# Supplementary material for: Exploring the anticancer mechanism of cardiac glycosides using proteome integral solubility alteration approach
Source: Cancer Med. 2024 Sep 30;13(18):e70252. doi: 10.1002/cam4.70252 (PMC11442762; doi:10.1002/cam4.70252)
Supplement: Supplementary file 2 — Table S1: [file CAM4-13-e70252-s009.xlsx]

## Sheet: report.pg_matrix
Protein.Group	Protein.Ids	Protein.Names	Genes	First.Protein.Description	lysates_Ouabain1	lysates_Ouabain2	lysates_Ouabain3	lysates_DMSO1	lysates_DMSO2	lysates_DMSO3	lysates_Digitoxin1	lysates_Digitoxin2	lysates_Digitoxin3	lysates_Digoxin1	lysates_Digoxin2	lysates_Digoxin3
A0A0B4J2D5;P0DPI2	A0A0B4J2D5;P0DPI2	GAL3A_HUMAN;GAL3B_HUMAN	GATD3;GATD3B		5611890	5112860	5985320	4656900	6362800	5771650	10219900	9427900	10477400	9069890	8064180	9430820
A0A0J9YWL9	A0A0J9YWL9	TX13C_HUMAN	TEX13C		1039550	1168380	940405	1254880	1264710	954440	509312	782859	611000	746754	526387	800675
A0A1B0GTU1;O75152	O75152;A0A1B0GTU1;P0DQW0	ZC11A_HUMAN;ZC11B_HUMAN	ZC3H11A;ZC3H11B		266646	318085	260223	260170	224425	144027		175735	45511.6		99670.3
A0AVT1	A0AVT1	UBA6_HUMAN	UBA6		1306090	1417990	1389060	1597470	1496090	1512600	1052920	1256920	1168250	989440	897880	873598
A0FGR8	A0FGR8	ESYT2_HUMAN	ESYT2		803288	795818	774194	635532	652779	729446	537525	431635	556551	476869	475886	323597
A0MZ66	A0MZ66	SHOT1_HUMAN	SHTN1		1218590	1242540	1145290	1072300	1188170	1153980	989051	1204360	1137020	988625	956389	925016
A1L0T0	A1L0T0	HACL2_HUMAN	ILVBL		1970420	1834860	1858160	1653470	1686380	1763900	1869130	1850760	1930000	1576930	1757470	1754040
A2RU67	A2RU67	F234B_HUMAN	FAM234B		220822	312992	255902	201580	278766	205693	309338	309097	256472	278938	376268	330554
A2RUC4	A2RUC4	TYW5_HUMAN	TYW5		582169	557992	509879		513181	374640	565257	668079	607767	496803	504602	584784
A2VDF0	A2VDF0	FUCM_HUMAN	FUOM		339797	236128	306040	135930	197000	236313	550917	347363	429161	333803	545272	536571
A4D1E9	A4D1E9	GTPBA_HUMAN	GTPBP10		318137	341614	321585	212438	302309	248686	420687	444269	439939	434816	457143	469979
A4D1P6	A4D1P6	WDR91_HUMAN	WDR91		615353	745046	524829	942650	830769	911299	614180	638069	578888			459461
A4D1S0	A4D1S0	KLRG2_HUMAN	KLRG2		251499	261745	281828	276940	253881	310936	188867	185825	214614	141889	145592	196645
A5A3E0;Q6S8J3	A5A3E0;Q6S8J3	POTEE_HUMAN;POTEF_HUMAN	POTEE;POTEF		7514540	9821180	10761900	8271820	7450350	8635410	5431650	6698650	5633370	4173380	3956300	4389820
A5PLL7	A5PLL7	PDES1_HUMAN	PEDS1		1094440	867175	1030160	775187	956151	800448	1175120	1347480	1268060	1334350	1378920	1720360
A5YKK6	A5YKK6	CNOT1_HUMAN	CNOT1		1868900	2051750	1692000	1949450	1575210	1701910	860390	1102730	964279	807146	479555	726444
A6NCE7;Q9GZQ8	Q9GZQ8;A6NCE7	MLP3B_HUMAN;MP3B2_HUMAN	MAP1LC3B;MAP1LC3B2		300069	334410	380224	364640	445679	308384	323650	494140	344801	424649	379346	300956
A6NCW0;Q7RTZ2	Q0WX57;A6NCW0;A8MUK1;Q7RTZ2;C9J2P7;C9JJH3;C9JLJ4;C9JPN9;C9JVI0;D6R901;D6R9N7;D6RA61;D6RBQ6;D6RCP7;D6RJB6	U17L1_HUMAN;U17L3_HUMAN	USP17L1;USP17L3			58963.5	66405.9			92906.8					48345.7
A6NDB9	A6NDB9	PALM3_HUMAN	PALM3		155656		179603	143396	173694	124290	203825	211619	216366	246649	236778	187344
A6NDG6	A6NDG6	PGP_HUMAN	PGP		11111200	10503800	12362700	8621970	11096200	10003300	19402800	18003400	19199600	15782400	15864200	17359100
A6NDU8	A6NDU8	RIMC1_HUMAN	RIMOC1		185963	225103	175125	291335	257773	239467	142840	192618	200244	152935	154174	115736
A6NFY7	A6NFY7	SDHF1_HUMAN	SDHAF1		8271.81	17798.5		18682.2		12646
A6NHL2	A6NHL2	TBAL3_HUMAN	TUBAL3		1928260	1906960	2353910	2321570	2240180	2220500	2045780	2119760	2034830	1592570	1793230	1575290
A6NHX0	A6NHX0	CAST2_HUMAN	CASTOR2			182928	168463	89188.5	155873	153771	164067	195749	156567	155525	152426	128537
A6NIH7;Q13432	A6NIH7;Q13432	U119A_HUMAN;U119B_HUMAN	UNC119;UNC119B		813494	821053	771366	1005980	947465	922528	579800	896127	719207	558645	472460	451702
A6NKD9	A6NKD9	CC85C_HUMAN	CCDC85C		292518	374665	305684	296915	328010	328185	298912	364877	351847	282277	298276	333484
A8MWD9;P62308	P62308;A8MWD9	RUXGL_HUMAN;RUXG_HUMAN	SNRPG;SNRPGP15		3012620	3355670	3357990	3829340	5589310	4018400	3201960	4804900	3641830	5225700	4296760	4401440
A8MXV4	A8MXV4	NUD19_HUMAN	NUDT19		137096	92797.7	120501	132852	140980	161373		101989	135302
A9QM74	A9QM74	IMA8_HUMAN	KPNA7			4325740	5129630	4817150			3100720	3392050			3183310	3165180
B2RUZ4	B2RUZ4	SMIM1_HUMAN	SMIM1		311978	360233	353254		312734	174299	609537	501137	799371	632596	359238	463221
E9PAV3	Q13765;E9PAV3	NACAM_HUMAN	NACA		83963500	66310800	75950800	39059100	56919600	50287100	91272700	95605800	101483000	89019800	92102300	116815000
E9PRG8	E9PRG8	CK098_HUMAN	C11orf98		3607840	3366790	3872040	2292560	2928780	2668420	2884830	2805910	3078570	3645780	3777160	3060970
L0R6Q1	L0R6Q1	S35U4_HUMAN	SLC35A4		989861	801688	686431	700518	833947	682445	890352	982252	996171	839293	868628	1147250
L0R819	L0R819	ASURF_HUMAN	ASDURF					150242		132218	357309	419439	423002	292663	238008	334229
L0R8F8	L0R8F8	MIDUO_HUMAN	MIEF1					533616	674374
O00115	O00115	DNS2A_HUMAN	DNASE2		1518490	1175130	1491930	914603	1335910	1149340	2488760	2332500	2339680	2202300	2182580	1995170
O00116	O00116	ADAS_HUMAN	AGPS		864018	1056310	907219	967221	832098	854879	743278	849075	753676	624766	511254	549250
O00139	O00139	KIF2A_HUMAN	KIF2A		472372	481856	469434	379582	375684	410660	492599	385757	486365	366171	367982	603128
O00148	O00148	DX39A_HUMAN	DDX39A		4189060	5087750	5410700	6895110	7312190	6478160	3605470	4768010	3887420	3537890	2780110	3056360
O00151	O00151	PDLI1_HUMAN	PDLIM1		5710560	5611430	6957060	4042990	5375870	5096460	12439700	12356300	12316400	9679560	9785760	9783950
O00154	O00154	BACH_HUMAN	ACOT7		13851100	12107500	13913600	8656230	10867900	10649800	19081500	18556600	18567900	17046900	16975700	18783600
O00161	O00161	SNP23_HUMAN	SNAP23		1000300	785486	879360	840023	1250170	1000720	1333070	1268590	1555100	1398490	1304330	1602110
O00165	O00165	HAX1_HUMAN	HAX1		1876370	1734090	1897780	1543310	2016480	1937450	1413530	1359810	1438840	1873180	2015860	2333010
O00170	O00170	AIP_HUMAN	AIP		2936150	2876690	2725250	2711560	2806620	3033020	2159530	2466770	2286580	1980890	1851290	2072990
O00178	O00178	GTPB1_HUMAN	GTPBP1		1173210	1148250	1004280	1026610	813020	1063190	615209	564063		634477	736293	443246
O00186	O00186	STXB3_HUMAN	STXBP3		324244	367888	349696	326193	213294	248888		210827	251225	161209	107848
O00193	O00193	SMAP_HUMAN	SMAP		1531980	1945830	2590460	1640690	2471000	2037500	3926120	3642460	3728410	3330290	3547230	3845870
O00203	O00203	AP3B1_HUMAN	AP3B1		1395090	1518250	1267290	1407130	1014770	1159340	690766	1193470	878832	717302	523367	618699
O00217	O00217	NDUS8_HUMAN	NDUFS8		1065560	1073400	1106210	1513820	1989150	1626010	1065450	1258340	1066360	1492970	1381530	1711690
O00231	O00231	PSD11_HUMAN	PSMD11		7916360	8057180	7798410	8070710	8063800	8199270	5756540	7048010	6248400	5350910	4804290	5344270
O00232	O00232	PSD12_HUMAN	PSMD12		5600810	5772880	6161710	6133460	6161720	6193570	4862540	5491850	5159650	4375830	3832250	3895540
O00233	O00233	PSMD9_HUMAN	PSMD9		2738830	2685900	3101910	1599450	2104750	2043580	5181830	4522040	4664370	3463570	3458300	3758320
O00244	O00244	ATOX1_HUMAN	ATOX1		534422	691669	700904	765903	1175870	1003840	1400200	1198990	1283410	1455640	1527100	1346710
O00264	O00264	PGRC1_HUMAN	PGRMC1		6436010	7384650	7468840	8268960	12310900	8993710	11212000	10989200	10702900	12747400	12050500	16616500
O00267	O00267	SPT5H_HUMAN	SUPT5H		1685970	1859690	1796600	1663010	1859810	1809240	1762640	1869520	1771250	1792960	1666300	1577710
O00273	O00273	DFFA_HUMAN	DFFA		9024130	9837170	9417370	11420300	15537400	12422000	17560600	16160800	16318700	20048500	17963500	19228000
O00291	O00291	HIP1_HUMAN	HIP1		553687	474383	429606	502478	528599	525665	277800	355104	331263	289328	237527	365874
O00299	O00299	CLIC1_HUMAN	CLIC1		12844200	12706100	11793200	12797900	13191200	13799100	9641950	10930400	10757100	8684040	8100930	8714920
O00303	O00303	EIF3F_HUMAN	EIF3F		6858500	7612250	7526720	8304650	8824340	7961870	5507510	6903670	5926670	5323990	4352560	5228830
O00330	O00330	ODPX_HUMAN	PDHX		1657960	1791460	1864680	1618900	1936730	1696320	1757870	1890250	1824110	1742270	1607300	1584550
O00399	O00399	DCTN6_HUMAN	DCTN6		821549	699931	876001	713227	765106	821393	952929	824530	977562	745453	736809	862540
O00400	O00400	ACATN_HUMAN	SLC33A1		263878	363325	493450	380801	354218	465029	323929	275753	329840	239494	341682	176327
O00410	O00410	IPO5_HUMAN	IPO5		23256300	23247000	24057800	20360800	23122100	22745700	27006200	26875100	26721200	23160700	23431000	22990100
O00422	O00422	SAP18_HUMAN	SAP18		756869	536233	587533	657366	589907	649863	386333	386491	445096	407342	402012	370312
O00425	O00425	IF2B3_HUMAN	IGF2BP3		1161560	1170510	999622	1110770	791909	893771	490516	501305	589522	555198	400783	376005
O00429	O00429	DNM1L_HUMAN	DNM1L		1515510	1533640	1377460	1794380	1572490	1524720	975231	1116150	1043000	871686	690527	823502
O00442	O00442	RTCA_HUMAN	RTCA		1013720	1022850	997104	1077930	1060700	1087470	563464	795900	712323	649646	541361	436736
O00461	O00461	GOLI4_HUMAN	GOLIM4		1440210	1592020	1267590	1296360	1413040	1378370	1562380	1285450	1437930	1484760	1406720	1346320
O00469	O00469	PLOD2_HUMAN	PLOD2		3286390	3240150	3077410	3239730	3563140	3304010	2842780	3026960	2679170	2112830	2089910	2425980
O00483	O00483	NDUA4_HUMAN	NDUFA4		1580440	1750690	1532470	1280610	1272540	1445730	1033860	1509390	1414520	1064480	920745	1051570
O00487	O00487	PSDE_HUMAN	PSMD14		3800770	3813830	4219040	4387570	4478800	4052790	2952150	3997620	3446500	3371360	2759220	2571660
O00488	O00488	ZN593_HUMAN	ZNF593		1733380	1852140	2259340	1597700	2237780	2114560	1946780	1788090	1877470	2393290	2330570	2446840
O00499	O00499	BIN1_HUMAN	BIN1		435955	438994	352617	479902	496873	430747	406184	458909	430657	417726	471548	352621
O00505	O00505	IMA4_HUMAN	KPNA3		2416500	2392380	2281730	2766050	2650230	2700710	1412590	1898590	1813030	1495940	1241980	1307250
O00512	O00512	BCL9_HUMAN	BCL9		160384	182430	252006	127210	192588	366777	615605	204813	353551	202795	194760	314156
O00541	O00541	PESC_HUMAN	PES1		1593690	1677590	1519260	1606780	1217240	1414800	640360	657619	535133	683880	593827	635303
O00560	O00560	SDCB1_HUMAN	SDCBP		1774770	1955860	2219960	1928420	1902560	2051540	1809600	1781210	1769540	1486290	1760530	1832670
O00566	O00566	MPP10_HUMAN	MPHOSPH10			160542	163326	178976	197333	161090		123298		160130	192857	142981
O00567	O00567	NOP56_HUMAN	NOP56		1640820	1643510	1537860	1501470	1278240	1390270	941694	1035190	1028260	958711	1059940	883449
O00571	O00571;O15523	DDX3X_HUMAN	DDX3X		12489100	12304500	11226300	14321900	10379600	11676600	4067290	5770840	5105110	4574020	3200970	4247610
O00584	O00584	RNT2_HUMAN	RNASET2		332025	340598	351025	388694	585211	464378	566100	488706	566176	560725	583570	625074
O00592	O00592	PODXL_HUMAN	PODXL		2673890	2399020	2890060	2228990	2553730	2331490	3556690	3427780	4063400	3323590	2982990	3312940
O00625	O00625	PIR_HUMAN	PIR		1284880	1066250	1268970	911884	1036580	990817	1220880	1373360	1317040	1305060	1245900	1311330
O00629	O00629	IMA3_HUMAN	KPNA4		1981820	2064340	2233630	2071520	2123690	2157130	2282620	2355480	2111380	1976720	1890640	1944560
O00743	O00743	PPP6_HUMAN	PPP6C		3493550	3613850	4040560	2922380	3648300	3621170	5590810	5355060	5290570	5277890	5364180	5103700
O00746	O00746	NDKM_HUMAN	NME4		857972	759699	779116	791231	785754	725110	655496	526038	600725	475663	475122	520247
O00754	O00754	MA2B1_HUMAN	MAN2B1		1532360	1498700	1753340	1245180	1674340	1641630	2507300	2469490	2426900	2535770	2622880	2732970
O00762	O00762	UBE2C_HUMAN	UBE2C		1873060	1940370	1863620	1955320	2113900	2187790	1655810	1643260	1757960	1265490	1029850	1510410
O00764	O00764	PDXK_HUMAN	PDXK		2394080	2493710	2226890	2368590	2266090	2532820	1845060	1957780	2069640	1527120	1510820	1538520
O00767	O00767	SCD_HUMAN	SCD		1375720	1255560	1258750	1186710	1310650	1243690	1093410	1111430	1098430	857402	776607	1135770
O14495	O14495	PLPP3_HUMAN	PLPP3		463928	585190	800717	433322	435158		574415	531773	701594	724809	686645	788191
O14521	O14521	DHSD_HUMAN	SDHD		1315970	1163760	1287170	1407380	1462960	1307730	1159800	1176920	1160690	1131950	1119060	1060950
O14530	O14530	TXND9_HUMAN	TXNDC9		641105	700079	623068	680386	695614	682045	443003	502306	426888	528804	521272	341322
O14545	O14545	TRAD1_HUMAN	TRAFD1		1017130	959688	1108850	746493	951782	939028	1456410	1364780	1360770	1273820	1417100	1291660
O14548	O14548	COX7R_HUMAN	COX7A2L		237179	259042	269360	193062	188933	283832	96795.3	107888
O14561	O14561	ACPM_HUMAN	NDUFAB1		523793	780829	854849	794064	853251	816490	791287	869648	800429	803429	860384	864243
O14569	O14569	C56D2_HUMAN	CYB561D2		877927	778813	933746	585953	705202	552370	1214260	1130050	1061130	1072730	1117480	1003120
O14579	O14579	COPE_HUMAN	COPE		1726580	1752230	1865000	1865340	1963050	2056730	1440130	1580670	1447290	1219350	1133210	1326270
O14617	O14617	AP3D1_HUMAN	AP3D1		996310	1164830	1024480	977127	845318	963383	526556	596789	591407	534701	460037	606449
O14618	O14618	CCS_HUMAN	CCS		1012130	1035060	1069140	1467140	2002730	1567410	1817070	1547570	1588500	1849270	1831400	2411150
O14641	O14641;Q92997	DVL2_HUMAN	DVL2		1031200	1431490	1178500	1159430	1231880	1176020	889264	762066	680131		738966	378793
O14653	O14653	GOSR2_HUMAN	GOSR2		195030	287151	168055	316282	313476	226100	130614	334518	265632	254684	183376	97197.8
O14654	O14654	IRS4_HUMAN	IRS4		2101490	2156300	2028380	2238330	2056850	2144740	1120270	1200840	1113010	1272060	1100160	1035440
O14656	O14656	TOR1A_HUMAN	TOR1A		877165	726807	1066210	820683	931229	927908	866800	885326	749503	771501		752182
O14657	O14657	TOR1B_HUMAN	TOR1B		278448	241840	210235	274909	223562	271892	157868	184428	155294	157396	363766
O14672	O14672	ADA10_HUMAN	ADAM10		781774	721963	810304	714527	711820	591105	684073	670503	818703	686285	687530	578251
O14735	O14735	CDIPT_HUMAN	CDIPT		2197940	2374300	2673490	2851600	2735950	2849120	1651550	2247700	1955290	1814230	1437820	1626800
O14737	O14737	PDCD5_HUMAN	PDCD5		7253670	6741650	6949760	5939280	9325750	7489620	14773100	13030900	13465100	14888400	13441300	15421400
O14744	O14744	ANM5_HUMAN	PRMT5		6797710	7235460	7210730	7340860	7544830	7460450	5697880	6520490	5989790	5052750	4864630	4396400
O14745	O14745	NHRF1_HUMAN	NHERF1		6006480	5704900	6548640	3821150	5419050	5006710	10789900	10141800	10544800	8502710	8921900	9454550
O14757	O14757	CHK1_HUMAN	CHEK1		263051	194474	253595	127865	179067	128931
O14763	O14763	TR10B_HUMAN	TNFRSF10B		1058830	1090440	708727	839725	909093	768302	1160790	1381060	1287970	1149790	1174750	968852
O14772	O14772	FPGT_HUMAN	FPGT		148415			151372						81755.3
O14773	O14773	TPP1_HUMAN	TPP1		1556270	1523670	1502110	1669830	1713430	1592960	1207200	1363200	1315520	1070160	1020480	973974
O14776	O14776	TCRG1_HUMAN	TCERG1		271111	303971	309083	318013	266068	289552		147431		129201		117898
O14787	O14787	TNPO2_HUMAN	TNPO2		2040230	2112530	2361680	1995630	2441340	2233810	2665920	2865440	2740950	2499700	2454850	2619550
O14802	O14802	RPC1_HUMAN	POLR3A		2092390	2433580	2295510	2353370	2123360	1868870	1633730	1899470	1636850	1212780	1168800	1310880
O14810	O14810	CPLX1_HUMAN	CPLX1			210850		203723	320782	207890	402400	332511	258043	283572	351566	254205
O14818	O14818	PSA7_HUMAN	PSMA7		45696400	44778100	52958900	31611200	44303000	36817800	71329900	74437800	72612100	74561000	73453200	75497900
O14828	O14828	SCAM3_HUMAN	SCAMP3		5754180	5239270	5216330	5056180	5391540	5581060	4508640	4975720	4645760	4263640	3992620	4052350
O14879	O14879	IFIT3_HUMAN	IFIT3		2467620	2517860	2559360	2488280	2641070	2636620	1944380	2365050	2261460	2015460	1779710	1849070
O14880	O14880	MGST3_HUMAN	MGST3		751806	845609	981587	621327	695263	690402	545383	695367	581457	716095	721759	654240
O14908	O14908;Q8TF64	GIPC1_HUMAN	GIPC1		811652	930341	855420	884180	914303	900319	574478	622974	664601	469355	537893	493374
O14925	O14925;Q5SRD1	TIM23_HUMAN	TIMM23		1515990	1498510	1368950	1717110	1724960	1771060	896305	1157620	1001970	961200	827658	781070
O14929	O14929	HAT1_HUMAN	HAT1		5332300	5356180	5117020	5798300	5846950	6039190	3558990	4395490	3965910	3455720	3107820	3203950
O14936	O14936	CSKP_HUMAN	CASK		2602170	2260780	2364040	1563030	2064830	1706770	2961130	2891840	2974640	3266350	3244750	1847210
O14949	O14949	QCR8_HUMAN	UQCRQ		3461260	3103240	2922500	3286170	3216890	3015310	2320410	2525000	2252730	2318310	1918910	2159760
O14950;P19105	O14950;P19105;P24844	ML12A_HUMAN;ML12B_HUMAN	MYL12A;MYL12B		2797720	3225330	3950340	3770210	5100010	4638550	4455460	3674870	3768140	4168590	4131670	3605720
O14964	O14964	HGS_HUMAN	HGS		2082660	2194400	2549590	2470780	2657250	2601530	2291770	2822650	2520570	2187490	2215100	2060090
O14965	O14965	AURKA_HUMAN	AURKA		2606570	2049950	747524	574126	618938	827727	842228	932653	1568530	374296	649559	1524210
O14966	O14966	RAB7L_HUMAN	RAB29		551785	550915	558905	541413	595588	648259		478837		399384	402752	398761
O14967	O14967	CLGN_HUMAN	CLGN		191143	129543	128648	152341	176202	194421	114372	196869	145886	190670	264727	161369
O14972	O14972	VP26C_HUMAN	VPS26C		182978		122759	152762	144692	129578		118188
O14974	O14974	MYPT1_HUMAN	PPP1R12A		705110	927894	1112410	829829	903400	927689	1054570	818523	912300	882280	881528	833320
O14976	O14976	GAK_HUMAN	GAK		677230	782066	679487	785884	701422	694834	401328	689026	662201	405833
O14979	O14979	HNRDL_HUMAN	HNRNPDL		8192360	9081250	10272500	8196420	11126300	9655500	6411810	6373230	6160900	11743500	10596400	8781250
O14980	O14980	XPO1_HUMAN	XPO1		15691900	16775500	16444900	19127300	18954000	18283300	12136500	15295700	13742400	11624700	10859400	9981390
O15027	O15027	SC16A_HUMAN	SEC16A		630900	784905	814117	794118	761861	995825	575985	663118	553112	313822	411193	457627
O15031	O15031	PLXB2_HUMAN	PLXNB2		1056340	985488	996953	859330	919086	876881	953284	1076430	935673	819287	798484	838653
O15042	O15042	SR140_HUMAN	U2SURP		754780	813835	673360	792119	627969	750021		695682	510043
O15067	O15067	PUR4_HUMAN	PFAS		3570070	3368410	3181980	3936960	3778860	3994570	2161980	2747820	2353040	1961630	1746850	1898580
O15084	O15084	ANR28_HUMAN	ANKRD28		539224	474008	517821	435953	458794	476513			503523
O15091	O15091	MRPP3_HUMAN	PRORP		86861	138526	103022	126131	68308.3	87211.3	55687.1	82472.3	71976.9	49337.4
O15111	O15111	IKKA_HUMAN	CHUK		880485	799989	733827	704697	784890	843192	748376	675108		698160		474676
O15116	O15116	LSM1_HUMAN	LSM1		715578	1018600	861828	957570	1494730	1011010	1635190	1336070	1341890	1596850	1661740	1961880
O15118	O15118	NPC1_HUMAN	NPC1		1655760	1750020	1661300	1298360	1641170	1803270	1994090	1812590	1998110	1807060	1903290	1734970
O15121	O15121	DEGS1_HUMAN	DEGS1		790474	805494	607051	1021920	1119630	958945	602863	791143	696145	671204	783549	618689
O15126	O15126	SCAM1_HUMAN	SCAMP1		1305410	1214470	1433390	1030310	1153380	1117400	1864130	1748050	1819310	1607530	1592540	1645000
O15127	O15127	SCAM2_HUMAN	SCAMP2		2478250	2183930	2463360	1398390	1891100	1937980	3454810	3537740	3233800	3326550	3177860	3094350
O15143	O15143	ARC1B_HUMAN	ARPC1B		411366	407034	444122	398647	417465	415242	537340	483378	444348	474935	350108	304990
O15144	O15144	ARPC2_HUMAN	ARPC2		1374670	1358270	1400040	1191870	1348900	1354350	1780280	1800060	1789230	1452640	1438070	1415600
O15145	O15145	ARPC3_HUMAN	ARPC3		2407940	2417080	2561280	2603850	2698290	2872360	3170040	2551750	2977160	2457690	2128560	2375150
O15160	O15160	RPAC1_HUMAN	POLR1C		2423410	2353560	2168520	2414580	2374220	2533310	1394010	1720680	1719470	1637330	1390430	1312240
O15162	O15162	PLS1_HUMAN	PLSCR1		396128	422406	506202	327686	457730	321080	723025	718902	657003	703770	656638	781568
O15164	O15164	TIF1A_HUMAN	TRIM24		781967	868366	829702	734513	775389	839250	607994	668451	626813	668937	590546	597335
O15173	O15173	PGRC2_HUMAN	PGRMC2		8424420	8716320	9686330	7587340	10967000	9600660	14209300	13564700	14032200	15078800	14874900	14791900
O15182	O15182	CETN3_HUMAN	CETN3		486219	588187	641611	538464	826267	740333	877419	843245	851795	1139360	1210710	948876
O15212	O15212	PFD6_HUMAN	PFDN6		1032800	1187020	1135800	956102	1381860	1140920	1558050	1407890	1722340	1755010	1579850	1450130
O15234	O15234	CASC3_HUMAN	CASC3		829108	918286	816774	684783	818071	643276	920807	932687	960726	1113680	1104640	1073090
O15235	O15235	RT12_HUMAN	MRPS12		759704	681903	709714	690276	369284	555068	316598	392482	317406	415746	327956	361010
O15243	O15243	OBRG_HUMAN	LEPROT		45949.7	62061.3	85527	98923.6	95047.8	102071		56767.9		51765.1	41753.4
O15254	O15254	ACOX3_HUMAN	ACOX3		327647	364686		269255	223830	280575		160992	213258	227956	246965	308358
O15258	O15258	RER1_HUMAN	RER1		1069760	1247520	1079290	932528	941428	946728	1026140	1122260	1010110	761390	779214	836348
O15260	O15260	SURF4_HUMAN	SURF4		3115360	4154980	4937440	5881010	6054990	4909790	4169990	5990310	4532020	6245780	4037560	3713990
O15269	O15269	SPTC1_HUMAN	SPTLC1		1526370	1645100	1651290	1842490	1686600	1864210	965030	1225020	1202170	872610	827405	806234
O15270	O15270	SPTC2_HUMAN	SPTLC2		658743	618382	597552	691825	623452	589262	380319	448810	487923	382314	192192	258178
O15294	O15294	OGT1_HUMAN	OGT		1556040	1517560	1391140	1677060	1579820	1659530	857872	1067290	950500	813219	722970	750427
O15305	O15305	PMM2_HUMAN	PMM2		1400790	1579500	1238580	1533770	1367270	1555060	848839	1149520	1139230	674572	654780	846603
O15321	O15321	TM9S1_HUMAN	TM9SF1		445933	377620	345633	422115	451220	369749	218942	265899	254105		201124
O15344	O15344	TRI18_HUMAN	MID1		978513	1037970	988809	1004900	988879	914129	773238	989709	887789	726016	712207	681910
O15347	O15347	HMGB3_HUMAN	HMGB3		523594	425163	484497	240562	342698	324129	649310	574233	607000	569990	573837	653366
O15355	O15355	PPM1G_HUMAN	PPM1G		4626440	5149270	5483840	5873570	6521300	6660970	5845720	5489670	5313930	4853020	4625530	4658920
O15371	O15371	EIF3D_HUMAN	EIF3D		3175120	3232040	3014400	3644300	3016750	3350830	1484380	1929580	1729860	1565910	1274070	1437460
O15372	O15372	EIF3H_HUMAN	EIF3H		4842060	4720380	4207440	5207780	4842410	4850160	2814960	3286700	3168090	2499500	2017260	2257330
O15382	O15382	BCAT2_HUMAN	BCAT2		3599280	3499710	4140870	2776700	3657270	3316600	6998640	6753770	6530290	6052990	6258260	6348470
O15397	O15397	IPO8_HUMAN	IPO8		3254980	3355560	3217130	3064630	3276570	3163790	2581770	2848540	3091930	2591810	2446460	2667510
O15400	O15400	STX7_HUMAN	STX7		5012110	4300350	5168520	2748320	3984540	3521030	6657840	6210590	6696080	6636910	6794870	7064300
O15446	O15446	RPA34_HUMAN	POLR1G		922011	827229	943724	792467	894530	871133	780092		632412	783042	771824	838079
O15460	O15460	P4HA2_HUMAN	P4HA2		3385330	3450430	3648980	3383290	3637400	3742850	3091320	3253450	3111290	3045520	2872190	3183950
O15479	O15479	MAGB2_HUMAN	MAGEB2		955193	992929	877215	781175	578633	649678	376773	367013	345295	410034	376227	345930
O15498	O15498	YKT6_HUMAN	YKT6		2465450	2260140	2729140	1717090	1993370	1931890	3020170	3250930	3082800	2823350	3011750	3042180
O15511	O15511	ARPC5_HUMAN	ARPC5		2117930	2142770	2054910	1984960	2220890	1972950	2967450	2769810	2841590	2118300	2055350	2639250
O15514	O15514	RPB4_HUMAN	POLR2D		1153110	1535960	1440720	1404620	1984090	1618420	2436260	2111630	2303120	2167460	2378620	2647760
O15530	O15530	PDPK1_HUMAN	PDPK1		315289	161940	320644	312810	239010	259751			221883
O15533	O15533	TPSN_HUMAN	TAPBP		15512.1	37396.7	63668.9	45905.8	19133.2	47079.4	35247.4			13637.6		3186.79
O15541	O15541	R113A_HUMAN	RNF113A		903925	887788	966654	731033	943318	883589	1410930	1435000	1478170	1068320	1100520	1042060
O43143	O43143;O60231;Q14562	DHX15_HUMAN	DHX15		2683980	2709890	2421670	2935370	2367560	2521380	1196530	1496240	1310890	1193100	1002980	841338
O43148	O43148	MCES_HUMAN	RNMT		1362410	1359570	1311930	941769	1147790	1142490	1204870	1359340	1396760	1304590	1187180	1275270
O43149	O43149	ZZEF1_HUMAN	ZZEF1		314232	322784	274628	567788	324778	332862	65604.2			125697	286529	145551
O43156	O43156	TTI1_HUMAN	TTI1		1349440	1631340	1268860	1412990	1615060	1447590	1391870	1375460	1332660	884275	841731	1266520
O43164	O43164	PJA2_HUMAN	PJA2		295462	296311	359350	284585	340929	303313	370361	360546	397799	346346	297618	272042
O43169	O43169	CYB5B_HUMAN	CYB5B		1741860	1830400	1975580	2107440	3179200	2315480	3739990	3895670	3578600	3856240	3581010	5104290
O43172	O43172	PRP4_HUMAN	PRPF4		1475970	1497210	1483670	1550130	1393360	1517060	991832	1160180	1040460	969797	734994	981244
O43175	O43175	SERA_HUMAN	PHGDH		23599400	23494300	21612600	25846600	24241000	25120100	13668000	17375100	15518500	12800900	11455200	12036700
O43181	O43181	NDUS4_HUMAN	NDUFS4		678840	764205	677242	678480	724434	765657	631622	486116	537150	580584	603234	702791
O43237	O43237	DC1L2_HUMAN	DYNC1LI2		862887	764664	655683	771468	768217	781611	567159	686394	765108	515370	409250	522963
O43242	O43242	PSMD3_HUMAN	PSMD3		4938380	4811660	4962750	4531400	4749940	4690830	4306150	4822490	4468680	3875340	3721430	3841060
O43252	O43252	PAPS1_HUMAN	PAPSS1		932134	1073480	984813	1129870	1048760	1018590	615671	839033	746782	653255	643015	417848
O43264	O43264	ZW10_HUMAN	ZW10		2085850	2040140	1917910	2188510	2220280	2203750	1363100	1755540	1643140	1264550	1381750	952833
O43286	O43286	B4GT5_HUMAN	B4GALT5		630345	673497	567104	630970	562178			497148	513512	404464
O43290	O43290	SNUT1_HUMAN	SART1		1808550	1810660	1835220	1539040	1705590	1727570	1461560	1358710	1361430	1668140	1807820	1843330
O43301	O43301	HS12A_HUMAN	HSPA12A		1016140	975730	908823	864533	784910	925532	569884	678202	605430	486673	367701	464060
O43310	O43310	CTIF_HUMAN	CTIF					100074	86388.1
O43318	O43318	M3K7_HUMAN	MAP3K7		593035	745260	668501	760803	758249	717083	610183	710018	557213	604493	707304	491425
O43324	O43324	MCA3_HUMAN	EEF1E1		1945800	2196860	1933740	2514670	2138700	2456150	1129830	1371680	1263180	1116550	1007760	979590
O43347	O43347	MSI1H_HUMAN	MSI1		860476	855808	832695	791509	786617	855508	744713	686309	604046	757715	596453	595853
O43379	O43379	WDR62_HUMAN	WDR62		270827	335448	285241	282911	265795	310419	260645	264866	272298	140656	157586	155699
O43390	O43390	HNRPR_HUMAN	HNRNPR		2469660	2474520	2363740	2590140	2167010	2359670	758932	821317	824857	1141590	951708	977844
O43395	O43395	PRPF3_HUMAN	PRPF3		458841	633932	614432	633730	577240	487467		436661		237288	322633	353505
O43396	O43396	TXNL1_HUMAN	TXNL1		4866830	4971860	5332830	4883900	5673370	5569800	4962640	5189730	4887160	4473550	4376220	4555770
O43399	O43399	TPD54_HUMAN	TPD52L2		7480700	8201150	10267500	6355430	9230690	7791570	19163300	18016700	17960800	15308700	15456500	16337000
O43414	O43414	ERI3_HUMAN	ERI3		1347990	1014480	976619	1114810	1174220	1080860	655302	934794	1022430	721238	839140	861752
O43447	O43447	PPIH_HUMAN	PPIH		1589820	1895400	1792290	2119580	2139560	1981500	1323780	1909110	1630740	1262040	1317180	1330220
O43464	O43464	HTRA2_HUMAN	HTRA2		2389500	2413070	3082670	2073580	2777120	2422440	3757530	4320720	4288770	4284710	3889840	4059630
O43488	O43488	ARK72_HUMAN	AKR7A2		2380170	2228170	2254680	2793060	2540150	2729210	1452760	1781480	1621760	1294940	1107820	1143230
O43491	O43491	E41L2_HUMAN	EPB41L2		4022430	4388130	4440780	3075580	3370100	3211370	3718200	4341160	4100710	4071630	3871890	3595240
O43493	O43493	TGON2_HUMAN	TGOLN2		497369	589885	659112	445924	493181	436338	583985	653486	777657	517178	467543	546951
O43502	O43502	RA51C_HUMAN	RAD51C			183228	206389	197042	207150	188989		210552		189105
O43583	O43583	DENR_HUMAN	DENR		379485	378865	459654	335596	345691	395612	666369	607311	630225	401324	430401	378298
O43592	O43592	XPOT_HUMAN	XPOT		2324570	2587180	2541190	2580830	2720770	2979590	1882230	1963670	1913680	1719160	1756610	1604240
O43598	O43598	DNPH1_HUMAN	DNPH1		15536100	14641500	16649700	12170600	16141100	13680100	23542300	25222700	25265800	25521300	24619300	25467000
O43615	O43615	TIM44_HUMAN	TIMM44		1091400	1136330	1054620	1012130	862887	989100	666024	712242	792029	655080	543135	562163
O43617	O43617	TPPC3_HUMAN	TRAPPC3		5102750	4206240	4512300	4070740	4973380	4392550	5133590	5630890	5465550	5249770	5063830	5566830
O43657	O43657	TSN6_HUMAN	TSPAN6		2157640	2710830	3180010	1809130	2551800	2305330	4707980	4301020	4231240	4387910	4513780	3791630
O43660	O43660	PLRG1_HUMAN	PLRG1		269822			168218
O43665	O43665	RGS10_HUMAN	RGS10		610302	648783	648274	523617	456469	536974	667186	532719	697037	441787	343741	483256
O43670	O43670	ZN207_HUMAN	ZNF207		1736060	2175590	2102220	1952030	2046020	2103590	1750780	1812550	1712780	1974150	1905100	1967960
O43676	O43676	NDUB3_HUMAN	NDUFB3		493628	564090	510687	480665	453500	467292	364859	365155	359409		332426	288055
O43681	O43681	GET3_HUMAN	GET3		2377070	2409600	2411570	2395830	2684070	2468480	1921560	2193130	2062380	1983270	1836210	1961490
O43683	O43683	BUB1_HUMAN	BUB1		59665.8	138174	187810	134572	133060	119100	95687.3	60283.7	83619.8	90618.9		69959.3
O43684	O43684	BUB3_HUMAN	BUB3		4821630	4771100	4908250	5488330	5115510	5381330	3547010	3707140	3475680	3190400	2828520	3080970
O43707	O43707	ACTN4_HUMAN	ACTN4		30350000	26744500	33806100	20433000	27246400	25367200	45424000	43473900	44671600	45129800	45321100	45482300
O43708	O43708	MAAI_HUMAN	GSTZ1		312806	382979	495266	238396	328033	247688	210763	268814	212540	242020	309350	132913
O43709	O43709	BUD23_HUMAN	BUD23		377722	418218	345988	366066	335533	318099		176495		307985	202043	134057
O43719	O43719	HTSF1_HUMAN	HTATSF1		2172360	2467750	2841600	2274990	2621130	2563850	3072760	2996750	2927510	2574630	2494500	2595950
O43747	O43747	AP1G1_HUMAN	AP1G1		1398310	1809740	1544800	1871870	1657510	1666940	992939	1222820	1108550	895490	732540	807427
O43752	O43752	STX6_HUMAN	STX6		1796040	1443350	1474390	1249740	1495580	1323570	1804490	1882910	1777200	1781790	1747610	1813250
O43759	O43759	SNG1_HUMAN	SYNGR1		2462640	2923090	3501980	2410110	3177520	3010360	4236020	4390440	4527700	4515030	5125280	4000570
O43760	O43760	SNG2_HUMAN	SYNGR2		5410790	4682250	6637720	4565510	6343510	5471990	9727410	9144300	9651720	9074800	8970950	9832320
O43765	O43765	SGTA_HUMAN	SGTA		5746610	5962600	6277520	6985810	9825610	7061440	9891900	9786510	10030800	10816600	10438400	13134300
O43766	O43766	LIAS_HUMAN	LIAS		374264	369405	290990	288108	443106	444204	392143	467077	422676	426722	530649	499012
O43768	O43768;P56211	ENSA_HUMAN	ENSA		1339820	1071780	1589280	700662	1183130	649851	5397110	4637350	4883800	1999360	2245490	1914470
O43772	O43772	MCAT_HUMAN	SLC25A20		371940	467736	390957	356609	320031	359389				203297
O43776	O43776	SYNC_HUMAN	NARS1		12298900	13718600	12988900	13930700	12733100	13657600	7463470	8547490	8088800	6964450	5657640	5437360
O43809	O43809	CPSF5_HUMAN	NUDT21		5506950	6121880	5786750	5864430	7457050	6143910	4125040	4268530	4167170	6519250	6473340	6320490
O43813	O43813	LANC1_HUMAN	LANCL1		1606280	1453550	1666790	1343880	1544040	1513190	2251450	2080230	2020300	1664140	1757940	1863700
O43815	O43815	STRN_HUMAN	STRN		795888	890323	870619	806443	839120	950265	802180	760493	692691	664193	723434	472119
O43818	O43818	U3IP2_HUMAN	RRP9		3715170	3122370	3679430	2721320	3457600	3254860	3178080	2703940	3091060	3989010	3818870	4418690
O43819	O43819	SCO2_HUMAN	SCO2		1287410	1167480	742255	989428	1014750	1051840	471175	924391	880256	783784	725365	735336
O43823	O43823	AKAP8_HUMAN	AKAP8		646471	565803	510700	444780	510763	522114	375340	343192	505334	374310		341347
O43826	O43826	G6PT1_HUMAN	SLC37A4		777441	1173250	1173550	1183850	1275060	1401320	917785	991428	907362	835991	665571	471403
O43837	O43837	IDH3B_HUMAN	IDH3B		838605	939241	941990	972317	995775	988065	692417	801564	707775	726124	712316	505236
O43847	O43847	NRDC_HUMAN	NRDC		2204280	2234980	2279460	2113160	2341340	2372960	2149900	2216390	2204090	1981800	1866450	1899340
O43852	O43852	CALU_HUMAN	CALU		7341180	7495650	8083100	8259040	12540600	10452600	14512000	12436500	13043100	18671800	17053900	14904100
O43865	O43865	SAHH2_HUMAN	AHCYL1		2278460	2198160	2585750	2426210	2541660	2517670	1928040	2335950	2252510	2059290	1961270	1994840
O43920	O43920	NDUS5_HUMAN	NDUFS5		520042	576316	541525	600437	651157	519653		333127	304926	454735	345237	155746
O43924	O43924	PDE6D_HUMAN	PDE6D		1364450	1195540	1503250	1182740	1348150	1349470	2174010	1603790	1752790	1793690	1727130	1780590
O60218	C9JRZ8;O60218	AK1BA_HUMAN	AKR1B10			239063	298277	228449	288096	208231	386283	382662	437380	409387	350517	312660
O60231	O60231	DHX16_HUMAN	DHX16		520387	540466	421911	591184	526826	460377		419847	501117	398883	300264	469114
O60232	O60232	ZNRD2_HUMAN	ZNRD2		517388	671476	696770	778757	1066090	842558	890745	918788	781050	1061560	1000320	1443810
O60235;Q8WZ64	O60235;Q8WZ64	ARAP2_HUMAN;TM11D_HUMAN	ARAP2;TMPRSS11D		362692	659495	628709	497182	462948	539952	742548	787368	675972	604894	499448	331229
O60239	O60239	3BP5_HUMAN	SH3BP5		127270	106445	132947	102071	130013	115412	91626.4	153139	145119	117822	132441	110344
O60256	O60256	KPRB_HUMAN	PRPSAP2		3728300	3555520	3942750	2674560	2763870	2747800	4865720	5225000	5005230	3789540	3767770	3771400
O60264	O60264	SMCA5_HUMAN	SMARCA5		293476	234684	207732	247700	256741	285361
O60271	O60271	JIP4_HUMAN	SPAG9		3115150	3062680	3395140	2587650	3118980	3028480	3642390	3740480	3738850	3490090	3450020	3601460
O60291	O60291	MGRN1_HUMAN	MGRN1		109707	102293	95691.8	117478	141443	142299	60513.9	116736	122355	108898	133777	151774
O60306	O60306	AQR_HUMAN	AQR		1099050	1169640	1062800	1184350	1233790	1242640	876937	1190170	964274	1003620	1104310	897561
O60313	O60313	OPA1_HUMAN	OPA1		1036460	1130180	1013060	1132630	1040270	981856	860563	1020230	741993	746206	635453	420213
O60341	O60341	KDM1A_HUMAN	KDM1A		684595	586827	659168	771370	759718	879821			446641	603356		463172
O60343	O60343	TBCD4_HUMAN	TBC1D4		850181	661101	693692	700768	649614	700716	738370	600824	441859	183845		319279
O60361	O60361	NDK8_HUMAN	NME2P1		2111790	1788300	1615880	989153	1287830	1149640	2464240	2064260	2528470	2235710	2401220	2584270
O60443	O60443	GSDME_HUMAN	GSDME		352507	85278.8	274566	233649	246763	275272	216506	266890	270913	163917	147249	201638
O60488	O60488	ACSL4_HUMAN	ACSL4		728163	673592	602588	660077	627059	628600	522699	563574	610179	615698		331164
O60493	O60493	SNX3_HUMAN	SNX3		2709970	2528910	2365250	2806510	2572110	2870820	2156470	2114630	2070940	1573230	1387480	1566900
O60499	O60499	STX10_HUMAN	STX10		2481420	2102620	2358610	1848590	2578500	2485180	3307790	3129470	3373390	2998190	2931000	3245340
O60502	O60502	OGA_HUMAN	OGA		1924930	1961840	2034990	2039760	2120330	2126750	1709250	1827470	1831520	1597440	1419710	1406670
O60506	O60506	HNRPQ_HUMAN	SYNCRIP		13382100	13727400	14168900	11109100	11630200	11252000	7364650	7160920	7087260	11349900	10398600	11049000
O60518	O60518	RNBP6_HUMAN	RANBP6		11800200	8732540	7971860	5421660	6443180	7978220	10192800	7548550	8928310	5296690	8808920	10333100
O60547	O60547	GMDS_HUMAN	GMDS		1204620	1149450	1211180	1091400	1197740	1144170	748461	1039950	928626	866091	842380	886308
O60566	O60566	BUB1B_HUMAN	BUB1B		468372	422415	445422	551588	604540	539312	259969	399786	282144	302181	264652	247416
O60568	O60568	PLOD3_HUMAN	PLOD3		1084800	993607	1001300	1012740	1075620	1146820	461520	676390	647981	486945	487761	592674
O60573	O60573	IF4E2_HUMAN	EIF4E2		218869	288571	304667	277274	225188	284677	202191	246825	184246	208777	182882	132120
O60610	O60610	DIAP1_HUMAN	DIAPH1		2939500	2896320	3075090	3096330	3099120	3196940	2242910	2408650	2255570	2276890	1968050	2044470
O60637	O60637	TSN3_HUMAN	TSPAN3		10853900	10174400	12846900	7955570	12353000	10614500	16705100	16886500	16928100	18265100	17922400	16435400
O60664	O60664	PLIN3_HUMAN	PLIN3		8244040	7444950	8561620	6420320	9325760	8016550	14715100	13562900	14379000	13861700	14612200	15989500
O60671	O60671	RAD1_HUMAN	RAD1		2050080	1586930	1349270	1358430	1383610	1373430	1701710	1901310	1491860	1790050	1573670	1629020
O60678	O60678	ANM3_HUMAN	PRMT3		567718	539693	576367	633500	599865	695880	435837	558866	579100	327410	308604	274740
O60684	O60684	IMA7_HUMAN	KPNA6		3165740	3057500	3191270	3609010	3540390	3747570	2434260	2504550	2302290	2146840	1907880	1918910
O60701	O60701	UGDH_HUMAN	UGDH		977138	1004740	867760	960428	889953	879219	628622	825578	670213	721979	520167	436971
O60716	O60716	CTND1_HUMAN	CTNND1		1115680	1049660	1007160	1168380	1108510	1108070	1178940	961262	871053	915187	817527	709140
O60749	O60749;Q13596	SNX2_HUMAN	SNX2		3017450	3048890	3130380	3281120	3291100	3402110	2506240	2838640	2668230	2196290	2045630	2175720
O60762	O60762	DPM1_HUMAN	DPM1		1014290	1094710	935776	951595	784357	771945	443596	656417		391554	342855	489693
O60763	O60763	USO1_HUMAN	USO1		4994560	5044390	4863850	5547140	5602240	5481420	3526820	4193610	3980120	3150310	2895400	2998670
O60783	O60783	RT14_HUMAN	MRPS14		1401540	1321960	1342830	1311970	1269260	1189820		1152800		1127750	1039500
O60784	O60784	TOM1_HUMAN	TOM1		1494570	1561440	1631490	1309050	1690000	1516180	1618920	1541770	1527810	1523970	1582320	1569900
O60814;P57053;P58876;P62807;Q5QNW6;Q93079;Q99877;Q99879;Q99880	O60814;P06899;P23527;P33778;P57053;P58876;P62807;Q16778;Q5QNW6;Q8N257;Q93079;Q96A08;Q99877;Q99879;Q99880	H2B1C_HUMAN;H2B1D_HUMAN;H2B1H_HUMAN;H2B1K_HUMAN;H2B1L_HUMAN;H2B1M_HUMAN;H2B1N_HUMAN;H2B2F_HUMAN;H2BFS_HUMAN	H2BC12;H2BC12L;H2BC13;H2BC14;H2BC15;H2BC18;H2BC4;H2BC5;H2BC9		13175200	13707900	12563200	12767100	13099200	12948300	10296300	10038600	9737780	10022800	10026300	10743200
O60826	O60826	CCD22_HUMAN	CCDC22		122604	119238	214900	143306	168366	175177		92489.5	144766	122769
O60828	O60828	PQBP1_HUMAN	PQBP1		9428810	9135480	9848820	7312080	9174830	8499430	10095700	8165340	10235900	12662100	11593900	13869200
O60831	O60831	PRAF2_HUMAN	PRAF2		2152820	2016620	2152660	1645120	1788260	1806930	2428300	2448230	2580000	1881540	1839820	2154760
O60832	O60832	DKC1_HUMAN	DKC1		4002520	4216800	4185350	3248230	3499700	3526880	2814640	2739990	2731890	4016100	3841900	3625140
O60841	O60841	IF2P_HUMAN	EIF5B		1485230	1583700	1433500	1271970	1167880	1288170	791400	882185	939266	861676	780230	785756
O60869	O60869	EDF1_HUMAN	EDF1		3382450	3550410	3932430	2315810	2972990	2627050	2997200	2845110	3035120	3755530	3778530	3671150
O60884	O60884	DNJA2_HUMAN	DNAJA2		4631200	4402350	4839090	4408230	4791990	4730010	3598920	3953630	3799730	3899290	3666020	3524490
O60888	O60888	CUTA_HUMAN	CUTA		1698820	1691480	1238740	1989090	2923070	2228690	4077610	3450630	3377600	4534510	3965240	4773200
O60921	O60921	HUS1_HUMAN	HUS1		469971	529091	473547	428559	469859	469952	408539	533470	474289	502936	522310	382285
O60925	O60925	PFD1_HUMAN	PFDN1		2043060	2198060	1939640	2474500	3514650	2717350	3317320	2918910	3147410	3674320	3214080	4015320
O60927	O60927	PP1RB_HUMAN	PPP1R11		272424	484046	628505	375782	544634	511390	1035380	921760	916611	889073	1023760	922578
O75027	O75027	ABCB7_HUMAN	ABCB7		240297	281551	302921	319394	419671	255261		436845	310867
O75037;Q7Z4S6	O75037;Q7Z4S6	KI21A_HUMAN;KI21B_HUMAN	KIF21A;KIF21B		141728	108628	99520.4	125864	140573	87756
O75083	O75083	WDR1_HUMAN	WDR1		5032140	5040540	4755430	5535730	5135910	5328630	3640010	4131150	3998650	3350240	2762970	3170910
O75084	O75084	FZD7_HUMAN	FZD7			82298.5		64899.4
O75113	O75113	N4BP1_HUMAN	N4BP1		5207850	6022430	6992120	3937830	5493460	4573270	12597800	12357900	14722200	12628700	12160000	6734410
O75116	O75116	ROCK2_HUMAN	ROCK2		863594	840329	737801	845939	820880	811432	567987	571033	462486	575909	529478	542313
O75122	O75122	CLAP2_HUMAN	CLASP2		182574	193296	168303	183914	158421	129307		128747	84626.4	95023.6	60578.6	108278
O75127	O75127	PTCD1_HUMAN	PTCD1		148936	142327	94669.4	156203	123132	88435.9
O75131	O75131	CPNE3_HUMAN	CPNE3		3414770	3273310	2985230	3515280	2978410	3119600	1557630	1817170	1826460	1523100	1501680	1450170
O75143	O75143	ATG13_HUMAN	ATG13		1132820	1053050	1132250	824761	1054910	1036780	1405770	1387060	1543310	1235980	1309370	1404100
O75144	O75144	ICOSL_HUMAN	ICOSLG		176323	245360	230753	131443	161626	155822	169413	165151	151413	148161	188863	235562
O75147	O75147	OBSL1_HUMAN	OBSL1					105291	173088	264559	102110				159967	72335.3
O75150	O75150	BRE1B_HUMAN	RNF40		316459	283224	271559	270839	236921	224527	120393	114213	147255	100840
O75153	O75153	CLU_HUMAN	CLUH		3489480	3577820	3328140	3893890	3797530	3976680	2372300	2891020	2559990	2043700	1850850	1971740
O75155	O75155	CAND2_HUMAN	CAND2		946170	974784	869989	807848	882134	913294	541358	662799		422650	450574
O75157	O75157	T22D2_HUMAN	TSC22D2		1045350	1165200	1231570	1031970	1422410	1309930	1914930	1388880	1600820	1594430	1469410	1587380
O75170	O75170	PP6R2_HUMAN	PPP6R2		1183580	908433	903561	967895	1153460	988681	1004200	1116820	1019320	1002360	1129200	984473
O75175	O75175	CNOT3_HUMAN	CNOT3		982597	941338	1002860	867491	855480	918944	959605	1112050	1033930	1010590	1098770	805094
O75179	O75179;Q8IWZ3	ANR17_HUMAN	ANKRD17		2379340	2321010	2195740	2165900	2047320	2173520	1489770	1785910	1664700	1345740	1265220	1211140
O75190	O75190;P25686;Q8NHS0	DNJB6_HUMAN	DNAJB6		626839	646949	659488	543765	670688	670719	585202	580884	629485	532637	548217	423742
O75191	O75191	XYLB_HUMAN	XYLB			779646	616945	666101	558770	595657		350561	489525
O75208	O75208	COQ9_HUMAN	COQ9		902103	754781	871735	727419	965340	731953	1076930	1102970	1051580	1133880	1099200	1140790
O75223	O75223	GGCT_HUMAN	GGCT		5066860	4686840	6142840	3637490	4726410	4593190	7173880	6499900	6881940	6503830	6517360	6998540
O75251	O75251	NDUS7_HUMAN	NDUFS7		1191720	1092570	1186710	1038110	1097400	1120300	819424	713787	783033	831707	764887	761998
O75306	O75306	NDUS2_HUMAN	NDUFS2		2263860	2007470	2143460	1901820	1951490	2013530	1465970	1583500	1632750	1761770	1757130	1711640
O75312	O75312	ZPR1_HUMAN	ZPR1		2646410	2744140	2953450	2667740	3509730	3277490	4208790	4111730	4048270	4199030	4137950	4312990
O75323	O75323	NIPS2_HUMAN	NIPSNAP2		1875320	1757840	1601940	1439070	1375330	1691390	1069570	1436960	1220890	1105010		1192960
O75340	O75340	PDCD6_HUMAN	PDCD6		938361	1015540	1189020	1143680	1278970	1251200	932466	1029020	905412	883963	831768	789930
O75347	O75347	TBCA_HUMAN	TBCA		35690600	32304300	39069200	31622900	45656900	41091900	66512000	58837600	64008800	67941400	65423000	67485200
O75348	O75348	VATG1_HUMAN	ATP6V1G1		1859120	1964810	2206940	1464910	1766360	1736960	1899940	1963600	1967710	2347100	2477810	2597990
O75351	O75351	VPS4B_HUMAN	VPS4B		807423	847914	794211	830700	822001	913559		603252	677876	559930	459971	341815
O75352	O75352	MPU1_HUMAN	MPDU1		1594990	1932020	1894100	1740980	1603110	1562580	1568660	1590890	1530070	1241630	1203750	1148020
O75368	O75368	SH3L1_HUMAN	SH3BGRL		2372550	2361630	2195300	2014270	2777280	2107440	3256220	2904740	3069730	2986900	3052240	3755210
O75369	O75369	FLNB_HUMAN	FLNB		6684000	7225430	7015600	7391620	7232880	7403720	5382860	6336950	5984430	4629950	4242910	4237020
O75379	O75379	VAMP4_HUMAN	VAMP4		141003	145819	179663	100701	146071	119046	277487	204464	245347	148733	185005	260296
O75380	O75380	NDUS6_HUMAN	NDUFS6		1079210	1027460	1134000	844091	1341720	992021	2192460	2160340	2085990	2648700	2426070	2179970
O75381	O75381	PEX14_HUMAN	PEX14		2172440	2161210	2315760	1822570	2303610	1998860	2838870	2910940	3051310	2639960	2661700	2559350
O75390	O75390	CISY_HUMAN	CS		16418800	16469600	17466100	14512100	14651100	14989400	12692000	12914100	12558900	13576800	12248700	13558400
O75391	O75391	SPAG7_HUMAN	SPAG7		166137		250728		150381	166470	701798	560389	698135	331243	375168	306003
O75396	O75396	SC22B_HUMAN	SEC22B		3446580	3433380	3467900	3175700	3179170	3172470	2578460	3008960	2953860	2482590	2000470	2479670
O75410	O75410;O95359	TACC1_HUMAN	TACC1		880881	1031970	1194900	865253	1099120	1150210	1351320	1287820	1410370	1127000	1143800	1043180
O75419	O75419	CDC45_HUMAN	CDC45		780244	635490	616271	752103	748317	647045	512687		493414	520485	469464	387307
O75431	O75431	MTX2_HUMAN	MTX2		518585	525771	656989	643769	428294	682416	375696		352478	354456	423222	675379
O75436	O75436	VP26A_HUMAN	VPS26A		5702280	5416130	5441180	6505760	6381770	6447850	5029940	4724690	4642610	4030440	4108150	3909380
O75439	O75439	MPPB_HUMAN	PMPCB		2213860	2312910	2047410	2473960	2399170	2381680	1385150	1854280	1721010	1281260	1179230	1242210
O75448	O75448	MED24_HUMAN	MED24			3070610	3378880	2530850	3367380	2825940	3676930	3219680	2903150	3007340	3504090	5435710
O75477	O75477	ERLN1_HUMAN	ERLIN1		434610	366103	447377	581540	568462	574008		352209	250313
O75489	O75489	NDUS3_HUMAN	NDUFS3		4868050	5074210	5065650	4338270	5251700	4790290	4000330	4223620	4053590	4642550	4671550	4331740
O75494	O75494	SRS10_HUMAN	SRSF10		933097	1224970	1171320	1063770	1020540	883605	844109	758273	876801	666956		334839
O75496	O75496	GEMI_HUMAN	GMNN		1158230	1392390	1599730	1048690	1175430	1144190	2356140	2626970	2412730	1979710	2078280	1866320
O75503	O75503	CLN5_HUMAN	CLN5		484415	655565	547705	545322	540568	600033	556712	568479	461890	450266	469985	488070
O75521	O75521	ECI2_HUMAN	ECI2		739517	666505	678316	628005	598214	587452	533719	528841	534000	451879	475813	387722
O75528;P28290	O75528;P28290	ITPI2_HUMAN;TADA3_HUMAN	ITPRID2;TADA3				8170.03	12316.7	11331.5	6796.04
O75531	O75531	BAF_HUMAN	BANF1		1107300	929575	1614230	1514700	1431680	1812290	1378800			1273100		1105920
O75533	O75533	SF3B1_HUMAN	SF3B1		4226060	4230110	4386970	4045680	3858430	3938440	2503940	2901210	2593310	3218840	2871000	2666290
O75534	O75534	CSDE1_HUMAN	CSDE1		4884000	4801590	4547430	5572050	5198560	5322990	3014450	3630950	3339910	2927410	2560820	2748370
O75569	O75569	PRKRA_HUMAN	PRKRA		422202	394620	378095	383609	292100	307418	162981	199623	204702	187194	142676	235061
O75607	O75607	NPM3_HUMAN	NPM3		6084780	6332400	5807540	8018590	8404000	8129800	5393330	5549800	5870070	7388720	5998940	7744030
O75608	O75608	LYPA1_HUMAN	LYPLA1		3669490	3274470	3588440	2642660	3005720	2775660	4213860	4287750	4142150	3562060	3805520	4238450
O75629	O75629	CREG1_HUMAN	CREG1		698540	961626	938033	1407110	2121920	1105730	1500100	2582950	2173980	2525510	2004400	1691490
O75643	O75643	U520_HUMAN	SNRNP200		2546160	2613500	2373230	2940290	2476260	2592270	1241090	1585190	1433780	1374920	1102100	1198890
O75663	O75663	TIPRL_HUMAN	TIPRL		1971040	2327220	2183000	2534440	2624350	2650620	1774850	1936150	1771910	1690620	1477460	1224670
O75683	O75683	SURF6_HUMAN	SURF6		552239	665344	607267	567946	580707	504374	321864	509862	355385	538786	484454	743333
O75688	O75688;P35813	PPM1B_HUMAN	PPM1B		1462600	1484250	1812140	1443600	1816500	1654860	1647430	1708950	1685550	1647900	1716270	1539720
O75694	O75694	NU155_HUMAN	NUP155		1909960	1934070	1802360	2194520	2272740	2399350	1353790	1346680	1305380	1109920	1107390	1072700
O75695	O75695	XRP2_HUMAN	RP2			506580	521638	519850	648159	513558	338310	755890		915752	815907	632111
O75717	O75717	WDHD1_HUMAN	WDHD1		2064060	2038240	1784410	1706830	1764120	1769890	1337300	1666240	1631670	1378600	1376770	1420380
O75718	O75718	CRTAP_HUMAN	CRTAP		1741440	1703500	1558710	2012580	1895940	1876300	958189	1233740	1116710	906088	853252	808449
O75746	O75746	S2512_HUMAN	SLC25A12		578883	253855	504119	495563	418043	545382	154914	276257	192921	150193	142211	130166
O75781	O75781	PALM_HUMAN	PALM		2156860	2093590	2441700	1633070	2348580	2224110	3919170	2986860	3314240	3623020	3922420	3493330
O75787	O75787	RENR_HUMAN	ATP6AP2		373742	446890	484847	489537	599214	519863		356042	236077	337249
O75792	O75792	RNH2A_HUMAN	RNASEH2A		1219090	1285070	1219300	1213340	1271240	1362340	981332	1055840	999235	865246	860000	780776
O75794	O75794	CD123_HUMAN	CDC123		1771530	1938770	1926680	1979240	2084720	2125840	1300990	1509220	1344100	1340750	1118670	1009160
O75817	O75817	POP7_HUMAN	POP7		2188130	2627140	2310250	2012590	2259610	2017600	2185150	2640440	2139240	2579370	2354800	2372700
O75818	O75818	RPP40_HUMAN	RPP40		2724750	3007680	3089400	2464790	3157010	2645650	3174420	3336290	3188290	3709600	3334320	3575980
O75821	O75821	EIF3G_HUMAN	EIF3G		5020140	5099560	5184750	4342920	4668230	4719730	4548870	4978840	4896330	4182250	3896760	3926620
O75822	O75822	EIF3J_HUMAN	EIF3J		4687010	4849780	5342200	4131490	4911200	4668170	5722630	5577810	5675260	5130300	5286190	5070750
O75832	O75832	PSD10_HUMAN	PSMD10		2520420	2667540	2452760	2983010	3168060	2915400	2011840	2411320	2369160	1951230	1782760	1996350
O75844	O75844	FACE1_HUMAN	ZMPSTE24		2554290	2622020	3010190	2332460	2450780	2400530	2215170	2369940	2282520	2265450	2203740	2222940
O75874	O75874	IDHC_HUMAN	IDH1		5387710	5316480	5887050	4983570	5342730	5252100	2380340	2934350	2625230	2851810	2816240	2833680
O75880	O75880	SCO1_HUMAN	SCO1		3646680	3810880	4055000	3450630	3743510	3779820	3508350	3683470	3534280	3810500	3771940	3647100
O75882	O75882	ATRN_HUMAN	ATRN		289249	241073	264170	229027	274383	251954	377373	386932	356938	348481	352338	371839
O75884	O75884	RBBP9_HUMAN	RBBP9		568241	669140	781629	790948	1150160	849691	872902	954529	718069	914725	1087670	819600
O75886	O75886	STAM2_HUMAN	STAM2		1096750	1256870	1311960	1068080	1360240	1353950	1252630	1133710	1271240	1181040	1103920	1373150
O75909	O75909	CCNK_HUMAN	CCNK		668986	772779	741705	559921	645739	714708	576056	673649	711605	506838	416299	546500
O75915	O75915	PRAF3_HUMAN	ARL6IP5		2187700	1886950	2215070	1652530	1858980	2108680	2671360	2503150	2505520	2360050	2328570	2217560
O75934	O75934	SPF27_HUMAN	BCAS2		2299680	2383050	2213640	2751180	2647760	2675270	1759630	2223990	1813200	1881410	1851770	1551340
O75935	O75935	DCTN3_HUMAN	DCTN3		1730130	1788690	1708930	1848380	1831560	2110130	1915800	1152420	1369190	1062290	880116	1460400
O75937	O75937	DNJC8_HUMAN	DNAJC8		7397950	6094690	6160770	4972070	5454110	5268850	5772950	6668910	6579460	6481420	7015880	6232730
O75940	O75940	SPF30_HUMAN	SMNDC1		1314490	1400590	1627440	1099930	1505460	1464650	1916970	1895400	1855930	1848000	1823180	1729740
O75947	O75947	ATP5H_HUMAN	ATP5PD		3206180	3339130	3316690	3469940	3758720	3576120	2783250	2947360	2979370	2648420	2272800	2336450
O75955	O75955	FLOT1_HUMAN	FLOT1		674996	648967	687325	781874	890105	713725	377478	310763	352884	555899	493660	546734
O75964	O75964	ATP5L_HUMAN	ATP5MG		10136700	10855900	9218150	10538700	10374200	10464000	5940580	7664830	6831950	5920850	5167260	5468790
O75970	O75970	MPDZ_HUMAN	MPDZ				42286.6	67210.5	50664.4	51777		60277.3	64847.1			41889.5
O75976	O75976	CBPD_HUMAN	CPD		3622790	3352480	3762420	3085120	3689150	3489440	4520400	4618780	4737920	4164070	4097560	4369500
O76003	O76003	GLRX3_HUMAN	GLRX3		5864240	5867600	5625820	6411620	6681680	6597540	5032510	5918400	5664490	4639330	4231120	4287910
O76021	O76021	RL1D1_HUMAN	RSL1D1		2531930	2926980	2587550	2219900	1910510	1944580	982163	1116370	1182130	1528760	1455770	1669890
O76024	O76024	WFS1_HUMAN	WFS1		841214	939930	910386	991178	974493	1003230	576133	693088	771579	733249	560377
O76031	O76031	CLPX_HUMAN	CLPX		528257	554558	445947	580355	581452	562180	352315	466501	388983	387542	316362	317467
O76070	O76070	SYUG_HUMAN	SNCG		672919	551557	560552	450047	619309	493150	642030	854519	965115	876958	810117	1131750
O76071	O76071	CIAO1_HUMAN	CIAO1		717085	715625	826577	917401	935411	918784	561145	587457	527532	498187	364099	576271
O76080	O76080	ZFAN5_HUMAN	ZFAND5		699108	668275	794977	370965	533596	430310	1140300	1159200	1209720	907324	986423	831064
O76094	O76094	SRP72_HUMAN	SRP72		1829020	1881320	1739540	1989880	1690780	1969210	814657	885576	864906	887928	789983	881417
O76095	O76095	JTB_HUMAN	JTB		277647	337383	325603	262077	328583	327253	276799	284736	315943	301299	302001	264324
O76096	O76096	CYTF_HUMAN	CST7		890048	920449	851343	659893	748674	763711	840617	962252	990974	894786	933765	735702
O94760	O94760	DDAH1_HUMAN	DDAH1		5260360	5696320	6150390	5233330	7399490	6303100	8972770	9038340	8698560	9701490	9867070	9985890
O94762	O94762	RECQ5_HUMAN	RECQL5		71297.3	82050	84036.2	83095.4	86365	68977.1	67885.7	85892.9	97098.2	92398.6	90798.5
O94763	O94763	RMP_HUMAN	URI1		228961	175009	204418	265309	295715	278680	200483	207919	191940	187441	214513	171863
O94776	O94776	MTA2_HUMAN	MTA2		3109580	3320390	3217710	3286390	3162420	3422100	2176980	2438840	1976750	1751420	1827700	1726350
O94788	O94788	AL1A2_HUMAN	ALDH1A2		2360330	2225260	2493080	1635450	2052580	1916570	3002180	3007620	3086240	2844140	2838010	3083670
O94813	O94813	SLIT2_HUMAN	SLIT2		327859	369436	493449	203713	253642	237700	419129	330845	463617	191174	377587	471675
O94826	O94826	TOM70_HUMAN	TOMM70		2550510	2659550	2503620	2611550	2618010	2587890	1773940	2069730	1965250	1807930	1721350	1702980
O94830	O94830	DDHD2_HUMAN	DDHD2		1013770	885551	1046930	868363	918074	895607	1220970	1314410	1242350	1206710	1259400	1275880
O94842	O15405;O94842;O94900	TOX4_HUMAN	TOX4		1824760	1784270	1828760	2277460	2254490	2240820	1141380	1408690	1416760	1017960	908653	1002050
O94855	O94855	SC24D_HUMAN	SEC24D		373219	432201	407025	398123	391863	363303	245622	308413	297453	264948	242549
O94874	O94874	UFL1_HUMAN	UFL1		1037490	836463	887426	731735	789097	874090	859279	880691	824096	750741	725540	765738
O94888	O94888	UBXN7_HUMAN	UBXN7		1409430	1467110	1369450	1353090	1768000	1765750	2087610	1964260	2003150	1859460	1824730	1853650
O94903	O94903	PLPHP_HUMAN	PLPBP		1491840	1543900	1468550	1850720	1991030	1716010	1481840	1665070	1413370	1295490	1109260	1145190
O94905	O94905	ERLN2_HUMAN	ERLIN2		1573660	1747270	1580850	2513760	2367850	2495130	722341	1062830	866098	800279	623780	668247
O94906	O94906	PRP6_HUMAN	PRPF6		1225800	1217800	1107880	1173620	931008	1107940	400837	542737	559387	499294	418662	419096
O94919	O94919	ENDD1_HUMAN	ENDOD1		1728490	1593660	1779890	1299410	1344940	1428820	1825330	1842960	1769930	1918100	1845780	2242100
O94921;Q00536	O94921;Q00536	CDK14_HUMAN;CDK16_HUMAN	CDK14;CDK16			44976.6	27342.9	75382.1	68081.6	18931		58384.4		17363.8
O94925	O94925	GLSK_HUMAN	GLS		2064000	2148320	1933040	2282740	2307850	2338960	1306980	1589190	1501060	1258420	1105500	1200140
O94966	O94966	UBP19_HUMAN	USP19		2015660	1884140	1852440	1718700	1712770	1857110	1579940	1555300	1648960	1501290	1560530	1299030
O94973	O94973	AP2A2_HUMAN	AP2A2		1291380	1379690	1306620	1362000	1301430	1261450	588679	784500	693276	647596	554308	618773
O94979	O94979	SC31A_HUMAN	SEC31A		1551840	1560630	1472770	1656230	1592210	1563100	1117440	1455890	1284310	1168200	1100440	1024430
O94992	O94992	HEXI1_HUMAN	HEXIM1		3243810	3044100	3380340	2479650	3083430	3000740	3811940	3732140	3751670	3600250	3507060	3641870
O95059	O95059	RPP14_HUMAN	RPP14		2142440	1744240	1909690	1344330	1553200	1522460	2194630	1634540	1781080	1829460	1824160	2184080
O95071	O95071	UBR5_HUMAN	UBR5		708338	640826	610090	581414	590113	530913	511422	658945	603786	442318	357467	210080
O95104;Q9UPN6	O95104;Q9UPN6	SCAF4_HUMAN;SCAF8_HUMAN	SCAF4;SCAF8		502985	570672	479895	501416	474643	474210	149844	231395	157200	187380	194553	151446
O95139	O95139	NDUB6_HUMAN	NDUFB6		395162	456272	528273	461726	479995	465654	380861	352363	289305	407750	327030	352600
O95140	O95140	MFN2_HUMAN	MFN2			188468	206123	292291	211420	228284
O95155	O95155	UBE4B_HUMAN	UBE4B		2024630	1934310	2290150	1937630	2029770	2394820	3399480	1911370	1748800	1685380	2896060	3335010
O95159	O95159	ZFPL1_HUMAN	ZFPL1		938661	972987	934657	868867	961404	938905	788538	1040430	856446	773693	636341	873941
O95163	O95163	ELP1_HUMAN	ELP1		1777500	1846200	1710690	1968220	1803050	1921280	1005650	1326840	1182230	1054190	912655	774024
O95166	O95166	GBRAP_HUMAN	GABARAP		296342	323213	334266	447807	537442	310722	384742	643468	396301	540787	556128
O95168	O95168	NDUB4_HUMAN	NDUFB4		1111100	968298	891494	1001080	970914	978012	453332	711386	670087	633153	633268	670013
O95169	O95169	NDUB8_HUMAN	NDUFB8		860614	1091730	1077130	1268360	1762630	1279980	1398630	1116220	1165830	1942810	1812850	1485880
O95182	O95182	NDUA7_HUMAN	NDUFA7		211631	190000	166304	202455	222312	176362		215743				142137
O95197	O95197	RTN3_HUMAN	RTN3		6575980	5979730	6560430	4764520	5946770	5408890	7980230	8238790	8397620	6987780	6630410	5802270
O95202	O95202	LETM1_HUMAN	LETM1		3577900	3540790	3535430	3253360	3390010	3295290	2974440	3348440	3147370	2873600	2723190	2829270
O95208	O95208	EPN2_HUMAN	EPN2		308895	273950	315754	190497	196421	151421	359952	333615	350613	303036	315744	285603
O95218	O95218	ZRAB2_HUMAN	ZRANB2		2179400	3340090	4347880	1964500	2681310	2618550	4588490	4449700	4866460	5329720	5407020	4205800
O95219	O95219	SNX4_HUMAN	SNX4		677923	658258	663167	719200	699811	737625	641069	556850	519932	565378	585247	415377
O95229	O95229	ZWINT_HUMAN	ZWINT		976169	1026940	1094960	909128	1090980	993456	1199340	1331540	1322020	1167470	1178880	1084680
O95232	O95232	LC7L3_HUMAN	LUC7L3		1923920	2025240	1924220	1538130	1431540	1403810	1361270	1289590	1364070	1498940	1459040	1345850
O95249	O95249	GOSR1_HUMAN	GOSR1		1172980	1268730	1184020	1159900	1197240	1162660	1450530	1215880	1388170	1475260	1160910	1363690
O95251	O95251	KAT7_HUMAN	KAT7		247053	211971	258838	164574		140363		189008	236614	178539		175751
O95273	O95273	CCDB1_HUMAN	CCNDBP1		372799	424145	466458	326772	410747	456377	451295	364259	427017	460984	433892	447583
O95292	O95292	VAPB_HUMAN	VAPB		2492860	2642460	2597990	2673970	2969300	3168420	2630350	2515570	2290770	2385320	1944900	2059410
O95295	O95295	SNAPN_HUMAN	SNAPIN		770111	719046	715034	867000	1125000	1024660	1021450	989583	1058490	981474	1085470	1143640
O95297	O95297	MPZL1_HUMAN	MPZL1		568973	478539	478944	454107	537185	488385	562864	647338	657669	594718	609268	616492
O95298	O95298	NDUC2_HUMAN	NDUFC2		794845	883859	773059	874542	843601	838970	403190	563027		581828	393494	608083
O95299	O95299	NDUAA_HUMAN	NDUFA10		350521	399241	338079	423195	402272	435940	159002	260796	207996	186451	211165	142765
O95302	O95302	FKBP9_HUMAN	FKBP9		1223530	1236670	1281180	1055080	1324930	1329460	1349750	1180330	1297780	1242760	1250770	1381640
O95319	O95319	CELF2_HUMAN	CELF2		814433	821008	917104	802078	962327	899716	841556	882671	871362	942482	1008800	1047120
O95336	O95336	6PGL_HUMAN	PGLS		2905670	2760100	2662420	2459100	2697320	2441310	2917660	2995090	3100750	2803050	2770110	3554620
O95340	O95340	PAPS2_HUMAN	PAPSS2		144547	244895	270148	264346	213348	159105		139487	65013.6	81712.3
O95347	O95347	SMC2_HUMAN	SMC2		470760	348865	341116	474746	342758	337920		150577		190956
O95352	O95352	ATG7_HUMAN	ATG7		707767	669861	728889	955902	901692	826410		593869	299495	227958	157377	591772
O95373	O95373	IPO7_HUMAN	IPO7		9921710	11651600	10965600	12194200	12567900	12708000	8657050	10040900	8998780	8385430	7410760	7302750
O95376	O95376	ARI2_HUMAN	ARIH2		613247	742428	672891	811172	759691	869454	534148	588350	523640	422273	420080	381107
O95379	O95379	TFIP8_HUMAN	TNFAIP8					97507.1	106763			165313		55015.8
O95394	O95394	AGM1_HUMAN	PGM3		2085790	2127890	2105430	2129760	2215900	2263960	1650880	1768330	1677790	1640370	1513160	1552990
O95396	O95396	MOCS3_HUMAN	MOCS3		730946	756364	727423	848281	991769	929152	517824	677135	760159	734663	679855	647496
O95400	O95400	CD2B2_HUMAN	CD2BP2		2219470	2309770	2156150	2342750	2737870	2560820	2127720	2086810	2165600	2065750	1892470	2047490
O95406	O95406	CNIH1_HUMAN	CNIH1			1217050	1887210	1314360	1653630	1959160	2813360	2268520	2771760	2755120	2735640	1865470
O95429	O95429	BAG4_HUMAN	BAG4		1378310	4259900	3497930	4248700	5575040	4431260	4939620	4418110	4667970	5392130	5013620	4833270
O95433	O95433	AHSA1_HUMAN	AHSA1		8521040	9068120	9887850	10099200	10954300	11031200	8401450	9208540	8120050	8008990	7473480	7312380
O95453	O95453	PARN_HUMAN	PARN		454373	468731	466886	538875	513790	522736		491652	468449	259769	226234	294413
O95456	O95456	PSMG1_HUMAN	PSMG1		3665350	3497280	4102080	3150670	3741750	3549130	4245070	4954600	4699470	4742940	4889720	4266050
O95478	O95478	NSA2_HUMAN	NSA2		758122	945120	759788	711118	457747	602580	213037			290940	192338	265110
O95551	O95551	TYDP2_HUMAN	TDP2		2277860	2135930	2331040	1982750	2324210	2381450	2182920	2277850	2190660	1871660	1729330	1889600
O95562	O95562	SFT2B_HUMAN	SFT2D2		297056	322593	276269			223273	683931	216174		456748		502789
O95563	O95563	MPC2_HUMAN	MPC2		436830	399257	440056	406714	391570	434381	284315	293910	251347	276041	261301	185641
O95571	O95571	ETHE1_HUMAN	ETHE1		2041410	1914520	1760970	1584400	1640800	1661090	2200890	2213620	2231990	2399540	2326440	2313050
O95573	O95573	ACSL3_HUMAN	ACSL3		1749700	1718900	1621950	1547650	1445810	1454300	907355	1097570	1158350	790551	793978	793447
O95602	O95602	RPA1_HUMAN	POLR1A		547521	645978	587033	749646	725657	606889		417728		423789
O95613	O95613	PCNT_HUMAN	PCNT		843063	726016		375834	645241	590930			1010670
O95628	O95628	CNOT4_HUMAN	CNOT4		696159	620540	698366	550129	597935	621664	714460	686450	678315	756894	638503	685394
O95630	O95630	STABP_HUMAN	STAMBP		703593	814678	781336	775055	883178	871298	726426	764314	707812	675943	631342	665770
O95671	O95671	ASML_HUMAN	ASMTL		1262240	1453280	1375900	1463810	1507370	1509030	1019930	1180240	997847	923424	808802	868248
O95674	O95674	CDS2_HUMAN	CDS2		467134	981206	1011580	897943	1018000	899877	604692	1022720	876472	789424	1107280	879290
O95684	O95684	CEP43_HUMAN	CEP43		699394	752526	802868	720184	907862	824947	839072	921471	874199	897280	905946	904098
O95707	O95707	RPP29_HUMAN	POP4		241231	374973	392826	199147	146642	165189	159942	123032	142332	126415	101450	101185
O95716	O95716;P20336	RAB3D_HUMAN	RAB3D		1534950	1485660	1281780	1453160	1468790	1362860	1568340	1440910	1548690	1197890	1428730	1331410
O95721	O95721	SNP29_HUMAN	SNAP29		1089860	1159150	1193010	793353	1120750	1070940	1601740	1658370	1698480	1477440	1523180	1382610
O95747	O95747	OXSR1_HUMAN	OXSR1		1348330	1543960	1525640	1295680	1235010	1376580	869997	669304	786231	717080	613997	794818
O95749	O95749	GGPPS_HUMAN	GGPS1		292048	316719	331150	211696	237801	235853	272432	272935	363816	302228	265237	393857
O95757	O95757	HS74L_HUMAN	HSPA4L		3756100	3917300	3859350	3865540	3881830	4089110	2904360	3257370	3181940	2626380	2449390	2487940
O95772	O95772	STR3N_HUMAN	STARD3NL		269816	211551		270740	221818			225132		143857	148341
O95777	O95777	LSM8_HUMAN	LSM8		4926880	5178900	4638020	4304090	6401740	4738870	7726950	6990420	7504490	7481270	6949600	8258500
O95782	O95782	AP2A1_HUMAN	AP2A1		847832	846305	738205	806315	745716	823418	640724	656735	603355	625869	549294	546930
O95786	O95786	RIGI_HUMAN	RIGI		1019010	1091120	939248	951260	935376	995247	691776	790880	753523	610933	518249	660517
O95793	O95793	STAU1_HUMAN	STAU1		2254670	2302190	2242860	1735790	1638720	1624810	974579	1059390	1031620	1632570	1502120	1488620
O95801	O95801	TTC4_HUMAN	TTC4		2987660	2959680	2779030	3007970	2578940	2929540	2002170	2260310	2154310	1617730	1557370	1939770
O95807	O95807	TM50A_HUMAN	TMEM50A		1261060	1082370	1101050	684701	794456	1121120	1562940	1250440	1622760	1002490	1110830	1115460
O95816	O95816	BAG2_HUMAN	BAG2		3146170	2949130	2965110	2530400	2876140	2704860	2621350	2787740	2786350	2398890	2561700	2361580
O95817	O95817	BAG3_HUMAN	BAG3		2416080	2561740	2871930	2091360	2824200	2464230	4084220	4083760	4198280	3436920	3441910	3416800
O95825	O95825	QORL1_HUMAN	CRYZL1		1992560	1929540	2157630	1517390	1872730	1788850	2843770	2596210	2799240	2673390	2813630	2786520
O95831	O95831	AIFM1_HUMAN	AIFM1		3521680	3934910	3942030	3827710	3818030	3590460	3040610	3630620	3260580	2918410	2722360	2604810
O95834	O95834	EMAL2_HUMAN	EML2		955056	1046580	965104	697507	952076	954838	1196500	1008720	983503	945716	791529	833019
O95857	O95857	TSN13_HUMAN	TSPAN13		2388960	1688540	2158140	1287050	1615730	1467570	2775040	2650500	2834230	2852980	2749800	2659540
O95861	O95861	BPNT1_HUMAN	BPNT1		6011710	5282670	6529030	3891720	4719040	4403740	7670430	7469040	7500370	7212740	7379450	7847770
O95881	O95881	TXD12_HUMAN	TXNDC12		776440	1120160	954639	1696420	2812550	1936220	2358040	1956530	1903220	2970120	2542750	3293200
O95905	O95905	ECD_HUMAN	ECD		861566	846741	910153	862518	933763	915800	983793	774740	874505	637660	561941	849394
O95983	O95983	MBD3_HUMAN	MBD3		144474	64934.7	69696.7	119395	158395	162951		41554.9	31742.7	69370.4	92686.7	33444.2
O95989	O95989	NUDT3_HUMAN	NUDT3		3981360	2993940	4188290	2402090	3543700	3293150	5434330	4660530	5159890	5076960	5602230	6148010
O95999	O95999	BCL10_HUMAN	BCL10		546449	590634	572109	613284	601250	656135	677798	653713	705326	499547	370311	580634
O96000	O96000	NDUBA_HUMAN	NDUFB10		862991	904573	794290	859051	700255	748715	318941	513684	476334	391378	332378	423616
O96005	O96005	CLPT1_HUMAN	CLPTM1		1387860	1593210	1554870	1314920	1455030	1507050	1236450	1333900	1246850	1167330	1183070	1081320
O96007	O96007	MOC2B_HUMAN	MOCS2		1291040	1222250	1272420	844722	1071400	1132410	1979470	1692830	1717110	1628720	1776040	1831030
O96008	O96008	TOM40_HUMAN	TOMM40		3833990	3358630	4018040	2644210	3120120	3011410	2720830	2760810	2676940	4288180	4150900	4271550
O96019	O96019	ACL6A_HUMAN	ACTL6A		442409	755754	743672	833008	758754	816058	460410	495772	632393	367389		335679
P00167	P00167	CYB5_HUMAN	CYB5A		1176150	1428140	1308960	1243670	1564430	1379090	1568010	1640590	1489820	1858530	1707860	2312490
P00338	P00338	LDHA_HUMAN	LDHA		651573000	551013000	627188000	393492000	523085000	453722000	947746000	975621000	998801000	887134000	886625000	916000000
P00367	P00367;P49448	DHE3_HUMAN	GLUD1		8698960	7701020	9051120	4586610	4794070	4617800	13329400	13473400	13347700	10337700	10243900	10493600
P00374	P00374;Q86XF0	DYR_HUMAN	DHFR		2204860	2198770	2313550	2230210	2060080	2290020	1709940	1667420	1896510	1578720	1521950	1651650
P00387	P00387	NB5R3_HUMAN	CYB5R3		3756450	3851620	3718020	3791530	3864110	3663200	3093430	3621400	3217230	2823200	2524320	2666850
P00390	P00390	GSHR_HUMAN	GSR		17984200	16343300	18490600	12366600	16702900	14879000	25892200	27467400	26605700	25515800	24200900	25861300
P00403	P00403	COX2_HUMAN	MT-CO2		16765100	15435900	14758600	16484000	16649900	15910100	10792300	13275100	12142000	14092000	13311700	12052300
P00414	P00414	COX3_HUMAN	MT-CO3		266795	357166	321582	635194	685984	573743	92482.1	221178	200362	209382	270888	158486
P00441	P00441	SODC_HUMAN	SOD1		2752090	2707890	2649310	4861520	7803260	4683960	5696230	5743530	5876170	7580140	6046430	10558000
P00491	P00491	PNPH_HUMAN	PNP		47470800	42803800	50778100	34717900	49673700	43067200	80013000	85162600	83442400	84239400	70686600	78224000
P00492	P00492	HPRT_HUMAN	HPRT1		28874300	25644500	30232800	21039600	28574800	25219000	41679000	40907900	41869200	41593400	39391200	42453300
P00505	P00505	AATM_HUMAN	GOT2		21762400	19634100	24100700	11389600	12662900	11662500	70770900	71597400	70976300	34630000	35086100	34979600
P00533	P00533	EGFR_HUMAN	EGFR		183148	276026	186969	252695	180846	194774	160161	209317	150520	111538	170453
P00558	P00558	PGK1_HUMAN	PGK1		33307600	30436000	33751800	26334300	28632700	27844800	36526200	38500000	38558000	33174600	32964900	32024700
P00568	P00568	KAD1_HUMAN	AK1		3153610	2933950	3002440	3108890	3441490	3191960	2892250	3437450	3289590	2528330	2242380	2454130
P00813	P00813	ADA_HUMAN	ADA		2288760	2159400	2723240	1748670	2339400	2339120	3372540	3260690	3266700	3386220	3667210	3548850
P00846	P00846	ATP6_HUMAN	MT-ATP6		1732240	1629400	1587900	1961150	2176550	1969570	1194910	1867350	1490570	1413600	1175740	1393530
P00918	P00918	CAH2_HUMAN	CA2		41009200	37139800	44092800	33409600	44236000	38686000	59373600	59563700	60013200	55335600	56427600	52972100
P01023	P01023;P20742	A2MG_HUMAN	A2M		3549910	3239810	3245220	2489610	3070330	2799520	4039770	4317660	4057540	4236870	4129170	4131630
P01034	P01034	CYTC_HUMAN	CST3		823540	597137	685249	551645	694073	573498	991204	842532	1044850	947939	969170	1165830
P01111	P01111;P01116	RASN_HUMAN	NRAS		1390960	1360670	1409490	1249350	1434740	1276910	1430420	1478690	1495990	1493680	1477820	1465650
P01112	P01111;P01112	RASH_HUMAN	HRAS		3125030	2777490	3011210	2535350	2874490	2772650	3014900	3413300	3325850	3075650	2998170	3229730
P01889	P01889;P04439	HLAB_HUMAN	HLA-B		8090900	8250180	10315300	7115350	9386070	8955300	13110600	12386300	12298100	12387900	12125400	12355100
P01911	P01911;P04440	DRB1_HUMAN	HLA-DRB1		669351	534967	583758			605550	675767			510567		563503
P02533	P02533	K1C14_HUMAN	KRT14		957998	872418	3705800	405248	432714	1187910	867324	1054180	6736860	245158	534631
P02538	O95678;P02538;P48668	K2C6A_HUMAN	KRT6A			1041380	5079620	312391			1176620	920110	6116850			1632370
P02545	P02545	LMNA_HUMAN	LMNA		367932	396376	354352	313602	342541	371957	294569	246479	830012			360034
P02649	P02649	APOE_HUMAN	APOE		867577	789528	991229	520487	840036	807067	1337620	1274970	1374240	1204600	1270510	1385800
P02768	P02768	ALBU_HUMAN	ALB		8789470	7298450	9396420	6073030	7942900	7765180	13203900	12334500	12906100	12799200	13095900	12500200
P02786	P02786	TFR1_HUMAN	TFRC		36759500	34216300	41121100	24649000	33731700	30587300	57364300	56645900	57585300	54678300	56208300	58116500
P02787	P02787	TRFE_HUMAN	TF		390302	369677	469166	313944	436884	407141	813925	722786	928355	846918	811472	840088
P02788	P02788	TRFL_HUMAN	LTF		1270330	1364490	1733190	1280240	1827280	1879470	2371280	1925580	2068730	2259200	2333580	2840450
P02792	P02792	FRIL_HUMAN	FTL		1423990	1374770	1509890	1447620	1529820	1425080	1879320	1902730	2052990	1907780	1873440	2008460
P02794	P02794	FRIH_HUMAN	FTH1		80259.5	42375.3			78371.9		85060.6	142758		97717.2	157902
P03886	P03886	NU1M_HUMAN	MT-ND1		410418	491839	436443	528648	502291	486464	432276	499954	345578	383574	288935	299612
P03891	P03891	NU2M_HUMAN	MT-ND2		298843	285038	298835	258887	302481	235939		293280	251341
P03897	P03897	NU3M_HUMAN	MT-ND3		1294780	1357240	1683360	1358400	1681820	1677130	1290780	1313320	1341540	1602310	1605940	1418020
P04004	P04004	VTNC_HUMAN	VTN			555293	584835	609626	725780	730817	687107	626378	624087	715194	632972	905170
P04040	P04040	CATA_HUMAN	CAT		3260830	3054440	3717310	2266500	3113810	2942020	4636680	4748030	4881770	4734880	5003560	5027270
P04062	P04062	GBA1_HUMAN	GBA1		1611110	1300210	1539850	1246630	1467520	1410640	1268290	1187990	1294090	1292330	1346710	1417380
P04066	P04066	FUCO_HUMAN	FUCA1		1007250	846840	997703	714712	786748	755047	1114790	1010370	1037780	883487	1072090	1079540
P04075	P04075	ALDOA_HUMAN	ALDOA		177983000	141426000	171749000	112208000	153615000	132530000	243990000	237854000	246391000	247112000	250043000	268102000
P04080	P04080	CYTB_HUMAN	CSTB		5107150	5574450	6058170	4855750	7221170	5510040	8961540	8605460	8637700	8511500	8397970	8805250
P04083	P04083	ANXA1_HUMAN	ANXA1		1898010	1850160	1607540	1879230	1807110	1831770	1080040	1377510	1313240	948110	952828	955192
P04114	P04114	APOB_HUMAN	APOB		31913.9	55989.9	59560.3	46580.6	115970	70089.7	104761		102879	237749	226413	158140
P04156	P04156	PRIO_HUMAN	PRNP		601837	696459	739338	526002	726365	766613	1100920	876335	868216	1005900	1153890	1266090
P04179	P04179	SODM_HUMAN	SOD2		16579600	16626400	21695500	16059100	25201000	22039000	40720700	33998000	36139900	41987200	37716700	38588700
P04181	P04181	OAT_HUMAN	OAT		13251200	12796400	13565600	11464400	13484700	12854400	10449500	11680200	11083800	12210200	12444200	12754700
P04183	P04183	KITH_HUMAN	TK1		1010910	1184640	1119310	1134210	1040200	1044400	836759	1006980	896057	713385	589151	633977
P04259	P04259;P48668	K2C6B_HUMAN	KRT6B			626820	3611510						1213890
P04264	P04259;P04264	K2C1_HUMAN	KRT1		1340360	3425350	9026390	3376790	3624130	3366840	9399460	11334800	38549900	3734730	6911420	2275350
P04350	P04350	TBB4A_HUMAN	TUBB4A		996781	1037410	1041020	1227890	1166480	1243090	815560	853190	818989	656373	669631	597144
P04406	P04406	G3P_HUMAN	GAPDH		490759000	397748000	434762000	284147000	361684000	328323000	537324000	565886000	583774000	558201000	525147000	597761000
P04424	P04424	ARLY_HUMAN	ASL		446849	449152	495282	406366	523995	379174	587381	712571	570267	589916	676178	609931
P04439	P01893;P04439;P10321;P30511	HLAA_HUMAN	HLA-A		7047790	6578210	6873130	5445300	6106930	6344590	7392860	7941140	8312920	7727690	7374930	8742440
P04632	P04632	CPNS1_HUMAN	CAPNS1		2458370	2394750	2259330	2554020	3158320	2791760	3620840	3245270	3477340	3753290	3423680	4071130
P04637	P04637	P53_HUMAN	TP53		555562	583059	570440	606663	584142	606146	203685	209148	307541	290477	291452	287412
P04792	P04792	HSPB1_HUMAN	HSPB1		1352190	1455860	1246620	1662860	2131270	1804860	1371590	1472050	2193080	1655670	1620070	1483810
P04818	P04818	TYSY_HUMAN	TYMS		3467700	3217260	3422260	3810120	3705500	3699160	2366420	2754620	2573100	2211920	2031740	1814960
P04843	P04843	RPN1_HUMAN	RPN1		6949320	7416510	6560930	8198860	7253780	7365160	4303870	5277160	4790040	3714080	3353580	3506270
P04844	P04844	RPN2_HUMAN	RPN2		4214530	5092180	4518360	5046240	5027260	4510550	3000470	3775360	3326840	2733180	2362780	2755550
P04899	P04899	GNAI2_HUMAN	GNAI2		1658490	1856660	1553390	1693400	1703330	1798240	704216	1092390	941598	832755	759398	830989
P04920	P04920	B3A2_HUMAN	SLC4A2		232118	252274	196071	216464	231785	206817		279369	154425	195201		116525
P05023	P05023	AT1A1_HUMAN	ATP1A1		17249100	17975600	18148900	18547400	19778200	20023600	13795800	14894400	14277000	12751800	11783200	11680700
P05026	P05026	AT1B1_HUMAN	ATP1B1		1326120	1340780	1059890	1272910	1308950	1220030	894444	1114770	1002190	888633	820805	852746
P05067	P05067	A4_HUMAN	APP		754468	813773	934293	646223	956225	939665	837043	931426	987640	904761	1029200	985181
P05091	O94788;P05091	ALDH2_HUMAN	ALDH2		3971100	3972760	4133500	3525490	3665700	3838230	3696240	3907670	3763050	3143030	3270220	3177530
P05109	P05109	S10A8_HUMAN	S100A8			145499							2645190
P05141	P05141;P12235;P12236;Q9H0C2	ADT2_HUMAN	SLC25A5		44637100	45488100	40883400	41821800	35796100	38072500	21628700	26536700	23893500	23020900	19363300	20307800
P05161	P05161	ISG15_HUMAN	ISG15		1512240	1538950	1518910	1788380	1889230	1895300	1393560	1786230	1530740	1377950	1240310	1317160
P05198	P05198	IF2A_HUMAN	EIF2S1		5451800	5716010	5887810	5307720	5718490	5510520	3431200	3921220	3701380	4483910	4252120	4030930
P05204;Q15651	P05204;Q15651	HMGN2_HUMAN;HMGN3_HUMAN	HMGN2;HMGN3		540870	344582	509582	617188	529279	436247		274856	263033	500142	476158
P05386	P05386	RLA1_HUMAN	RPLP1		2647350	2916740	3038420	2261190	2699800	2773170	3386830	2661680	2939250	3187810	2975180	3713060
P05387	P05387	RLA2_HUMAN	RPLP2		4650780	5272430	4934030	4933850	6361200	5639360	6290130	6184400	6133090	7797990	6906620	9881570
P05388	P05388	RLA0_HUMAN	RPLP0		28813500	29311200	27216400	19807300	17134800	17275400	20814100	22179300	21234500	20258900	18082400	18529300
P05455	P05455	LA_HUMAN	SSB		19032700	18158900	21890500	14320200	19734500	16824400	25788900	27865000	27013500	28282800	27458400	27122500
P05556	P05556	ITB1_HUMAN	ITGB1		3879070	3734560	4283350	2951320	3885290	3529410	5697380	5733430	5783090	5452260	5700520	5795570
P05783	P05783	K1C18_HUMAN	KRT18		4924890	4154270	4706700	3700980	4092940	4052750	4008080	3693900	3888170	4617970	4462010	4415430
P05787	P05787	K2C8_HUMAN	KRT8		5429620	5584950	6833390	4581670	5402710	5002600	5461780	5454400	5549240	6216780	6393310	6297980
P06132	P06132	DCUP_HUMAN	UROD		7210970	6394550	8057830	5459310	6838520	6376870	10445000	9431940	9854010	10346300	10238900	10938500
P06280	P06280	AGAL_HUMAN	GLA		1562630	1632800	1763100	1523640	1764050	1730580	1340920	1497390	1338750	1454010	1471330	1358880
P06396	P06396	GELS_HUMAN	GSN		1540560	1751340	1780990	1952240	1978680	1876420	1540120	1842720	1736350	1608540	1424910	1397070
P06454	P06454	PTMA_HUMAN	PTMA		4267740	3944620	4172590	3510520	4145430	3486120	8499290	2202280	4734560	4498880	2282680	3977390
P06493	P06493	CDK1_HUMAN	CDK1		4150180	4358790	4048210	4644530	4183600	4448550	2936230	3399860	3150770	2588120	2229410	2384950
P06576	P06576	ATPB_HUMAN	ATP5F1B		57255300	54687000	55842800	44333500	52257700	49020100	58826600	61788200	62523400	56092600	54934700	59151100
P06702	P06702	S10A9_HUMAN	S100A9				781695						5267700
P06730	P06730	IF4E_HUMAN	EIF4E		3916860	3949340	4919720	4466020	4543880	4694270	4282320	4408590	4132580	3902920	3816910	3412700
P06733	P06733	ENOA_HUMAN	ENO1		399323000	325116000	361639000	215572000	267714000	249653000	452554000	463509000	477532000	460299000	424273000	503209000
P06737	P06737;P11216;P11217	PYGL_HUMAN	PYGL		25687200	23024400	27929200	17441300	23263900	21802700	30603600	30726800	30187200	36035000	35940000	37437000
P06744	P06744	G6PI_HUMAN	GPI		41391800	34310100	42279900	26203600	30391400	29379800	54376000	52485800	52852200	50280800	50589000	49066700
P06748	P06748	NPM_HUMAN	NPM1		180259000	161550000	152931000	137046000	186203000	155713000	209449000	209328000	218773000	227076000	213671000	208920000
P06753	P06753	TPM3_HUMAN	TPM3		26925100	26533100	30297500	21934500	27087400	23510700	39542000	40147200	41539800	37451600	32519800	38743300
P06756	P06756	ITAV_HUMAN	ITGAV		715845	835738	802816	691580	783315	817077	849675	982173	846887	772998	801924	908172
P06865	P06865	HEXA_HUMAN	HEXA		2574720	2331970	2795450	2013280	2430480	2446790	2950580	2805560	2803830	2768270	2954640	2808530
P06899;P23527;P33778;Q16778;Q8N257	P06899;P23527;P33778;Q16778;Q6DN03;Q6DRA6;Q8N257	H2B1B_HUMAN;H2B1J_HUMAN;H2B1O_HUMAN;H2B2E_HUMAN;H2B3B_HUMAN	H2BC11;H2BC17;H2BC21;H2BC26;H2BC3		1051150	1374250	1317180	1324320	1522730	1265510	943128	1095320	1174080	1294960	786610	1157890
P07099	P07099	HYEP_HUMAN	EPHX1		7912270	6846510	8356020	5080050	6482290	5936760	10265500	9732460	9674030	9912700	10195100	10517600
P07108	P07108	ACBP_HUMAN	DBI		1277670	1341870	1332370	1129340	1800510	1474740	2553770	2107700	2376950	2695500	2650100	2414460
P07195	P07195	LDHB_HUMAN	LDHB		367984000	321691000	393978000	228553000	312992000	287257000	561036000	551579000	579455000	537172000	513579000	540366000
P07196	P07196	NFL_HUMAN	NEFL		1650110	1823330	1945020	1952830	2108630	2087260	1048870	1106590	1188420	1443220	1490340	1497200
P07197	P07197	NFM_HUMAN	NEFM		3864480	3902160	3901830	3419570	3911680	3835830	2230690	2374250	2309310	3237400	3030160	3171600
P07237	P07237	PDIA1_HUMAN	P4HB		70389300	59499500	70674800	46670500	64824400	56850900	102430000	102332000	103183000	102971000	107234000	103809000
P07311	P07311	ACYP1_HUMAN	ACYP1		474055	426591	439613	439167	501950	401143	453918	595602	567398	338621	302349	249521
P07339	P07339	CATD_HUMAN	CTSD		7669200	6723180	7433290	6120240	7233730	7195680	6140140	6050840	6231410	7289400	7133340	7584380
P07355	A6NMY6;P07355	ANXA2_HUMAN	ANXA2		1753770	1840910	1683020	3162950	2941020	3109490	1048510	1179060	1193650	1074630	942974	1094800
P07384	P07384	CAN1_HUMAN	CAPN1		1186410	1136890	1198850	917793	993958	1015260	1462970	1416780	1499860	1122790	1085820	1025190
P07437	P07437;Q13509;Q13885;Q9BVA1	TBB5_HUMAN	TUBB		114913000	119168000	84968700	138599000	122233000	118716000	60722600	94005100	81216200	61463700	43914100	58186300
P07602	P07602	SAP_HUMAN	PSAP		1486840	1504060	1671320	1179590	1654430	1473080	2568970	2378580	2493750	2568460	2647630	2832490
P07686	P07686	HEXB_HUMAN	HEXB		4196470	4070950	4451260	3783590	4722410	4329920	5091330	5055510	5237570	5265890	5181740	5647210
P07711	P07711	CATL1_HUMAN	CTSL		1555230	1455480	2204950	1303010	1553780	1680380	2486140	1348530	2491370	2237970	1481240	2191290
P07737	P07737	PROF1_HUMAN	PFN1		71015100	66047100	61255700	63130300	69634400	65720200	74203800	81997300	85157700	64446600	56222700	69741100
P07738	P07738	PMGE_HUMAN	BPGM		203117	241931	209195	296922	317034	239453	136033	216802	157155	167838	161760	126879
P07741	P07741	APT_HUMAN	APRT		12601900	12256300	11030200	12273700	12078700	12045500	9124080	9764530	9666380	7550140	7155780	7266660
P07814	P07814	SYEP_HUMAN	EPRS1		4459470	4903030	4454990	5586050	4481860	4858230	2359540	2877810	2646880	2271390	2101630	2176240
P07858	P07858	CATB_HUMAN	CTSB		1645400	1720880	1810110	1879840	2109590	1914840	1553810	1437780	1491820	1514480	1385330	1088670
P07864	P07864	LDHC_HUMAN	LDHC		49499.8	45701.9	48806.8	51725.2	59830.1		86046.7	66208.9	74903.8	59769.7	55838.2	62549.5
P07900	P07900	HS90A_HUMAN	HSP90AA1		118457000	106805000	109417000	105688000	120223000	117496000	99740900	109800000	106523000	94281600	89666100	99211400
P07902	P07902	GALT_HUMAN	GALT		1029280	961257	951709	1029000	1221070	939171	1561500	1621270	1570160	1387040	1322440	1263550
P07910	P07910	HNRPC_HUMAN	HNRNPC		11749900	13060000	11323000	14234800	11441300	12049500	4856910	5825300	5479900	5810440	5083620	4966020
P07919	P07919	QCR6_HUMAN	UQCRH		592622		437012			738443	888639					1114470
P07942	P07942	LAMB1_HUMAN	LAMB1		1011310	817718	778041	780383	893637	810893	937663	982870	813249	721712	754884	824517
P07951	P07951	TPM2_HUMAN	TPM2		1478000	2824650	4139840	2764710		2914730	5214170	5848640	4850860	5361840	5217270	3297890
P07954	P07954	FUMH_HUMAN	FH		3733850	3814830	3680000	4003390	3976940	4056880	2895380	3271870	3089300	2432940	2237850	2164840
P08069	P08069	IGF1R_HUMAN	IGF1R		694051	496790	651045	517687	555712	561892	594246	479231	491379		409714	338641
P08133	P08133	ANXA6_HUMAN	ANXA6		5655710	5576640	5598790	5893510	6096580	6054270	4494270	5229110	4703660	4460270	4084440	4124500
P08134	P08134	RHOC_HUMAN	RHOC		342871	341767	333022	356542	394140	400211			237025	285730	231161	190711
P08174	P08174	DAF_HUMAN	CD55		2634240	2475640	2331710	1604810	2268660	2261270	2908750	1947210	2549640	1007000	2945680	2395230
P08195	P08195	4F2_HUMAN	SLC3A2		22454600	21317400	23612500	17575100	20941300	20648800	26306400	26782000	26438500	24231300	24917700	25623000
P08236	P08236	BGLR_HUMAN	GUSB		904068	529649	751218	605241	622553	587053	632227	562831	481053	597688	568713	705411
P08237	P08237	PFKAM_HUMAN	PFKM		1932930	1885370	1911050	1645020	1488550	1603640	2458650	2638730	2531320	1702530	1481530	1526490
P08238	P07900;P08238;Q14568;Q58FF8	HS90B_HUMAN	HSP90AB1		329335000	310527000	318230000	300495000	340091000	339183000	292093000	312038000	306906000	271730000	254621000	261317000
P08240	P08240	SRPRA_HUMAN	SRPRA		437209	439303	501414	400634	378733	450316	298261	271016	273011	317730	247619	341055
P08243	P08243	ASNS_HUMAN	ASNS		4262430	4318510	3931920	5088420	4545000	4438340	2505910	3124980	2816720	2070280	1963060	1754940
P08247	P08247	SYPH_HUMAN	SYP		417879	373826	451870	406618	410253	405117	374238	453332	458434	387739	352502	380364
P08397	P08397	HEM3_HUMAN	HMBS		10099500	8648130	10041800	6312710	8659450	7875390	14879700	14979900	15192400	15325100	15914100	16061600
P08559	P08559;P29803	ODPA_HUMAN	PDHA1		4254180	4356980	4338940	4737540	4437120	4546950	2866360	3266370	3129530	2740760	2286480	2624400
P08574	P08574	CY1_HUMAN	CYC1		2538380	2609530	2405580	2955380	2623750	2749590	1724250	1997910	1732350	1686480	1520110	1474390
P08579	P08579	RU2B_HUMAN	SNRPB2		3241370	3388080	4111850	2580180	2950980	2707510	2688110	2714370	2713710	3421120	3441250	3521210
P08621	P08621	RU17_HUMAN	SNRNP70		3093850	3224050	3381950	2606080	2638830	2754400	1947780	1750370	1853550	2936390	2750060	2823200
P08648	P08648	ITA5_HUMAN	ITGA5		3734170	3542160	4481530	2887120	4034170	3601100	5781030	5459250	5508360	5395070	5790420	5645000
P08670	P08670	VIME_HUMAN	VIM		118134000	104246000	109686000	88045000	97703800	97344200	91478900	91085500	91813800	111550000	103225000	113525000
P08708	P08708	RS17_HUMAN	RPS17		26048300	26706600	26714700	16077000	17635700	16334400	20906900	21961200	22685200	26282400	24608300	26395700
P08754	P08754	GNAI3_HUMAN	GNAI3		3051410	3157840	3080250	3749660	3519400	3898450	1999270	2185150	1971340	1823460	1495290	1651210
P08758	P08758	ANXA5_HUMAN	ANXA5		23866300	22479300	22295000	24520400	24786000	25610900	18326400	20486100	18387400	17113900	16824900	17184300
P08779	P08779	K1C16_HUMAN	KRT16			651449	2867230		59245.7				1449880
P08865	P08865;A0A8I5KQE6	RSSA_HUMAN	RPSA		70394100	73149000	68366000	64876900	87381300	74546200	63966100	59988500	63270800	85346500	80172200	94970400
P08962	P08962	CD63_HUMAN	CD63		1739070	2209790	2648820	1616920	2241850	2330530	2807830	3326610	3118750	3486810	3281680	3680390
P09001	P09001	RM03_HUMAN	MRPL3		924541	1062450	962324	967447	758137	727302	677314	823683	976348	622880	487640	674702
P09012	P09012	SNRPA_HUMAN	SNRPA		12734700	13002600	14353200	9361160	12157900	10990000	11725800	11012000	11615400	15471500	15770600	14440300
P09104	P09104	ENOG_HUMAN	ENO2		4551830	4181950	4785110	3034500	3986360	3793140	6596300	6832600	6918990	6929220	6984410	6807600
P09110	P09110	THIK_HUMAN	ACAA1		762734	734772	710331	621573	678825	762452	838026	720278	796096	632928	683426	654086
P09132	P09132	SRP19_HUMAN	SRP19		613733	828019	839732	717562	726845	753761	619311	598636	660910	687018	648717	574191
P09211	P09211	GSTP1_HUMAN	GSTP1		27560800	30681700	27247900	33192600	32883300	32580200	20694400	24514000	21966900	20529800	17954100	19421000
P09234	P09234	RU1C_HUMAN	SNRPC		2208220	2762500	2910410	2720120	4017480	3448720	3007970	2760880	3178830	4300510	4271520	3579640
P09382	P09382	LEG1_HUMAN	LGALS1		827338	898600	835016	740111	1081860	863713	963807	1057510	948266	1122390	910059	1221350
P09417	P09417	DHPR_HUMAN	QDPR		3550280	3100610	2709740	3131570	3661340	3023880	3843370	2973840	2721400	3792300	3925570	4298150
P09429	P09429;P26583	HMGB1_HUMAN	HMGB1		2451630	2517580	2941680	2024870	2391280	2434260	3370580	3567770	3260780	3182220	3264130	2755810
P09455	P09455	RET1_HUMAN	RBP1		1146190	1052330	1305790	1165420	1402670	1110670	1420400	1652650	1530210	1677880	1614140	1374000
P09471	P09471	GNAO_HUMAN	GNAO1		1008130	1053320	1041180	763511	794202	872550		571572	595838	585787	746842	620718
P09493	P09493	TPM1_HUMAN	TPM1		9060780	9901270	10756400	7679060	9153980	8838320	14468600	15346200	15258300	14586500	13768700	14624900
P09496	P09496	CLCA_HUMAN	CLTA		2451490	2793780	2767700	3145770	5089540	3550060	4667710	5320800	5468850	5645750	5624860	5672590
P09497	P09497	CLCB_HUMAN	CLTB		2669190	2957440	3120610	2390830	3674390	2569540	6127350	6596340	6748450	6100070	6223570	5543080
P09525	P09525	ANXA4_HUMAN	ANXA4		1216610	1290130	1314120	1420690	1452490	1317360	1033900	1061450	1128800	980655	828947	715493
P09543	P09543	CN37_HUMAN	CNP		394644	417590	332166	352354	324355	373118		374670		226491	338132
P09601	P09601	HMOX1_HUMAN	HMOX1		1977640	2060600	2219470	1859110	1951540	2080230	1831920	1912150	1933330	1903230	1739370	1749120
P09622	P09622	DLDH_HUMAN	DLD		14093400	12626400	14321400	8810780	11090500	10799400	21182300	20325000	21577300	18269800	16932800	18480100
P09651	P09651;A0A2R8Y4L2	ROA1_HUMAN	HNRNPA1		18459000	21038400	21851000	21616900	23253300	21154100	10887000	12433100	11563000	16789200	15156300	14222400
P09661	P09661	RU2A_HUMAN	SNRPA1		8940410	9049870	8828930	6110420	6857480	6873720	6327010	5901760	6073380	7041790	7280820	7882890
P09668	P09668	CATH_HUMAN	CTSH		800259	767747	924071	583862	897379	780199	1408580	1398690	1505590	1417610	1636640	1404510
P09669	P09669	COX6C_HUMAN	COX6C		3026520	2783800	3466990	2667660	2582160	2853320	3057170	3221500	3031570	3196310	3252500	2880460
P09681	P09681	GIP_HUMAN	GIP		600003
P09874	P09874	PARP1_HUMAN	PARP1		2452510	2419690	2246910	2176340	1940190	2095730	1066180	1363690	1212420	1326690	1152110	1188180
P09884	P09884	DPOLA_HUMAN	POLA1		999997	874763	965904	857085	839819	965489	700611	775195	538845	542267	424156	559525
P09913	P09913	IFIT2_HUMAN	IFIT2		1823950	1743020	1775540	1960440	1883700	1933230	1342350	1439290	1370510	1058440	1085230	1168690
P09914	P09914	IFIT1_HUMAN	IFIT1		1615890	1647220	1767820	1900020	1852290	1907060	1398730	1483860	1427070	1255620	985674	1066800
P09936	P09936	UCHL1_HUMAN	UCHL1		2459040	3188340	3614150	4323400	5937480	4176070	5550310	5528480	5208710	6313890	5661520	8546280
P09960	P09960	LKHA4_HUMAN	LTA4H		9249270	8801980	10371100	7249240	9015080	8503960	12776100	13109700	12588500	11694600	12095400	11947600
P09972	P09972	ALDOC_HUMAN	ALDOC		29122500	22790900	29067100	17229100	22829000	22290500	41175100	37354400	40703400	37229400	39322800	43001700
P0C0S5;Q71UI9	P0C0S5;Q71UI9	H2AV_HUMAN;H2AZ_HUMAN	H2AZ1;H2AZ2		275302	263252	333763	312726	277155	334055	262932		228077	233078	171051	244470
P0C0S8;P20671;Q16777;Q6FI13;Q96KK5;Q99878;Q9BTM1	P04908;P0C0S8;P20671;Q16777;Q6FI13;Q7L7L0;Q93077;Q96KK5;Q99878;Q9BTM1	H2A1D_HUMAN;H2A1H_HUMAN;H2A1J_HUMAN;H2A1_HUMAN;H2A2A_HUMAN;H2A2C_HUMAN;H2AJ_HUMAN	H2AC11;H2AC12;H2AC14;H2AC18;H2AC20;H2AC7;H2AJ		25891200	28061600	26123100	28393100	28635500	26495400	17189600	20676200	18847700	21691700	20033300	18667300
P0CG13	P0CG13	CTF8_HUMAN	CHTF8					50473.5	80267.8
P0DI81;P0DI82	P0DI81;P0DI82	TPC2A_HUMAN;TPC2B_HUMAN	TRAPPC2;TRAPPC2B		852141		817103	805895	1027620	1127320	1599050	695022		893891	647161	947271
P0DJ93	P0DJ93	SIM13_HUMAN	SMIM13		759163	637140	968584	369601	560489	501958	1474660	582924	1095720	970440	542537	839174
P0DMU7;P0DMU8;P0DMU9;P0DMV0;P0DMV1;P0DMV2;Q5DJT8;Q5HYN5;Q8NHU0	Q5HYN5;Q8NHU0;P0DMU7;P0DMU8;P0DMU9;P0DMV0;Q5DJT8;P0DMV1;P0DMV2	CT451_HUMAN;CT452_HUMAN;CT453_HUMAN;CT455_HUMAN;CT456_HUMAN;CT457_HUMAN;CT458_HUMAN;CT459_HUMAN;CT45A_HUMAN	CT45A1;CT45A10;CT45A2;CT45A3;CT45A5;CT45A6;CT45A7;CT45A8;CT45A9		824030	821103	684368	542739	435543	468980	591675	558105	537466	509250	530535	476962
P0DMV8;P0DMV9	P0DMV8;P0DMV9	HS71A_HUMAN;HS71B_HUMAN	HSPA1A;HSPA1B		163233000	148503000	139503000	148871000	147587000	147886000	101767000	107080000	112435000	95209800	73338300	90294500
P0DP23;P0DP24;P0DP25	P0DP23;P0DP24;P0DP25	CALM1_HUMAN;CALM2_HUMAN;CALM3_HUMAN	CALM1;CALM2;CALM3		2411140	2269630	2363710	2101550	2874990	2390060	4092250	3342810	3850340	4344920	4255900	4630670
P0DPB6	P0DPB6	RPAC2_HUMAN	POLR1D				394566	366183	435143	405952		404543		311876	331679
P10109	P10109	ADX_HUMAN	FDX1		2012060	2139480	2141130	2493620	3054260	2075830	2993760	2867660	2888500	3456800	2984230	4358820
P10114	P10114	RAP2A_HUMAN	RAP2A		158661	181649	252843	158678	203722	191317	172702	252955	248142	258066	251126	177371
P10155	P10155	RO60_HUMAN	RO60		8317440	6805490	8702220	5696990	7781030	7209060	11341500	11417600	11385600	12969900	12791700	11835700
P10163	P10163	PRB4_HUMAN	PRB4		329788	450839	353073	349243	287612	209561	273567	132269	301777	194370	105757
P10253	P10253	LYAG_HUMAN	GAA		4024230	3892460	5086290	3351510	4195690	3955040	5107530	4673710	4578560	5258410	5528430	5844880
P10301	P10301	RRAS_HUMAN	RRAS		525213	600907	468971	556860	586702	582450	338125	510850	357899	303733		280367
P10321	P10321	HLAC_HUMAN	HLA-C		7327910	8535230	9807490	7586910	9606540	10965900	11337900	11286200	12625500	10579700	11327800	9711050
P10398	P10398	ARAF_HUMAN	ARAF		371832	416567	391036	363516	426184	385896	321440	268653	345917	272013		106385
P10412	P10412;P16402;P16403	H14_HUMAN	H1-4		6623020	6503610	6308090	3767980	3607090	3507080	8420320	8503140	8667880	6425960	6327980	6513900
P10515	P10515	ODP2_HUMAN	DLAT		6300460	6508960	6335920	5778140	5487840	5626900	5736730	6692300	6427000	4139410	4053340	3971260
P10599	P10599	THIO_HUMAN	TXN		7904870	8028030	6797200	12008200	17608900	12320400	14424100	12107100	12557200	19156700	13140100	16762100
P10606	P10606	COX5B_HUMAN	COX5B		1477720	1513970	1525120	1332850	2132550	1517510	2113790	2027550	2059600	2586380	2457520	2760750
P10619	P10619	PPGB_HUMAN	CTSA		227189	235197	214050	287052	270787	322446	108445		155190	86208.9		87329.7
P10644	P10644	KAP0_HUMAN	PRKAR1A		1265950	1133490	1205950	1089920	1218100	1191880	1093710	1055250	1005670	905155	856574	1007600
P10768	P10768	ESTD_HUMAN	ESD		17555200	15835900	18625300	12220000	15104600	14611200	22089700	21216800	21547100	20353400	20961800	20470100
P10809	P10809	CH60_HUMAN	HSPD1		186652000	154892000	162108000	128203000	168134000	145972000	213747000	239383000	237556000	207170000	188235000	213122000
P10909	P10909	CLUS_HUMAN	CLU		177027	213394	284026	182716	126451	195504		360955	398208	180121	266356	199394
P11021	P11021	BIP_HUMAN	HSPA5		187581000	180274000	185364000	181313000	202346000	195963000	162544000	174824000	169220000	158489000	146252000	151307000
P11047	P11047	LAMC1_HUMAN	LAMC1		2094460	2013880	1858020	2061300	2093470	2059590	1614190	1941550	1730310	1454340	1393420	1398460
P11117	P11117	PPAL_HUMAN	ACP2		2532610	2389450	2581680	1736550	2227920	2031880	2871570	2888730	2870400	3062760	3072640	3191820
P11142	P11142	HSP7C_HUMAN	HSPA8		215142000	209606000	199995000	216632000	217772000	216607000	150519000	177234000	164549000	144738000	129646000	140231000
P11166	P11166	GTR1_HUMAN	SLC2A1		974935	884332	911642	868127	972731	987300	759432	731784	671010	718713	723991	754885
P11171	P11171	EPB41_HUMAN	EPB41		2293490	1985150	2302590	1587420	1863470	1966220	1980900	1748010	1816370	2326750	2394070	2287380
P11172	P11172	UMPS_HUMAN	UMPS		3046850	3050020	2731490	3556800	3223160	3189500	2063910	2641880	2169230	1908250	1555060	1704300
P11177	P11177	ODPB_HUMAN	PDHB		5599970	5748720	6159810	6397160	6277620	6705640	4328710	4678730	4360620	4075880	3856450	3997130
P11216	P11216;P11217	PYGB_HUMAN	PYGB		4397570	4003290	4600810	3156020	3747320	3572160	4887630	5039380	4892720	4921150	4992020	4886950
P11217	P11217	PYGM_HUMAN	PYGM			1166230	1457660	836536		1159770	1536350	1484470	1575700	1578650	1558660	1546480
P11233	P11233	RALA_HUMAN	RALA		6600490	5987870	6887600	5448580	5692500	5876400	6392930	6416760	6706260	6828990	6535000	6324650
P11274	P11274;Q12979	BCR_HUMAN	BCR		366105	588219	531333	422542	284509	314275	246407	124452	213686	150808
P11279	P11279	LAMP1_HUMAN	LAMP1		9987220	9721030	10005600	7784310	9477620	8688160	11972300	12829800	12906000	11254700	10872400	11395200
P11310	P11310	ACADM_HUMAN	ACADM		4238450	4396360	4154110	4830220	4538730	4806550	2849340	3396870	2991690	2289730	2228340	2182430
P11387	P11387	TOP1_HUMAN	TOP1		337662	153907	194973	203647	164225	132710	81045.4		205392	195081		263696
P11413	P11413	G6PD_HUMAN	G6PD		2810200	2888350	2873870	2956090	2805780	2966270	2034600	2272050	2132460	1792860	1648890	1650310
P11441	P11441	UBL4A_HUMAN	UBL4A		393558	404134	457053	539739	626986	520828	720613	713827	673778	621587	569520	520755
P11498	P11498	PYC_HUMAN	PC		878390	851900	851248	1040380	914217	1004980	497952	641812	545426	457380	427336	449615
P11586	P11586	C1TC_HUMAN	MTHFD1		11985300	12382600	11367500	13222700	12011600	12721700	7079720	9209130	7980590	6336310	5314020	5599800
P11717	P11717	MPRI_HUMAN	IGF2R		2389650	2254550	2368980	2078570	2410640	2407900	2392700	2370490	2365370	2210210	2039290	2121940
P11766	P11766	ADHX_HUMAN	ADH5		6207680	6521750	7073990	5415240	6013820	5673330	7259110	8068940	7350090	7428400	7444060	6660010
P11802	P11802	CDK4_HUMAN	CDK4		6827360	6607860	6485370	6021330	6410410	6501940	5797490	6061880	6177340	5274590	5162170	5452510
P11908	P11908	PRPS2_HUMAN	PRPS2		1275180	1264340	1305630	1159100	1215920	1180510	1246950	1340740	1327080	1137320	1158320	867482
P11940	P11940;Q4VXU2	PABP1_HUMAN	PABPC1		27619700	27668500	30306100	22309200	26938100	25335900	13541900	13483200	13722800	27484500	25812700	24634200
P12004	P12004	PCNA_HUMAN	PCNA		26737000	27093200	26470100	31072300	33077000	31866900	21372500	24256700	22515800	20011600	18276900	18131100
P12081	P12081;P49590	HARS1_HUMAN	HARS1		4450240	4173820	4176420	4030820	3981270	3984940	3861180	4291920	4164230	3382760	3203740	3473280
P12109	P12109	CO6A1_HUMAN	COL6A1		474453	562082	428063	435312	464437	461516	377077	466185	416900	364188	309856	334242
P12235	P12235	ADT1_HUMAN	SLC25A4		644752	699143	720112	678637	546369	685727	381632	409434	394421	361322	316250	310544
P12236	P12235;P12236	ADT3_HUMAN	SLC25A6		19789700	20474600	21730900	20391500	17924000	18927100	12528200	12710500	12211900	11633200	11375000	11390000
P12268	P12268	IMDH2_HUMAN	IMPDH2		20175100	20351600	19750600	17059600	18697800	17859100	26962800	30355700	28932100	20948200	20068800	20100800
P12270	P12270	TPR_HUMAN	TPR		2376370	2304490	2124740	2304900	2311120	2438200	1987980	2028790	2194680	1610450	1557670	1606550
P12277	P12277	KCRB_HUMAN	CKB		41764500	41343500	37799400	50584100	50314300	48948900	26489700	34922400	30594200	25042700	21657400	24193800
P12532	P12532	KCRU_HUMAN	CKMT1A		24112600	22108900	26003200	16515900	22626000	20606500	37984600	36221500	36148100	32938100	32884600	33449200
P12814	P12814	ACTN1_HUMAN	ACTN1		8588140	7818640	9435940	6231280	7736070	7394550	11823900	12088800	11757500	11656400	11629900	11817900
P12931	P06241;P07947;P12931	SRC_HUMAN	SRC		728138	805829	792114	816619	869898	830764	485854	590478	580940	448695	453086	352511
P12955	P12955	PEPD_HUMAN	PEPD		9266880	8244820	10213400	7209570	8995970	8611520	12394000	12518400	12283300	12221600	12389100	12424500
P12956	P12956	XRCC6_HUMAN	XRCC6		6814530	6991240	7011330	7292320	6969820	6678550	6104950	6783850	6394010	5532360	5082940	4965740
P13010	P13010	XRCC5_HUMAN	XRCC5		7567990	7803390	7678270	8696700	8557100	8548910	6151040	6860330	6531110	5719880	5069650	5301400
P13073	P13073	COX41_HUMAN	COX4I1		9272570	9658960	10515100	8570480	9552130	9396670	9579200	10427400	9502910	10335700	10466800	9957670
P13164;Q01628;Q01629	P13164;Q01628;Q01629	IFM1_HUMAN;IFM2_HUMAN;IFM3_HUMAN	IFITM1;IFITM2;IFITM3			361497	494749	340904	378507	421073	633458	522074	598733	598495	579714	623661
P13284	P13284	GILT_HUMAN	IFI30		612482	622559	997404	783971	1001800	788539	1391890	1259600	1038620	1513930	1426170	1667040
P13473	P13473	LAMP2_HUMAN	LAMP2		18479000	29164800	12594400	41858200	59859800	21934200	22572700	92014600	42935700	38730900	23779600	27138200
P13489	P13489	RINI_HUMAN	RNH1		7740230	7620050	7474650	7235150	7942100	8001260	7679640	7708970	7678900	6996540	6649980	7368050
P13591	P13591	NCAM1_HUMAN	NCAM1		1188870	1152040	1369020	1013660	1310440	1209420	1530210	1451030	1466550	1422810	1478660	1427120
P13639	P13639	EF2_HUMAN	EEF2		150936000	147334000	146471000	129055000	125012000	126489000	169508000	179104000	175871000	132183000	119763000	125955000
P13645	P13645	K1C10_HUMAN	KRT10		1558180	2223760	7470560	3359200	4799350	3616200	12120300	9434980	49587100	6162120	6287910	2890110
P13647	P13647	K2C5_HUMAN	KRT5			421211	1023010	329260	106534	383610	725935	781570	13191600	378428	622108
P13667	P13667	PDIA4_HUMAN	PDIA4		27990200	27196900	32456400	25210300	32292600	31261600	30441700	28969900	28906700	32151300	32652100	33013300
P13674	P13674	P4HA1_HUMAN	P4HA1		3264270	3623770	3912500	3351760	3595590	3556810	2944670	3287770	3183660	3125680	3120890	3025440
P13693	P13693;Q9HAU6	TCTP_HUMAN	TPT1		4665120	4794110	4930770	7025590	8036900	7670640	5869620	5425660	5167160	5715500	4766680	5159540
P13716	P13716	HEM2_HUMAN	ALAD		1512330	1346460	1943930	1059370	1599540	1483720	2732830	2621630	2719660	2781250	2919040	2744080
P13797	P13797	PLST_HUMAN	PLS3		33683900	34600500	38329300	31141800	36023300	33521700	43238800	46050200	45145900	39333500	37618100	39222300
P13798	P13798	ACPH_HUMAN	APEH		9924560	8468480	10450800	6606860	8777790	8191030	15502700	15063700	14765500	13685400	13836600	14021600
P13804	P13804	ETFA_HUMAN	ETFA		4948520	4593430	5004300	3686080	4340000	4383440	6439950	5632390	6003100	4925310	4980520	5085100
P13807	P13807	GYS1_HUMAN	GYS1		651992	784404	625143	865544	785214	644971		654635	589749			258491
P13861	P13861	KAP2_HUMAN	PRKAR2A		5431450	5058620	5416100	4376070	5155460	4886420	4877610	5145940	5224230	5198080	5192830	5171820
P13929	P13929	ENOB_HUMAN	ENO3		1795870	1481490	1599000	943639	1349460	1054590	1658200	2048650	1846480	1602810	1757380	1858350
P13984	P13984	T2FB_HUMAN	GTF2F2		648810	924157	875057	1106470	1070400	870922	704559	772597	567981	826736	655553	686121
P13987	P13987	CD59_HUMAN	CD59		1948040	2043570	2254110	1858870	2598580	2188710	3053250	2994050	3100110	3653610	3609940	3475050
P13995	P13995	MTDC_HUMAN	MTHFD2		3772330	3841420	3541160	3871310	4004570	3909730	2165240	2604320	2511300	2318850	2067550	1824070
P14174	P14174	MIF_HUMAN	MIF		15454400	15416000	17111300	10789900	15246900	11695000	25925100	28235100	30582300	26297300	22516400	31641000
P14209	P14209	CD99_HUMAN	CD99		435231	460585	625112	475124	676721	594548	989619	905076	935680	969959	982915	1085700
P14314	P14314	GLU2B_HUMAN	PRKCSH		24706300	26469500	34431900	24181900	34580500	30887900	45102300	44589000	45624100	49455000	52115400	44856100
P14324	P14324	FPPS_HUMAN	FDPS		6007920	5775110	5901010	6843610	6879050	6686920	4265620	5017420	4705400	3936920	3850250	3651910
P14406	P14406	CX7A2_HUMAN	COX7A2		4282390	4568150	3922560	3559130	3673210	3564510	2319310	2768260	2662050	2306970	2333100	2813490
P14550	P14550	AK1A1_HUMAN	AKR1A1		2095760	2009010	1936350	1982680	1885610	1989320	1181910	1510890	1463030	1137800	889241	838698
P14618	P14618	KPYM_HUMAN	PKM		40904700	44436900	43603500	38332600	36666500	37315800	38234000	42687300	40166700	34658800	31879800	34174100
P14625	P14625	ENPL_HUMAN	HSP90B1		73902100	69796000	74472100	67664600	77947000	75592000	73346300	77662600	75695800	69554300	65872900	68904900
P14678;P63162	P14678;P63162	RSMB_HUMAN;RSMN_HUMAN	SNRPB;SNRPN		10528500	10504000	10288100	8101150	9592170	8129820	7554000	8570190	8119700	11053500	10241700	10047300
P14735	P14735	IDE_HUMAN	IDE		3074630	2981960	3081210	3093920	3173560	3226350	2463540	2721520	2774010	2015520	2015960	2044460
P14854	P14854	CX6B1_HUMAN	COX6B1		1403660	1261960	1483790	965596	1103040	1028120	1280300	790652	987352	941304	726948	846743
P14866	P14866	HNRPL_HUMAN	HNRNPL		1318910	1509480	1492220	1717860	1430150	1602530	763102	742356	643120	690867	497325	503099
P14868	P14868	SYDC_HUMAN	DARS1		4842530	5092500	4498300	5483390	4473150	4811120	2519520	3129540	2815060	2446620	1987200	2100830
P14923	P14923	PLAK_HUMAN	JUP		1000290	1021500	1099880	1029170	1089740	1095820	822837	834179	1130280	929779	865927	734550
P14927	P14927	QCR7_HUMAN	UQCRB		330464	499810	521937	668241	846505	718775	814078	679856	748386	915887	912580	729298
P15104	P15104	GLNA_HUMAN	GLUL		5554090	5292870	5570270	3955840	4968590	4580350	6891190	7078240	6701300	6598640	6327410	6447490
P15121	P15121	ALDR_HUMAN	AKR1B1		20657300	19715900	23440200	15275600	19183000	17102900	28050400	29065800	29275200	28812000	28673400	26872200
P15151	P15151	PVR_HUMAN	PVR		4819420	4655180	5622070	4050810	5235640	4890280	6963630	7520050	7340790	6628400	7133420	6405400
P15170	P15170;Q8IYD1	ERF3A_HUMAN	GSPT1		5293210	5605910	5770620	6399880	6490610	6367810	4826550	5648570	5285620	4411880	3909670	3916110
P15289	P15289	ARSA_HUMAN	ARSA		890896	990548	1222940	946599	1272370	1101500	1619070	1914010	1799450	1986860	1950470	1802760
P15291	P15291	B4GT1_HUMAN	B4GALT1							672437	444909				348069	276939
P15311	P15311	EZRI_HUMAN	EZR		3402840	3076370	3357440	2946540	2952890	2898100	3385300	3574070	3468470	2893190	2918570	2865050
P15374	P15374	UCHL3_HUMAN	UCHL3		3116260	3475930	3425360	4956120	6357350	4891860	5404490	5294660	4879420	6518080	5753610	7164600
P15529	P15529	MCP_HUMAN	CD46		1389960	1429760	1275870	1481590	1684200	1474920	1339020	1790430	1448600	1596770	1564600	942061
P15531	P15531	NDKA_HUMAN	NME1		47170900	52068400	53815800	45197200	62635200	51082400	101210000	95363000	95230800	97817300	97259000	101159000
P15586	P15586	GNS_HUMAN	GNS		6464050	5820440	6964020	4081120	5483670	5199280	9047730	8303910	8818680	8941170	9427200	9921980
P15735	P15735	PHKG2_HUMAN	PHKG2			319931		286185	334027	300312	258148	319953		168688
P15848	P15848	ARSB_HUMAN	ARSB			307013	446438	267830	296810	336154	500608	448246	487512	322930	405077	460158
P15880	P15880	RS2_HUMAN	RPS2		45819500	48438100	48303600	21844900	19776700	20850400	35202300	33078500	33846800	37403700	32435400	34125700
P15924	P15924	DESP_HUMAN	DSP		1135900	1167220	1501380	972484	869434	885322	1066940	1110950	3917280	2018460	1982970	1970880
P15927	P15927	RFA2_HUMAN	RPA2		6044550	6054220	6214050	4901960	5937680	5532910	6656840	6921240	6578590	6480890	6657450	7749210
P16083	P16083	NQO2_HUMAN	NQO2		3485290	3135680	3622930	2411820	3259460	2922210	5124510	4885660	5071550	4942210	5189810	5308000
P16152	P16152	CBR1_HUMAN	CBR1		6958110	6347470	6567670	6452660	6448080	6536760	5410350	6159630	5656300	4881000	4613630	4781270
P16219	P16219	ACADS_HUMAN	ACADS		390891	453309	430915	343617	299520	277822	342781	344138	330619	384747	343614	331843
P16278	P16278	BGAL_HUMAN	GLB1		1386940	1573340	1569160	1873200	1971080	1940130	1798130	1837690	1505130	1272640	1435560	1319570
P16298	P16298	PP2BB_HUMAN	PPP3CB		1001120	1045630	1118120	944250	995226	1052740	1403140	1418550	1384650	1218280	1216620	1106460
P16333	P16333	NCK1_HUMAN	NCK1		1247150	1158140	1047310	1192870	1134770	1191090	984776	848916	989334		647226	755080
P16383	P16383	GCFC2_HUMAN	GCFC2		325268	356918	267111	321379	321794	303338	234808	301484	273306	306309	266896
P16435	P16435	NCPR_HUMAN	POR		25808400	24338600	24922300	21608800	24354800	24088900	23081600	23530500	23338800	24609100	23393800	24859400
P16615	P16615	AT2A2_HUMAN	ATP2A2		5281120	5264260	5121590	6778470	6836680	6744100	3437230	4096520	3608610	3346790	2929810	2970480
P16930	P16930	FAAA_HUMAN	FAH		2323620	2216480	2474280	1466700	1972740	1752410	4146310	3966160	4156000	3616860	3732720	3870320
P16949	P16949	STMN1_HUMAN	STMN1		35095400	30123100	33598900	17117800	23195000	20877100	69433300	66933100	68084700	48794100	47003700	50721400
P16989	P16989	YBOX3_HUMAN	YBX3		18921800	20700500	23576200	13921900	18018700	16782500	17902800	16327600	18515600	25659100	25767400	25139400
P17152	P17152	TMM11_HUMAN	TMEM11		275554	350466	317589	478044	376615	396042	471813	194580	153311			183752
P17174	P17174	AATC_HUMAN	GOT1		18067300	15753100	19381600	11406200	16220900	15025600	29408700	28794500	29618800	28785400	30961000	29395300
P17301	P17301	ITA2_HUMAN	ITGA2		924436	905708	894422	807552	820845	801851	889659	1036300	951132	916443	835877	819357
P17405	P17405	ASM_HUMAN	SMPD1		45510.2	114274	146052	45705.2	76706.5	109260	41027.8	68654.4	69137.7	83937	128317
P17612	P17612;P22694	KAPCA_HUMAN	PRKACA		2133220	2115210	2247300	1671090	1633050	1681570	2034610	2164610	2093010	1904970	1956010	1739750
P17655	P17655	CAN2_HUMAN	CAPN2		4786360	4549670	5566600	3856950	4531930	4566910	6025880	5959350	5865260	5472660	5572150	5670300
P17677	P17677	NEUM_HUMAN	GAP43		33797.2	92369.4	75496.7	43931.1	55788.3	29304.7	99803.2	140985	150884	76672.8	96526.3	74401.9
P17706	P17706	PTN2_HUMAN	PTPN2				308600	178278		258908		195890
P17812	P17812;Q9NRF8	PYRG1_HUMAN	CTPS1		6514640	6593270	6438020	7761180	7694760	7578770	4580380	5621590	5050300	4356270	3668670	4015250
P17844	P17844	DDX5_HUMAN	DDX5		9214180	10170900	8890370	10190400	7196230	8054540	3452240	4637750	4009910	3683920	2675040	2768100
P17858	P08237;P17858	PFKAL_HUMAN	PFKL		4018500	3853710	3921070	3296700	3151270	3309670	5234400	5088760	5166210	3633460	3169870	3576780
P17900	P17900	SAP3_HUMAN	GM2A		525073	689803	775385	593429	802422	488918	943860	1049790	1055850	859464	836796	1180030
P17980	P17980	PRS6A_HUMAN	PSMC3		8213530	8254090	8449560	8408820	8584150	8859670	6523900	7598840	6835040	6089880	5674570	5391990
P17987	P17987	TCPA_HUMAN	TCP1		31185700	29815200	30408100	25355900	29440100	26505800	30421900	34125100	33288400	33458800	30888600	32353900
P18031	P18031	PTN1_HUMAN	PTPN1		1041380	1048710	1043390	1129480	1216670	1250470	727252	978949	774238	693160	663643	647427
P18077	P18077	RL35A_HUMAN	RPL35A		29931700	32777300	29014800	20164400	16268600	16240500	20256500	21471000	20965500	21238500	18471000	19226400
P18085	P18085	ARF4_HUMAN	ARF4		11429300	12150400	12245200	13995700	14062200	14142200	9570770	11513000	10472000	9100080	8207340	9076580
P18124	P18124	RL7_HUMAN	RPL7		35641000	36874200	32924100	20723500	16763700	17947200	24567900	24470900	24674000	24687100	20831600	21579100
P18206	P18206	VINC_HUMAN	VCL		25996500	22964300	28927200	17347400	23721600	21928100	42775500	40229700	41346100	42720100	42384700	43538700
P18583	P18583	SON_HUMAN	SON		656217	808482	816345	406612	408151	591048	578180	430011	665401	633150	822816	756982
P18615	P18615	NELFE_HUMAN	NELFE		1622570	1623280	1514180	1421490	1397080	1582520	1173630	1117590	1217820	1260110	1337960	1414000
P18621	P18621	RL17_HUMAN	RPL17		14497400	18528200	17888800	11695500	9879500	9915350	11948600	12904200	12537900	12559700	10625700	10607500
P18669	P18669	PGAM1_HUMAN	PGAM1		30238600	31519300	34854000	30301000	30141300	31609300	62004700	59144900	61777500	35608600	32877600	35596200
P18858	P18858	DNLI1_HUMAN	LIG1		634524	613825	626258	465785	429798	532688	298104	365042	494420	385155	430484	318068
P18887	P18887	XRCC1_HUMAN	XRCC1		317673	253464	274619	228292	251641	342944	270531	122912	268408	267806	244255	216171
P19022	P19022	CADH2_HUMAN	CDH2		1354810	1144130	1471830	1093940	1323440	1278880	1592610	1555770	1529600	1534400	1669260	1575390
P19174	P19174	PLCG1_HUMAN	PLCG1		921878	1062830	1013280	1058400	987568	1090700	718034	777940	701422	655100	619278	420248
P19256	P19256	LFA3_HUMAN	CD58		1047910		1027730	654905	847730	825300	1189550	1060860	1197970	1128140	1114980	1174790
P19338	P19338	NUCL_HUMAN	NCL		89248000	81458800	89502900	55043900	67929900	64074800	65270400	70378900	67938400	85396800	82472700	87068500
P19367	P19367	HXK1_HUMAN	HK1		18281900	18611300	17429600	18590300	16651700	18111300	10923000	12633900	12158200	10306800	9310070	9456380
P19387	P19387	RPB3_HUMAN	POLR2C		868357	931008	971004	1216770	1061270	1187250	748483	740383	779041	642875	552343	570795
P19388	P19388	RPAB1_HUMAN	POLR2E		8297800	9188550	8482350	9162640	9278390	9109240	6379810	6991590	7138030	6455280	6358450	5586450
P19404	P19404	NDUV2_HUMAN	NDUFV2		1170960	1245800	1117090	1323040	1947730	1455210	1427060	1394280	1460230	1789510	1801380	2578490
P19440	P19440	GGT1_HUMAN	GGT1		5906230	5697790	5497940	5321450	4282320	4670220	3614860		3469870			3234740
P19525	P19525	E2AK2_HUMAN	EIF2AK2		569801	659483	616832	721062	836821	391207		739431
P19623	P19623	SPEE_HUMAN	SRM		6372780	6024920	5898460	7548920	7009110	7521230	4580400	5165060	4953370	4096510	3684590	3982210
P19784	P19784	CSK22_HUMAN	CSNK2A2		734906	760105	814451	778368	753346	717189	666758	633224	724061	706125	591897	606569
P19838	P19838	NFKB1_HUMAN	NFKB1		1073860	1003710	937299	855800	893392	897321	920390	944577	1015710	833814	839719	759254
P20020	P20020;P23634	AT2B1_HUMAN	ATP2B1		4889830	4956350	4972700	4804300	4882760	5092010	4073650	4285410	4409860	3671590	3449850	3743970
P20042	P20042	IF2B_HUMAN	EIF2S2		3622460	3730460	3959310	3089290	3352960	3579100	2620030	2520740	2572740	3129450	2874950	2900160
P20073	P20073	ANXA7_HUMAN	ANXA7		1686950	1653110	1634900	1830230	1847880	1777660	1139120	1312060	1195970	1064210	934676	1001810
P20290	P20290	BTF3_HUMAN	BTF3		19136300	17365500	16545500	11199700	15553500	12709000	20134900	23512200	21882900	25248600	24499600	26322800
P20336	P20336	RAB3A_HUMAN	RAB3A		507896	563540	594238	548348	574156	613201	488529	486637	500931	526698	458394	574643
P20337	P20337	RAB3B_HUMAN	RAB3B			1978780	1696630	1687280	1863560	1932750	2459840	1996820	2121210	1902770	1877730	2218570
P20338	P20338	RAB4A_HUMAN	RAB4A		2541180	2348180	2489260	1698460	1937460	2013510	2636650	2562850	2680600	2516710	2577150	2734740
P20340	P20340	RAB6A_HUMAN	RAB6A		8058350	7408550	8788590	5820510	7352750	6915420	10527800	10195000	10317700	10271600	10382900	10582200
P20618	P20618	PSB1_HUMAN	PSMB1		40021600	33757400	40384900	24723600	35271200	32022700	56199800	57163800	58830800	57649300	57139800	62803500
P20645	P20645	MPRD_HUMAN	M6PR		3303020	2600480	2967680	2407200	3090620	2864180	3130900	3401230	3270520	3121970	3154490	3317650
P20674	P20674	COX5A_HUMAN	COX5A		2870150	2409270	2944890	2695780	3585500	3072840	3195310	2752210	3618570	3997900	3238790	3541770
P20700	P20700	LMNB1_HUMAN	LMNB1		1431260	1414730	1538420	1699140	1903660	1847320	1382450	1440820	1514340	1331270	1257540	1292840
P20742	P20742	PZP_HUMAN	PZP		775829	834910	891471	743542	1014890	907443	1274070	1303060	1189530	1686490	1278040	1135180
P20810	P20810	ICAL_HUMAN	CAST		4552190	4077210	4802490	2122030	2689340	2604670	7321320	6775230	7476150	5322680	5365160	5905680
P20839	P20839	IMDH1_HUMAN	IMPDH1		4898940	4636970	4578600	4218840	4510780	4204180	6162570	7068800	6326090	5207100	4904320	5054950
P20933	P20933	ASPG_HUMAN	AGA		845616	745119	827661	512017	664753	797486	1174630	707620	1081240	1057530	769405	1068560
P20962	P20962	PTMS_HUMAN	PTMS		2024400	2055780	2215270	1736130	2023940	1366710	3863430	3275420	3362780	3014340	3275300	3423350
P21127;Q9UQ88	P21127;Q9UQ88	CD11A_HUMAN;CD11B_HUMAN	CDK11A;CDK11B		320389	360229	219714	439120	247955	183103		353088	199448			89507.2
P21266	P21266	GSTM3_HUMAN	GSTM3		2866300	3240360	3061580	3414470	3346430	3514350	2159350	2583420	2521430	1971230	1833690	1818300
P21281	P21281	VATB2_HUMAN	ATP6V1B2		6609640	6028210	6601140	4698590	5633390	5541950	7998170	7547290	7986620	7577790	7413250	7712310
P21283	P21283	VATC1_HUMAN	ATP6V1C1		545933	662857	1107510	724294	772330	709973	793787	569285	470889	538803	606671	500441
P21333	P21333	FLNA_HUMAN	FLNA		2721910	3093200	2713000	3220200	2781090	2888070	1935180	2453150	2198480	1838020	1564150	1426830
P21399	P21399	ACOHC_HUMAN	ACO1		3838330	3612510	3851750	3187670	3453350	3262880	3601960	3811280	3708940	3516920	3504040	3490640
P21796	P21796	VDAC1_HUMAN	VDAC1		20771200	19067000	20961400	12696800	16214400	14122000	15761500	15795000	15731400	22901000	22995100	24897900
P21912	P21912	SDHB_HUMAN	SDHB		3384350	3483350	3404870	3195690	3102400	3473280	2957640	2841470	2625670	2455550	2319250	2026750
P21926	P21926	CD9_HUMAN	CD9		2969050	2635630	2981170	1984400	2566980	2292650	3439530	3819720	3711970	4115190	3504760	3683100
P21964	P21964	COMT_HUMAN	COMT		2403980	2481390	2330630	2746190	2877400	2686050	2266750	2682160	2537800	2202620	2023650	1904960
P21980	P21980	TGM2_HUMAN	TGM2		510119	519446	482474	525311	470524	531882	419634	488167	385814	356738	375960	345367
P22033	P22033	MUTA_HUMAN	MMUT		1329780	1341040	1028860	1270100	1462660	1226030	1300760	1562120	1300650		687217	1054810
P22059	P22059	OSBP1_HUMAN	OSBP		2920090	2725990	2920180	2357420	2633560	2632280	3510400	3754850	3708170	2700250	2667560	2705950
P22061	P22061	PIMT_HUMAN	PCMT1		2725380	2943100	2963580	3688740	4742270	4085280	3022920	3280070	3223500	3395070	3168030	3911430
P22087	P22087	FBRL_HUMAN	FBL		4148720	4668350	4177890	4162630	3064010	3589570	1860340	2280110	2366880	2346070	1844460	2107140
P22102	P22102	PUR2_HUMAN	GART		9526010	9651610	8873960	10916200	10591200	10347000	6586310	8111790	7121400	5789080	5147160	5370470
P22234	P22234	PUR6_HUMAN	PAICS		33345800	30532800	36364000	23209500	30527800	28149200	58445100	57855000	58401300	47524800	46638800	51258900
P22307	P22307	SCP2_HUMAN	SCP2		1364660	1444920	1371590	1416880	1484600	1316480	2514490	2584610	2506680	1402440	1433640	1502270
P22314	P22314	UBA1_HUMAN	UBA1		35481800	33821600	32427200	36276100	36672600	38406800	26089600	29476200	27314300	22532000	20960300	21738100
P22392	P22392;O60361	NDKB_HUMAN	NME2		287969000	253656000	290693000	182876000	250307000	205896000	490655000	495324000	478843000	462049000	437959000	481779000
P22413	P22413	ENPP1_HUMAN	ENPP1		282404	296382	364676	288513	290632	356516	359489	345724	395459	321622	321885	375045
P22570	P22570	ADRO_HUMAN	FDXR		625369	718567	565934	692412	586693	576856	310832	425363
P22626	P22626	ROA2_HUMAN	HNRNPA2B1		16346100	18931800	18499000	21844100	20830900	21285700	9250220	10550800	9889200	11997000	10422600	10056000
P22694	P22694	KAPCB_HUMAN	PRKACB		301746	319863	297789	251259	261242	289501	206180	224378	180400	193537	222168	220754
P22695	P22695	QCR2_HUMAN	UQCRC2		2458990	2646890	2274700	2762610	2454530	2483770	1343370	1671800	1543200	1308470	1078640	1109110
P23142	P23142	FBLN1_HUMAN	FBLN1		206611	227732	267809	254442	250467	279681	378859	314799	347773	327117	287559	322813
P23193	P23193;Q15560	TCEA1_HUMAN	TCEA1		1833720	1786370	1896610	1773820	1870450	1868200	1541290	1921940	1734010	1544030	1541520	1443370
P23229	P23229	ITA6_HUMAN	ITGA6			169254	215210	168059	209879	134181	269719	329014	295211	258842	267506	191888
P23246	P23246	SFPQ_HUMAN	SFPQ		2101700	2328440	2287580	2736530	1958290	2137800	982656	1015510	1033360	1005630	870964	916473
P23258	P23258;Q9NRH3	TBG1_HUMAN	TUBG1		2405910	2564870	2655810	2247090	2459760	2371180	2398660	2636830	2536840	2559760	2575640	2364820
P23284	P23284	PPIB_HUMAN	PPIB		12536400	12420000	12069000	11448500	10473100	10872900	8521370	9848580	9017870	7594560	7161800	6175820
P23368	P23368	MAOM_HUMAN	ME2		2370050	2326420	2329620	2310040	2419970	2451860	1414150	1548280	1537220	1597260	1500470	1526690
P23381	P23381	SYWC_HUMAN	WARS1		10481000	9424870	10699100	7861670	10231200	9833260	14685400	14078900	14450200	12678100	12718000	13889300
P23396	P23396	RS3_HUMAN	RPS3		86178900	86362900	85060700	44210300	43252600	42626200	61528000	60432000	59883000	72810000	67360700	70972800
P23511	P23511	NFYA_HUMAN	NFYA				364154	356980	496541	451066	496767	609557	540953	523581	563211	522010
P23526	P23526	SAHH_HUMAN	AHCY		37315700	34978900	41967600	25581000	32412500	28946600	46242500	48048700	46861900	48231500	48911700	47413600
P23528	P23528;Q9Y281	COF1_HUMAN	CFL1		36634100	38662400	39898100	43096900	46654300	45062400	44080600	49066000	45863600	35345600	30285700	31775300
P23588	P23588	IF4B_HUMAN	EIF4B		5667470	6905520	7340980	4073440	5709090	4908370	10390600	9467540	9895200	9772480	8485060	9498020
P23634	P23634	AT2B4_HUMAN	ATP2B4		577467	563788	605577	658962	702266	681987	425910	594165	484038	536840	607433	352331
P23786	P23786	CPT2_HUMAN	CPT2		1855350	2328820	2086810	1972050	1957130	1989300	1297750	1904080	1766150	1249620	1257620	1088460
P23919	P23919	KTHY_HUMAN	DTYMK		2552260	2509130	2207980	2448810	2312650	2493020	1425590	1780510	1554600	1375110	1180460	1180810
P23921	P23921	RIR1_HUMAN	RRM1		3859470	4102820	3977930	4235770	3991540	3988120	3382710	3957840	3694930	2952270	2642390	2802990
P24386	P24386	RAE1_HUMAN	CHM		394223	335618	426868	449678	461558	413399	294364		329185	410267		371260
P24534	P24534	EF1B_HUMAN	EEF1B2		7078620	9537820	9136410	16214900	23611300	16149900	12687700	12162800	11443000	17560400	14140400	18153600
P24539	P24539	AT5F1_HUMAN	ATP5PB		2762290	3428080	3564070	4265640	4065560	3904150	2340450	2988380	2577560	2288310	1813730	1800640
P24666	P24666	PPAC_HUMAN	ACP1		2754680	2867160	2913860	3410590	3475080	3351070	2176120	2322320	2328570	2248000	1805170	1963860
P24752	P24752	THIL_HUMAN	ACAT1		5372130	5689610	6024550	5622360	5620980	5579380	4190820	4850220	4702910	4769410	4372020	4550620
P24928	P24928	RPB1_HUMAN	POLR2A		787523	840077	784782	818342	701984	752841	462453	591584	498770	470735	448310	332909
P24941	P24941	CDK2_HUMAN	CDK2		1718720	1775990	1701500	1909030	1847510	1842800	1322620	1378680	1420420	1329830	1206090	1398090
P25098	P25098;P35626	ARBK1_HUMAN	GRK2		267294	326543	212830	294697	147848	225242
P25205	P25205	MCM3_HUMAN	MCM3		5900510	5695880	5632490	5964500	6041830	5975430	4259900	4965500	4738390	4344970	3865790	4200620
P25325	P25325	THTM_HUMAN	MPST		1318020	1451270	1382530	1529660	1625230	1708330	877035	1238420	1118520	1058990	953021	939956
P25398	P25398	RS12_HUMAN	RPS12		10249700	12737700	11453600	15278200	22435100	16629300	14580000	14113600	15138100	21516300	19150300	22169700
P25685	P25685;Q9UDY4	DNJB1_HUMAN	DNAJB1		1415250	1457600	1248180	1332710	1326840	1362760	853539	973952	899540	1031140	1040530	976065
P25705	P25705	ATPA_HUMAN	ATP5F1A		33693300	32329700	31615000	29114900	28591900	28588100	29871500	32806700	31751300	27194400	23133800	27971100
P25786	P25786	PSA1_HUMAN	PSMA1		47350800	41337800	53099100	31421800	44949900	36669700	71825100	69119500	71215200	70282400	71799100	76165900
P25787	P25787	PSA2_HUMAN	PSMA2		15264200	14436900	14502900	10198600	14556100	12516400	21758100	23057000	23878600	22799500	21254100	23381000
P25788	P25788	PSA3_HUMAN	PSMA3		26646800	24752100	29685400	18362400	25069200	22566800	41102000	40167000	40186500	41279700	43951400	44417300
P25789	P25789	PSA4_HUMAN	PSMA4		48803900	42828600	47089000	31970100	43788700	38541600	69500500	71470300	71043500	71405000	69921200	69044600
P25942	P25942	TNR5_HUMAN	CD40		2746230	2436380	3266740	1706260	2530120	2407590	3668950	3486030	3663600	3790350	3526100	3549280
P26038	P26038	MOES_HUMAN	MSN		9895380	9936440	10794000	8510980	8873050	8512720	10515000	10926500	10932500	9267010	8772170	8438350
P26196	P26196	DDX6_HUMAN	DDX6		2560710	2758910	2603750	2701090	2078470	2178100	1307500	1782450	1547540	1340420	991891	1219360
P26368	P26368	U2AF2_HUMAN	U2AF2		4017140	4353340	4061330	3200970	2951760	3124840	2471020	2623800	2440180	2802440	2880380	2753790
P26373	P26373	RL13_HUMAN	RPL13		70306800	70923900	65086900	41563200	33975200	35806300	41317400	44673100	43063900	45048800	38603500	42358100
P26374	P26374	RAE2_HUMAN	CHML		187160	165327	131675	161508	187228	136958	86614.5	108411	89688.2	121816	74308.3	93076.8
P26440	P26440	IVD_HUMAN	IVD		2066390	1807610	1921940	1431420	1647900	1509210	1868660	1994200	1916110	1663060	1685420	1899560
P26583	P26583	HMGB2_HUMAN	HMGB2		866476	815066	918461	699019	830517	684189	1041920	1079250	1105180	1046590	1161110	1001230
P26599	P26599	PTBP1_HUMAN	PTBP1		6598720	7005110	6412330	7017050	7174840	7222640	2961210	3175070	3241470	4570260	3895290	3883360
P26639	A2RTX5;P26639	SYTC_HUMAN	TARS1		5215350	5523530	5561770	5879590	5636840	5868630	4142930	4733830	4166420	3788470	3437730	3504760
P26640	P26640	SYVC_HUMAN	VARS1		5623240	5980970	5507430	6387030	5545440	6023480	2938040	3574400	3245740	3015060	2483900	2656030
P26641	P26641	EF1G_HUMAN	EEF1G		30780200	29406000	28499000	34228800	33606800	34008700	17664100	20276400	18963100	17763200	15548300	16683100
P26885	P26885	FKBP2_HUMAN	FKBP2		2065950	2185790	1781880	2091980	2012530	1665890	2216390	2454810	2252280	1722260	1527120	1101610
P26992	P26992	CNTFR_HUMAN	CNTFR		459340	512025	535752	584801	655056	580613	414935	571211	597573	557621	575430	539381
P27105	P27105	STOM_HUMAN	STOM		2414720	2329960	2608880	1939490	2065380	1903360	2198660	2217490	2272250	2594630	2425300	2771950
P27144	P27144	KAD4_HUMAN	AK4		1882310	1814930	1672590	2052180	2129760	1806240	1193680	1398640	1216000	1011460	989042	1191800
P27348	P27348	1433T_HUMAN	YWHAQ		34091200	33621100	35526800	33535000	37393200	37191700	33901800	32945800	32596500	28867300	28370500	27529700
P27361	P27361	MK03_HUMAN	MAPK3		2357640	2419990	2370780	2317970	2206990	2290400	1623940	1939980	1815790	1572100	1394200	1687090
P27449	P27449	VATL_HUMAN	ATP6V0C		1914960	1642930	2663020	1587210	2172090	1772690	2695840	2991300	2678930	3195550	3016960	2191570
P27635	P27635;Q96L21	RL10_HUMAN	RPL10		20604900	21707300	20009800	15870900	12864600	13744300	10208200	13228300	12146300	12122200	10884300	10965000
P27694	P27694	RFA1_HUMAN	RPA1		8916980	9293280	10530200	7187810	8251290	8385930	11526300	11289200	11611800	11014800	10996400	11124700
P27695	P27695	APEX1_HUMAN	APEX1		3490190	3782290	3817170	3327290	3211080	3223070	2545170	2877070	2940840	2775810	2557680	2603810
P27701	P27701	CD82_HUMAN	CD82		316662	345641	356272				432913	481871	436089	308924	357179
P27707	P27707	DCK_HUMAN	DCK		678234	761131	1073020	884217	779637	928196	702556	708146	615642	662749	516601	568686
P27708	P27708	PYR1_HUMAN	CAD		4844390	5198660	4569760	6304820	5570910	5802750	2838030	3905700	3306140	2248420	1872240	2023160
P27797	P27797	CALR_HUMAN	CALR		30040700	30392100	34861700	34414600	42191500	40012100	33006100	33385100	34686000	36316500	34043400	33874400
P27816	P27816	MAP4_HUMAN	MAP4		5828630	6575100	7128070	5238270	6444970	5981370	7302630	6887040	7209350	7432430	6915930	6921880
P27824	P27824	CALX_HUMAN	CANX		34674100	38136600	45606700	44139800	54659300	52214900	42272700	44743300	42495100	41269000	40855800	36069500
P28065	P28065	PSB9_HUMAN	PSMB9		1179490	1017400	1222720	856681	1217400	939898	1611500	1682680	1795150	1805950	1956400	1945760
P28066	P28066	PSA5_HUMAN	PSMA5		35134600	35176500	39977000	27902700	38838700	34539500	59523000	57515200	58882900	62164600	61077800	58202300
P28068	P28068	DMB_HUMAN	HLA-DMB		94565.4	68519.1	118406	64221.1	97675.8			149875	168963	192099	188884	146325
P28070	P28070	PSB4_HUMAN	PSMB4		20849800	16333300	19571400	13632500	20675400	16950700	28530600	30533600	31114500	30944300	29779500	31122400
P28072	P28072	PSB6_HUMAN	PSMB6		47492300	37947000	42561100	31477500	46167800	39797600	64506700	64809000	64453500	79641900	74810100	73022900
P28074	P28074	PSB5_HUMAN	PSMB5		27345400	24775300	30070800	19146000	26964600	23496800	43944900	43047000	44203600	47042000	46238200	47936000
P28161	P09488;P28161;Q03013	GSTM2_HUMAN	GSTM2		1381480	1596030	1603540	1747670	1790120	1779020	1503060	1501850	1382100	1245640	1212020	1349700
P28288	P28288	ABCD3_HUMAN	ABCD3		414978	339317	343042	335955	232168	280637	199039	225348	194964	186871	208044	177813
P28331	P28331	NDUS1_HUMAN	NDUFS1		3231180	3335060	3181830	3488570	3417580	3635390	1872150	2303380	2126670	1788480	1645420	1795000
P28340	P28340	DPOD1_HUMAN	POLD1		1819360	1818050	1705740	1889200	1728800	1737640	1208660	1357290	1204470	1055580	978721	888751
P28482	P27361;P28482;P31152;Q16659	MK01_HUMAN	MAPK1		6827150	6606570	6623950	6517760	6714290	6406860	6123870	6450430	6496700	5722540	5756990	5843690
P28676	P28676	GRAN_HUMAN	GCA		315214	228614	209096	326682	344227	349393	185873	185152	184105	238639	197755	187690
P28799	P28799	GRN_HUMAN	GRN		1039300	969123	1154640	812225	931086	971257	1528870	1457620	1584830	1449050	1537390	1370970
P28838	P28838	AMPL_HUMAN	LAP3		17969900	16102500	21247100	12761500	17937800	15781700	29998200	29300400	29414000	29755200	28939400	29754300
P29034	P29034	S10A2_HUMAN	S100A2										720305
P29083	P29083	T2EA_HUMAN	GTF2E1		455407	342926	457589	456660	473461	584336	373848	376505	475173	336453	348123	320946
P29144	P29144	TPP2_HUMAN	TPP2		3588950	3436670	3854450	2533510	3011580	2846490	4349250	4322010	4299390	3897970	3872950	4108960
P29218	P29218	IMPA1_HUMAN	IMPA1		8702240	7666760	10105400	5969960	8001370	7862870	15421500	13671600	14375300	14485300	15562600	15201400
P29323	P29323	EPHB2_HUMAN	EPHB2		150334	224594	171357	200947	114109	149509	107083			46212.6	36199.8
P29373	P29373	RABP2_HUMAN	CRABP2		16833900	16736600	18186300	14642600	16606300	16260500	21949200	23892800	22735500	18286700	18861200	16807100
P29401	P29401	TKT_HUMAN	TKT		69693600	56086800	67537100	36246700	48278300	45168400	119470000	116150000	117376000	100977000	99362100	102228000
P29558	P29558	RBMS1_HUMAN	RBMS1		998103	999300	1041840	840163	978771	1069940	752939	847947	769484	987255	1209160	1196260
P29590	P29590	PML_HUMAN	PML		824564	691632	759001	688443	833487	785734	763016	807486	762979	690771	764487	677205
P29692	P29692	EF1D_HUMAN	EEF1D		12149400	12958900	13619700	14329600	16003400	15832300	10481400	10787800	10555800	10868000	10965700	11392900
P29966	P29966	MARCS_HUMAN	MARCKS		17253000	19506700	24534400	14711000	19976100	18480000	38725300	38026800	44880500	31187200	33221400	35033600
P29992	P29992	GNA11_HUMAN	GNA11		2613140	2784160	2061370	2966500	2719990	2682370	1796850	2555410	2283760	1667250	1333710	1620900
P30040	P30040	ERP29_HUMAN	ERP29		4122450	4494390	4832640	4899270	5880680	5950710	6544520	5457390	5882350	5651470	5493470	5252780
P30041	P30041	PRDX6_HUMAN	PRDX6		30310100	32835100	32371400	35833800	39324300	34283300	35500200	37983500	35985400	33098600	31432300	30424300
P30043	P30043	BLVRB_HUMAN	BLVRB		3783590	4434770	4212370	4431900	4456140	4537940	3072710	3758940	3588060	3171260	2989470	2938850
P30044	P30044	PRDX5_HUMAN	PRDX5		5461930	6096890	5011840	5229520	5753260	5318070	6789200	7276580	7122400	6085250	5555510	6247930
P30046	P30046;A6NHG4	DOPD_HUMAN	DDT		1699660	1657400	1656260	1518760	1744410	1532480	2040860	2099810	2162690	1959190	2051990	1850170
P30047	P30047	GFRP_HUMAN	GCHFR		1104260	1127410	1201210	1159780	1260710	1205190	1164180	1222220	1243140	1104680	1234070	1246830
P30048	P30048	PRDX3_HUMAN	PRDX3		11935600	11169800	10984200	12930800	14673400	13029800	11136400	11765000	11153900	11030900	10033900	11976200
P30049	P30049	ATPD_HUMAN	ATP5F1D		1394240	1522420	1539450	1453140	1863590	1697850	1999540	1895280	1469280	2198280	2081300	3161220
P30050	P30050	RL12_HUMAN	RPL12		44559000	44382500	41356600	30701600	30632100	28976700	32536100	34712500	33562300	41853300	36881400	34200200
P30084	P30084	ECHM_HUMAN	ECHS1		4183230	4208750	4012280	4654010	4654540	4368530	3130770	3876760	3543220	2966330	2730550	2785690
P30085	P30085	KCY_HUMAN	CMPK1		2031010	2165080	2355820	2624210	2946690	2659190	2363830	2431760	2369790	2207030	2002270	1961120
P30086	P30086	PEBP1_HUMAN	PEBP1		35024100	35179000	44715200	30250700	46002200	39131000	70256800	67143200	69756000	67101900	70367000	61128100
P30101	P30101	PDIA3_HUMAN	PDIA3		20459600	21938600	20557900	23774100	23954400	23533600	13958700	17461400	15418900	13475000	11934400	11757800
P30153	P30153	2AAA_HUMAN	PPP2R1A		11168600	10910200	10762900	11654500	12146400	11394200	10226200	11603900	10787500	10248200	9694940	9070520
P30154	P30154	2AAB_HUMAN	PPP2R1B		907447	921045	1011420	1103260	1192280	1107580	828358	970968	891032	835845	819604	818546
P30405	P30405	PPIF_HUMAN	PPIF			303144		375119	352533			350240
P30419	P30419	NMT1_HUMAN	NMT1		1616280	1811980	1675950	1416180	1186590	1344550	843709	935952	865029	870266	600788	710311
P30519	P30519	HMOX2_HUMAN	HMOX2		1854470	1894400	1897040	2307320	2479670	2384670	1838920	2297550	2115340	2162510	1990570	2020670
P30520	P30520	PURA2_HUMAN	ADSS2		7837780	7407080	8353230	5769170	7010300	6605280	10474400	10236500	10126500	8885500	9216100	9636600
P30533	P30533	AMRP_HUMAN	LRPAP1		3142950	3369600	3219830	2898760	3111440	2985160	2397300	3337630	2690010	3397230	2819100	3189890
P30536	P30536	TSPO_HUMAN	TSPO		1175130	964247	872942	1739890	1489220	1407810	974802	726105	656276	910944	645753	485268
P30566	P30566	PUR8_HUMAN	ADSL		5822940	5581500	6098870	4530880	5229640	4961330	6759670	7145930	7191540	6142270	6364580	6469270
P30622	P30622	CLIP1_HUMAN	CLIP1		776160	581517	622640	399071	577476	480943	988195	1025230	1030490	690817	753070	756341
P30626	P30626	SORCN_HUMAN	SRI		1881360	1817390	1617060	1739310	1731520	1642760	1312630	1490380	1536150	1209210	1148300	1228600
P30740	P30740	ILEU_HUMAN	SERPINB1		1130640	1025650	1098850	955865	1013750	1041290	1020400	976450	939533	950898	900365	840020
P30825	P30825	CTR1_HUMAN	SLC7A1		3568170	3365520	3779230	3602340	3434940	3428950	3369620	3703650	3627140	2884190	2582610	3048180
P30837	P30837	AL1B1_HUMAN	ALDH1B1		2028170	2072180	1943860	2117930	2113130	2132340	1319130	1511870	1396740	1124890	1087430	1138300
P30876	P30876	RPB2_HUMAN	POLR2B		1516970	1353240	1333810	1470510	1436520	1465210	1015370	1118940	1012790	1059570	781252	674174
P31040	P31040	SDHA_HUMAN	SDHA		6750160	6825030	7043790	7012030	7072860	6832360	6125460	6624770	6365450	6027670	5674490	5725270
P31146	P31146	COR1A_HUMAN	CORO1A		171328	214938	240363	238404	225590	229438
P31150	P31150	GDIA_HUMAN	GDI1		3246570	3277960	3618440	3850560	3882420	4359940	3033850	3110420	3266660	2501320	2724310	2583800
P31151	P31151;Q86SG5	S10A7_HUMAN	S100A7										547796
P31153	P31153	METK2_HUMAN	MAT2A		14377100	14094000	16061300	12168400	14149800	13525700	16705900	17114900	16796700	17842800	16860500	17024000
P31323	P31323	KAP3_HUMAN	PRKAR2B		621275	618746	574872	571961	660162	615148	367834	524662	580099	480615	509810	453530
P31350	P31350	RIR2_HUMAN	RRM2		19253800	17047200	20206200	13167700	16313400	14982400	24934800	26053000	25245400	24030900	23310500	24380800
P31483	P31483	TIA1_HUMAN	TIA1		704943	690875	936871	596719	777731	787296	901311	736131	844225	967529	1029000	972756
P31689	P31689	DNJA1_HUMAN	DNAJA1		3536750	3681250	3755470	3773640	3898800	3528150	2827730	3076800	2887030	2985770	2810580	2802460
P31749	P31749	AKT1_HUMAN	AKT1			707012	640668	758286	750518	760738	505314	470309		444119	393241	449360
P31751	P31751	AKT2_HUMAN	AKT2		99117.4	156381	121942	181074	176397	158180	73008	120783	80564.8	60610.1	91888.2	67753.2
P31930	P31930	QCR1_HUMAN	UQCRC1		4014240	4313960	4266320	4531300	4623780	4813950	2791330	3143980	3056500	2858970	2537340	2376350
P31937	P31937	3HIDH_HUMAN	HIBADH		2892020	3106680	3440990	3077390	4280580	3378670	5154010	4646470	4994460	5436860	5550630	5977740
P31939	P31939	PUR9_HUMAN	ATIC		12326200	12276700	12917000	11158800	11158500	11697800	8542160	9646380	8874340	9290460	9008330	9517150
P31942	P31942	HNRH3_HUMAN	HNRNPH3		1152010	1046300	871599	1090040	982819	1149860	443150	489424	425631	426717	415247	414379
P31943	P31943	HNRH1_HUMAN	HNRNPH1		21017700	22332600	24914800	23126600	26803500	25889200	12606900	12798600	12218200	17723600	17112800	16907100
P31946	P31946	1433B_HUMAN	YWHAB		19559500	19672400	24189700	16000900	20102600	19668200	27501500	27942900	29820600	24478500	27148300	26648500
P31947	P31947	1433S_HUMAN	SFN		827052	891281	955734	759283	1034910	939781	1150500	1101570	1341420	1123780	1131270	1260930
P31948	P31948	STIP1_HUMAN	STIP1		27119300	28075100	31134300	29361900	33343400	32013200	27679600	28138200	27300000	27730500	26410800	26485300
P31949	P31949	S10AB_HUMAN	S100A11		2376260	2183450	2060910	2239710	2447310	1831980	2742360	2958190	3374510	2397520	2077450	2977690
P32119	P32119	PRDX2_HUMAN	PRDX2		21528300	21196200	20878200	21122400	26965600	23644800	30580900	29552300	30469500	28500700	29584000	28941100
P32121	P32121	ARRB2_HUMAN	ARRB2		694186	676370	658727	582195	577412	681179	402883	472003	537057	483868	419108	386536
P32189;Q14409	P32189;Q14409	GLPK3_HUMAN;GLPK_HUMAN	GK;GK3		784385	523882	772742	825873	1087330	877930	973262	1291610	948070	1028810	821039	883218
P32321	P32321	DCTD_HUMAN	DCTD		595803	532006	644420	450534	535778	493457	752073	825512	837746	730031	649940	774786
P32322	P32322	P5CR1_HUMAN	PYCR1		2957560	2895240	2910690	2742700	2562810	2734910	2720760	2697390	2710540	3382210	3227260	3715350
P32926	P32926	DSG3_HUMAN	DSG3		395478	507623	424648	507352	439308	445163	252564	374364	286430	317040	252284	277284
P32929	P32929	CGL_HUMAN	CTH		8272630	7314830	8916030	5100380	7084470	6549370	12947400	12196900	12783100	12479300	12369400	12500900
P32969	P32969	RL9_HUMAN	RPL9		22236100	24893700	23186900	15510600	12728900	12927800	15718400	18131300	16036800	16975900	14563600	15255200
P33121	P33121	ACSL1_HUMAN	ACSL1		687970	833599	720757	717953	687413	696621	352838	475039	414853	341721	222757	112351
P33176	P33176	KINH_HUMAN	KIF5B		2812530	2833420	2472710	2472840	2107290	2355230	1547790	1907610	1907550	1682860	1406860	1240890
P33240	P33240	CSTF2_HUMAN	CSTF2		575591	668769	579673	786897	920872	785687	653698	724433	662565	688387	566967	522715
P33316	P33316	DUT_HUMAN	DUT		5113150	5982210	5777140	7314030	8867930	7716120	6708240	6442870	6362350	6521460	5578830	6118220
P33527	P33527	MRP1_HUMAN	ABCC1		981031	1080420	985080	1075840	1146490	1057900	669477	967306	967635	793201	743041	696371
P33552	P33552	CKS2_HUMAN	CKS2				82516.2	286364	261468	307899
P33947	P33947	ERD22_HUMAN	KDELR2					101553	125758			105175				25956
P33981	P33981	TTK_HUMAN	TTK			174541		282391	300138			163370
P33991	P33991	MCM4_HUMAN	MCM4		4647180	4922460	4478560	5356760	5042100	5011950	2832170	3619420	3205960	2651790	2367850	2503900
P33992	P33992	MCM5_HUMAN	MCM5		2922880	2992240	2840090	3108480	2718240	2745370	1946840	2184250	1987670	1794350	1467150	1626620
P33993	P33993	MCM7_HUMAN	MCM7		3806030	3925410	3731280	4547500	4195020	4341450	2175680	3003730	2484820	1968430	1626220	1754190
P34059	P34059	GALNS_HUMAN	GALNS		742257	726511	699612	409260	743673	612526	1036560	861802	874091	1007560	1095530	1064580
P34896	P34896	GLYC_HUMAN	SHMT1		2341650	2288180	2427030	1662510	2007760	1891540	2753460	2831950	2849590	2856040	2866050	3001360
P34897	P34897	GLYM_HUMAN	SHMT2		20026800	20367000	20380400	13806900	14855900	14617100	25014100	25337900	25194100	20604100	19167400	21681800
P34913	P34913	HYES_HUMAN	EPHX2		831083	752831	753480	531397	591860	647345	983363	1039000	1029390	831185	968538	1024840
P34931	P0DMV8;P0DMV9;P34931	HS71L_HUMAN	HSPA1L		2731460	4823150	4444010	4246790	4231990	5621570	3243880	3673500	4070040	3308280	3590130	3580130
P34932	P34932	HSP74_HUMAN	HSPA4		14475700	15099500	15487500	15531700	16581100	17032600	13510600	14764600	13930600	12295800	11147300	11528600
P34949	P34949	MPI_HUMAN	MPI		558905	748761	665740	873815	992349	789471	463403	842708	662081	566512	455080	490357
P35080	P35080	PROF2_HUMAN	PFN2		6823650	7717050	8287230	7439510	7565240	6271850	5490660	6523160	6704800	4777210	4571940	5460540
P35219	P35219	CAH8_HUMAN	CA8		1765220	2025360	1886070	1804610	1912890	2028370	1415510	1656230	1680570	1523470	1203650	1246690
P35221	P35221	CTNA1_HUMAN	CTNNA1		1242690	1406180	1351730	1194740	1177580	1167070	1115070	1347510	1210350	974928	917046	968372
P35222	P35222	CTNB1_HUMAN	CTNNB1		2389740	2245050	2686750	2015310	2571610	2393620	2859220	2924490	2912530	3002760	2948270	2941660
P35232	P35232	PHB1_HUMAN	PHB1		29782500	28901300	28026300	23560900	28819900	25887300	32376000	32250000	32121400	38105700	36650700	42088000
P35237	P35237	SPB6_HUMAN	SERPINB6		5339720	4693190	5316750	3935630	4536760	4303530	5412060	5487920	5626240	5280180	5453020	5431030
P35241	P35241	RADI_HUMAN	RDX		2807260	2325170	2708350	1763420	2185880	2078850	3203040	3082670	3052190	2895190	2915940	3035130
P35244	P35244	RFA3_HUMAN	RPA3		2072880	2312570	2458510	2123170	2437980	2608080	2461990	2182030	2350200	2299190	2367620	2654910
P35249	P35249	RFC4_HUMAN	RFC4		861114	870543	805217	875911	810101	899110	511625	673669	605848	418427	362304	462982
P35250	P35250	RFC2_HUMAN	RFC2		1602370	1913940	1543540	1843800	1665000	1832210	844936	1100090	1252340	819959	818358	958903
P35268	P35268	RL22_HUMAN	RPL22		98314800	59658300	52645200	40118900	42911300	36880900	35900600	33992900	34608100	47681300	40673200	58042000
P35269	P35269	T2FA_HUMAN	GTF2F1		1046310	1261530	1153210	758017	779011	802705	619939	781747	815572	976907	931908	920863
P35270	P35270	SPRE_HUMAN	SPR		1957930	2126710	1890230	2113700	2069790	2137320	1469230	1807040	1786710	1384250	1542320	1186240
P35520	P35520	CBS_HUMAN	CBS		4710980	4766660	4890730	4945370	5130440	5149490	3865050	4199840	3901450	3413410	2987240	3350610
P35527	P35527	K1C9_HUMAN	KRT9			1995060	3057770	1700590	1424600	1395320	3164920	5902070	4536550	482977	4166760	431759
P35573	P35573	GDE_HUMAN	AGL		1924550	1981560	1812800	2036570	1892840	2033860	1319670	1610800	1435030	1152760	1118670	945979
P35579	P35579	MYH9_HUMAN	MYH9		2911580	2914290	2813030	3521130	3221840	3341720	2276960	2745730	2637610	2175420	2162590	1776640
P35580	P35580	MYH10_HUMAN	MYH10		1145380	1068890	1018100	1123630	1067570	1071680	919229	1113290	1022370	810877	801078	798270
P35606	P35606	COPB2_HUMAN	COPB2		5345720	5427050	5410770	6034570	6146600	6115670	3999670	4576510	4093960	3748870	3449800	3535820
P35609	P35609	ACTN2_HUMAN	ACTN2		780420	433208		135471	118227	188159	129645	155198	247804			529066
P35610	P35610	SOAT1_HUMAN	SOAT1		243583	379770	257167	468635	394847	448050	177109	192403	195298	181705	180640	214347
P35611	P35611	ADDA_HUMAN	ADD1		1708480	1740190	1824410	1319410	1505520	1476500	1831960	1747450	1870400	1646800	1471230	1736420
P35613	P35613	BASI_HUMAN	BSG		16528200	17833000	18753000	17448100	19206000	19125300	16017200	18381300	17593900	15393300	14646000	15495400
P35637	P35637	FUS_HUMAN	FUS		19413800	20494000	23591000	16528700	20298400	19154900	12019900	10929600	11261200	22265100	20478000	19583000
P35658	P35658	NU214_HUMAN	NUP214		61129.2	78398.4	54382	78063.4	58777.1	58793.2		34463		23481.4	28788.8	23056.9
P35659	P35659	DEK_HUMAN	DEK		533837	474391	590906	489297	592265	493356	552830	607903	558500	607418	530336	544258
P35813	P35813	PPM1A_HUMAN	PPM1A		862300	900863	902390	894986	1022670	893937	669393	847035	846471	704901	660588	667745
P35908	P35908	K22E_HUMAN	KRT2		1346500	2043180	1706530	2949960	3247220	2804670	11189200	6213180	7114250	5225840	5657470	949971
P35914	P35914	HMGCL_HUMAN	HMGCL		1352440	1275080	1234810	1116780	1238740	1381200	1207000	1318680	1292760	1245840	1071680	1065190
P35998	P35998	PRS7_HUMAN	PSMC2		4896120	5303900	5359250	5199160	5416800	5378210	4284640	4922130	4547320	3724770	3447290	3469650
P36021	P36021	MOT8_HUMAN	SLC16A2		473194	609870	501003	534960	612276	595273	442577	542082	459625	435682	443021	455409
P36404	P36404	ARL2_HUMAN	ARL2		855321	804156	725859	860310	930697	908685	563032	719645	739080	669300	540139	563977
P36405	P36405	ARL3_HUMAN	ARL3		7067020	6751380	7186440	5087070	6066560	6102080	8498210	8138550	8799930	7410260	8263920	8803510
P36507	P36507;Q02750	MP2K2_HUMAN	MAP2K2		3455010	3479850	3093860	3759560	3649960	3567110	2245650	2759000	2533080	2041190	1883200	2102410
P36542	P36542	ATPG_HUMAN	ATP5F1C		7397120	7097330	7309670	6166740	6070910	6072670	5969170	6892010	6734730	5541970	4937050	5547850
P36543	P36543	VATE1_HUMAN	ATP6V1E1		3177510	3139070	3175630	2729980	2917430	2743690	2880500	3129400	2849720	2865930	2842420	2944490
P36551	P36551	HEM6_HUMAN	CPOX		5199180	4648780	5519210	3673750	4417800	4029330	8002550	7984260	7895970	5792770	5883750	5737090
P36578	P36578	RL4_HUMAN	RPL4		20944000	22439200	20008300	14018600	11167700	11497000	15025500	15468800	14871800	15050600	13040500	13759700
P36639	P36639	8ODP_HUMAN	NUDT1		964478	1008710	987663	954369	1354860	1019910	1118400	1229350	1163440	1353330	1318810	1251410
P36776	P36776	LONM_HUMAN	LONP1		2172240	2205840	2153130	2493690	2626900	2487730	1273270	1591450	1504190	1361940	1300910	1227840
P36871	P36871	PGM1_HUMAN	PGM1		8995800	7692450	9275280	5666670	7716050	7006590	12285600	11685000	11859000	12025000	12545800	12633300
P36873	P36873	PP1G_HUMAN	PPP1CC		3564600	3345330	3323910	2929640	2922710	2930930	2986280	3281190	3468810	2845000	2691030	2801610
P36915	P36915	GNL1_HUMAN	GNL1		1039830	1160390	1071250	1202970	1087670	1033780	655152	878349	726116	648246	539632	564185
P36954	P36954	RPB9_HUMAN	POLR2I		1068790	953492	886154	983449	1277750	1018710	1345660	1228670	1279930	1819640	1594090	2314670
P36957	P36957	ODO2_HUMAN	DLST		11561100	11273400	12205100	8062730	9568250	9506700	15734500	15779900	16173800	13121900	13677000	14166800
P36959	P36959	GMPR1_HUMAN	GMPR		2926160	2457060	3396190	2186680	2958850	2735130	3433100	3657170	3835000	4362570	3879550	4908000
P36969	P36969	GPX4_HUMAN	GPX4		759748	761283	696820	761343	721363	751220	434103	556431	502091	436656	425094	347870
P37108	P37108	SRP14_HUMAN	SRP14		8209170	7757920	7600490	5314750	6271340	5939840	5788950	6047800	5883000	6951970	6718680	7517420
P37198	P37198	NUP62_HUMAN	NUP62		358071	407869	331649	487165	659225	447498	380029	443220	381362	450247	471595	478903
P37235	P37235	HPCL1_HUMAN	HPCAL1		404663	519566	652953	530970	643131	617457	981753	825384	950524	878790	703380	872963
P37268	P37268	FDFT_HUMAN	FDFT1		1715850	1608450	1804370	1659110	1768810	1777890	1298840	1483980	1489750	1282700	1140900	1210310
P37275	P37275	ZEB1_HUMAN	ZEB1			38531.8	41440	39041	42664.2	26983.4	36130.9	29451.6	41490	42137.7	31629.8	27142.8
P37802	P37802	TAGL2_HUMAN	TAGLN2		35957500	34650600	34549100	37387600	44421700	39267100	36340800	36183800	36602400	39157100	40085300	41460300
P37837	P37837	TALDO_HUMAN	TALDO1		19993800	18931100	20574000	19415600	20812300	20707000	21567600	23556400	21672500	20862100	20210700	21003600
P37840	P37840	SYUA_HUMAN	SNCA						33962.3		55696	114460	75813.6	43480.2	73817.5	71591.3
P38117	P38117	ETFB_HUMAN	ETFB		8840770	8622690	9260630	7060780	7296120	7108060	11002200	11760600	11143200	8794310	8113850	9171670
P38159	P38159;Q96E39	RBMX_HUMAN	RBMX		2880610	3609930	3324630	2874200	2477140	2509030	1841740	1977320	1807200	2299590	2057450	1949890
P38398	P38398	BRCA1_HUMAN	BRCA1		136706	110718	112403	170121	148052	122912	48471.3	93618.2	98137.5	57394.6	75869.6	127677
P38432	P38432	COIL_HUMAN	COIL		173274	148684		119347		132140
P38435	P38435	VKGC_HUMAN	GGCX		117658	124055	107191	142995		53955.5
P38570	P38570	ITAE_HUMAN	ITGAE		669737	785927	766282	354500	538242	416522	1312330	1566760	1538220	1100190	1164180	991717
P38571	P38571	LICH_HUMAN	LIPA		513123	596635	590570	591615	549693	622638	458933	512564	464222	417935	400528	408918
P38606	P38606	VATA_HUMAN	ATP6V1A		6030750	5672240	6342680	4770920	5793940	5435580	7084630	7353350	7343160	7123280	7192810	7480510
P38646	P38646	GRP75_HUMAN	HSPA9		34237400	37709400	38504800	37387800	39631400	40079100	32854900	33350600	32329600	28589300	26801000	27318700
P38919	P38919	IF4A3_HUMAN	EIF4A3		4421520	4726840	4396420	4877990	4423680	4405860	2739280	3224810	2825230	2773710	2523780	2466850
P39019	P39019	RS19_HUMAN	RPS19		41053600	41414500	43388500	24728200	26603800	24461300	34973500	34515500	34120600	40603800	39274400	38384400
P39023	P39023	RL3_HUMAN	RPL3		25576000	28315800	27605200	17578000	14926500	16131700	20208600	19173900	18600200	20632500	17042700	17681200
P39210	P39210	MPV17_HUMAN	MPV17					193561	246520
P39656	P39656	OST48_HUMAN	DDOST		7197580	7384370	6097120	8065210	7668720	7346420	4031490	5483690	4588580	4085850	3306630	3797730
P39687	P39687;O43423	AN32A_HUMAN	ANP32A		18192800	18185100	17084300	17695600	24232600	18810000	28948700	27735600	28417700	28811700	28560600	32283100
P39748	P39748	FEN1_HUMAN	FEN1		2805390	2713140	2194590	2425730	2048200	2308810	890086	1499390	1233330	1085770	1126390	943916
P40222	P40222	TXLNA_HUMAN	TXLNA		5129330	5244770	5510650	4469170	4634780	4585350	4065560	4611370	4613240	4035270	3931280	4315130
P40227	P40227	TCPZ_HUMAN	CCT6A		30607200	27681000	29018800	21461000	24452600	23224400	29791100	31170400	31542400	30926700	30990400	32068000
P40429	P40429;Q6NVV1	RL13A_HUMAN	RPL13A		13280700	13542000	13536700	8858960	7331760	7962520	9890180	10482000	10459500	10464200	8653500	8589210
P40616	P40616	ARL1_HUMAN	ARL1		1729740	1958240	2001750	2044520	1995100	1957330	1452130	2016270	1814470	1502240	1489510	1504810
P40763	P40763	STAT3_HUMAN	STAT3		891303	865204	1003980	985380	996730	1113460	511736	840517	746233	864396	639623	1194120
P40855	P40855	PEX19_HUMAN	PEX19			125507	163845	151666	213102	158968	223227	179594	192965	239371	224599	351999
P40925	P40925	MDHC_HUMAN	MDH1		38671700	36282800	43944500	25911800	33701800	30829900	58228700	57486800	57546400	53475000	52714200	51208800
P40926	P40926	MDHM_HUMAN	MDH2		35311400	38396600	36002800	36371500	33853000	33472500	39736900	44402100	42083200	27916200	25599700	27414800
P40937	P40937	RFC5_HUMAN	RFC5		1373110	1379400	1318820	1424170	1274690	1375470	817585	928448	934953	847923	782771	603122
P40938	P40938	RFC3_HUMAN	RFC3		463684	501144	431792	535138	436572	438492	138730	289938	243134	157004	123253	133676
P40939	P40939	ECHA_HUMAN	HADHA		6256500	5853670	6324830	4412040	4744130	4637010	6722990	6593970	6700870	6327410	6172820	6623250
P41091	P41091	IF2G_HUMAN	EIF2S3		6820810	6988590	6642600	6107500	6298630	6185710	3737800	4179080	4111610	4668690	4023390	4433160
P41208	P41208	CETN2_HUMAN	CETN2		464274	515139	624246	453869	552610	583628	970717	882282	886768	837455	951179	854402
P41214	P41214	EIF2D_HUMAN	EIF2D		504119	481535	423229	413319	310750	336200	85580.2	239408	177997	130844		105192
P41223	P41223	BUD31_HUMAN	BUD31		452806	543680	495172	431865	228784	401494	240648		205221	145914	75996.4	177423
P41227	P41227;Q9BSU3	NAA10_HUMAN	NAA10		1811910	2082440	2174690	2338700	2276480	2256630	1899790	1956300	1850070	1563170	1466260	1391370
P41236	P41236	IPP2_HUMAN	PPP1R2		916561	1079230	1107340	1400910	2230390	1942990	2066580	981837	1720000	2240590	1418340	1345520
P41240	P41240	CSK_HUMAN	CSK		1310510	1397730	1241610	1350230	1197180	1375420	885075	853929	1011920	832917	640286	624180
P41250	P41250	GARS_HUMAN	GARS1		4890810	5106090	4815800	5480380	5444970	5578340	3738530	4270830	3955620	3315760	3054510	2994160
P41252	P41252	SYIC_HUMAN	IARS1		2842980	3103230	2690600	3680630	2771510	3166090	1102580	1581320	1336990	1181930	870221	964212
P41440	P41440	S19A1_HUMAN	SLC19A1			394066		393688	482261	450480	535220	466344	483967	477017	486618	450645
P41567	P41567;O60739	EIF1_HUMAN	EIF1		1310170	1485970	1402120	1464350	1595610	1517520	2223550	2571080	2269890	1849340	1763400	1594040
P41732	P41732	TSN7_HUMAN	TSPAN7		186487	155166	192211		145471	164893	381223	250087	253208	250610	314503	448177
P41743	P41743	KPCI_HUMAN	PRKCI		1154430	1169380	1151790	980983	1118910	1174880	610146	874260	822190	814776	877061	835291
P42025	P42025	ACTY_HUMAN	ACTR1B			1645900	1282780	907852	968807	1054050	1238970	1388600	1161380	1288480	1372060	1279680
P42126	P42126	ECI1_HUMAN	ECI1		5924840	5380190	6677720	6197250	9891330	7439220	12995300	11148800	11796600	13797400	12483800	14393800
P42166	P42166	LAP2A_HUMAN	TMPO		127444	114982		100103	110532	110608	98050.6			84759.9
P42167	P42166;P42167	LAP2B_HUMAN	TMPO		1465410	1383630	1429270	1169280	1274050	1229380	1671430	1687270	1759540	1397230	1521800	1598730
P42261;P42262;P42263	P42261;P42262;P42263	GRIA1_HUMAN;GRIA2_HUMAN;GRIA3_HUMAN	GRIA1;GRIA2;GRIA3		573626	1115770	1142620	718037	883858	1030250	1390700	1666150	1522200	1340590	1709040	986292
P42285	P42285	MTREX_HUMAN	MTREX		2707350	2703310	2542080	2558600	2510650	2684900	1979320	2075800	1977790	2007400	1793300	1723420
P42345	P42345	MTOR_HUMAN	MTOR		220459	250201	236651	459824	403253	332885		242300		329080
P42566	P42566	EPS15_HUMAN	EPS15		969599	1101810	1117980	844638	918520	933434	1058900	976007	1081200	931394	1056470	891008
P42574	P42574	CASP3_HUMAN	CASP3		7800810	8558470	12032000	6882990	9397070	8564640	16076700	14502000	14177600	13752600	15235000	15131400
P42575	P42575	CASP2_HUMAN	CASP2		465607	471779	394968	440766		593168	172173		255777	202139		258044
P42658;Q8N608	P42658;Q8N608	DPP10_HUMAN;DPP6_HUMAN	DPP10;DPP6						136008	145443
P42677	P42677;Q71UM5	RS27_HUMAN	RPS27		24821300	26132100	24256100	21436800	17988000	19953400	17101000	19208600	17973900	16185200	14739500	14213200
P42679	P42679	MATK_HUMAN	MATK		661129	943611	937196	348597	536187	398144	707306	812866	779330	919485	1022310	816380
P42704	P42704	LPPRC_HUMAN	LRPPRC		10279000	10598900	9985540	11127800	10495700	11062600	6804150	8081950	7469990	6214510	5607070	5861610
P42765	P42765	THIM_HUMAN	ACAA2		5197870	4575730	5188140	3409390	4291200	3832310	6719940	6830360	7047860	7782430	7570250	6988600
P42766	P42766	RL35_HUMAN	RPL35		26449400	25689200	24527000	15519900	13502300	14059700	17575000	19480800	19330500	18854500	17604700	19013000
P42771	P42771;P42772	CDN2A_HUMAN	CDKN2A		2730710	2772530	2824230	2976120	3200000	2914710	2716440	2830400	2530180	2416990	2179590	2985070
P42773	P42773	CDN2C_HUMAN	CDKN2C			503183	615125	641780	800374	722560	671582		801641	717278	594871	991572
P42785	P42785	PCP_HUMAN	PRCP		1371570	1251900	1578030	1177200	1402110	1518790	1725120	1780530	1759190	1637920	1828740	1748870
P42858	P42858	HD_HUMAN	HTT		271444	308932	262832	303388	312110	300940	174556	261128	202145	196814	151885	164070
P42892	P42892	ECE1_HUMAN	ECE1		2181760	1938240	2161780	1812310	2135550	2120910	2583980	2605280	2646590	2341920	2438410	2415790
P43003	P43003	EAA1_HUMAN	SLC1A3		188405	180147	167778	150095	164331	143373	117746	110561	127209	134960	120177	110781
P43034	P43034	LIS1_HUMAN	PAFAH1B1		2541690	2449020	2638610	2032400	2301840	2208510	3424790	3667660	3545580	2905240	2674140	2660570
P43121	P43121	MUC18_HUMAN	MCAM		1309830	1344260	1523900	1056700	1364510	1306010	1796920	1723650	1849230	1682340	1738600	1674680
P43243	P43243	MATR3_HUMAN	MATR3		1628110	1864180	1691040	2361270	1931280	2111600	878976	1036750	978338	979390	813968	762523
P43246	P43246	MSH2_HUMAN	MSH2		3320990	3335250	3006250	3987110	3966340	3708960	2048020	2587890	2362860	1908690	1933960	1672580
P43304	P43304	GPDM_HUMAN	GPD2		950701	897460	843198	745432	817396	755192	937873	956876	878073	775450	740726	733701
P43307	P43307	SSRA_HUMAN	SSR1		5935480	5992330	5805600	6635350	7938330	6557910	5781360	7379260	6766460	7840010	6761360	6514270
P43487	P43487	RANG_HUMAN	RANBP1		19706800	20057700	21716700	17993300	22929000	21651300	30333400	31320500	30211400	26887100	27016900	24701000
P43490	P43490	NAMPT_HUMAN	NAMPT		9972920	9335770	10521700	7104100	8534890	8383700	15642200	14348900	14690600	12328800	12422700	12153700
P43686	P43686	PRS6B_HUMAN	PSMC4		6889050	7150160	6465660	7339890	7517510	7455600	5121420	5996410	5730570	4594120	4421350	4766080
P43897	P43897	EFTS_HUMAN	TSFM		1352100	1545700	1371700	1544250	1435090	1427860	1165400	1208660	1029990	1028300	845959	907156
P45877	P45877	PPIC_HUMAN	PPIC		371707	409395	418632	361280	286902	340953	278011	332984		321651	297584
P45880	P45880	VDAC2_HUMAN	VDAC2		18495300	17808300	18986000	11805400	14452600	12815600	13155500	15092100	14085700	19616100	19125800	19839900
P45954	P45954	ACDSB_HUMAN	ACADSB		848541	926657	896209	885107	861816	956289	680945	763804	705450	563257	515056	624332
P45973	P45973	CBX5_HUMAN	CBX5		1372020	1341720	1616840	855232	1141600	1235860	1297770	1138120	1273790	1578230	1696230	1710760
P45974	P45974	UBP5_HUMAN	USP5		4440690	4513240	4737020	4617410	5134520	5072610	4658740	4915810	4807280	4212900	4077730	4223070
P45984;P53779	P45984;P53779	MK09_HUMAN;MK10_HUMAN	MAPK10;MAPK9		280348	311809	320290	322014	319664	321120			269024	234803		198299
P46060	P46060	RAGP1_HUMAN	RANGAP1		9139360	9508730	9502090	9472950	9498550	9725260	7122570	8043950	7758430	6810460	6428270	6438020
P46063	P46063	RECQ1_HUMAN	RECQL		1555350	1587260	1876870	1103080	1295540	1276990	1474030	1576350	1504150	1934610	1924110	1913940
P46087	P46087	NOP2_HUMAN	NOP2		1590290	1686170	1671180	1188470	1055070	1169020	1051630	951724	1047410	1142910	1043070	1176010
P46108	P46108	CRK_HUMAN	CRK		1999760	1961060	2078290	1975890	2288290	2215720	2367660	2477520	2411650	2001880	2179670	2012750
P46109	P46109	CRKL_HUMAN	CRKL		4629130	4801080	5272990	5050800	5865690	5595970	6611910	6596640	6504100	6243010	6087900	6073400
P46199	P46199	IF2M_HUMAN	MTIF2		309343	443052	330576	331749	298723	288553
P46379	P46379	BAG6_HUMAN	BAG6		7229660	7316880	7881130	5823870	6622490	6703130	8574860	9284310	9094370	6759490	6485050	7137050
P46459	P46459	NSF_HUMAN	NSF		2588200	2602060	2414380	2959210	2635240	2788930	1693180	2001220	1735200	1320210	1214450	1293660
P46734	P46734	MP2K3_HUMAN	MAP2K3		771180	826039	600882	467158	774465	784782	581719	440197	756895	741766	947484	633516
P46736	P46736	BRCC3_HUMAN	BRCC3		1694030	1546780	1820740	1346260	1668590	1554980	1993480	2020090	2175410	2154360	2133550	2197970
P46776	P46776	RL27A_HUMAN	RPL27A		78303900	87445900	81864000	52842700	44394900	45999700	52865800	54656800	52979800	54376600	49869100	50124100
P46777	P46777	RL5_HUMAN	RPL5		27154400	27581400	28305600	21016500	26806900	23790000	34974600	32102000	33385900	35926200	32679100	32452400
P46778	P46778	RL21_HUMAN	RPL21		22714500	25508400	26310400	16011000	13743400	14529100	20106900	20332900	17819000	20665700	17055300	16489900
P46779	P46779	RL28_HUMAN	RPL28		33570800	30699300	29755500	20568200	16173300	17390000	22485600	20306200	22223600	22471800	17248200	20297100
P46781	P46781	RS9_HUMAN	RPS9		73649800	68273000	67511000	37709800	34715300	34868200	46634600	48266400	46821200	52913800	49495300	52875000
P46782	P46782	RS5_HUMAN	RPS5		55908900	52781100	53738200	30197500	32345100	32061700	45547100	36869100	42672000	55448800	49217500	52215200
P46783	P46783;Q9NQ39	RS10_HUMAN	RPS10		44935100	39574200	42736300	21849700	20464200	21548200	30894200	28283500	29772300	34268800	34628000	34755000
P46821	P46821	MAP1B_HUMAN	MAP1B		378931	283799	324062	272929	243206	318631	238380	232742	269511	247269	238444	264127
P46926	P46926;Q8TDQ7	GNPI1_HUMAN	GNPDA1		10008200	9056690	11212500	6856180	9655060	8419100	15790300	15769200	15674500	16070500	16640400	17579800
P46937	P46937	YAP1_HUMAN	YAP1				535106	669058	836027	678252	1087750	1202370	1371330	1182990	1077870	1448060
P46939	P11532;P46939	UTRN_HUMAN	UTRN		200133	190329	192664	223371	207525	230498	86000.2	148459	132759	86449.8	99349.5	93370.7
P46940	P46940	IQGA1_HUMAN	IQGAP1		1991510	2023950	1916590	1985990	1992920	2057390	1318890	1472720	1417740	1320090	1217630	1222890
P46976	P46976	GLYG_HUMAN	GYG1		2812930	2843240	3344900	2737940	3162810	3132990	2883260	3017570	2884730	2974040	2799490	2641710
P46977	P46977	STT3A_HUMAN	STT3A		1909060	1979800	1809300	2423380	2085690	2266670	1450430	1382550	1308640	1044890	836604	936601
P47755	P47755	CAZA2_HUMAN	CAPZA2		3519910	3331580	3436630	2689520	2988600	3119720	3821150	3610750	3655040	3340970	3230150	3538220
P47756	P47756	CAPZB_HUMAN	CAPZB		9823020	9873960	12202100	8025930	9466000	9354940	13106300	12848200	12898000	12335500	11584600	11367900
P47813	P47813;O14602	IF1AX_HUMAN	EIF1AX		10397000	10758700	12136300	8432300	10786900	9949790	11323500	10585900	10836500	14237000	13217100	12293300
P47897	P47897	SYQ_HUMAN	QARS1		5312820	5548640	5161770	6207150	5690460	5804290	2714020	3251370	3056750	2809820	2274270	2434750
P47914	P47914	RL29_HUMAN	RPL29		55430300	52346400	54172400	32322900	33579700	32298900	52302500	52172700	56364900	53459900	48993600	49192000
P47929	P47929	LEG7_HUMAN	LGALS7										3491590
P47985	P47985;P0C7P4	UCRI_HUMAN	UQCRFS1		4125890	4091260	3986810	4144350	4473500	4450550	2856510	3341060	3170040	3168910	2759880	2841210
P48047	P48047	ATPO_HUMAN	ATP5PO		2859650	3065360	2717090	2947540	2405120	2574210	1495640	1879990	1609810	1349770	1111690	1098040
P48059;Q7Z4I7	P48059;Q7Z4I7	LIMS1_HUMAN;LIMS2_HUMAN	LIMS1;LIMS2			489904	499641	493167	363356	485744	402921	448965	521338	397900	486337	456665
P48147	P48147	PPCE_HUMAN	PREP		2022480	2002960	1941680	2092260	2225180	2235780	1573150	1701010	1623300	1447740	1187850	1380730
P48163	P48163	MAOX_HUMAN	ME1		2289400	2132900	2251020	1694340	2249130	1839010	2684720	3123640	2880530	2833150	2499290	2654820
P48426;P78356	P48426;P78356	PI42A_HUMAN;PI42B_HUMAN	PIP4K2A;PIP4K2B		274279	231390	250644	336482	332756	278452	203042	370756	304504	220164	210806
P48444	P48444	COPD_HUMAN	ARCN1		3519030	3468310	3497720	4215060	3992230	4011610	2189670	2670290	2343210	2105550	1878150	2016600
P48449	P48449	LSS_HUMAN	LSS		1299530	1267410	1275370	933183	1114620	1092670	1376500	1347430	1415730	1219330	1333870	1574280
P48506	P48506	GSH1_HUMAN	GCLC		626365	598607	669607	586230	554579	620609	581766	564921	605677	389417	474320	423445
P48507	P48507	GSH0_HUMAN	GCLM		1313820	1412260	1334730	1623980	1573470	1527710	1191110	1421190	1190510	1077730	960161	1017480
P48509	P48509	CD151_HUMAN	CD151		9051190	9305340	9652210	7173210	8834560	7853270	12741000	13052300	13023600	11763600	11524500	12177100
P48556	P48556	PSMD8_HUMAN	PSMD8		10084900	8553370	9625440	6968110	8516850	7816870	11109000	10888000	10787800	10478300	10691600	10415900
P48634	P48634	PRC2A_HUMAN	PRRC2A		2011880	2166180	2219370	1330770	1448000	1361030	2128160	2171200	2216520	1996170	2019520	1890770
P48637	P48637	GSHB_HUMAN	GSS		9654450	7771580	9721670	5985540	7643360	6947440	11888000	11725200	11693300	12504700	13317700	12954800
P48643	P48643	TCPE_HUMAN	CCT5		34211400	33330600	36047400	28423400	32871300	30973600	36295200	39703100	38767700	37633900	36185000	35793700
P48681	P48681	NEST_HUMAN	NES		1245200	1258010	1263360	1293410	1335410	1357450	843631	910519	897072	877289	686086	777491
P48723	P48723	HSP13_HUMAN	HSPA13		686223	631705	610741	660985	563530	549363	418376	505389	455653	445433	436755	378255
P48729	P48729;Q8N752	KC1A_HUMAN	CSNK1A1		885463	1028370	934598	866149	757477	937585	502371	651500	561283	525495	432984	384767
P48735	P48735	IDHP_HUMAN	IDH2		1592410	1656300	1600290	1707160	1506470	1524830	1118810	1281080	1206040	985140	847704	941152
P48739	P48739	PIPNB_HUMAN	PITPNB		4364180	4763620	5643770	4699390	5016910	5070800	5289610	5395730	5244850	5084430	4630210	4961050
P48960	P48960	AGRE5_HUMAN	ADGRE5					57100.4	85395.4			85221
P49005	P49005	DPOD2_HUMAN	POLD2		1466790	1401540	1259080	1390990	1357030	1364990	896567	1153630	979803	888839	750538	884640
P49006	P49006	MRP_HUMAN	MARCKSL1		18534800	14818600	19853100	8175870	10852800	9933290	33354600	27807900	32399600	22412200	23534100	23910000
P49023	P49023	PAXI_HUMAN	PXN		1363930	1385380	1603920	1058050	1475630	1332740	2347500	2092540	2233340	2166960	2185620	2111160
P49069	P49069	CAMLG_HUMAN	CAMLG		129506	124233	109128	143364	164287	140625	139973	124867	89586.6	195113	80922.8	110294
P49137	P49137;Q16644	MAPK2_HUMAN	MAPKAPK2		449931	401749	267037	393111	376778	416075		213675		102281
P49189	P49189	AL9A1_HUMAN	ALDH9A1		5717910	5816680	5908910	6077270	6217710	6278510	4459360	5321370	5128550	4405650	3909680	3858550
P49207	P49207	RL34_HUMAN	RPL34		13050600	13558500	11916400	8494970	7674050	8366320	9120350	9561240	8604010	10133300	8833390	8633590
P49247	P49247	RPIA_HUMAN	RPIA		3266200	2865160	3212320	2430010	2872240	2790950	3696830	3862740	3897060	3651220	3482880	3459780
P49257	P49257	LMAN1_HUMAN	LMAN1		6014800	5615540	5897280	5663390	6001110	5652880	5280080	5727000	5303890	4981940	4429290	5197900
P49321	P49321	NASP_HUMAN	NASP		33591300	33224700	36573100	27116700	35100300	32759600	46926400	47467700	48969100	46220600	46650600	45819700
P49327	P49327	FAS_HUMAN	FASN		8449560	8823820	7759320	10954200	9754880	10282900	4844870	6317500	5600240	4141180	3409630	3561690
P49354	P49354	FNTA_HUMAN	FNTA		2113330	1875450	2045130	1701440	1853020	1810930	2296230	2223730	2373930	2028540	1914850	2066200
P49356	P49356	FNTB_HUMAN	FNTB						252381		119041	150667	229938	156706	106934	78639.5
P49366	P49366	DHYS_HUMAN	DHPS		1504120	1485110	1463690	995544	1179320	1281370	1541560	1611200	1622000	1367140	1457180	1613760
P49368	P49368	TCPG_HUMAN	CCT3		46191000	41463900	43850100	37362100	40132700	38988400	44625000	46906300	47637000	43660000	41878800	43583200
P49406	P49406	RM19_HUMAN	MRPL19		831209	801491	818482	850014	734617	692864		571112	673991	396647	698359	489913
P49407	P49407	ARRB1_HUMAN	ARRB1		882346	730729	959188	628880	757808	695218	889025	919459	954788	751045	764168	838053
P49411	P49411	EFTU_HUMAN	TUFM		12132300	11851900	10939800	12318700	10936400	11325700	7197630	9204550	8148340	6349360	5592620	5790240
P49419	P49419	AL7A1_HUMAN	ALDH7A1		3421060	3758100	3675000	4007500	3763780	3841600	2992670	3393100	3081790	2646550	2326460	2360080
P49427	P49427	UB2R1_HUMAN	CDC34		334866	600429	477639	753278	801158	721521	396458	302808	393813	334890	166274	346666
P49458	P49458	SRP09_HUMAN	SRP9		6717020	7499150	8963960	7921250	9086970	8272220	8382400	8035200	7614110	9393110	9491480	8651920
P49585	P49585;Q9Y5K3	PCY1A_HUMAN	PCYT1A		801357	726605	714911	835624	846423	885601	653893	732833	694182	574115	546194	587185
P49588	P49588	SYAC_HUMAN	AARS1		4880460	4797990	4834300	5343090	5313420	5267950	3566750	4263870	3797260	3400330	3155210	3146210
P49589	P49589	SYCC_HUMAN	CARS1		1689590	1808800	1687940	1809520	1675530	1655240	1294400	1521270	1328580	1162330	1083930	1143930
P49590	P49590	SYHM_HUMAN	HARS2		1872190	1724070	1870260	1226680	1363420	1307610	1994970	2131240	2079310	1992080	1913870	1964200
P49591	P49591	SYSC_HUMAN	SARS1		5176120	4862470	5330160	3805900	3945850	3961740	6029300	6077160	6043670	5016690	4671410	5059300
P49593	P49593	PPM1F_HUMAN	PPM1F		1391830	1289080	1128150	1288510	1425210	1328110	1071870	1202400	1087770	967008	900059	990203
P49642	P49642	PRI1_HUMAN	PRIM1		980147	1058570	943002	1133840	1089340	1147730	801375	893843	831047	777078	701756	686827
P49643	P49643	PRI2_HUMAN	PRIM2		765686	844661	721458	768346	652016	772321	505973	502606	512936	418580	357799	348782
P49720	P49720	PSB3_HUMAN	PSMB3		14086800	12009900	13994500	9812810	13233100	10244700	18242300	21007200	20276100	20892400	19074900	19487600
P49721	P49721	PSB2_HUMAN	PSMB2		26028800	23974900	25519800	21551000	30439200	24487900	40126700	40393000	41148500	44366600	42449000	41985300
P49736	P49736	MCM2_HUMAN	MCM2		13822900	13768300	14060800	16105300	15888800	16351800	10484700	12275800	11384100	9527430	8425500	9215170
P49748	P49748	ACADV_HUMAN	ACADVL		1557560	1445310	1452040	1229400	1310630	1330570	1363490	1289480	1330350	1387080	1283400	1438680
P49750	P49750	YLPM1_HUMAN	YLPM1		374399	340690	335975	364647	327248	449859				230569
P49755	P49755	TMEDA_HUMAN	TMED10		5738360	6051720	6183940	6138660	6401060	6315000	3711210	4411180	4220010	4096680	3178530	3603970
P49756	P49756	RBM25_HUMAN	RBM25		1525540	1357510	1197790	1569300	1344130	1331850	587187	870738	685568	757330	682953	645056
P49768	P49768;P49810	PSN1_HUMAN	PSEN1		4799190	5013710	5830690	3758260	4299130	4418290	7336940	6175670	7296840	6323070	6569680	7679320
P49770	P49770	EI2BB_HUMAN	EIF2B2		2326160	2285400	2468880	2087320	2080170	2252190	1877980	1724930	1781150	1658750	1717000	1758570
P49773	P49773	HINT1_HUMAN	HINT1		2069110	2268450	2051890	2480780	3988720	2787620	3672930	3138830	3144690	3809930	3742030	5555410
P49789	P49789	FHIT_HUMAN	FHIT		168139		378714	291290	520544	444329	584927	449825	552090	730185	819461	657366
P49790	P49790	NU153_HUMAN	NUP153		676370	497406	548965	475532	532533	556625	413497	470943	587217	417967	495360	457240
P49792	P49792	RBP2_HUMAN	RANBP2		1665590	1703430	1737570	1547090	1599460	1626190	1449540	1531430	1460410	1325000	1252110	1265920
P49821	P49821	NDUV1_HUMAN	NDUFV1		1274960	1280750	1224180	1383100	1303060	1300550	714196	1028300	868917	810871	689259	725958
P49840	P49840;P49841	GSK3A_HUMAN	GSK3A		757403	871995	897407	778415	567215	717341	685675	690769	767297	414550	388134	422253
P49902	P49902	5NTC_HUMAN	NT5C2		1009200	988355	1218790	850496	980710	966432	1651580	1666420	1692230	1124620	1061350	1109660
P49903	P49903	SPS1_HUMAN	SEPHS1		1162360	1302720	1178330	1870330	2662400	2050910	1960280	2296190	2241040	2541970	2131170	2248040
P49915	P49915	GUAA_HUMAN	GMPS		5389160	5727360	5307830	6518640	6051290	6354420	4136930	4905230	4342530	3396520	3013750	3092740
P49959	P49959	MRE11_HUMAN	MRE11		747235	667567	664904	600408	661408	678283	608691	661764	543617	659225	814584	580856
P50213	P50213	IDH3A_HUMAN	IDH3A		2833230	3209910	3405180	3565320	3676460	3686750	2641840	3170600	2813020	2778890	2560990	2263120
P50225	P50225	ST1A1_HUMAN	SULT1A1		715957	815231	726093	806955	825276	812773	527122	555012	503585	402563		358698
P50336	P50336	PPOX_HUMAN	PPOX		317237	274179	314998	344924	371283	321840	256074	335522		229203	283745
P50395	P50395	GDIB_HUMAN	GDI2		12668100	13724400	13119700	15218200	14785400	15095600	9739300	11565100	10343900	8785870	7481990	8037650
P50402	P50402	EMD_HUMAN	EMD		3072200	3683200	3754560	4168000	4796330	4836110	3488130	3377690	3532540	4027970	3775780	3666050
P50416	P50416	CPT1A_HUMAN	CPT1A		417312	424441	420332	478017	403243	421298		325271	259103	272504	248758	242062
P50453	P50452;P50453	SPB9_HUMAN	SERPINB9		571654	325349	441164	466773	512342	432752	372213	367996	397477	319256	352375	438043
P50454	P50454	SERPH_HUMAN	SERPINH1		1621170	1511750	1397600	1422150	1347040	1345290	1173180	1530250	1379450	997441	920828	874130
P50502	P50502;Q8NFI4	F10A1_HUMAN	ST13		36952400	33173200	38755700	27151500	36987800	33227200	43283600	43235300	45470600	49095600	48804600	46941100
P50542	P50542	PEX5_HUMAN	PEX5		1131940	1209470	1246840	1228240	1386940	1332220	1322280	1375150	1409420	1256720	1281620	1256780
P50552	P50552	VASP_HUMAN	VASP		243247	227934	209144	227638	239653	149545	100010	161171	160805	92515.5	111131	141730
P50570	P50570	DYN2_HUMAN	DNM2		89639			127777	105533	124020
P50579	P50579	MAP2_HUMAN	METAP2		2854820	2583390	2980500	1803010	2379080	2162710	3570390	3804050	3988400	3043810	3175980	3232000
P50583	P50583	AP4A_HUMAN	NUDT2		548456	555337	445970	588954	565626	624491	380691	412952	328553	404690	305316	317820
P50613	P50613	CDK7_HUMAN	CDK7		873789	893511	698903	878216	742301	914186	757191	863384	792548	656482	592000	431878
P50748	P50748	KNTC1_HUMAN	KNTC1		438572	546151	471353	649871	495880	538622	316637	429538		267826		209595
P50750	P50750	CDK9_HUMAN	CDK9		865668	900357	839823	895128	724137	710535	398243	545204	315432	528027	347770	494165
P50851	P50851	LRBA_HUMAN	LRBA		1345560	1201210	1297200	1120340	1289660	1326030	969388	1067920	1321480	656607	991415	681561
P50895	P50895	BCAM_HUMAN	BCAM		1639850	1465610	1681490	1011530	1221560	1305140	1766260	1565630	1595550	1376970	1470880	1408070
P50897	P50897	PPT1_HUMAN	PPT1		1913160	1832270	1825700	1901630	1994040	2163660	1555000	1606260	1519260	1457480	1384670	1331160
P50914	P50914	RL14_HUMAN	RPL14		43151800	48589400	38892200	26970400	22506500	21932300	30488900	32675900	28813900	30084500	23856900	23272100
P50990	P50990	TCPQ_HUMAN	CCT8		65196800	58709800	63063600	48257100	56682200	53153000	69044700	70085900	70188500	66622100	65492600	69130600
P50991	P50991	TCPD_HUMAN	CCT4		29149000	28349300	28421700	27007000	28865000	28406600	26064600	28918700	28272400	28390500	25958500	27989800
P50995	P50995	ANX11_HUMAN	ANXA11		1888400	1816760	1758340	2008420	1874120	1994260	1345130	1541720	1397060	1107710	1082610	1046050
P51003	P51003;Q9NRJ5	PAPOA_HUMAN	PAPOLA		1742750	1823920	1791040	1642460	1647280	1826420	1511660	1540130	1530850	1122590	1092470	1021010
P51114	P51114	FXR1_HUMAN	FXR1		690288	732250	754517	682356	614126	612757	443702	618219	540109	530523	539686	359116
P51116	P51114;P51116	FXR2_HUMAN	FXR2		1966070	1954970	1820530	1765700	1458920	1504740	975288	923746	856092	1000310	1049920	1044880
P51148	P20339;P51148;P61020	RAB5C_HUMAN	RAB5C		4047680	4362210	4647920	4189580	4564520	4504340	4031390	4449920	4367580	4018160	3759860	3886970
P51149	P51149	RAB7A_HUMAN	RAB7A		8093720	7718440	8640240	7157180	8214570	7794380	9250980	9309480	8996170	8504980	8502150	9048470
P51151	P51151;Q9NP90	RAB9A_HUMAN	RAB9A		1829870	2020660	2053970	1983480	1974990	2091280	1481890	1713910	1574010	1259360	1245210	1181950
P51153	P51153	RAB13_HUMAN	RAB13		1441580	1186460	1247150	1343930	1378670	1436270	946526	1060410	943923	952639	782099	898997
P51398	P51398	RT29_HUMAN	DAP3		1776600	1912660	1674460	1840460	1769870	1674010	1218070	1447670	1362960	1201560	982755	1197490
P51452	P51452	DUS3_HUMAN	DUSP3		905844	936901	746061	990820	813050	894481	473246	619609	643667	549219		373750
P51513;Q9UNW9	P51513;Q9UNW9	NOVA1_HUMAN;NOVA2_HUMAN	NOVA1;NOVA2		175455	207863	203386	198365	246713	218526	169774	185771	168708		212112	203424
P51553	P51553	IDH3G_HUMAN	IDH3G		629337	643587	660518	556065	592513	639132	550086	589489	481168	527838	484600	412049
P51570	P51570	GALK1_HUMAN	GALK1		1853670	1722930	1590410	2008720	1919220	1948340	1115280	1501550	1271670	1078580	946463	973153
P51571	P51571	SSRD_HUMAN	SSR4		3324560	3381310	3616380	4073440	4234080	4066300	2595120	3358400	3039900	3142480	2625760	2692710
P51572	P51572	BAP31_HUMAN	BCAP31		22417800	20143500	27063900	13977300	18788800	16635200	35318800	34638600	34667100	37027400	37410000	36797800
P51580	P51580	TPMT_HUMAN	TPMT		874754	1081030	942881	1051770	1171440	1125820	852871	969393	852596	728133	716125	583516
P51587	P51587	BRCA2_HUMAN	BRCA2		772764	730417	795606	707658	755559			620202			537145
P51610	P51610	HCFC1_HUMAN	HCFC1		755189	855326	761582	707540	645208	723202	497027	627906	595861	430607	414486	429808
P51617	P51617	IRAK1_HUMAN	IRAK1		476508	541203	390802	497149	409138	397347		289570	322587	185242		166932
P51648	P51648	AL3A2_HUMAN	ALDH3A2		1190100	1116910	1066940	959612	895965	996919	864765	805387	932456	764864	757533	856151
P51649	P51649	SSDH_HUMAN	ALDH5A1		538412	458667	481850	511701	455571	492063	272389	402306	349141	289064	283282	247874
P51659	P51659	DHB4_HUMAN	HSD17B4		2850530	2696980	2636580	2313590	2243370	2239610	1850040	2159290	2113330	1916240	1693920	1880500
P51665	P51665	PSMD7_HUMAN	PSMD7		3867060	4271330	3977600	4177840	4559440	3891350	3145140	4039730	3521360	3061860	2801760	2802290
P51687	P51687	SUOX_HUMAN	SUOX		1112000	931955	1176220	758954	886808	951805	1299970	1329950	1232120	1334330	1268670	1419940
P51690	P51690	ARSL_HUMAN	ARSL		239728	326388	255146		322099	323104	461107	444884	422274	392799	438399	282180
P51784	P51784	UBP11_HUMAN	USP11		836054	855773	815795	887382	825298	1015320	590089	757253	690533	564234	593136	504776
P51809	P51809	VAMP7_HUMAN	VAMP7		468090	538167	348777	483137	480067	445913	296554	372070	384180	324494	285019	289605
P51812	P51812	KS6A3_HUMAN	RPS6KA3		1195450	1183090	1068380	1263520	1176210	1263650	769701	917932	927407	684694	617257	529311
P51858	P51858	HDGF_HUMAN	HDGF		7458330	8202100	10055600	5794530	8294450	7637180	16374900	15087100	15797800	12542100	12533600	10563000
P51946	P51946	CCNH_HUMAN	CCNH		190374	185712	152451	233325	231634	205357		243527	159756	128666	189358	118426
P51948	P51948	MAT1_HUMAN	MNAT1		226986	219002	252199	176842	256106	218994	296306	251794	284752	235449	269708	264465
P51965	P51965;Q969T4;Q96LR5	UB2E1_HUMAN	UBE2E1		1989000	2326720	2213570	2634670	2356160	2852960	1528700	1897150	1682040	1598620	1389480	1485400
P51970	P51970	NDUA8_HUMAN	NDUFA8		1542700	1923590	1737160	1922160	1947490	1821460	1129500	1440530	1310420	1249720	1223080	1263650
P51991	P51991	ROA3_HUMAN	HNRNPA3		3213610	3471690	3430830	4157270	3683660	3635870	1222270	1607290	1297630	1943960	1688150	1672290
P52209	P52209	6PGD_HUMAN	PGD		13514100	12873300	14908000	10698900	13014000	12326600	10588700	10521600	10729400	13455500	13943300	14159300
P52272	P52272	HNRPM_HUMAN	HNRNPM		3568730	4175530	4227760	5182140	3878130	4652540	1938670	2166640	2006150	1866850	1491950	1330080
P52292	P52292	IMA1_HUMAN	KPNA2		21054900	20935000	19662300	20757100	20108500	21862500	12878600	14554200	13761600	12340800	11591000	12656000
P52294	P52294	IMA5_HUMAN	KPNA1		1812600	1695370	1567240	1727420	1619370	1674210	827606	1136150	1063860	940719	839730	806355
P52298	P52298	NCBP2_HUMAN	NCBP2		967617	905094	1120300	1038690	1141860	1267680	720586	711875	740619	718698	609064	677747
P52306	P52306	GDS1_HUMAN	RAP1GDS1		1670270	1759810	1739490	1614520	1800560	1747480	1557530	1763860	1673440	1527730	1484710	1531530
P52434	P52434	RPAB3_HUMAN	POLR2H		3656630	3721580	4081660	3944030	4797540	4298360	3542200	3845740	3720810	3969000	3653230	3774890
P52565	P52565	GDIR1_HUMAN	ARHGDIA		13828300	13973000	13968900	12352100	13999400	13528900	12568600	13994000	13697100	11523200	12165100	11733900
P52594	P52594	AGFG1_HUMAN	AGFG1		597025	614888	492515	479071	485244	512336	416745	356766	402055	286537		350949
P52597	P52597	HNRPF_HUMAN	HNRNPF		19308600	20082400	23416900	20019100	23779500	23262600	15652900	16541200	15767100	19844300	19378000	17745100
P52655	P52655	TF2AA_HUMAN	GTF2A1					1215640	2259090	1967540		1992230
P52657	P52657	T2AG_HUMAN	GTF2A2		3232740	3118520	3806580	2244800	3206270	2424650	4401180	5181670	4730070	3333770	4837320	4995160
P52701	P52701	MSH6_HUMAN	MSH6		375152	451394	462703	456818	442831	470504	238360	451198	315591	270266	191853	174078
P52732	P52732	KIF11_HUMAN	KIF11		1083220	1201240	1175160	1246300	1199360	1258130	1034750	1118000	998288	918272	872099	782266
P52758	P52758	RIDA_HUMAN	RIDA		3472290	3051580	3169960	2674840	4103480	3406770	6799510	6066630	6321670	6197930	5923940	5952250
P52788	P52788	SPSY_HUMAN	SMS		4311820	3979800	4666990	3399560	4185940	3547050	5669910	6431570	6038290	5983930	5135990	5516340
P52789	P52789	HXK2_HUMAN	HK2		1774100	1626570	1578560	1844850	1787270	1856700	1114300	1240640	1162600	1044880	915382	906909
P52815	P52815	RM12_HUMAN	MRPL12		685988	689589	894979	607037	799370	808237	1534690	980359	1185590	1032520	996089	1745640
P52888	P52888	THOP1_HUMAN	THOP1		3855640	3617470	4262600	2930250	3631810	3459190	5095700	5022360	5068610	4762590	4783160	4846970
P52907	P52907	CAZA1_HUMAN	CAPZA1		17329200	16579500	17964300	12227200	14504200	13843400	19653200	18613600	18980300	18292800	17774800	18634200
P52948	P52948	NUP98_HUMAN	NUP98		535965	522152	399678	560485	536481	555965	175345	366953	367067	350912		283652
P53004	P53004	BIEA_HUMAN	BLVRA		2581340	2814800	2557170	2665600	2657980	2709220	1787270	2109930	2042540	1552520	1461000	1661500
P53007	P53007	TXTP_HUMAN	SLC25A1		1059530	1140980	1043820	1199060	1169930	1103180	471829	667987	580902	574091	558834	523424
P53041	P53041	PPP5_HUMAN	PPP5C		2539820	2563990	2386200	2235850	2511630	2501000	2230920	2383510	2230010	2106200	2011380	2068930
P53350	P53350	PLK1_HUMAN	PLK1		505474	577856	527736	459633	378681	408191	150976	231821	165840		319052	199180
P53365	P53365	ARFP2_HUMAN	ARFIP2		1468590	1365410	1246670	1451770	1589440	1515530	1230890	1529690	1310090	1110050	1227730	1079530
P53367	P53367	ARFP1_HUMAN	ARFIP1		1262320	1303730	1231880	1325360	1314280	1178350	960196	1290630	1172940	957517	856063	836449
P53384	P53384	NUBP1_HUMAN	NUBP1		1067080	1184600	1170520	1233720	1335100	1287530	908003	948226	939363	864923	833316	786565
P53396	P53396	ACLY_HUMAN	ACLY		9427580	10161200	9458860	11582500	10517900	10858500	6709520	8180280	7404440	5603570	4802650	4845080
P53582	P53582	MAP11_HUMAN	METAP1		2108870	2262620	2329330	1890810	1943970	2007320	1945360	2309330	2067060	1946840	1974000	1985280
P53597	P53597	SUCA_HUMAN	SUCLG1		1770810	2290300	2091290	2183300	1701040	1891330	1362480	1683610	1245570	1111460	968070	848384
P53602	P53602	MVD1_HUMAN	MVD		863833	941322	930943	923305	1015190	1000740	814772	699233	770049	683021	505119	663244
P53609	P53609	PGTB1_HUMAN	PGGT1B		2134070	2037980	1988780	1415080	1781080	1974980	2594910	2172300	2369070	2021680	1966630	2280590
P53611	P53611	PGTB2_HUMAN	RABGGTB		1209320	1205490	1242260	1225440	1271380	1312030	1202360	1203260	1174160	1095770	992446	1045400
P53618	P53618	COPB_HUMAN	COPB1		4668750	4682700	4646640	5194340	5365780	5191750	4140240	4896280	4573660	3629430	3408280	3372780
P53621	P53621	COPA_HUMAN	COPA		5540060	5636630	5063790	6307920	5883290	6114730	3210070	3846220	3551990	2892380	2563980	2649250
P53634	P53634	CATC_HUMAN	CTSC		1903430	2078450	2004900	1685870	1856900	1890800	2462800	2355940	1887970	2110620	2258900	2365200
P53680	P53680	AP2S1_HUMAN	AP2S1		1822410	1477100	1260150	1634360	1418830	1553830	749452	810213	688763	763143	613979	778205
P53701	P53701	CCHL_HUMAN	HCCS		1096600	1369360	1441340	1434560	1623150	1581080	1464640	1520190	1529640	1345120	1400510	1270990
P53801	P53801	PTTG_HUMAN	PTTG1IP		3535810	4254530	3884130	1699800	3189420	4013330	4949180	5168280	4774460	5026440	5249770	5410480
P53985	P53985	MOT1_HUMAN	SLC16A1		4246930	4135940	3887980	4172310	3720470	4072230	2414950	2951740	2611020	2490580	2187470	2437620
P53990	P53990	IST1_HUMAN	IST1		1484660	1547210	1455950	1438410	1519080	1512330	1259030	1429070	1377610	1224630	1235430	1060690
P53992	P53992	SC24C_HUMAN	SEC24C		1017350	1030100	901016	1008690	897421	941615	482011	729297	617487	468956	397056	466819
P53999	P53999	TCP4_HUMAN	SUB1		6615570	7279010	8973860	6135330	7163500	6380470	6843350	6864970	6661310	8488890	8788350	7955330
P54105	P54105	ICLN_HUMAN	CLNS1A		3138770	3316740	3643540	4132630	5797000	4457890	4613410	4682820	4271790	4728280	4547060	7893070
P54136	P54136	SYRC_HUMAN	RARS1		5330490	5200670	4654820	5781150	5017980	5358880	2749730	3505440	3267090	2613210	2189170	2237410
P54252	P54252	ATX3_HUMAN	ATXN3		695820	718023	767653	695650	824875	765961	825458	812777	814132	803822	819700	815021
P54278	P54278	PMS2_HUMAN	PMS2		1854290	2242240	2096830			1403060	2210960		1907750	1689800	1609510	1568470
P54289	P54289	CA2D1_HUMAN	CACNA2D1		299221	294039	339673	238694	302733	316665	458389	331566	331489	391801	366549	450909
P54577	P54577	SYYC_HUMAN	YARS1		6427190	6790440	6474680	6932400	6741580	6718590	4698760	5706320	5092860	4191660	3750330	3903360
P54578	P54578	UBP14_HUMAN	USP14		3703570	3986040	4111270	4176200	4419900	4359890	3376130	4010890	3468550	3306360	3034970	3061760
P54619	P54619;Q9UGJ0	AAKG1_HUMAN	PRKAG1		497930	563835	375047	605631	521380	600626		615879	471495	364831	287819	334839
P54646	P54646;Q13131	AAPK2_HUMAN	PRKAA2		921411	874997	799556	1059660	1050460	988948	630014	756520	655138	531228	391803	466896
P54687	P54687	BCAT1_HUMAN	BCAT1		3931310	3542930	3794620	2813480	3874080	3468160	4985280	4883700	5352500	4638550	4795040	4611980
P54709	P54709	AT1B3_HUMAN	ATP1B3		12391400	12140500	12418300	11287500	12599300	13007300	10754400	11789800	11206500	10018500	10236400	9287140
P54725	P54725	RD23A_HUMAN	RAD23A		3498350	3186570	3300480	3183810	4991720	3483910	5945780	5695170	6111480	6707030	6345300	7800630
P54727	P54725;P54727	RD23B_HUMAN	RAD23B		3466520	3721970	3695060	4401240	6850430	4264010	7356180	7596930	7498400	9100830	8065300	11347100
P54802	P54802	ANAG_HUMAN	NAGLU		966925	1006030	987972	674654	850875	876038	1007630	1029600	1091800	1057250	1096100	1190850
P54819	P54819	KAD2_HUMAN	AK2		19332100	19592800	21738400	19771700	25649900	22260900	35071100	33584400	34401200	38120700	35729100	32857200
P54886	P54886	P5CS_HUMAN	ALDH18A1		3535130	3634300	3349810	4429260	4018310	4198650	1144310	1382770	1255380	1463470	1274860	1345540
P54920	P54920	SNAA_HUMAN	NAPA		3022690	3038290	3195850	2937200	3260190	3303740	3201990	3220170	3247670	2787540	2882870	2869460
P55010	P55010	IF5_HUMAN	EIF5		13795100	16073500	15776200	17541700	16949900	16609600	12286500	13870300	13222200	11898900	11835800	11330900
P55011	P55011	S12A2_HUMAN	SLC12A2		10003000	9709400	9701180	8674390	9037450	9263200	8278400	8505530	8361390	6645630	7177320	6789630
P55036	P55036;A2A3N6	PSMD4_HUMAN	PSMD4		5463400	5163620	5689610	3859650	4647720	4489490	7662500	7273840	7429870	5886780	6086540	6587650
P55039	P55039	DRG2_HUMAN	DRG2		915097	1043140	1000510	893308	908608	862434	638754	923601	805963	765963	710417	631419
P55058	P55058	PLTP_HUMAN	PLTP		497658	420550	405525	297897	334988	339990	524191	516365	509407	508976	499735	497823
P55060	P55060	XPO2_HUMAN	CSE1L		17025800	17807100	17712700	18850800	19352300	19712900	14407800	15548100	14687600	13517900	12740200	12539600
P55061	P55061	BI1_HUMAN	TMBIM6		340357	359714	358077	271321	309233	271356	584591	588467	443451	538983	493467	572131
P55072	P55072	TERA_HUMAN	VCP		82691300	69673300	83526000	50078000	70464700	62845900	123640000	120466000	123987000	122863000	119708000	129146000
P55081	P55081	MFAP1_HUMAN	MFAP1		2057670	1955980	2140410	1368320	1877900	1886630	2740390	2525450	2532790	2347360	2359130	2281820
P55084	P55084	ECHB_HUMAN	HADHB		5203710	4784670	5404730	3904650	4123880	4099160	5434640	5433780	5523710	5153670	5109630	5615300
P55145	P55145	MANF_HUMAN	MANF				440729		378724	366962	498622	508678		480323	426426	210913
P55196	P55196	AFAD_HUMAN	AFDN		676369	718824	638076	688535	683728	621237	788375	727557	710898	677478	652875	620852
P55209	P55209	NP1L1_HUMAN	NAP1L1		16283500	16444500	15919800	17364400	18712100	17640000	16422900	17362100	15873100	14764500	14007800	14939500
P55210	P55210	CASP7_HUMAN	CASP7		993208	808621	880654	799026	931859	929456	1033680	989234	943044	847541	876945	849675
P55212	P55212	CASP6_HUMAN	CASP6		6127770	4768000	5891630	4930370	6811090	5421450	9072270	8628470	8609490	8405770	8717670	8799170
P55263	P55263	ADK_HUMAN	ADK		2450410	3238660	3038550	3137210	3271230	3407100	2290020	2983920	2681280	2575650	2419810	2053390
P55265	P55265	DSRAD_HUMAN	ADAR		669358	802088	758099	909037	672966	676594	452306	444359	313866	413719	455287	539729
P55327	P55327	TPD52_HUMAN	TPD52		1946910	1888540	2061630	1782560	2805580	2035720	3866400	3703630	4115950	4110540	3819560	4218660
P55735	P55735	SEC13_HUMAN	SEC13		2506310	2396150	2514870	2226720	2634870	2709020	2296250	2182790	2200720	2205020	2159210	1902500
P55769	P55769	NH2L1_HUMAN	SNU13		1093730	1179610	1039690	1474800	1847610	1524730	898707	1016930	981582	1069050	1016990	1389940
P55786	P55786;A6NEC2	PSA_HUMAN	NPEPPS		7831930	7207060	8514870	5917750	7187970	7075230	10394800	10010600	9957970	9156580	9530360	9965350
P55789	P55789	ALR_HUMAN	GFER			68227					266243	185216	283715	99431.7	157186	225979
P55795	P55795	HNRH2_HUMAN	HNRNPH2		1676810	1554770	1792750	1756880	1582820	2000870	1026040	1000860	931911	924660	955875	1055250
P55854	P55854	SUMO3_HUMAN	SUMO3		74338.7	44469.8		74310.3	128708	62838.9	115567	140976	106319	148650	182457	141100
P55884	P55884	EIF3B_HUMAN	EIF3B		7622360	7766590	7833450	8409970	8448630	8411740	5787470	6820550	6168270	5484020	4902460	5326310
P55957	P55957	BID_HUMAN	BID		640349	532813	527043	775468	1397650	983363	1380850	1335730	1355340	1600630	1477620	1581750
P56134	P56134	ATPK_HUMAN	ATP5MF		3415440	3113070	2958310	2803020	2539190	3048380	1893470	2015120	2062090	1626900	1592720	1768510
P56182	P56182	RRP1_HUMAN	RRP1		866825	1018950	1035200	946316	857530	831982	443130	663124	525979	658827	613698	639546
P56192	P56192	SYMC_HUMAN	MARS1		2642990	2782200	2421200	3259960	2551630	3029510	1075090	1256490	1176640	918935	737674	710808
P56199	P56199	ITA1_HUMAN	ITGA1		283829	263995	314450	212752	256698	198127	511470	468137	488254	381382	463579	454028
P56270	P56270	MAZ_HUMAN	MAZ		578286	645762	1073480	535344	834441	714897	712325	611733	841946	920462	812379	882198
P56377	P56377	AP1S2_HUMAN	AP1S2		1119830	1205340	1018460	1039560	952770	1119160	812729	948448	948889	762934	714278	804524
P56378	P56378	ATP68_HUMAN	ATP5MJ		555544	790575	784187	736748	641283	705845	578388	663332	695835	542862	525625	414283
P56381;Q5VTU8	P56381;Q5VTU8	AT5EL_HUMAN;ATP5E_HUMAN	ATP5F1E;ATP5F1EP2		2187870	1628950	1503180	1279770	1274890	1291830	2071700	2082620	2044680	1447580	1610020	1668370
P56385	P56385	ATP5I_HUMAN	ATP5ME		3471300	3471450	3328240	3545370	3469700	3383130	2470270	3189700	2755810	2299320	2373480	2279390
P56537	P56537	IF6_HUMAN	EIF6		15990800	13423800	15080500	12601500	13587300	13037100	16054900	15845900	16445200	15198000	15792100	16708100
P56539;Q03135	P56539;Q03135	CAV1_HUMAN;CAV3_HUMAN	CAV1;CAV3		823602	621540	702491	489630	548751	525653	698646	717094	723590	931851	939282	945864
P56545	P56545;Q13363	CTBP2_HUMAN	CTBP2		2364070	2327770	2177420	2565620	2410440	2578460	1532750	1975440	1643470	1434060	1551260	1472980
P56556	P56556	NDUA6_HUMAN	NDUFA6		180879	233260	169025	265231	204819	238576		139187		38292.8		28961.7
P56557	P56557	TM50B_HUMAN	TMEM50B		982952	1011640	1157760	634906	947526	978714	1668340	1172400	1423770	1376090	1865260	1496310
P56589	P56589	PEX3_HUMAN	PEX3		453338	395642	427363	330846	498741	463586	403641	360050	358385	289000	329071	234136
P56945	P56945	BCAR1_HUMAN	BCAR1		346627	215038	280264	323069	323195	304141	315174	390021	218510	217975	335352	124100
P57076	P57076	CF298_HUMAN	CFAP298		559207	535777	447978	461052	440439	458137	335054			259157	294794	336345
P57081	P57081	WDR4_HUMAN	WDR4		1233380	1118470	1238100	800116	953217	881344	1349020	1307990	1342650	1279290	1249900	1310800
P57088	P57088	TMM33_HUMAN	TMEM33		4251440	5152760	4714970	5240450	4826700	4795880	3326430	4259090	3470800	3199260	2843360	2625620
P57105	P57105	SYJ2B_HUMAN	SYNJ2BP		773557	709319	707298	825211	798962	769626			503940	419345	461815	385706
P57678	P57678	GEMI4_HUMAN	GEMIN4		1473530	1390070	1053380	1329070	1074830	1334080	844771	851458	711832
P57721	P57721	PCBP3_HUMAN	PCBP3		1258850	1037970	1152870	1563170	1833500	1488790	1013510	1164440	1243550	1536730	927125	855250
P57737	P57737	CORO7_HUMAN	CORO7		862690	862701	744420	833513	779186	859137	556756	623703	715930	454076	484546	454761
P57740	P57740	NU107_HUMAN	NUP107		607476	488510	377090	549706	526355	616559	166457	308064	251990	367498	279657	262616
P58004	P58004	SESN2_HUMAN	SESN2		583495	496150	482564	502799	577172	608000		324225	415327		301287	625325
P58107	P58107	EPIPL_HUMAN	EPPK1		691159	691156	628452	772222	729079	824727	355818	510085	657828	391461	354771	307023
P58511	P58511	SIM11_HUMAN	SMIM11					27731.4	34690.1			100207
P58546	P58546	MTPN_HUMAN	MTPN		2419460	3040440	3186790	2926980	3343910	3507550	3371200	3452340	3161140	3230100	3115590	3888010
P59998	P59998	ARPC4_HUMAN	ARPC4		5225530	4755560	4608910	4094490	4156130	4148590	5395030	5642890	6049850	4537830	4712560	4913390
P60033	P60033	CD81_HUMAN	CD81		2927900	2726890	3179800	2114170	2896970	2703640	4093310	3995670	4143490	5055130	4913740	6072380
P60059	P60059	SC61G_HUMAN	SEC61G		1935680	2320160	3035350	2251720	3186690	2604170	5363550	3883730	4136580	3951120	4852570	4653510
P60174	P60174	TPIS_HUMAN	TPI1		217783000	187669000	240149000	148862000	214322000	176028000	318002000	319841000	326689000	327973000	326862000	319957000
P60228	P60228	EIF3E_HUMAN	EIF3E		8751470	8931120	8441830	10295200	9781910	9604930	5747660	7454430	6650970	5664600	5019310	4961120
P60468	P60468	SC61B_HUMAN	SEC61B		3706810	3676350	4226650	3570630	3611530	3419940	3584170	3662500	3818830	3269850	2998220	3122470
P60510	P60510	PP4C_HUMAN	PPP4C		3384420	3068980	3720160	2763260	3483610	3226930	5101900	4887340	4916970	4162650	4282140	4518420
P60520	P60520	GBRL2_HUMAN	GABARAPL2		1579540	1635320	1508990	1585140	1683120	1503470	1342390	1635160	1428320	1380840	1247460	1186000
P60660	P60660	MYL6_HUMAN	MYL6		1428750	1463990	1432350	1689430	2118300	1649720	2148730	2050340	2166590	2244040	2112610	3976800
P60709	P60709	ACTB_HUMAN	ACTB		47898000	34819600	20772900	22009800	16007400	32329800	14466900	7595690	13016200	6356740	9395280	16412400
P60763	P60763	RAC3_HUMAN	RAC3		1062540	998916	1033790	1094620	1283320	1231080		1008300	913179			775750
P60842	P60842	IF4A1_HUMAN	EIF4A1		44600200	46426400	45034000	54582500	51102800	50467700	27948400	34572100	30253000	25332500	21158900	22275400
P60866	P60866	RS20_HUMAN	RPS20		46020300	42670700	42576500	23038100	23704100	23096600	31677900	30924300	30772600	41287100	39011700	40285700
P60891	P11908;P21108;P60891	PRPS1_HUMAN	PRPS1		36058500	36131500	38128200	31065600	32297600	31589400	37440100	40558800	37696800	36740200	33600900	33456200
P60900	P60900	PSA6_HUMAN	PSMA6		52965700	43429400	58391600	34754800	50485700	43234100	80981500	78222500	79508700	82351100	78183200	82231900
P60903	P60903	S10AA_HUMAN	S100A10		124687	106554	229129	330815	404740	315411		118179	123089	120280	58348.5	67831.4
P60953	P60953	CDC42_HUMAN	CDC42		3686000	3654520	3899760	3657140	3887200	3815190	3698420	4056070	3463270	3453050	3622810	3428240
P60981	P60981	DEST_HUMAN	DSTN		4436710	4214280	4225760	4560290	4543480	4833230	3523250	3293650	3516430	3094320	2641860	3124700
P60983	P60983	GMFB_HUMAN	GMFB		2693820	2653290	2587250	3106670	4363710	3249510	4894530	4919360	4692700	4942590	4533410	5840850
P61006	O95716;P20336;P20337;P51153;P61006;Q92930;Q96E17	RAB8A_HUMAN	RAB8A		5577450	5069120	5582110	4774640	5339780	5430220	4892230	4443340	4316270	4291780	3919310	4273460
P61009	P61009	SPCS3_HUMAN	SPCS3		2710770	2750280	2661360	2522900	2524430	2442350	2039580	1976620	1854700	1868600	1795040	1727290
P61011	P61011	SRP54_HUMAN	SRP54		1020030	1063900	983303	1145280	1100430	1127220	646308	821148	755308	744851	638591	667405
P61019	P61019;Q8WUD1	RAB2A_HUMAN	RAB2A		5591020	5270090	5422220	4869250	5488700	5539700	4993530	5079940	5065880	4743950	4703860	4491580
P61020	P61020	RAB5B_HUMAN	RAB5B		176328	314979	293338	317235	323258	355349	299100	262785	193644	337637	202623	207823
P61024	P61024	CKS1_HUMAN	CKS1B		1008180	774625	1125540	1459090	1686240	1398160	1693870	1444630	1578240	1630460	1389860	1019170
P61026	P61026	RAB10_HUMAN	RAB10		4553930	4518320	4536600	4550120	4837830	4549520	4077000	4446860	4333330	3923570	3550870	3358630
P61077;P62837	P61077;P62837	UB2D2_HUMAN;UB2D3_HUMAN	UBE2D2;UBE2D3		2087860	2519140	2228770	2939220	3181510	2577610	2145980	2583360	1962570	1779710	1590830	1700990
P61081	P61081	UBC12_HUMAN	UBE2M		6476580	6760250	6437350	6919710	7134860	7000620	5284030	6044290	6292150	4134870	4122720	4231130
P61086	P61086	UBE2K_HUMAN	UBE2K		2687100	3355080	3567150	3732440	4646230	4025120	4400990	4730120	4437900	4725710	4393030	4711430
P61088	P61088	UBE2N_HUMAN	UBE2N		7059930	7905580	7344280	8355910	9158140	8481170	7282220	7304110	7036070	6742610	6280660	7260930
P61106	P61106	RAB14_HUMAN	RAB14		2537000	2735160	2908670	2392760	2744440	2597390	3016320	2754660	2958540	2861370	2848420	2884280
P61158	P61158	ARP3_HUMAN	ACTR3		2679680	2619430	2907890	2660750	2841740	2787850	3498190	3456710	3527780	2665600	2488110	2626610
P61160	P61160	ARP2_HUMAN	ACTR2		4983930	5195840	5666330	5228190	5341370	5164590	6733240	7080150	6839130	4832500	4667620	4451200
P61163	P42025;P61163	ACTZ_HUMAN	ACTR1A		4696000	4791430	4855450	4073840	4619550	4423380	4964010	4808290	4727600	4854260	4445240	4045080
P61165	P61165	TM258_HUMAN	TMEM258		5497960	5934570	8714410	6538850	8441600	7821110	10941800	10309700	10198000	12269400	12824900	9659360
P61201	P61201	CSN2_HUMAN	COPS2		3075460	3165540	3516600	2830850	3172890	3091060	3258180	3579250	3228260	2895040	2884460	2518650
P61221	P61221	ABCE1_HUMAN	ABCE1		4618070	4663860	4739830	4194230	3852500	4022120	4039500	3976030	4018110	3721790	3187980	3294600
P61224	P61224;P62834	RAP1B_HUMAN	RAP1B		9726510	9314750	10038100	8982250	9098730	8609110	10167200	10320600	9656720	9785160	10091900	9384290
P61225	P10114;P61225;Q9Y3L5	RAP2B_HUMAN	RAP2B		1958440	1930250	2339230	1703250	2230850	2281910	3068210	2367120	2613930	2568320	2626630	2621330
P61247	P61247	RS3A_HUMAN	RPS3A		61362500	62304600	63098700	34205700	34549500	33542600	34615600	35607000	35118800	53273800	49123900	48686200
P61254	P61254;Q9UNX3	RL26_HUMAN	RPL26		38628900	41429800	39824300	28017500	26364700	25581300	30764600	30465900	28872800	35514000	32000400	31664600
P61289	P61289	PSME3_HUMAN	PSME3		20148300	19530900	21857200	14664800	19193300	17635100	29098500	29799200	30267900	27088800	28399100	28011200
P61313	P61313	RL15_HUMAN	RPL15		20471500	25479800	23101900	18434400	15146000	14053700	17802000	20534200	18209400	20488200	16869300	14399300
P61326	P61326;Q96A72	MGN_HUMAN	MAGOH		5971250	6213790	6689260	6591920	6980820	6968110	5288130	5900070	5549610	5930700	6130280	5482480
P61353	P61353	RL27_HUMAN	RPL27		25739600	28074600	25685700	18387600	16908400	16733200	19708600	20270700	19877500	20023400	17645200	18168100
P61421	P61421	VA0D1_HUMAN	ATP6V0D1		4075940	3984400	4267510	3367770	3901580	3905800	4165470	4476280	3977150	4292240	4169820	3821390
P61457	P61457	PHS_HUMAN	PCBD1		3379960	2839620	3740060	2790190	3977100	3624190	6115920	5540280	5842160	6218370	6721470	6163670
P61513	P61513;A6NKH3	RL37A_HUMAN	RPL37A		5929940	6861640	6823800	4845720	4596890	4398340	4618400	4593890	4400200	6137290	4831100	4496220
P61586	P08134;P61586;P62745	RHOA_HUMAN	RHOA		10935900	11651100	12445200	11035300	11458800	11434200	11591700	11982100	12225900	11052100	9808650	10833900
P61599	P61599	NAA20_HUMAN	NAA20		576409	622445	542459	691321	755671	679727	600953	553368	516195	617544	551820	576978
P61604	P61604	CH10_HUMAN	HSPE1		5486180	5731640	5922200	4869120	6283290	5461890	13369700	12925900	12847700	9282290	8884050	14211700
P61619	P61619;Q9H9S3	S61A1_HUMAN	SEC61A1		2917420	3048790	3062420	2611430	2469640	2456560	2249620	2603940	2372650	2103470	2035480	2104270
P61758	P61758	PFD3_HUMAN	VBP1		2248040	2579290	3107330	2264170	2978720	2740530	3731420	3735290	3617700	3790680	3670570	3434360
P61764	P61764	STXB1_HUMAN	STXBP1			687005	885315	836792	892250				680427		911742
P61769	P61769	B2MG_HUMAN	B2M		1062390	1160870	985826	1191350	1776800	1226690	1587480	1722960	1694920	1837880	1796370	1828100
P61803	P61803	DAD1_HUMAN	DAD1		10991500	10526700	11542300	8206430	10111100	9821960	13627800	11243100	13015300	12476800	12060800	12352700
P61916	P61916	NPC2_HUMAN	NPC2		2864040	2952360	3243190	2374980	3408280	2635660	5097030	5413110	5431420	5028280	5243010	6690560
P61923	P61923	COPZ1_HUMAN	COPZ1		9908700	9314300	9511720	8579170	9073880	9731930	8907730	8559580	9094200	8122990	8317960	9720800
P61927	P61927	RL37_HUMAN	RPL37		24144	28640.8	31341.6		16979.1	17461.7		25763.6		29795	28435.1	26000.7
P61956	P55854;P61956;Q6EEV6	SUMO2_HUMAN	SUMO2		7836590	5317050	6246070	6664510	12052500	8804390	16438700	15723400	16087900	17927400	17698300	18554500
P61960	P61960	UFM1_HUMAN	UFM1		2212870	2414140	1964800	2195370	2095420	2444530	1467030	1524970	1706320	1405270	1567440	1272470
P61962	P61962	DCAF7_HUMAN	DCAF7		1027810	1034770	1229840	1123140	1075350	1144810	836078	912018	984658	691271	852988	718670
P61964	P61964	WDR5_HUMAN	WDR5		668519	653375	587757	459667	511360	463645	315199	436344	422150	528379	368670	495097
P61966	P56377;P61966	AP1S1_HUMAN	AP1S1		735733	738694	691260	884011	807578	822101	498739	639017	543865	480392	435101	516486
P61970	P61970	NTF2_HUMAN	NUTF2		6094630	6451310	6507170	6432930	7836510	6179230	6892730	7496700	7653790	7770530	7494970	8121570
P61978	P61978	HNRPK_HUMAN	HNRNPK		12136700	13896400	13484400	15947600	14986700	15182900	6838350	8374420	7422790	9606820	8571370	8014340
P61981	P61981	1433G_HUMAN	YWHAG		48472600	34591600	41627500	25784900	31668200	32965400	51240500	43922400	45217900	50023200	44327900	54315400
P62070	P62070	RRAS2_HUMAN	RRAS2		2268280	1895370	1900810	2401930	2256090	2321010	1693400	1990360	1898450	1657960	1505190	1521250
P62072	P62072	TIM10_HUMAN	TIMM10			187101	154982	194831	282991	261295	220496	199528	173902	321974	250447	367636
P62081	P62081	RS7_HUMAN	RPS7		46517200	45138400	40659700	32808400	31364700	27577600	27726100	32840800	29850200	38229400	33082200	35403200
P62136	P36873;P62136;P62140	PP1A_HUMAN	PPP1CA		6360560	5992430	6273230	5372920	5809320	5618770	5936400	6419520	6188480	6127420	5842250	5771490
P62140	P62140	PP1B_HUMAN	PPP1CB		3435580	3141380	3520190	2722000	3219480	2993980	3197980	3671530	3467160	3400990	3334490	3915360
P62166	P62166	NCS1_HUMAN	NCS1		1177110	1476700	1606990	1292470	1525710	1818610	2386420	1684740	2086080	2356130	2252490	2672630
P62191	P62191	PRS4_HUMAN	PSMC1		5799270	6115430	6145360	5981030	6226140	5985620	4706120	5798200	5128730	4551800	4143020	4281480
P62195	P62195	PRS8_HUMAN	PSMC5		5584640	5913070	5613300	6383350	6313620	5934790	4346400	5641830	4874570	3953170	3373950	3705740
P62241	P62241	RS8_HUMAN	RPS8		30172700	30099300	28875100	16539300	14822700	14746500	18429700	18243400	17755500	20606900	18649500	20283700
P62244	P62244	RS15A_HUMAN	RPS15A		56267600	49802800	52942600	34422100	30439200	29253800	36789000	38719700	37018400	43975200	37950400	40408300
P62249	P62249	RS16_HUMAN	RPS16		64203500	58095500	58686700	30082600	30985600	29481700	36965100	36458500	39620100	51223400	46870300	48109800
P62253	P62253	UB2G1_HUMAN	UBE2G1		1140280	1185720	1423310	1361860	2068020	1865370	2029220	1748870	1945100	2195770	2274350	2036040
P62256	P62256	UBE2H_HUMAN	UBE2H		887370	1004510	997377	1067800	1269440	1126420	1201660	1243800	1090410	1186420	1187430	1027650
P62258	P62258	1433E_HUMAN	YWHAE		207904000	185780000	210807000	138468000	175250000	163469000	247102000	257828000	262035000	239477000	236395000	249315000
P62263	P62263	RS14_HUMAN	RPS14		70246000	70319500	65005800	36400300	31794300	33473100	35466100	35756000	34901500	51485200	48144100	51864800
P62266	P62266	RS23_HUMAN	RPS23		20995100	24266100	21080500	12926900	12115000	12086500	11723200	12528000	12027200	13539100	11307000	12869800
P62269	P62269	RS18_HUMAN	RPS18		121967000	119012000	119650000	58053900	61165400	57890200	83763300	77912900	79936600	105797000	93227900	104182000
P62273	P62273	RS29_HUMAN	RPS29		15257100	19338000	24523600	13421300	14731900	14180000	21830700	20781700	21334700	24857800	25083700	20254900
P62277	P62277	RS13_HUMAN	RPS13		35013800	36221700	31846500	21191000	18451300	17020100	17325900	22047800	20135600	21284700	18964700	19121300
P62280	P62280	RS11_HUMAN	RPS11		24714200	24299600	22858100	15789000	13821500	14256900	14302600	15491700	14343000	16159300	14012300	14034100
P62304	P62304	RUXE_HUMAN	SNRPE		43286400	43618900	44586000	29744100	32161100	35915200	33444000	31981500	33933600	33973500	35118800	52917300
P62306	P62306	RUXF_HUMAN	SNRPF		8646820	10728300	10282400	7642570	9402930	8785300	9210910	9095950	9484190	9944150	9787620	11984000
P62310	P62310	LSM3_HUMAN	LSM3		4683760	4934190	5263430	5831690	7931760	6096040	9143740	7340940	7509670	10475200	9250230	11751800
P62312	P62312	LSM6_HUMAN	LSM6		2843500	2569350	2631000	1887500	2855010	2234850	3282870	3738190	3899300	3733470	3857000	4370010
P62314	P62314	SMD1_HUMAN	SNRPD1		13968000	14402300	15015900	10934500	12100400	10647600	12030900	13133100	12093100	15525100	13925300	12759600
P62316	P62316	SMD2_HUMAN	SNRPD2		12108200	10919500	12815400	8694570	10749700	10063500	10837800	9815280	10295800	13662400	13778600	14315500
P62318	P62318	SMD3_HUMAN	SNRPD3		20175700	21741200	23508800	15671500	18911500	18587800	18004600	16844300	17572300	23415100	21700400	27566700
P62330	P62330	ARF6_HUMAN	ARF6		853528	748059		843956	793352	905609		789705	759910			572357
P62333	P62333	PRS10_HUMAN	PSMC6		4313560	4630090	4536700	5036330	5104610	5138060	3666410	4521180	4104810	3111050	3004520	3000100
P62380	P62380	TBPL1_HUMAN	TBPL1		1120730	1040690	1228560	809292	995297	986385	1219940	1074390	1167600	1197430	1169370	1071550
P62424	P62424	RL7A_HUMAN	RPL7A		24912200	25360100	22545500	14441600	12295000	12687500	17149100	17304100	16615100	17776300	14656000	15831600
P62487	P62487	RPB7_HUMAN	POLR2G		2378530	2438860	2737430	1713830	2138490	2008230	3621390	3485030	3466930	3365650	3351600	3368380
P62491	P62491	RB11A_HUMAN	RAB11A			324169	405151	375263	430016	391680	428366	363605	404910	365532	428123
P62495	P62495	ERF1_HUMAN	ETF1		5083740	6016430	5574030	5887500	5366570	5794240	4220730	4602520	4449410	3559090	3226720	3302010
P62633	P62633	CNBP_HUMAN	CNBP		22504500	20412500	24681700	15201400	21554300	19344200	32488200	30989800	32068500	35924000	36214400	35767000
P62699	P62699	YPEL5_HUMAN	YPEL5		1058930	1001110	970326	822130	877697	907683	675970	828048	859385	685004	786291	499438
P62701	P62701;Q8TD47	RS4X_HUMAN	RPS4X		77024300	79746600	76232500	43264000	39233100	38115500	57262100	55230100	55119100	60489600	55798200	55263000
P62736;P63267;P68032	P62736;P63267;P68032;P68133	ACTA_HUMAN;ACTC_HUMAN;ACTH_HUMAN	ACTA2;ACTC1;ACTG2		29279800	32352300	21932800	29602400	27623200	33245700	14491100	17976000	19905100	17128900	15678400	14513000
P62745	P62745	RHOB_HUMAN	RHOB		504268	485922	447295	376909	515296	428637	545733	511743	528934	433768	455890	425923
P62750	P62750	RL23A_HUMAN	RPL23A		23578200	25299800	25157400	14952900	15610500	15191900	19150200	17997400	17345900	22565100	21218900	20796800
P62753	P62753	RS6_HUMAN	RPS6		38136000	34533000	33100300	20580800	18252800	17686900	19371200	20073200	19683300	22083000	20162300	21854700
P62805	P62805	H4_HUMAN	H4C1		12081200	11250300	11268000	11986700	12769200	12300100	7073610	7492030	8150570	9561770	8635010	9164280
P62820	P62820	RAB1A_HUMAN	RAB1A		1845490	1763460	2182830	1692800	1951350	2189910	2551450	1901670	2000540	1988000	2115580	2206710
P62826	P62826	RAN_HUMAN	RAN		70802900	60539000	72783300	40646000	45994900	47321500	118732000	104736000	114017000	73858600	74091000	78131200
P62829	P62829	RL23_HUMAN	RPL23		34462000	34767700	35158100	23111900	19990600	20359300	19732600	23029500	21706000	21482300	18531300	18221100
P62834	P62834	RAP1A_HUMAN	RAP1A			1359100	1226510	1527760	1331410	1196750	980565		900407	1189710	1097210	642938
P62841	P62841	RS15_HUMAN	RPS15		18510400	18785500	18921400	10602000	10964600	9950920	13538300	13899900	14876100	20375000	20038400	16816600
P62847	P62847	RS24_HUMAN	RPS24		10677400	10161700	10856800	6204920	5773260	5294200	8954560	8699720	8755050	9194000	8860780	9222210
P62851	P62851	RS25_HUMAN	RPS25		84876200	87976700	84821800	38554800	39280900	39058100	60271800	52604700	56812900	70499000	68711300	64029000
P62854	P62854;Q5JNZ5	RS26_HUMAN	RPS26		44493300	46149700	38941900	28107300	24492600	25644000	23894300	23869100	24749200	31154000	26834300	26825300
P62857	P62857	RS28_HUMAN	RPS28		27681900	28768300	27756800	20283200	23230900	18882400	27683700	27763600	33600200	31914200	31130200	41796400
P62861	P62861	RS30_HUMAN	FAU		71163100	71823900	69147600	42635700	48779400	43823600	59899900	59263200	59894600	68240900	65607200	61430000
P62873	P62873;P62879	GBB1_HUMAN	GNB1		9375160	8722720	9628480	9196780	9680140	9794560	7323540	7703290	7594180	8270230	7792940	8064300
P62877	P62877	RBX1_HUMAN	RBX1		5918100	4756420	6011650	4759620	5926800	6019100	7509540	7154690	7928540	7056860	5426600	9264490
P62879	P62879	GBB2_HUMAN	GNB2		1422980	1318390	1188320	1323770	1297970	1523770	914930	950168	976814	793615	647966	1074920
P62888	P62888	RL30_HUMAN	RPL30		28821500	31401100	31350200	20489000	19909800	19202100	25003100	23172600	25738700	25673000	21260700	23575400
P62891;Q59GN2	P62891;Q59GN2	R39L5_HUMAN;RL39_HUMAN	RPL39;RPL39P5		4033360	3133310	3770770	3924840	4524170	3707350	6565270	5904960	5571790	5908690	4969950	4025610
P62899	P62899	RL31_HUMAN	RPL31		50507100	47196900	47396300	29254800	28362900	28179200	33337100	32182700	31877200	41146300	37623200	39163200
P62906	P62906	RL10A_HUMAN	RPL10A		28230300	30020300	29159900	20150700	16848900	16967700	19363600	20962200	18853800	19931000	16542400	18610400
P62910	P62910	RL32_HUMAN	RPL32		15815500	16493000	16473600	12278000	10257100	9930930	11779600	12552900	12349900	13544000	11068300	10964700
P62913	P62913	RL11_HUMAN	RPL11		28165700	30314100	27166500	18935900	17035300	18124200	21328300	21922300	20359200	20681300	17160400	19098800
P62917	P62917	RL8_HUMAN	RPL8		54984300	58417700	50397700	35067500	34245100	32203400	36279300	38121200	37188500	44519900	38386200	39747200
P62937	P62937	PPIA_HUMAN	PPIA		52142800	54404200	48133400	64780400	66745400	60924500	47446800	54525300	52303600	43806200	35844300	36736700
P62942	P62942	FKB1A_HUMAN	FKBP1A		8493640	10024600	10533900	10903800	19488300	13974900	20248400	21161400	22570400	22345000	21634900	19253700
P62979	P62979	RS27A_HUMAN	RPS27A		30238500	27045000	27649900	23440500	29563300	22038900	27913200	30008300	29290100	33918500	32237800	30695800
P62993	P62993	GRB2_HUMAN	GRB2		4995520	4725260	5430780	4793250	6309310	5691130	6903040	6646260	6783000	7122790	7057080	6334590
P62995	P62995	TRA2B_HUMAN	TRA2B		1467690	1922830	1738000	1756430	1590920	1508120	802644	773603	865187	1177200	957436	907980
P63000	P15153;P60763;P63000	RAC1_HUMAN	RAC1		5043280	4095870	4085590	3882720	3635150	3616380	3317920	3973740	3839290	3090570	2810250	3024030
P63010	P63010	AP2B1_HUMAN	AP2B1		1465650	1659750	1653980	1803050	1660190	1752030	1013560	1173320	1092510	1081710	1058120	991771
P63027	P63027	VAMP2_HUMAN	VAMP2		1771280	1711970	1742480	1307130	1703850	1402130	2345280	2121680	2481950	2354500	2545550	2634880
P63092;Q5JWF2	P63092;Q5JWF2	GNAS1_HUMAN;GNAS2_HUMAN	GNAS		1017290	1049100	1059680	1260790	1229000	1234680	604678	738820	662341	574673	561540	481826
P63096	P63096	GNAI1_HUMAN	GNAI1		2039370	1829520	1890680	2201000	2303750	1978010	1060230	1637060	1281850	1115330	1068700
P63098	P63098	CANB1_HUMAN	PPP3R1			128153	92185.6	156280	271324	199767	304393	316267	285306	379325	359482	275919
P63104	P63104	1433Z_HUMAN	YWHAZ		141477000	128038000	157225000	105321000	126627000	119907000	173506000	175763000	183744000	171375000	161284000	170868000
P63151	P63151	2ABA_HUMAN	PPP2R2A		2716090	2762190	2623600	2788090	2627610	2613380	1962320	2245030	2202480	1895420	1520010	1829630
P63165	G2XKQ0;P63165	SUMO1_HUMAN	SUMO1		2097910	2115130	2059300	2214780	2831420	2437040	2391560	2540580	2553220	2705740	2491920	2966930
P63167	P63167	DYL1_HUMAN	DYNLL1		458859	155454		231723	163524	233476						277509
P63172	P63172	DYLT1_HUMAN	DYNLT1		521132	523411	568005	456686	511941	562137	557904	439078	527775	516040	480012	586149
P63173	P63173	RL38_HUMAN	RPL38		12445400	10478700	10811100	9005580	7912750	7710680	6955070	9162240	8028170	8434600	8370000	7718220
P63208	P63208	SKP1_HUMAN	SKP1		2092150	2859650	2824900	3101820	4193250	3167530	4793510	3683590	4498800	5815230	4704520	5847020
P63220	P63220	RS21_HUMAN	RPS21		6995160	7903280	8109590	8005270	10995400	8236290	8411140	8095890	8066830	10795700	10264600	15939500
P63241	P63241;Q9GZV4;Q6IS14	IF5A1_HUMAN	EIF5A		13917100	14483200	14326500	15539300	16808400	15839000	15671800	16915900	15974600	13433400	12026500	13772200
P63244	P63244	RACK1_HUMAN	RACK1		61594300	63569300	72596500	47337300	56492700	52205000	54839600	54934300	54692800	73002000	66440600	72382600
P63261	P60709;P63261	ACTG_HUMAN	ACTG1		366830000	363712000	316278000	402839000	389205000	406147000	201194000	231382000	228916000	185857000	164601000	182624000
P63272	P63272	SPT4H_HUMAN	SUPT4H1		1575750	1689610	1599350	1726570	1846320	1688510	1496070	1719480	1616010	1459430	1327910	1513670
P63279	P63279	UBC9_HUMAN	UBE2I		1405320	1591180	1648550	1940570	1918620	1968450	1331270	1508340	1351840	1248830	1173770	1014420
P67775	P62714;P67775	PP2AA_HUMAN	PPP2CA		8869170	9444460	11053100	9305630	10916500	10388800	11716600	11574000	10879400	12110800	11931400	11654200
P67809	P67809	YBOX1_HUMAN	YBX1		85987600	81809700	84862000	53188100	69174600	62220000	62211900	60554500	67347100	92207100	95637000	95817700
P67812	P67812	SC11A_HUMAN	SEC11A		2350260	2332570	2320750	2283670	2245980	2145410	1551030	2289860	1910010	1766370	1663610	1621710
P67870	P67870	CSK2B_HUMAN	CSNK2B		1382960	1773380	1755520	2240920	2713950	2347380	1658090	1612240	1450690	2129080	1976680	1972930
P67936	P67936	TPM4_HUMAN	TPM4		59142600	55205500	61086700	43914700	54940000	51304200	85276500	87041000	86885800	80963600	78022700	83739500
P68036	P68036	UB2L3_HUMAN	UBE2L3		5532140	5871340	6645840	4125080	5182610	4895200	12420200	12069500	11416900	8982950	9354720	8216160
P68104;Q5VTE0	P68104;Q5VTE0	EF1A1_HUMAN;EF1A3_HUMAN	EEF1A1;EEF1A1P5		36352500	41339000	34130600	36320900	27946200	30535200	22250400	27728200	23995000	19725600	16997900	17537900
P68366	P68363;P68366	TBA4A_HUMAN	TUBA4A		29360900	25557000	26461600	26715500	29314200	32749800	21238400	20464700	23442500	19391200	17948200	18237200
P68371	P04350;P07437;P68371	TBB4B_HUMAN	TUBB4B		110781000	117245000	102570000	135495000	128109000	124769000	69907600	90374000	82570400	63091700	53958200	55260900
P68400	P68400;Q8NEV1	CSK21_HUMAN	CSNK2A1		3308100	3243020	3567430	2824390	2976840	2886100	2635220	2922570	2802920	2858290	2891290	2787270
P68402	P68402	PA1B2_HUMAN	PAFAH1B2		2907110	3784230	3257260	4996410	7740470	5659180	5048570	4607510	4935720	6154430	5379440	5809360
P78310	P78310	CXAR_HUMAN	CXADR		2260580	2174920	2873380	1423380	2060270	1928450	4060520	3675130	3874820	3630560	3911260	3805860
P78316	P78316	NOP14_HUMAN	NOP14		1436920	1378580	1431580	970737	1130180	1092560	920261	877689	1017640	1427990	1332330	1412850
P78318	P78318	IGBP1_HUMAN	IGBP1		1314070	1361690	1406130	1250820	1391240	1340240	1484260	1466620	1563300	1406060	1378610	1371190
P78324;Q5TFQ8	P78324;Q5TFQ8	SHPS1_HUMAN;SIRBL_HUMAN	SIRPA;SIRPB1		129478		107229		86485.5	64828.8	181607	127314	116582	149180	152503	163591
P78330	P78330	SERB_HUMAN	PSPH		6068460	5486400	6247550	3870050	4909970	4352690	9759600	10135600	9567390	8140080	8323600	8579170
P78332	P78332	RBM6_HUMAN	RBM6		759255	579419	578666	483446	528443	594331	643594	516083	602069	565067	564469	768204
P78344	P78344	IF4G2_HUMAN	EIF4G2		3566140	3781550	3685310	3920860	3267880	3659460	1956850	2470020	2050930	1958110	1698790	1686070
P78345	P78345	RPP38_HUMAN	RPP38		1013740	1210800	1106610	989683	1028170	1019600	686534	777726	711423	1015100	698878	662785
P78346	P78346	RPP30_HUMAN	RPP30		1698000	1782640	1643190	1337820	1403270	1253610	1416980	1540670	1437720	1596270	1522970	1516590
P78347	P78347	GTF2I_HUMAN	GTF2I		2141740	2139950	2531920	1363780	1726100	1643890	2251160	2175130	2351830	2655610	2498010	2654220
P78371	P78371	TCPB_HUMAN	CCT2		36704900	32864900	34301900	28349100	32259000	29992500	36005900	39584100	37748500	36080700	34728900	37444400
P78406	P78406	RAE1L_HUMAN	RAE1		234029	290787	334588	383801	341787	481240	205453	281119	291038	172095	266225	213471
P78417	P78417	GSTO1_HUMAN	GSTO1		28834000	26346300	31613500	23191300	30028500	26905200	38292400	38198800	37670100	41319900	42175800	37733200
P78527	P78527	PRKDC_HUMAN	PRKDC		9378440	9644060	8550070	10541400	8235560	9352060	4429380	5567010	4935150	4378370	3361440	4115880
P78540	P78540	ARGI2_HUMAN	ARG2		2012450	1720360	2018230	1432730	1832740	1732780	2525110	2167080	2421770	2338050	2592800	2902150
P79522	P79522	PRR3_HUMAN	PRR3		442904	640508	584799	280660	457045	459805	514602	393964	447092	545561	579768	552172
P80297	P02795;P04732;P13640;P80297;Q8N339	MT1X_HUMAN	MT1X		1158110	1204590	1416550	1053450	1644470	1331870	2194200	1466060	2334820	2120260	1496500	2266510
P80303	P80303	NUCB2_HUMAN	NUCB2		5339570	4691220	5717860	4168050	5767480	5313570	8895700	8193870	8563120	9229650	9451990	9349040
P80404	P80404	GABT_HUMAN	ABAT		481744	562610	465114	457054	503589	383085	905267	791951	728360	839650	853334	780616
P80723	P80723	BASP1_HUMAN	BASP1		772641	739828	895060	440357	640837	514661	1062880	1053820	1141070	922359	855986	942210
P82094	P82094	TMF1_HUMAN	TMF1		1909750	1710670	2006100	1383530	1670600	1652390	2335090	2318620	2411570	1986810	2057430	2098540
P82650	P82650	RT22_HUMAN	MRPS22		917925	1029010	996942	1125370	830187	869191	562602	825261	605925	549060	494912	432508
P82663	P82663	RT25_HUMAN	MRPS25		555217	753921	761132	821934	731028	724977	292062	409204	460651	373951	425555	245692
P82664	P82664	RT10_HUMAN	MRPS10		461639	664996	545916	651989	699739	661112	386961	649041	633018	458380	557945	398016
P82673	P82673	RT35_HUMAN	MRPS35		349864	363917	402314	395004	385256	329168	214035	300456	255114	234298	243517	205862
P82675	P82675	RT05_HUMAN	MRPS5		617968	757643	684673	794802	529755	651578		379795	202507
P82909	P82909	KGD4_HUMAN	MRPS36		693540	594705	486647		604816	421705	542110	743381	876397	471179	573333	614664
P82921	P82921	RT21_HUMAN	MRPS21		764814	1152310	1255090	891730	1067590	1091560		1615570	1646760	1857660	1942180	1625190
P82930	P82930	RT34_HUMAN	MRPS34		1991530	2035560	1638240	1746230	1399920	1567860	968631	1062960	986000	795482	752336	744739
P82932	P82932	RT06_HUMAN	MRPS6		657833	417470	509474	276107	347884	351753	593963	447790	513923	530918	563664	682688
P82933	P82933	RT09_HUMAN	MRPS9		1167000	1197770	1077570	1117970	870487	1014230	509202	560576	565037	490515	406931	408971
P82970	P82970	HMGN5_HUMAN	HMGN5		280271	227556	375659	255325	316654	279448	500603	411454	488688	415074	424000	499893
P82979	P82979	SARNP_HUMAN	SARNP		1649520	1436070	1663890	1203170	1610230	1399160	1889560	1774890	1835200	1817740	1794850	1931180
P83436	P83436	COG7_HUMAN	COG7		735836	735015	685101	855899	854655	868140	488111	615436	533128	451436	353178	264631
P83731	P83731	RL24_HUMAN	RPL24		15114400	15053600	14352000	10234700	8654270	9177960	9078470	9572350	9109710	11098700	9481470	8231400
P83876	P83876	TXN4A_HUMAN	TXNL4A		1209240	844027	1877050	1087830	1602990	1433600	1953290	2035910	1944220	2401430	2455520	2163500
P83881	P83881;Q969Q0	RL36A_HUMAN	RPL36A		26059500	27820200	25969900	18235500	15825500	15340300	16156100	23876700	18588000	24435700	23801100	18683900
P83916	P83916	CBX1_HUMAN	CBX1		10028400	9461030	11651900	7489540	10160000	8911210	15150400	15015000	14451700	16231700	16702000	16627200
P84077	P61204;P84077	ARF1_HUMAN	ARF1		24921800	27929100	25722700	26896200	29739400	27264800	27612400	33014000	31893300	30095500	27461700	26053100
P84085	P84085	ARF5_HUMAN	ARF5		1356550	1418430	1286730	1545640	1576350	1457870	1145770	1236910	1164760	1075920	868701	833722
P84090	P84090	ERH_HUMAN	ERH		4157010	4765540	5151540	5019200	7454550	5676410	6905420	6535320	7037970	8911150	7404520	8056530
P84095	P84095	RHOG_HUMAN	RHOG		126678	177072	171426	211280	175104	211985			187461	116826	36057.3
P84098	P84098	RL19_HUMAN	RPL19		46422300	45054400	47871100	31073400	32056800	31084300	32573700	34285900	32247900	36667000	33768200	34406800
P84103	P84103	SRSF3_HUMAN	SRSF3		11669000	14042400	13079600	9670340	8406140	8678370	7464170	6465440	6782690	8647640	7220070	7833280
P84243	P68431;P84243;Q16695;Q6NXT2;Q71DI3;Q5TEC6	H33_HUMAN	H3-3A		9751840	10097400	9610380	10122400	10941800	10726700	6729270	8127390	7725330	9001870	9390550	8377520
P98170	P98170	XIAP_HUMAN	XIAP		821074	828971	972516	591566	755487	742804	1044010	963017	1080720	1027150	920028	886702
P98172	P98172	EFNB1_HUMAN	EFNB1		234354	212622	267720	198964	284651	239318	154358	273506	262124	264369	318129	362520
P98175	P98175	RBM10_HUMAN	RBM10		8396180	8660330	9197790	7672660	8604180	8807660	6621190	7476300	6369360	8047010	8720230	8115910
P98179	P98179	RBM3_HUMAN	RBM3		4922380	6006510	6876190	6507670	8890300	7534010	4875410	4359590	4311300	7481170	6932120	5980820
P98194	P98194	AT2C1_HUMAN	ATP2C1		474603	546985	468502	427412	429715	392948	234043	350903	284716	284622	233619	241244
P99999	P99999	CYC_HUMAN	CYCS		2290150	2754060	2706220	1342320	1269420	1124670	4170810	4301340	4122970	2728090	2411980	2469190
Q00013	Q00013	EM55_HUMAN	MPP1		582449	537702	499186	550847	505948	496483	394826	440874		400823	393329
Q00059	Q00059	TFAM_HUMAN	TFAM		1294160	1119500	1440010	1032740	1163020	1145480	902801	771863	698375	1362780	1415480	1190010
Q00169	Q00169	PIPNA_HUMAN	PITPNA		1850230	1999780	2464420	1794800	2018490	2049900	2771900	2724400	2586470	2525270	2448570	2542920
Q00325	Q00325	S25A3_HUMAN	SLC25A3		13286000	14735100	14296600	13504700	12570400	12411800	8794410	10719200	9743290	7955740	7179660	6714540
Q00341	Q00341	VIGLN_HUMAN	HDLBP		6573720	6283110	6032240	6294510	5493310	5524050	3197610	3588020	3359250	3322160	2944920	3413760
Q00403	Q00403	TF2B_HUMAN	GTF2B		2070860	2052610	1905860	2099720	1972930	2235990	1517840	1765160	1464290	1419120	1288050	1380500
Q00534	Q00534	CDK6_HUMAN	CDK6		1290530	1232110	1423520	1371010	1429990	1696020	1259240	1233930	1264260	1141100	1131130	1064230
Q00535	Q00535	CDK5_HUMAN	CDK5		401172	430487	352637	465316	392252	473262	192602	283194	277722	148865	221896	149356
Q00577	Q00577	PURA_HUMAN	PURA		3248900	3133580	3142350	2127160	2688560	2693390	2347840	2359670	2536120	3646430	3554540	3947600
Q00610	P53675;Q00610	CLH1_HUMAN	CLTC		10452800	10912900	10453900	13165400	12562400	12747900	7257470	9119890	8067800	6375800	5604590	5480380
Q00653	Q00653	NFKB2_HUMAN	NFKB2		644220	712807	516135	739314	715839	741241	409338	589043	442289	311895	376213	397544
Q00688	Q00688	FKBP3_HUMAN	FKBP3		3989260	4667260	4916720	3280550	3425720	3365520	4130560	3832450	3925370	3933200	3663690	3732540
Q00765	Q00765	REEP5_HUMAN	REEP5		4007670	3194080	4029740	2020260	2446000	2418530	6237400	6097760	6072240	5649790	5531380	6325930
Q00796	Q00796	DHSO_HUMAN	SORD		4208310	3904400	4254160	2588420	2903050	2724080	8251370	7642410	8240400	4989540	4780600	5000420
Q00839	Q00839	HNRPU_HUMAN	HNRNPU		17418400	17807100	17426100	17092200	13864400	14331900	8783170	10100000	9283030	10060700	8240880	8321680
Q01081	Q01081	U2AF1_HUMAN	U2AF1		3058790	3354200	3074290	3227770	2022690	2703450	1023820	946377	983052	983445	719755	996587
Q01082	Q01082	SPTB2_HUMAN	SPTBN1		2438390	2295990	2677950	1983400	2220840	2245430	2469340	2538260	2509170	2411820	2350760	2395950
Q01085	P31483;Q01085	TIAR_HUMAN	TIAL1		5058860	4670060	5861370	4378360	5629020	5200570	5055610	4677040	4477550	5841470	5741560	6145210
Q01105	P0DME0;Q01105	SET_HUMAN	SET		32876900	29604800	33650600	29310100	43086100	34748700	45998600	48535400	49864000	56384900	51960500	56328800
Q01130	Q01130	SRSF2_HUMAN	SRSF2		16462800	18141300	19596600	12012000	11964800	12273100	15240000	14273300	14507200	16720300	16126000	15892100
Q01433	Q01433	AMPD2_HUMAN	AMPD2		3134340	3061870	3088290	2363730	2648840	2593640	3459450	3929200	3575330	2845130	2964680	2967870
Q01469	Q01469	FABP5_HUMAN	FABP5		27120000	26197800	33041000	16183900	23402400	21333200	40815100	41441300	44324500	42701500	38296500	38582300
Q01518	P40123;Q01518	CAP1_HUMAN	CAP1		6979070	7262120	6929940	7474250	7383600	7470960	5502000	6422850	5837850	5162180	4633880	4535300
Q01581	Q01581	HMCS1_HUMAN	HMGCS1		3080520	3195530	3268260	3387710	3566540	3628220	2775860	3124100	2965910	2801440	2457880	2530040
Q01650	Q01650	LAT1_HUMAN	SLC7A5		4464270	4699750	4742720	4330110	4851130	4628030	3836270	3840520	3782870	3299000	3219180	3777450
Q01658	Q01658	NC2B_HUMAN	DR1		2896840	2681660	2982140	3364750	4667470	3903430	3707960	3292160	3442810	4123700	3821250	5531060
Q01780	Q01780	EXOSX_HUMAN	EXOSC10		438595	513505	426438	546125	501344	391957	272021
Q01813	Q01813	PFKAP_HUMAN	PFKP		2458550	2577900	2558580	2549530	2365770	2535260	2665770	2626380	2418770	1806840	1622590	1670580
Q01844	Q01844	EWS_HUMAN	EWSR1		12196600	14767300	17729900	10578400	13949100	12322100	12304800	11815100	11855700	17734800	17445900	13217700
Q01970	Q01970	PLCB3_HUMAN	PLCB3		850618	734937	782916	523956	736908	658069	741295	736230	738270	794547	669992	780912
Q01973	Q01973	ROR1_HUMAN	ROR1		372618	341583		119786	233092	223600	771797	928355	812653	561910	630415	592700
Q02127	Q02127	PYRD_HUMAN	DHODH			409326		207498			203542	213063			337615	242921
Q02218	Q02218	ODO1_HUMAN	OGDH		671218	691477	563779	778332	700139	704705	344074	546430	460343	368846	305285	364391
Q02252	Q02252	MMSA_HUMAN	ALDH6A1			336391	223210	257209	227585	212719		227034
Q02413	Q02413	DSG1_HUMAN	DSG1										793652
Q02543	Q02543	RL18A_HUMAN	RPL18A		29861200	26218400	26081200	18775900	15605900	15394900	19489000	18521500	18829100	21425600	16065800	16772100
Q02750	Q02750	MP2K1_HUMAN	MAP2K1		1073720	1118880	1004930	1088880	1009250	1027880	658825	811424	708371	659663	573251	513149
Q02790	Q02790	FKBP4_HUMAN	FKBP4		15133600	16218300	16654600	17307400	18000300	17493200	13033800	15829900	14669600	12517600	11104000	11408200
Q02809	Q02809	PLOD1_HUMAN	PLOD1		1667030	1629830	1625730	1672200	1617740	1539180	1112170	1279270	1148970	948652	918782	842843
Q02818	Q02818	NUCB1_HUMAN	NUCB1		4434340	4157110	4880470	3264700	4460240	4212680	7181310	6674720	6966810	7366510	7465570	7520790
Q02878	Q02878	RL6_HUMAN	RPL6		34333700	38962000	35317800	23245600	19814500	20056900	26020400	27464600	26415000	26829800	22785900	22639400
Q02952	Q02952	AKA12_HUMAN	AKAP12		4187250	3911320	4676200	2810560	3701450	3519960	6023020	6047620	6223400	5268540	5259740	5124880
Q02978	Q02978	M2OM_HUMAN	SLC25A11		3013550	3201110	2836280	3516070	3101110	3101230	1562190	2126150	1656980	1689020	1397980	1560500
Q03154	Q03154	ACY1_HUMAN	ACY1		1380080	1334170	1514490	1237390	1681650	1626830	2359730	2095190	2289750	2453750	2545430	2586920
Q03252	Q03252	LMNB2_HUMAN	LMNB2		996326	1064610	941151	1458680	1483510	1543810	850597	1044290	1195270	1025060	865807	880073
Q03426	Q03426	KIME_HUMAN	MVK			217720	198154	212940	242013	256079		210978	198287	161946	164769	268484
Q04206	Q04206	TF65_HUMAN	RELA		2824390	2660420	2924700	2283900	2633240	2628070	2934160	2671350	2809720	2558540	2397690	2755640
Q04323	Q04323	UBXN1_HUMAN	UBXN1		2636600	3144170	3361640	2652900	2704120	2907430	3516430	3701350	3669170	2802540	2710010	2692410
Q04446	Q04446	GLGB_HUMAN	GBE1		380753	448106	216772	548244	539001	575683	419489	328865	336912	353004	328562	171467
Q04637	Q04637	IF4G1_HUMAN	EIF4G1		3815410	3975520	3697080	3674740	3124510	3255500	2187030	2591070	2421910	2219770	2038080	1802220
Q04695	P08727;Q04695	K1C17_HUMAN	KRT17			465632	971901						1205910
Q04721	Q04721	NOTC2_HUMAN	NOTCH2		758739	888963	861669	770159	790572	826811	813515	856642	861224	750004	668001	725396
Q04726	Q04724;Q04725;Q04726;Q04727	TLE3_HUMAN	TLE3		3302870	3203660	3763200	2780740	3213960	3264890	3987350	4034200	3911440	3514090	3570710	3708880
Q04727	Q04724;Q04727	TLE4_HUMAN	TLE4		1430400	1658390	1872630	1018180	1288080	1576960	2014670	1714490	1475290	1805530	1775230	2005590
Q04760	Q04760	LGUL_HUMAN	GLO1		33760800	33641100	34955100	34865700	44230500	35899500	45063500	47792700	45594500	50174400	45947400	53323700
Q04837	Q04837	SSBP_HUMAN	SSBP1		83208600	72084400	87257800	57675700	79456000	69799100	113315000	115936000	114959000	129930000	129959000	126235000
Q04864	Q04864	REL_HUMAN	REL		647423	581657	542313	528618	625133	663586	330614	675683	578546	618553	569877	384033
Q04917	Q04917	1433F_HUMAN	YWHAH		10245500	10275000	11422800	8924700	10552500	10201300	13258400	12506500	12545600	11690700	12096800	12067400
Q05048	Q05048	CSTF1_HUMAN	CSTF1		1263260	1186350	1242230	1116440	1279210	1237670	1165110	1273240	1234180	1289170	1207800	1279120
Q05086	Q05086	UBE3A_HUMAN	UBE3A		921976	1010780	1111530	1044360	1108240	1139930	821622	972821	912627	831263	695016	646941
Q05397	Q05397	FAK1_HUMAN	PTK2		3306800	3231120	3156780	3423620	3562420	3557340	2912540	3059070	3035500	3257460	3276960	3003040
Q05519	Q05519	SRS11_HUMAN	SRSF11		2374070	2480350	2139850	1838490	1526050	1771740	1184980	1219360	1242560	1312280	1306630	1091440
Q05639	Q05639	EF1A2_HUMAN	EEF1A2		140819000	132903000	125269000	133836000	103620000	105184000	84593800	104303000	93055500	70936400	57351400	62452500
Q05682	Q05682	CALD1_HUMAN	CALD1		588157	403359	502307	205208	277681	293702	338991	346660	420562	458301	459735	545310
Q06124	Q06124	PTN11_HUMAN	PTPN11		1546520	1376410	1340710	1471560	1407500	1459010	1075940	1153270	1111420	725976	630256	698802
Q06136	Q06136	KDSR_HUMAN	KDSR		652300	715447	709314	535293	652625	567704	773655	895622	814054	805246	803556	867438
Q06203	Q06203	PUR1_HUMAN	PPAT		17665600	15554400	18047300	10901200	14255800	13045400	25062900	25403900	25080800	23125100	23222900	23481100
Q06210	Q06210	GFPT1_HUMAN	GFPT1		1726720	1611670	1467890	1687270	1542420	1637300	986478	1194840	1059340	684609	645785	883824
Q06265	Q06265	EXOS9_HUMAN	EXOSC9		2564860	2506570	2504660	1911970	2452210	2160290	2490770	2655820	2573230	2477340	2307640	2488710
Q06323	Q06323	PSME1_HUMAN	PSME1		3780810	3902060	4279620	3118070	3734480	3545070	5555050	5622060	5669610	5256140	5525020	5660720
Q06481	Q06481	APLP2_HUMAN	APLP2		1476210	1446310	1908750	1529020	1878350	1780800	1958960	1989250	1804060	2126720	2333810	2099080
Q06546	Q06546	GABPA_HUMAN	GABPA		778543	666492	812767	792229	983489	844852	627652	688156	661054	852085	819874	656203
Q06587	Q06587	RING1_HUMAN	RING1		262612	333028	207389	466812	534429	473858					241169	177936
Q06787	Q06787	FMR1_HUMAN	FMR1		404077	404901	329020	361604	281335	358177	171699	253763	206423	215796	157683	146419
Q06830	Q06830	PRDX1_HUMAN	PRDX1		29969800	29432800	27550000	33817300	36955400	33384300	29903900	33006700	31273600	26300000	25135600	27508600
Q07020	Q07020	RL18_HUMAN	RPL18		46127300	47127700	41423600	26772100	20708200	21608300	28381700	28911400	28224600	29925800	24131900	27357800
Q07021	Q07021	C1QBP_HUMAN	C1QBP		31864600	40750800	39747900	34291400	45075500	44542100	49520600	38104900	40232700	52340500	52667500	49091900
Q07065	Q07065	CKAP4_HUMAN	CKAP4		3495260	3445010	3355760	3070600	3085700	3095490	2536810	2870320	2746810	2761740	2487580	2591650
Q07157	Q07157	ZO1_HUMAN	TJP1		246281	332236	340093	338568	355971	260130	127272	176785	182743	271925	393274	235032
Q07666	Q07666	KHDR1_HUMAN	KHDRBS1		2740260	2785910	3002860	2574790	2223310	2433890	1328720	1469080	1541680	1843750	1780960	1471450
Q07812	Q07812	BAX_HUMAN	BAX		8055900	7001640	9441030	5268440	7112460	6518120	11666500	10740000	11523300	11694600	11043200	10981600
Q07817	Q07817	B2CL1_HUMAN	BCL2L1		399229	301861	372602	396946	446321	337017	449416	417168	423890	413840	345901	347058
Q07820	Q07820	MCL1_HUMAN	MCL1		1203710	1248510	1202950	1095540	1157820	1209170	1240280	1249160	1192720	1220330	1315490	1072560
Q07864	Q07864	DPOE1_HUMAN	POLE		446536	382248	366134	424784	412622	424783		262812		432190	399021
Q07866	Q07866	KLC1_HUMAN	KLC1		1389280	1305110	1262680	1250080	1164510	1184710	765640	990386	1033780	729950	761557	798943
Q07954	Q07954	LRP1_HUMAN	LRP1		642710	603598	680274	557982	631485	576686	639513	653426	644941	493809	430841	437063
Q07955	Q07955	SRSF1_HUMAN	SRSF1		8044570	9043310	9348240	7488140	6736160	6973260	4622240	4810290	4912840	6295640	5832160	5887210
Q07960	Q07960	RHG01_HUMAN	ARHGAP1		3385790	3097330	3498470	2303100	2866900	2738710	4195220	4115520	4269750	4064870	4236990	4376780
Q08170	Q08170	SRSF4_HUMAN	SRSF4		17077000	13907300	13214300	13284300	10440800	10237400	9274870	10403600	11272500	10274000	7851940	9017510
Q08209	P16298;P48454;Q08209	PP2BA_HUMAN	PPP3CA		5841860	5185660	6234340	4571450	5741160	5311370	8797260	8438330	8646430	7833060	7844690	8703560
Q08211	Q08211	DHX9_HUMAN	DHX9		9248880	9715280	9570080	7755410	7633510	7680990	4649070	5045750	4783910	6922160	6527320	6596590
Q08257	Q08257	QOR_HUMAN	CRYZ		1526270	1344400	1509780	947740	1202110	1053360	1451920	1396140	1383900	1654400	1595620	1717570
Q08378	Q08378	GOGA3_HUMAN	GOLGA3		766511	869946	1054680	790807	851539	972907	664133	959385	939977	804500	831182	832240
Q08379	Q08379	GOGA2_HUMAN	GOLGA2		452874	510473	461382	381782	374286	395314	343747	354365	380454	243426	272867	294863
Q08380	Q08380	LG3BP_HUMAN	LGALS3BP		2383490	2063210	2414850	1593010	2035130	1839820	2714020	2642260	2718620	2873650	2966760	2976620
Q08623	Q08623	HDHD1_HUMAN	PUDP		529356	540740	618599	549006	727061	670595	696564	665730	637422	695635	662444	797893
Q08722	Q08722	CD47_HUMAN	CD47		3923230	3649920	4286780	2439730	3018990	2734900	5411820	5348860	5033870	5259000	5344410	6951780
Q08752	Q08752	PPID_HUMAN	PPID		1553880	1390880	1359050	1549860	1567840	1358920	865441	1264210	1205490	789792	749426	695686
Q08945	Q08945	SSRP1_HUMAN	SSRP1		21489300	21268400	19692300	21907400	16659700	20564100	12892600	17937000	16098100	11254500	10526200	9759110
Q08AD1	Q08AD1	CAMP2_HUMAN	CAMSAP2		86802	128212	75904.1	116163	123494			42736
Q08AM6	Q08AM6	VAC14_HUMAN	VAC14		377833	328355	312120	381842	360231	356540	170208	284120	161126	182237	189942
Q08J23	Q08J23	NSUN2_HUMAN	NSUN2		4004220	4039200	4534300	3233740	3534240	3560770	4667080	4536970	4668860	4246490	4385250	4435070
Q09028	Q09028	RBBP4_HUMAN	RBBP4		8204160	10135400	10179400	10385800	11497100	11939100	9125180	10256200	9730960	9301100	8449800	7770930
Q09161	Q09161	NCBP1_HUMAN	NCBP1		1996010	2083050	2140370	2267620	2329640	2332920	1776690	2014670	1778140	1650150	1552470	1492100
Q0IIM8	Q0IIM8	TBC8B_HUMAN	TBC1D8B		1488980	1681560	1519440	2289120	2986010	1726000	2644820	3652230	3084710	3211550	3051180	3190530
Q0PNE2	Q0PNE2	ELP6_HUMAN	ELP6		1292910	1283580	1178780	1126950	1307030	1139580	966588	939801	1007310	1233520	1238590	1216360
Q0VDF9	Q0VDF9	HSP7E_HUMAN	HSPA14		1584520	1920390	1806720	1703450	1784130	1750960	1359040	1335760	1288020	1208160	1187960	1147460
Q0VDG4	Q0VDG4	SCRN3_HUMAN	SCRN3		823544	721694	810090	588807	694477	631468	739461	981391	911308	894110	863786	990215
Q0VGL1	Q0VGL1	LTOR4_HUMAN	LAMTOR4		3226850	2763310	3057220	2368560	2532140	2508410	3673240	3572460	3587600	3273440	3174070	3830280
Q10469	Q10469	MGAT2_HUMAN	MGAT2		286177	321477	303661	307135	845478	186108		271851		256058	181484
Q10471	Q10471	GALT2_HUMAN	GALNT2		2215780	2265350	2103700	1960690	1843760	2013320	1840550	2008200	1991810	1589160	1654930	1412300
Q10472	Q10472	GALT1_HUMAN	GALNT1			97679	178217	134571		115364	137712	173155	105228	70744.4
Q10567	P63010;Q10567	AP1B1_HUMAN	AP1B1		3732020	4015660	3975980	3707590	3867040	3916900	3871250	4093140	4032070	3388970	3432040	3566100
Q10570	Q10570	CPSF1_HUMAN	CPSF1		955784	897647	792042	941336	954742	988749	503324	641927	666960	537468	432944	499846
Q10589	Q10589	BST2_HUMAN	BST2		653298	629131	637010	475170	620388	490431	789242	834579	772310	807526	767838	776881
Q10713	Q10713	MPPA_HUMAN	PMPCA		1785050	1783310	1823750	1900020	1942250	1927770	1272010	1457860	1389350	1197580	1020130	1157650
Q10981	Q10981	FUT2_HUMAN	FUT2		267326	425817	287805	230972	265206	205251	294891	360625	376843	231037	295731	256579
Q12756	O43896;O60333;Q12756	KIF1A_HUMAN	KIF1A		788026	847391	852938	896831	881647	880888	540429	647205	553267	471221	465019	422025
Q12765	Q12765	SCRN1_HUMAN	SCRN1		1778140	1679320	1642770	1806300	1873650	1895970	1326760	1454910	1492560	1219440	1073510	1232120
Q12768	Q12768	WASC5_HUMAN	WASHC5		429332	427660	389606	399892	355535	405624	302321	311438	296471	186672	213452	199490
Q12769	Q12769	NU160_HUMAN	NUP160		331679	371672	316233	449215	417276	459201	171751	293998	220920	207118	122462	173633
Q12788	Q12788	TBL3_HUMAN	TBL3		133326		85849.5	133638	119004	117483		63914.5			80090.2	86081.1
Q12789	Q12789	TF3C1_HUMAN	GTF3C1			225169	170005	259600	343576	215356
Q12792	Q12792;Q6IBS0	TWF1_HUMAN	TWF1		1310800	1241120	1251680	1184450	1225300	1248420	909643	1196320	1027830	767320	764519	789940
Q12797	Q12797	ASPH_HUMAN	ASPH		735215	663783	679883	711150	581334		765732	798373	847647	526068	664576	589438
Q12834	Q12834	CDC20_HUMAN	CDC20		278454	290794	215639	241616	180834	194057			183034
Q12841	Q12841	FSTL1_HUMAN	FSTL1		745987	635522	740546	482504	657719	631659	949275	968115	939639	864174	882127	883047
Q12846	Q12846	STX4_HUMAN	STX4		1409110	1096670	1269090	1046430	1144730	1060670	1113930	1049210	1199170	1034480	955434	1167040
Q12849	Q12849	GRSF1_HUMAN	GRSF1		5013030	5202150	5174280	5507600	6198790	5854620	4313740	4795080	4344910	4409540	4215590	3965920
Q12874	Q12874	SF3A3_HUMAN	SF3A3		3447840	3610480	3658250	4111110	4095580	4224720	2628390	2992930	2824480	2831680	2544830	2688970
Q12888	Q12888	TP53B_HUMAN	TP53BP1		195380	246712	197437	311912	280787	306367	76327.4	207319
Q12894	Q12894	IFRD2_HUMAN	IFRD2		688691	570415	753132	400374	530109	557282	560011	436822	575721	610793	671865	513267
Q12899	Q12899	TRI26_HUMAN	TRIM26		240163	234522	119558	227881	230477	196000
Q12904	Q12904	AIMP1_HUMAN	AIMP1		1988630	2082130	1838470	2161600	1692900	1829880	930238	1221560	1008800	948638	817780	838648
Q12905	Q12905	ILF2_HUMAN	ILF2		31417100	31453500	31495300	24252200	27046700	25080900	22719600	25039900	24312800	31137500	30176200	32249700
Q12906	Q12906;Q96SI9	ILF3_HUMAN	ILF3		28115200	28663200	30895000	20178500	24058800	23267500	22351000	21583100	21706200	30203100	29380700	29817600
Q12907	Q12907	LMAN2_HUMAN	LMAN2		4233850	4233000	4134050	4029830	4365010	3956490	3653310	4240720	4105140	3462040	3237440	3620520
Q12926	Q12926	ELAV2_HUMAN	ELAVL2		1151670	1435550	1403630	1032910	1171550	1414630	1087470	1323490	1168690	1575020	1546510	1431590
Q12931	Q12931	TRAP1_HUMAN	TRAP1		14070200	14014400	14145700	15538400	15163600	15764900	10747700	12476900	11763200	9693100	8590770	9280610
Q12933	Q12933	TRAF2_HUMAN	TRAF2		738920	775562	898003	661103	759617	754005	1089170	1040030	1070800	826882	688676	696686
Q12955	Q12955	ANK3_HUMAN	ANK3			251831	200336	218585	190217	194508		239026
Q12959	Q12959	DLG1_HUMAN	DLG1		883791	781229	728801	733453	802860	773433	726021	724687	744327	633679	553779	538311
Q12972	Q12972	PP1R8_HUMAN	PPP1R8		389838	306752	295272	391282	381012	360429	243542	391661	337472	342535	214303	176862
Q12974	Q12974	TP4A2_HUMAN	PTP4A2				127068	266796	251255	196567		287176		169304
Q12981	Q12981	SEC20_HUMAN	BNIP1			1226640	1151810	1310760	971391	1116200	1151010	1146430	1120080	757186	907707	1128030
Q12986	Q12986	NFX1_HUMAN	NFX1		130102	142065	137764	116375	89158.1
Q12996	Q12996	CSTF3_HUMAN	CSTF3		1460800	1488960	1263070	1329170	1211150	1159230	716710	1091390	1067010	843339	823382	787495
Q12999	Q12999	TSN31_HUMAN	TSPAN31		51020.2	47219.2	85552.5	34558	62934.1	52494.7	116466	115528	139290	125531	104847	123721
Q13011	Q13011	ECH1_HUMAN	ECH1		7169700	5868590	6888690	4725050	5784410	5642140	7258260	7505220	7374720	7809350	7873290	8677620
Q13033	Q13033	STRN3_HUMAN	STRN3		1493990	1338200	1311320	1299140	1377580	1326830	1189600	1382530	1322950	1133260	1090070	1084190
Q13043	Q13043	STK4_HUMAN	STK4		739765	757841	647572	712857	722787	686328		571363	676761	428669
Q13045	Q13045	FLII_HUMAN	FLII		982620	936953	902843	1036390	892397	965874	404596	488963	471804	460685	468208	435215
Q13049	Q13049	TRI32_HUMAN	TRIM32		794858	783704	726686	715992	727649	757982	539712	768652	583815	527996	626065	571869
Q13057	Q13057	COASY_HUMAN	COASY		939169	958483	871449	1020180	875179	982514	556530	671281	613449	495024	471298	484661
Q13061	Q13061	TRDN_HUMAN	TRDN		1236760		739550	739870			1481110		1714020	626651
Q13084	Q13084	RM28_HUMAN	MRPL28		1614630	1834950	1783480	1557470	1187090	1218910		801611	1185670			790991
Q13085	Q13085	ACACA_HUMAN	ACACA		1961700	1980770	1668380	2199780	2039850	1997390	1149930	1487310	1366590	1098930	984336	922653
Q13098	Q13098	CSN1_HUMAN	GPS1		4043190	4143270	4234300	3867890	4151460	4079940	3716360	4220040	3976550	3390720	3236000	3288050
Q13112	Q13112	CAF1B_HUMAN	CHAF1B		457556	452464	492594	400135	444339	409742	351636	362348	417699	335385	261963	315836
Q13123	Q13123	RED_HUMAN	IK		799526	873393	694491	695909	467490	663937	266896	373649	249884	363544	286769	312461
Q13126	Q13126	MTAP_HUMAN	MTAP		6924800	6470610	8307350	5162900	7246320	6542170	12323600	11810400	11807800	11607800	11398700	11696200
Q13131	Q13131	AAPK1_HUMAN	PRKAA1		640417	1005940	870941	1002560	965171	1005770	684747			522371		475412
Q13136	Q13136	LIPA1_HUMAN	PPFIA1		351631	285685	336638	366380	425947	287501	180514	330625	288726	399484	406682	278115
Q13137	Q13137	CACO2_HUMAN	CALCOCO2		819691	912185	956978	907885	853399	974613	909667	890206	932401	799635	788196	902655
Q13144	Q13144	EI2BE_HUMAN	EIF2B5		1329270	1441800	1193490	1454570	1391120	1596560	833445	1021410	949276	816058	732695	791905
Q13148	Q13148	TADBP_HUMAN	TARDBP		1546510	1575570	1566260	1981100	1819030	1796460	846213	1121180	911613	811098	738105	774962
Q13151	Q13151	ROA0_HUMAN	HNRNPA0		2012640	2285120	1907540	1959930	1563490	1665280	842036	1044220	1054390	938025	986860	940188
Q13153	Q13153	PAK1_HUMAN	PAK1		1232030	1079870	1404140	632007	738063	830469	2225080	1680050	1943420	1062760	1198770	1328470
Q13155	Q13155	AIMP2_HUMAN	AIMP2		2021740	2275580	2080270	2748410	2068420	2362710	1021150	1218390	1112890	1013630	943595	726594
Q13158	Q13158	FADD_HUMAN	FADD			140404	220624	141527	69274.2	178811	211592
Q13162	Q13162	PRDX4_HUMAN	PRDX4		25025300	14598300	14053200	10308000	10939800	10819400	23347800	25247800	25156500	18208100	18046400	24660100
Q13177	Q13177	PAK2_HUMAN	PAK2		1435950	1558710	1783420	1206730	1200410	1338000	2746990	3002880	2915720	1725730	1757940	1677160
Q13185	Q13185	CBX3_HUMAN	CBX3		4944180	5048190	6123280	4557790	5530750	5288650	7335360	7047920	7497320	6140880	6241570	6478200
Q13188	Q13188	STK3_HUMAN	STK3		437086	486520	427145	511472	489699	490634	321929	365317	320399	242142	283734	245705
Q13200	Q13200	PSMD2_HUMAN	PSMD2		3708040	3995990	4007890	3870130	4211950	4128840	3393290	3804040	3558360	3144670	3006120	3037720
Q13206	Q13206	DDX10_HUMAN	DDX10		50524.1	52177.6	49564.9	52212.2	47409.7	36800.9	51073.2	64243.4	36776	65480.9	55081.8	54253.2
Q13217	Q13217	DNJC3_HUMAN	DNAJC3		785637	800792	762630	942420	900590	921545	517400	711036	637289	434652
Q13228	Q13228	SBP1_HUMAN	SELENBP1		6962620	6180060	6939410	4676070	6518570	5934660	10498300	10328400	10084300	9894770	9872840	10429400
Q13232	Q13232	NDK3_HUMAN	NME3		1552750	1443800	1450770	1186980	1350030	1209910	1728300	1888790	1766270	1590230	1641450	1507540
Q13242	Q13242	SRSF9_HUMAN	SRSF9		1004530	1203280	1194630	1459540	1340790	1485540	615659	662962	670439	912573	839372	750535
Q13243	Q13243	SRSF5_HUMAN	SRSF5		1247460	1305290	1399470	1023200	1058320	965572	898679	887407	1004570	996041	1066360	842627
Q13247	Q13247	SRSF6_HUMAN	SRSF6		5719840	5050030	4666100	4455530	3489790	3988050	4516240	2034000	2679560	2123730	1325030	3063830
Q13257	Q13257	MD2L1_HUMAN	MAD2L1		6339180	5102240	5995970	6398830	6807290	7248050	4717630	5308660	5278890	4371130	3603220	4157970
Q13263	Q13263	TIF1B_HUMAN	TRIM28		11788000	11967200	12309900	14290300	14761400	14790000	11638600	13357000	12361300	10271300	9451510	9828270
Q13268	Q13268	DHRS2_HUMAN	DHRS2		1301810	1071970	1301500	748646	1007300	998411	1605020	1282680	1458080	1398380	1480990	1959320
Q13277	Q13277	STX3_HUMAN	STX3		1472320	1369580	1581240	1150850	1339450	1329290	1830100	1729770	1867940	1792190	1786180	1876410
Q13283	Q13283	G3BP1_HUMAN	G3BP1		6304790	6840920	7208620	7181970	6852670	6587250	3878820	4579700	4269300	4796910	4203070	4103270
Q13308	Q13308	PTK7_HUMAN	PTK7		1518740	1745440	1459900	1728370	1868820	1705110	1248670	1649500	1663380	1408170	1091840	1138560
Q13309	Q13309	SKP2_HUMAN	SKP2		634367	452545	412029	441800	375693	474150	443462	322612	251629		155774
Q13310	Q13310	PABP4_HUMAN	PABPC4		6926110	6551140	6770560	6065190	6286290	6101940	2531170	3058500	2917470	4599530	4352990	4079580
Q13347	Q13347	EIF3I_HUMAN	EIF3I		6188120	6188000	6288770	7314450	7194520	7278500	4335680	5236150	4728950	3707360	3415380	3461370
Q13362	Q13362	2A5G_HUMAN	PPP2R5C		736245	652050	753697	646723	664628	712761	524673	500419	601301	427466	489329	400586
Q13363	Q13363	CTBP1_HUMAN	CTBP1		768673	809406	737862	918052	859310	879414	472961	735430	554776	548055	520909	472398
Q13371	Q13371	PHLP_HUMAN	PDCL		1641970	1508700	1428140	1438870	1598290	1588390	1599570	1816330	1599430	1602950	1521900	1632620
Q13404	Q13404	UB2V1_HUMAN	UBE2V1		5338370	5527630	6189130	4772550	5866020	5613950	9822420	7530360	9243120	6282430	5459170	7063660
Q13405	Q13405	RM49_HUMAN	MRPL49		1205990	1497010	1382000	1503130	1839870	1879640	1310200	1211270	1239210	1497370	1444830	2110890
Q13409	Q13409	DC1I2_HUMAN	DYNC1I2		1977400	2024970	1935610	1774500	1838180	1874880	2051080	1994280	2092430	1624760	1659200	1790620
Q13418	Q13418	ILK_HUMAN	ILK		201622	132658	69590.4	66104.2	35044.3	50947.2		23138.9
Q13423	Q13423	NNTM_HUMAN	NNT		1253900	1267220	1088190	1246590	1274750	1182450		1024270	844101	720315	494239	756296
Q13425	Q13425	SNTB2_HUMAN	SNTB2		288345	319082	283040	327975	271174	235439	174580	269134	203506	142503	124268	95755.4
Q13426	Q13426	XRCC4_HUMAN	XRCC4		2977460	2666100	3266780	2488630	2844690	2579520	4311520	4724260	4567870	4278910	4386400	4041800
Q13427	Q13427	PPIG_HUMAN	PPIG		33250	22959.8	43946.5	7611			43618	60514.3	36671.9	47048.5	62799.8	35305.4
Q13428	Q13428	TCOF_HUMAN	TCOF1		2504520	2926550	3059980	1941590	2260150	2060440	2873380	3108710	2925220	2771330	2426160	2638180
Q13435	Q13435	SF3B2_HUMAN	SF3B2		7381720	7210000	7848200	5961850	6838960	6566770	5604520	5352670	5324740	6927830	6718960	6450540
Q13438	Q13438	OS9_HUMAN	OS9		140778	143069	166531	178389	180320	141854	140191	225487		157224	177683	154605
Q13439	Q13439	GOGA4_HUMAN	GOLGA4		200255	190488	213234	207492	234415	190030	151005	161952	110517	171080	132177	199692
Q13442	Q13442	HAP28_HUMAN	PDAP1		6460350	6167290	6789830	3835870	5472600	4765730	6695290	6643720	6715010	7351210	7625760	7486030
Q13443	Q13443	ADAM9_HUMAN	ADAM9		43473.6	72410.7	64369.5	72995.3	62360.1	61090.1	49534.1	66156.9	53002.1	64954.3	60225.7	48094.7
Q13445	Q13445	TMED1_HUMAN	TMED1		1176960	1195730	1119160	1095940	1216790	1191710	755340	896270	908888	909007	1019600	952838
Q13451	Q13451	FKBP5_HUMAN	FKBP5		1549010	1667070	1648500	1723010	1822730	1728090	1043010	1406250	1233800	1111670	1090050	991434
Q13464	Q13464	ROCK1_HUMAN	ROCK1		134238	147509	147266	215205	194504	132313	53444.3	90615	126863	66137.5
Q13489	Q13489	BIRC3_HUMAN	BIRC3		2351850	3397490	3432950	2569910	3108710	3078900	3667970	3139570	3590010	3089920	3178830	3711100
Q13492	Q13492	PICAL_HUMAN	PICALM		693112	730404	595391	657964	631728	636504	345563	535348	446753	357798	287839	450597
Q13501	Q13501	SQSTM_HUMAN	SQSTM1		2408430	2300240	2358310	2454220	2680060	2575910	1934860	2105760	2088260	1700610	1718520	2174420
Q13505	Q13505	MTX1_HUMAN	MTX1		2308320	2111210	2012470	2340020	2275630	2705760	1585280	1978690	1803460	2168500	2048100	2024800
Q13509	Q13509	TBB3_HUMAN	TUBB3		730452	922159	618927	756232	786251	674860	316050	382826	487571	292889	288719	316475
Q13510	Q13510	ASAH1_HUMAN	ASAH1		1826070	1622110	2134580	1413460	1879850	1593160	2740050	2729940	2787760	2685460	2771930	2816600
Q13523	Q13523	PRP4B_HUMAN	PRPF4B		2480940	2414250	2550110	1667430	1659800	1988710	2200290	1487520	1801610	2139650	2175210	2496110
Q13526	Q13526	PIN1_HUMAN	PIN1		1859740	1810220	2109150	1963110	2362530	1883430	2279040	2442130	2195110	2339490	2054900	1907090
Q13546	Q13546	RIPK1_HUMAN	RIPK1		626452	553104	563206	550072	549114	539986	383750	515475	331267	624547	243779	350466
Q13547	Q13547	HDAC1_HUMAN	HDAC1		4447460	4316770	4780140	5360460	5255540	5411220	3690890	4081960	3524160	3513960	3161440	3063720
Q13561	Q13561	DCTN2_HUMAN	DCTN2		3762840	4144310	3829750	4541660	6106060	5129840	6386230	5829310	6334070	6893290	6653270	7431810
Q13564	Q13564	ULA1_HUMAN	NAE1		2057580	2207020	2085030	2399830	2499100	2524930	1879960	1975270	1941680	1693230	1605960	1521190
Q13572	Q13572	ITPK1_HUMAN	ITPK1		1050480	1219080	1169450	1316800	1060870	1282530	931784	881202	799749	649439	625955	575373
Q13573	Q13573	SNW1_HUMAN	SNW1		1537330	1710500	1707150	1311030	1323490	1318540	1145650	1123240	1167640	1166050	1069420	1053500
Q13576	Q13576	IQGA2_HUMAN	IQGAP2		455623	627065	453773	685675	518722	529525		550780		387662
Q13586	Q13586	STIM1_HUMAN	STIM1		315404	340427	315774	305867	291395	289682	175610	243704	162054	193353	196343	157103
Q13595	Q13595	TRA2A_HUMAN	TRA2A		1112180	1160660	1143210	1108890	962424	1010760	1232190	1133360	1219370	696853	1476120	1244060
Q13596	Q13596	SNX1_HUMAN	SNX1		1215530	1196530	1220920	1236180	1278670	1312480	1053890	1137080	1053810	1006550	820915	980539
Q13601	Q13601	KRR1_HUMAN	KRR1		476080	584487	519570	417742	312798	384975	226946	433632	325113	280322	589407	224827
Q13610	Q13610	PWP1_HUMAN	PWP1		576926	706253	735609	752454	842341	876433	543793	633873	557561	679204	588998	480846
Q13613	Q13613	MTMR1_HUMAN	MTMR1		214536	281997	307101	328794	311804	304926	150798		181847			139147
Q13615	Q13615	MTMR3_HUMAN	MTMR3		904568	710571	724273	570933	724501	659708	708561	791930	717683	740845	738548	577195
Q13616	Q13616	CUL1_HUMAN	CUL1		1326630	1208710	1180150	1367280	1327110	1195900	1083690	1292280	1215570	1077880	977311	1011630
Q13617	Q13617	CUL2_HUMAN	CUL2		671905	744258	717322	809990	762814	792569	487611	628459	565624	493606	461971	429760
Q13618	Q13618	CUL3_HUMAN	CUL3		1017230	998935	1085050	1064190	1090650	1094330	773075	894284	874279	643932	664431	576211
Q13620	Q13620	CUL4B_HUMAN	CUL4B		1611560	1729560	1719540	1627950	1667680	1751900	1444930	1675870	1557670	1331560	1270680	1242980
Q13625	Q13625	ASPP2_HUMAN	TP53BP2		40973.9	26540.9	24944.7	33454.1	23133.8	40142.2	10833.4			11736.3	6965.58
Q13630	Q13630	FCL_HUMAN	GFUS		2075110	1740890	2139280	1492970	1640760	1676500	2734320	2587440	2631100	2376090	2467000	2444280
Q13636	Q13636	RAB31_HUMAN	RAB31		865586	825207	816394	806333	842265	777887	621058	716167	732313	610610	567224	622513
Q13641	Q13641	TPBG_HUMAN	TPBG		1534090	1294530	1489880	1039620	1454800	1204910	2278100	1907580	2061570	2108600	2023840	2092630
Q13642	Q13642	FHL1_HUMAN	FHL1		4307530	3678300	4880040	2372540	3494410	3272450	11299900	9994520	10566800	7600510	7577730	7175200
Q13643	Q13643	FHL3_HUMAN	FHL3		1691980	1833540	1903590	1404950	2078240	1959520	2613350	2393370	2398790	2908260	2912570	2700090
Q13685	Q13685	AAMP_HUMAN	AAMP		2958560	3036510	3218470	2964020	3400740	3197050	3011120	3260180	3043030	2625400	2568890	2528810
Q13686	Q13686	ALKB1_HUMAN	ALKBH1			349256	281469		265606	354237		393294	354199	243675
Q13724	Q13724	MOGS_HUMAN	MOGS		799830	905677	751234	667147	567251	555973	180010	354053	253254	339328	266902
Q13740	Q13740	CD166_HUMAN	ALCAM		1730930	1472140	1576280	1113130	1508160	1391660	2207570	1942650	1997160	2020740	1974840	2104620
Q13813	Q13813	SPTN1_HUMAN	SPTAN1		4072380	4088950	4647800	3435980	4085180	4122280	4610400	4513920	4664380	4643550	4559520	4613560
Q13823	Q13823	NOG2_HUMAN	GNL2		1243570	1324230	1134440	1063380	773085	784892	559342	678173	527510	608609	133426	405437
Q13838	Q13838	DX39B_HUMAN	DDX39B		18220000	20608100	19870300	24514100	24921300	23540000	13205100	16793600	14423700	13194400	11294900	11076400
Q13867	Q13867	BLMH_HUMAN	BLMH		7710170	5193520	7515730	5070810	6782780	5918270	11477600	9588040	10709700	11229900	10648300	10690500
Q13868	Q13868	EXOS2_HUMAN	EXOSC2		2309840	2267950	2201620	1666390	2153100	1757300	2649520	3030760	2979840	2784940	2563180	2852340
Q13885	Q13885	TBB2A_HUMAN	TUBB2A		964541	1250320	1178860	1394230	1346220	1482260	809358	952811	985164	689769	614195	641205
Q13888;Q6P1K8	Q13888;Q6P1K8	T2H2L_HUMAN;TF2H2_HUMAN	GTF2H2;GTF2H2C		72068.5	89928	71405.5	110002	95031.8	78990.7	29219.3	54747		8381.49		22595.2
Q13895	Q13895	BYST_HUMAN	BYSL		1786370	1868450	1736760	1792890	1547130	1670290	1066840	1183630	1143490	1095340	949640	941955
Q13907	Q13907	IDI1_HUMAN	IDI1		1996350	1851240	1839930	1740190	1968830	1919780	2250700	2299620	2163500	2116440	1924840	1998580
Q13951	Q13951	PEBB_HUMAN	CBFB		3302290	3045140	3342760	2684280	3289490	3051520	3552180	3579260	3618340	3369420	3363730	3288360
Q14008	Q14008	CKAP5_HUMAN	CKAP5		1363390	1381770	1336510	1373050	1261270	1390790	902839	806515	746923	791738	731539	675951
Q14011	Q14011	CIRBP_HUMAN	CIRBP		1580460	1889980	2249000	1718120	2191650	2036000	1428350	1378050	1426580	2078400	1958120	2300400
Q14012	Q14012;Q8IU85	KCC1A_HUMAN	CAMK1		723812	759034	734435	758241	903542	677311	668118	952339	787563	664789	668333	466085
Q14019	Q14019	COTL1_HUMAN	COTL1		11703600	11570400	13504100	10141900	12552800	11520600	16876600	17151100	17147700	15811000	15895500	15788900
Q14061	Q14061	COX17_HUMAN	COX17		1966830	1671830	1874620	1838310	2344520	2408640	2849360	1804530	2441580	2841860	2159070	2312400
Q14103	Q14103	HNRPD_HUMAN	HNRNPD		57997300	51405000	58316100	41506100	53486800	48462800	50673800	50652400	49658600	71039200	66833900	65931100
Q14108	Q14108	SCRB2_HUMAN	SCARB2		4463610	4334410	5654350	3533630	4607330	4253150	7493260	6504770	7035800	6729210	6482960	7294330
Q14118	Q14118	DAG1_HUMAN	DAG1		1609890	1186270	1617660	1103400	1262680	1137030	1920600	1863570	1985680	1976450	1874430	2119670
Q14126	Q14126	DSG2_HUMAN	DSG2		2653740	2658880	2786940	2583550	2983130	3096540	2533810	2522640	2573330	2683760	2687960	2542900
Q14137	Q14137	BOP1_HUMAN	BOP1		1370080	1259060	1369180	1287750	1059960	1418090	1027990	816058	881671	740456	609683	901458
Q14139	Q14139	UBE4A_HUMAN	UBE4A		1451050	1464680	1320510	1447470	1473230	1586070	987923	1173510	1290430	976939	660585	744426
Q14141	Q14141	SEPT6_HUMAN	SEPTIN6		187413	308425	217168	217197	231691	213578	255926	290635	288490	279992	267648	275935
Q14145	Q14145	KEAP1_HUMAN	KEAP1		457600	533561	525727	557205	515737	518197	403987	313014	364896	368326	313570	300985
Q14151	Q14151	SAFB2_HUMAN	SAFB2		198998	222940	291790	190053	224806	184094	81753	133706	144980	91979	113094	130446
Q14152	Q14152	EIF3A_HUMAN	EIF3A		5409480	5377410	5236680	5315020	4297930	4593710	2795210	3468170	3233010	2843900	2300520	2577120
Q14157	Q14157	UBP2L_HUMAN	UBAP2L		5961890	5691940	6164650	4549100	6474100	5676110	6155970	5984680	6168090	8905810	8994340	8675060
Q14160	Q14160;Q9BTT6	SCRIB_HUMAN	SCRIB		1405590	1252300	1057740	1240970	1184990	1201580	789574	894346	839359	683726	610805	789216
Q14165	Q14165	MLEC_HUMAN	MLEC		4584820	4889930	5246200	5048570	5196320	5586060	4767610	4666010	4300660	4096320	3535470	3954460
Q14166	Q14166	TTL12_HUMAN	TTLL12		2928620	3085700	2694920	3200790	3236470	3441620	1753760	2085270	1903050	1627330	1448450	1468910
Q14168	Q14168	MPP2_HUMAN	MPP2			180468	318192	365441	342824	368216			122238			154274
Q14181	Q14181	DPOA2_HUMAN	POLA2		1046780	1130580	958600	1164350	1165070	1164480	843297	886949	779586	805498	634798	662987
Q14192	Q14192	FHL2_HUMAN	FHL2		1049750	1106820	1324610	938121	1228670	1262970	1819400	1533070	1661310	1631000	1594380	1659360
Q14195	Q14195	DPYL3_HUMAN	DPYSL3			393654	344214		157748		156238	284855	278038	299175	264373	206134
Q14203	Q14203	DCTN1_HUMAN	DCTN1		2002360	2057410	2054360	2319310	2318120	2345550	1511680	1773030	1603380	1390690	1290470	1335420
Q14204	Q14204	DYHC1_HUMAN	DYNC1H1		1995380	1965750	1739730	2320980	2008560	2106410	942074	1141420	1052300	990717	767266	879708
Q14232	Q14232	EI2BA_HUMAN	EIF2B1		2239640	2132020	2369380	2202780	2205430	2182390	2661200	2935620	2781290	2116590	2015160	1967700
Q14240	Q14240	IF4A2_HUMAN	EIF4A2		5383630	5902160	5637010	6330600	6248810	5784730	4304870	5154800	4938650	3780090	3241760	3181860
Q14244	Q14244	MAP7_HUMAN	MAP7		268635	279573	255110	131452	149796	112629	322871	247640	397267	178957	122679	214234
Q14247	Q14247	SRC8_HUMAN	CTTN		2032980	1839940	2071240	1395200	1981690	1769190	3471800	3309590	3510240	2791500	2746400	2743560
Q14254	Q14254	FLOT2_HUMAN	FLOT2		775250	859675	810488	907534	944702	941773	593503	664796	657355	710019	684690	843667
Q14257	Q14257	RCN2_HUMAN	RCN2		1256160	1505290	1340780	1316880	1622160	1672470	1436480	1357530	1503800	1951740	1943300	1809540
Q14258	Q14258	TRI25_HUMAN	TRIM25		583434	653329	513172	493886	400242	416840		347982	341557	322267	258364
Q14315	Q14315	FLNC_HUMAN	FLNC		1367130	1452060	1471600	1573000	1500370	1588910	1245960	1551320	1419940	1012550	980399	862529
Q14318	Q14318	FKBP8_HUMAN	FKBP8		1346800	1574350	1294270	1639360	1445400	1619110	694632	866968	708958	795428	698312	586739
Q14320	Q14320	FA50A_HUMAN	FAM50A		720091	914853	867405	829528	833406	879359	710421	795354	743383	663998	617992	641727
Q14344	Q14344	GNA13_HUMAN	GNA13		3055140	3183740	3108390	3429110	3262710	3612970	3031980	2760160	2882040	2019430	2356770	2383460
Q14353	Q14353	GAMT_HUMAN	GAMT		1306080	1446500	1618450	1493700	1652180	1652130	1443550	1344870	1440770	1322150	1298680	1607860
Q14376	Q14376	GALE_HUMAN	GALE		456003	477628	483389	657547	591410	581063	193893	547042	359854	354145	228380	244356
Q14444	Q14444	CAPR1_HUMAN	CAPRIN1		9375120	8442760	9896170	7006460	8811170	8007080	8183790	7658950	8494110	9934490	9491950	10113300
Q14498	Q14498	RBM39_HUMAN	RBM39		4701930	4536260	4288010	3702710	3216970	3358080	2062400	2250180	2394010	2648970	2439050	2691490
Q14520	Q14520	HABP2_HUMAN	HABP2		6255130	6084450	6261180	4415210	5497750	5026230	7379510	9241870	7353590	6904010	8126310	7692600
Q14534	Q14534	ERG1_HUMAN	SQLE			97189.1		99410.1	82814.1	50558.6		30972.6	23152.9
Q14554	Q14554	PDIA5_HUMAN	PDIA5		8776580	9898920	10511900	10072700	12530300	12238000	8866450	11055300	10347600	13017200	13417400	10694000
Q14558	Q14558	KPRA_HUMAN	PRPSAP1		754828	702499	664212	610557	561315	593037	725187	778478	748496	585615	503802	601295
Q14566	Q14566	MCM6_HUMAN	MCM6		4871190	5005480	4873660	5746780	5911810	5607390	3782010	4432650	3999130	3539880	3202370	3256700
Q14568	Q14568	HS902_HUMAN	HSP90AA2P		3287630	2189960	2781770	2262400	2856290	3181130	3478580	2598590	3194060	3616500	2897610	2702370
Q14587	Q14587	ZN268_HUMAN	ZNF268		1084210	1434410		1125950	1473370	953777	958548	2214530	1734090	1879630	1095400	1324110
Q14651	Q14651	PLSI_HUMAN	PLS1		1237010	1290260	1072730	1359600	1407650	1258670	909167	1244670	900055	986902	982050	963892
Q14657	Q14657	LAGE3_HUMAN	LAGE3		3424450	3497170	3921660	2330870	2786190	2471820	2924230	3524600	4212070	3263350	2531340	3767880
Q14669	Q14669	TRIPC_HUMAN	TRIP12		376796	358029	300289	373945	341744	385038	129744	200222	175935	169866	135953	155876
Q14671	Q14671;Q8TB72	PUM1_HUMAN	PUM1		1845350	1955290	1933870	2196820	2033900	2156790	1214080	1539140	1415450	1259660	1031290	1225110
Q14676	Q14676	MDC1_HUMAN	MDC1		530167	768384	722330	932550	982260	1215820	1562400	1068390	1046940	1516900	869847	1078220
Q14677	Q14677	EPN4_HUMAN	CLINT1		1246000	1255200	1298570	1195300	1336990	1324670	1190210	1287050	1364740	1115700	1163250	1123850
Q14683	Q14683	SMC1A_HUMAN	SMC1A			291412	310271
[truncated: 2,089 more rows]
