# Supplementary material for: Exploring the anticancer mechanism of cardiac glycosides using proteome integral solubility alteration approach
Source: Cancer Med. 2024 Sep 30;13(18):e70252. doi: 10.1002/cam4.70252 (PMC11442762; doi:10.1002/cam4.70252)
Supplement: Supplementary file 3 — Table S2: [file CAM4-13-e70252-s001.xlsx]

## Sheet: result_curve_curvature1fold1
name	ID	Digitoxin_vs_Digoxin_p.val	Digitoxin_vs_DMSO_p.val	Digoxin_vs_DMSO_p.val	Ouabain_vs_DMSO_p.val	Digitoxin_vs_Digoxin_p.adj	Digitoxin_vs_DMSO_p.adj	Digoxin_vs_DMSO_p.adj	Ouabain_vs_DMSO_p.adj	Digitoxin_vs_Digoxin_significant	Digitoxin_vs_DMSO_significant	Digoxin_vs_DMSO_significant	Ouabain_vs_DMSO_significant	significant	Digitoxin_vs_Digoxin_ratio	Digitoxin_vs_DMSO_ratio	Digoxin_vs_DMSO_ratio	Ouabain_vs_DMSO_ratio	Digitoxin_centered	Digoxin_centered	DMSO_centered	Ouabain_centered
AARS2	Q5JTZ9	0.0718322	2.01e-06	3.05e-07	0.0236769	0.188	2.61e-05	6.83e-06	0.0831	FALSE	TRUE	TRUE	FALSE	TRUE	0.192	-0.895	-1.09	-0.254	-0.336	-0.528	0.559	0.305
AASDHPPT	Q9NRN7	0.00072611	5.49e-06	7.28e-08	0.000243835	0.0117	4.8e-05	4.56e-06	0.00479	FALSE	FALSE	TRUE	FALSE	TRUE	0.426	-0.758	-1.18	-0.49	-0.15	-0.576	0.608	0.118
ABAT	P80404	0.221311	1.22e-05	2.85e-06	0.366859	0.387	7.93e-05	1.93e-05	0.521	FALSE	TRUE	TRUE	FALSE	TRUE	-0.16	0.946	1.11	0.116	0.404	0.564	-0.542	-0.426
ABCF3	Q9NUQ8	0.0787895	0.036618	0.00129244	0.562055	0.198	0.0536	0.00237	0.693	FALSE	FALSE	TRUE	FALSE	TRUE	0.559	-0.687	-1.25	-0.172	-0.161	-0.719	0.526	0.354
ABHD11	Q8NFV4	0.00902709	0.0151071	9.31e-05	0.00465401	0.0545	0.0244	0.000248	0.0303	TRUE	FALSE	TRUE	TRUE	TRUE	1.2	-1.09	-2.28	-1.34	0.0909	-1.1	1.18	-0.163
ABRACL	Q9P1F3	0.0200224	0.031298	0.000325719	0.621469	0.0855	0.0467	0.000714	0.743	FALSE	FALSE	TRUE	FALSE	TRUE	-0.577	0.523	1.1	-0.107	0.144	0.721	-0.379	-0.486
ACAA2	P42765	0.0122536	2.4e-07	2.37e-08	0.00214443	0.0657	8.14e-06	3.6e-06	0.0187	FALSE	TRUE	TRUE	FALSE	TRUE	-0.243	0.934	1.18	0.325	0.325	0.568	-0.609	-0.284
ACADM	P11310	0.000369667	6.74e-06	6.01e-08	0.00963468	0.00741	5.44e-05	4.42e-06	0.0466	FALSE	FALSE	TRUE	FALSE	TRUE	0.333	-0.53	-0.863	-0.204	-0.131	-0.464	0.399	0.195
ACAP2	Q15057	0.0405907	0.000110141	5.94e-06	0.138863	0.132	0.000407	3.13e-05	0.269	FALSE	TRUE	TRUE	FALSE	TRUE	0.523	-1.34	-1.86	-0.359	-0.448	-0.971	0.889	0.53
ACAT2	Q9BWD1	0.0841669	9.7e-08	2.38e-08	0.000428585	0.207	4.87e-06	3.6e-06	0.00721	FALSE	TRUE	TRUE	FALSE	TRUE	-0.146	0.975	1.12	0.387	0.354	0.501	-0.621	-0.234
ACLY	P53396	0.000274196	9.28e-05	2.77e-07	0.0121864	0.00617	0.000358	6.64e-06	0.054	FALSE	FALSE	TRUE	FALSE	TRUE	0.419	-0.479	-0.898	-0.237	-0.0752	-0.494	0.403	0.166
ACOT7	O00154	0.726133	4.66e-07	3.38e-07	0.0030358	0.831	1.18e-05	6.97e-06	0.0236	FALSE	TRUE	TRUE	FALSE	TRUE	-0.0332	0.999	1.03	0.353	0.403	0.436	-0.596	-0.243
ACSL1	P33121	0.0126319	0.0424134	0.000285604	0.912694	0.0668	0.0608	0.000638	0.945	FALSE	FALSE	TRUE	FALSE	TRUE	0.88	-0.678	-1.56	0.033	-0.127	-1.01	0.551	0.584
ACTG1	P63261	0.0419431	1.1e-06	1.41e-07	0.00799613	0.135	1.87e-05	5.7e-06	0.0415	FALSE	FALSE	TRUE	FALSE	TRUE	0.18	-0.77	-0.949	-0.253	-0.277	-0.456	0.493	0.24
ACTN1	P12814	0.234885	7.9e-07	2.55e-07	0.0208724	0.401	1.53e-05	6.51e-06	0.0767	FALSE	TRUE	TRUE	FALSE	TRUE	-0.103	0.838	0.941	0.222	0.338	0.441	-0.5	-0.279
ACTN2	P35609	0.0219307	0.388148	0.00455705	0.000523859	0.0896	0.441	0.00727	0.00805	FALSE	FALSE	TRUE	TRUE	TRUE	-0.993	0.333	1.33	1.82	-0.536	0.458	-0.869	0.947
ACTN4	O43707	0.171455	1.86e-06	4.57e-07	0.0276123	0.329	2.51e-05	7.7e-06	0.0923	FALSE	TRUE	TRUE	FALSE	TRUE	-0.152	0.973	1.13	0.265	0.382	0.535	-0.591	-0.326
ACY1	Q03154	0.0183927	7.19e-05	2.61e-06	0.18092	0.0807	0.000293	1.82e-05	0.322	FALSE	FALSE	TRUE	FALSE	TRUE	-0.298	0.671	0.969	-0.153	0.299	0.597	-0.372	-0.525
ACYP1	P07311	7.93e-05	0.012491	0.00889916	0.663493	0.00283	0.0207	0.0133	0.774	TRUE	FALSE	FALSE	FALSE	TRUE	0.735	0.356	-0.379	-0.053	0.375	-0.36	0.019	-0.034
ADA	P00813	0.071006	5.79e-05	5.06e-06	0.361961	0.187	0.000248	2.82e-05	0.516	FALSE	FALSE	TRUE	FALSE	TRUE	-0.227	0.727	0.953	0.108	0.28	0.506	-0.447	-0.339
AFG3L2	Q9Y4W6	0.0217613	6.06e-07	9.85e-06	0.0316814	0.0894	1.37e-05	4.45e-05	0.101	FALSE	TRUE	FALSE	FALSE	TRUE	-0.252	-0.987	-0.735	-0.232	-0.499	-0.247	0.489	0.257
AHCY	P23526	0.073826	1.26e-06	2.08e-07	0.00161808	0.191	1.97e-05	6.51e-06	0.0155	FALSE	TRUE	TRUE	FALSE	TRUE	-0.162	0.797	0.958	0.342	0.272	0.434	-0.524	-0.182
AIF1L	Q9BQI0	0.000520826	1.1e-06	0.000449507	0.247756	0.00933	1.87e-05	0.000941	0.402	FALSE	TRUE	FALSE	FALSE	TRUE	0.537	1.08	0.548	-0.134	0.71	0.173	-0.375	-0.509
AIMP1	Q12904	0.230875	4.45e-05	9.29e-06	0.949154	0.397	0.000201	4.29e-05	0.968	FALSE	FALSE	TRUE	FALSE	TRUE	0.145	-0.757	-0.902	0.00745	-0.344	-0.489	0.413	0.42
AIMP2	Q13155	0.15845	1.62e-05	2.91e-06	0.135216	0.312	9.68e-05	1.94e-05	0.264	FALSE	TRUE	TRUE	FALSE	TRUE	0.205	-1	-1.21	-0.218	-0.396	-0.6	0.607	0.389
AK2	P54819	0.0695806	6.89e-06	8.48e-07	0.0345958	0.184	5.51e-05	9.49e-06	0.107	FALSE	FALSE	TRUE	FALSE	TRUE	-0.174	0.706	0.88	-0.209	0.362	0.536	-0.344	-0.553
AKAP12	Q02952	0.30991	5.86e-07	1.63e-06	0.00770118	0.484	1.35e-05	1.37e-05	0.0404	FALSE	TRUE	FALSE	FALSE	TRUE	0.0976	0.968	0.87	0.3	0.433	0.336	-0.534	-0.234
AKR1B1	P15121	0.278316	6.11e-07	2.22e-07	0.00943876	0.449	1.37e-05	6.51e-06	0.0461	FALSE	TRUE	TRUE	FALSE	TRUE	-0.0914	0.842	0.934	0.253	0.335	0.426	-0.507	-0.254
AKR7A2	O43488	0.00166367	5.85e-06	1.14e-07	0.00372789	0.0192	4.94e-05	5.14e-06	0.0264	FALSE	FALSE	TRUE	FALSE	TRUE	0.325	-0.646	-0.971	-0.288	-0.17	-0.495	0.476	0.188
AKT2	P31751	0.42469	0.00225213	0.000588546	0.0313767	0.595	0.00484	0.00119	0.101	FALSE	FALSE	TRUE	FALSE	TRUE	0.177	-0.852	-1.03	-0.528	-0.25	-0.427	0.603	0.0741
ALAD	P13716	0.222747	1.98e-05	4.41e-06	0.295094	0.388	0.000112	2.57e-05	0.453	FALSE	TRUE	TRUE	FALSE	TRUE	-0.192	1.08	1.27	0.163	0.449	0.641	-0.627	-0.464
ALB	P02768	0.276227	6.15e-06	1.81e-06	0.147815	0.447	5.1e-05	1.43e-05	0.28	FALSE	TRUE	TRUE	FALSE	TRUE	-0.128	0.919	1.05	0.174	0.384	0.512	-0.535	-0.361
ALDH16A1	Q8IZ83	0.00102625	2.4e-08	9.14e-07	0.00116029	0.0145	2.51e-06	9.79e-06	0.0126	FALSE	TRUE	FALSE	FALSE	TRUE	0.284	0.926	0.641	0.279	0.464	0.18	-0.462	-0.182
ALDH18A1	P54886	0.00907035	3.5e-10	1.76e-09	0.00143071	0.0545	2.03e-07	1.43e-06	0.0144	FALSE	TRUE	TRUE	FALSE	TRUE	-0.24	-1.65	-1.42	-0.321	-0.807	-0.568	0.848	0.527
ALDH1A2	O94788	0.38275	8.88e-07	3.84e-07	0.00419104	0.556	1.67e-05	7.28e-06	0.0285	FALSE	TRUE	TRUE	FALSE	TRUE	-0.0714	0.795	0.866	0.285	0.308	0.38	-0.487	-0.202
ALDOA	P04075	0.107517	4.16e-06	7.07e-07	0.050483	0.242	4.02e-05	8.88e-06	0.135	FALSE	TRUE	TRUE	FALSE	TRUE	-0.198	0.971	1.17	0.248	0.374	0.572	-0.597	-0.348
ALDOC	P09972	0.335399	6.93e-06	2.32e-06	0.0274663	0.509	5.51e-05	1.68e-05	0.092	FALSE	TRUE	TRUE	FALSE	TRUE	-0.128	1.04	1.17	0.325	0.406	0.534	-0.633	-0.307
AMOT	Q4VCS5	0.534939	8.47e-06	4.14e-06	0.0994356	0.687	6.13e-05	2.46e-05	0.212	FALSE	TRUE	TRUE	FALSE	TRUE	0.0716	-0.891	-0.963	-0.202	-0.377	-0.449	0.514	0.312
ANKRD13D	Q6ZTN6	0.0201986	0.10448	0.000982172	0.809059	0.0858	0.136	0.00187	0.878	FALSE	FALSE	TRUE	FALSE	TRUE	0.958	-0.623	-1.58	-0.087	-0.0503	-1.01	0.573	0.486
ANO10	Q9NW15	0.135374	0.00697936	0.000486096	0.0717601	0.284	0.0126	0.00101	0.17	FALSE	FALSE	TRUE	FALSE	TRUE	-0.386	0.796	1.18	0.477	0.182	0.568	-0.614	-0.137
ANXA2	P07355	0.856794	2.6e-09	2.34e-09	2.26e-07	0.916	7.08e-07	1.59e-06	4.85e-05	FALSE	TRUE	TRUE	TRUE	TRUE	0.0137	-1.34	-1.35	-0.861	-0.451	-0.465	0.889	0.0274
AP2A2	O94973	0.581145	1.14e-06	6.64e-07	0.70151	0.724	1.88e-05	8.63e-06	0.8	FALSE	TRUE	TRUE	FALSE	TRUE	0.0485	-0.842	-0.89	-0.0336	-0.4	-0.449	0.441	0.408
AP2S1	P53680	0.670564	3.97e-05	7.09e-05	0.569662	0.794	0.000188	0.000198	0.7	FALSE	TRUE	FALSE	FALSE	TRUE	-0.0614	-0.943	-0.881	-0.0823	-0.466	-0.405	0.477	0.394
APEH	P13798	0.984053	7.51e-07	7.65e-07	0.0370942	0.991	1.5e-05	8.95e-06	0.112	FALSE	TRUE	TRUE	FALSE	TRUE	0.00208	1.05	1.04	0.242	0.463	0.461	-0.583	-0.341
APIP	Q96GX9	0.216275	3.19e-05	6.58e-06	0.31342	0.381	0.000159	3.36e-05	0.469	FALSE	TRUE	TRUE	FALSE	TRUE	-0.169	0.888	1.06	0.136	0.367	0.537	-0.52	-0.384
APOB	P04114	0.00850912	0.0391325	0.000191376	0.0542093	0.0528	0.0568	0.00045	0.141	FALSE	FALSE	TRUE	FALSE	TRUE	-0.991	0.724	1.72	-0.666	0.281	1.27	-0.443	-1.11
APOE	P02649	0.609642	5.5e-05	2.78e-05	0.122417	0.747	0.000238	9.44e-05	0.245	FALSE	TRUE	TRUE	FALSE	TRUE	-0.0812	0.999	1.08	0.259	0.414	0.496	-0.585	-0.325
ARAP1	Q96P48	0.0739922	5.82e-06	7.62e-07	0.571066	0.191	4.94e-05	8.95e-06	0.701	FALSE	TRUE	TRUE	FALSE	TRUE	0.22	-0.924	-1.14	-0.065	-0.39	-0.611	0.533	0.468
ARHGAP1	Q07960	0.126056	2.02e-06	4.12e-07	0.00560758	0.27	2.61e-05	7.36e-06	0.0336	FALSE	FALSE	TRUE	FALSE	TRUE	-0.137	0.768	0.905	0.286	0.278	0.415	-0.49	-0.204
ARPC1A	Q92747	1.84e-05	2.23e-08	1.78e-05	0.20457	0.00115	2.45e-06	6.8e-05	0.351	FALSE	TRUE	FALSE	FALSE	TRUE	0.572	1.15	0.574	0.105	0.689	0.118	-0.456	-0.351
ARSA	P15289	0.062697	3.19e-05	2.85e-06	0.201997	0.172	0.000159	1.93e-05	0.348	FALSE	FALSE	TRUE	FALSE	TRUE	-0.236	0.782	1.02	-0.154	0.371	0.607	-0.412	-0.566
ASAH1	Q13510	0.248788	7.93e-06	2.11e-06	0.222091	0.418	5.89e-05	1.57e-05	0.372	FALSE	TRUE	TRUE	FALSE	TRUE	-0.131	0.86	0.991	0.139	0.363	0.493	-0.497	-0.359
ASDURF	L0R819	0.0414466	1.76e-06	2.39e-05	0.00998888	0.134	2.4e-05	8.48e-05	0.0475	FALSE	TRUE	TRUE	FALSE	TRUE	0.354	1.44	1.09	0.478	0.69	0.336	-0.752	-0.274
ASNS	P08243	0.000798629	2.19e-05	1.96e-07	0.0307417	0.0124	0.00012	6.39e-06	0.0991	FALSE	FALSE	TRUE	FALSE	TRUE	0.418	-0.649	-1.07	-0.225	-0.164	-0.582	0.485	0.26
ATAD3A	Q9NVI7	0.0033084	0.0112914	3.43e-05	0.565187	0.0291	0.0191	0.000111	0.695	TRUE	FALSE	TRUE	FALSE	TRUE	0.915	-0.743	-1.66	-0.144	-0.107	-1.02	0.636	0.492
ATG7	O95352	0.276443	0.0264936	0.00358748	0.329984	0.447	0.0401	0.00584	0.486	FALSE	FALSE	TRUE	FALSE	TRUE	0.453	-1.02	-1.47	-0.403	-0.295	-0.748	0.723	0.32
ATG9A	Q7Z3C6	8.75e-05	0.000517206	3.85e-07	0.0557259	0.00295	0.00143	7.28e-06	0.144	TRUE	FALSE	TRUE	FALSE	TRUE	0.657	-0.527	-1.18	-0.23	-0.0415	-0.699	0.485	0.255
ATP2A2	P16615	0.0469092	1.15e-07	2.17e-08	3.02e-05	0.143	5.51e-06	3.6e-06	0.00132	FALSE	TRUE	TRUE	FALSE	TRUE	0.141	-0.782	-0.923	-0.434	-0.247	-0.388	0.535	0.1
ATP5IF1	Q9UII2	0.368036	0.00275236	0.0139766	0.05281	0.541	0.0057	0.0201	0.139	FALSE	TRUE	FALSE	FALSE	TRUE	0.308	1.27	0.962	0.714	0.534	0.226	-0.736	-0.0229
ATP5PO	P48047	0.00687787	0.000256099	3.72e-06	0.511058	0.0457	0.000802	2.27e-05	0.65	FALSE	FALSE	TRUE	FALSE	TRUE	0.36	-0.579	-0.939	0.0732	-0.218	-0.578	0.361	0.434
ATP6AP2	O75787	0.292437	0.000170079	0.000916446	0.0431466	0.465	0.000569	0.00176	0.122	FALSE	TRUE	FALSE	FALSE	TRUE	-0.174	-0.887	-0.713	-0.36	-0.397	-0.223	0.49	0.13
BAD	Q92934	0.127175	0.000153604	1.72e-05	0.388786	0.272	0.00053	6.64e-05	0.54	FALSE	TRUE	TRUE	FALSE	TRUE	-0.262	0.907	1.17	0.142	0.352	0.614	-0.555	-0.412
BAG3	O95817	0.162892	1.88e-06	9.6e-06	0.647749	0.318	2.51e-05	4.36e-05	0.762	FALSE	TRUE	FALSE	FALSE	TRUE	0.136	0.848	0.712	0.0425	0.447	0.311	-0.401	-0.358
BASP1	P80723	0.276965	9.78e-07	3.11e-06	0.00055357	0.447	1.78e-05	2.01e-05	0.00831	FALSE	TRUE	TRUE	FALSE	TRUE	0.129	1.13	1	0.55	0.462	0.332	-0.672	-0.122
BAX	Q07812	0.334064	8.17e-06	2.69e-06	0.0209418	0.508	6e-05	1.85e-05	0.0768	FALSE	TRUE	TRUE	FALSE	TRUE	-0.119	0.944	1.06	0.319	0.362	0.482	-0.582	-0.262
BCAP29	Q9UHQ4	0.886901	1.78e-05	1.49e-05	0.0713143	0.935	0.000103	5.99e-05	0.169	FALSE	TRUE	TRUE	FALSE	TRUE	-0.0217	1.09	1.11	0.298	0.467	0.488	-0.627	-0.329
BCAP31	P51572	0.0804463	5.68e-07	1.09e-07	0.00253404	0.201	1.32e-05	5.14e-06	0.0209	FALSE	TRUE	TRUE	FALSE	TRUE	-0.216	1.18	1.4	0.438	0.428	0.644	-0.755	-0.317
BCAT2	O15382	0.938477	1.44e-07	1.35e-07	0.134569	0.966	6.3e-06	5.6e-06	0.263	FALSE	TRUE	TRUE	FALSE	TRUE	-0.00748	1.15	1.16	0.153	0.537	0.545	-0.618	-0.464
BCS1L	Q9Y276	0.0912283	0.0721768	0.00287157	0.334222	0.219	0.0975	0.00477	0.49	FALSE	FALSE	TRUE	FALSE	TRUE	0.655	-0.705	-1.36	-0.357	-0.0992	-0.755	0.605	0.248
BET1L	Q9NYM9	0.767879	1.71e-05	1.19e-05	0.0148449	0.86	0.0001	5.04e-05	0.0613	FALSE	TRUE	TRUE	FALSE	TRUE	-0.0482	1.18	1.23	0.463	0.461	0.509	-0.716	-0.254
BID	P55957	0.0745661	0.0100886	0.000386303	0.000167597	0.192	0.0174	0.000829	0.00394	FALSE	FALSE	FALSE	TRUE	TRUE	-0.318	0.503	0.821	-0.912	0.4	0.718	-0.103	-1.02
BLMH	Q13867	0.311358	8.9e-05	2.21e-05	0.405887	0.485	0.000346	8.05e-05	0.556	FALSE	TRUE	TRUE	FALSE	TRUE	-0.163	0.936	1.1	0.133	0.394	0.557	-0.542	-0.409
BPIFB1	Q8TDL5	0.0214884	3.11e-06	2.4e-07	0.00691695	0.0886	3.36e-05	6.51e-06	0.0379	FALSE	TRUE	TRUE	FALSE	TRUE	-0.287	0.946	1.23	0.356	0.312	0.599	-0.634	-0.278
BPNT1	O95861	0.232326	1.04e-06	3.23e-07	0.00111122	0.399	1.83e-05	6.97e-06	0.0123	FALSE	TRUE	TRUE	FALSE	TRUE	-0.114	0.895	1.01	0.397	0.32	0.433	-0.575	-0.178
BRI3BP	Q8WY22	0.911182	0.000132709	0.000156178	0.302805	0.949	0.000473	0.000382	0.46	FALSE	TRUE	TRUE	FALSE	TRUE	0.0194	0.988	0.969	0.184	0.453	0.434	-0.535	-0.352
BTF3	P20290	0.00577252	5.75e-06	2.05e-07	0.00314903	0.0408	4.9e-05	6.51e-06	0.0241	FALSE	TRUE	TRUE	FALSE	TRUE	-0.344	0.831	1.18	0.379	0.235	0.579	-0.597	-0.217
BTF3L4	Q96K17	0.142364	7.55e-06	1.4e-06	0.139533	0.292	5.79e-05	1.23e-05	0.27	FALSE	TRUE	TRUE	FALSE	TRUE	-0.193	0.986	1.18	0.195	0.396	0.589	-0.59	-0.395
BUD31	P41223	0.141573	0.0563314	0.00354238	0.169751	0.29	0.0781	0.00579	0.307	FALSE	FALSE	TRUE	FALSE	TRUE	0.522	-0.704	-1.23	0.484	-0.343	-0.865	0.362	0.846
C18orf21	Q32NC0	0.622567	3.36e-05	1.78e-05	0.00233013	0.755	0.000166	6.81e-05	0.0199	FALSE	TRUE	TRUE	TRUE	TRUE	-0.131	1.77	1.9	-1.03	1.11	1.24	-0.662	-1.69
C1orf52	Q8N6N3	0.0122862	6.97e-08	9.12e-07	0.0522881	0.0657	4.09e-06	9.79e-06	0.138	FALSE	TRUE	TRUE	FALSE	TRUE	0.306	1.33	1.03	0.222	0.687	0.381	-0.645	-0.423
C9orf78	Q9NZ63	0.682282	1.26e-05	7.7e-06	0.000673681	0.801	8.12e-05	3.76e-05	0.00936	FALSE	TRUE	TRUE	FALSE	TRUE	-0.0562	1.02	1.08	0.633	0.338	0.394	-0.682	-0.0493
CAAP1	Q9H8G2	0.588452	3.49e-08	2.36e-08	0.000222693	0.73	2.87e-06	3.6e-06	0.00458	FALSE	TRUE	TRUE	FALSE	TRUE	-0.04	1.01	1.05	0.392	0.395	0.435	-0.612	-0.219
CAD	P27708	0.000185705	2.44e-05	9.65e-08	0.00882509	0.00481	0.000129	5.14e-06	0.0444	FALSE	FALSE	TRUE	FALSE	TRUE	0.577	-0.732	-1.31	-0.33	-0.139	-0.716	0.593	0.263
CADM1	Q9BY67	0.213899	1.17e-05	2.69e-06	0.9196	0.378	7.67e-05	1.85e-05	0.95	FALSE	TRUE	TRUE	FALSE	TRUE	-0.158	0.92	1.08	0.0123	0.417	0.575	-0.502	-0.49
CADM4	Q8NFZ8	0.0970763	3.8e-05	4.36e-06	0.0822049	0.227	0.000182	2.55e-05	0.185	FALSE	FALSE	TRUE	FALSE	TRUE	-0.214	0.793	1.01	0.225	0.287	0.5	-0.506	-0.281
CALD1	Q05682	0.0077658	0.00337657	2.65e-05	0.000226936	0.0493	0.00679	9.15e-05	0.00463	FALSE	FALSE	TRUE	TRUE	TRUE	-0.533	0.612	1.14	0.888	-0.0495	0.484	-0.661	0.227
CALM1	P0DP23	0.00894429	6.87e-05	1.65e-06	0.360232	0.0541	0.000282	1.37e-05	0.514	FALSE	FALSE	TRUE	FALSE	TRUE	-0.362	0.714	1.08	-0.108	0.294	0.655	-0.42	-0.528
CALML5	Q9NZT1	0.0321712	1.04e-05	0.000271007	0.157818	0.114	7.03e-05	0.000608	0.293	FALSE	TRUE	TRUE	FALSE	TRUE	0.904	2.86	1.96	0.557	1.52	0.614	-1.34	-0.787
CALU	O43852	0.00470364	0.00531371	2.57e-05	0.00390857	0.0356	0.01	8.92e-05	0.0273	FALSE	FALSE	TRUE	FALSE	TRUE	-0.47	0.46	0.93	-0.484	0.234	0.704	-0.227	-0.711
CAMSAP2	Q08AD1	0.112261	1.75e-05	2.48e-06	0.125753	0.25	0.000102	1.76e-05	0.251	FALSE	TRUE	TRUE	FALSE	TRUE	0.298	-1.27	-1.57	-0.286	-0.489	-0.787	0.781	0.495
CASP2	P42575	0.936027	0.000380098	0.000430841	0.251938	0.964	0.0011	0.000908	0.408	FALSE	TRUE	FALSE	FALSE	TRUE	-0.0154	-0.96	-0.944	-0.227	-0.427	-0.411	0.533	0.305
CASP3	P42574	0.506803	7.89e-05	3.18e-05	0.443229	0.664	0.000315	0.000105	0.591	FALSE	TRUE	TRUE	FALSE	TRUE	-0.105	0.952	1.06	0.122	0.419	0.524	-0.533	-0.411
CAST	P20810	0.0278862	6.43e-09	3.49e-08	6.86e-06	0.104	1.19e-06	3.91e-06	0.000517	FALSE	TRUE	TRUE	TRUE	TRUE	0.252	1.64	1.39	0.807	0.681	0.429	-0.959	-0.152
CAT	P04040	0.121546	5.01e-06	8.91e-07	0.0576931	0.264	4.55e-05	9.7e-06	0.147	FALSE	TRUE	TRUE	FALSE	TRUE	-0.176	0.882	1.06	0.222	0.342	0.517	-0.541	-0.318
CAV1	P56539	0.000166827	0.000122839	2.46e-07	0.00146719	0.0046	0.000447	6.51e-06	0.0146	FALSE	FALSE	TRUE	FALSE	TRUE	-0.524	0.544	1.07	0.394	0.0426	0.567	-0.502	-0.108
CBLN4	Q9NTU7	4.85e-05	0.00580004	0.0101118	4.3e-06	0.00203	0.0108	0.0149	0.000364	TRUE	FALSE	FALSE	TRUE	TRUE	-0.632	-0.332	0.301	0.827	-0.531	0.102	-0.199	0.628
CBX1	P83916	0.0215619	5.62e-06	3.86e-07	0.109499	0.0888	4.85e-05	7.28e-06	0.227	FALSE	TRUE	TRUE	FALSE	TRUE	-0.275	0.851	1.13	0.178	0.312	0.587	-0.539	-0.361
CCDC126	Q96EE4	0.0673893	2.4e-05	2.36e-06	0.0428186	0.18	0.000128	1.69e-05	0.122	FALSE	TRUE	TRUE	FALSE	TRUE	-0.24	0.837	1.08	0.271	0.291	0.531	-0.546	-0.275
CCDC43	Q96MW1	0.00684924	3.36e-07	9.87e-06	0.000676659	0.0455	9.91e-06	4.46e-05	0.00936	FALSE	TRUE	TRUE	TRUE	TRUE	0.574	1.92	1.35	0.813	0.9	0.326	-1.02	-0.207
CCS	O14618	0.0111861	0.580278	0.00415805	0.000236789	0.0624	0.627	0.00669	0.0047	FALSE	FALSE	FALSE	TRUE	TRUE	-0.415	0.0772	0.492	-0.735	0.119	0.534	0.0414	-0.694
CD151	P48509	0.985345	1.44e-07	1.46e-07	0.0188802	0.991	6.3e-06	5.75e-06	0.0711	FALSE	TRUE	FALSE	FALSE	TRUE	0.00123	0.798	0.797	0.181	0.354	0.353	-0.444	-0.263
CD2AP	Q9Y5K6	0.136132	3.03e-06	1.91e-05	0.0106323	0.284	3.36e-05	7.17e-05	0.0494	FALSE	TRUE	FALSE	FALSE	TRUE	0.182	1.01	0.825	0.35	0.462	0.28	-0.546	-0.196
CD320	Q9NPF0	0.308898	0.00646824	0.042048	0.965099	0.483	0.0118	0.0548	0.977	FALSE	TRUE	FALSE	FALSE	TRUE	0.348	1.1	0.752	0.0146	0.633	0.285	-0.466	-0.452
CD40	P25942	0.339829	9.23e-05	2.48e-05	0.0458759	0.513	0.000357	8.68e-05	0.127	FALSE	FALSE	TRUE	FALSE	TRUE	-0.134	0.814	0.947	0.302	0.298	0.432	-0.516	-0.214
CD47	Q08722	0.0434361	3.04e-06	3.34e-07	0.00187881	0.138	3.36e-05	6.97e-06	0.0173	FALSE	TRUE	TRUE	FALSE	TRUE	-0.268	1.04	1.31	0.481	0.334	0.602	-0.709	-0.228
CD59	P13987	0.00330067	0.000119835	1.39e-06	0.181257	0.0291	0.000438	1.23e-05	0.323	FALSE	FALSE	TRUE	FALSE	TRUE	-0.36	0.563	0.923	-0.137	0.226	0.586	-0.337	-0.474
CD63	P08962	0.0675967	0.000837967	4.4e-05	0.823192	0.18	0.00213	0.000135	0.887	FALSE	FALSE	TRUE	FALSE	TRUE	-0.304	0.687	0.991	0.0342	0.259	0.563	-0.428	-0.394
CD81	P60033	0.00106891	4.13e-05	3.52e-07	0.214418	0.015	0.000192	7.06e-06	0.362	FALSE	FALSE	TRUE	FALSE	TRUE	-0.512	0.769	1.28	0.152	0.219	0.731	-0.551	-0.399
CD9	P21926	0.0754952	2.4e-06	3.64e-07	0.00782947	0.193	2.93e-05	7.22e-06	0.0409	FALSE	FALSE	TRUE	FALSE	TRUE	-0.168	0.779	0.947	0.279	0.278	0.446	-0.501	-0.222
CD99	P14209	0.137971	0.000191438	2.21e-05	0.10055	0.286	0.000626	8.05e-05	0.213	FALSE	FALSE	TRUE	FALSE	TRUE	-0.231	0.802	1.03	-0.259	0.408	0.639	-0.394	-0.653
CDC34	P49427	0.293929	0.00478904	0.000769858	0.0164256	0.467	0.00914	0.00152	0.0652	FALSE	FALSE	TRUE	FALSE	TRUE	0.303	-0.977	-1.28	-0.783	-0.217	-0.52	0.76	-0.0227
CDC73	Q6P1J9	0.0195999	0.000715683	1.58e-05	0.401893	0.0842	0.00186	6.28e-05	0.553	FALSE	FALSE	TRUE	FALSE	TRUE	0.395	-0.676	-1.07	0.125	-0.271	-0.666	0.405	0.531
CDK5	Q00535	0.0466531	0.00198092	6.67e-05	0.248227	0.143	0.00433	0.000189	0.403	FALSE	FALSE	TRUE	FALSE	TRUE	0.412	-0.746	-1.16	-0.224	-0.214	-0.626	0.532	0.308
CDV3	Q9UKY7	0.000831177	2.85e-08	1.32e-06	0.000735981	0.0127	2.61e-06	1.2e-05	0.00969	FALSE	TRUE	TRUE	FALSE	TRUE	0.718	2.23	1.51	0.729	1.11	0.395	-1.12	-0.389
CEP55	Q53EZ4	0.0956881	0.000215207	1.85e-05	0.111671	0.225	0.000691	7.02e-05	0.23	FALSE	FALSE	TRUE	FALSE	TRUE	0.264	-0.794	-1.06	-0.251	-0.268	-0.533	0.526	0.275
CEP97	Q8IW35	0.12066	0.000441522	4.06e-05	0.0440672	0.263	0.00124	0.000128	0.124	FALSE	FALSE	TRUE	FALSE	TRUE	-0.282	0.838	1.12	0.382	0.253	0.535	-0.585	-0.203
CETN2	P41208	0.551342	1.95e-05	9.32e-06	0.71109	0.702	0.00011	4.29e-05	0.807	FALSE	TRUE	TRUE	FALSE	TRUE	-0.0746	0.883	0.957	-0.0461	0.434	0.509	-0.448	-0.495
CFDP1	Q9UEE9	6.66e-06	7.88e-10	1.48e-07	0.00325103	0.000605	3.21e-07	5.75e-06	0.0243	TRUE	TRUE	TRUE	FALSE	TRUE	0.797	1.98	1.18	0.368	1.1	0.3	-0.883	-0.515
CHCHD2	Q9Y6H1	0.337806	5.73e-07	2.36e-07	0.000375302	0.511	1.33e-05	6.51e-06	0.00664	FALSE	TRUE	TRUE	FALSE	TRUE	-0.108	1.14	1.25	0.551	0.406	0.514	-0.735	-0.184
CHCHD7	Q9BUK0	0.476786	5.73e-06	1.34e-05	0.00321897	0.64	4.9e-05	5.56e-05	0.0242	FALSE	TRUE	TRUE	FALSE	TRUE	0.146	1.64	1.5	0.748	0.672	0.526	-0.973	-0.225
CHERP	Q8IWX8	0.172462	0.00139616	0.0170789	0.0392499	0.33	0.00323	0.0241	0.115	FALSE	TRUE	FALSE	FALSE	TRUE	-0.343	-1.01	-0.662	-0.551	-0.451	-0.108	0.555	0.00357
CHMP4A	Q9BY43	0.00640473	3.28e-09	2.84e-08	1.49e-05	0.0438	8.33e-07	3.73e-06	0.000808	FALSE	TRUE	TRUE	TRUE	TRUE	0.413	2.16	1.75	0.915	0.956	0.543	-1.21	-0.292
CHMP4B	Q9H444	0.0124728	1.35e-08	1.19e-07	8.11e-05	0.0665	1.87e-06	5.17e-06	0.00244	FALSE	TRUE	TRUE	TRUE	TRUE	0.368	1.89	1.52	0.758	0.848	0.48	-1.04	-0.285
CHMP5	Q9NZZ3	0.00142386	6.72e-08	3.11e-06	0.000586888	0.0175	4.02e-06	2.01e-05	0.00859	FALSE	TRUE	TRUE	FALSE	TRUE	0.615	1.89	1.28	0.695	0.926	0.312	-0.966	-0.272
CHTOP	Q9Y3Y2	0.000381267	0.00050304	9.69e-07	3.76e-06	0.00761	0.0014	1.01e-05	0.000326	FALSE	FALSE	FALSE	TRUE	TRUE	-0.392	0.378	0.77	0.668	-0.0759	0.316	-0.454	0.214
CIRBP	Q14011	0.000131415	0.00830655	0.0253474	0.341797	0.00397	0.0147	0.0344	0.497	TRUE	FALSE	FALSE	FALSE	TRUE	-0.705	-0.391	0.314	-0.12	-0.342	0.363	0.0492	-0.0709
CISD2	Q8N5K1	0.257532	4.05e-08	1e-07	6.19e-05	0.427	3e-06	5.14e-06	0.00197	FALSE	TRUE	TRUE	FALSE	TRUE	0.0923	1.07	0.975	0.492	0.434	0.341	-0.634	-0.142
CKMT1A	P12532	0.802855	1.03e-06	1.32e-06	0.042877	0.883	1.82e-05	1.2e-05	0.122	FALSE	TRUE	TRUE	FALSE	TRUE	0.0254	0.989	0.963	0.228	0.444	0.418	-0.545	-0.317
CKS2	P33552	0.594377	0.000315354	0.000141307	8.99e-05	0.735	0.000947	0.000353	0.00259	FALSE	TRUE	TRUE	TRUE	TRUE	0.117	-1.12	-1.24	-1.31	-0.204	-0.322	0.917	-0.391
CLIP1	P30622	0.0230177	2.63e-06	6.14e-05	0.012019	0.092	3.04e-05	0.000177	0.0533	FALSE	TRUE	FALSE	FALSE	TRUE	0.344	1.17	0.828	0.392	0.574	0.23	-0.598	-0.206
CLPTM1L	Q96KA5	0.00673881	0.255173	0.000901044	0.76482	0.0451	0.303	0.00174	0.846	FALSE	FALSE	TRUE	FALSE	TRUE	0.905	-0.324	-1.23	-0.0828	0.0848	-0.82	0.409	0.326
CLTB	P09497	0.991105	7.46e-07	7.38e-07	0.922499	0.994	1.5e-05	8.95e-06	0.951	FALSE	TRUE	TRUE	FALSE	TRUE	-0.00143	1.29	1.29	-0.0125	0.648	0.649	-0.643	-0.655
CLTC	Q00610	0.000584117	1.11e-05	1.05e-07	0.00108397	0.00995	7.37e-05	5.14e-06	0.0122	FALSE	FALSE	TRUE	FALSE	TRUE	0.355	-0.57	-0.926	-0.327	-0.114	-0.47	0.456	0.129
CLU	P10909	0.015172	0.000200842	0.0232745	0.128472	0.0736	0.000652	0.0319	0.255	FALSE	TRUE	FALSE	FALSE	TRUE	0.632	1.21	0.579	0.36	0.674	0.0414	-0.538	-0.177
CMC2	Q9NRP2	0.578612	5.38e-06	2.9e-06	0.0545644	0.724	4.73e-05	1.94e-05	0.142	FALSE	TRUE	TRUE	FALSE	TRUE	-0.0607	0.888	0.948	0.229	0.371	0.432	-0.516	-0.287
CMTR1	Q8N1G2	0.00173161	0.000280497	1.7e-06	0.766299	0.0196	0.00086	1.39e-05	0.847	FALSE	FALSE	TRUE	FALSE	TRUE	0.505	-0.645	-1.15	0.037	-0.206	-0.71	0.439	0.476
CNBP	P62633	0.0177886	7.29e-06	4.31e-07	0.0627997	0.0792	5.68e-05	7.56e-06	0.155	FALSE	TRUE	TRUE	FALSE	TRUE	-0.302	0.875	1.18	0.224	0.306	0.608	-0.569	-0.345
CNDP2	Q96KP4	0.183886	5.84e-06	1.31e-06	0.0297817	0.344	4.94e-05	1.2e-05	0.0967	FALSE	TRUE	TRUE	FALSE	TRUE	-0.17	0.996	1.17	0.301	0.38	0.55	-0.616	-0.315
CNOT1	A5YKK6	0.0260157	0.00113611	2.77e-05	0.788686	0.0995	0.00272	9.41e-05	0.862	FALSE	FALSE	TRUE	FALSE	TRUE	0.439	-0.749	-1.19	0.0466	-0.277	-0.715	0.473	0.519
CNPY3	Q9BT09	0.147121	1.5e-07	5.83e-07	7.6e-05	0.298	6.43e-06	8.45e-06	0.00234	FALSE	TRUE	TRUE	TRUE	TRUE	0.201	1.56	1.36	0.8	0.63	0.429	-0.93	-0.129
COA4	Q9NYJ1	0.0928155	0.0479268	0.00195828	0.0755755	0.221	0.0678	0.00341	0.175	FALSE	FALSE	TRUE	FALSE	TRUE	-0.492	0.596	1.09	-0.525	0.306	0.798	-0.29	-0.815
COA7	Q96BR5	0.00892781	0.0539109	0.327131	4.65e-05	0.0541	0.0752	0.361	0.00162	FALSE	FALSE	FALSE	TRUE	TRUE	-0.381	-0.258	0.122	-0.786	-0.0278	0.353	0.231	-0.556
COG5	Q9UP83	0.013671	0.000684498	1.2e-05	0.942526	0.0695	0.0018	5.08e-05	0.963	FALSE	TRUE	TRUE	FALSE	TRUE	0.614	-0.985	-1.6	-0.0154	-0.335	-0.949	0.65	0.634
COG7	P83436	0.0048693	0.00248763	1.52e-05	0.0537562	0.0365	0.00524	6.07e-05	0.141	FALSE	FALSE	TRUE	FALSE	TRUE	0.514	-0.571	-1.09	-0.315	-0.0785	-0.593	0.493	0.178
COMMD3	Q9UBI1	0.209577	0.00110749	0.000145224	0.000373508	0.372	0.00267	0.00036	0.00664	FALSE	TRUE	TRUE	TRUE	TRUE	0.303	-1	-1.31	-1.16	-0.136	-0.439	0.869	-0.293
COMMD4	Q9H0A8	0.0518906	0.00592331	0.000179126	0.000228825	0.152	0.011	0.000428	0.00463	FALSE	FALSE	FALSE	TRUE	TRUE	0.362	-0.567	-0.93	-0.902	0.0323	-0.33	0.6	-0.302
COPA	P53621	0.00476725	1.56e-06	6.98e-08	0.00998596	0.036	2.23e-05	4.54e-06	0.0475	FALSE	FALSE	TRUE	FALSE	TRUE	0.26	-0.699	-0.959	-0.229	-0.227	-0.487	0.472	0.243
COPS3	Q9UNS2	0.813612	8.13e-07	6.48e-07	0.139503	0.889	1.57e-05	8.51e-06	0.27	FALSE	TRUE	FALSE	FALSE	TRUE	-0.0193	0.815	0.834	0.127	0.371	0.39	-0.444	-0.317
CORO1B	Q9BR76	0.367509	5.51e-07	2.4e-07	0.00848882	0.541	1.3e-05	6.51e-06	0.0433	FALSE	TRUE	TRUE	FALSE	TRUE	0.117	-1.32	-1.44	-0.399	-0.53	-0.647	0.788	0.389
COX7A2L	O14548	0.899703	2.8e-05	2.38e-05	0.235568	0.943	0.000144	8.47e-05	0.388	FALSE	TRUE	TRUE	FALSE	TRUE	0.0174	-0.945	-0.963	0.17	-0.511	-0.528	0.434	0.604
CPNE3	O75131	0.336225	3.15e-06	1.13e-06	0.612527	0.51	3.39e-05	1.11e-05	0.735	FALSE	TRUE	TRUE	FALSE	TRUE	0.0901	-0.794	-0.884	-0.0467	-0.363	-0.453	0.431	0.385
CPOX	P36551	0.00139881	3.61e-08	1.33e-06	0.00341045	0.0173	2.87e-06	1.2e-05	0.0249	FALSE	TRUE	FALSE	FALSE	TRUE	0.329	1.07	0.745	0.288	0.547	0.218	-0.527	-0.239
CPPED1	Q9BRF8	0.23455	5.77e-06	1.52e-06	0.0439224	0.401	4.91e-05	1.29e-05	0.124	FALSE	TRUE	TRUE	FALSE	TRUE	-0.144	0.947	1.09	0.26	0.373	0.516	-0.575	-0.314
CPSF6	Q16630	6.72e-07	0.000919855	0.000123356	0.793044	0.000171	0.0023	0.000315	0.865	TRUE	FALSE	FALSE	FALSE	TRUE	-0.888	-0.387	0.501	0.0229	-0.421	0.467	-0.0342	-0.0112
CPSF7	Q8N684	7.82e-07	1.37e-05	0.0215026	0.121684	0.00018	8.6e-05	0.0297	0.244	TRUE	FALSE	FALSE	FALSE	TRUE	-0.752	-0.555	0.197	0.123	-0.496	0.256	0.0585	0.182
CPVL	Q9H3G5	0.012191	6.77e-05	1.96e-06	0.0783288	0.0656	0.000279	1.51e-05	0.18	FALSE	FALSE	TRUE	FALSE	TRUE	-0.297	0.621	0.918	0.192	0.188	0.485	-0.433	-0.241
CRELD2	Q6UXH1	0.123979	8.28e-06	1.39e-06	0.972253	0.267	6.04e-05	1.23e-05	0.982	FALSE	TRUE	TRUE	FALSE	TRUE	-0.188	0.9	1.09	0.00401	0.402	0.59	-0.498	-0.494
CRNKL1	Q9BZJ0	0.0168006	0.00313527	4.42e-05	0.375931	0.0767	0.00637	0.000136	0.53	FALSE	FALSE	TRUE	FALSE	TRUE	0.435	-0.583	-1.02	-0.142	-0.147	-0.582	0.436	0.294
CRTAP	O75718	0.0165357	3.2e-06	2.17e-07	0.00764013	0.0763	3.42e-05	6.51e-06	0.0402	FALSE	FALSE	TRUE	FALSE	TRUE	0.232	-0.723	-0.956	-0.268	-0.237	-0.469	0.487	0.219
CRYZL1	O95825	0.144171	2.61e-06	5.56e-07	0.0580793	0.295	3.02e-05	8.36e-06	0.148	FALSE	FALSE	TRUE	FALSE	TRUE	-0.133	0.765	0.898	0.18	0.304	0.438	-0.461	-0.281
CST3	P01034	0.14648	0.000371219	4.09e-05	0.328078	0.297	0.00108	0.000129	0.484	FALSE	FALSE	TRUE	FALSE	TRUE	-0.23	0.752	0.982	0.15	0.281	0.511	-0.471	-0.321
CTH	P32929	0.33247	6.37e-07	2.58e-07	0.00905044	0.507	1.39e-05	6.51e-06	0.0449	FALSE	TRUE	TRUE	FALSE	TRUE	-0.109	1.12	1.23	0.341	0.448	0.557	-0.673	-0.332
CTNNAL1	Q9UBT7	0.0542132	0.127769	0.0030603	0.679445	0.155	0.162	0.00506	0.785	FALSE	FALSE	TRUE	FALSE	TRUE	1.09	-0.834	-1.93	-0.215	-0.0903	-1.18	0.744	0.53
CTNNBL1	Q8WYA6	0.233149	4.48e-08	1.18e-07	6.21e-05	0.4	3.2e-06	5.16e-06	0.00197	FALSE	TRUE	FALSE	FALSE	TRUE	-0.0696	-0.755	-0.685	-0.351	-0.307	-0.237	0.448	0.0965
CTSA	P10619	0.00525701	9.69e-06	2.9e-07	0.00639016	0.0381	6.68e-05	6.66e-06	0.036	FALSE	TRUE	TRUE	FALSE	TRUE	0.447	-1.01	-1.45	-0.433	-0.283	-0.73	0.723	0.29
CTSH	P09668	0.225302	9.25e-06	2.26e-06	0.456161	0.391	6.47e-05	1.65e-05	0.601	FALSE	TRUE	TRUE	FALSE	TRUE	-0.17	1.05	1.22	0.102	0.455	0.625	-0.591	-0.489
CTTN	Q14247	0.0933769	4.17e-07	2.47e-06	0.134962	0.222	1.12e-05	1.76e-05	0.264	FALSE	TRUE	TRUE	FALSE	TRUE	0.186	1.1	0.918	0.163	0.558	0.372	-0.546	-0.383
CUTA	O60888	0.0278236	0.00108538	2.8e-05	0.00162445	0.104	0.00263	9.49e-05	0.0155	FALSE	FALSE	TRUE	FALSE	TRUE	-0.411	0.716	1.13	-0.677	0.425	0.835	-0.292	-0.968
CWC15	Q9P013	0.0885254	1.35e-06	1.01e-05	0.000332162	0.215	2.04e-05	4.52e-05	0.00609	FALSE	TRUE	FALSE	FALSE	TRUE	0.194	1.01	0.811	0.539	0.417	0.222	-0.589	-0.0498
CXADR	P78310	0.497792	2.98e-06	1.45e-06	0.0168747	0.657	3.31e-05	1.26e-05	0.0662	FALSE	TRUE	TRUE	FALSE	TRUE	-0.0951	1.21	1.3	0.384	0.485	0.58	-0.725	-0.341
CYB561D2	O14569	0.738952	1.94e-06	1.37e-06	0.00165021	0.84	2.54e-05	1.22e-05	0.0157	FALSE	TRUE	TRUE	FALSE	TRUE	-0.0359	0.98	1.02	0.439	0.371	0.407	-0.609	-0.17
CYB5B	O43169	0.0988996	0.00101685	6.99e-05	0.00788276	0.229	0.0025	0.000197	0.041	FALSE	FALSE	TRUE	FALSE	TRUE	-0.271	0.673	0.945	-0.49	0.391	0.663	-0.282	-0.772
CYCS	P99999	4.09e-05	6.91e-10	3.84e-08	3.57e-07	0.00196	3.12e-07	3.91e-06	6.6e-05	FALSE	TRUE	TRUE	TRUE	TRUE	0.601	1.85	1.25	0.999	0.825	0.225	-1.02	-0.0258
CYFIP2	Q96F07	0.056575	0.00792369	0.000246294	0.344611	0.16	0.014	0.00056	0.5	FALSE	FALSE	TRUE	FALSE	TRUE	0.725	-1.11	-1.83	-0.335	-0.288	-1.01	0.817	0.482
DAG1	Q14118	0.155813	2.43e-05	4.1e-06	0.0394625	0.309	0.000129	2.45e-05	0.115	FALSE	FALSE	TRUE	FALSE	TRUE	-0.175	0.814	0.989	0.269	0.296	0.471	-0.518	-0.249
DARS1	P14868	0.0391019	3.56e-05	2.35e-06	0.434232	0.13	0.000173	1.68e-05	0.583	FALSE	FALSE	TRUE	FALSE	TRUE	0.246	-0.711	-0.957	-0.0849	-0.273	-0.519	0.438	0.353
DBI	P07108	0.0742198	0.000140581	1.08e-05	0.202009	0.191	0.000495	4.76e-05	0.348	FALSE	FALSE	TRUE	FALSE	TRUE	-0.27	0.791	1.06	-0.186	0.374	0.644	-0.416	-0.602
DCAF1	Q9Y4B6	0.049868	3.83e-05	2.88e-06	0.691663	0.149	0.000183	1.94e-05	0.793	FALSE	TRUE	TRUE	FALSE	TRUE	0.31	-0.946	-1.26	-0.0571	-0.381	-0.691	0.565	0.508
DCPS	Q96C86	0.808875	4.4e-08	5.28e-08	7.32e-05	0.887	3.2e-06	4.32e-06	0.00227	FALSE	TRUE	FALSE	FALSE	TRUE	0.0148	0.817	0.802	0.372	0.319	0.304	-0.498	-0.126
DCTD	P32321	0.658325	2.25e-06	3.64e-06	0.0398118	0.786	2.79e-05	2.25e-05	0.116	FALSE	TRUE	FALSE	FALSE	TRUE	0.0396	0.8	0.76	0.204	0.359	0.319	-0.441	-0.237
DCTN5	Q9BTE1	0.864382	0.00010625	0.000135929	0.00740365	0.922	0.000396	0.000342	0.0397	FALSE	TRUE	TRUE	FALSE	TRUE	0.0327	1.12	1.09	0.617	0.414	0.381	-0.706	-0.0886
DCTPP1	Q9H773	0.0258869	0.226239	0.219822	9.54e-06	0.0991	0.271	0.25	0.000611	FALSE	FALSE	FALSE	TRUE	TRUE	-0.405	-0.201	0.204	-1.23	0.106	0.512	0.308	-0.926
DCUN1D5	Q9BTE7	0.0447675	2.79e-05	2.09e-06	0.121776	0.139	0.000144	1.56e-05	0.245	FALSE	FALSE	TRUE	FALSE	TRUE	0.268	-0.825	-1.09	-0.198	-0.296	-0.564	0.529	0.331
DDRGK1	Q96HY6	0.578284	3.84e-08	2.55e-08	0.000479069	0.724	2.89e-06	3.6e-06	0.00761	FALSE	TRUE	TRUE	FALSE	TRUE	-0.041	0.996	1.04	0.355	0.399	0.44	-0.597	-0.242
DDX1	Q92499	0.375954	9.87e-05	2.89e-05	0.622988	0.55	0.000374	9.71e-05	0.744	FALSE	TRUE	TRUE	FALSE	TRUE	0.169	-1.11	-1.28	0.0928	-0.535	-0.704	0.573	0.666
DDX17	Q92841	0.271905	0.000165694	3.42e-05	0.608728	0.442	0.000558	0.000111	0.732	FALSE	FALSE	TRUE	FALSE	TRUE	0.161	-0.787	-0.948	0.0732	-0.372	-0.532	0.416	0.489
DDX39A	O00148	0.0440369	0.000109973	6.25e-06	0.000493527	0.139	0.000407	3.25e-05	0.00773	FALSE	FALSE	TRUE	FALSE	TRUE	0.257	-0.671	-0.928	-0.556	-0.132	-0.389	0.539	-0.0173
DDX3X	O00571	0.261157	1.49e-05	3.85e-06	0.711106	0.43	9.15e-05	2.34e-05	0.807	FALSE	TRUE	TRUE	FALSE	TRUE	0.189	-1.19	-1.38	-0.0606	-0.535	-0.724	0.66	0.599
DDX41	Q9UJV9	0.382223	4.09e-05	0.000141485	0.575819	0.555	0.000191	0.000353	0.705	FALSE	TRUE	TRUE	FALSE	TRUE	-0.153	-1.13	-0.973	0.0971	-0.626	-0.472	0.5	0.598
DDX42	Q86XP3	0.615769	0.000269668	0.000127446	0.940533	0.75	0.000834	0.000323	0.962	FALSE	TRUE	TRUE	FALSE	TRUE	0.0953	-0.985	-1.08	-0.0141	-0.465	-0.56	0.52	0.506
DDX47	Q9H0S4	0.732649	0.00124099	0.00221137	0.269019	0.836	0.00293	0.0038	0.424	FALSE	TRUE	FALSE	FALSE	TRUE	-0.0943	-1.17	-1.08	0.313	-0.688	-0.594	0.484	0.797
DDX5	P17844	0.0936467	6.52e-05	6.7e-06	0.488268	0.222	0.000272	3.4e-05	0.631	FALSE	TRUE	TRUE	FALSE	TRUE	0.284	-0.977	-1.26	0.111	-0.445	-0.729	0.532	0.642
DDX54	Q8TDD1	0.0203574	0.000700847	0.0727305	0.439401	0.086	0.00183	0.0907	0.588	FALSE	TRUE	FALSE	FALSE	TRUE	-0.573	-0.991	-0.419	0.169	-0.681	-0.108	0.31	0.479
DDX56	Q9NY93	0.892213	0.000211263	0.00025917	0.258686	0.939	0.000681	0.000586	0.415	FALSE	TRUE	TRUE	FALSE	TRUE	-0.0317	-1.26	-1.22	0.272	-0.704	-0.672	0.552	0.824
DENR	O43583	0.000312158	2.48e-06	0.00285225	0.260018	0.00673	2.98e-05	0.00475	0.416	FALSE	TRUE	FALSE	FALSE	TRUE	0.528	0.916	0.388	0.12	0.56	0.0323	-0.356	-0.236
DERA	Q9Y315	0.0318339	4.78e-06	0.000101794	0.121631	0.113	4.41e-05	0.000268	0.244	FALSE	TRUE	FALSE	FALSE	TRUE	0.329	1.13	0.801	0.224	0.591	0.262	-0.539	-0.315
DGUOK	Q16854	0.930676	1.49e-06	1.63e-06	0.0528636	0.961	2.17e-05	1.37e-05	0.139	FALSE	TRUE	FALSE	FALSE	TRUE	0.00765	0.825	0.817	0.187	0.368	0.36	-0.457	-0.27
DHRS2	Q13268	0.127409	0.000838711	7.32e-05	0.0492531	0.272	0.00213	0.000204	0.133	FALSE	FALSE	TRUE	FALSE	TRUE	-0.272	0.756	1.03	0.364	0.219	0.49	-0.537	-0.172
DHX15	O43143	0.0481867	3.31e-05	2.51e-06	0.674052	0.145	0.000164	1.78e-05	0.78	FALSE	TRUE	TRUE	FALSE	TRUE	0.285	-0.875	-1.16	-0.0551	-0.352	-0.637	0.522	0.467
DHX36	Q9H2U1	7.97e-07	9.96e-05	0.00158124	0.05065	0.00018	0.000375	0.00283	0.135	TRUE	FALSE	FALSE	FALSE	TRUE	-0.827	-0.487	0.34	0.178	-0.495	0.332	-0.00769	0.17
DHX37	Q8IY37	0.00538321	8.26e-06	0.000963975	0.631002	0.0388	6.04e-05	0.00184	0.749	FALSE	TRUE	FALSE	FALSE	TRUE	-0.434	-0.996	-0.562	-0.0615	-0.591	-0.157	0.405	0.343
DHX38	Q92620	0.0738777	0.00317902	0.000143069	0.159719	0.191	0.00643	0.000356	0.295	FALSE	FALSE	TRUE	FALSE	TRUE	0.423	-0.81	-1.23	-0.323	-0.218	-0.642	0.591	0.269
DHX57	Q6P158	0.015892	0.00370884	4.83e-05	0.839604	0.0748	0.00732	0.000146	0.899	FALSE	FALSE	TRUE	FALSE	TRUE	0.439	-0.567	-1.01	-0.0317	-0.166	-0.604	0.401	0.369
DHX9	Q08211	2.08e-07	2.69e-07	0.766865	0.000493905	9.39e-05	8.87e-06	0.786	0.00773	TRUE	FALSE	FALSE	FALSE	TRUE	-0.597	-0.582	0.0155	0.251	-0.503	0.0943	0.0788	0.33
DICER1	Q9UPY3	0.334676	4.21e-05	1.2e-05	0.188142	0.509	0.000194	5.08e-05	0.331	FALSE	TRUE	TRUE	FALSE	TRUE	0.128	-0.847	-0.976	-0.179	-0.347	-0.475	0.5	0.322
DIS3	Q9Y2L1	0.0035845	0.000137753	1.61e-06	0.500214	0.0304	0.000488	1.35e-05	0.643	FALSE	FALSE	TRUE	FALSE	TRUE	0.347	-0.541	-0.889	-0.0651	-0.168	-0.515	0.374	0.309
DKC1	O60832	8.38e-07	0.0034287	5.7e-05	0.00381022	0.00018	0.00687	0.000167	0.0268	TRUE	FALSE	FALSE	FALSE	TRUE	-0.599	-0.22	0.379	0.217	-0.314	0.285	-0.0937	0.123
DLD	P09622	0.24884	7.19e-08	1.91e-07	0.00157359	0.418	4.09e-06	6.36e-06	0.0152	FALSE	TRUE	TRUE	FALSE	TRUE	0.106	1.14	1.03	0.367	0.503	0.397	-0.634	-0.267
DLST	P36957	0.227533	9.67e-08	2.78e-07	0.0010602	0.393	4.87e-06	6.64e-06	0.0121	FALSE	TRUE	FALSE	FALSE	TRUE	0.0917	0.909	0.817	0.319	0.398	0.306	-0.511	-0.192
DNAJC12	Q9UKB3	0.00476268	0.0320601	0.000101062	0.00229219	0.036	0.0476	0.000266	0.0197	FALSE	FALSE	TRUE	FALSE	TRUE	-0.577	0.4	0.978	-0.647	0.218	0.795	-0.183	-0.83
DNAJC3	Q13217	0.000844765	0.000139868	6.95e-07	0.00575934	0.0128	0.000493	8.86e-06	0.0339	FALSE	FALSE	TRUE	FALSE	TRUE	0.388	-0.488	-0.876	-0.291	-0.0746	-0.462	0.414	0.123
DNAJC5	Q9H3Z4	0.636567	0.000352272	0.000171734	0.624358	0.767	0.00104	0.000415	0.745	FALSE	TRUE	TRUE	FALSE	TRUE	-0.102	1.09	1.19	-0.106	0.545	0.647	-0.543	-0.649
DNAJC7	Q99615	0.00506568	6.93e-05	1.2e-06	0.182052	0.0375	0.000284	1.15e-05	0.323	FALSE	FALSE	TRUE	FALSE	TRUE	0.324	-0.58	-0.905	-0.132	-0.176	-0.501	0.404	0.273
DNASE2	O00115	0.764333	2.4e-06	3.32e-06	0.0779955	0.858	2.93e-05	2.11e-05	0.179	FALSE	TRUE	TRUE	FALSE	TRUE	0.0397	1.18	1.14	0.252	0.537	0.497	-0.643	-0.391
DNLZ	Q5SXM8	0.030432	2.09e-05	1.32e-06	0.0186046	0.11	0.000116	1.2e-05	0.0706	FALSE	TRUE	TRUE	FALSE	TRUE	-0.306	0.886	1.19	0.34	0.281	0.587	-0.604	-0.264
DNPH1	O43598	0.0776667	3.13e-07	6.39e-08	0.224569	0.196	9.71e-06	4.42e-06	0.375	FALSE	TRUE	TRUE	FALSE	TRUE	-0.159	0.917	1.08	0.105	0.392	0.551	-0.524	-0.419
DNTTIP2	Q5QJE6	0.055673	0.00199171	0.081642	0.537099	0.158	0.00435	0.101	0.673	FALSE	TRUE	FALSE	FALSE	TRUE	-0.64	-1.21	-0.573	-0.19	-0.719	-0.079	0.494	0.304
DOCK7	Q96N67	0.00725241	0.00911725	5.31e-05	0.501292	0.0469	0.0159	0.000158	0.644	FALSE	FALSE	TRUE	FALSE	TRUE	0.922	-0.885	-1.81	-0.194	-0.164	-1.09	0.722	0.528
DPF2	Q92785	0.158006	3.26e-07	1.34e-06	0.016742	0.312	9.9e-06	1.2e-05	0.066	FALSE	TRUE	TRUE	FALSE	TRUE	0.154	1.14	0.987	-0.288	0.681	0.527	-0.46	-0.748
DPP9	Q86TI2	0.175801	0.000113441	1.7e-05	0.100746	0.334	0.000417	6.58e-05	0.213	FALSE	FALSE	TRUE	FALSE	TRUE	0.191	-0.78	-0.971	-0.236	-0.284	-0.474	0.497	0.261
DPYSL3	Q14195	0.218776	0.0266581	0.00275312	0.000465786	0.384	0.0403	0.0046	0.00746	FALSE	FALSE	FALSE	TRUE	TRUE	-0.26	0.511	0.771	0.99	-0.0568	0.203	-0.568	0.422
DSCC1	Q9BVC3	0.01698	8.79e-05	2.9e-06	0.00297147	0.0773	0.000342	1.94e-05	0.0233	FALSE	FALSE	TRUE	FALSE	TRUE	0.289	-0.625	-0.914	-0.391	-0.143	-0.431	0.483	0.0913
DSP	P15924	0.35005	0.0306123	0.0055288	0.307365	0.522	0.0458	0.00863	0.463	FALSE	FALSE	TRUE	FALSE	TRUE	-0.38	0.97	1.35	0.417	0.286	0.666	-0.684	-0.267
DTD1	Q8TEA8	0.0220302	4.63e-07	6.96e-06	0.295092	0.0897	1.18e-05	3.49e-05	0.453	FALSE	TRUE	TRUE	FALSE	TRUE	0.316	1.28	0.96	0.13	0.685	0.369	-0.592	-0.462
DYNC1H1	Q14204	0.25191	2.04e-06	6.27e-07	0.0474568	0.421	2.62e-05	8.5e-06	0.13	FALSE	TRUE	TRUE	FALSE	TRUE	0.124	-0.951	-1.07	-0.229	-0.387	-0.511	0.564	0.334
ECHDC1	Q9NTX5	1e-05	1.96e-07	0.00230424	0.0786728	0.000783	7.46e-06	0.00394	0.18	TRUE	TRUE	FALSE	FALSE	TRUE	0.827	1.25	0.42	0.205	0.779	-0.0478	-0.468	-0.263
ECI1	P42126	0.0588811	0.000478708	2.51e-05	0.015133	0.164	0.00134	8.77e-05	0.0619	FALSE	FALSE	TRUE	FALSE	TRUE	-0.309	0.724	1.03	-0.422	0.391	0.699	-0.334	-0.756
EEA1	Q15075	0.180048	5.06e-08	1.55e-07	0.000146233	0.34	3.38e-06	5.85e-06	0.00365	FALSE	TRUE	TRUE	FALSE	TRUE	0.13	1.23	1.1	0.523	0.516	0.386	-0.712	-0.19
EEF1B2	P24534	0.003703	0.00796861	0.665749	1.62e-05	0.0308	0.0141	0.693	0.000834	FALSE	FALSE	FALSE	TRUE	TRUE	-0.579	-0.509	0.0694	-1.16	-0.109	0.47	0.4	-0.761
EEF1E1	O43324	0.139928	2.37e-06	5.04e-07	0.0106639	0.288	2.91e-05	8.01e-06	0.0494	FALSE	TRUE	TRUE	FALSE	TRUE	0.145	-0.829	-0.974	-0.28	-0.308	-0.453	0.521	0.24
EFHD2	Q96C19	3.04e-07	2.23e-10	2.22e-07	0.000155901	0.000124	1.51e-07	6.51e-06	0.00378	TRUE	TRUE	FALSE	FALSE	TRUE	0.809	1.64	0.835	0.409	0.922	0.113	-0.722	-0.313
EGFL7	Q9UHF1	0.339624	0.0155005	0.00274842	0.537915	0.513	0.0249	0.00459	0.673	FALSE	FALSE	TRUE	FALSE	TRUE	0.338	-0.974	-1.31	-0.215	-0.349	-0.687	0.625	0.41
EIF1AD	Q8N9N8	0.00444871	6.47e-07	3.26e-05	0.305347	0.0345	1.39e-05	0.000106	0.461	FALSE	TRUE	FALSE	FALSE	TRUE	0.348	1.01	0.665	-0.104	0.62	0.271	-0.393	-0.498
EIF2D	P41214	0.345822	0.00254578	0.000517216	0.223778	0.519	0.00534	0.00106	0.374	FALSE	TRUE	TRUE	FALSE	TRUE	0.276	-1.1	-1.37	0.361	-0.57	-0.846	0.527	0.889
EIF3C	Q99613	0.000339168	0.00919229	5.48e-06	0.679316	0.00715	0.016	2.94e-05	0.785	FALSE	FALSE	TRUE	FALSE	TRUE	0.668	-0.409	-1.08	-0.0547	-0.0239	-0.692	0.385	0.331
EIF3D	O15371	0.224361	5.06e-06	1.32e-06	0.205953	0.39	4.58e-05	1.2e-05	0.353	FALSE	TRUE	TRUE	FALSE	TRUE	0.134	-0.875	-1.01	-0.14	-0.369	-0.503	0.506	0.366
EIF3H	O15372	0.00343226	3.35e-05	5.74e-07	0.0759073	0.0293	0.000166	8.45e-06	0.176	FALSE	FALSE	TRUE	FALSE	TRUE	0.326	-0.596	-0.922	-0.171	-0.174	-0.5	0.422	0.251
EIF4A1	P60842	0.00254734	4.13e-06	1.08e-07	0.00739267	0.0245	4.02e-05	5.14e-06	0.0397	FALSE	FALSE	TRUE	FALSE	TRUE	0.303	-0.665	-0.968	-0.255	-0.193	-0.496	0.472	0.217
EIF4B	P23588	0.839028	1.84e-06	1.5e-06	0.00806361	0.906	2.5e-05	1.28e-05	0.0418	FALSE	TRUE	TRUE	FALSE	TRUE	-0.0249	1.12	1.15	0.389	0.458	0.483	-0.665	-0.276
ELAC2	Q9BQ52	0.162548	6.88e-07	1.83e-07	0.00256418	0.318	1.43e-05	6.36e-06	0.021	FALSE	TRUE	TRUE	FALSE	TRUE	-0.136	0.944	1.08	0.356	0.349	0.485	-0.595	-0.239
ELAVL1	Q15717	0.0258646	6.26e-07	9.14e-06	0.0480636	0.0991	1.39e-05	4.24e-05	0.131	FALSE	TRUE	FALSE	FALSE	TRUE	-0.193	-0.784	-0.591	-0.167	-0.399	-0.205	0.385	0.219
ENO1	P06733	0.25438	5.53e-07	1.93e-07	0.000283449	0.423	1.3e-05	6.36e-06	0.00544	FALSE	TRUE	TRUE	FALSE	TRUE	-0.116	1.02	1.14	0.51	0.355	0.471	-0.668	-0.158
ENO2	P09104	0.102725	2.02e-07	4.94e-08	0.00887967	0.236	7.57e-06	4.32e-06	0.0445	FALSE	TRUE	TRUE	FALSE	TRUE	-0.154	1.01	1.17	0.275	0.4	0.553	-0.614	-0.339
ENSA	O43768	0.000195204	7.24e-08	1.48e-05	0.0106593	0.00496	4.09e-06	5.98e-05	0.0494	TRUE	TRUE	TRUE	FALSE	TRUE	1.15	2.7	1.55	0.639	1.48	0.329	-1.22	-0.584
EPHB2	P29323	0.0106433	0.0408445	0.000239271	0.473199	0.0605	0.0589	0.000546	0.616	FALSE	FALSE	TRUE	FALSE	TRUE	0.816	-0.614	-1.43	0.196	-0.152	-0.968	0.462	0.658
EPHX1	P07099	0.104128	2.92e-06	5.12e-07	0.00426837	0.238	3.27e-05	8.04e-06	0.0289	FALSE	TRUE	TRUE	FALSE	TRUE	-0.171	0.861	1.03	0.348	0.301	0.472	-0.56	-0.212
EPHX2	P34913	0.939586	2.52e-06	2.33e-06	0.00450729	0.966	2.98e-05	1.68e-05	0.0296	FALSE	TRUE	TRUE	FALSE	TRUE	-0.00753	0.881	0.889	0.348	0.352	0.359	-0.53	-0.181
EPN2	O95208	0.471583	1.25e-06	2.67e-06	6.09e-05	0.635	1.97e-05	1.84e-05	0.00197	FALSE	TRUE	TRUE	TRUE	TRUE	0.0806	1.06	0.975	0.69	0.375	0.295	-0.68	0.0101
EPRS1	P07814	0.178215	3.8e-06	8.79e-07	0.114728	0.337	3.8e-05	9.66e-06	0.235	FALSE	TRUE	TRUE	FALSE	TRUE	0.137	-0.828	-0.965	-0.163	-0.339	-0.476	0.489	0.326
ERGIC2	Q96RQ1	0.0293964	0.00747285	0.000135917	0.885721	0.108	0.0133	0.000342	0.928	FALSE	FALSE	TRUE	FALSE	TRUE	0.484	-0.634	-1.12	0.0283	-0.203	-0.687	0.431	0.459
ERLIN1	O75477	0.838795	7.8e-06	9.93e-06	0.0009876	0.906	5.84e-05	4.47e-05	0.0117	FALSE	TRUE	TRUE	FALSE	TRUE	-0.0244	-0.943	-0.919	-0.527	-0.346	-0.321	0.597	0.07
ERLIN2	O94905	0.10312	1.29e-07	3.33e-08	0.000162618	0.236	5.87e-06	3.9e-06	0.00392	FALSE	TRUE	TRUE	FALSE	TRUE	0.203	-1.4	-1.61	-0.648	-0.49	-0.693	0.915	0.267
ERMP1	Q7Z2K6	0.101487	9.27e-07	1.87e-07	0.000596441	0.234	1.72e-05	6.36e-06	0.00867	FALSE	TRUE	TRUE	FALSE	TRUE	-0.16	0.898	1.06	0.429	0.302	0.461	-0.596	-0.167
EXOSC6	Q5RKV6	0.974906	3.97e-07	3.86e-07	0.00429832	0.988	1.09e-05	7.28e-06	0.0289	FALSE	TRUE	FALSE	FALSE	TRUE	-0.00226	0.772	0.775	0.254	0.322	0.324	-0.45	-0.196
EYA3	Q99504	0.261385	0.000253795	4.83e-05	0.0603547	0.431	0.000796	0.000146	0.152	FALSE	FALSE	TRUE	FALSE	TRUE	0.187	-0.847	-1.03	-0.331	-0.294	-0.481	0.553	0.222
F11R	Q9Y624	0.230279	1.47e-07	4.38e-07	0.0102235	0.397	6.37e-06	7.58e-06	0.0482	FALSE	TRUE	TRUE	FALSE	TRUE	0.106	1.02	0.91	0.26	0.47	0.363	-0.547	-0.286
FABP5	Q01469	0.706577	1.15e-06	7.91e-07	0.00275178	0.818	1.88e-05	9.12e-06	0.0221	FALSE	TRUE	TRUE	FALSE	TRUE	-0.0455	1.16	1.21	0.457	0.455	0.501	-0.706	-0.25
FAH	P16930	0.973046	2.07e-08	2.12e-08	0.0014552	0.987	2.34e-06	3.6e-06	0.0146	FALSE	TRUE	TRUE	FALSE	TRUE	0.00314	1.34	1.34	0.387	0.576	0.573	-0.768	-0.381
FAHD2A	Q96GK7	0.383814	3.88e-07	8.97e-07	0.511815	0.557	1.09e-05	9.7e-06	0.65	FALSE	TRUE	FALSE	FALSE	TRUE	0.0682	0.829	0.76	0.051	0.419	0.35	-0.41	-0.359
FAM241A	Q8N8J7	0.000951359	8.91e-06	1.16e-07	0.253858	0.0139	6.32e-05	5.14e-06	0.41	FALSE	FALSE	TRUE	FALSE	TRUE	-0.384	0.674	1.06	0.102	0.215	0.599	-0.458	-0.356
FAM98A	Q8NCA5	0.0331338	0.00371046	8.48e-05	0.788816	0.116	0.00732	0.00023	0.862	FALSE	FALSE	TRUE	FALSE	TRUE	0.468	-0.708	-1.18	0.0525	-0.25	-0.718	0.458	0.511
FARSB	Q9NSD9	3.01e-05	1.42e-07	0.000296223	0.556548	0.00164	6.3e-06	0.000657	0.687	FALSE	TRUE	FALSE	FALSE	TRUE	-0.462	-0.814	-0.352	-0.0405	-0.513	-0.0503	0.302	0.261
FASN	P49327	0.000647325	5.87e-06	7.21e-08	0.00324138	0.0108	4.94e-05	4.56e-06	0.0243	FALSE	TRUE	TRUE	FALSE	TRUE	0.462	-0.805	-1.27	-0.367	-0.195	-0.658	0.61	0.243
FAU	P62861	0.00208383	7.63e-06	1.54e-07	1.43e-06	0.0217	5.81e-05	5.85e-06	0.000162	FALSE	FALSE	FALSE	TRUE	TRUE	-0.25	0.499	0.749	0.596	0.0379	0.288	-0.461	0.135
FBXO7	Q9Y3I1	0.00209149	2.18e-06	6.2e-08	0.00302754	0.0217	2.73e-05	4.42e-06	0.0236	FALSE	TRUE	TRUE	FALSE	TRUE	0.368	-0.84	-1.21	-0.348	-0.241	-0.609	0.599	0.251
FHL1	Q13642	0.0175968	3.59e-08	3.34e-07	0.00749801	0.0786	2.87e-06	6.97e-06	0.0398	FALSE	TRUE	TRUE	FALSE	TRUE	0.384	1.91	1.53	0.45	0.94	0.557	-0.973	-0.523
FKBP7	Q9Y680	0.0596912	0.000610316	3.09e-05	0.919096	0.166	0.00165	0.000102	0.95	FALSE	FALSE	TRUE	FALSE	TRUE	-0.357	0.815	1.17	-0.0176	0.322	0.68	-0.492	-0.51
FKBP8	Q14318	0.983238	7.3e-06	7.12e-06	0.0924156	0.991	5.68e-05	3.55e-05	0.201	FALSE	TRUE	TRUE	FALSE	TRUE	0.00256	-0.967	-0.969	-0.22	-0.428	-0.43	0.539	0.319
FLII	Q13045	0.153905	2.05e-07	8.06e-07	0.30182	0.307	7.58e-06	9.21e-06	0.459	FALSE	TRUE	FALSE	FALSE	TRUE	-0.13	-0.997	-0.867	-0.0919	-0.508	-0.378	0.489	0.397
FLOT1	O75955	1.98e-05	4.99e-07	0.00543445	0.0153433	0.00122	1.22e-05	0.00853	0.0624	TRUE	TRUE	FALSE	FALSE	TRUE	-0.747	-1.1	-0.357	-0.296	-0.665	0.082	0.439	0.143
FLYWCH2	Q96CP2	0.0218113	1.86e-06	4.09e-05	0.024402	0.0894	2.51e-05	0.000129	0.0846	FALSE	TRUE	FALSE	FALSE	TRUE	0.275	0.961	0.686	0.269	0.482	0.207	-0.479	-0.21
FNBP4	Q8N3X1	0.0403579	9.24e-07	1.1e-05	0.000538098	0.132	1.72e-05	4.81e-05	0.00817	FALSE	TRUE	FALSE	FALSE	TRUE	0.201	0.87	0.669	0.421	0.38	0.179	-0.49	-0.0687
FSCN1	Q16658	1.12e-07	5.59e-05	9.8e-05	0.110933	9.39e-05	0.000241	0.000259	0.228	TRUE	FALSE	FALSE	FALSE	TRUE	0.662	0.342	-0.32	-0.0921	0.36	-0.303	0.0176	-0.0746
FUBP1	Q96AE4	0.000697006	0.000158573	6.73e-07	0.277769	0.0113	0.000541	8.72e-06	0.434	FALSE	FALSE	TRUE	FALSE	TRUE	-0.49	0.592	1.08	0.119	0.144	0.634	-0.448	-0.33
FUOM	A2VDF0	0.451786	0.00051973	0.000161995	0.0499258	0.619	0.00144	0.000395	0.134	FALSE	TRUE	TRUE	FALSE	TRUE	-0.211	1.32	1.53	0.596	0.46	0.671	-0.864	-0.267
FUS	P35637	5.1e-07	4.34e-05	0.00197522	0.201372	0.00017	0.000199	0.00344	0.348	TRUE	FALSE	FALSE	FALSE	TRUE	-0.994	-0.616	0.378	0.126	-0.588	0.406	0.028	0.154
GALNS	P34059	0.0848691	0.000853308	5.33e-05	0.124959	0.208	0.00215	0.000158	0.249	FALSE	FALSE	TRUE	FALSE	TRUE	-0.323	0.781	1.1	0.283	0.239	0.562	-0.542	-0.259
GAP43	P17677	0.15572	0.000426719	0.00517478	0.159952	0.309	0.00121	0.00815	0.296	FALSE	TRUE	TRUE	FALSE	TRUE	0.522	1.72	1.2	0.516	0.861	0.34	-0.858	-0.342
GAPDH	P04406	0.234254	2.08e-06	6.08e-07	0.00204856	0.401	2.65e-05	8.5e-06	0.0181	FALSE	TRUE	TRUE	FALSE	TRUE	-0.121	0.89	1.01	0.389	0.317	0.438	-0.572	-0.183
GAR1	Q9NY12	2.04e-06	1.25e-06	0.634528	0.231281	0.000276	1.97e-05	0.663	0.383	TRUE	FALSE	FALSE	FALSE	TRUE	-0.659	-0.693	-0.0347	0.09	-0.534	0.125	0.159	0.249
GATD3	A0A0B4J2D5	0.612255	3.57e-06	6.33e-06	0.629334	0.747	3.66e-05	3.28e-05	0.748	FALSE	TRUE	FALSE	FALSE	TRUE	0.0563	0.945	0.889	-0.0536	0.5	0.444	-0.445	-0.499
GCN1	Q92616	0.00508178	0.000116605	1.75e-06	0.540916	0.0375	0.000428	1.41e-05	0.676	FALSE	FALSE	TRUE	FALSE	TRUE	0.329	-0.553	-0.881	0.059	-0.209	-0.537	0.344	0.403
GDE1	Q9NZC3	0.640824	7.74e-06	4.53e-06	0.00252265	0.77	5.83e-05	2.62e-05	0.0209	FALSE	TRUE	TRUE	FALSE	TRUE	-0.0523	0.877	0.929	0.428	0.319	0.371	-0.559	-0.131
GDPD1	Q8N9F7	0.110249	4.35e-05	5.32e-06	0.00385281	0.247	0.000199	2.9e-05	0.027	FALSE	FALSE	TRUE	FALSE	TRUE	-0.19	0.724	0.914	0.401	0.214	0.404	-0.51	-0.109
GEMIN8	Q9NWZ8	0.05354	5.42e-05	4e-06	0.0184408	0.155	0.000236	2.4e-05	0.0701	FALSE	TRUE	TRUE	FALSE	TRUE	0.403	-1.2	-1.61	-0.517	-0.372	-0.775	0.832	0.315
GFER	P55789	0.118183	0.00237837	0.0454849	0.590618	0.259	0.00505	0.0589	0.718	FALSE	TRUE	FALSE	FALSE	TRUE	0.535	1.25	0.713	-0.174	0.801	0.266	-0.446	-0.621
GFM1	Q96RP9	2.99e-05	1.83e-05	2.98e-08	0.012966	0.00164	0.000105	3.79e-06	0.0561	FALSE	FALSE	TRUE	FALSE	TRUE	0.531	-0.561	-1.09	-0.228	-0.0907	-0.621	0.47	0.242
GFPT1	Q06210	0.0045942	0.0016727	1.1e-05	0.542298	0.0353	0.00377	4.81e-05	0.676	FALSE	FALSE	TRUE	FALSE	TRUE	0.43	-0.502	-0.931	-0.0756	-0.125	-0.554	0.377	0.302
GFUS	Q13630	0.978089	1.87e-06	1.81e-06	0.0159391	0.99	2.51e-05	1.43e-05	0.0639	FALSE	TRUE	FALSE	FALSE	TRUE	-0.00245	0.817	0.82	0.25	0.346	0.348	-0.472	-0.222
GGA2	Q9UJY4	0.153907	0.000271944	3.26e-05	0.0529084	0.307	0.000838	0.000106	0.139	FALSE	FALSE	TRUE	FALSE	TRUE	0.224	-0.777	-1	-0.317	-0.253	-0.477	0.524	0.206
GGH	Q92820	0.0199583	1.37e-05	7.51e-07	0.31073	0.0854	8.6e-05	8.95e-06	0.466	FALSE	FALSE	TRUE	FALSE	TRUE	-0.262	0.725	0.986	0.102	0.271	0.533	-0.453	-0.351
GLRX2	Q9NS18	0.877822	0.000235356	0.000186953	0.541155	0.929	0.000744	0.000442	0.676	FALSE	TRUE	TRUE	FALSE	TRUE	-0.0357	1.23	1.27	0.143	0.571	0.607	-0.661	-0.518
GLUD1	P00367	0.00425157	1.49e-10	8.23e-10	1.8e-07	0.0336	1.51e-07	8.38e-07	4.42e-05	FALSE	TRUE	TRUE	TRUE	TRUE	0.244	1.61	1.37	0.804	0.665	0.421	-0.945	-0.141
GMNN	O75496	0.0765717	1.1e-07	5.91e-07	0.0364995	0.195	5.34e-06	8.47e-06	0.11	FALSE	TRUE	TRUE	FALSE	TRUE	0.192	1.23	1.03	0.234	0.602	0.41	-0.623	-0.389
GMPR	P36959	0.0134708	0.00126921	1.89e-05	0.466706	0.0693	0.00298	7.13e-05	0.611	FALSE	FALSE	TRUE	FALSE	TRUE	-0.389	0.571	0.96	0.0992	0.164	0.552	-0.408	-0.308
GMPR2	Q9P2T1	0.174271	1.3e-05	2.57e-06	0.0154664	0.333	8.33e-05	1.79e-05	0.0627	FALSE	TRUE	TRUE	FALSE	TRUE	-0.182	0.951	1.13	0.36	0.34	0.522	-0.611	-0.251
GNAI2	P04899	0.831097	2.15e-05	1.65e-05	0.451359	0.901	0.000118	6.43e-05	0.598	FALSE	TRUE	FALSE	FALSE	TRUE	0.026	-0.855	-0.881	-0.0929	-0.398	-0.424	0.457	0.365
GNAI3	P08754	0.0285782	6.31e-07	7.46e-08	0.00120523	0.106	1.39e-05	4.6e-06	0.0129	FALSE	FALSE	TRUE	FALSE	TRUE	0.185	-0.768	-0.953	-0.32	-0.258	-0.443	0.51	0.19
GNAS	P63092	0.0337788	4.92e-07	6.51e-08	0.00197207	0.117	1.21e-05	4.42e-06	0.0179	FALSE	TRUE	TRUE	FALSE	TRUE	0.182	-0.805	-0.987	-0.305	-0.281	-0.463	0.524	0.219
GNPDA1	P46926	0.0746756	1.73e-06	2.74e-07	0.0572524	0.192	2.38e-05	6.64e-06	0.147	FALSE	TRUE	TRUE	FALSE	TRUE	-0.215	1.03	1.24	0.232	0.402	0.617	-0.626	-0.394
GNS	P15586	0.0501826	4.4e-06	4.89e-07	0.0107652	0.15	4.18e-05	7.87e-06	0.0496	FALSE	TRUE	TRUE	FALSE	TRUE	-0.239	0.928	1.17	0.335	0.32	0.56	-0.607	-0.273
GOLM1	Q8NBJ4	0.884471	5.27e-07	4.61e-07	0.00104364	0.934	1.26e-05	7.7e-06	0.0121	FALSE	TRUE	TRUE	FALSE	TRUE	-0.012	0.865	0.877	0.361	0.339	0.351	-0.526	-0.164
GOLPH3	Q9H4A6	0.582044	3.3e-07	5.5e-07	0.00356572	0.725	9.91e-06	8.29e-06	0.0256	FALSE	TRUE	FALSE	FALSE	TRUE	-0.041	-0.811	-0.77	-0.269	-0.348	-0.307	0.462	0.193
GOLT1B	Q9Y3E0	0.460685	8.94e-08	4.99e-08	3.93e-05	0.626	4.85e-06	4.32e-06	0.00156	FALSE	TRUE	TRUE	FALSE	TRUE	-0.0682	1.14	1.21	0.6	0.403	0.472	-0.737	-0.138
GOPC	Q9HD26	0.00139546	0.00107907	3.66e-06	0.0640534	0.0173	0.00262	2.25e-05	0.157	FALSE	FALSE	TRUE	FALSE	TRUE	0.534	-0.554	-1.09	-0.258	-0.0791	-0.614	0.475	0.218
GOT1	P17174	0.216909	9.18e-07	2.78e-07	0.0333391	0.381	1.72e-05	6.64e-06	0.104	FALSE	TRUE	TRUE	FALSE	TRUE	-0.15	1.15	1.3	0.278	0.468	0.618	-0.682	-0.404
GOT2	P00505	1.72e-07	2.36e-12	1.75e-10	4.72e-07	9.39e-05	9.61e-09	3.55e-07	8.01e-05	TRUE	TRUE	TRUE	TRUE	TRUE	0.9	2.67	1.77	0.812	1.36	0.456	-1.31	-0.5
GPI	P06744	0.684225	2.68e-07	1.88e-07	0.000832423	0.802	8.87e-06	6.36e-06	0.0107	FALSE	TRUE	TRUE	FALSE	TRUE	-0.036	0.988	1.02	0.397	0.385	0.421	-0.602	-0.205
GPSM1	Q86YR5	0.0876277	0.00721695	0.000334086	0.0615652	0.213	0.0129	0.00073	0.154	FALSE	FALSE	TRUE	FALSE	TRUE	0.384	-0.676	-1.06	-0.426	-0.136	-0.519	0.54	0.114
GRN	P28799	0.517952	1.41e-06	7.37e-07	0.0892759	0.674	2.08e-05	8.95e-06	0.197	FALSE	TRUE	TRUE	FALSE	TRUE	-0.0585	0.846	0.904	0.164	0.367	0.426	-0.479	-0.315
GSK3A	P49840	0.000197681	0.226237	0.00144326	0.0706663	0.00497	0.271	0.00261	0.168	TRUE	FALSE	FALSE	FALSE	TRUE	0.679	0.157	-0.522	0.246	0.187	-0.492	0.0298	0.276
GSR	P00390	0.610959	3.66e-07	2.33e-07	0.0309267	0.747	1.04e-05	6.51e-06	0.0996	FALSE	TRUE	TRUE	FALSE	TRUE	-0.0455	0.964	1.01	0.216	0.416	0.462	-0.547	-0.331
GSS	P48637	0.0254398	4e-06	3.2e-07	0.00638857	0.0981	3.94e-05	6.97e-06	0.036	FALSE	TRUE	TRUE	FALSE	TRUE	-0.263	0.877	1.14	0.343	0.287	0.55	-0.59	-0.247
GTF2A2	P52657	0.941827	0.000154875	0.000172441	0.0820446	0.967	0.000531	0.000416	0.185	FALSE	TRUE	FALSE	FALSE	TRUE	0.0126	0.968	0.955	0.325	0.406	0.393	-0.562	-0.237
GTF2H2	Q13888	0.00960297	0.00909974	6.58e-05	0.377085	0.0566	0.0159	0.000188	0.53	TRUE	TRUE	TRUE	FALSE	TRUE	1.14	-1.15	-2.3	-0.334	-0.208	-1.35	0.946	0.612
GTF2I	P78347	0.00367919	3.12e-05	5.66e-07	0.000289726	0.0308	0.000157	8.45e-06	0.00551	FALSE	FALSE	TRUE	FALSE	TRUE	-0.331	0.617	0.949	0.473	0.107	0.439	-0.51	-0.0366
GTF3C3	Q9Y5Q9	0.18467	0.00017631	0.00158012	0.362441	0.344	0.000584	0.00283	0.517	FALSE	TRUE	FALSE	FALSE	TRUE	-0.268	-1.06	-0.795	-0.18	-0.554	-0.286	0.51	0.33
GTPBP10	A4D1E9	0.0768284	2.41e-06	3.69e-07	0.00700435	0.195	2.93e-05	7.28e-06	0.0382	FALSE	TRUE	TRUE	FALSE	TRUE	-0.189	0.879	1.07	0.321	0.312	0.501	-0.567	-0.246
H1-10	Q92522	0.380011	2.3e-05	7.58e-05	0.000101569	0.553	0.000125	0.00021	0.00276	FALSE	TRUE	FALSE	TRUE	TRUE	0.126	0.984	0.858	0.829	0.316	0.19	-0.668	0.161
H1-4	P10412	0.000863713	4.38e-10	5.17e-09	9.71e-08	0.013	2.23e-07	3.01e-06	3.59e-05	FALSE	TRUE	TRUE	TRUE	TRUE	0.282	1.32	1.04	0.78	0.538	0.256	-0.787	-0.00655
HARS2	P49590	0.415238	3.82e-08	2.1e-08	9.6e-06	0.586	2.89e-06	3.6e-06	0.000611	FALSE	TRUE	FALSE	FALSE	TRUE	-0.0463	0.76	0.807	0.43	0.261	0.307	-0.499	-0.0693
HAX1	O00165	6.97e-05	0.024506	0.00389369	0.692465	0.00261	0.0373	0.0063	0.794	TRUE	FALSE	FALSE	FALSE	TRUE	-0.685	-0.285	0.4	-0.0442	-0.303	0.382	-0.0176	-0.0619
HDDC2	Q7Z4H3	0.0186276	4.29e-05	1.76e-06	0.91228	0.0812	0.000197	1.41e-05	0.945	FALSE	FALSE	TRUE	FALSE	TRUE	-0.287	0.69	0.977	-0.0117	0.276	0.563	-0.414	-0.425
HDGF	P51858	0.0588001	2.49e-06	2.84e-05	0.177416	0.164	2.98e-05	9.58e-05	0.317	FALSE	TRUE	TRUE	FALSE	TRUE	0.286	1.23	0.943	0.195	0.637	0.351	-0.592	-0.397
HDGFL2	Q7Z4V5	0.538456	2.22e-10	1.67e-10	1.14e-08	0.69	1.51e-07	3.55e-07	1.53e-05	FALSE	TRUE	TRUE	TRUE	TRUE	-0.0359	1.3	1.33	0.885	0.419	0.454	-0.879	0.00618
HDHD2	Q9H0R4	0.767198	3.32e-05	2.26e-05	0.070571	0.86	0.000164	8.17e-05	0.168	FALSE	TRUE	TRUE	FALSE	TRUE	-0.0397	0.896	0.936	0.263	0.372	0.412	-0.524	-0.261
HDHD3	Q9BSH5	0.988242	1.26e-06	1.25e-06	0.923367	0.993	1.97e-05	1.17e-05	0.951	FALSE	TRUE	FALSE	FALSE	TRUE	-0.00125	0.809	0.811	0.00816	0.402	0.404	-0.407	-0.399
HEATR1	Q9H583	0.404797	0.00146532	0.000372617	0.25925	0.575	0.00337	0.000803	0.415	FALSE	FALSE	TRUE	FALSE	TRUE	0.173	-0.848	-1.02	0.237	-0.44	-0.613	0.408	0.645
HECTD3	Q5T447	0.0378085	0.000696056	2.46e-05	0.0830226	0.127	0.00182	8.64e-05	0.186	FALSE	TRUE	TRUE	FALSE	TRUE	0.554	-1.1	-1.66	-0.447	-0.301	-0.856	0.802	0.355
HIF1AN	Q9NWT6	0.0137661	0.000209988	4.94e-06	0.0994403	0.0698	0.000678	2.77e-05	0.212	FALSE	FALSE	TRUE	FALSE	TRUE	-0.342	0.64	0.983	0.21	0.182	0.525	-0.458	-0.248
HINT3	Q9NQE9	0.0521473	1.88e-06	2.19e-05	2.04e-05	0.153	2.51e-05	8.01e-05	0.001	FALSE	TRUE	FALSE	TRUE	TRUE	-0.211	-0.904	-0.693	-0.699	-0.33	-0.119	0.574	-0.125
HIRIP3	Q9BW71	0.660981	9.95e-06	1.7e-05	2.92e-05	0.787	6.81e-05	6.58e-05	0.00129	FALSE	TRUE	TRUE	TRUE	TRUE	0.056	0.973	0.917	0.863	0.285	0.229	-0.688	0.175
HLA-DMB	P28068	0.134989	0.000210557	2.36e-05	0.347138	0.283	0.000679	8.42e-05	0.503	FALSE	TRUE	TRUE	FALSE	TRUE	-0.317	1.08	1.4	0.193	0.412	0.73	-0.667	-0.475
HMBS	P08397	0.076656	4.51e-07	8.72e-08	0.0162927	0.195	1.18e-05	5.14e-06	0.0647	FALSE	TRUE	TRUE	FALSE	TRUE	-0.196	1.08	1.28	0.285	0.422	0.618	-0.662	-0.378
HMGB3	O15347	0.461693	4.4e-06	1.96e-06	0.00070587	0.627	4.18e-05	1.51e-05	0.00948	FALSE	TRUE	TRUE	FALSE	TRUE	-0.0997	1.12	1.22	0.615	0.38	0.48	-0.738	-0.123
HMGN2	P05204	0.00107658	0.00248306	0.621981	0.21526	0.015	0.00523	0.651	0.363	TRUE	FALSE	FALSE	FALSE	TRUE	-0.846	-0.75	0.0966	-0.251	-0.524	0.323	0.226	-0.0248
HNRNPA1	P09651	2.11e-05	3.05e-07	0.00193378	0.0478133	0.00127	9.61e-06	0.00338	0.13	FALSE	TRUE	FALSE	FALSE	TRUE	-0.531	-0.831	-0.301	-0.164	-0.507	0.0234	0.324	0.16
HNRNPA2B1	P22626	0.00656164	5.23e-08	8.95e-07	0.00185737	0.0444	3.38e-06	9.7e-06	0.0172	FALSE	TRUE	FALSE	FALSE	TRUE	-0.253	-1.01	-0.761	-0.309	-0.493	-0.24	0.521	0.212
HNRNPA3	P51991	0.000359788	2.54e-08	1.92e-06	0.0318263	0.00739	2.52e-06	1.49e-05	0.101	FALSE	TRUE	TRUE	FALSE	TRUE	-0.494	-1.39	-0.897	-0.237	-0.76	-0.266	0.632	0.394
HNRNPC	P07910	0.35704	4.66e-07	1.15e-06	0.309598	0.53	1.18e-05	1.12e-05	0.465	FALSE	TRUE	TRUE	FALSE	TRUE	-0.1	-1.12	-1.02	-0.111	-0.559	-0.459	0.565	0.454
HNRNPDL	O14979	2.85e-05	0.00140482	0.0215439	0.329223	0.00159	0.00325	0.0297	0.485	TRUE	FALSE	FALSE	FALSE	TRUE	-0.832	-0.511	0.321	-0.122	-0.433	0.399	0.0779	-0.044
HNRNPH1	P31943	4.97e-06	6.42e-08	0.000644483	0.012387	0.000527	3.96e-06	0.00129	0.0546	TRUE	TRUE	FALSE	FALSE	TRUE	-0.587	-0.918	-0.331	-0.209	-0.553	0.0333	0.364	0.156
HNRNPH3	P31942	0.874786	4.63e-07	5.36e-07	0.244617	0.927	1.18e-05	8.15e-06	0.399	FALSE	TRUE	TRUE	FALSE	TRUE	-0.0172	-1.16	-1.14	-0.131	-0.549	-0.532	0.606	0.475
HNRNPK	P61978	0.0016511	2.35e-07	1.64e-05	0.00558066	0.0191	8.1e-06	6.42e-05	0.0336	FALSE	TRUE	FALSE	FALSE	TRUE	-0.339	-0.94	-0.601	-0.281	-0.485	-0.146	0.455	0.175
HNRNPL	P14866	0.10569	7.77e-06	1.2e-06	0.173123	0.24	5.83e-05	1.15e-05	0.312	FALSE	TRUE	TRUE	FALSE	TRUE	0.231	-1.05	-1.28	-0.191	-0.421	-0.652	0.632	0.441
HNRNPLL	Q8WVV9	0.133272	0.000581529	5.56e-05	0.00983939	0.28	0.00158	0.000164	0.0472	FALSE	TRUE	TRUE	FALSE	TRUE	0.517	-1.54	-2.05	-0.998	-0.39	-0.907	1.15	0.15
HNRNPM	P52272	0.0716931	9.39e-06	1.12e-06	0.0983565	0.188	6.53e-05	1.11e-05	0.21	FALSE	TRUE	TRUE	FALSE	TRUE	0.27	-1.06	-1.33	-0.244	-0.404	-0.673	0.661	0.416
HNRNPR	O43390	0.000216577	5.05e-09	2.58e-07	0.855679	0.00519	1.19e-06	6.51e-06	0.908	FALSE	TRUE	TRUE	FALSE	TRUE	-0.476	-1.47	-0.996	-0.0161	-0.851	-0.375	0.621	0.605
HNRNPUL1	Q9BUJ2	2.16e-05	0.119677	3.1e-06	0.0533356	0.00127	0.153	2.01e-05	0.14	TRUE	FALSE	FALSE	FALSE	TRUE	-0.694	0.163	0.857	0.21	-0.144	0.55	-0.308	-0.0979
HPRT1	P00492	0.258459	3.83e-06	1.12e-06	0.199794	0.427	3.82e-05	1.11e-05	0.346	FALSE	TRUE	TRUE	FALSE	TRUE	-0.115	0.837	0.952	0.132	0.357	0.472	-0.48	-0.349
HRNR	Q86YZ3	0.517087	0.10304	0.0327768	0.663375	0.673	0.134	0.0435	0.774	FALSE	FALSE	TRUE	FALSE	TRUE	-0.466	1.24	1.71	0.311	0.426	0.892	-0.815	-0.504
HSP90AB2P	Q58FF8	0.0131994	0.232473	0.00151547	0.000990773	0.0686	0.278	0.00273	0.0117	FALSE	FALSE	FALSE	TRUE	TRUE	0.606	-0.258	-0.864	-0.917	0.252	-0.354	0.51	-0.407
HSPE1	P61604	0.278306	4.67e-06	1.75e-05	0.984321	0.449	4.36e-05	6.72e-05	0.991	FALSE	TRUE	TRUE	FALSE	TRUE	0.179	1.33	1.15	-0.00315	0.712	0.533	-0.621	-0.624
HTRA2	O43464	0.317175	7.73e-06	2.46e-06	0.582791	0.491	5.83e-05	1.75e-05	0.71	FALSE	TRUE	TRUE	FALSE	TRUE	-0.113	0.865	0.978	0.0608	0.389	0.502	-0.476	-0.415
IARS1	P41252	0.0768057	7.39e-06	9.52e-07	0.185774	0.195	5.73e-05	1e-05	0.328	FALSE	TRUE	TRUE	FALSE	TRUE	0.284	-1.17	-1.46	-0.205	-0.465	-0.749	0.709	0.504
IDH1	O75874	0.00408956	3.67e-08	7.33e-07	0.581845	0.0328	2.87e-06	8.95e-06	0.709	FALSE	TRUE	FALSE	FALSE	TRUE	-0.231	-0.885	-0.654	0.036	-0.509	-0.278	0.376	0.412
IER3IP1	Q9Y5U9	0.52982	7.43e-05	3.16e-05	0.113828	0.683	0.0003	0.000104	0.234	FALSE	TRUE	TRUE	FALSE	TRUE	-0.1	0.963	1.06	0.266	0.39	0.49	-0.573	-0.307
IFI30	P13284	0.0319143	0.00732174	0.000142891	0.146437	0.113	0.0131	0.000356	0.279	FALSE	FALSE	TRUE	FALSE	TRUE	-0.456	0.611	1.07	-0.289	0.264	0.719	-0.347	-0.636
IGF2BP1	Q9NZI8	0.942306	2.35e-05	2.14e-05	0.555015	0.967	0.000126	7.87e-05	0.687	FALSE	TRUE	TRUE	FALSE	TRUE	0.0106	-1.02	-1.03	0.0874	-0.53	-0.541	0.492	0.579
IK	Q13123	0.188147	0.000331292	0.00316125	0.0953654	0.349	0.000987	0.00521	0.206	FALSE	TRUE	FALSE	FALSE	TRUE	-0.256	-0.948	-0.691	0.333	-0.621	-0.365	0.326	0.66
ILF3	Q12906	5.31e-06	0.446684	2.28e-06	0.000676137	0.000527	0.498	1.66e-05	0.00936	TRUE	FALSE	FALSE	FALSE	TRUE	-0.572	0.0538	0.626	0.323	-0.197	0.375	-0.251	0.0723
ILK	Q13418	0.535597	0.0777689	0.0256997	0.0047648	0.688	0.104	0.0348	0.0308	FALSE	FALSE	FALSE	TRUE	TRUE	0.229	-0.698	-0.926	1.27	-0.609	-0.838	0.0883	1.36
IMMT	Q16891	0.0480417	1.18e-08	5.63e-08	0.000965054	0.145	1.78e-06	4.32e-06	0.0115	FALSE	TRUE	TRUE	FALSE	TRUE	-0.183	-1.28	-1.09	-0.369	-0.592	-0.41	0.685	0.316
IMP3	Q9NV31	0.0886739	6.04e-07	3.93e-06	0.000183607	0.215	1.37e-05	2.37e-05	0.00417	FALSE	TRUE	TRUE	TRUE	TRUE	0.294	1.66	1.36	0.88	0.682	0.387	-0.974	-0.0944
IMPA1	P29218	0.160661	3.22e-06	7.15e-07	0.0965321	0.315	3.43e-05	8.88e-06	0.207	FALSE	TRUE	TRUE	FALSE	TRUE	-0.187	1.1	1.28	0.226	0.445	0.632	-0.651	-0.426
IMPDH2	P12268	1.43e-05	1.06e-08	6.13e-06	0.0397857	0.000977	1.69e-06	3.21e-05	0.116	FALSE	TRUE	FALSE	FALSE	TRUE	0.369	0.775	0.405	0.115	0.451	0.0816	-0.324	-0.209
INTS13	Q9NVM9	0.000424675	3.59e-05	1.94e-07	0.0522688	0.00818	0.000174	6.36e-06	0.138	TRUE	TRUE	TRUE	FALSE	TRUE	1.19	-1.61	-2.8	-0.516	-0.376	-1.57	1.23	0.713
INTS3	Q68E01	0.0957142	0.000387952	0.00781523	0.923585	0.225	0.00112	0.0118	0.951	FALSE	TRUE	FALSE	FALSE	TRUE	-0.441	-1.23	-0.789	-0.0237	-0.719	-0.278	0.51	0.487
INTS4	Q96HW7	0.912645	0.00175811	0.00211835	0.404239	0.95	0.00392	0.00366	0.555	FALSE	TRUE	TRUE	FALSE	TRUE	0.0426	1.57	1.53	-0.329	0.879	0.837	-0.693	-1.02
INTS7	Q9NVH2	0.0542159	0.00182456	7.02e-05	0.110557	0.155	0.00404	0.000197	0.228	FALSE	FALSE	TRUE	FALSE	TRUE	0.367	-0.699	-1.07	-0.295	-0.184	-0.551	0.515	0.22
INTS9	Q9NV88	0.238275	4.22e-05	9.08e-06	0.581565	0.406	0.000195	4.22e-05	0.709	FALSE	TRUE	TRUE	FALSE	TRUE	0.272	-1.45	-1.73	-0.124	-0.628	-0.9	0.826	0.702
IRAK1	P51617	0.00307054	0.00367588	1.45e-05	0.725671	0.0279	0.00726	5.89e-05	0.819	FALSE	FALSE	TRUE	FALSE	TRUE	0.535	-0.52	-1.06	0.0505	-0.139	-0.674	0.381	0.432
IRF2BP1	Q8IU81	0.0308236	0.00317983	7.08e-05	0.936499	0.111	0.00643	0.000198	0.96	FALSE	FALSE	TRUE	FALSE	TRUE	-0.398	0.607	1.01	-0.0131	0.207	0.606	-0.4	-0.413
IRS4	O14654	0.158649	4.67e-07	2.01e-06	0.263479	0.313	1.18e-05	1.53e-05	0.418	FALSE	TRUE	FALSE	FALSE	TRUE	-0.115	-0.818	-0.703	-0.0892	-0.415	-0.301	0.403	0.313
ISOC1	Q96CN7	0.982397	2.4e-07	2.44e-07	0.00297337	0.991	8.14e-06	6.51e-06	0.0233	FALSE	TRUE	FALSE	FALSE	TRUE	0.00166	0.85	0.848	0.281	0.355	0.353	-0.495	-0.214
ITGA1	P56199	0.66007	6.59e-07	1.01e-06	0.0214778	0.787	1.4e-05	1.05e-05	0.0778	FALSE	TRUE	TRUE	FALSE	TRUE	0.0535	1.24	1.18	0.319	0.551	0.498	-0.684	-0.365
ITGA5	P08648	0.265422	3.79e-05	8.98e-06	0.359323	0.435	0.000182	4.2e-05	0.513	FALSE	FALSE	TRUE	FALSE	TRUE	-0.135	0.775	0.91	0.11	0.326	0.461	-0.449	-0.339
ITGA6	P23229	0.259989	0.000226349	0.00143823	0.66982	0.429	0.00072	0.00261	0.778	FALSE	TRUE	FALSE	FALSE	TRUE	0.199	0.914	0.715	0.0734	0.488	0.289	-0.425	-0.352
ITGAE	P38570	0.028459	1.75e-08	1.12e-07	0.000127436	0.105	2.15e-06	5.14e-06	0.00335	FALSE	TRUE	TRUE	TRUE	TRUE	0.314	1.86	1.55	0.726	0.829	0.515	-1.03	-0.309
ITGB1	P05556	0.25774	1.69e-06	5.35e-07	0.119208	0.427	2.34e-05	8.15e-06	0.242	FALSE	TRUE	TRUE	FALSE	TRUE	-0.105	0.831	0.936	0.149	0.352	0.457	-0.479	-0.33
IWS1	Q96ST2	0.000733642	1.73e-05	0.0215828	0.000471137	0.0118	0.000101	0.0298	0.00752	FALSE	TRUE	FALSE	FALSE	TRUE	0.568	0.894	0.326	0.603	0.439	-0.13	-0.456	0.147
JAM3	Q9BX67	0.910981	0.000526508	0.000441347	0.272521	0.949	0.00145	0.000926	0.428	FALSE	TRUE	TRUE	FALSE	TRUE	-0.0253	1.08	1.11	0.256	0.472	0.497	-0.612	-0.356
JMJD6	Q6NYC1	0.200781	0.000174381	2.76e-05	0.728587	0.364	0.00058	9.39e-05	0.821	FALSE	TRUE	TRUE	FALSE	TRUE	0.216	-0.892	-1.11	0.0563	-0.406	-0.622	0.486	0.542
JPT1	Q9UK76	0.0938827	6.62e-07	4.22e-06	0.587175	0.222	1.4e-05	2.5e-05	0.715	FALSE	TRUE	TRUE	FALSE	TRUE	0.256	1.45	1.19	0.0777	0.77	0.514	-0.681	-0.603
JPT2	Q9H910	0.0218058	2.75e-05	0.001326	0.00227617	0.0894	0.000143	0.00243	0.0196	FALSE	TRUE	FALSE	FALSE	TRUE	0.516	1.35	0.83	0.767	0.611	0.0942	-0.736	0.0313
KCTD10	Q9H3F6	0.0318708	2.4e-05	0.000787246	0.00849349	0.113	0.000128	0.00155	0.0433	FALSE	TRUE	FALSE	FALSE	TRUE	-0.388	-1.12	-0.73	-0.507	-0.529	-0.141	0.589	0.082
KDELR2	P33947	0.00720835	0.0511421	0.000208606	0.341061	0.0469	0.0718	0.000485	0.496	FALSE	FALSE	TRUE	FALSE	TRUE	0.874	-0.579	-1.45	-0.263	-0.0054	-0.88	0.574	0.311
KIF16B	Q96L93	0.104052	0.00839997	0.175515	0.311216	0.238	0.0148	0.204	0.466	FALSE	TRUE	FALSE	FALSE	TRUE	1.71	3.11	1.4	1.03	1.73	0.015	-1.38	-0.36
KLHDC4	Q8TBB5	0.760937	0.00186707	0.00112017	0.284736	0.856	0.00412	0.0021	0.442	FALSE	TRUE	TRUE	FALSE	TRUE	0.115	-1.51	-1.63	-0.415	-0.625	-0.74	0.89	0.475
KLHL4	Q9C0H6	0.0155453	2.74e-05	1.13e-06	0.000164472	0.074	0.000143	1.11e-05	0.00392	FALSE	TRUE	TRUE	TRUE	TRUE	0.557	-1.36	-1.91	-1.1	-0.264	-0.821	1.09	-0.00708
KMT2C	Q8NEZ4	0.477145	8.34e-06	3.67e-06	0.090878	0.64	6.07e-05	2.26e-05	0.199	FALSE	TRUE	TRUE	FALSE	TRUE	-0.094	1.02	1.11	0.237	0.427	0.521	-0.593	-0.356
KNTC1	P50748	0.00499431	0.00423058	2.28e-05	0.0855676	0.0372	0.00819	8.2e-05	0.19	FALSE	FALSE	TRUE	FALSE	TRUE	0.489	-0.502	-0.991	-0.262	-0.0632	-0.552	0.439	0.176
KRT1	P04264	0.0181407	0.00671995	0.582453	0.940404	0.0802	0.0122	0.613	0.962	TRUE	TRUE	FALSE	FALSE	TRUE	1.91	2.3	0.389	-0.0525	1.64	-0.271	-0.659	-0.712
KRT10	P13645	0.0236112	0.00583958	0.442383	0.51646	0.0938	0.0109	0.477	0.654	TRUE	TRUE	FALSE	FALSE	TRUE	1.76	2.29	0.531	-0.447	1.7	-0.0623	-0.594	-1.04
KRT14	P02533	0.0453845	0.0634266	0.849458	0.162938	0.14	0.0869	0.863	0.3	TRUE	TRUE	FALSE	FALSE	TRUE	1.88	1.72	-0.161	1.24	1.02	-0.861	-0.7	0.543
KRT16	P08779	0.61212	0.00342293	0.00842429	0.00153433	0.747	0.00687	0.0126	0.015	FALSE	TRUE	TRUE	TRUE	TRUE	0.354	2.54	2.18	2.86	0.642	0.288	-1.9	0.967
KRT17	Q04695	0.83641	0.000586179	0.000422803	0.844256	0.905	0.00159	0.000894	0.901	FALSE	TRUE	TRUE	FALSE	TRUE	-0.0478	1.09	1.14	0.0454	0.522	0.57	-0.568	-0.523
KRT2	P35908	0.0463558	0.0217183	0.673255	0.137086	0.142	0.0335	0.699	0.267	FALSE	TRUE	FALSE	FALSE	TRUE	1.25	1.49	0.241	-0.893	1.28	0.0306	-0.21	-1.1
KRT5	P13647	0.117316	0.00855965	0.159211	0.212147	0.258	0.0151	0.186	0.359	FALSE	TRUE	FALSE	FALSE	TRUE	1.66	3.13	1.47	1.29	1.66	-0.00102	-1.47	-0.182
KRT6A	P02538	0.638625	0.0156081	0.036468	0.0211264	0.769	0.0251	0.0481	0.0771	FALSE	TRUE	TRUE	TRUE	TRUE	0.348	2.07	1.72	1.95	0.636	0.288	-1.43	0.512
KRT9	P35527	0.0125295	0.0377851	0.542805	0.411522	0.0667	0.0551	0.575	0.561	TRUE	TRUE	FALSE	FALSE	TRUE	2.07	1.64	-0.435	0.591	1.19	-0.884	-0.449	0.142
KYAT1	Q16773	0.424015	0.000490776	0.00185726	0.0268178	0.594	0.00137	0.00326	0.0906	FALSE	TRUE	FALSE	FALSE	TRUE	0.169	1.01	0.837	0.522	0.415	0.246	-0.591	-0.0689
KYAT3	Q6YP21	0.0337237	5.49e-06	4.77e-07	0.0122913	0.117	4.8e-05	7.74e-06	0.0543	FALSE	TRUE	TRUE	FALSE	TRUE	-0.261	0.895	1.16	0.322	0.302	0.562	-0.593	-0.271
LACTB2	Q53H82	0.512935	6.75e-06	3.21e-06	0.19316	0.669	5.44e-05	2.06e-05	0.337	FALSE	TRUE	TRUE	FALSE	TRUE	-0.0817	0.987	1.07	0.168	0.431	0.513	-0.556	-0.388
LAMTOR3	Q9UHA4	0.385252	4e-05	1.29e-05	0.141389	0.558	0.000188	5.4e-05	0.273	FALSE	FALSE	TRUE	FALSE	TRUE	-0.111	0.821	0.932	0.194	0.334	0.445	-0.487	-0.292
LAP3	P28838	0.29996	2.47e-06	8.35e-07	0.109487	0.474	2.97e-05	9.44e-06	0.227	FALSE	TRUE	TRUE	FALSE	TRUE	-0.124	1.04	1.16	0.199	0.437	0.561	-0.599	-0.4
LARS1	Q9P2J5	0.160616	1.68e-05	3.04e-06	0.328075	0.315	9.95e-05	2e-05	0.484	FALSE	TRUE	TRUE	FALSE	TRUE	0.168	-0.823	-0.99	-0.114	-0.341	-0.509	0.482	0.368
LAS1L	Q9Y4W2	0.751477	3.11e-05	4.74e-05	0.0671656	0.85	0.000157	0.000144	0.162	FALSE	TRUE	FALSE	FALSE	TRUE	-0.0393	-0.835	-0.795	-0.246	-0.366	-0.326	0.469	0.223
LASP1	Q14847	1.19e-06	9.14e-12	4.73e-10	1.89e-07	0.000216	1.86e-08	6.41e-07	4.42e-05	TRUE	TRUE	TRUE	TRUE	TRUE	0.706	2.24	1.54	0.852	1.08	0.378	-1.16	-0.305
LDHA	P00338	0.935246	7.49e-08	7.03e-08	0.0021868	0.964	4.18e-06	4.54e-06	0.0189	FALSE	TRUE	TRUE	FALSE	TRUE	-0.00763	1.19	1.2	0.368	0.503	0.511	-0.691	-0.323
LDHB	P07195	0.713055	3.57e-07	2.57e-07	0.00710003	0.821	1.03e-05	6.51e-06	0.0385	FALSE	TRUE	TRUE	FALSE	TRUE	-0.0384	1.13	1.17	0.339	0.472	0.51	-0.66	-0.322
LEO1	Q8WVC0	0.00148586	0.00878931	0.318644	0.0373515	0.018	0.0154	0.353	0.112	TRUE	FALSE	FALSE	FALSE	TRUE	0.989	0.745	-0.243	0.553	0.481	-0.507	-0.264	0.29
LGALS3BP	Q08380	0.0156816	1.65e-05	7.64e-07	0.0111168	0.0742	9.8e-05	8.95e-06	0.0504	FALSE	FALSE	TRUE	FALSE	TRUE	-0.255	0.659	0.915	0.273	0.198	0.453	-0.462	-0.189
LMNB2	Q03252	0.865274	0.0010844	0.000820971	8.24e-05	0.922	0.00263	0.0016	0.00245	FALSE	FALSE	FALSE	TRUE	TRUE	0.0179	-0.458	-0.476	-0.637	-0.0656	-0.0835	0.393	-0.244
LPP	Q93052	0.0616392	0.00123683	0.0449258	0.369815	0.17	0.00292	0.0582	0.524	FALSE	TRUE	FALSE	FALSE	TRUE	0.475	0.991	0.516	0.213	0.561	0.0863	-0.43	-0.217
LRRC40	Q9H9A6	0.00209808	2.25e-05	3.32e-07	0.142651	0.0217	0.000122	6.97e-06	0.274	FALSE	FALSE	TRUE	FALSE	TRUE	0.341	-0.604	-0.945	-0.133	-0.184	-0.524	0.421	0.287
LRRFIP2	Q9Y608	0.0907741	1.35e-05	1.75e-06	0.00580859	0.218	8.52e-05	1.41e-05	0.0341	FALSE	TRUE	TRUE	FALSE	TRUE	-0.218	0.889	1.11	0.404	0.289	0.507	-0.6	-0.197
LSM2	Q9Y333	0.519275	1.09e-06	5.81e-07	0.450211	0.675	1.87e-05	8.45e-06	0.597	FALSE	TRUE	TRUE	FALSE	TRUE	-0.0605	0.9	0.96	0.0711	0.417	0.478	-0.483	-0.412
LSM4	Q9Y4Z0	0.090842	4.92e-05	5.19e-06	0.268123	0.218	0.000219	2.85e-05	0.423	FALSE	TRUE	TRUE	FALSE	TRUE	-0.266	0.939	1.21	0.167	0.361	0.627	-0.578	-0.411
LSM5	Q9Y4Y9	0.0295831	0.0112931	0.000191847	0.501939	0.108	0.0191	0.000451	0.644	FALSE	FALSE	TRUE	FALSE	TRUE	-0.517	0.63	1.15	-0.143	0.221	0.738	-0.408	-0.551
LSM6	P62312	0.0611383	9.16e-05	6.68e-06	0.202188	0.169	0.000355	3.4e-05	0.349	FALSE	FALSE	TRUE	FALSE	TRUE	-0.259	0.754	1.01	0.168	0.27	0.529	-0.484	-0.316
LSR	Q86X29	0.560352	0.000126276	5.54e-05	0.0414219	0.71	0.000454	0.000163	0.119	FALSE	TRUE	TRUE	FALSE	TRUE	-0.117	1.14	1.26	0.452	0.429	0.546	-0.713	-0.262
LYAR	Q9NX58	0.242169	7.93e-05	1.61e-05	2.4e-06	0.411	0.000316	6.35e-05	0.000244	FALSE	FALSE	FALSE	TRUE	TRUE	-0.0936	0.468	0.562	0.69	0.0383	0.132	-0.43	0.26
LZIC	Q8WZA0	0.0750821	6.81e-05	5.99e-06	0.0244095	0.193	0.00028	3.15e-05	0.0846	FALSE	FALSE	TRUE	FALSE	TRUE	-0.214	0.685	0.899	-0.285	0.36	0.574	-0.325	-0.609
MAGED1	Q9Y5V3	6.15e-06	0.185639	1.38e-06	0.0759709	0.000582	0.228	1.23e-05	0.176	TRUE	FALSE	TRUE	FALSE	TRUE	1.06	-0.182	-1.25	-0.253	0.238	-0.826	0.421	0.167
MAN2B1	O00754	0.0536755	8.07e-06	8.39e-07	0.836443	0.155	5.96e-05	9.45e-06	0.897	FALSE	FALSE	TRUE	FALSE	TRUE	-0.217	0.804	1.02	0.0212	0.342	0.559	-0.461	-0.44
MAP7	Q14244	0.0035723	5.62e-05	0.0201945	0.000817274	0.0304	0.000242	0.028	0.0105	FALSE	TRUE	FALSE	TRUE	TRUE	0.791	1.37	0.58	0.981	0.638	-0.153	-0.733	0.248
MAPKAPK2	P49137	0.105047	0.000120538	1.22e-05	0.446807	0.239	0.00044	5.16e-05	0.593	FALSE	TRUE	TRUE	FALSE	TRUE	0.388	-1.29	-1.68	-0.173	-0.506	-0.894	0.786	0.613
MARCKS	P29966	0.259478	1.56e-06	5.49e-06	0.305142	0.429	2.23e-05	2.94e-05	0.461	FALSE	TRUE	TRUE	FALSE	TRUE	0.161	1.29	1.13	0.146	0.65	0.489	-0.642	-0.496
MARCKSL1	P49006	0.0510043	5.38e-08	3.17e-07	8.32e-05	0.151	3.42e-06	6.97e-06	0.00245	FALSE	TRUE	TRUE	TRUE	TRUE	0.292	1.79	1.49	0.818	0.762	0.47	-1.02	-0.207
MARS1	P56192	0.0027932	5.91e-07	2.65e-08	0.0826067	0.0262	1.35e-05	3.6e-06	0.185	FALSE	TRUE	TRUE	FALSE	TRUE	0.452	-1.23	-1.68	-0.224	-0.448	-0.899	0.785	0.562
MATK	P42679	0.0359645	0.000111741	5.56e-06	0.000131614	0.123	0.000412	2.97e-05	0.00342	FALSE	TRUE	TRUE	TRUE	TRUE	-0.385	0.954	1.34	0.936	0.147	0.532	-0.807	0.128
MATR3	P43243	0.59229	1.07e-06	6.33e-07	0.00639145	0.734	1.86e-05	8.5e-06	0.036	FALSE	TRUE	TRUE	FALSE	TRUE	0.0584	-1.05	-1.11	-0.358	-0.421	-0.48	0.63	0.271
MBD3	O95983	0.167364	0.0019302	0.0249695	0.0757414	0.324	0.00423	0.0339	0.176	FALSE	TRUE	FALSE	FALSE	TRUE	-0.603	-1.67	-1.06	-0.801	-0.783	-0.18	0.882	0.081
MCM7	P33993	0.00207571	1.81e-05	2.83e-07	0.0253271	0.0217	0.000104	6.66e-06	0.0868	FALSE	FALSE	TRUE	FALSE	TRUE	0.382	-0.694	-1.08	-0.246	-0.19	-0.572	0.504	0.258
MDH1	P40925	0.904832	2.29e-07	2.54e-07	0.00286473	0.946	8.04e-06	6.51e-06	0.0227	FALSE	TRUE	TRUE	FALSE	TRUE	0.0109	1.04	1.03	0.344	0.436	0.425	-0.602	-0.258
MED1	Q15648	0.289025	3.02e-05	0.000135525	0.965805	0.461	0.000153	0.000342	0.977	FALSE	TRUE	TRUE	FALSE	TRUE	-0.218	-1.35	-1.14	0.00858	-0.734	-0.516	0.621	0.629
METAP2	P50579	0.158228	6.89e-07	3.12e-06	0.0023632	0.312	1.43e-05	2.02e-05	0.0201	FALSE	TRUE	FALSE	FALSE	TRUE	0.137	0.94	0.803	0.359	0.415	0.278	-0.526	-0.167
METTL1	Q9UBP6	0.415038	6.63e-07	1.5e-06	3.11e-05	0.586	1.4e-05	1.29e-05	0.00133	FALSE	TRUE	FALSE	FALSE	TRUE	0.0645	0.795	0.73	0.526	0.282	0.217	-0.513	0.0131
METTL13	Q8N6R0	0.0982082	2.94e-05	3.54e-06	0.152531	0.229	0.000149	2.2e-05	0.287	FALSE	TRUE	TRUE	FALSE	TRUE	0.265	-1.02	-1.28	-0.225	-0.385	-0.65	0.63	0.405
METTL2B	Q6P1Q9	0.0846128	4e-05	4.16e-06	0.640932	0.208	0.000188	2.47e-05	0.758	FALSE	TRUE	TRUE	FALSE	TRUE	0.272	-0.959	-1.23	-0.0685	-0.394	-0.666	0.564	0.496
MIA2	Q96PC5	0.000410336	0.0201874	0.0405072	0.433443	0.00807	0.0314	0.053	0.583	TRUE	FALSE	FALSE	FALSE	TRUE	0.788	0.425	-0.363	0.127	0.378	-0.41	-0.0471	0.0795
MICOS13	Q5XKP0	0.37772	5.39e-05	0.00019413	0.0124435	0.551	0.000235	0.000455	0.0547	FALSE	TRUE	FALSE	FALSE	TRUE	0.126	0.89	0.764	0.412	0.373	0.247	-0.516	-0.104
MIEF1	L0R8F8	0.137166	6.63e-06	1.22e-06	0.00749382	0.286	5.38e-05	1.16e-05	0.0398	FALSE	FALSE	TRUE	FALSE	TRUE	-0.151	0.771	0.922	0.31	0.27	0.421	-0.501	-0.191
MIF	P14174	0.761084	1.58e-06	1.16e-06	0.0425355	0.856	2.24e-05	1.12e-05	0.121	FALSE	TRUE	TRUE	FALSE	TRUE	-0.0415	1.27	1.31	0.307	0.548	0.59	-0.723	-0.416
MINPP1	Q9UNW1	0.628909	3.5e-05	1.87e-05	0.0553198	0.76	0.000171	7.08e-05	0.143	FALSE	TRUE	TRUE	FALSE	TRUE	-0.0708	0.97	1.04	0.306	0.391	0.461	-0.579	-0.273
MIX23	Q4VC31	0.0844082	1.73e-07	9.43e-07	0.0102154	0.207	7.04e-06	9.97e-06	0.0482	FALSE	TRUE	TRUE	FALSE	TRUE	0.296	1.86	1.57	0.485	0.884	0.588	-0.978	-0.493
MOCS2	O96007	0.450969	6.95e-06	2.95e-06	0.038449	0.619	5.51e-05	1.96e-05	0.114	FALSE	TRUE	TRUE	FALSE	TRUE	-0.0885	0.922	1.01	0.267	0.372	0.461	-0.55	-0.283
MOGS	Q13724	0.0991706	9.1e-05	0.00138591	0.0564755	0.23	0.000353	0.00253	0.145	FALSE	TRUE	FALSE	FALSE	TRUE	-0.339	-1.14	-0.805	0.401	-0.757	-0.418	0.387	0.788
MORF4L2	Q15014	0.956139	0.105031	0.115188	0.00459684	0.976	0.136	0.138	0.03	FALSE	FALSE	FALSE	TRUE	TRUE	-0.0166	-0.523	-0.507	1.06	-0.53	-0.513	-0.0066	1.05
MPP2	Q14168	0.476603	0.000267545	0.000832266	0.0147026	0.64	0.000831	0.00162	0.0611	FALSE	TRUE	FALSE	FALSE	TRUE	-0.15	-1.09	-0.938	-0.592	-0.434	-0.283	0.655	0.0623
MRFAP1	Q9Y605	0.0148156	0.0446743	0.542208	5.67e-05	0.0727	0.0636	0.575	0.00185	FALSE	FALSE	FALSE	TRUE	TRUE	-0.349	-0.274	0.0757	-0.775	-0.0304	0.319	0.243	-0.532
MRPL13	Q9BYD1	0.0289573	0.000643177	1.91e-05	0.604306	0.107	0.00172	7.17e-05	0.729	FALSE	FALSE	TRUE	FALSE	TRUE	0.319	-0.604	-0.923	-0.0675	-0.205	-0.524	0.398	0.331
MRPL15	Q9P015	0.0646582	0.00247925	0.0878532	0.475891	0.175	0.00523	0.108	0.619	FALSE	TRUE	FALSE	FALSE	TRUE	-0.712	-1.36	-0.649	0.255	-0.922	-0.21	0.439	0.694
MRPL2	Q5T653	0.339048	3.52e-06	1.08e-05	0.594983	0.513	3.66e-05	4.76e-05	0.722	FALSE	TRUE	FALSE	FALSE	TRUE	-0.113	-0.993	-0.88	0.062	-0.54	-0.427	0.453	0.515
MRPL22	Q9NWU5	0.437557	0.00160684	0.000445494	0.58342	0.606	0.00364	0.000933	0.711	FALSE	FALSE	TRUE	FALSE	TRUE	0.17	-0.884	-1.05	0.119	-0.429	-0.599	0.455	0.574
MRPL23	Q16540	0.881656	7.83e-05	6.37e-05	0.0140508	0.932	0.000312	0.000182	0.0594	FALSE	TRUE	TRUE	FALSE	TRUE	0.0282	-1.15	-1.18	-0.543	-0.431	-0.459	0.717	0.174
MRPL27	Q9P0M9	0.465053	6.56e-05	2.45e-05	0.291395	0.63	0.000273	8.64e-05	0.449	FALSE	TRUE	TRUE	FALSE	TRUE	0.15	-1.25	-1.4	0.22	-0.645	-0.795	0.61	0.83
MRPL38	Q96DV4	0.675936	0.00131155	0.0026728	0.519633	0.798	0.00306	0.00448	0.657	FALSE	TRUE	FALSE	FALSE	TRUE	-0.113	-1.13	-1.02	0.175	-0.639	-0.526	0.495	0.67
MRPL41	Q8IXM3	0.00117352	5.64e-06	0.00246221	0.511016	0.0155	4.85e-05	0.00418	0.65	FALSE	TRUE	FALSE	FALSE	TRUE	-0.482	-0.914	-0.433	-0.0746	-0.559	-0.0772	0.355	0.281
MRPL43	Q8N983	0.142258	0.00119846	0.000109378	0.278724	0.292	0.00284	0.000284	0.435	FALSE	FALSE	TRUE	FALSE	TRUE	0.323	-0.893	-1.22	-0.233	-0.307	-0.63	0.585	0.353
MRPL47	Q9HD33	0.87074	1.32e-06	1.56e-06	0.0372401	0.925	2.01e-05	1.32e-05	0.112	FALSE	TRUE	TRUE	FALSE	TRUE	-0.0204	-1.19	-1.17	-0.291	-0.526	-0.506	0.662	0.371
MRPL9	Q9BYD2	0.303664	0.00191546	0.000345012	0.930335	0.478	0.00421	0.000751	0.954	FALSE	TRUE	TRUE	FALSE	TRUE	0.337	-1.28	-1.62	0.0279	-0.562	-0.899	0.716	0.744
MRPS18A	Q9NVS2	0.592571	4.01e-05	8.38e-05	0.168688	0.734	0.000189	0.000227	0.306	FALSE	TRUE	TRUE	FALSE	TRUE	-0.105	-1.28	-1.17	0.281	-0.734	-0.629	0.541	0.822
MRPS21	P82921	0.128252	0.00038852	3.82e-05	0.875222	0.273	0.00112	0.000122	0.92	FALSE	FALSE	TRUE	FALSE	TRUE	-0.257	0.794	1.05	-0.0251	0.339	0.596	-0.455	-0.48
MRPS33	Q9Y291	0.225001	0.00971345	0.0011	0.70049	0.39	0.0168	0.00207	0.8	FALSE	FALSE	TRUE	FALSE	TRUE	0.432	-1.06	-1.49	0.133	-0.453	-0.885	0.602	0.735
MRPS5	P82675	0.405907	0.000134613	0.000484589	0.927137	0.576	0.000478	0.00101	0.952	FALSE	TRUE	TRUE	FALSE	TRUE	-0.178	-1.2	-1.02	0.0193	-0.648	-0.47	0.549	0.569
MRPS6	P82932	0.11095	0.00178259	0.000123899	0.00619159	0.248	0.00397	0.000316	0.0355	FALSE	FALSE	TRUE	FALSE	TRUE	-0.321	0.763	1.08	0.628	0.144	0.465	-0.619	0.0091
MRPS7	Q9Y2R9	0.347697	0.0031183	0.000627591	0.64687	0.52	0.00635	0.00126	0.762	FALSE	TRUE	TRUE	FALSE	TRUE	0.273	-1.06	-1.33	-0.131	-0.428	-0.702	0.631	0.5
MRPS9	P82933	0.0878328	1.87e-05	2.25e-06	0.182135	0.213	0.000106	1.65e-05	0.323	FALSE	FALSE	TRUE	FALSE	TRUE	0.2	-0.779	-0.979	0.152	-0.377	-0.578	0.402	0.554
MT-CO3	P00414	0.101811	4.13e-05	0.000528793	0.0032691	0.234	0.000192	0.00108	0.0243	FALSE	TRUE	TRUE	TRUE	TRUE	-0.505	-1.89	-1.38	-1.07	-0.803	-0.298	1.08	0.0179
MTAP	Q13126	0.505623	2.71e-06	1.34e-06	0.227158	0.663	3.09e-05	1.21e-05	0.378	FALSE	TRUE	TRUE	FALSE	TRUE	-0.0784	1.03	1.11	0.146	0.457	0.536	-0.569	-0.424
MTHFD1	P11586	0.00184223	6.18e-05	6.27e-07	0.145627	0.0204	0.000262	8.5e-06	0.278	FALSE	FALSE	TRUE	FALSE	TRUE	0.361	-0.559	-0.92	-0.138	-0.155	-0.516	0.404	0.267
MTOR	P42345	0.00714837	0.00039991	0.107655	3.51e-05	0.0466	0.00115	0.13	0.00143	FALSE	FALSE	FALSE	TRUE	TRUE	-0.391	-0.598	-0.207	-0.803	-0.196	0.195	0.402	-0.401
MYADM	Q96S97	0.0354373	2.14e-06	2.26e-07	0.00114216	0.121	2.7e-05	6.51e-06	0.0125	FALSE	TRUE	TRUE	FALSE	TRUE	-0.208	0.799	1.01	0.381	0.252	0.46	-0.547	-0.166
MYDGF	Q969H8	0.136258	0.000128805	1.56e-05	0.276169	0.284	0.000461	6.2e-05	0.432	FALSE	FALSE	TRUE	FALSE	TRUE	-0.237	0.862	1.1	0.169	0.329	0.567	-0.532	-0.363
MYO6	Q9UM54	0.678181	2.26e-05	3.89e-05	0.371437	0.8	0.000123	0.000123	0.526	FALSE	TRUE	TRUE	FALSE	TRUE	-0.0623	-1.05	-0.983	-0.136	-0.504	-0.442	0.541	0.405
N4BP1	O75113	0.257687	1.52e-05	7.01e-05	0.155627	0.427	9.25e-05	0.000197	0.29	FALSE	TRUE	TRUE	FALSE	TRUE	0.256	1.6	1.35	0.327	0.784	0.528	-0.82	-0.492
NACA	E9PAV3	0.267142	1.39e-05	3.67e-06	0.00197778	0.437	8.69e-05	2.25e-05	0.0179	FALSE	TRUE	TRUE	FALSE	TRUE	-0.168	1.08	1.25	0.584	0.354	0.522	-0.73	-0.146
NACA2	Q9H009	0.000184583	0.00228085	1.51e-06	0.278691	0.00481	0.00488	1.29e-05	0.435	TRUE	FALSE	TRUE	FALSE	TRUE	-0.861	0.614	1.48	0.176	0.0477	0.909	-0.566	-0.391
NAGPA	Q9UK23	0.0222526	0.00153643	3.13e-05	0.0438045	0.09	0.00351	0.000103	0.124	FALSE	FALSE	TRUE	FALSE	TRUE	-0.521	0.824	1.35	0.446	0.17	0.692	-0.654	-0.208
NAMPT	P43490	0.0985751	1.3e-07	6.2e-07	0.00826154	0.229	5.87e-06	8.5e-06	0.0426	FALSE	TRUE	FALSE	FALSE	TRUE	0.145	0.988	0.843	0.26	0.466	0.32	-0.523	-0.263
NANS	Q9NR45	0.414071	8.72e-07	3.98e-07	0.00781436	0.585	1.65e-05	7.31e-06	0.0409	FALSE	TRUE	TRUE	FALSE	TRUE	-0.0878	1.05	1.14	0.338	0.418	0.506	-0.631	-0.293
NARS1	O43776	0.00627332	1.49e-05	4.37e-07	0.261014	0.0431	9.15e-05	7.58e-06	0.417	FALSE	FALSE	TRUE	FALSE	TRUE	0.295	-0.652	-0.947	-0.103	-0.226	-0.522	0.426	0.322
NAT10	Q9H0A0	0.000211901	0.000786639	0.40854	0.204014	0.00513	0.00202	0.443	0.35	TRUE	FALSE	FALSE	FALSE	TRUE	-0.891	-0.752	0.139	0.219	-0.653	0.238	0.0984	0.317
NAXD	Q8IW45	0.491176	0.264206	0.650737	0.00651573	0.652	0.312	0.678	0.0364	FALSE	FALSE	FALSE	TRUE	TRUE	-0.236	-0.391	-0.154	-1.12	0.0253	0.261	0.416	-0.703
NCAPD2	Q15021	0.00108392	0.00330062	6.48e-06	0.727181	0.015	0.00665	3.33e-05	0.82	FALSE	FALSE	TRUE	FALSE	TRUE	0.581	-0.493	-1.07	-0.0469	-0.0896	-0.671	0.404	0.357
NCKIPSD	Q9NZQ3	0.0616057	4.08e-06	5.12e-07	0.00197753	0.17	3.98e-05	8.04e-06	0.0179	FALSE	FALSE	TRUE	FALSE	TRUE	0.188	-0.778	-0.966	-0.367	-0.25	-0.438	0.528	0.16
NDFIP1	Q9BT67	0.106926	0.0137533	0.000709546	0.148808	0.242	0.0225	0.00141	0.282	FALSE	FALSE	TRUE	FALSE	TRUE	-0.415	0.695	1.11	0.367	0.152	0.567	-0.543	-0.176
NDFIP2	Q9NV92	0.306381	0.000131994	3.11e-05	0.246591	0.48	0.000471	0.000103	0.401	FALSE	TRUE	TRUE	FALSE	TRUE	-0.169	0.917	1.09	0.193	0.368	0.537	-0.549	-0.356
NDUFA10	O95299	0.642003	0.000149387	7.66e-05	0.126902	0.771	0.000518	0.000212	0.252	FALSE	TRUE	TRUE	FALSE	TRUE	0.0786	-0.944	-1.02	-0.272	-0.384	-0.463	0.56	0.288
NDUFA13	Q9P0J0	0.944585	1.02e-06	1.09e-06	0.66402	0.968	1.81e-05	1.09e-05	0.774	FALSE	TRUE	FALSE	FALSE	TRUE	-0.00564	-0.791	-0.786	-0.0354	-0.388	-0.383	0.403	0.368
NDUFA6	P56556	1.33e-05	0.00012454	5.34e-08	0.108534	0.000951	0.00045	4.32e-06	0.226	TRUE	TRUE	TRUE	FALSE	TRUE	1.49	-1.15	-2.64	-0.343	-0.118	-1.6	1.03	0.689
NDUFS6	O75380	0.0425101	3.2e-06	3.45e-07	0.994019	0.136	3.42e-05	7.01e-06	0.997	FALSE	TRUE	TRUE	FALSE	TRUE	-0.296	1.14	1.43	-0.000985	0.495	0.791	-0.642	-0.643
NDUFS8	O00217	0.000211608	0.000509054	0.571757	2.84e-05	0.00513	0.00141	0.603	0.00127	FALSE	FALSE	FALSE	TRUE	TRUE	-0.556	-0.497	0.0589	-0.704	-0.211	0.344	0.286	-0.419
NEFL	P07196	1.31e-05	3.22e-07	0.00416285	0.00586654	0.000951	9.86e-06	0.00669	0.0342	FALSE	TRUE	FALSE	FALSE	TRUE	-0.532	-0.786	-0.254	-0.24	-0.466	0.066	0.32	0.0799
NEFM	P07197	4.12e-07	2.83e-07	0.677222	0.870043	0.000152	9.1e-06	0.703	0.917	TRUE	FALSE	FALSE	FALSE	TRUE	-0.577	-0.6	-0.0225	0.00882	-0.446	0.131	0.153	0.162
NELFB	Q8WX92	0.0625586	3.85e-05	3.33e-06	0.0895885	0.171	0.000184	2.11e-05	0.197	FALSE	FALSE	TRUE	FALSE	TRUE	0.219	-0.711	-0.931	-0.197	-0.251	-0.471	0.46	0.263
NHERF1	O14745	0.396775	3.36e-07	7.49e-07	0.016806	0.567	9.91e-06	8.95e-06	0.0661	FALSE	TRUE	TRUE	FALSE	TRUE	0.0983	1.25	1.15	0.315	0.569	0.47	-0.677	-0.362
NIBAN2	Q96TA1	0.00462181	0.00125244	8.99e-06	0.00587149	0.0354	0.00294	4.2e-05	0.0342	FALSE	FALSE	TRUE	FALSE	TRUE	0.458	-0.558	-1.02	-0.441	-0.0545	-0.513	0.504	0.0634
NIF3L1	Q9GZT8	0.296467	1.65e-06	5.75e-07	0.0527222	0.47	2.3e-05	8.45e-06	0.139	FALSE	TRUE	TRUE	FALSE	TRUE	-0.113	0.981	1.09	0.225	0.406	0.519	-0.575	-0.35
NIPBL	Q6KC79	1.28e-05	5.9e-06	9.77e-09	0.185064	0.000946	4.95e-05	3.6e-06	0.327	TRUE	TRUE	TRUE	FALSE	TRUE	1.79	-1.95	-3.74	-0.333	-0.444	-2.24	1.51	1.17
NIPSNAP3A	Q9UFN0	0.0944177	3.51e-05	4.01e-06	0.669284	0.223	0.000171	2.4e-05	0.778	FALSE	TRUE	TRUE	FALSE	TRUE	-0.236	0.876	1.11	-0.0565	0.393	0.629	-0.483	-0.54
NME1	P15531	0.1551	9.97e-07	2.48e-07	0.337258	0.309	1.8e-05	6.51e-06	0.492	FALSE	TRUE	TRUE	FALSE	TRUE	-0.15	0.979	1.13	-0.0983	0.477	0.627	-0.503	-0.601
NME2	P22392	0.66938	5.12e-08	3.71e-08	0.00526773	0.793	3.38e-06	3.91e-06	0.0328	FALSE	TRUE	TRUE	FALSE	TRUE	-0.0422	1.3	1.34	0.336	0.555	0.598	-0.745	-0.408
NME2P1	O60361	0.241965	4.7e-06	1.29e-06	0.000681003	0.411	4.37e-05	1.19e-05	0.00936	FALSE	TRUE	TRUE	FALSE	TRUE	-0.165	1.13	1.3	0.631	0.368	0.533	-0.766	-0.135
NOLC1	Q14978	0.0154335	3.56e-06	2.28e-07	2.5e-05	0.0739	3.66e-05	6.51e-06	0.00114	FALSE	FALSE	TRUE	FALSE	TRUE	-0.241	0.732	0.973	0.592	0.158	0.399	-0.574	0.0176
NOP10	Q9NPE3	6.78e-06	0.00027115	0.0167006	0.839513	0.000605	0.000837	0.0236	0.899	TRUE	FALSE	FALSE	FALSE	TRUE	-0.619	-0.404	0.215	-0.0157	-0.353	0.266	0.0512	0.0355
NOP14	P78316	1.8e-06	0.258393	6.43e-06	0.000536573	0.000253	0.306	3.32e-05	0.00817	TRUE	FALSE	FALSE	FALSE	TRUE	-0.695	-0.0881	0.607	0.361	-0.308	0.387	-0.22	0.141
NPC2	P61916	0.145229	9.73e-06	1.77e-06	0.63681	0.295	6.69e-05	1.41e-05	0.754	FALSE	TRUE	TRUE	FALSE	TRUE	-0.206	1.03	1.23	0.0636	0.447	0.652	-0.581	-0.518
NQO2	P16083	0.128827	1.92e-06	4.01e-07	0.0579102	0.273	2.53e-05	7.31e-06	0.148	FALSE	TRUE	TRUE	FALSE	TRUE	-0.161	0.914	1.07	0.208	0.365	0.526	-0.549	-0.341
NR1I3	Q14994	0.0164791	0.00317832	4.4e-05	0.0482112	0.0763	0.00643	0.000135	0.131	FALSE	FALSE	TRUE	FALSE	TRUE	0.69	-0.92	-1.61	-0.541	-0.152	-0.842	0.767	0.226
NSA2	O95478	0.864702	0.000251974	0.000326952	0.0494674	0.922	0.000792	0.000716	0.133	FALSE	TRUE	TRUE	FALSE	TRUE	-0.0343	-1.06	-1.02	0.435	-0.646	-0.612	0.411	0.847
NSF	P46459	0.000473587	2.43e-05	1.59e-07	0.025219	0.00864	0.000129	5.95e-06	0.0867	FALSE	FALSE	TRUE	FALSE	TRUE	0.377	-0.539	-0.916	-0.198	-0.126	-0.503	0.413	0.216
NSFL1C	Q9UNZ2	0.154923	1.91e-05	3.31e-06	0.280688	0.309	0.000109	2.11e-05	0.437	FALSE	FALSE	TRUE	FALSE	TRUE	-0.167	0.798	0.965	0.124	0.326	0.493	-0.472	-0.347
NSMCE3	Q96MG7	0.189089	0.000322679	4.49e-05	0.0514751	0.35	0.000964	0.000137	0.137	FALSE	FALSE	TRUE	FALSE	TRUE	-0.199	0.742	0.941	-0.312	0.399	0.598	-0.343	-0.654
NT5C	Q8TCD5	0.15877	6.71e-06	1.35e-06	0.810674	0.313	5.43e-05	1.21e-05	0.879	FALSE	TRUE	TRUE	FALSE	TRUE	-0.165	0.89	1.05	-0.0267	0.41	0.575	-0.48	-0.506
NT5C2	P49902	0.000104418	2.2e-07	0.000162859	0.102613	0.00335	7.85e-06	0.000397	0.217	FALSE	TRUE	FALSE	FALSE	TRUE	0.48	0.934	0.455	0.143	0.551	0.0717	-0.383	-0.24
NUB1	Q9Y5A7	0.110359	0.00845302	0.166935	0.662051	0.247	0.0149	0.195	0.773	FALSE	TRUE	FALSE	FALSE	TRUE	-0.75	-1.39	-0.638	-0.193	-0.833	-0.0835	0.555	0.362
NUCB1	Q02818	0.0469752	3.32e-06	3.74e-07	0.234771	0.143	3.5e-05	7.28e-06	0.388	FALSE	TRUE	TRUE	FALSE	TRUE	-0.231	0.907	1.14	0.129	0.363	0.594	-0.543	-0.414
NUCB2	P80303	0.0399814	1.04e-05	8.81e-07	0.995974	0.131	7.04e-05	9.66e-06	0.998	FALSE	TRUE	TRUE	FALSE	TRUE	-0.256	0.854	1.11	-0.000565	0.363	0.619	-0.491	-0.491
NUCKS1	Q9H1E3	0.00802498	1.45e-06	6.29e-05	0.00321109	0.0505	2.12e-05	0.00018	0.0242	FALSE	TRUE	TRUE	FALSE	TRUE	0.488	1.44	0.955	0.568	0.702	0.214	-0.741	-0.174
NUDT21	O43809	1.14e-06	2.66e-05	0.0165011	0.0191455	0.000216	0.000139	0.0233	0.0718	TRUE	FALSE	FALSE	FALSE	TRUE	-0.747	-0.532	0.215	-0.209	-0.4	0.346	0.131	-0.0773
NUDT3	O95989	0.127705	0.000369912	3.65e-05	0.198029	0.272	0.00108	0.000117	0.344	FALSE	FALSE	TRUE	FALSE	TRUE	-0.268	0.832	1.1	0.223	0.293	0.561	-0.539	-0.316
NUDT5	Q9UKK9	0.170046	5.1e-06	1.11e-06	0.500889	0.327	4.58e-05	1.11e-05	0.644	FALSE	TRUE	TRUE	FALSE	TRUE	-0.174	0.999	1.17	0.0825	0.435	0.609	-0.564	-0.481
NUP107	P57740	0.048492	0.00023916	0.00894613	0.222601	0.146	0.000755	0.0133	0.372	FALSE	TRUE	FALSE	FALSE	TRUE	-0.482	-1.17	-0.69	-0.28	-0.636	-0.155	0.535	0.255
NUP160	Q12769	0.118298	0.00067515	5.72e-05	0.0413259	0.259	0.00178	0.000168	0.119	FALSE	FALSE	TRUE	FALSE	TRUE	0.32	-0.892	-1.21	-0.437	-0.257	-0.576	0.635	0.198
NUP188	Q5SRE5	0.575547	1.26e-05	6.47e-06	0.0044279	0.722	8.12e-05	3.32e-05	0.0292	FALSE	TRUE	TRUE	FALSE	TRUE	0.0982	-1.3	-1.4	-0.612	-0.472	-0.57	0.827	0.215
NUP205	Q92621	0.040145	2.14e-05	1.58e-06	0.0136845	0.131	0.000118	1.33e-05	0.0582	FALSE	FALSE	TRUE	FALSE	TRUE	0.252	-0.778	-1.03	-0.319	-0.246	-0.499	0.532	0.213
NUP214	P35658	0.0315177	0.00102148	2.92e-05	0.671819	0.113	0.00251	9.79e-05	0.78	FALSE	FALSE	TRUE	FALSE	TRUE	0.41	-0.742	-1.15	-0.0722	-0.251	-0.661	0.492	0.42
NUP35	Q8NFH5	0.931607	0.000503696	0.000439986	0.0489634	0.961	0.0014	0.000924	0.133	FALSE	TRUE	TRUE	FALSE	TRUE	0.0216	-1.21	-1.23	-0.547	-0.464	-0.486	0.748	0.201
NUP88	Q99567	0.156446	0.000279431	3.38e-05	0.307759	0.31	0.000858	0.00011	0.463	FALSE	FALSE	TRUE	FALSE	TRUE	0.216	-0.754	-0.97	-0.152	-0.285	-0.501	0.469	0.317
NUSAP1	Q9BXS6	0.612282	3.68e-05	1.91e-05	6.81e-05	0.747	0.000177	7.16e-05	0.00213	FALSE	TRUE	TRUE	TRUE	TRUE	-0.0708	0.919	0.989	0.855	0.228	0.298	-0.691	0.165
NXT1	Q9NPJ8	0.0458177	0.0017103	0.0845563	0.211329	0.141	0.00383	0.104	0.358	FALSE	TRUE	FALSE	FALSE	TRUE	-0.635	-1.17	-0.534	-0.374	-0.65	-0.015	0.519	0.146
OCIAD1	Q9NX40	0.00415334	3.18e-05	6.12e-07	0.014891	0.0331	0.000159	8.5e-06	0.0613	FALSE	FALSE	TRUE	FALSE	TRUE	-0.318	0.603	0.921	0.254	0.158	0.476	-0.444	-0.19
OGT	O15294	0.0257294	3.11e-06	2.62e-07	0.0290607	0.0988	3.36e-05	6.57e-06	0.0956	FALSE	FALSE	TRUE	FALSE	TRUE	0.201	-0.688	-0.888	-0.195	-0.245	-0.446	0.443	0.248
OMA1	Q96E52	0.0929008	7.72e-09	2.62e-08	9.52e-06	0.221	1.33e-06	3.6e-06	0.000611	FALSE	TRUE	TRUE	TRUE	TRUE	0.263	2.32	2.06	1.12	0.945	0.683	-1.37	-0.253
OR10A5	Q9H207	0.0931639	1.27e-07	6.25e-07	4.91e-05	0.222	5.87e-06	8.5e-06	0.00167	FALSE	TRUE	TRUE	TRUE	TRUE	0.251	1.68	1.43	0.893	0.681	0.429	-1	-0.109
OSBPL8	Q9BZF1	0.00635903	0.000942327	9.08e-06	0.107634	0.0436	0.00235	4.22e-05	0.224	FALSE	FALSE	TRUE	FALSE	TRUE	0.474	-0.634	-1.11	-0.246	-0.137	-0.611	0.497	0.251
OSBPL9	Q96SU4	0.000524858	0.000101036	4.26e-07	0.00575612	0.00933	0.00038	7.51e-06	0.0339	FALSE	FALSE	TRUE	FALSE	TRUE	0.445	-0.547	-0.992	-0.313	-0.084	-0.529	0.463	0.15
P4HB	P07237	0.149198	1.73e-06	3.97e-07	0.0719422	0.301	2.38e-05	7.31e-06	0.17	FALSE	TRUE	TRUE	FALSE	TRUE	-0.16	0.97	1.13	0.205	0.394	0.554	-0.576	-0.371
PABPC1	P11940	1.23e-08	2.84e-07	0.00165352	0.054074	5.01e-05	9.1e-06	0.00293	0.141	TRUE	TRUE	FALSE	FALSE	TRUE	-1.06	-0.777	0.286	0.148	-0.691	0.371	0.0859	0.234
PABPC4	Q13310	2.06e-07	7.84e-09	0.000968994	0.246266	9.39e-05	1.33e-06	0.00185	0.401	TRUE	TRUE	FALSE	FALSE	TRUE	-0.745	-1.03	-0.286	0.0777	-0.721	0.0239	0.31	0.387
PABPN1	Q86U42	9.8e-06	1.57e-06	0.118759	0.694941	0.000782	2.23e-05	0.142	0.795	TRUE	TRUE	FALSE	FALSE	TRUE	-0.764	-0.929	-0.165	-0.0392	-0.645	0.118	0.283	0.244
PAFAH1B1	P43034	0.00111975	2.51e-08	9.24e-07	0.0110963	0.0153	2.52e-06	9.83e-06	0.0504	FALSE	TRUE	FALSE	FALSE	TRUE	0.242	0.794	0.552	0.168	0.416	0.174	-0.379	-0.211
PAFAH1B2	P68402	0.0208453	0.142239	0.284746	4.03e-05	0.0868	0.179	0.318	0.00158	FALSE	FALSE	FALSE	TRUE	TRUE	-0.374	-0.219	0.156	-0.926	0.0285	0.403	0.247	-0.679
PAFAH1B3	Q15102	0.122306	0.000318888	0.00482073	6.71e-07	0.266	0.000956	0.00764	0.000105	FALSE	FALSE	FALSE	TRUE	TRUE	-0.143	-0.446	-0.302	-0.889	-0.0364	0.107	0.409	-0.48
PAGR1	Q9BTK6	0.210515	8.62e-06	4.44e-05	0.0584793	0.374	6.15e-05	0.000136	0.149	FALSE	TRUE	FALSE	FALSE	TRUE	0.17	1.02	0.847	0.271	0.483	0.313	-0.534	-0.263
PAICS	P22234	0.16821	9.37e-08	3.19e-07	0.0260158	0.325	4.87e-06	6.97e-06	0.0884	FALSE	TRUE	TRUE	FALSE	TRUE	0.139	1.19	1.06	0.243	0.572	0.433	-0.623	-0.381
PAK1	Q13153	0.00338722	1.19e-06	9.46e-05	0.000877357	0.0293	1.93e-05	0.000251	0.0109	FALSE	TRUE	FALSE	FALSE	TRUE	0.574	1.5	0.927	0.699	0.719	0.145	-0.782	-0.0829
PAK1IP1	Q9NWT1	0.386143	0.000214325	6.04e-05	4.7e-05	0.558	0.000688	0.000175	0.00162	FALSE	FALSE	FALSE	TRUE	TRUE	-0.107	0.652	0.76	0.782	0.104	0.211	-0.549	0.234
PAK2	Q13177	9.01e-06	6.06e-09	3.54e-06	0.003536	0.000748	1.19e-06	2.2e-05	0.0255	TRUE	TRUE	FALSE	FALSE	TRUE	0.618	1.3	0.683	0.291	0.732	0.114	-0.569	-0.278
PALM	O75781	0.117309	0.000155463	1.64e-05	0.641244	0.258	0.000533	6.42e-05	0.758	FALSE	FALSE	TRUE	FALSE	TRUE	-0.245	0.821	1.07	0.0688	0.332	0.577	-0.489	-0.42
PALS2	Q9NZW5	0.776783	7.43e-05	5.03e-05	0.483063	0.867	0.0003	0.000151	0.626	FALSE	TRUE	FALSE	FALSE	TRUE	0.0409	-0.879	-0.92	-0.102	-0.404	-0.445	0.475	0.373
PANK4	Q9NVE7	0.00114587	0.0159665	1.97e-05	0.765384	0.0154	0.0256	7.33e-05	0.847	FALSE	FALSE	TRUE	FALSE	TRUE	0.729	-0.473	-1.2	-0.0506	-0.0418	-0.771	0.431	0.381
PAPSS2	O95340	0.375452	0.0119247	0.00242495	0.940792	0.55	0.0199	0.00412	0.962	FALSE	FALSE	TRUE	FALSE	TRUE	0.304	-0.996	-1.3	-0.025	-0.416	-0.72	0.58	0.555
PAXBP1	Q9Y5B6	0.168391	0.000778894	8.74e-05	0.735691	0.325	0.002	0.000236	0.826	FALSE	TRUE	TRUE	FALSE	TRUE	0.397	-1.25	-1.65	-0.0932	-0.503	-0.9	0.748	0.655
PC	P11498	0.0340054	3.69e-06	3.46e-07	0.0128075	0.117	3.73e-05	7.01e-06	0.0556	FALSE	FALSE	TRUE	FALSE	TRUE	0.202	-0.725	-0.927	-0.248	-0.25	-0.452	0.475	0.227
PCBD1	P61457	0.0761204	4.36e-05	4.18e-06	0.412954	0.194	0.000199	2.48e-05	0.563	FALSE	TRUE	TRUE	FALSE	TRUE	-0.254	0.858	1.11	-0.11	0.393	0.647	-0.465	-0.575
PCNP	Q8WW12	4.25e-05	9.4e-10	5.87e-08	1.34e-05	0.00199	3.48e-07	4.42e-06	0.000781	FALSE	TRUE	TRUE	TRUE	TRUE	0.516	1.55	1.03	0.587	0.756	0.24	-0.792	-0.205
PCNT	O95613	0.845483	8.06e-05	0.000106205	0.005599	0.909	0.000319	0.000277	0.0336	FALSE	TRUE	FALSE	FALSE	TRUE	0.0305	0.944	0.913	0.528	0.347	0.317	-0.596	-0.0681
PDAP1	Q13442	0.0129859	6.72e-05	2.02e-06	0.00130822	0.0679	0.000278	1.53e-05	0.0135	FALSE	FALSE	TRUE	FALSE	TRUE	-0.291	0.617	0.908	0.422	0.13	0.421	-0.487	-0.0644
PDCD5	O14737	0.138606	1.54e-05	2.55e-06	0.268062	0.287	9.31e-05	1.79e-05	0.423	FALSE	TRUE	TRUE	FALSE	TRUE	-0.208	0.973	1.18	-0.152	0.472	0.681	-0.5	-0.653
PDLIM1	O00151	0.0573753	2.76e-08	1.38e-07	0.0187816	0.161	2.61e-06	5.62e-06	0.071	FALSE	TRUE	TRUE	FALSE	TRUE	0.216	1.46	1.24	0.28	0.711	0.496	-0.744	-0.463
PDP1	Q9P0J1	0.0769677	0.00403722	0.000181245	0.150491	0.195	0.00786	0.000432	0.284	FALSE	FALSE	TRUE	FALSE	TRUE	0.384	-0.717	-1.1	-0.304	-0.186	-0.571	0.531	0.226
PDPN	Q86YL7	0.639072	6.13e-05	0.000118898	0.165329	0.769	0.00026	0.000306	0.303	FALSE	TRUE	TRUE	FALSE	TRUE	0.0825	1.09	1.01	0.255	0.503	0.42	-0.589	-0.334
PDXP	Q96GD0	0.662876	3.35e-07	2.28e-07	0.00268891	0.789	9.91e-06	6.51e-06	0.0218	FALSE	TRUE	TRUE	FALSE	TRUE	-0.0454	1.13	1.18	0.394	0.457	0.502	-0.676	-0.282
PEBP1	P30086	0.642691	2.34e-05	1.3e-05	0.713236	0.772	0.000126	5.42e-05	0.809	FALSE	TRUE	TRUE	FALSE	TRUE	-0.064	0.956	1.02	-0.0506	0.475	0.539	-0.481	-0.532
PEDS1	A5PLL7	0.0168508	0.000171166	4.81e-06	0.158858	0.0769	0.000571	2.73e-05	0.295	FALSE	FALSE	TRUE	FALSE	TRUE	-0.341	0.681	1.02	0.183	0.209	0.551	-0.471	-0.289
PES1	O00541	0.138125	2.02e-06	1.18e-05	0.308276	0.286	2.62e-05	5.04e-05	0.464	FALSE	TRUE	TRUE	FALSE	TRUE	-0.192	-1.12	-0.923	0.128	-0.638	-0.446	0.478	0.606
PFDN2	Q9UHV9	0.764906	1.12e-06	1.51e-06	0.388702	0.858	1.87e-05	1.29e-05	0.54	FALSE	TRUE	TRUE	FALSE	TRUE	0.0304	0.979	0.949	0.0889	0.475	0.444	-0.504	-0.415
PFKM	P08237	4.65e-06	2.33e-07	0.0104953	0.00779655	0.000512	8.1e-06	0.0154	0.0408	TRUE	TRUE	FALSE	FALSE	TRUE	0.571	0.778	0.208	0.219	0.477	-0.0935	-0.301	-0.0821
PGAM1	P18669	1.36e-06	1.48e-08	0.000186277	0.863808	0.000228	1.94e-06	0.000441	0.912	TRUE	TRUE	FALSE	FALSE	TRUE	0.686	1.08	0.396	0.0124	0.71	0.0232	-0.373	-0.36
PGM1	P36871	0.124888	3.59e-06	6.78e-07	0.0161378	0.268	3.67e-05	8.72e-06	0.0643	FALSE	TRUE	TRUE	FALSE	TRUE	-0.175	0.918	1.09	0.3	0.34	0.515	-0.578	-0.278
PGM2	Q96G03	0.00980665	6.38e-06	2.88e-07	0.077028	0.0573	5.21e-05	6.66e-06	0.178	FALSE	TRUE	TRUE	FALSE	TRUE	-0.311	0.814	1.12	0.194	0.281	0.591	-0.533	-0.339
PGP	A6NDG6	0.429868	4.99e-07	1.08e-06	0.164344	0.6	1.22e-05	1.09e-05	0.302	FALSE	TRUE	TRUE	FALSE	TRUE	0.0784	1.03	0.949	0.143	0.498	0.419	-0.53	-0.387
PGRMC2	O15173	0.0528807	5.49e-05	4.01e-06	0.303469	0.154	0.000238	2.4e-05	0.461	FALSE	FALSE	TRUE	FALSE	TRUE	-0.227	0.676	0.903	-0.113	0.309	0.537	-0.366	-0.479
PHB2	Q99623	0.00096788	3.1e-06	5.61e-08	0.000134358	0.014	3.36e-05	4.32e-06	0.00346	FALSE	FALSE	TRUE	FALSE	TRUE	-0.31	0.61	0.919	0.399	0.128	0.437	-0.482	-0.0828
PIGT	Q969N2	0.178212	0.00034602	4.53e-05	0.00488388	0.337	0.00102	0.000138	0.0312	FALSE	TRUE	TRUE	FALSE	TRUE	0.259	-0.931	-1.19	-0.637	-0.241	-0.501	0.69	0.0524
PIK3C3	Q8NEB9	0.0361206	1.58e-05	0.000413958	0.02422	0.123	9.49e-05	0.000879	0.0846	FALSE	TRUE	FALSE	FALSE	TRUE	-0.265	-0.823	-0.558	-0.29	-0.405	-0.14	0.418	0.128
PITHD1	Q9GZP4	0.285947	8.16e-06	2.39e-06	0.512033	0.458	6e-05	1.71e-05	0.65	FALSE	TRUE	TRUE	FALSE	TRUE	-0.116	0.83	0.947	0.0703	0.368	0.485	-0.462	-0.391
PLA2G15	Q8NCC3	0.497832	8.32e-05	0.000225433	0.0545364	0.657	0.000328	0.000518	0.142	FALSE	TRUE	FALSE	FALSE	TRUE	0.111	0.978	0.867	0.343	0.431	0.32	-0.547	-0.204
PLGRKT	Q9HBL7	0.000870001	3.89e-05	3.02e-07	0.00562217	0.013	0.000185	6.8e-06	0.0336	FALSE	FALSE	TRUE	FALSE	TRUE	-0.527	0.775	1.3	0.398	0.156	0.683	-0.619	-0.221
PLIN3	O60664	0.145041	7.5e-06	1.41e-06	0.913457	0.295	5.77e-05	1.23e-05	0.946	FALSE	TRUE	TRUE	FALSE	TRUE	-0.185	0.952	1.14	-0.0131	0.433	0.618	-0.519	-0.532
PLK1	P53350	0.00715603	8.01e-05	0.0157742	0.106817	0.0466	0.000318	0.0224	0.223	FALSE	TRUE	FALSE	FALSE	TRUE	-0.597	-1.11	-0.516	0.317	-0.785	-0.188	0.328	0.645
PLSCR1	O15162	0.270948	1.07e-05	2.94e-06	0.133336	0.442	7.2e-05	1.96e-05	0.261	FALSE	TRUE	TRUE	FALSE	TRUE	-0.154	1.03	1.19	0.216	0.424	0.578	-0.609	-0.393
PLSCR3	Q9NRY6	0.00947571	5.93e-06	2.68e-07	0.250869	0.0562	4.97e-05	6.6e-06	0.406	FALSE	TRUE	TRUE	FALSE	TRUE	-0.342	0.898	1.24	0.131	0.33	0.672	-0.567	-0.436
PMVK	Q15126	0.0165716	0.00281178	4.02e-05	0.06575	0.0763	0.00581	0.000127	0.16	FALSE	FALSE	TRUE	FALSE	TRUE	0.402	-0.547	-0.948	-0.29	-0.1	-0.502	0.446	0.156
PNP	P00491	0.775327	9.87e-07	7.47e-07	0.3578	0.866	1.79e-05	8.95e-06	0.512	FALSE	TRUE	TRUE	FALSE	TRUE	-0.0312	1.07	1.1	0.103	0.501	0.532	-0.568	-0.466
PODXL2	Q9NZ53	0.728556	0.000278185	0.000165107	0.139877	0.832	0.000855	0.000401	0.27	FALSE	TRUE	TRUE	FALSE	TRUE	-0.064	0.956	1.02	0.287	0.39	0.454	-0.566	-0.279
POFUT1	Q9H488	1.77e-05	2.88e-08	2.91e-05	0.102511	0.00113	2.61e-06	9.77e-05	0.217	TRUE	TRUE	FALSE	FALSE	TRUE	0.701	1.36	0.663	0.17	0.815	0.114	-0.549	-0.379
POFUT2	Q9Y2G5	0.0179277	0.070435	0.000607469	0.107907	0.0796	0.0955	0.00123	0.225	TRUE	FALSE	TRUE	FALSE	TRUE	1.16	-0.835	-2	-0.729	0.0551	-1.11	0.89	0.161
POLE3	Q9NRF9	0.0112838	6.44e-07	1.66e-05	0.015418	0.0627	1.39e-05	6.47e-05	0.0626	FALSE	TRUE	FALSE	FALSE	TRUE	0.258	0.883	0.625	0.243	0.445	0.187	-0.438	-0.195
POLR1B	Q9H9Y6	0.18138	5.55e-06	3.05e-05	0.0681549	0.341	4.81e-05	0.000101	0.164	FALSE	TRUE	FALSE	FALSE	TRUE	-0.15	-0.877	-0.727	-0.213	-0.423	-0.273	0.454	0.241
POLR2G	P62487	0.474957	1.85e-07	1.02e-07	0.00244063	0.638	7.25e-06	5.14e-06	0.0204	FALSE	TRUE	TRUE	FALSE	TRUE	-0.0591	0.949	1.01	0.315	0.381	0.44	-0.568	-0.253
POLR2I	P36954	0.000636267	0.0393943	2.36e-05	0.14338	0.0106	0.057	8.42e-05	0.275	FALSE	FALSE	TRUE	FALSE	TRUE	-0.678	0.333	1.01	-0.224	0.0532	0.732	-0.28	-0.504
POP4	O95707	0.245193	0.406542	0.0611138	0.000862849	0.414	0.46	0.0772	0.0108	FALSE	FALSE	FALSE	TRUE	TRUE	0.243	-0.17	-0.413	0.905	-0.251	-0.493	-0.0803	0.824
PPAT	Q06203	0.891067	1.09e-07	9.74e-08	0.0012693	0.938	5.34e-06	5.14e-06	0.0132	FALSE	TRUE	TRUE	FALSE	TRUE	-0.0121	1.08	1.1	0.376	0.445	0.458	-0.639	-0.264
PPCS	Q9HAB8	0.0805195	6.25e-06	8.49e-07	0.317282	0.201	5.15e-05	9.49e-06	0.472	FALSE	TRUE	TRUE	FALSE	TRUE	0.214	-0.915	-1.13	-0.116	-0.375	-0.589	0.54	0.424
PPIG	Q13427	0.752254	0.032808	0.0185744	0.274728	0.85	0.0485	0.026	0.431	FALSE	FALSE	TRUE	FALSE	TRUE	-0.163	1.24	1.4	0.58	0.432	0.596	-0.804	-0.224
PPIL4	Q8WUA2	0.703658	1.72e-05	2.79e-05	0.155711	0.816	0.000101	9.47e-05	0.29	FALSE	TRUE	FALSE	FALSE	TRUE	-0.0451	-0.851	-0.806	0.176	-0.481	-0.436	0.37	0.547
PPP1R11	O60927	0.682422	0.000962491	0.00049656	0.510714	0.801	0.00239	0.00103	0.65	FALSE	TRUE	TRUE	FALSE	TRUE	-0.104	1.11	1.22	-0.168	0.573	0.677	-0.541	-0.709
PPP1R7	Q15435	0.0690074	5.31e-06	6.79e-07	0.128283	0.183	4.69e-05	8.72e-06	0.254	FALSE	FALSE	TRUE	FALSE	TRUE	-0.177	0.736	0.913	0.145	0.288	0.465	-0.449	-0.304
PPP3CA	Q08209	0.687864	3.16e-06	2.05e-06	0.35158	0.805	3.39e-05	1.54e-05	0.507	FALSE	TRUE	FALSE	FALSE	TRUE	-0.0384	0.826	0.865	0.0907	0.381	0.419	-0.445	-0.355
PPP4R3B	Q5MIZ7	0.373126	6e-06	2.21e-06	0.00187442	0.548	5.01e-05	1.63e-05	0.0173	FALSE	TRUE	TRUE	FALSE	TRUE	-0.101	0.899	1	0.446	0.313	0.414	-0.586	-0.14
PRCC	Q92733	0.0652433	7.03e-06	9.25e-05	0.0549034	0.176	5.57e-05	0.000248	0.142	FALSE	TRUE	FALSE	FALSE	TRUE	0.311	1.23	0.92	-0.326	0.775	0.464	-0.456	-0.782
PRDX4	Q13162	0.434212	5.62e-05	0.000173673	0.00899975	0.604	0.000242	0.000418	0.0448	FALSE	TRUE	TRUE	FALSE	TRUE	0.163	1.29	1.13	0.64	0.528	0.365	-0.766	-0.127
PRKAA2	P54646	0.00135834	0.000383622	1.8e-06	0.010474	0.0172	0.00111	1.43e-05	0.049	FALSE	FALSE	TRUE	FALSE	TRUE	0.434	-0.515	-0.949	-0.313	-0.0707	-0.505	0.444	0.131
PRKCSH	P14314	0.101344	0.00031237	2.64e-05	0.379234	0.234	0.000941	9.13e-05	0.532	FALSE	FALSE	TRUE	FALSE	TRUE	-0.239	0.7	0.939	-0.122	0.321	0.56	-0.379	-0.501
PRKDC	P78527	0.112755	3.61e-05	4.61e-06	0.534592	0.251	0.000175	2.64e-05	0.671	FALSE	FALSE	TRUE	FALSE	TRUE	0.209	-0.819	-1.03	-0.0774	-0.338	-0.547	0.481	0.404
PRMT3	O60678	4.75e-05	0.0580622	3.78e-06	0.0296237	0.00203	0.0803	2.31e-05	0.0964	TRUE	FALSE	FALSE	FALSE	TRUE	0.654	-0.211	-0.866	-0.25	0.12	-0.534	0.332	0.0819
PRNP	P04156	0.0295481	0.00345164	7.32e-05	0.861314	0.108	0.0069	0.000204	0.912	FALSE	FALSE	TRUE	FALSE	TRUE	-0.4	0.596	0.996	-0.0285	0.205	0.605	-0.391	-0.419
PRPF31	Q8WWY3	0.122652	5.53e-06	4.17e-05	0.30007	0.266	4.81e-05	0.00013	0.458	FALSE	TRUE	FALSE	FALSE	TRUE	-0.226	-1.13	-0.901	-0.147	-0.583	-0.357	0.544	0.397
PRPF6	O94906	0.814673	9.11e-06	6.92e-06	0.45844	0.889	6.4e-05	3.48e-05	0.603	FALSE	TRUE	TRUE	FALSE	TRUE	0.0307	-1.01	-1.04	0.0985	-0.524	-0.554	0.49	0.588
PRPF8	Q6P2Q9	0.130877	1.89e-06	3.98e-07	0.227708	0.276	2.51e-05	7.31e-06	0.378	FALSE	TRUE	TRUE	FALSE	TRUE	0.178	-1.02	-1.2	-0.139	-0.429	-0.607	0.588	0.449
PRPSAP2	O60256	0.000268896	2.58e-09	8.91e-08	1.6e-05	0.00611	7.08e-07	5.14e-06	0.000832	FALSE	TRUE	FALSE	FALSE	TRUE	0.287	0.976	0.688	0.401	0.46	0.172	-0.516	-0.116
PRRC1	Q96M27	0.839998	8.76e-06	1.11e-05	0.324591	0.906	6.23e-05	4.82e-05	0.48	FALSE	TRUE	TRUE	FALSE	TRUE	0.0288	1.11	1.08	0.144	0.525	0.497	-0.583	-0.439
PRRC2A	P48634	0.802678	8.13e-08	9.94e-08	1.11e-06	0.883	4.47e-06	5.14e-06	0.000146	FALSE	FALSE	FALSE	TRUE	TRUE	0.0148	0.747	0.732	0.573	0.234	0.219	-0.513	0.0596
PSAP	P07602	0.0431834	4.51e-06	4.62e-07	0.506179	0.137	4.26e-05	7.7e-06	0.647	FALSE	TRUE	TRUE	FALSE	TRUE	-0.241	0.895	1.14	0.0721	0.369	0.61	-0.526	-0.454
PSAT1	Q9Y617	0.867204	1.6e-07	1.84e-07	0.00539247	0.923	6.71e-06	6.36e-06	0.033	FALSE	TRUE	TRUE	FALSE	TRUE	0.0137	0.963	0.95	0.278	0.416	0.402	-0.548	-0.27
PSEN1	P49768	0.370771	2.47e-05	8.05e-06	0.043024	0.545	0.000131	3.9e-05	0.122	FALSE	TRUE	TRUE	FALSE	TRUE	-0.109	0.828	0.938	0.268	0.32	0.429	-0.509	-0.24
PSMA1	P25786	0.183818	4.35e-06	1.01e-06	0.0382513	0.344	4.15e-05	1.05e-05	0.113	FALSE	TRUE	TRUE	FALSE	TRUE	-0.168	1.01	1.18	0.28	0.395	0.564	-0.619	-0.34
PSMA2	P25787	0.327584	8.52e-07	3.34e-07	0.0604008	0.502	1.62e-05	6.97e-06	0.152	FALSE	TRUE	TRUE	FALSE	TRUE	-0.0997	0.989	1.09	0.204	0.418	0.518	-0.57	-0.366
PSMA3	P25788	0.0525675	1.36e-06	1.88e-07	0.0334302	0.153	2.05e-05	6.36e-06	0.104	FALSE	TRUE	TRUE	FALSE	TRUE	-0.221	0.981	1.2	0.247	0.373	0.594	-0.607	-0.36
PSMA4	P25789	0.226716	3.89e-07	1.31e-07	0.0259431	0.393	1.09e-05	5.5e-06	0.0884	FALSE	TRUE	TRUE	FALSE	TRUE	-0.116	0.994	1.11	0.233	0.41	0.525	-0.584	-0.351
PSMA5	P28066	0.104686	2.03e-06	3.75e-07	0.432643	0.239	2.62e-05	7.28e-06	0.582	FALSE	TRUE	TRUE	FALSE	TRUE	-0.172	0.902	1.07	0.0791	0.388	0.56	-0.514	-0.434
PSMA6	P60900	0.252706	8.43e-06	2.25e-06	0.109718	0.422	6.13e-05	1.65e-05	0.227	FALSE	TRUE	TRUE	FALSE	TRUE	-0.152	1	1.15	0.219	0.408	0.559	-0.593	-0.374
PSMA7	O14818	0.126837	4.69e-07	1.15e-07	0.0106468	0.271	1.18e-05	5.14e-06	0.0494	FALSE	TRUE	TRUE	FALSE	TRUE	-0.162	1.06	1.22	0.303	0.413	0.575	-0.645	-0.343
PSMB1	P20618	0.160404	2.82e-06	6.35e-07	0.0376112	0.315	3.18e-05	8.5e-06	0.113	FALSE	TRUE	TRUE	FALSE	TRUE	-0.17	1.01	1.18	0.267	0.396	0.566	-0.615	-0.347
PSMB2	P49721	0.0461147	5.73e-06	5.82e-07	0.526502	0.142	4.9e-05	8.45e-06	0.664	FALSE	FALSE	TRUE	FALSE	TRUE	-0.21	0.774	0.984	-0.0609	0.35	0.56	-0.424	-0.485
PSMB3	P49720	0.224138	1.75e-06	5.09e-07	0.0462166	0.39	2.4e-05	8.04e-06	0.128	FALSE	TRUE	TRUE	FALSE	TRUE	-0.129	0.942	1.07	0.225	0.383	0.512	-0.56	-0.334
PSMB4	P28070	0.243208	1.76e-05	4.24e-06	0.432943	0.412	0.000102	2.51e-05	0.582	FALSE	TRUE	TRUE	FALSE	TRUE	-0.155	0.924	1.08	0.102	0.397	0.553	-0.526	-0.424
PSMB5	P28074	0.0480984	1.28e-06	1.71e-07	0.0907358	0.145	1.98e-05	6.27e-06	0.199	FALSE	TRUE	TRUE	FALSE	TRUE	-0.233	1.02	1.25	0.194	0.402	0.636	-0.616	-0.422
PSMB6	P28072	0.0111451	2.33e-05	8.29e-07	0.509687	0.0623	0.000126	9.4e-06	0.65	FALSE	TRUE	TRUE	FALSE	TRUE	-0.357	0.831	1.19	0.0794	0.306	0.663	-0.524	-0.445
PSMB7	Q99436	0.035389	7.65e-06	6.4e-07	0.577491	0.121	5.81e-05	8.51e-06	0.706	FALSE	TRUE	TRUE	FALSE	TRUE	-0.293	0.981	1.27	0.0698	0.4	0.693	-0.581	-0.511
PSMB9	P28065	0.0253672	1.4e-05	8.69e-07	0.252991	0.098	8.74e-05	9.61e-06	0.409	FALSE	TRUE	TRUE	FALSE	TRUE	-0.296	0.861	1.16	0.138	0.322	0.618	-0.539	-0.401
PSMD4	P55036	0.110023	4.84e-07	2.64e-06	0.00645704	0.247	1.2e-05	1.83e-05	0.0362	FALSE	TRUE	FALSE	FALSE	TRUE	0.142	0.878	0.736	0.275	0.406	0.264	-0.472	-0.197
PSMD9	O00233	0.0184506	6.3e-08	6.48e-07	0.000546	0.0807	3.95e-06	8.51e-06	0.00826	FALSE	TRUE	TRUE	FALSE	TRUE	0.298	1.42	1.12	0.523	0.655	0.356	-0.767	-0.244
PSME1	Q06323	0.230641	4.23e-07	1.43e-07	0.0663883	0.397	1.13e-05	5.7e-06	0.161	FALSE	TRUE	TRUE	FALSE	TRUE	-0.092	0.791	0.883	0.148	0.336	0.428	-0.456	-0.308
PSME3	P61289	0.70609	4.72e-07	3.34e-07	0.0294826	0.818	1.18e-05	6.97e-06	0.0963	FALSE	TRUE	TRUE	FALSE	TRUE	-0.032	0.892	0.924	0.207	0.386	0.418	-0.506	-0.298
PSME3IP1	Q9GZU8	0.00575946	9.3e-08	2.03e-06	0.154257	0.0408	4.87e-06	1.53e-05	0.289	FALSE	TRUE	FALSE	FALSE	TRUE	0.313	1.16	0.845	0.139	0.623	0.309	-0.536	-0.396
PSMG3	Q9BT73	0.263186	1.05e-06	3.52e-07	0.0998581	0.433	1.84e-05	7.06e-06	0.212	FALSE	TRUE	TRUE	FALSE	TRUE	-0.0939	0.791	0.885	0.143	0.336	0.43	-0.455	-0.312
PSPH	P78330	0.21396	1.08e-08	2.62e-08	0.000559175	0.378	1.69e-06	3.6e-06	0.00837	FALSE	TRUE	TRUE	FALSE	TRUE	0.106	1.26	1.16	0.389	0.56	0.454	-0.702	-0.313
PTBP1	P26599	8.38e-06	5.4e-09	3.1e-06	0.0391707	0.000725	1.19e-06	2.01e-05	0.115	FALSE	TRUE	FALSE	FALSE	TRUE	-0.521	-1.1	-0.58	-0.153	-0.642	-0.121	0.458	0.305
PTBP2	Q9UKA9	0.000222273	2.19e-07	7.74e-05	0.13089	0.00523	7.85e-06	0.000214	0.258	FALSE	TRUE	FALSE	FALSE	TRUE	-0.511	-1.09	-0.58	-0.153	-0.635	-0.124	0.456	0.303
PTER	Q96BW5	0.130402	1.37e-06	2.99e-07	0.00100949	0.276	2.05e-05	6.76e-06	0.0118	FALSE	TRUE	TRUE	FALSE	TRUE	-0.156	0.924	1.08	0.428	0.316	0.472	-0.608	-0.18
PTGFRN	Q9P2B2	0.253143	5.19e-06	1.46e-06	0.0112124	0.422	4.61e-05	1.26e-05	0.0507	FALSE	TRUE	TRUE	FALSE	TRUE	-0.115	0.801	0.916	0.292	0.299	0.414	-0.502	-0.21
PTMS	P20962	0.906583	5.02e-06	4.4e-06	0.0833695	0.947	4.55e-05	2.57e-05	0.187	FALSE	TRUE	TRUE	FALSE	TRUE	-0.0162	1.14	1.15	0.258	0.501	0.517	-0.638	-0.38
PTPMT1	Q8WUK0	0.811265	0.00364052	0.00240728	0.742179	0.887	0.00721	0.0041	0.831	FALSE	TRUE	TRUE	FALSE	TRUE	0.101	-1.54	-1.64	0.14	-0.777	-0.878	0.758	0.897
PTPN11	Q06124	1.13e-05	0.00285688	2.39e-07	0.296595	0.00087	0.00589	6.51e-06	0.454	TRUE	FALSE	FALSE	FALSE	TRUE	0.575	-0.287	-0.863	-0.0817	0.0207	-0.555	0.308	0.226
PTTG1IP	P53801	0.393512	0.00212248	0.000508081	0.0943341	0.564	0.00459	0.00105	0.204	FALSE	FALSE	TRUE	FALSE	TRUE	-0.203	0.921	1.12	0.419	0.305	0.508	-0.616	-0.197
PURA	Q00577	3.48e-06	0.586697	1.94e-06	0.00560262	0.000429	0.632	1.5e-05	0.0336	TRUE	FALSE	FALSE	FALSE	TRUE	-0.748	0.0477	0.795	0.295	-0.237	0.511	-0.285	0.0103
PUS10	Q3MIT2	0.271028	0.000555942	0.0037014	0.830065	0.442	0.00152	0.00601	0.892	FALSE	TRUE	FALSE	FALSE	TRUE	0.24	1.01	0.766	0.0455	0.552	0.312	-0.455	-0.409
PUS7	Q96PZ0	0.466357	2.12e-07	4.08e-07	0.00962608	0.631	7.69e-06	7.34e-06	0.0466	FALSE	TRUE	TRUE	FALSE	TRUE	0.0603	0.937	0.876	0.252	0.42	0.36	-0.516	-0.264
PXN	P49023	0.452154	6.82e-06	2.91e-06	0.283021	0.619	5.49e-05	1.94e-05	0.44	FALSE	TRUE	TRUE	FALSE	TRUE	-0.0849	0.888	0.973	0.123	0.392	0.477	-0.496	-0.373
PYGL	P06737	0.00243059	3.97e-05	5.37e-07	0.0292623	0.0237	0.000188	8.15e-06	0.0959	FALSE	FALSE	TRUE	FALSE	TRUE	-0.384	0.652	1.04	0.244	0.169	0.552	-0.483	-0.239
QARS1	P47897	0.117647	4.52e-07	1.07e-07	0.0333244	0.258	1.18e-05	5.14e-06	0.104	FALSE	TRUE	TRUE	FALSE	TRUE	0.139	-0.885	-1.02	-0.199	-0.358	-0.497	0.527	0.328
QPRT	Q15274	0.0504859	1.22e-05	1.14e-06	0.0222165	0.15	7.93e-05	1.11e-05	0.0798	FALSE	FALSE	TRUE	FALSE	TRUE	-0.232	0.808	1.04	-0.282	0.416	0.649	-0.392	-0.674
QRICH1	Q2TAL8	0.00304264	0.0872101	0.000158749	0.0243578	0.0278	0.115	0.000389	0.0846	FALSE	FALSE	TRUE	FALSE	TRUE	0.825	-0.407	-1.23	-0.566	0.144	-0.68	0.551	-0.0152
QRSL1	Q9H0R6	0.0219858	0.0024014	4.39e-05	0.00644766	0.0896	0.00509	0.000135	0.0362	FALSE	FALSE	TRUE	FALSE	TRUE	0.428	-0.633	-1.06	-0.54	-0.0742	-0.503	0.559	0.0183
QTRT1	Q9BXR0	0.0363925	4.17e-05	2.55e-06	0.0898429	0.124	0.000193	1.79e-05	0.197	FALSE	TRUE	TRUE	FALSE	TRUE	-0.316	0.882	1.2	0.246	0.3	0.616	-0.581	-0.335
R3HDM1	Q15032	0.980748	0.043189	0.0413745	0.700147	0.991	0.0619	0.054	0.8	FALSE	TRUE	TRUE	FALSE	TRUE	-0.021	1.95	1.97	-0.337	1.06	1.08	-0.897	-1.23
RAB6C	Q53S08	0.145305	6.19e-06	4.15e-05	0.00482463	0.295	5.11e-05	0.00013	0.031	FALSE	TRUE	FALSE	FALSE	TRUE	0.205	1.07	0.87	0.462	0.473	0.268	-0.601	-0.14
RABAC1	Q9UI14	0.813746	2.25e-06	1.75e-06	0.00332834	0.889	2.79e-05	1.41e-05	0.0246	FALSE	TRUE	TRUE	FALSE	TRUE	-0.0264	1.01	1.03	0.412	0.393	0.42	-0.613	-0.201
RABEPK	Q7Z6M1	0.177943	3.13e-06	7.4e-07	0.0156266	0.337	3.38e-05	8.95e-06	0.0632	FALSE	TRUE	TRUE	FALSE	TRUE	-0.129	0.795	0.924	0.257	0.301	0.43	-0.494	-0.237
RAD23A	P54725	0.0273516	0.000311734	1.04e-05	0.0995214	0.103	0.00094	4.62e-05	0.212	FALSE	FALSE	TRUE	FALSE	TRUE	-0.354	0.727	1.08	-0.25	0.337	0.692	-0.39	-0.64
RAD23B	P54727	0.0170995	0.00191473	3.06e-05	0.00749833	0.0775	0.00421	0.000102	0.0398	FALSE	FALSE	TRUE	FALSE	TRUE	-0.455	0.66	1.12	-0.531	0.349	0.804	-0.311	-0.842
RAN	P62826	0.000654726	1.72e-08	7.55e-07	0.000136071	0.0108	2.15e-06	8.95e-06	0.00346	FALSE	TRUE	TRUE	FALSE	TRUE	0.451	1.43	0.977	0.551	0.689	0.238	-0.739	-0.188
RANBP3	Q9H6Z4	0.0226411	3.27e-08	2.63e-07	0.000368026	0.0907	2.82e-06	6.57e-06	0.00663	FALSE	TRUE	TRUE	FALSE	TRUE	0.235	1.25	1.01	0.452	0.568	0.334	-0.677	-0.225
RARS1	P54136	0.0103367	3.31e-05	1.04e-06	0.167644	0.0593	0.000164	1.07e-05	0.306	FALSE	FALSE	TRUE	FALSE	TRUE	0.307	-0.676	-0.983	-0.146	-0.225	-0.531	0.451	0.305
RBIS	Q8N0T1	0.000124876	0.738778	0.000204122	0.0684511	0.00394	0.771	0.000477	0.164	TRUE	FALSE	FALSE	FALSE	TRUE	-0.849	-0.0495	0.8	0.293	-0.31	0.539	-0.261	0.0324
RBM14	Q96PK6	0.099989	9.32e-05	9.47e-06	0.152264	0.231	0.000359	4.33e-05	0.286	FALSE	TRUE	TRUE	FALSE	TRUE	0.376	-1.27	-1.64	-0.321	-0.459	-0.835	0.808	0.487
RBM15	Q96T37	0.69494	7.41e-06	4.72e-06	0.0142586	0.81	5.73e-05	2.69e-05	0.0598	FALSE	TRUE	TRUE	FALSE	TRUE	-0.0425	0.854	0.896	0.309	0.339	0.382	-0.515	-0.206
RBM25	P49756	0.45885	3.87e-05	0.000108916	0.430755	0.625	0.000185	0.000283	0.58	FALSE	TRUE	FALSE	FALSE	TRUE	-0.104	-0.908	-0.804	-0.11	-0.452	-0.349	0.456	0.345
RBM28	Q9NW13	0.0235784	0.011508	0.000161654	0.405252	0.0938	0.0194	0.000394	0.556	FALSE	FALSE	TRUE	FALSE	TRUE	0.503	-0.581	-1.08	0.165	-0.206	-0.709	0.375	0.54
RBM3	P98179	0.000315423	0.000581733	0.696996	0.010558	0.00676	0.00158	0.721	0.0492	TRUE	FALSE	FALSE	FALSE	TRUE	-0.713	-0.659	0.0545	-0.422	-0.402	0.311	0.257	-0.165
RBMS1	P29558	6.67e-05	0.0901636	0.00105231	0.820998	0.00256	0.119	0.00199	0.887	TRUE	FALSE	FALSE	FALSE	TRUE	-0.642	-0.189	0.453	0.0235	-0.261	0.381	-0.0718	-0.0483
RBMX2	Q9Y388	0.0117451	0.00064695	0.112526	0.360121	0.0641	0.00172	0.135	0.514	FALSE	TRUE	FALSE	FALSE	TRUE	0.902	1.42	0.514	0.284	0.862	-0.0396	-0.553	-0.269
RDH10	Q8IZV5	0.00442429	0.00587432	2.65e-05	0.070984	0.0344	0.0109	9.14e-05	0.168	FALSE	FALSE	TRUE	FALSE	TRUE	0.678	-0.647	-1.33	-0.378	-0.0595	-0.738	0.587	0.21
RECQL	P46063	8.48e-05	0.000303656	2.78e-07	0.000344532	0.00295	0.00092	6.64e-06	0.00626	FALSE	FALSE	TRUE	FALSE	TRUE	-0.468	0.401	0.869	0.394	-0.0153	0.453	-0.416	-0.0217
REEP5	Q00765	0.629385	2.88e-08	2.04e-08	8.93e-05	0.76	2.61e-06	3.6e-06	0.00259	FALSE	TRUE	TRUE	TRUE	TRUE	-0.0525	1.51	1.57	0.646	0.582	0.635	-0.932	-0.286
REEP6	Q96HR9	0.030386	3e-08	2.06e-07	2.32e-05	0.11	2.65e-06	6.51e-06	0.00109	FALSE	TRUE	TRUE	TRUE	TRUE	0.3	1.71	1.41	0.857	0.717	0.417	-0.996	-0.138
REXO2	Q9Y3B8	0.296896	2.47e-05	6.69e-06	0.256891	0.47	0.000131	3.4e-05	0.413	FALSE	TRUE	TRUE	FALSE	TRUE	-0.15	0.972	1.12	0.164	0.407	0.558	-0.565	-0.4
RFC3	P40938	0.0322254	0.000454735	1.57e-05	0.75848	0.114	0.00128	6.22e-05	0.842	FALSE	TRUE	TRUE	FALSE	TRUE	0.512	-1.04	-1.55	-0.0656	-0.375	-0.887	0.664	0.598
RHOG	P84095	0.106227	0.17188	0.00838672	0.313899	0.241	0.213	0.0125	0.469	FALSE	FALSE	TRUE	FALSE	TRUE	0.665	-0.552	-1.22	-0.398	-0.0101	-0.675	0.542	0.144
RIDA	P52758	0.740737	5.71e-06	3.93e-06	0.404514	0.841	4.9e-05	2.37e-05	0.555	FALSE	TRUE	TRUE	FALSE	TRUE	-0.0418	1.03	1.07	-0.107	0.529	0.571	-0.497	-0.604
RING1	Q06587	0.437397	0.000515847	0.000155022	0.00017046	0.606	0.00143	0.000381	0.00399	FALSE	FALSE	TRUE	TRUE	TRUE	0.137	-0.832	-0.968	-0.957	-0.142	-0.279	0.689	-0.268
RINT1	Q6NUQ1	0.150623	0.000632774	6.63e-05	0.0993418	0.303	0.00169	0.000189	0.212	FALSE	FALSE	TRUE	FALSE	TRUE	0.259	-0.801	-1.06	-0.302	-0.26	-0.519	0.541	0.239
RNF113A	O15541	0.00264154	3.99e-07	2.45e-05	0.454885	0.0251	1.09e-05	8.64e-05	0.6	FALSE	TRUE	FALSE	FALSE	TRUE	0.305	0.858	0.554	0.0605	0.49	0.186	-0.368	-0.308
RNF123	Q5XPI4	0.238925	0.0037216	0.000488533	0.0391943	0.407	0.00733	0.00101	0.115	FALSE	TRUE	TRUE	FALSE	TRUE	-0.499	1.48	1.98	0.94	0.38	0.879	-1.1	-0.159
RNF146	Q9NTX7	0.117128	7.19e-06	5.9e-05	0.00918939	0.258	5.65e-05	0.000172	0.0454	FALSE	TRUE	FALSE	FALSE	TRUE	0.2	0.952	0.752	0.372	0.433	0.233	-0.519	-0.147
RNF40	O75150	0.342912	2.78e-05	8.4e-06	0.136136	0.517	0.000144	4.04e-05	0.265	FALSE	TRUE	TRUE	FALSE	TRUE	0.121	-0.853	-0.974	0.197	-0.445	-0.566	0.407	0.604
RO60	P10155	0.0353329	1.6e-05	1.16e-06	0.196628	0.121	9.58e-05	1.12e-05	0.342	FALSE	TRUE	TRUE	FALSE	TRUE	-0.267	0.824	1.09	0.153	0.307	0.574	-0.517	-0.364
ROR1	Q01973	0.0905463	2.28e-07	1.24e-06	0.000510822	0.218	8.04e-06	1.17e-05	0.00797	FALSE	TRUE	TRUE	TRUE	TRUE	0.363	2.27	1.91	0.96	0.987	0.624	-1.29	-0.325
RPAP1	Q9BWH6	0.00118948	0.000783364	2.67e-06	0.000880821	0.0157	0.00201	1.84e-05	0.0109	FALSE	FALSE	TRUE	FALSE	TRUE	0.431	-0.456	-0.887	-0.449	-0.00821	-0.439	0.448	-0.000966
RPAP2	Q8IXW5	0.00982019	0.000418919	6.68e-06	0.692247	0.0573	0.00119	3.4e-05	0.794	FALSE	FALSE	TRUE	FALSE	TRUE	0.363	-0.584	-0.947	0.047	-0.213	-0.576	0.371	0.418
RPF2	Q9H7B2	0.0237604	4.78e-05	0.00248443	0.0775001	0.0941	0.000213	0.00421	0.179	FALSE	TRUE	FALSE	FALSE	TRUE	-0.412	-1.03	-0.616	0.306	-0.694	-0.281	0.335	0.64
RPL10A	P62906	0.867703	0.0318371	0.0235997	3.06e-05	0.924	0.0473	0.0322	0.00132	FALSE	FALSE	FALSE	TRUE	TRUE	-0.0159	0.23	0.246	0.644	-0.05	-0.0341	-0.28	0.364
RPL11	P62913	0.679938	0.00204731	0.00418976	1.4e-05	0.801	0.00446	0.00672	0.000781	FALSE	FALSE	FALSE	TRUE	TRUE	0.0343	0.328	0.294	0.611	0.0198	-0.0145	-0.308	0.303
RPL13	P26373	0.345651	0.0065123	0.00123609	2.31e-06	0.519	0.0119	0.00229	0.000241	FALSE	FALSE	FALSE	TRUE	TRUE	-0.0901	0.308	0.398	0.838	-0.0778	0.0123	-0.386	0.452
RPL13A	P40429	0.719206	0.000500689	0.000894189	1.43e-05	0.826	0.00139	0.00172	0.000784	FALSE	FALSE	FALSE	TRUE	TRUE	0.0337	0.45	0.416	0.687	0.0615	0.0278	-0.388	0.299
RPL14	P50914	0.307532	0.00341128	0.022027	4.35e-05	0.482	0.00685	0.0303	0.00162	FALSE	FALSE	FALSE	TRUE	TRUE	0.132	0.461	0.329	0.817	0.0592	-0.0725	-0.402	0.415
RPL18	Q07020	0.665771	0.00474603	0.00223473	8.51e-06	0.791	0.00907	0.00383	0.000597	FALSE	FALSE	FALSE	TRUE	TRUE	-0.0509	0.408	0.458	0.913	-0.0373	0.0136	-0.445	0.469
RPL21	P46778	0.832518	0.000711913	0.000507551	3.94e-05	0.902	0.00186	0.00105	0.00156	FALSE	FALSE	FALSE	TRUE	TRUE	-0.0225	0.488	0.511	0.698	0.0642	0.0866	-0.424	0.273
RPL22L1	Q6P5R6	1.67e-06	0.207326	4.65e-07	7.9e-07	0.000252	0.251	7.71e-06	0.000115	TRUE	FALSE	FALSE	TRUE	TRUE	-0.601	0.085	0.686	0.65	-0.27	0.331	-0.355	0.294
RPL23	P62829	0.812143	0.201817	0.288617	7.07e-06	0.888	0.245	0.322	0.000521	FALSE	FALSE	FALSE	TRUE	TRUE	0.0199	0.111	0.0914	0.666	-0.106	-0.126	-0.217	0.449
RPL23A	P62750	0.000171922	0.000353738	4.74e-07	1.4e-06	0.0047	0.00104	7.74e-06	0.000162	FALSE	FALSE	FALSE	TRUE	TRUE	-0.373	0.341	0.714	0.638	-0.0824	0.291	-0.423	0.215
RPL27A	P46776	0.417655	0.00952335	0.00224339	2.94e-06	0.589	0.0165	0.00385	0.00026	FALSE	FALSE	FALSE	TRUE	TRUE	-0.0695	0.26	0.33	0.737	-0.0715	-0.00193	-0.332	0.405
RPL28	P46779	0.970991	0.0146112	0.0136856	9.71e-05	0.986	0.0237	0.0197	0.00267	FALSE	FALSE	FALSE	TRUE	TRUE	-0.00459	0.359	0.364	0.746	-0.00807	-0.00348	-0.367	0.379
RPL29	P47914	0.493382	5.14e-08	3.07e-08	3.31e-07	0.653	3.38e-06	3.79e-06	6.42e-05	FALSE	TRUE	FALSE	TRUE	TRUE	-0.0421	0.803	0.845	0.666	0.224	0.267	-0.578	0.0873
RPL3	P39023	0.575919	0.00372657	0.00142058	1.79e-05	0.722	0.00733	0.00258	0.000913	FALSE	FALSE	FALSE	TRUE	TRUE	-0.0544	0.349	0.403	0.692	-0.0124	0.042	-0.361	0.331
RPL31	P62899	8.64e-05	0.00174093	7.64e-07	5.3e-07	0.00295	0.00389	8.95e-06	8.63e-05	FALSE	FALSE	FALSE	TRUE	TRUE	-0.402	0.272	0.674	0.7	-0.139	0.263	-0.412	0.289
RPL34	P49207	0.124183	0.0145174	0.000861512	2.34e-05	0.267	0.0236	0.00167	0.00109	FALSE	FALSE	FALSE	TRUE	TRUE	-0.14	0.244	0.384	0.598	-0.0622	0.0777	-0.307	0.291
RPL35	P42766	0.193035	6.31e-05	1.1e-05	7.62e-07	0.354	0.000266	4.81e-05	0.000115	FALSE	FALSE	FALSE	TRUE	TRUE	-0.105	0.48	0.585	0.776	0.0198	0.125	-0.46	0.316
RPL35A	P18077	0.747152	0.00487227	0.002773	1.39e-05	0.847	0.00928	0.00463	0.000781	FALSE	FALSE	FALSE	TRUE	TRUE	-0.0328	0.351	0.384	0.749	-0.0199	0.0129	-0.371	0.378
RPL4	P36578	0.928904	0.00191614	0.00164757	1.59e-05	0.961	0.00421	0.00293	0.000832	FALSE	FALSE	FALSE	TRUE	TRUE	-0.00903	0.405	0.414	0.737	0.0161	0.0251	-0.389	0.348
RPL6	Q02878	0.802659	0.000572958	0.000857803	7.17e-06	0.883	0.00156	0.00166	0.000521	FALSE	FALSE	FALSE	TRUE	TRUE	0.023	0.435	0.412	0.729	0.0409	0.0179	-0.394	0.335
RPL7	P18124	0.888908	0.000320587	0.000398069	2.84e-06	0.936	0.00096	0.000851	0.000257	FALSE	FALSE	FALSE	TRUE	TRUE	0.014	0.51	0.496	0.876	0.0396	0.0256	-0.471	0.406
RPL7A	P62424	0.639316	0.000416386	0.000202631	2.74e-06	0.769	0.00119	0.000474	0.000253	FALSE	FALSE	FALSE	TRUE	TRUE	-0.0445	0.466	0.511	0.832	0.0142	0.0587	-0.452	0.379
RPL8	P62917	0.00514546	0.0108532	4.66e-05	4.51e-06	0.0377	0.0185	0.000142	0.000374	FALSE	FALSE	FALSE	TRUE	TRUE	-0.26	0.229	0.489	0.633	-0.109	0.151	-0.338	0.296
RPL9	P32969	0.679187	0.00276752	0.00136676	1.4e-05	0.8	0.00572	0.0025	0.000781	FALSE	FALSE	FALSE	TRUE	TRUE	-0.0407	0.371	0.412	0.723	-0.00542	0.0353	-0.377	0.347
RPLP0	P05388	0.551537	0.00132382	0.00369283	1.2e-05	0.702	0.00308	0.006	0.000738	FALSE	FALSE	FALSE	TRUE	TRUE	0.0481	0.338	0.29	0.601	0.0307	-0.0174	-0.307	0.294
RPN1	P04843	0.00325803	2.71e-05	4.8e-07	0.0527276	0.0289	0.000142	7.75e-06	0.139	FALSE	FALSE	TRUE	FALSE	TRUE	0.312	-0.579	-0.891	-0.18	-0.167	-0.479	0.413	0.233
RPS10	P46783	0.00117318	2.17e-05	2.39e-07	1.95e-07	0.0155	0.000119	6.51e-06	4.42e-05	FALSE	FALSE	TRUE	TRUE	TRUE	-0.349	0.571	0.92	0.938	-0.0364	0.312	-0.607	0.331
RPS11	P62280	0.138691	0.243307	0.0167383	6.46e-06	0.287	0.29	0.0236	0.000496	FALSE	FALSE	FALSE	TRUE	TRUE	-0.128	0.0989	0.227	0.658	-0.147	-0.0189	-0.246	0.412
RPS12	P25398	0.000308941	0.134605	0.00419889	0.00016475	0.00672	0.17	0.00674	0.00392	FALSE	FALSE	FALSE	TRUE	TRUE	-0.647	-0.2	0.448	-0.7	-0.0866	0.561	0.113	-0.587
RPS13	P62277	0.220743	0.151578	0.0164505	8.66e-06	0.386	0.19	0.0233	0.000597	FALSE	FALSE	FALSE	TRUE	TRUE	-0.132	0.157	0.289	0.809	-0.157	-0.0246	-0.314	0.495
RPS14	P62263	5.85e-06	0.0690631	7.37e-07	1.14e-07	0.000567	0.0939	8.95e-06	3.87e-05	TRUE	FALSE	FALSE	TRUE	TRUE	-0.639	0.156	0.795	0.961	-0.322	0.317	-0.478	0.483
RPS15	P62841	2.15e-05	4.47e-05	4.09e-08	9.72e-07	0.00127	0.000201	3.97e-06	0.000136	FALSE	FALSE	TRUE	TRUE	TRUE	-0.559	0.514	1.07	0.779	-0.0773	0.481	-0.591	0.187
RPS15A	P62244	0.0148924	0.00178629	2.63e-05	6.11e-06	0.0729	0.00397	9.09e-05	0.000478	FALSE	FALSE	FALSE	TRUE	TRUE	-0.247	0.352	0.598	0.703	-0.0615	0.185	-0.413	0.29
RPS16	P62249	1.55e-05	8.35e-05	4.73e-08	3.28e-08	0.00101	0.000329	4.32e-06	1.53e-05	FALSE	FALSE	TRUE	TRUE	TRUE	-0.498	0.41	0.908	0.942	-0.155	0.343	-0.565	0.377
RPS17	P08708	3.41e-05	2.57e-06	9.93e-09	2.58e-07	0.00174	3.01e-05	3.6e-06	5.25e-05	FALSE	FALSE	FALSE	TRUE	TRUE	-0.364	0.483	0.847	0.613	-0.00267	0.361	-0.486	0.127
RPS18	P62269	4.25e-05	9.17e-06	2.4e-08	2.95e-08	0.00199	6.42e-05	3.6e-06	1.53e-05	FALSE	FALSE	TRUE	TRUE	TRUE	-0.453	0.538	0.991	0.971	-0.0872	0.366	-0.625	0.346
RPS19	P39019	0.000167098	1.41e-06	1.44e-08	1.62e-07	0.0046	2.08e-05	3.6e-06	4.42e-05	FALSE	FALSE	TRUE	TRUE	TRUE	-0.318	0.543	0.861	0.677	0.0225	0.341	-0.52	0.157
RPS2	P15880	0.0721927	5.66e-07	1.03e-07	1.74e-08	0.189	1.32e-05	5.14e-06	1.53e-05	FALSE	TRUE	TRUE	TRUE	TRUE	-0.15	0.8	0.95	1.13	0.0787	0.229	-0.721	0.413
RPS20	P60866	6.84e-06	5.14e-06	6.44e-09	3.39e-08	0.000605	4.6e-05	3.28e-06	1.53e-05	FALSE	FALSE	TRUE	TRUE	TRUE	-0.496	0.511	1.01	0.855	-0.0821	0.414	-0.593	0.262
RPS23	P62266	0.0438511	0.499949	0.0128856	1.23e-06	0.138	0.55	0.0186	0.000156	FALSE	FALSE	FALSE	TRUE	TRUE	-0.182	0.0557	0.238	0.781	-0.213	-0.0307	-0.269	0.513
RPS24	P62847	0.0449229	2.07e-06	2.47e-07	4.52e-07	0.14	2.65e-05	6.51e-06	8.01e-05	FALSE	FALSE	TRUE	TRUE	TRUE	-0.173	0.708	0.881	0.828	0.103	0.277	-0.604	0.224
RPS25	P62851	0.000368708	6.13e-06	5.63e-08	2.87e-08	0.00741	5.09e-05	4.32e-06	1.53e-05	FALSE	FALSE	TRUE	TRUE	TRUE	-0.388	0.625	1.01	1.08	-0.0553	0.333	-0.681	0.403
RPS26	P62854	0.00320759	0.865692	0.00430954	1.99e-05	0.0286	0.886	0.00689	0.00099	FALSE	FALSE	FALSE	TRUE	TRUE	-0.35	-0.016	0.334	0.671	-0.263	0.0867	-0.247	0.424
RPS28	P62857	0.016501	0.000567207	1.18e-05	0.010919	0.0763	0.00155	5.03e-05	0.0502	FALSE	FALSE	TRUE	FALSE	TRUE	-0.354	0.604	0.958	0.383	0.118	0.472	-0.486	-0.103
RPS29	P62273	0.0963455	0.000570695	4.21e-05	0.0168375	0.226	0.00156	0.000131	0.0661	FALSE	FALSE	TRUE	FALSE	TRUE	-0.258	0.687	0.945	0.401	0.178	0.437	-0.508	-0.107
RPS3	P23396	0.000126757	1.21e-06	1.15e-08	9.9e-09	0.00396	1.96e-05	3.6e-06	1.53e-05	FALSE	FALSE	TRUE	TRUE	TRUE	-0.343	0.574	0.917	0.931	-0.0315	0.311	-0.605	0.325
RPS3A	P61247	1.15e-07	0.0260837	1.73e-08	1.14e-08	9.39e-05	0.0396	3.6e-06	1.53e-05	TRUE	FALSE	FALSE	TRUE	TRUE	-0.647	0.134	0.781	0.815	-0.298	0.349	-0.432	0.382
RPS4X	P62701	0.0557676	1.32e-05	1.29e-06	1.7e-07	0.158	8.4e-05	1.19e-05	4.42e-05	FALSE	FALSE	FALSE	TRUE	TRUE	-0.16	0.568	0.728	0.896	0.0198	0.18	-0.548	0.348
RPS5	P46782	0.000459775	0.00026929	7.36e-07	9.23e-06	0.0085	0.000833	8.95e-06	0.000611	FALSE	FALSE	TRUE	TRUE	TRUE	-0.457	0.489	0.946	0.724	-0.0506	0.406	-0.54	0.184
RPS6	P62753	0.0157682	0.0888846	0.000672822	1.02e-06	0.0745	0.117	0.00134	0.000139	FALSE	FALSE	FALSE	TRUE	TRUE	-0.243	0.159	0.402	0.846	-0.193	0.0503	-0.352	0.494
RPS8	P62241	0.00613118	0.0010323	9.47e-06	1.63e-07	0.0428	0.00253	4.33e-05	4.42e-05	FALSE	FALSE	FALSE	TRUE	TRUE	-0.255	0.335	0.59	0.902	-0.122	0.133	-0.457	0.445
RPS9	P46781	0.00333378	2.24e-05	4.23e-07	6.46e-08	0.0292	0.000122	7.49e-06	2.63e-05	FALSE	FALSE	FALSE	TRUE	TRUE	-0.259	0.493	0.752	0.909	-0.0455	0.214	-0.539	0.37
RPUSD2	Q8IZ73	0.0173256	8.24e-06	4.68e-07	0.00559993	0.0783	6.03e-05	7.71e-06	0.0336	FALSE	FALSE	TRUE	FALSE	TRUE	-0.268	0.762	1.03	0.33	0.232	0.5	-0.531	-0.201
RRM2	P31350	0.624078	3.53e-07	2.28e-07	0.00366964	0.757	1.03e-05	6.51e-06	0.0262	FALSE	TRUE	TRUE	FALSE	TRUE	-0.0395	0.872	0.912	0.29	0.354	0.393	-0.519	-0.228
RRM2B	Q7LG56	0.169016	8.62e-06	1.75e-06	0.0341442	0.325	6.15e-05	1.41e-05	0.106	FALSE	TRUE	TRUE	FALSE	TRUE	-0.171	0.922	1.09	0.281	0.348	0.519	-0.574	-0.293
RRP12	Q5JTH9	0.0663285	0.000304311	1.89e-05	0.1358	0.178	0.000921	7.13e-05	0.265	FALSE	FALSE	TRUE	FALSE	TRUE	0.322	-0.828	-1.15	0.254	-0.397	-0.719	0.431	0.685
RRP1B	Q14684	0.0907826	0.298538	0.01363	0.000708091	0.218	0.349	0.0196	0.00948	FALSE	FALSE	FALSE	TRUE	TRUE	-0.307	0.18	0.487	0.777	-0.181	0.126	-0.361	0.416
RSL1D1	O76021	4.9e-05	6.38e-06	0.123554	0.00416561	0.00204	5.21e-05	0.147	0.0284	TRUE	FALSE	FALSE	FALSE	TRUE	-0.635	-0.797	-0.162	0.352	-0.645	-0.0102	0.152	0.504
S100A10	P60903	0.229811	0.00025925	4.39e-05	0.000953911	0.397	0.00081	0.000135	0.0115	FALSE	TRUE	TRUE	TRUE	TRUE	0.372	-1.57	-1.94	-1.32	-0.36	-0.732	1.21	-0.114
S100A13	Q99584	0.144364	3.76e-06	7.68e-07	0.496662	0.295	3.77e-05	8.96e-06	0.64	FALSE	TRUE	TRUE	FALSE	TRUE	-0.186	1.03	1.21	0.0829	0.446	0.631	-0.58	-0.497
SALL2	Q9Y467	0.0751119	0.000143783	1.11e-05	0.278841	0.193	0.000503	4.82e-05	0.435	FALSE	TRUE	TRUE	FALSE	TRUE	-0.333	0.975	1.31	0.193	0.356	0.689	-0.619	-0.426
SAP30BP	Q9UHR5	0.0217207	1.49e-05	0.000600941	0.833882	0.0894	9.15e-05	0.00122	0.895	FALSE	TRUE	FALSE	FALSE	TRUE	0.355	0.992	0.637	-0.0284	0.592	0.237	-0.4	-0.429
SCAF4	O95104	0.374867	1.68e-06	4.45e-06	0.785415	0.549	2.34e-05	2.59e-05	0.86	FALSE	TRUE	TRUE	FALSE	TRUE	-0.133	-1.37	-1.23	0.0402	-0.727	-0.593	0.64	0.68
SCAMP1	O15126	0.645264	4.55e-07	7.02e-07	0.0210975	0.774	1.18e-05	8.88e-06	0.0771	FALSE	TRUE	FALSE	FALSE	TRUE	0.0354	0.811	0.775	0.202	0.364	0.328	-0.447	-0.245
SCAMP2	O15127	0.728335	8.17e-07	5.86e-07	0.00296215	0.832	1.57e-05	8.45e-06	0.0233	FALSE	TRUE	TRUE	FALSE	TRUE	-0.0374	1.07	1.11	0.402	0.426	0.463	-0.646	-0.244
SCARB1	Q8WTV0	0.0422669	6.95e-07	9.63e-08	0.0779636	0.136	1.43e-05	5.14e-06	0.179	FALSE	TRUE	TRUE	FALSE	TRUE	-0.173	0.778	0.951	0.146	0.309	0.482	-0.469	-0.323
SCARB2	Q14108	0.467495	2.4e-05	9.65e-06	0.204217	0.631	0.000128	4.37e-05	0.351	FALSE	TRUE	TRUE	FALSE	TRUE	-0.0912	0.861	0.952	0.164	0.367	0.458	-0.494	-0.33
SCP2	P22307	5.44e-07	2.29e-08	0.00228358	0.289372	0.00017	2.45e-06	0.00391	0.447	TRUE	TRUE	FALSE	FALSE	TRUE	0.685	0.941	0.256	-0.0717	0.66	-0.0251	-0.281	-0.353
SCUBE2	Q9NQ36	0.797984	6.63e-06	4.95e-06	0.000632476	0.881	5.38e-05	2.77e-05	0.00906	FALSE	TRUE	TRUE	FALSE	TRUE	-0.0407	1.27	1.31	0.742	0.44	0.48	-0.831	-0.0893
SCYL2	Q6P3W7	0.00182693	0.00112967	4.51e-06	0.393999	0.0203	0.00271	2.62e-05	0.546	FALSE	FALSE	TRUE	FALSE	TRUE	0.444	-0.475	-0.919	0.0956	-0.151	-0.595	0.325	0.42
SDF4	Q9BRK5	0.0106499	0.000153091	3.33e-06	0.484122	0.0605	0.000528	2.11e-05	0.627	FALSE	FALSE	TRUE	FALSE	TRUE	-0.313	0.58	0.893	0.0734	0.193	0.507	-0.387	-0.313
SDR39U1	Q9NRG7	0.168384	0.00106394	0.000114588	0.0260421	0.325	0.0026	0.000296	0.0884	FALSE	TRUE	TRUE	FALSE	TRUE	0.325	-0.98	-1.3	-0.568	-0.266	-0.592	0.713	0.145
SEC23A	Q15436	0.000209709	0.000209252	3.9e-07	0.399146	0.00513	0.000676	7.31e-06	0.551	FALSE	FALSE	TRUE	FALSE	TRUE	0.605	-0.605	-1.21	-0.0963	-0.127	-0.732	0.478	0.381
SELENBP1	Q13228	0.377682	1.57e-06	6.44e-07	0.0922348	0.551	2.23e-05	8.51e-06	0.201	FALSE	TRUE	TRUE	FALSE	TRUE	-0.0921	0.956	1.05	0.185	0.408	0.501	-0.547	-0.362
SEPHS1	P49903	0.0666491	0.43461	0.0161866	5.14e-06	0.179	0.487	0.0229	0.00041	FALSE	FALSE	FALSE	TRUE	TRUE	-0.217	0.0863	0.303	-0.895	0.213	0.43	0.126	-0.769
SEPTIN11	Q9NVA2	0.799027	3.5e-07	2.79e-07	0.000423655	0.881	1.03e-05	6.64e-06	0.00721	FALSE	TRUE	FALSE	FALSE	TRUE	-0.0189	0.807	0.825	0.365	0.307	0.326	-0.499	-0.134
SERINC1	Q9NRX5	0.0279428	7.49e-05	3.46e-06	0.471742	0.104	0.000301	2.16e-05	0.616	FALSE	FALSE	TRUE	FALSE	TRUE	-0.294	0.721	1.01	-0.0862	0.309	0.603	-0.412	-0.499
SETD3	Q86TU7	0.107539	0.19088	0.00956746	0.72011	0.242	0.233	0.0142	0.814	FALSE	FALSE	TRUE	FALSE	TRUE	1.08	-0.859	-1.94	-0.226	-0.103	-1.18	0.757	0.53
SF1	Q15637	1.81e-06	0.400847	4.54e-06	0.255431	0.000253	0.454	2.62e-05	0.412	TRUE	FALSE	FALSE	FALSE	TRUE	-0.79	-0.0734	0.716	0.101	-0.259	0.53	-0.186	-0.085
SF3B4	Q15427	1.63e-05	2.66e-06	0.137797	2.67e-06	0.00105	3.04e-05	0.163	0.000253	TRUE	TRUE	FALSE	TRUE	TRUE	-0.722	-0.877	-0.156	-0.877	-0.4	0.322	0.478	-0.4
SFPQ	P23246	0.945205	2.87e-06	3.09e-06	0.581097	0.968	3.21e-05	2.01e-05	0.709	FALSE	TRUE	TRUE	FALSE	TRUE	-0.00838	-1.07	-1.06	-0.0678	-0.519	-0.511	0.549	0.481
SFT2D2	O95562	0.399244	0.0226724	0.00488569	0.369279	0.569	0.0348	0.00773	0.524	FALSE	FALSE	TRUE	FALSE	TRUE	-0.291	0.881	1.17	0.31	0.29	0.581	-0.591	-0.281
SFT2D3	Q587I9	0.578875	1.31e-06	2.33e-06	0.00104923	0.724	1.99e-05	1.68e-05	0.0121	FALSE	TRUE	TRUE	FALSE	TRUE	0.0822	1.4	1.32	0.641	0.559	0.477	-0.839	-0.198
SFXN4	Q6P4A7	0.0152495	0.000263798	6.27e-06	0.848813	0.0737	0.00082	3.26e-05	0.904	FALSE	FALSE	TRUE	FALSE	TRUE	0.321	-0.595	-0.916	-0.0217	-0.212	-0.533	0.383	0.362
SGTB	Q96EQ0	0.009641	1.9e-06	1.12e-07	0.373733	0.0567	2.52e-05	5.14e-06	0.528	FALSE	FALSE	TRUE	FALSE	TRUE	-0.262	0.778	1.04	-0.0772	0.343	0.605	-0.435	-0.512
SHMT1	P34896	0.0199269	5.11e-07	5.36e-08	0.00096251	0.0854	1.23e-05	4.32e-06	0.0115	FALSE	FALSE	TRUE	FALSE	TRUE	-0.178	0.696	0.873	0.293	0.23	0.408	-0.466	-0.172
SHMT2	P34897	0.0140749	1.38e-08	1.16e-07	1.51e-05	0.0704	1.87e-06	5.14e-06	0.000809	FALSE	TRUE	FALSE	FALSE	TRUE	0.17	0.894	0.723	0.435	0.381	0.21	-0.513	-0.0782
SIAE	Q9HAT2	0.415761	0.000102696	3.31e-05	0.513877	0.587	0.000384	0.000108	0.652	FALSE	FALSE	TRUE	FALSE	TRUE	-0.117	0.834	0.951	0.0936	0.364	0.481	-0.47	-0.376
SIGMAR1	Q99720	0.191082	3.99e-06	9.6e-07	0.560228	0.352	3.93e-05	1.01e-05	0.691	FALSE	TRUE	TRUE	FALSE	TRUE	-0.169	1.05	1.22	0.0728	0.464	0.633	-0.585	-0.512
SIRPA	P78324	0.197607	0.0020282	0.000234408	0.0887932	0.36	0.00442	0.000536	0.196	FALSE	FALSE	TRUE	FALSE	TRUE	-0.282	0.835	1.12	0.385	0.25	0.533	-0.584	-0.199
SIRT3	Q9NTG7	0.000890122	0.000313408	1.22e-06	0.0540302	0.0132	0.000942	1.16e-05	0.141	TRUE	TRUE	TRUE	FALSE	TRUE	0.881	-1.01	-1.89	-0.418	-0.181	-1.06	0.83	0.412
SLC25A1	P53007	0.385006	1.14e-06	2.85e-06	0.131342	0.558	1.88e-05	1.93e-05	0.259	FALSE	TRUE	FALSE	FALSE	TRUE	-0.0857	-0.934	-0.849	-0.155	-0.45	-0.364	0.484	0.33
SLC25A12	O75746	0.185252	0.00168274	0.000186897	0.375591	0.345	0.00379	0.000442	0.529	FALSE	TRUE	TRUE	FALSE	TRUE	0.396	-1.17	-1.56	-0.259	-0.42	-0.816	0.747	0.489
SLC25A13	Q9UJS0	0.0641971	0.000441342	2.5e-05	0.353884	0.174	0.00124	8.75e-05	0.509	FALSE	FALSE	TRUE	FALSE	TRUE	0.279	-0.676	-0.955	-0.131	-0.236	-0.514	0.441	0.31
SLC30A7	Q8NEW0	0.0839066	4.23e-06	4.11e-05	0.348449	0.207	4.08e-05	0.000129	0.504	FALSE	TRUE	FALSE	FALSE	TRUE	-0.187	-0.843	-0.656	-0.0962	-0.444	-0.257	0.399	0.303
SLC34A3	Q8N130	0.531148	0.00039122	0.00107919	0.00513779	0.684	0.00113	0.00203	0.0324	FALSE	TRUE	FALSE	FALSE	TRUE	0.133	1.04	0.911	0.719	0.375	0.242	-0.668	0.0511
SLC44A1	Q8WWI5	0.689912	1.9e-06	1.26e-06	0.00821867	0.806	2.52e-05	1.18e-05	0.0424	FALSE	TRUE	TRUE	FALSE	TRUE	-0.0478	1.09	1.14	0.378	0.44	0.487	-0.653	-0.274
SLC44A2	Q8IWA5	0.164345	1.03e-05	2e-06	0.12316	0.32	6.97e-05	1.53e-05	0.247	FALSE	TRUE	TRUE	FALSE	TRUE	-0.186	0.973	1.16	0.209	0.388	0.574	-0.585	-0.377
SLTM	Q9NWH9	0.0368313	4.28e-05	2.63e-06	2.02e-06	0.125	0.000197	1.83e-05	0.000219	FALSE	FALSE	FALSE	TRUE	TRUE	-0.159	0.444	0.603	0.62	0.0272	0.186	-0.417	0.203
SMAP	O00193	0.778554	0.000182709	0.000121005	0.628136	0.868	0.000603	0.00031	0.747	FALSE	TRUE	TRUE	FALSE	TRUE	-0.0508	0.988	1.04	-0.0879	0.503	0.554	-0.485	-0.573
SMC2	O95347	0.425905	0.000123918	0.000418194	0.797807	0.596	0.000449	0.000886	0.869	FALSE	TRUE	FALSE	FALSE	TRUE	-0.147	-1.04	-0.897	-0.0466	-0.547	-0.4	0.497	0.45
SMC4	Q9NTJ3	0.771753	9.38e-06	1.33e-05	0.552721	0.864	6.53e-05	5.53e-05	0.685	FALSE	TRUE	FALSE	FALSE	TRUE	-0.0312	-0.827	-0.796	0.0643	-0.437	-0.406	0.39	0.454
SMIM1	B2RUZ4	0.276939	7.39e-05	0.000384604	0.0676076	0.447	0.000299	0.000826	0.163	FALSE	TRUE	TRUE	FALSE	TRUE	0.277	1.51	1.24	0.492	0.703	0.425	-0.81	-0.318
SMIM11	P58511	0.724198	0.000958844	0.00172892	0.0930285	0.829	0.00239	0.00306	0.202	FALSE	TRUE	FALSE	FALSE	TRUE	0.0828	1.03	0.95	0.422	0.432	0.349	-0.601	-0.18
SMIM13	P0DJ93	0.494122	0.00584963	0.0201962	0.0722678	0.654	0.0109	0.028	0.17	FALSE	TRUE	FALSE	FALSE	TRUE	0.237	1.15	0.914	0.668	0.468	0.231	-0.683	-0.0151
SMPDL3B	Q92485	0.193186	7.25e-06	1.64e-06	0.133887	0.354	5.68e-05	1.37e-05	0.262	FALSE	TRUE	TRUE	FALSE	TRUE	-0.149	0.873	1.02	0.175	0.356	0.505	-0.518	-0.343
SMS	P52788	0.981507	1.19e-06	1.16e-06	0.0671269	0.991	1.93e-05	1.12e-05	0.162	FALSE	TRUE	FALSE	FALSE	TRUE	-0.00193	0.798	0.8	0.166	0.357	0.359	-0.441	-0.276
SNAP29	O95721	0.610059	5.55e-06	1.01e-05	0.129866	0.747	4.81e-05	4.52e-05	0.256	FALSE	TRUE	FALSE	FALSE	TRUE	0.0528	0.84	0.787	0.165	0.392	0.339	-0.448	-0.283
SNCA	P37840	0.387569	0.000385079	0.00160395	0.124134	0.559	0.00111	0.00286	0.248	FALSE	TRUE	TRUE	FALSE	TRUE	0.23	1.3	1.07	0.427	0.603	0.373	-0.701	-0.275
SNCG	O76070	0.0768651	0.00111661	6.17e-05	0.408687	0.195	0.00268	0.000178	0.559	FALSE	FALSE	TRUE	FALSE	TRUE	-0.327	0.74	1.07	0.144	0.252	0.579	-0.488	-0.344
SND1	Q7KZF4	0.429607	2.6e-06	6.35e-06	0.382932	0.6	3.02e-05	3.28e-05	0.535	FALSE	TRUE	FALSE	FALSE	TRUE	-0.078	-0.86	-0.782	0.0864	-0.471	-0.393	0.389	0.475
SNRNP200	O75643	0.41719	7.73e-06	3.05e-06	0.192611	0.588	5.83e-05	2e-05	0.337	FALSE	TRUE	TRUE	FALSE	TRUE	0.0863	-0.824	-0.91	-0.142	-0.355	-0.441	0.469	0.327
SNRNP70	P08621	6.04e-07	7.99e-05	0.00126303	0.0102055	0.000171	0.000317	0.00233	0.0482	TRUE	FALSE	FALSE	FALSE	TRUE	-0.745	-0.438	0.307	0.22	-0.46	0.285	-0.0225	0.198
SNTB2	Q13425	0.00206196	0.129327	0.000160555	0.7824	0.0217	0.164	0.000392	0.859	FALSE	FALSE	TRUE	FALSE	TRUE	0.704	-0.286	-0.99	0.0493	0.0208	-0.684	0.307	0.356
SNX24	Q9Y343	0.373376	3.72e-05	1.18e-05	0.0253903	0.548	0.000179	5.03e-05	0.087	FALSE	TRUE	TRUE	FALSE	TRUE	0.264	-1.92	-2.19	-0.738	-0.711	-0.975	1.21	0.474
SNX27	Q96L92	0.0038752	0.000362696	3.34e-06	0.0040239	0.0316	0.00106	2.11e-05	0.0278	FALSE	FALSE	TRUE	FALSE	TRUE	0.391	-0.546	-0.937	-0.388	-0.0785	-0.469	0.468	0.0796
SOAT1	P35610	0.339235	1.93e-05	7.03e-05	0.00145853	0.513	0.00011	0.000197	0.0146	FALSE	TRUE	TRUE	FALSE	TRUE	-0.154	-1.12	-0.968	-0.656	-0.436	-0.281	0.686	0.0305
SOD1	P00441	0.0178187	0.538735	0.0058671	0.000235855	0.0793	0.588	0.00911	0.0047	FALSE	FALSE	FALSE	TRUE	TRUE	-0.573	0.13	0.703	-1.11	0.2	0.773	0.0696	-1.04
SOD2	P04179	0.170647	0.000101161	1.51e-05	0.133123	0.327	0.000381	6.02e-05	0.261	FALSE	TRUE	TRUE	FALSE	TRUE	-0.224	0.919	1.14	-0.248	0.466	0.69	-0.454	-0.702
SORD	Q00796	5.11e-06	1.47e-10	1.29e-08	1.08e-05	0.000527	1.51e-07	3.6e-06	0.000675	TRUE	TRUE	TRUE	FALSE	TRUE	0.58	1.65	1.07	0.535	0.835	0.255	-0.812	-0.277
SPAG7	O75391	0.000415501	4.61e-08	4.18e-06	0.051344	0.0081	3.24e-06	2.48e-05	0.137	TRUE	TRUE	TRUE	FALSE	TRUE	0.823	2.23	1.4	0.358	1.23	0.406	-0.997	-0.639
SPTLC1	O15269	0.00341268	2.11e-05	4.1e-07	0.0235247	0.0293	0.000117	7.35e-06	0.0828	FALSE	FALSE	TRUE	FALSE	TRUE	0.303	-0.583	-0.886	-0.213	-0.162	-0.465	0.421	0.207
SPTLC2	O15270	0.0108686	0.039226	0.000235327	0.694908	0.0615	0.0568	0.000538	0.795	FALSE	FALSE	TRUE	FALSE	TRUE	0.584	-0.446	-1.03	-0.0764	-0.0577	-0.642	0.388	0.312
SQLE	Q14534	0.0562258	0.000540488	2.68e-05	0.806631	0.159	0.00149	9.18e-05	0.876	FALSE	TRUE	TRUE	FALSE	TRUE	0.573	-1.31	-1.88	0.0671	-0.527	-1.1	0.78	0.847
SRP68	Q9UHB9	0.30392	4.71e-06	1.52e-06	0.10336	0.478	4.37e-05	1.29e-05	0.218	FALSE	TRUE	TRUE	FALSE	TRUE	0.117	-0.919	-1.04	-0.193	-0.382	-0.499	0.537	0.344
SRP72	O76094	0.166989	1.03e-07	3.54e-07	0.234591	0.324	5.09e-06	7.06e-06	0.387	FALSE	TRUE	TRUE	FALSE	TRUE	-0.123	-1.05	-0.922	-0.104	-0.527	-0.404	0.518	0.414
SRRM1	Q8IYB3	0.309779	0.0046851	0.0302393	1.99e-05	0.484	0.00897	0.0405	0.00099	FALSE	FALSE	FALSE	TRUE	TRUE	0.117	0.39	0.274	0.795	0.0257	-0.0911	-0.365	0.43
SRRT	Q9BXP5	0.00929212	3.1e-06	1.61e-07	0.0388642	0.0553	3.36e-05	5.95e-06	0.115	FALSE	FALSE	TRUE	FALSE	TRUE	0.256	-0.719	-0.975	-0.191	-0.248	-0.504	0.471	0.281
SRSF9	Q13242	0.000233362	2.07e-07	6.77e-05	0.00102521	0.0054	7.61e-06	0.000192	0.0119	FALSE	TRUE	FALSE	FALSE	TRUE	-0.484	-1.05	-0.562	-0.399	-0.545	-0.0604	0.502	0.103
SSB	P05455	0.107328	7.12e-06	1.12e-06	0.100377	0.242	5.62e-05	1.11e-05	0.213	FALSE	FALSE	TRUE	FALSE	TRUE	-0.167	0.77	0.937	0.17	0.301	0.467	-0.469	-0.299
SSBP1	Q04837	0.0130828	4.82e-06	2.67e-07	0.0944996	0.0683	4.43e-05	6.6e-06	0.204	FALSE	TRUE	TRUE	FALSE	TRUE	-0.293	0.836	1.13	0.181	0.299	0.593	-0.537	-0.356
SSU72	Q9NP77	0.0267447	0.000128911	5.16e-06	0.441231	0.101	0.000461	2.84e-05	0.589	FALSE	FALSE	TRUE	FALSE	TRUE	0.363	-0.826	-1.19	0.113	-0.351	-0.714	0.476	0.589
SSX3	Q7RTT3	0.492619	3.57e-06	1.7e-06	0.00374253	0.653	3.66e-05	1.39e-05	0.0264	FALSE	TRUE	TRUE	FALSE	TRUE	-0.148	1.82	1.97	0.768	0.68	0.828	-1.14	-0.37
STAU1	O95793	1.36e-07	6.31e-07	0.105508	4.69e-05	9.39e-05	1.39e-05	0.127	0.00162	TRUE	FALSE	FALSE	FALSE	TRUE	-0.719	-0.615	0.104	0.386	-0.584	0.135	0.0313	0.418
STK11IP	Q8N1F8	0.170159	0.00358972	0.000336249	0.26712	0.327	0.00714	0.000734	0.422	FALSE	FALSE	TRUE	FALSE	TRUE	0.333	-0.843	-1.18	-0.265	-0.272	-0.605	0.571	0.306
STMN1	P16949	0.00423864	1.71e-09	1.52e-08	4.65e-05	0.0336	5.81e-07	3.6e-06	0.00162	FALSE	TRUE	TRUE	TRUE	TRUE	0.354	1.84	1.49	0.644	0.848	0.495	-0.993	-0.35
STMN2	Q93045	4.37e-06	9.54e-07	0.166542	0.0141017	0.000494	1.75e-05	0.194	0.0595	TRUE	TRUE	FALSE	FALSE	TRUE	1.13	1.33	0.196	-0.387	1.04	-0.088	-0.284	-0.672
STON2	Q8WXE9	0.0670946	0.00114029	0.0377651	2.09e-05	0.179	0.00273	0.0497	0.00101	FALSE	TRUE	FALSE	TRUE	TRUE	0.463	1	0.539	1.64	0.207	-0.256	-0.795	0.845
STT3A	P46977	0.000905418	5.34e-05	3.82e-07	0.00899311	0.0133	0.000233	7.28e-06	0.0448	FALSE	FALSE	TRUE	FALSE	TRUE	0.435	-0.619	-1.05	-0.304	-0.125	-0.559	0.494	0.19
STX12	Q86Y82	0.605117	7.19e-07	4.41e-07	0.0125818	0.744	1.46e-05	7.6e-06	0.0551	FALSE	TRUE	TRUE	FALSE	TRUE	-0.0555	1.08	1.13	0.312	0.447	0.503	-0.631	-0.319
STX7	O15400	0.126015	3.06e-06	5.93e-07	0.00268092	0.27	3.36e-05	8.47e-06	0.0218	FALSE	TRUE	TRUE	FALSE	TRUE	-0.194	1.04	1.23	0.455	0.358	0.552	-0.682	-0.227
STX8	Q9UNK0	0.319397	1.65e-05	4.92e-06	0.0827673	0.493	9.8e-05	2.77e-05	0.185	FALSE	TRUE	TRUE	FALSE	TRUE	-0.12	0.855	0.976	0.221	0.342	0.463	-0.513	-0.292
SUMO2	P61956	0.134449	0.000365619	3.77e-05	0.0140882	0.282	0.00107	0.00012	0.0595	FALSE	TRUE	TRUE	FALSE	TRUE	-0.296	0.94	1.24	-0.537	0.53	0.827	-0.41	-0.947
SUMO3	P55854	0.088626	0.0499219	0.00194497	0.0173061	0.215	0.0703	0.00339	0.0675	FALSE	FALSE	TRUE	FALSE	TRUE	-0.509	0.6	1.11	-0.764	0.364	0.872	-0.236	-1
SUPT16H	Q9Y5B9	0.177108	1.25e-06	3.27e-07	0.00448751	0.336	1.97e-05	6.97e-06	0.0295	FALSE	TRUE	TRUE	FALSE	TRUE	0.117	-0.791	-0.908	-0.29	-0.294	-0.411	0.497	0.207
SYAP1	Q96A49	0.0072211	0.451709	0.02843	4.95e-05	0.0469	0.503	0.0382	0.00167	FALSE	FALSE	FALSE	TRUE	TRUE	-0.367	-0.0865	0.281	-0.725	0.0462	0.413	0.133	-0.592
SYNCRIP	O60506	8.93e-08	1.07e-06	0.0162901	0.00235498	9.39e-05	1.86e-05	0.0231	0.0201	TRUE	FALSE	FALSE	FALSE	TRUE	-0.724	-0.563	0.161	0.225	-0.519	0.206	0.0441	0.269
SYNGR2	O43760	0.489925	3.07e-05	1.27e-05	0.838719	0.651	0.000155	5.32e-05	0.898	FALSE	TRUE	TRUE	FALSE	TRUE	-0.0934	0.903	0.997	-0.0272	0.435	0.528	-0.468	-0.495
SYVN1	Q86TM6	0.647124	2.28e-06	1.41e-06	0.000330603	0.775	2.81e-05	1.24e-05	0.00609	FALSE	TRUE	TRUE	FALSE	TRUE	-0.0622	1.21	1.28	0.687	0.419	0.481	-0.794	-0.106
SZRD1	Q7Z422	0.00240126	1.87e-08	4.04e-07	0.0414788	0.0236	2.23e-06	7.34e-06	0.119	FALSE	TRUE	TRUE	FALSE	TRUE	0.55	2.08	1.53	0.322	1.1	0.545	-0.981	-0.659
TACC3	Q9Y6A5	6.7e-07	6.33e-09	8.04e-05	0.000464365	0.000171	1.19e-06	0.00022	0.00746	TRUE	TRUE	FALSE	FALSE	TRUE	0.612	0.975	0.363	0.292	0.567	-0.0445	-0.408	-0.115
TAF15	Q92804	1.22e-06	3.68e-05	0.0119373	0.306459	0.000216	0.000177	0.0174	0.462	TRUE	FALSE	FALSE	FALSE	TRUE	-0.934	-0.645	0.289	0.102	-0.582	0.352	0.0637	0.166
TAPBP	O15533	0.0821605	0.425315	0.0195278	0.871316	0.204	0.478	0.0272	0.918	FALSE	FALSE	TRUE	FALSE	TRUE	1.27	-0.549	-1.82	-0.11	0.0708	-1.2	0.62	0.51
TARDBP	Q13148	0.0667981	6.59e-07	1.14e-07	0.00404359	0.179	1.4e-05	5.14e-06	0.0279	FALSE	TRUE	TRUE	FALSE	TRUE	0.172	-0.878	-1.05	-0.307	-0.32	-0.491	0.559	0.252
TARS2	Q9BW92	0.0465901	0.00103878	3.95e-05	0.647959	0.143	0.00254	0.000125	0.762	FALSE	FALSE	TRUE	FALSE	TRUE	0.362	-0.719	-1.08	-0.0755	-0.25	-0.612	0.469	0.393
TATDN1	Q6P1N9	0.361775	2.74e-06	1.05e-06	0.0444729	0.535	3.1e-05	1.08e-05	0.125	FALSE	TRUE	TRUE	FALSE	TRUE	-0.115	1.09	1.2	0.275	0.447	0.562	-0.642	-0.367
TATDN3	Q17R31	0.179995	0.000187679	2.69e-05	0.918196	0.34	0.000617	9.21e-05	0.949	FALSE	FALSE	TRUE	FALSE	TRUE	-0.216	0.84	1.06	-0.0158	0.37	0.586	-0.47	-0.486
TBC1D4	O60343	0.000969655	0.553789	0.00037344	0.864537	0.014	0.602	0.000803	0.913	TRUE	FALSE	TRUE	FALSE	TRUE	1.06	-0.143	-1.2	0.0409	0.182	-0.874	0.326	0.366
TBCA	O75347	0.099078	4.57e-05	5.17e-06	0.142122	0.23	0.000205	2.84e-05	0.274	FALSE	FALSE	TRUE	FALSE	TRUE	-0.214	0.783	0.997	-0.188	0.385	0.599	-0.398	-0.586
TCEAL4	Q96EI5	0.306195	1.94e-05	7.83e-05	0.203859	0.48	0.00011	0.000215	0.35	FALSE	TRUE	FALSE	FALSE	TRUE	0.143	0.97	0.827	0.18	0.476	0.333	-0.494	-0.314
TCERG1	O14776	0.939189	1.56e-05	1.42e-05	0.785107	0.966	9.4e-05	5.76e-05	0.86	FALSE	TRUE	TRUE	FALSE	TRUE	0.0103	-0.985	-0.995	-0.0369	-0.481	-0.491	0.504	0.467
TDRKH	Q9Y2W6	0.727526	0.000169744	0.000286881	0.000320366	0.832	0.000569	0.00064	0.00593	FALSE	TRUE	FALSE	TRUE	TRUE	-0.0648	-1.03	-0.961	-0.947	-0.292	-0.227	0.733	-0.214
TES	Q9UGI8	0.106281	1.41e-06	9.39e-06	0.350104	0.241	2.08e-05	4.31e-05	0.505	FALSE	TRUE	FALSE	FALSE	TRUE	0.184	1.01	0.822	0.102	0.523	0.339	-0.482	-0.38
TF	P02787	0.26407	2.51e-06	7.78e-07	0.782666	0.433	2.98e-05	9.05e-06	0.859	FALSE	TRUE	TRUE	FALSE	TRUE	-0.154	1.19	1.34	0.037	0.546	0.7	-0.642	-0.605
TFAM	Q00059	2.65e-05	0.00761885	0.00343387	0.272065	0.00152	0.0135	0.00562	0.428	TRUE	FALSE	FALSE	FALSE	TRUE	-0.874	-0.408	0.466	0.144	-0.459	0.415	-0.0504	0.0936
TFG	Q92734	0.0399785	2.61e-09	1.07e-08	3.49e-05	0.131	7.08e-07	3.6e-06	0.00143	FALSE	TRUE	TRUE	TRUE	TRUE	0.225	1.74	1.52	0.655	0.763	0.538	-0.978	-0.323
TFRC	P02786	0.319174	6.39e-07	2.52e-07	0.0160558	0.493	1.39e-05	6.51e-06	0.0641	FALSE	TRUE	TRUE	FALSE	TRUE	-0.105	1.05	1.16	0.287	0.428	0.533	-0.624	-0.337
THOC2	Q8NI27	0.128686	0.00019533	0.00260035	0.261952	0.273	0.000638	0.00438	0.418	FALSE	TRUE	FALSE	FALSE	TRUE	-0.268	-0.904	-0.636	0.193	-0.567	-0.299	0.337	0.53
THUMPD1	Q9NXG2	0.552045	1.12e-06	6.25e-07	0.00325325	0.702	1.87e-05	8.5e-06	0.0243	FALSE	TRUE	TRUE	FALSE	TRUE	-0.0661	1.07	1.13	0.407	0.414	0.48	-0.651	-0.244
TIMELESS	Q9UNS1	0.0115748	0.0044293	4.37e-05	0.219551	0.0637	0.00853	0.000135	0.368	FALSE	FALSE	TRUE	FALSE	TRUE	0.466	-0.551	-1.02	-0.2	-0.109	-0.575	0.442	0.242
TIMM10	P62072	0.000845404	0.234618	0.0069445	0.0127207	0.0128	0.28	0.0106	0.0553	TRUE	FALSE	FALSE	FALSE	TRUE	-0.779	-0.213	0.565	-0.507	-0.175	0.604	0.0387	-0.468
TIMM22	Q9Y584	0.00987164	1.52e-07	1.51e-08	3.24e-05	0.0573	6.46e-06	3.6e-06	0.00136	FALSE	TRUE	TRUE	FALSE	TRUE	-0.203	0.786	0.99	0.446	0.231	0.434	-0.556	-0.11
TJP1	Q07157	0.000685602	0.00161208	0.606254	0.603345	0.0113	0.00365	0.636	0.729	TRUE	FALSE	FALSE	FALSE	TRUE	-0.998	-0.886	0.112	-0.113	-0.664	0.334	0.222	0.109
TKT	P29401	0.396888	2.03e-08	3.77e-08	0.000424092	0.567	2.34e-06	3.91e-06	0.00721	FALSE	TRUE	TRUE	FALSE	TRUE	0.0918	1.54	1.45	0.524	0.663	0.571	-0.879	-0.355
TMA16	Q96EY4	1.46e-06	1.84e-05	0.0432111	0.00399239	0.000228	0.000105	0.0562	0.0276	TRUE	FALSE	FALSE	FALSE	TRUE	-0.684	-0.521	0.163	0.26	-0.497	0.188	0.0244	0.285
TMBIM6	P55061	0.273251	2.21e-06	7.09e-07	0.0374444	0.443	2.75e-05	8.88e-06	0.112	FALSE	TRUE	TRUE	FALSE	TRUE	-0.126	1.01	1.13	0.259	0.406	0.533	-0.599	-0.34
TMED3	Q9Y3Q3	0.186783	7.62e-06	1.68e-06	0.0145571	0.347	5.81e-05	1.38e-05	0.0606	FALSE	FALSE	TRUE	FALSE	TRUE	0.138	-0.787	-0.925	-0.284	-0.288	-0.426	0.499	0.215
TMEM109	Q9BVC6	0.107961	3.33e-08	1.26e-07	6.34e-05	0.243	2.82e-06	5.4e-06	0.002	FALSE	TRUE	TRUE	TRUE	TRUE	0.19	1.53	1.34	0.69	0.64	0.45	-0.89	-0.2
TMEM123	Q8N131	0.0846731	4.26e-06	6.3e-07	0.00536613	0.208	4.08e-05	8.5e-06	0.033	FALSE	TRUE	TRUE	FALSE	TRUE	-0.234	1.06	1.29	0.429	0.363	0.597	-0.694	-0.265
TMEM167A	Q8TBQ9	0.0836003	4.99e-06	7.16e-07	0.00925181	0.206	4.54e-05	8.88e-06	0.0456	FALSE	TRUE	TRUE	FALSE	TRUE	-0.208	0.919	1.13	0.345	0.321	0.529	-0.597	-0.252
TMEM179B	Q7Z7N9	0.24352	6.33e-06	1.7e-06	0.0882983	0.412	5.2e-05	1.39e-05	0.195	FALSE	TRUE	TRUE	FALSE	TRUE	-0.152	1.02	1.17	0.232	0.412	0.565	-0.604	-0.373
TMEM205	Q6UW68	0.0114393	7.17e-08	8.59e-09	0.000135944	0.0633	4.09e-06	3.6e-06	0.00346	FALSE	TRUE	TRUE	FALSE	TRUE	-0.245	1.05	1.3	0.467	0.347	0.592	-0.703	-0.236
TMEM50B	P56557	0.161754	0.00120858	0.000123487	0.190906	0.316	0.00286	0.000315	0.335	FALSE	FALSE	TRUE	FALSE	TRUE	-0.287	0.836	1.12	0.267	0.28	0.567	-0.557	-0.29
TMEM51	Q9NW97	0.253852	4.92e-05	1.09e-05	0.00536322	0.422	0.000219	4.8e-05	0.033	FALSE	TRUE	TRUE	FALSE	TRUE	-0.16	0.871	1.03	0.464	0.28	0.44	-0.592	-0.128
TOMM22	Q9NS69	0.000544499	4.14e-07	9.34e-05	0.0142921	0.00955	1.12e-05	0.000249	0.0599	FALSE	TRUE	FALSE	FALSE	TRUE	-0.367	-0.825	-0.458	-0.22	-0.449	-0.082	0.376	0.156
TOMM40	O96008	9.17e-07	0.90318	1.03e-06	0.00253766	0.000187	0.919	1.07e-05	0.0209	TRUE	FALSE	FALSE	FALSE	TRUE	-0.767	-0.00946	0.757	0.298	-0.271	0.496	-0.261	0.0367
TONSL	Q96HA7	0.0326555	2.7e-05	1.69e-06	0.02452	0.115	0.000141	1.39e-05	0.0848	FALSE	TRUE	TRUE	FALSE	TRUE	0.303	-0.867	-1.17	-0.324	-0.277	-0.58	0.59	0.267
TOX4	O94842	0.00160204	1.78e-06	4.74e-08	0.00036775	0.0188	2.42e-05	4.32e-06	0.00663	FALSE	FALSE	TRUE	FALSE	TRUE	0.306	-0.686	-0.992	-0.374	-0.173	-0.479	0.513	0.139
TP53	P04637	0.00728288	1.26e-06	5.58e-05	0.340764	0.0469	1.97e-05	0.000164	0.496	FALSE	TRUE	FALSE	FALSE	TRUE	-0.425	-1.25	-0.829	-0.128	-0.701	-0.276	0.553	0.425
TP53BP1	Q12888	0.47425	0.00183102	0.00645138	0.0601109	0.637	0.00405	0.00991	0.151	FALSE	TRUE	FALSE	FALSE	TRUE	-0.195	-1.09	-0.89	-0.554	-0.453	-0.258	0.633	0.0785
TP53BP2	Q13625	0.0367159	0.00816064	0.000175303	0.691896	0.124	0.0144	0.000421	0.793	FALSE	FALSE	TRUE	FALSE	TRUE	0.709	-0.963	-1.67	-0.121	-0.274	-0.983	0.689	0.568
TP53I3	Q53FA7	0.126415	3.75e-06	7.09e-07	0.21413	0.271	3.77e-05	8.88e-06	0.362	FALSE	TRUE	TRUE	FALSE	TRUE	-0.164	0.862	1.03	0.131	0.357	0.521	-0.505	-0.374
TP53RK	Q96S44	0.0935606	2.7e-07	6.12e-08	2.47e-06	0.222	8.87e-06	4.42e-06	0.000245	FALSE	TRUE	TRUE	TRUE	TRUE	-0.131	0.813	0.944	0.647	0.212	0.343	-0.601	0.0461
TPBG	Q13641	0.317533	1.94e-05	5.67e-06	0.161299	0.492	0.00011	3.01e-05	0.297	FALSE	TRUE	TRUE	FALSE	TRUE	-0.124	0.861	0.985	0.178	0.355	0.479	-0.506	-0.328
TPD52	P55327	0.176742	1.71e-05	3.29e-06	0.147382	0.335	0.000101	2.1e-05	0.28	FALSE	TRUE	TRUE	FALSE	TRUE	-0.183	0.935	1.12	-0.198	0.471	0.654	-0.464	-0.662
TPD52L2	O43399	0.455983	7.86e-07	1.67e-06	0.463318	0.623	1.53e-05	1.38e-05	0.608	FALSE	TRUE	TRUE	FALSE	TRUE	0.102	1.35	1.24	0.0998	0.674	0.572	-0.673	-0.573
TPI1	P60174	0.233961	5.25e-06	1.4e-06	0.0847139	0.401	4.64e-05	1.23e-05	0.189	FALSE	TRUE	TRUE	FALSE	TRUE	-0.142	0.947	1.09	0.214	0.384	0.527	-0.563	-0.348
TPM1	P09493	0.430252	9.41e-08	5.03e-08	0.0495388	0.6	4.87e-06	4.32e-06	0.133	FALSE	TRUE	TRUE	FALSE	TRUE	-0.0585	0.908	0.966	0.158	0.4	0.458	-0.508	-0.35
TPM3	P06753	0.712894	1.25e-06	1.82e-06	0.0988564	0.821	1.97e-05	1.44e-05	0.211	FALSE	TRUE	FALSE	FALSE	TRUE	0.0323	0.837	0.804	0.155	0.388	0.355	-0.449	-0.294
TPM4	P67936	0.672898	1.61e-07	1.14e-07	0.0379166	0.795	6.71e-06	5.14e-06	0.113	FALSE	TRUE	TRUE	FALSE	TRUE	-0.0319	0.885	0.917	0.174	0.391	0.423	-0.494	-0.32
TPT1	P13693	0.526948	0.000673785	0.00193961	2.62e-06	0.68	0.00178	0.00339	0.000253	FALSE	FALSE	FALSE	TRUE	TRUE	-0.0516	-0.374	-0.323	-0.714	-0.0215	0.0301	0.353	-0.361
TRA2B	P62995	0.00375832	1.33e-05	0.00266265	0.890774	0.0311	8.47e-05	0.00447	0.932	FALSE	TRUE	FALSE	FALSE	TRUE	-0.438	-0.901	-0.462	0.0167	-0.564	-0.126	0.337	0.353
TRIP12	Q14669	0.929954	1.37e-05	1.53e-05	0.306858	0.961	8.6e-05	6.08e-05	0.462	FALSE	TRUE	TRUE	FALSE	TRUE	-0.0125	-1.05	-1.04	-0.149	-0.492	-0.479	0.56	0.411
TRMT1	Q9NXH9	0.0514363	2.83e-07	2.25e-06	0.00384001	0.152	9.1e-06	1.65e-05	0.0269	FALSE	TRUE	FALSE	FALSE	TRUE	0.19	0.986	0.796	0.319	0.461	0.271	-0.525	-0.206
TSG101	Q99816	0.961067	0.000140895	0.00015131	0.47614	0.979	0.000496	0.000373	0.619	FALSE	TRUE	FALSE	FALSE	TRUE	-0.00809	-0.937	-0.929	-0.12	-0.441	-0.433	0.496	0.377
TSPAN13	O95857	0.308498	4.71e-06	1.53e-06	0.00341966	0.482	4.37e-05	1.3e-05	0.0249	FALSE	TRUE	TRUE	FALSE	TRUE	-0.127	1.01	1.14	0.446	0.363	0.49	-0.649	-0.203
TSPAN3	O60637	0.179869	6.16e-05	1.02e-05	0.487928	0.34	0.000262	4.55e-05	0.631	FALSE	FALSE	TRUE	FALSE	TRUE	-0.185	0.821	1.01	0.0923	0.341	0.526	-0.479	-0.387
TSPAN31	Q12999	0.802443	8.22e-05	5.81e-05	0.348075	0.883	0.000325	0.00017	0.503	FALSE	TRUE	TRUE	FALSE	TRUE	-0.0597	1.44	1.5	0.228	0.646	0.706	-0.79	-0.562
TSPAN6	O43657	0.671772	1.51e-05	9.03e-06	0.174507	0.795	9.22e-05	4.21e-05	0.314	FALSE	TRUE	TRUE	FALSE	TRUE	-0.0636	1.09	1.16	0.212	0.478	0.541	-0.616	-0.403
TSPAN7	P41732	0.206195	0.000843379	0.000112481	0.387048	0.369	0.00213	0.000291	0.539	FALSE	TRUE	TRUE	FALSE	TRUE	-0.31	1.06	1.37	0.208	0.401	0.711	-0.66	-0.452
TSPYL1	Q9H0U9	0.00377359	0.00100269	6.71e-06	0.522695	0.0312	0.00247	3.4e-05	0.66	FALSE	FALSE	TRUE	FALSE	TRUE	0.568	-0.691	-1.26	0.102	-0.229	-0.796	0.462	0.563
TSR2	Q969E8	0.000868568	0.906056	0.00105416	0.000190487	0.013	0.921	0.00199	0.00421	FALSE	FALSE	FALSE	TRUE	TRUE	-0.652	-0.0172	0.634	-0.793	0.0268	0.678	0.044	-0.749
TSR3	Q9UJK0	0.0744205	0.00225432	0.000107901	0.138653	0.192	0.00484	0.00028	0.269	FALSE	FALSE	TRUE	FALSE	TRUE	0.421	-0.852	-1.27	0.341	-0.406	-0.827	0.446	0.787
TTC1	Q99614	0.204589	2.88e-05	5.76e-06	0.359483	0.367	0.000147	3.06e-05	0.513	FALSE	FALSE	TRUE	FALSE	TRUE	-0.154	0.792	0.945	-0.109	0.385	0.538	-0.407	-0.516
TTC27	Q6P3X3	0.0811557	0.000162301	1.3e-05	0.0115851	0.202	0.000549	5.41e-05	0.0519	FALSE	FALSE	TRUE	FALSE	TRUE	0.279	-0.822	-1.1	-0.44	-0.231	-0.51	0.591	0.151
TTK	P33981	0.353978	1.68e-07	3.86e-07	2.05e-06	0.526	6.91e-06	7.28e-06	0.000219	FALSE	TRUE	FALSE	TRUE	TRUE	-0.0699	-0.866	-0.797	-0.67	-0.283	-0.213	0.583	-0.0869
TTLL12	Q14166	0.0151397	1.27e-06	9.93e-08	0.00673179	0.0735	1.97e-05	5.14e-06	0.0373	FALSE	FALSE	TRUE	FALSE	TRUE	0.206	-0.696	-0.902	-0.239	-0.236	-0.443	0.459	0.22
TUBA3E	Q6PEY2	0.810904	0.212174	0.145088	0.00652805	0.887	0.256	0.171	0.0364	FALSE	FALSE	FALSE	TRUE	TRUE	0.125	-0.679	-0.804	-1.73	0.123	-0.00209	0.802	-0.924
TUBB	P07437	0.0476086	0.00510632	0.000147356	0.0957923	0.144	0.00968	0.000364	0.206	FALSE	FALSE	TRUE	FALSE	TRUE	0.393	-0.617	-1.01	-0.321	-0.13	-0.523	0.487	0.166
TUBB2A	Q13885	0.00290131	0.000190546	1.78e-06	0.00243245	0.0268	0.000624	1.42e-05	0.0203	FALSE	FALSE	TRUE	FALSE	TRUE	0.367	-0.532	-0.9	-0.377	-0.0801	-0.447	0.452	0.0751
TUBB3	Q13509	0.144841	0.000346822	3.82e-05	0.821177	0.295	0.00102	0.000122	0.887	FALSE	FALSE	TRUE	FALSE	TRUE	0.253	-0.831	-1.08	-0.0372	-0.343	-0.596	0.488	0.451
TUBB4B	P68371	0.00167325	3.48e-05	4e-07	0.00749339	0.0192	0.00017	7.31e-06	0.0398	FALSE	FALSE	TRUE	FALSE	TRUE	0.363	-0.592	-0.955	-0.286	-0.134	-0.496	0.458	0.172
TUBB6	Q9BUF5	0.0175065	1.53e-05	7.63e-07	0.00150837	0.0785	9.29e-05	8.95e-06	0.0149	FALSE	FALSE	TRUE	FALSE	TRUE	0.245	-0.652	-0.897	-0.37	-0.172	-0.417	0.48	0.11
TUT1	Q9H6E5	0.33232	0.00717063	0.00129063	0.62	0.507	0.0129	0.00237	0.742	FALSE	FALSE	TRUE	FALSE	TRUE	0.249	-0.813	-1.06	0.125	-0.376	-0.624	0.437	0.562
TXN	P10599	0.0209154	0.951942	0.0187637	0.000176064	0.0868	0.961	0.0262	0.00407	FALSE	FALSE	FALSE	TRUE	TRUE	-0.442	0.0101	0.452	-0.919	0.124	0.566	0.114	-0.805
TXNDC12	O95881	0.00676385	0.732758	0.00369974	5.23e-05	0.0451	0.766	0.00601	0.00174	FALSE	FALSE	FALSE	TRUE	TRUE	-0.627	0.0655	0.692	-1.22	0.18	0.807	0.115	-1.1
TXNRD1	Q16881	0.457022	2.15e-06	9.97e-07	0.0423952	0.624	2.71e-05	1.04e-05	0.121	FALSE	TRUE	TRUE	FALSE	TRUE	-0.0795	0.952	1.03	0.238	0.397	0.476	-0.555	-0.318
TXNRD2	Q9NNW7	0.720493	1.59e-05	1.03e-05	0.229067	0.827	9.52e-05	4.56e-05	0.38	FALSE	TRUE	TRUE	FALSE	TRUE	-0.0465	0.942	0.989	0.161	0.419	0.466	-0.523	-0.362
U2AF1	Q01081	0.931468	1.39e-05	1.25e-05	0.226041	0.961	8.72e-05	5.26e-05	0.376	FALSE	TRUE	TRUE	FALSE	TRUE	0.0153	-1.31	-1.33	0.223	-0.709	-0.724	0.605	0.828
UAP1L1	Q3KQV9	0.00135131	6.32e-05	5.35e-07	0.0169838	0.0172	0.000266	8.15e-06	0.0664	TRUE	TRUE	TRUE	FALSE	TRUE	0.995	-1.47	-2.47	-0.653	-0.323	-1.32	1.15	0.494
UBAP2L	Q14157	3.25e-05	0.0320866	1.94e-06	0.605816	0.0017	0.0476	1.5e-05	0.73	TRUE	FALSE	TRUE	FALSE	TRUE	-0.665	0.239	0.904	0.0514	-0.0598	0.605	-0.298	-0.247
UBE2L3	P68036	0.00705612	1.34e-08	1.54e-07	0.00977961	0.0465	1.87e-06	5.85e-06	0.047	FALSE	TRUE	TRUE	FALSE	TRUE	0.309	1.43	1.12	0.292	0.721	0.412	-0.713	-0.421
UBQLN2	Q9UHD9	0.964989	9.05e-06	8.6e-06	0.645487	0.981	6.38e-05	4.1e-05	0.761	FALSE	TRUE	TRUE	FALSE	TRUE	-0.00723	1.27	1.28	-0.0762	0.655	0.662	-0.62	-0.696
UBQLN4	Q9NRR5	0.0726771	0.0837514	0.00265261	0.000603941	0.189	0.111	0.00445	0.00874	FALSE	FALSE	FALSE	TRUE	TRUE	-0.386	0.369	0.755	-0.932	0.321	0.707	-0.0483	-0.98
UCHL3	P15374	0.0018268	0.701134	0.000960884	3.18e-05	0.0203	0.74	0.00184	0.00135	FALSE	FALSE	FALSE	TRUE	TRUE	-0.442	0.0423	0.485	-0.739	0.0953	0.538	0.053	-0.686
UQCRB	P14927	0.0904194	0.564714	0.032604	0.000647454	0.218	0.612	0.0433	0.00921	FALSE	FALSE	FALSE	TRUE	TRUE	-0.313	0.0999	0.413	-0.801	0.172	0.485	0.0721	-0.729
UQCRC2	P22695	0.0245257	2.76e-05	1.46e-06	0.25266	0.0961	0.000143	1.26e-05	0.408	FALSE	FALSE	TRUE	FALSE	TRUE	0.251	-0.67	-0.921	-0.116	-0.243	-0.494	0.427	0.311
UROD	P06132	0.0630959	1.35e-05	1.41e-06	0.146636	0.172	8.52e-05	1.23e-05	0.279	FALSE	FALSE	TRUE	FALSE	TRUE	-0.209	0.764	0.973	0.158	0.29	0.499	-0.474	-0.316
USP17L1	A6NCW0	0.248885	4.96e-05	1.08e-05	4.97e-05	0.418	0.00022	4.76e-05	0.00167	FALSE	FALSE	FALSE	TRUE	TRUE	0.139	-0.744	-0.882	-0.743	-0.151	-0.29	0.592	-0.151
USP43	Q70EL4	0.257643	1.78e-07	6.87e-08	2.07e-08	0.427	7.13e-06	4.54e-06	1.53e-05	FALSE	TRUE	TRUE	TRUE	TRUE	-0.0811	0.81	0.891	1	0.134	0.215	-0.676	0.327
UTP15	Q8TED0	0.0797708	6.31e-06	8.51e-07	0.379941	0.2	5.19e-05	9.49e-06	0.532	FALSE	TRUE	TRUE	FALSE	TRUE	0.42	-1.78	-2.2	0.198	-0.837	-1.26	0.948	1.15
UTP18	Q9Y5J1	0.044169	0.000929887	0.0462261	0.785362	0.139	0.00232	0.0598	0.86	FALSE	TRUE	FALSE	FALSE	TRUE	-0.546	-1.09	-0.539	-0.0668	-0.662	-0.117	0.423	0.356
UTP6	Q9NYH9	0.086383	1.45e-06	2.53e-07	0.00268324	0.211	2.12e-05	6.51e-06	0.0218	FALSE	TRUE	TRUE	FALSE	TRUE	0.195	-0.993	-1.19	-0.402	-0.348	-0.542	0.646	0.244
UTRN	P46939	0.150835	0.000291973	3.41e-05	0.145136	0.304	0.000889	0.000111	0.278	FALSE	FALSE	TRUE	FALSE	TRUE	0.233	-0.794	-1.03	-0.236	-0.28	-0.513	0.514	0.278
VAMP2	P63027	0.0339618	1.49e-05	1.07e-06	0.0771828	0.117	9.15e-05	1.09e-05	0.178	FALSE	FALSE	TRUE	FALSE	TRUE	-0.244	0.753	0.998	0.196	0.266	0.511	-0.487	-0.29
VAMP3	Q15836	0.573634	1.53e-05	7.73e-06	0.0105605	0.721	9.29e-05	3.77e-05	0.0492	FALSE	TRUE	TRUE	FALSE	TRUE	-0.0778	1	1.08	0.415	0.378	0.456	-0.624	-0.209
VAMP4	O75379	0.388735	0.000396205	0.00164791	0.184838	0.56	0.00114	0.00293	0.327	FALSE	TRUE	FALSE	FALSE	TRUE	0.192	1.09	0.896	0.303	0.516	0.324	-0.572	-0.268
VAMP8	Q9BV40	0.0409366	5.16e-06	5.02e-07	0.0059837	0.133	4.61e-05	8.01e-06	0.0348	FALSE	TRUE	TRUE	FALSE	TRUE	-0.226	0.816	1.04	0.332	0.269	0.494	-0.548	-0.215
VARS1	P26640	0.16083	2.54e-06	5.79e-07	0.183167	0.315	2.98e-05	8.45e-06	0.325	FALSE	TRUE	TRUE	FALSE	TRUE	0.131	-0.791	-0.922	-0.124	-0.332	-0.463	0.459	0.335
VCL	P18206	0.132945	1.01e-06	2.32e-07	0.0368343	0.28	1.81e-05	6.51e-06	0.111	FALSE	TRUE	TRUE	FALSE	TRUE	-0.177	1.09	1.26	0.259	0.434	0.611	-0.652	-0.393
VCP	P55072	0.218178	8.33e-07	2.56e-07	0.0146341	0.383	1.59e-05	6.51e-06	0.0608	FALSE	TRUE	TRUE	FALSE	TRUE	-0.142	1.11	1.25	0.317	0.44	0.582	-0.67	-0.353
VDAC1	P21796	3.76e-06	0.0150111	2.35e-07	0.000194496	0.000451	0.0242	6.51e-06	0.00427	TRUE	FALSE	TRUE	FALSE	TRUE	-0.708	0.236	0.944	0.452	-0.172	0.536	-0.408	0.0444
VDAC2	P45880	2.62e-06	0.00861868	1.36e-07	3.36e-05	0.000344	0.0151	5.6e-06	0.0014	TRUE	FALSE	FALSE	FALSE	TRUE	-0.594	0.211	0.805	0.449	-0.155	0.438	-0.366	0.083
VDAC3	Q9Y277	3.4e-06	0.000366414	3.78e-08	4.84e-06	0.000429	0.00107	3.91e-06	0.000394	TRUE	FALSE	TRUE	FALSE	TRUE	-0.563	0.329	0.892	0.543	-0.112	0.451	-0.441	0.102
VMA21	Q3ZAQ7	0.873382	3.39e-06	2.85e-06	0.0666977	0.927	3.57e-05	1.93e-05	0.162	FALSE	TRUE	TRUE	FALSE	TRUE	-0.0202	1.09	1.11	0.253	0.476	0.497	-0.613	-0.36
VPS45	Q9NRW7	0.000330362	1.49e-05	9.55e-08	0.662915	0.00701	9.15e-05	5.14e-06	0.774	TRUE	TRUE	TRUE	FALSE	TRUE	0.752	-1.08	-1.84	0.0648	-0.37	-1.12	0.714	0.779
VPS51	Q9UID3	0.00142717	0.00576785	1.15e-05	0.731776	0.0175	0.0108	4.92e-05	0.823	TRUE	FALSE	TRUE	FALSE	TRUE	0.928	-0.748	-1.68	-0.0764	-0.123	-1.05	0.625	0.549
VTI1A	Q96AJ9	0.243252	4.48e-05	0.000250599	0.640268	0.412	0.000201	0.000569	0.757	FALSE	TRUE	TRUE	FALSE	TRUE	0.235	1.26	1.02	-0.0914	0.711	0.476	-0.548	-0.639
WASHC2A	Q641Q2	0.0273964	2.62e-05	0.00101057	0.0917833	0.103	0.000138	0.00192	0.2	FALSE	TRUE	FALSE	FALSE	TRUE	0.537	1.48	0.943	0.39	0.777	0.24	-0.703	-0.314
WASHC2C	Q9Y4E1	0.0149294	1.95e-07	2.97e-06	0.00406666	0.0729	7.46e-06	1.97e-05	0.028	FALSE	TRUE	FALSE	FALSE	TRUE	0.219	0.893	0.674	0.275	0.432	0.213	-0.461	-0.185
WDR11	Q9BZH6	0.686886	0.00156132	0.000799607	0.0126156	0.804	0.00356	0.00157	0.0551	FALSE	TRUE	TRUE	TRUE	TRUE	0.186	-1.89	-2.08	-1.34	-0.563	-0.748	1.33	-0.0155
WDR17	Q8IZU2	0.944135	0.0533705	0.0603667	0.000979395	0.968	0.0746	0.0763	0.0116	FALSE	FALSE	FALSE	TRUE	TRUE	-0.015	-0.455	-0.44	-0.944	0.00464	0.0197	0.46	-0.484
WDR44	Q5JSH3	1.67e-07	5.6e-09	0.000610132	0.54021	9.39e-05	1.19e-06	0.00123	0.675	TRUE	TRUE	FALSE	FALSE	TRUE	0.787	1.1	0.315	-0.0414	0.758	-0.029	-0.344	-0.385
WDR62	O43379	2.5e-05	0.895073	2.12e-05	0.957121	0.00146	0.911	7.8e-05	0.972	TRUE	FALSE	FALSE	FALSE	TRUE	0.688	-0.0131	-0.701	-0.00535	0.167	-0.521	0.18	0.175
XAB2	Q9HCS7	0.0283139	6.97e-05	3.3e-06	0.0852284	0.105	0.000284	2.1e-05	0.19	FALSE	FALSE	TRUE	FALSE	TRUE	0.284	-0.706	-0.99	-0.213	-0.229	-0.513	0.477	0.264
XRCC4	Q13426	0.703918	2.7e-07	1.94e-07	0.160965	0.816	8.87e-06	6.36e-06	0.297	FALSE	TRUE	TRUE	FALSE	TRUE	-0.0298	0.874	0.904	0.115	0.401	0.431	-0.473	-0.358
YAP1	P46937	0.262176	2.84e-05	6.86e-06	0.00427017	0.431	0.000146	3.47e-05	0.0289	FALSE	TRUE	TRUE	FALSE	TRUE	-0.142	0.838	0.98	-0.434	0.492	0.634	-0.346	-0.78
YBX1	P67809	5.26e-06	0.12415	9.41e-07	0.000589519	0.000527	0.158	9.97e-06	0.0086	TRUE	FALSE	FALSE	FALSE	TRUE	-0.706	0.14	0.846	0.405	-0.208	0.498	-0.348	0.0575
YBX3	P16989	4.78e-05	0.0629214	3.99e-06	0.00925237	0.00203	0.0863	2.4e-05	0.0456	TRUE	FALSE	FALSE	FALSE	TRUE	-0.669	0.211	0.88	0.323	-0.142	0.527	-0.354	-0.0307
YIPF4	Q9BSR8	0.0064069	4.79e-08	8.1e-07	4.14e-05	0.0438	3.31e-06	9.23e-06	0.0016	FALSE	TRUE	FALSE	FALSE	TRUE	0.22	0.883	0.664	0.434	0.388	0.168	-0.495	-0.0614
YIPF5	Q969M3	0.771867	0.000117319	7.77e-05	7.88e-06	0.864	0.00043	0.000214	0.000563	FALSE	FALSE	FALSE	TRUE	TRUE	0.035	-0.696	-0.731	-0.946	-0.103	-0.138	0.593	-0.353
YKT6	O15498	0.526245	6.12e-07	3.39e-07	0.00109995	0.679	1.37e-05	6.97e-06	0.0123	FALSE	TRUE	TRUE	FALSE	TRUE	-0.0512	0.822	0.874	0.346	0.312	0.363	-0.511	-0.164
YRDC	Q86U90	0.000432093	0.00193176	2.44e-06	0.684715	0.00822	0.00423	1.74e-05	0.788	FALSE	FALSE	TRUE	FALSE	TRUE	0.639	-0.519	-1.16	-0.053	-0.0868	-0.725	0.433	0.38
YTHDC2	Q9H6S0	0.0884759	9.09e-06	1.23e-06	0.96419	0.215	6.39e-05	1.16e-05	0.977	FALSE	TRUE	TRUE	FALSE	TRUE	0.254	-1.07	-1.33	-0.00623	-0.471	-0.726	0.602	0.595
YWHAE	P62258	0.589932	1.12e-06	6.59e-07	0.00363039	0.732	1.87e-05	8.6e-06	0.0259	FALSE	TRUE	FALSE	FALSE	TRUE	-0.0441	0.786	0.83	0.295	0.308	0.352	-0.478	-0.183
YWHAG	P61981	0.166211	0.000335892	4.17e-05	0.0159916	0.323	0.000997	0.00013	0.0639	FALSE	FALSE	TRUE	FALSE	TRUE	-0.208	0.728	0.937	0.401	0.212	0.42	-0.517	-0.115
ZC3H18	Q86VM9	0.882321	0.000104739	8.49e-05	4.35e-05	0.932	0.000391	0.00023	0.00162	FALSE	FALSE	FALSE	TRUE	TRUE	-0.0158	0.623	0.639	0.691	0.135	0.151	-0.488	0.203
ZC3H4	Q9UPT8	0.000390885	7.3e-06	6.51e-08	4.7e-05	0.00776	5.68e-05	4.42e-06	0.00162	FALSE	FALSE	TRUE	FALSE	TRUE	-0.432	0.688	1.12	0.559	0.0962	0.528	-0.591	-0.0328
ZC3HAV1L	Q96H79	0.00231697	0.0158269	3.35e-05	0.849992	0.0231	0.0254	0.000109	0.904	FALSE	FALSE	TRUE	FALSE	TRUE	0.618	-0.445	-1.06	-0.0301	-0.0605	-0.678	0.384	0.354
ZCRB1	Q8TBF4	0.00150436	0.056175	6.16e-05	0.00308192	0.0181	0.0779	0.000178	0.0238	FALSE	FALSE	TRUE	FALSE	TRUE	-0.791	0.399	1.19	0.71	-0.176	0.615	-0.575	0.135
ZFAND2B	Q8WV99	0.827392	0.000261317	0.000188251	0.020551	0.898	0.000814	0.000444	0.0756	FALSE	TRUE	TRUE	FALSE	TRUE	-0.0437	1.05	1.09	0.532	0.381	0.424	-0.669	-0.136
ZFAND3	Q9H8U3	4.75e-05	0.0197019	1.97e-06	0.903064	0.00203	0.0308	1.51e-05	0.938	TRUE	FALSE	TRUE	FALSE	TRUE	1.35	-0.563	-1.91	-0.0256	0.0625	-1.29	0.625	0.6
ZFAND5	O76080	0.0590396	6.69e-08	3.8e-07	0.000154373	0.165	4.02e-06	7.28e-06	0.00378	FALSE	TRUE	TRUE	FALSE	TRUE	0.241	1.5	1.26	0.653	0.648	0.407	-0.854	-0.201
ZFAND6	Q6FIF0	0.600784	2.92e-07	4.7e-07	0.000707371	0.74	9.27e-06	7.71e-06	0.00948	FALSE	TRUE	TRUE	FALSE	TRUE	0.0786	1.66	1.58	0.687	0.676	0.597	-0.98	-0.293
ZMYM1	Q5SVZ6	0.886143	0.00148937	0.00117279	0.0209286	0.935	0.00341	0.00219	0.0768	FALSE	TRUE	TRUE	FALSE	TRUE	-0.0425	1.23	1.27	0.785	0.408	0.451	-0.822	-0.0373
ZNF326	Q5BKZ1	0.069121	0.000294827	1.9e-05	0.707288	0.183	0.000897	7.14e-05	0.804	FALSE	FALSE	TRUE	FALSE	TRUE	0.33	-0.863	-1.19	-0.063	-0.333	-0.663	0.53	0.467
ZNF503	Q96F45	0.174223	0.031734	0.33219	0.000679431	0.333	0.0472	0.366	0.00936	FALSE	FALSE	FALSE	TRUE	TRUE	-0.243	-0.413	-0.17	-0.791	-0.0695	0.174	0.343	-0.448
ZNF598	Q86UK7	0.929871	0.00207452	0.00241148	0.0141417	0.961	0.00451	0.0041	0.0595	FALSE	TRUE	FALSE	FALSE	TRUE	0.0232	1.04	1.02	0.756	0.338	0.315	-0.705	0.051
ZNF703	Q9H7S9	0.481944	0.0827823	0.0234824	1.37e-06	0.645	0.11	0.0321	0.000162	FALSE	FALSE	FALSE	TRUE	TRUE	0.0771	-0.203	-0.28	-1.03	0.174	0.0972	0.377	-0.648
ZNF787	Q6DD87	2.77e-05	0.586192	5.75e-05	0.061916	0.00157	0.632	0.000168	0.154	TRUE	FALSE	FALSE	FALSE	TRUE	-0.783	-0.0628	0.72	-0.233	-0.169	0.614	-0.106	-0.339
ZRANB2	O95218	0.310901	0.000472456	9.95e-05	0.128904	0.485	0.00132	0.000262	0.255	FALSE	TRUE	TRUE	FALSE	TRUE	-0.223	1.04	1.27	0.345	0.379	0.602	-0.663	-0.318
ZYX	Q15942	0.00202625	0.0654497	8.89e-05	1.39e-05	0.0216	0.0894	0.00024	0.000781	FALSE	FALSE	FALSE	TRUE	TRUE	-0.443	0.224	0.667	-0.824	0.207	0.65	-0.0167	-0.841
ZZEF1	O43149	0.19071	0.00343816	0.039305	0.312325	0.352	0.00689	0.0516	0.467	FALSE	TRUE	FALSE	FALSE	TRUE	-0.574	-1.54	-0.965	-0.436	-0.804	-0.23	0.735	0.299
A2M	P01023	0.0735751	1.42e-06	2.29e-07	0.0109672	0.191	2.08e-05	6.51e-06	0.0502	FALSE	FALSE	FALSE	FALSE	FALSE	-0.137	0.667	0.804	0.213	0.246	0.383	-0.421	-0.208
AAAS	Q9NRG9	0.0106466	0.00394939	3.76e-05	0.401927	0.0605	0.0077	0.00012	0.553	FALSE	FALSE	FALSE	FALSE	FALSE	0.355	-0.421	-0.776	-0.1	-0.0965	-0.452	0.324	0.224
AACS	Q86V21	0.0935972	0.00487798	0.000252721	0.0300327	0.222	0.00928	0.000573	0.0972	FALSE	FALSE	FALSE	FALSE	FALSE	0.162	-0.312	-0.474	-0.22	-0.0603	-0.222	0.252	0.0312
AAGAB	Q6PD74	0.737618	0.129786	0.0734576	0.331807	0.839	0.164	0.0915	0.488	FALSE	FALSE	FALSE	FALSE	FALSE	0.0328	-0.157	-0.19	-0.097	-0.0459	-0.0787	0.111	0.0138
AAMDC	Q9H7C9	0.659946	0.00249412	0.00118209	0.080804	0.787	0.00525	0.0022	0.183	FALSE	FALSE	FALSE	FALSE	FALSE	-0.104	0.908	1.01	0.445	0.317	0.421	-0.591	-0.146
AAMP	Q13685	0.027749	0.346923	0.146932	0.0802415	0.104	0.398	0.173	0.182	FALSE	FALSE	FALSE	FALSE	FALSE	0.14	0.0542	-0.0861	-0.106	0.0888	-0.0515	0.0346	-0.0718
AAR2	Q9Y312	0.271377	0.000696906	0.000123377	0.236175	0.442	0.00182	0.000315	0.389	FALSE	FALSE	FALSE	FALSE	FALSE	0.0775	-0.315	-0.393	-0.0839	-0.117	-0.195	0.198	0.114
AARS1	P49588	0.0458867	6.36e-05	4.13e-06	0.0075149	0.141	0.000267	2.46e-05	0.0399	FALSE	FALSE	FALSE	FALSE	FALSE	0.13	-0.366	-0.496	-0.189	-0.103	-0.233	0.263	0.0734
AARSD1	Q9BTE6	0.928359	0.00393091	0.00336049	0.718561	0.961	0.00767	0.00552	0.813	FALSE	FALSE	FALSE	FALSE	FALSE	0.00938	-0.374	-0.383	0.0377	-0.194	-0.203	0.18	0.218
ABCA7	Q8IZY2	0.0728393	4.1e-05	3.86e-06	0.663278	0.19	0.000192	2.34e-05	0.774	FALSE	FALSE	FALSE	FALSE	FALSE	-0.2	0.674	0.874	-0.0451	0.298	0.498	-0.376	-0.421
ABCB10	Q9NRK6	0.872461	0.0253022	0.0189484	0.741788	0.926	0.0385	0.0265	0.831	FALSE	FALSE	FALSE	FALSE	FALSE	0.0554	-0.877	-0.933	-0.114	-0.396	-0.452	0.481	0.367
ABCB6	Q9NP58	0.505584	0.60275	0.881533	0.892457	0.663	0.647	0.892	0.933	FALSE	FALSE	FALSE	FALSE	FALSE	0.723	0.562	-0.16	0.145	0.426	-0.297	-0.137	0.00831
ABCB7	O75027	0.599211	0.359565	0.685735	0.105154	0.739	0.411	0.711	0.22	FALSE	FALSE	FALSE	FALSE	FALSE	0.0924	0.163	0.0709	-0.302	0.18	0.0879	0.017	-0.285
ABCC1	P33527	0.501899	0.0343626	0.0101379	0.156239	0.66	0.0506	0.015	0.291	FALSE	FALSE	FALSE	FALSE	FALSE	0.0762	-0.266	-0.342	-0.167	-0.0721	-0.148	0.194	0.0266
ABCD3	P28288	0.923254	0.0346583	0.0411609	0.0469421	0.958	0.051	0.0537	0.129	FALSE	FALSE	FALSE	FALSE	FALSE	-0.0143	-0.35	-0.336	0.325	-0.26	-0.246	0.0903	0.415
ABCE1	P61221	0.127127	0.22596	0.718805	0.0403495	0.272	0.271	0.741	0.117	FALSE	FALSE	FALSE	FALSE	FALSE	0.115	0.0894	-0.0257	0.162	0.0329	-0.0823	-0.0565	0.106
ABCF1	Q8NE71	0.159881	0.00297849	0.00026869	0.185015	0.314	0.0061	0.000604	0.327	FALSE	FALSE	FALSE	FALSE	FALSE	0.268	-0.68	-0.948	0.252	-0.336	-0.604	0.344	0.596
ABCF2	Q9UG63	0.804531	6.13e-05	4.38e-05	0.0375383	0.884	0.00026	0.000135	0.113	FALSE	FALSE	FALSE	FALSE	FALSE	0.0288	-0.724	-0.753	0.269	-0.422	-0.451	0.302	0.571
ABHD10	Q9NUJ1	0.387416	4.3e-06	1.67e-06	0.0188024	0.559	4.12e-05	1.38e-05	0.071	FALSE	FALSE	FALSE	FALSE	FALSE	-0.083	0.791	0.874	0.255	0.311	0.394	-0.48	-0.225
ABHD14B	Q96IU4	0.346929	0.000334032	0.00157574	0.500042	0.52	0.000993	0.00282	0.643	FALSE	FALSE	FALSE	FALSE	FALSE	0.0796	0.421	0.341	0.0565	0.216	0.136	-0.205	-0.148
ABI1	Q8IZP0	0.0206139	0.110955	0.34921	0.116087	0.0863	0.144	0.383	0.237	FALSE	FALSE	FALSE	FALSE	FALSE	-0.315	-0.202	0.114	0.198	-0.229	0.086	-0.0276	0.171
ABRAXAS2	Q15018	0.447479	2.34e-06	5.46e-06	0.00565263	0.615	2.88e-05	2.94e-05	0.0336	FALSE	FALSE	FALSE	FALSE	FALSE	0.0648	0.752	0.687	0.284	0.321	0.256	-0.431	-0.147
ACAA1	P09110	0.210724	0.0132726	0.131058	0.634227	0.374	0.0218	0.156	0.752	FALSE	FALSE	FALSE	FALSE	FALSE	0.127	0.284	0.157	0.0469	0.162	0.0347	-0.122	-0.075
ACACA	Q13085	0.0162819	0.000191894	5.13e-06	0.0570204	0.0758	0.000627	2.84e-05	0.146	FALSE	FALSE	FALSE	FALSE	FALSE	0.284	-0.554	-0.838	-0.212	-0.153	-0.437	0.401	0.189
ACAD8	Q9UKU7	0.5362	0.0186051	0.00607897	0.0317342	0.688	0.0293	0.00939	0.101	FALSE	FALSE	FALSE	FALSE	FALSE	-0.0616	0.267	0.329	0.238	0.0588	0.12	-0.209	0.0295
ACAD9	Q9H845	0.606004	1.79e-05	9.48e-06	0.0590956	0.744	0.000103	4.33e-05	0.149	FALSE	FALSE	FALSE	FALSE	FALSE	0.0437	-0.604	-0.647	-0.174	-0.248	-0.291	0.356	0.183
ACADS	P16219	0.0805004	0.0289747	0.00106232	0.00120481	0.201	0.0435	0.002	0.0129	FALSE	FALSE	FALSE	FALSE	FALSE	-0.184	0.24	0.424	0.417	-0.03	0.154	-0.27	0.146
ACADSB	P45954	0.0208777	0.0113086	0.000144341	0.376681	0.0868	0.0191	0.000358	0.53	FALSE	FALSE	FALSE	FALSE	FALSE	0.212	-0.239	-0.452	-0.0722	-0.0486	-0.261	0.191	0.119
ACADVL	P49748	0.0319709	0.0863946	0.00124544	0.056935	0.113	0.115	0.0023	0.146	FALSE	FALSE	FALSE	FALSE	FALSE	-0.172	0.132	0.304	0.149	-0.0144	0.158	-0.146	0.00278
ACAT1	P24752	0.0603872	0.005705	0.204806	0.564922	0.167	0.0107	0.235	0.695	FALSE	FALSE	FALSE	FALSE	FALSE	-0.124	-0.204	-0.0797	-0.035	-0.124	-9.61e-05	0.0796	0.0445
ACBD3	Q9H3P7	0.0985506	0.000179214	0.00309814	9.2e-05	0.229	0.000593	0.00512	0.0026	FALSE	FALSE	FALSE	FALSE	FALSE	-0.0918	-0.285	-0.193	-0.309	-0.0882	0.0036	0.197	-0.112
ACBD6	Q9BR61	0.145189	0.0151326	0.00104567	0.396927	0.295	0.0244	0.00198	0.549	FALSE	FALSE	FALSE	FALSE	FALSE	0.22	-0.404	-0.624	-0.123	-0.116	-0.336	0.288	0.165
ACIN1	Q9UKV3	0.994286	0.00106636	0.00105384	0.00128538	0.996	0.0026	0.00199	0.0133	FALSE	FALSE	FALSE	FALSE	FALSE	-0.000701	0.426	0.426	0.415	0.109	0.11	-0.317	0.098
ACO1	P21399	0.39524	0.00048156	0.000130001	0.0257714	0.566	0.00135	0.000329	0.0879	FALSE	FALSE	FALSE	FALSE	FALSE	-0.0463	0.259	0.305	0.135	0.0841	0.13	-0.175	-0.0396
ACO2	Q99798	0.000468086	0.106355	3.85e-05	0.380081	0.00858	0.138	0.000122	0.532	FALSE	FALSE	FALSE	FALSE	FALSE	0.298	-0.106	-0.403	-0.0548	0.0354	-0.262	0.141	0.0862
ACOT1	Q86TX2	0.207081	0.0114506	0.116522	0.507234	0.37	0.0193	0.14	0.648	FALSE	FALSE	FALSE	FALSE	FALSE	0.139	0.315	0.176	0.0708	0.175	0.0358	-0.141	-0.0697
ACOT13	Q9NPJ3	0.00578597	0.174259	0.0732573	0.773707	0.0408	0.216	0.0913	0.852	FALSE	FALSE	FALSE	FALSE	FALSE	0.58	0.245	-0.335	0.0497	0.255	-0.325	0.00996	0.0596
ACOT9	Q9Y305	0.905709	0.00114454	0.000941564	0.622477	0.947	0.00273	0.0018	0.744	FALSE	FALSE	FALSE	FALSE	FALSE	0.0192	-0.697	-0.717	-0.0802	-0.324	-0.343	0.374	0.293
ACOX1	Q15067	0.0208658	1.44e-05	7.99e-07	0.189339	0.0868	8.92e-05	9.16e-06	0.332	FALSE	FALSE	FALSE	FALSE	FALSE	-0.185	0.513	0.697	0.0955	0.186	0.371	-0.326	-0.231
ACOX3	O15254	0.00176261	0.0252807	0.151848	0.0391363	0.0198	0.0385	0.178	0.115	FALSE	FALSE	FALSE	FALSE	FALSE	-0.62	-0.389	0.231	0.352	-0.438	0.183	-0.0484	0.303
ACP1	P24666	0.389638	1.73e-05	6.07e-06	0.000642845	0.561	0.000101	3.18e-05	0.00918	FALSE	FALSE	FALSE	FALSE	FALSE	0.06	-0.494	-0.554	-0.319	-0.152	-0.212	0.342	0.0223
ACP2	P11117	0.00987131	6.53e-06	2.94e-07	0.00443413	0.0573	5.31e-05	6.7e-06	0.0292	FALSE	FALSE	FALSE	FALSE	FALSE	-0.238	0.623	0.861	0.273	0.184	0.422	-0.439	-0.166
ACP6	Q9NPH0	0.761206	0.00234708	0.00140122	0.884091	0.856	0.005	0.00255	0.926	FALSE	FALSE	FALSE	FALSE	FALSE	-0.0411	0.524	0.565	-0.0197	0.257	0.298	-0.267	-0.287
ACSF2	Q96CM8	0.00109503	0.000556866	2.02e-06	0.0646125	0.0151	0.00153	1.53e-05	0.158	FALSE	FALSE	FALSE	FALSE	FALSE	0.356	-0.39	-0.745	-0.165	-0.0647	-0.42	0.325	0.16
ACSF3	Q4G176	0.757539	0.30491	0.463068	0.414229	0.855	0.355	0.497	0.564	FALSE	FALSE	FALSE	FALSE	FALSE	0.0872	0.297	0.21	-0.234	0.229	0.141	-0.0681	-0.302
ACSL3	O95573	0.00609505	0.000460348	5.27e-06	0.11923	0.0427	0.00129	2.88e-05	0.242	FALSE	FALSE	FALSE	FALSE	FALSE	0.278	-0.407	-0.685	0.138	-0.168	-0.447	0.238	0.377
ACSL4	O60488	0.428209	0.629819	0.214623	0.974591	0.598	0.673	0.245	0.984	FALSE	FALSE	FALSE	FALSE	FALSE	0.144	-0.0869	-0.231	0.00571	-0.00881	-0.153	0.0781	0.0838
ACSM2B	Q68CK6	0.810233	0.250244	0.172611	0.0253082	0.887	0.298	0.201	0.0868	FALSE	FALSE	FALSE	FALSE	FALSE	0.0245	-0.121	-0.146	-0.259	0.0103	-0.0142	0.131	-0.128
ACSS1	Q9NUB1	0.230885	0.00620476	0.057217	0.455611	0.397	0.0114	0.0726	0.6	FALSE	FALSE	FALSE	FALSE	FALSE	0.107	0.286	0.179	0.065	0.153	0.0466	-0.132	-0.0674
ACTA2	P62736	0.940642	0.00069549	0.000617076	0.24492	0.967	0.00182	0.00124	0.399	FALSE	FALSE	FALSE	FALSE	FALSE	0.0114	-0.704	-0.715	-0.183	-0.303	-0.315	0.401	0.217
ACTB	P60709	0.900923	0.0609727	0.0489671	0.290377	0.944	0.0839	0.063	0.448	FALSE	FALSE	FALSE	FALSE	FALSE	0.0551	-0.905	-0.96	0.481	-0.559	-0.614	0.346	0.827
ACTL6A	O96019	0.0410794	0.0165943	0.000350739	0.0496555	0.133	0.0265	0.000762	0.134	FALSE	FALSE	FALSE	FALSE	FALSE	0.427	-0.521	-0.948	-0.406	-0.0524	-0.479	0.469	0.0625
ACTR10	Q9NZ32	0.590588	0.000171421	0.000389975	0.0582905	0.732	0.000572	0.000836	0.148	FALSE	FALSE	FALSE	FALSE	FALSE	0.073	0.744	0.671	0.279	0.32	0.247	-0.423	-0.144
ACTR1A	P61163	0.949671	0.00580746	0.00519439	0.292406	0.971	0.0108	0.00818	0.45	FALSE	FALSE	FALSE	FALSE	FALSE	-0.00447	0.238	0.243	0.0766	0.0988	0.103	-0.139	-0.0627
ACTR1B	P42025	0.0967727	0.0009701	6.6e-05	0.000853584	0.226	0.0024	0.000188	0.0108	FALSE	FALSE	FALSE	FALSE	FALSE	-0.187	0.462	0.649	0.471	0.0669	0.254	-0.396	0.0751
ACTR2	P61160	1.49e-05	6.18e-06	0.464939	0.443354	0.000996	5.11e-05	0.499	0.591	FALSE	FALSE	FALSE	FALSE	FALSE	0.439	0.483	0.0444	-0.0466	0.363	-0.0759	-0.12	-0.167
ACTR3	P61158	0.000361416	1.83e-05	0.0523611	0.256484	0.00739	0.000105	0.0671	0.413	FALSE	FALSE	FALSE	FALSE	FALSE	0.303	0.431	0.128	-0.0705	0.309	0.0062	-0.122	-0.193
ADAL	Q6DHV7	0.285861	0.00481652	0.000750197	0.483847	0.458	0.00919	0.00148	0.627	FALSE	FALSE	FALSE	FALSE	FALSE	-0.187	0.591	0.778	0.121	0.219	0.406	-0.372	-0.252
ADAM10	O14672	0.817734	0.104055	0.152422	0.21695	0.892	0.135	0.179	0.365	FALSE	FALSE	FALSE	FALSE	FALSE	0.0263	0.198	0.172	0.146	0.069	0.0427	-0.129	0.0172
ADAM9	Q13443	0.378908	0.469673	0.869415	0.274906	0.552	0.52	0.881	0.431	FALSE	FALSE	FALSE	FALSE	FALSE	-0.166	-0.135	0.0304	-0.208	-0.0572	0.109	0.0782	-0.13
ADAR	P55265	0.0740788	0.000961686	0.0283393	0.730515	0.191	0.00239	0.0381	0.823	FALSE	FALSE	FALSE	FALSE	FALSE	-0.357	-0.814	-0.457	-0.0637	-0.48	-0.123	0.334	0.27
ADAT2	Q7Z6V5	0.10736	0.00216112	0.045596	0.0314126	0.242	0.00467	0.059	0.101	FALSE	FALSE	FALSE	FALSE	FALSE	0.177	0.405	0.228	-0.249	0.309	0.132	-0.0958	-0.345
ADAT3	Q96EY9	0.679598	0.000349797	0.00018653	0.0336547	0.8	0.00103	0.000441	0.105	FALSE	FALSE	FALSE	FALSE	FALSE	-0.0419	0.509	0.551	0.24	0.184	0.226	-0.325	-0.0849
ADD1	P35611	0.595569	0.000146425	0.000326523	0.00953015	0.736	0.00051	0.000715	0.0463	FALSE	FALSE	FALSE	FALSE	FALSE	0.041	0.432	0.391	0.237	0.167	0.126	-0.265	-0.0281
ADD3	Q9UEY8	0.0851297	0.0335257	0.00128313	0.145533	0.208	0.0495	0.00236	0.278	FALSE	FALSE	FALSE	FALSE	FALSE	-0.165	0.212	0.377	0.136	0.0307	0.196	-0.181	-0.0449
ADGRE5	P48960	0.450961	0.612188	0.219536	0.196044	0.619	0.656	0.25	0.342	FALSE	FALSE	FALSE	FALSE	FALSE	-0.133	0.0885	0.221	-0.234	0.0695	0.202	-0.019	-0.253
ADH5	P11766	0.445176	1.32e-05	5.3e-06	0.0380867	0.613	8.4e-05	2.89e-05	0.113	FALSE	FALSE	FALSE	FALSE	FALSE	-0.0519	0.498	0.55	0.155	0.197	0.249	-0.301	-0.146
ADI1	Q9BV57	0.00399121	0.354735	0.000807576	0.158022	0.0322	0.406	0.00158	0.294	FALSE	FALSE	FALSE	FALSE	FALSE	-0.308	0.0814	0.39	-0.128	-0.00434	0.304	-0.0858	-0.214
ADISSP	Q9GZN8	0.700339	7.3e-06	1.15e-05	0.262083	0.815	5.68e-05	4.95e-05	0.418	FALSE	FALSE	FALSE	FALSE	FALSE	0.0309	0.634	0.603	0.0926	0.302	0.271	-0.333	-0.24
ADK	P55263	0.701076	0.0756139	0.038381	0.0618595	0.815	0.102	0.0504	0.154	FALSE	FALSE	FALSE	FALSE	FALSE	0.0443	-0.221	-0.266	-0.235	-0.0409	-0.0853	0.18	-0.0542
ADO	Q96SZ5	0.910395	0.508993	0.441998	0.507957	0.949	0.559	0.477	0.648	FALSE	FALSE	FALSE	FALSE	FALSE	-0.00927	0.055	0.0642	0.0551	0.0114	0.0207	-0.0436	0.0115
ADPGK	Q9BRR6	0.810889	2.43e-05	3.32e-05	0.306594	0.887	0.000129	0.000108	0.462	FALSE	FALSE	FALSE	FALSE	FALSE	0.0164	0.473	0.457	0.0716	0.223	0.207	-0.251	-0.179
ADPRS	Q9NX46	0.202002	1.16e-05	2.56e-06	0.00161961	0.365	7.62e-05	1.79e-05	0.0155	FALSE	FALSE	FALSE	FALSE	FALSE	0.0778	-0.441	-0.519	-0.24	-0.141	-0.219	0.3	0.0599
ADRM1	Q16186	0.325039	0.0115339	0.0697886	0.16668	0.499	0.0194	0.0874	0.305	FALSE	FALSE	FALSE	FALSE	FALSE	-0.0702	-0.207	-0.137	-0.101	-0.096	-0.0258	0.111	0.0104
ADSL	P30566	0.682007	1.09e-06	1.65e-06	0.00937131	0.801	1.87e-05	1.37e-05	0.046	FALSE	FALSE	FALSE	FALSE	FALSE	0.026	0.612	0.586	0.196	0.264	0.238	-0.349	-0.153
ADSS2	P30520	0.767081	1.26e-06	1.71e-06	0.0135644	0.86	1.97e-05	1.39e-05	0.0579	FALSE	FALSE	FALSE	FALSE	FALSE	0.0237	0.763	0.739	0.231	0.33	0.306	-0.433	-0.202
AEBP2	Q6ZN18	0.000345226	0.73596	0.000206451	0.11048	0.00721	0.768	0.000481	0.228	FALSE	FALSE	FALSE	FALSE	FALSE	-0.534	0.0357	0.57	-0.18	-0.0708	0.463	-0.106	-0.286
AFDN	P55196	0.458029	0.0110103	0.0425092	0.744878	0.624	0.0187	0.0553	0.833	FALSE	FALSE	FALSE	FALSE	FALSE	0.0628	0.251	0.188	-0.0272	0.148	0.0851	-0.103	-0.13
AGA	P20933	0.604184	0.0111143	0.004396	0.258444	0.744	0.0189	0.00702	0.414	FALSE	FALSE	FALSE	FALSE	FALSE	-0.116	0.664	0.78	0.258	0.239	0.354	-0.426	-0.167
AGAP3	Q96P47	0.838015	0.54197	0.419658	0.420295	0.906	0.591	0.455	0.57	FALSE	FALSE	FALSE	FALSE	FALSE	0.0474	-0.143	-0.19	0.19	-0.107	-0.154	0.0357	0.225
AGFG1	P52594	0.184323	0.0692121	0.00581425	0.248909	0.344	0.0941	0.00904	0.404	FALSE	FALSE	FALSE	FALSE	FALSE	0.169	-0.241	-0.409	0.145	-0.114	-0.283	0.126	0.271
AGK	Q53H12	0.113062	3.93e-05	4.97e-06	0.333983	0.251	0.000187	2.78e-05	0.49	FALSE	FALSE	FALSE	FALSE	FALSE	0.121	-0.472	-0.593	0.071	-0.223	-0.345	0.249	0.32
AGL	P35573	0.00398716	0.00165874	9.93e-06	0.200921	0.0322	0.00374	4.47e-05	0.347	FALSE	FALSE	FALSE	FALSE	FALSE	0.316	-0.361	-0.676	-0.118	-0.072	-0.388	0.289	0.171
AGO2	Q9UKV8	9.57e-06	0.358324	3.08e-05	0.00240388	0.000779	0.41	0.000102	0.0202	FALSE	FALSE	FALSE	FALSE	FALSE	-0.528	-0.0644	0.464	0.266	-0.231	0.298	-0.166	0.0993
AGO3	Q9H9G7	0.197027	0.240066	0.0244537	0.172965	0.359	0.286	0.0333	0.312	FALSE	FALSE	FALSE	FALSE	FALSE	-0.24	0.217	0.457	0.255	-0.0152	0.225	-0.232	0.0226
AGPAT1	Q99943	0.0514899	0.0227051	0.648474	0.161434	0.152	0.0349	0.676	0.297	FALSE	FALSE	FALSE	FALSE	FALSE	0.403	0.489	0.0862	0.277	0.276	-0.127	-0.213	0.0635
AGPS	O00116	0.00509753	0.406688	0.001199	0.73266	0.0376	0.46	0.00223	0.823	FALSE	FALSE	FALSE	FALSE	FALSE	0.352	-0.0865	-0.439	0.0351	0.036	-0.316	0.123	0.158
AGTRAP	Q6RW13	0.0723173	0.56231	0.190798	0.927147	0.189	0.609	0.22	0.952	FALSE	FALSE	FALSE	FALSE	FALSE	-0.289	-0.0866	0.202	0.0136	-0.119	0.17	-0.0323	-0.0188
AHCYL1	O43865	0.841862	0.135264	0.18652	0.0692616	0.907	0.171	0.216	0.166	FALSE	FALSE	FALSE	FALSE	FALSE	-0.0144	-0.114	-0.0994	-0.142	-0.0249	-0.0105	0.0888	-0.0534
AHSA1	O95433	0.490504	0.00529399	0.00158712	0.00138257	0.652	0.00999	0.00284	0.0141	FALSE	FALSE	FALSE	FALSE	FALSE	0.0468	-0.229	-0.276	-0.281	-0.0325	-0.0793	0.197	-0.0848
AIDA	Q96BJ3	0.00903205	0.920266	0.00755347	0.239984	0.0545	0.933	0.0114	0.393	FALSE	FALSE	FALSE	FALSE	FALSE	0.448	-0.0144	-0.462	-0.175	0.148	-0.299	0.163	-0.012
AIFM1	O95831	0.06707	0.211564	0.00658677	0.592186	0.179	0.256	0.0101	0.719	FALSE	FALSE	FALSE	FALSE	FALSE	0.14	-0.091	-0.231	-0.0378	-0.00114	-0.141	0.0899	0.0521
AIP	O00170	0.152407	0.00820594	0.000630508	0.426694	0.305	0.0145	0.00127	0.576	FALSE	FALSE	FALSE	FALSE	FALSE	0.102	-0.215	-0.317	-0.0547	-0.0682	-0.17	0.147	0.0919
AK1	P00568	0.00113512	0.298137	0.00715972	0.0346954	0.0154	0.348	0.0109	0.107	FALSE	FALSE	FALSE	FALSE	FALSE	0.285	0.0706	-0.214	-0.156	0.146	-0.139	0.0749	-0.0812
AK3	Q9UIJ7	0.115265	0.00301652	0.0595744	0.476767	0.255	0.00617	0.0754	0.619	FALSE	FALSE	FALSE	FALSE	FALSE	-0.225	-0.501	-0.276	-0.0966	-0.283	-0.0578	0.218	0.122
AK4	P27144	0.204192	0.000134402	2.23e-05	0.0493634	0.367	0.000477	8.07e-05	0.133	FALSE	FALSE	FALSE	FALSE	FALSE	0.131	-0.562	-0.693	-0.214	-0.195	-0.325	0.367	0.153
AK6	Q9Y3D8	0.0944241	0.00391233	0.000210756	0.177805	0.223	0.00764	0.00049	0.318	FALSE	FALSE	FALSE	FALSE	FALSE	0.225	-0.45	-0.675	-0.177	-0.124	-0.35	0.325	0.149
AKAP1	Q92667	0.0211987	0.000205152	6.38e-06	0.0100636	0.0876	0.000665	3.3e-05	0.0478	FALSE	FALSE	FALSE	FALSE	FALSE	0.151	-0.308	-0.459	-0.174	-0.0729	-0.224	0.235	0.0611
AKAP8	O43823	0.629433	0.184157	0.0825148	0.267323	0.76	0.226	0.102	0.422	FALSE	FALSE	FALSE	FALSE	FALSE	0.0691	-0.198	-0.267	0.163	-0.122	-0.191	0.0754	0.238
AKAP8L	Q9ULX6	0.215658	0.000167485	2.83e-05	0.00787329	0.38	0.000562	9.55e-05	0.041	FALSE	FALSE	FALSE	FALSE	FALSE	0.139	-0.596	-0.735	-0.344	-0.178	-0.316	0.419	0.075
AKR1A1	P14550	0.00273062	0.0025501	1.04e-05	0.926812	0.0258	0.00534	4.59e-05	0.952	FALSE	FALSE	FALSE	FALSE	FALSE	0.41	-0.415	-0.825	-0.00994	-0.102	-0.513	0.313	0.303
AKR1B10	O60218	0.720534	6.42e-05	0.000106282	0.317545	0.827	0.000269	0.000277	0.472	FALSE	FALSE	FALSE	FALSE	FALSE	0.0484	0.837	0.789	0.138	0.396	0.348	-0.441	-0.303
AKT1	P31749	0.325433	2.82e-05	8.14e-06	0.011117	0.5	0.000145	3.94e-05	0.0504	FALSE	FALSE	FALSE	FALSE	FALSE	0.0776	-0.525	-0.603	-0.231	-0.186	-0.263	0.34	0.109
AKT1S1	Q96B36	0.269955	0.719039	0.444304	0.0222621	0.441	0.755	0.479	0.0798	FALSE	FALSE	FALSE	FALSE	FALSE	-0.348	-0.11	0.237	-0.799	0.0576	0.405	0.168	-0.631
AKT3	Q9Y243	0.706011	0.0083363	0.0164477	0.643002	0.818	0.0147	0.0233	0.759	FALSE	FALSE	FALSE	FALSE	FALSE	0.0744	0.621	0.547	0.0916	0.306	0.232	-0.315	-0.223
ALCAM	Q13740	0.319205	5.11e-05	1.37e-05	0.0881492	0.493	0.000225	5.62e-05	0.195	FALSE	FALSE	FALSE	FALSE	FALSE	-0.115	0.718	0.833	0.207	0.278	0.393	-0.439	-0.233
ALDH1B1	P30837	0.00380427	3.1e-06	1.06e-07	0.041101	0.0313	3.36e-05	5.14e-06	0.119	FALSE	FALSE	FALSE	FALSE	FALSE	0.207	-0.5	-0.707	-0.131	-0.165	-0.373	0.334	0.204
ALDH2	P05091	0.0554788	0.0336738	0.779075	0.207769	0.158	0.0497	0.797	0.354	FALSE	FALSE	FALSE	FALSE	FALSE	0.118	0.134	0.0158	0.0737	0.0781	-0.0401	-0.0559	0.0178
ALDH3A2	P51648	0.981019	0.654328	0.63751	0.065595	0.991	0.696	0.666	0.16	FALSE	FALSE	FALSE	FALSE	FALSE	0.00224	-0.0425	-0.0447	0.189	-0.068	-0.0702	-0.0255	0.164
ALDH5A1	P51649	0.16678	0.00403341	0.000365647	0.757067	0.324	0.00785	0.000791	0.841	FALSE	FALSE	FALSE	FALSE	FALSE	0.178	-0.437	-0.615	-0.038	-0.165	-0.342	0.272	0.234
ALDH6A1	Q02252	0.436958	0.302172	0.0860754	0.219748	0.606	0.352	0.106	0.369	FALSE	FALSE	FALSE	FALSE	FALSE	0.12	-0.161	-0.281	0.194	-0.0989	-0.219	0.0621	0.256
ALDH7A1	P49419	0.00440163	0.0104524	4.03e-05	0.0429084	0.0344	0.0179	0.000127	0.122	FALSE	FALSE	FALSE	FALSE	FALSE	0.239	-0.206	-0.445	-0.153	-0.00509	-0.244	0.201	0.0483
ALDH9A1	P49189	0.0222132	0.00323744	5.59e-05	0.0360953	0.09	0.00654	0.000164	0.11	FALSE	FALSE	FALSE	FALSE	FALSE	0.163	-0.23	-0.393	-0.146	-0.0379	-0.201	0.193	0.0464
ALG1	Q9BT22	0.0397377	0.0229497	0.000451109	0.756268	0.131	0.0352	0.000943	0.84	FALSE	FALSE	FALSE	FALSE	FALSE	0.183	-0.207	-0.39	0.0249	-0.0642	-0.247	0.143	0.168
ALG5	Q9Y673	0.0221894	0.0890736	0.438656	0.438816	0.09	0.118	0.474	0.587	FALSE	FALSE	FALSE	FALSE	FALSE	0.352	0.246	-0.106	0.106	0.185	-0.167	-0.0615	0.0442
ALG6	Q9Y672	0.281953	0.179819	0.768077	0.897188	0.453	0.221	0.787	0.935	FALSE	FALSE	FALSE	FALSE	FALSE	-0.248	-0.314	-0.0661	-0.0289	-0.212	0.0361	0.102	0.0733
ALKBH1	Q13686	0.0691877	0.0252479	0.573206	0.798324	0.183	0.0384	0.604	0.869	FALSE	FALSE	FALSE	FALSE	FALSE	0.262	0.338	0.0754	0.034	0.226	-0.0364	-0.112	-0.0778
ALKBH5	Q6P6C2	0.106444	0.000311098	2.73e-05	0.00607734	0.241	0.000939	9.34e-05	0.035	FALSE	FALSE	FALSE	FALSE	FALSE	-0.197	0.585	0.782	0.381	0.148	0.345	-0.437	-0.056
ALYREF	Q86V81	0.0198866	0.00324774	5.15e-05	0.037774	0.0853	0.00656	0.000154	0.113	FALSE	FALSE	FALSE	FALSE	FALSE	-0.245	0.338	0.583	0.212	0.0548	0.3	-0.283	-0.0711
AMBRA1	Q9C0C7	0.272293	0.0155191	0.114129	0.950994	0.443	0.0249	0.137	0.969	FALSE	FALSE	FALSE	FALSE	FALSE	-0.262	-0.651	-0.389	-0.0142	-0.388	-0.126	0.264	0.25
AMFR	Q9UKV5	0.0147827	0.000105806	3.07e-06	0.574425	0.0727	0.000394	2.01e-05	0.704	FALSE	FALSE	FALSE	FALSE	FALSE	0.239	-0.492	-0.73	-0.0476	-0.174	-0.413	0.317	0.27
AMPD2	Q01433	0.00713869	5.1e-07	1.68e-05	0.00206043	0.0466	1.23e-05	6.51e-05	0.0182	FALSE	FALSE	FALSE	FALSE	FALSE	0.192	0.62	0.428	0.234	0.3	0.107	-0.321	-0.0864
ANAPC7	Q9UJX3	0.167215	2.18e-06	5.17e-07	0.0534251	0.324	2.73e-05	8.06e-06	0.14	FALSE	FALSE	FALSE	FALSE	FALSE	0.117	-0.725	-0.842	-0.171	-0.291	-0.407	0.435	0.264
ANGEL2	Q5VTE6	0.781712	0.00176043	0.00282957	0.00709662	0.87	0.00393	0.00472	0.0385	FALSE	FALSE	FALSE	FALSE	FALSE	0.0329	0.48	0.447	0.385	0.152	0.119	-0.328	0.057
ANK3	Q12955	0.410981	0.877677	0.500059	0.37226	0.582	0.897	0.534	0.526	FALSE	FALSE	FALSE	FALSE	FALSE	0.118	0.0217	-0.096	0.128	0.00823	-0.109	-0.0134	0.115
ANKFY1	Q9P2R3	0.151279	0.000259707	3.09e-05	0.0089768	0.304	0.000811	0.000102	0.0448	FALSE	FALSE	FALSE	FALSE	FALSE	0.127	-0.44	-0.566	-0.261	-0.123	-0.249	0.317	0.0554
ANKHD1	Q8IWZ3	0.316481	0.00677457	0.00115544	0.977447	0.491	0.0123	0.00216	0.986	FALSE	FALSE	FALSE	FALSE	FALSE	0.151	-0.483	-0.634	-0.00417	-0.203	-0.354	0.28	0.276
ANKRD17	O75179	0.00571324	0.00181148	1.35e-05	0.441762	0.0405	0.00402	5.58e-05	0.59	FALSE	FALSE	FALSE	FALSE	FALSE	0.237	-0.284	-0.521	0.0549	-0.0963	-0.334	0.188	0.242
ANKRD28	O15084	0.963718	0.012639	0.0116469	0.154553	0.98	0.021	0.017	0.289	FALSE	FALSE	FALSE	FALSE	FALSE	-0.00311	0.2	0.203	0.102	0.0736	0.0767	-0.126	-0.024
ANKRD35	Q8N283	0.0333302	0.253511	0.00404927	0.16212	0.116	0.301	0.00652	0.298	FALSE	FALSE	FALSE	FALSE	FALSE	-0.379	0.187	0.566	-0.233	0.057	0.436	-0.13	-0.363
ANKRD40	Q6AI12	0.251583	0.00198729	0.0160268	0.0997178	0.421	0.00435	0.0227	0.212	FALSE	FALSE	FALSE	FALSE	FALSE	0.101	0.34	0.239	0.151	0.158	0.0565	-0.182	-0.0318
ANP32A	P39687	0.0729819	0.000140764	1.07e-05	0.0505283	0.19	0.000496	4.73e-05	0.135	FALSE	FALSE	FALSE	FALSE	FALSE	-0.203	0.59	0.793	-0.225	0.301	0.503	-0.29	-0.514
ANP32B	Q92688	0.115077	3.24e-06	2.34e-05	0.481984	0.255	3.44e-05	8.39e-05	0.625	FALSE	FALSE	FALSE	FALSE	FALSE	0.108	0.558	0.45	0.0459	0.295	0.186	-0.263	-0.218
ANP32E	Q9BTT0	0.361608	0.318166	0.071686	0.0442271	0.535	0.368	0.0896	0.124	FALSE	FALSE	FALSE	FALSE	FALSE	0.0908	-0.0998	-0.191	-0.217	0.0272	-0.0637	0.127	-0.0905
ANXA1	P04083	0.0113154	0.000254078	5.04e-06	0.267087	0.0628	0.000797	2.81e-05	0.422	FALSE	FALSE	FALSE	FALSE	FALSE	0.265	-0.467	-0.732	-0.102	-0.142	-0.407	0.325	0.224
ANXA11	P50995	0.00138307	0.000171668	1.07e-06	0.0330686	0.0173	0.000572	1.08e-05	0.104	FALSE	FALSE	FALSE	FALSE	FALSE	0.276	-0.363	-0.639	-0.157	-0.0732	-0.349	0.29	0.132
ANXA4	P09525	0.0303666	0.0109381	0.000190929	0.0706657	0.11	0.0186	0.000449	0.168	FALSE	FALSE	FALSE	FALSE	FALSE	0.234	-0.289	-0.523	-0.188	-0.0387	-0.273	0.25	0.0616
ANXA5	P08758	0.577743	0.000363243	0.000155823	0.010524	0.724	0.00106	0.000382	0.0492	FALSE	FALSE	FALSE	FALSE	FALSE	0.0335	-0.3	-0.333	-0.181	-0.0963	-0.13	0.203	0.0227
ANXA6	P08133	0.297632	0.00119075	0.000219412	0.0152575	0.471	0.00282	0.000507	0.0622	FALSE	FALSE	FALSE	FALSE	FALSE	0.0587	-0.235	-0.294	-0.155	-0.0641	-0.123	0.171	0.0161
ANXA7	P20073	0.0205025	4.76e-06	3.3e-07	0.00743418	0.0863	4.4e-05	6.97e-06	0.0397	FALSE	FALSE	FALSE	FALSE	FALSE	0.158	-0.492	-0.65	-0.191	-0.159	-0.317	0.333	0.142
AP1B1	Q10567	0.175512	0.018885	0.215794	0.625833	0.334	0.0297	0.246	0.745	FALSE	FALSE	FALSE	FALSE	FALSE	0.0793	0.151	0.0719	-0.0274	0.102	0.023	-0.0489	-0.0763
AP1G1	O43747	0.0118172	0.000295818	5.81e-06	0.0973382	0.0644	0.0009	3.07e-05	0.209	FALSE	FALSE	FALSE	FALSE	FALSE	0.321	-0.558	-0.879	-0.192	-0.151	-0.471	0.407	0.215
AP1M1	Q9BXS5	0.692065	0.133697	0.249979	0.15651	0.808	0.169	0.282	0.291	FALSE	FALSE	FALSE	FALSE	FALSE	0.0221	0.0882	0.0661	0.0828	0.0289	0.00681	-0.0593	0.0235
AP1S1	P61966	0.287093	0.000203639	4.33e-05	0.0122164	0.459	0.000661	0.000134	0.054	FALSE	FALSE	FALSE	FALSE	FALSE	0.1	-0.496	-0.596	-0.27	-0.155	-0.256	0.34	0.0703
AP1S2	P56377	0.220394	0.256228	0.0301228	0.59508	0.386	0.304	0.0403	0.722	FALSE	FALSE	FALSE	FALSE	FALSE	0.119	-0.11	-0.228	0.05	-0.0375	-0.156	0.072	0.122
AP2A1	O95782	0.841484	0.0192124	0.0133979	0.786873	0.907	0.0301	0.0193	0.861	FALSE	FALSE	FALSE	FALSE	FALSE	0.0171	-0.23	-0.247	-0.0231	-0.105	-0.122	0.125	0.102
AP2B1	P63010	0.363726	5.9e-06	1.79e-05	0.0261926	0.537	4.95e-05	6.83e-05	0.0888	FALSE	FALSE	FALSE	FALSE	FALSE	-0.0666	-0.583	-0.516	-0.181	-0.263	-0.196	0.32	0.139
AP2M1	Q96CW1	0.902862	5.73e-05	6.77e-05	0.455541	0.945	0.000246	0.000192	0.6	FALSE	FALSE	FALSE	FALSE	FALSE	-0.0136	-0.699	-0.685	-0.0841	-0.332	-0.318	0.367	0.283
AP3B1	O00203	0.0445506	0.124083	0.00245134	0.346015	0.139	0.158	0.00416	0.501	FALSE	FALSE	FALSE	FALSE	FALSE	0.418	-0.307	-0.725	0.181	-0.0941	-0.512	0.213	0.394
AP3D1	O14617	0.845593	0.000179592	0.000240392	0.244581	0.909	0.000593	0.000548	0.399	FALSE	FALSE	FALSE	FALSE	FALSE	-0.0216	-0.608	-0.587	0.133	-0.343	-0.321	0.265	0.399
AP3M1	Q9Y2T2	0.176227	0.0134693	0.00114663	0.92521	0.335	0.0221	0.00214	0.952	FALSE	FALSE	FALSE	FALSE	FALSE	0.284	-0.581	-0.865	0.0189	-0.224	-0.508	0.357	0.376
AP3S1	Q92572	0.875781	0.00239479	0.00183423	0.736683	0.928	0.00508	0.00323	0.826	FALSE	FALSE	FALSE	FALSE	FALSE	0.00965	-0.239	-0.248	-0.0208	-0.112	-0.121	0.127	0.106
AP4S1	Q9Y587	0.0364794	0.000679813	0.0397059	0.908894	0.124	0.00179	0.0521	0.942	FALSE	FALSE	FALSE	FALSE	FALSE	-0.377	-0.747	-0.37	-0.0185	-0.463	-0.0858	0.284	0.265
APEX1	P27695	0.410187	0.0553668	0.222883	0.0645096	0.581	0.077	0.253	0.158	FALSE	FALSE	FALSE	FALSE	FALSE	-0.0531	-0.133	-0.0802	0.128	-0.112	-0.0588	0.0214	0.149
API5	Q9BZZ5	0.8983	0.00012582	0.000104706	0.034461	0.943	0.000454	0.000274	0.106	FALSE	FALSE	FALSE	FALSE	FALSE	0.0111	-0.496	-0.507	-0.205	-0.194	-0.205	0.302	0.097
APLP2	Q06481	0.0147754	0.0488179	0.000369005	0.165406	0.0727	0.0689	0.000796	0.303	FALSE	FALSE	FALSE	FALSE	FALSE	-0.317	0.243	0.56	-0.163	0.0827	0.4	-0.16	-0.323
APMAP	Q9HDC9	0.136299	2.46e-06	1.49e-05	0.0032099	0.284	2.97e-05	5.99e-05	0.0242	FALSE	FALSE	FALSE	FALSE	FALSE	0.0934	0.528	0.434	0.219	0.232	0.139	-0.295	-0.076
APOBEC3C	Q9NRW3	0.345407	0.0715992	0.0128063	0.650262	0.519	0.0969	0.0185	0.764	FALSE	FALSE	FALSE	FALSE	FALSE	-0.241	0.488	0.729	-0.114	0.212	0.453	-0.276	-0.389
APOL2	Q9BQE5	0.566765	0.00418578	0.00155182	0.000103639	0.715	0.00812	0.00278	0.00279	FALSE	FALSE	FALSE	FALSE	FALSE	-0.061	0.375	0.436	0.62	0.0172	0.0782	-0.358	0.262
APOO	Q9BUR5	0.98382	0.666158	0.651688	0.0501488	0.991	0.707	0.679	0.134	FALSE	FALSE	FALSE	FALSE	FALSE	-0.00341	0.0728	0.0762	-0.362	0.126	0.13	0.0534	-0.309
APP	P05067	0.141515	0.118297	0.007586	0.654263	0.29	0.152	0.0115	0.767	FALSE	FALSE	FALSE	FALSE	FALSE	-0.212	0.227	0.439	-0.0615	0.0758	0.288	-0.151	-0.212
APPL1	Q9UKG1	0.279731	0.00275294	0.000439291	0.388049	0.451	0.0057	0.000923	0.54	FALSE	FALSE	FALSE	FALSE	FALSE	0.091	-0.31	-0.401	-0.0719	-0.114	-0.205	0.196	0.124
APRT	P07741	0.00289117	0.00221343	9.76e-06	0.255412	0.0267	0.00477	4.41e-05	0.412	FALSE	FALSE	FALSE	FALSE	FALSE	0.25	-0.26	-0.51	-0.078	-0.0481	-0.298	0.212	0.134
AQR	O60306	0.254709	0.0818867	0.48835	0.0815482	0.423	0.109	0.522	0.184	FALSE	FALSE	FALSE	FALSE	FALSE	-0.118	-0.189	-0.0704	-0.189	-0.0766	0.0415	0.112	-0.0769
ARAF	P10398	0.0731569	0.404002	0.0161232	0.863061	0.19	0.457	0.0229	0.912	FALSE	FALSE	FALSE	FALSE	FALSE	0.555	-0.243	-0.798	-0.0493	0.0298	-0.525	0.272	0.223
ARAP2	O60235	0.0460004	0.0197399	0.638588	0.881358	0.141	0.0308	0.667	0.925	FALSE	FALSE	FALSE	FALSE	FALSE	0.533	0.647	0.114	0.0361	0.448	-0.0853	-0.199	-0.163
ARCN1	P48444	0.0817192	1e-06	1.79e-07	0.00198806	0.203	1.8e-05	6.36e-06	0.0179	FALSE	FALSE	FALSE	FALSE	FALSE	0.13	-0.677	-0.807	-0.275	-0.237	-0.367	0.44	0.164
ARF1	P84077	0.829991	0.00719294	0.0105623	0.0508118	0.9	0.0129	0.0155	0.135	FALSE	FALSE	FALSE	FALSE	FALSE	0.0152	0.229	0.214	-0.152	0.156	0.141	-0.0727	-0.225
ARF4	P18085	0.0622649	0.000260612	1.59e-05	0.000668262	0.171	0.000813	6.3e-05	0.00936	FALSE	FALSE	FALSE	FALSE	FALSE	0.129	-0.332	-0.461	-0.294	-0.0603	-0.189	0.271	-0.0221
ARF5	P84085	0.0189887	0.00716486	9.27e-05	0.0204267	0.0822	0.0129	0.000248	0.0755	FALSE	FALSE	FALSE	FALSE	FALSE	0.233	-0.28	-0.513	-0.229	-0.0243	-0.257	0.255	0.026
ARF6	P62330	0.0368351	0.335925	0.00630012	0.0723765	0.125	0.386	0.0097	0.17	FALSE	FALSE	FALSE	FALSE	FALSE	0.203	-0.0857	-0.289	-0.17	0.0503	-0.153	0.136	-0.0336
ARFGAP1	Q8N6T3	0.0327638	0.1264	0.00186214	0.0148847	0.115	0.161	0.00327	0.0613	FALSE	FALSE	FALSE	FALSE	FALSE	0.227	-0.154	-0.381	-0.269	0.0472	-0.18	0.201	-0.068
ARFGAP2	Q8N6H7	0.842541	0.436258	0.557584	0.627619	0.907	0.489	0.59	0.747	FALSE	FALSE	FALSE	FALSE	FALSE	0.0194	0.0772	0.0578	0.0477	0.0315	0.0121	-0.0457	0.002
ARFGEF1	Q9Y6D6	0.0469109	0.00314725	9.77e-05	0.0650025	0.143	0.00639	0.000259	0.159	FALSE	FALSE	FALSE	FALSE	FALSE	0.304	-0.514	-0.818	0.278	-0.251	-0.555	0.263	0.542
ARFIP1	P53367	0.0243269	0.403231	0.00530438	0.477097	0.0957	0.456	0.00834	0.619	FALSE	FALSE	FALSE	FALSE	FALSE	0.233	-0.0772	-0.31	-0.0653	0.0359	-0.197	0.113	0.0477
ARFIP2	P53365	0.198402	0.390941	0.045457	0.0325999	0.361	0.444	0.0589	0.103	FALSE	FALSE	FALSE	FALSE	FALSE	0.12	-0.0781	-0.198	-0.215	0.0446	-0.0753	0.123	-0.092
ARG2	P78540	0.0556259	0.000454273	2.31e-05	0.236592	0.158	0.00128	8.28e-05	0.389	FALSE	FALSE	FALSE	FALSE	FALSE	-0.262	0.609	0.871	0.153	0.201	0.463	-0.408	-0.255
ARHGDIA	P52565	0.322051	0.0891222	0.42331	0.818015	0.496	0.118	0.458	0.885	FALSE	FALSE	FALSE	FALSE	FALSE	0.0587	0.106	0.0471	0.0133	0.0642	0.00552	-0.0415	-0.0282
ARHGEF1	Q92888	0.0328788	0.00670895	0.384727	0.0130695	0.115	0.0122	0.419	0.0564	FALSE	FALSE	FALSE	FALSE	FALSE	-0.486	-0.666	-0.18	-0.59	-0.307	0.179	0.359	-0.231
ARID3A	Q99856	0.00711647	0.000109111	2.04e-06	0.00184185	0.0466	0.000405	1.53e-05	0.0171	FALSE	FALSE	FALSE	FALSE	FALSE	0.301	-0.541	-0.842	0.373	-0.288	-0.59	0.252	0.626
ARIH1	Q9Y4X5	0.00228911	8.44e-05	0.0541647	0.0330293	0.0228	0.000331	0.069	0.104	FALSE	FALSE	FALSE	FALSE	FALSE	0.296	0.457	0.161	-0.182	0.348	0.0518	-0.109	-0.291
ARIH2	O95376	0.00484053	0.000177274	2.3e-06	0.00299136	0.0365	0.000587	1.67e-05	0.0233	FALSE	FALSE	FALSE	FALSE	FALSE	0.301	-0.477	-0.777	-0.324	-0.0821	-0.383	0.395	0.0702
ARK2N	Q96B23	0.683517	9.06e-05	0.000163457	0.0278395	0.802	0.000352	0.000398	0.0927	FALSE	FALSE	FALSE	FALSE	FALSE	0.0514	0.749	0.698	0.313	0.309	0.258	-0.44	-0.127
ARL1	P40616	0.332534	0.270047	0.0528584	0.170298	0.507	0.318	0.0676	0.308	FALSE	FALSE	FALSE	FALSE	FALSE	0.0931	-0.107	-0.2	-0.135	0.00365	-0.0894	0.11	-0.0245
ARL2	P36404	0.578798	0.00691465	0.00259565	0.0389885	0.724	0.0125	0.00437	0.115	FALSE	FALSE	FALSE	FALSE	FALSE	0.0576	-0.336	-0.393	-0.237	-0.0944	-0.152	0.242	0.00482
ARL2BP	Q9Y2Y0	0.228189	0.0279815	0.232802	0.0178091	0.394	0.0422	0.264	0.0688	FALSE	FALSE	FALSE	FALSE	FALSE	-0.152	-0.303	-0.151	-0.333	-0.106	0.0461	0.197	-0.137
ARL3	P36405	0.466982	2.08e-05	8.45e-06	0.0268988	0.631	0.000116	4.05e-05	0.0907	FALSE	FALSE	FALSE	FALSE	FALSE	-0.0683	0.655	0.723	0.233	0.252	0.321	-0.403	-0.17
ARL6IP1	Q15041	0.947512	0.316148	0.287653	0.188086	0.97	0.366	0.321	0.331	FALSE	FALSE	FALSE	FALSE	FALSE	-0.0364	0.568	0.604	0.76	0.085	0.121	-0.483	0.277
ARL6IP5	O75915	0.798119	0.000146412	0.00021391	0.262141	0.881	0.00051	0.000495	0.418	FALSE	FALSE	FALSE	FALSE	FALSE	0.025	0.548	0.523	0.113	0.252	0.227	-0.296	-0.183
ARL8A	Q96BM9	0.334854	0.00220783	0.0125483	0.146571	0.509	0.00476	0.0182	0.279	FALSE	FALSE	FALSE	FALSE	FALSE	0.126	0.499	0.373	-0.195	0.329	0.204	-0.169	-0.364
ARL8B	Q9NVJ2	0.0817334	4.08e-05	0.000641268	0.495481	0.203	0.000191	0.00129	0.639	FALSE	FALSE	FALSE	FALSE	FALSE	0.138	0.48	0.342	-0.0506	0.287	0.149	-0.193	-0.244
ARMC1	Q9NVT9	0.105805	0.62898	0.23109	0.354265	0.24	0.672	0.262	0.509	FALSE	FALSE	FALSE	FALSE	FALSE	-0.196	-0.0551	0.141	-0.107	-0.0497	0.146	0.00542	-0.102
ARMC6	Q6NXE6	0.702212	0.00340989	0.00176501	0.168308	0.815	0.00685	0.00312	0.306	FALSE	FALSE	FALSE	FALSE	FALSE	0.0474	-0.453	-0.5	-0.178	-0.17	-0.217	0.283	0.104
ARMC8	Q8IUR7	0.802488	0.746635	0.56878	0.50746	0.883	0.779	0.6	0.648	FALSE	FALSE	FALSE	FALSE	FALSE	-0.0241	0.0312	0.0553	-0.0645	0.0257	0.0498	-0.0055	-0.07
ARMCX3	Q9UH62	0.977179	5.92e-05	6.15e-05	0.0736941	0.99	0.000253	0.000178	0.172	FALSE	FALSE	FALSE	FALSE	FALSE	-0.00286	-0.627	-0.624	-0.194	-0.266	-0.263	0.361	0.167
ARMT1	Q9H993	0.354474	0.00622319	0.0012211	0.260919	0.527	0.0115	0.00226	0.417	FALSE	FALSE	FALSE	FALSE	FALSE	0.0901	-0.317	-0.407	-0.11	-0.108	-0.198	0.208	0.0979
ARPC1B	O15143	0.0701996	0.0284544	0.612601	0.881531	0.185	0.0428	0.642	0.925	FALSE	FALSE	FALSE	FALSE	FALSE	0.268	0.338	0.0695	-0.0203	0.241	-0.0272	-0.0967	-0.117
ARPC2	O15144	0.00624833	1.01e-06	4.65e-05	0.565121	0.0431	1.81e-05	0.000141	0.695	FALSE	FALSE	FALSE	FALSE	FALSE	0.19	0.559	0.369	0.0332	0.319	0.129	-0.24	-0.207
ARPC3	O15145	0.0795501	0.098329	0.901389	0.0664031	0.2	0.129	0.911	0.161	FALSE	FALSE	FALSE	FALSE	FALSE	0.189	0.177	-0.0124	-0.2	0.186	-0.00359	0.0088	-0.191
ARPC4	P59998	0.0754803	1.33e-05	0.000176823	0.0330561	0.193	8.43e-05	0.000425	0.104	FALSE	FALSE	FALSE	FALSE	FALSE	0.143	0.552	0.409	0.178	0.267	0.124	-0.285	-0.107
ARPC5	O15511	0.0558627	0.000149653	0.00443586	0.833923	0.159	0.000518	0.00708	0.895	FALSE	FALSE	FALSE	FALSE	FALSE	0.212	0.568	0.356	-0.0213	0.343	0.13	-0.226	-0.247
ARPC5L	Q9BPX5	0.73555	0.115086	0.0644556	0.623043	0.837	0.148	0.0812	0.744	FALSE	FALSE	FALSE	FALSE	FALSE	-0.0534	0.264	0.318	-0.0779	0.138	0.192	-0.126	-0.204
ARPIN	Q7Z6K5	0.808297	0.00012802	9.04e-05	0.88376	0.886	0.000459	0.000243	0.926	FALSE	FALSE	FALSE	FALSE	FALSE	-0.0321	0.755	0.787	-0.0193	0.374	0.406	-0.38	-0.4
ARRB1	P49407	0.316529	0.000442975	0.00239674	0.0337781	0.491	0.00125	0.00408	0.105	FALSE	FALSE	FALSE	FALSE	FALSE	0.105	0.503	0.398	0.245	0.217	0.111	-0.286	-0.0417
ARRB2	P32121	0.999457	0.0171206	0.0171416	0.416798	0.999	0.0272	0.0241	0.566	FALSE	FALSE	FALSE	FALSE	FALSE	-7.34e-05	-0.297	-0.297	0.089	-0.171	-0.171	0.126	0.215
ARSB	P15848	0.349358	0.000715339	0.00357053	0.196205	0.521	0.00186	0.00582	0.342	FALSE	FALSE	FALSE	FALSE	FALSE	0.16	0.769	0.609	0.225	0.368	0.208	-0.401	-0.175
ARSL	P51690	0.366621	0.00225274	0.0113911	0.209864	0.54	0.00484	0.0167	0.357	FALSE	FALSE	FALSE	FALSE	FALSE	0.151	0.639	0.488	-0.213	0.411	0.26	-0.229	-0.442
ASB6	Q9NWX5	0.325047	0.0604782	0.00995574	0.0183419	0.499	0.0833	0.0147	0.07	FALSE	FALSE	FALSE	FALSE	FALSE	0.134	-0.273	-0.407	-0.361	-0.0125	-0.146	0.26	-0.101
ASCC2	Q9H1I8	0.0636052	9.92e-05	7.32e-06	0.0660575	0.173	0.000374	3.61e-05	0.161	FALSE	FALSE	FALSE	FALSE	FALSE	0.192	-0.559	-0.75	0.19	-0.279	-0.47	0.28	0.469
ASF1A	Q9Y294	0.0535843	0.10559	0.00248443	0.16851	0.155	0.137	0.00421	0.306	FALSE	FALSE	FALSE	FALSE	FALSE	-0.201	0.164	0.365	-0.137	0.0659	0.267	-0.098	-0.235
ASF1B	Q9NVP2	0.980387	0.012373	0.0118384	0.0105553	0.991	0.0206	0.0173	0.0492	FALSE	FALSE	FALSE	FALSE	FALSE	0.00164	-0.196	-0.198	-0.202	-0.0472	-0.0489	0.149	-0.0532
ASL	P04424	0.266903	0.000306388	5.83e-05	0.7105	0.437	0.000925	0.00017	0.807	FALSE	FALSE	FALSE	FALSE	FALSE	-0.137	0.612	0.749	0.0444	0.261	0.397	-0.351	-0.307
ASMTL	O95671	0.035995	0.000167058	7.66e-06	0.0217875	0.123	0.000561	3.75e-05	0.0785	FALSE	FALSE	FALSE	FALSE	FALSE	0.169	-0.399	-0.568	-0.189	-0.11	-0.279	0.289	0.1
ASPH	Q12797	0.0190882	0.00382113	0.376074	0.605647	0.0824	0.00749	0.41	0.73	FALSE	FALSE	FALSE	FALSE	FALSE	0.316	0.422	0.106	0.0609	0.275	-0.0414	-0.147	-0.0862
ASPSCR1	Q9BZE9	0.65358	0.584508	0.327865	0.000548676	0.781	0.631	0.362	0.00827	FALSE	FALSE	FALSE	FALSE	FALSE	-0.0542	0.0662	0.12	0.572	-0.124	-0.0693	-0.19	0.383
ASRGL1	Q7L266	0.0865744	8.45e-05	0.00145116	0.0339941	0.211	0.000331	0.00263	0.105	FALSE	FALSE	FALSE	FALSE	FALSE	0.176	0.573	0.397	0.226	0.274	0.0979	-0.299	-0.0726
ATAD1	Q8NBU5	0.192546	0.286728	0.0295491	0.249107	0.354	0.336	0.0396	0.404	FALSE	FALSE	FALSE	FALSE	FALSE	0.194	-0.156	-0.35	0.17	-0.0721	-0.266	0.0841	0.254
ATAD3B	Q5T9A4	0.25957	0.22893	0.0319953	0.560793	0.429	0.274	0.0426	0.692	FALSE	FALSE	FALSE	FALSE	FALSE	0.156	-0.168	-0.324	0.0788	-0.0644	-0.221	0.103	0.182
ATG101	Q9BSB4	0.116197	0.000376918	3.44e-05	0.267572	0.257	0.0011	0.000111	0.423	FALSE	FALSE	FALSE	FALSE	FALSE	-0.168	0.501	0.669	0.115	0.18	0.348	-0.321	-0.207
ATG13	O75143	0.926669	2.19e-05	2.47e-05	0.175939	0.96	0.00012	8.66e-05	0.316	FALSE	FALSE	FALSE	FALSE	FALSE	0.00882	0.673	0.664	0.136	0.305	0.296	-0.368	-0.232
ATG16L1	Q676U5	0.738836	0.05461	0.097428	0.671355	0.84	0.0761	0.118	0.78	FALSE	FALSE	FALSE	FALSE	FALSE	0.0503	0.317	0.267	0.0641	0.155	0.105	-0.162	-0.098
ATG3	Q9NT62	0.920181	0.62245	0.69388	0.000232449	0.956	0.666	0.718	0.00466	FALSE	FALSE	FALSE	FALSE	FALSE	0.00734	0.0363	0.0289	-0.389	0.117	0.11	0.081	-0.308
ATG4B	Q9Y4P1	0.946561	0.000966981	0.00107979	0.292479	0.969	0.0024	0.00203	0.45	FALSE	FALSE	FALSE	FALSE	FALSE	-0.00893	-0.587	-0.579	-0.144	-0.26	-0.251	0.328	0.183
ATG4C	Q96DT6	0.138741	0.00627901	0.100985	0.873295	0.287	0.0115	0.122	0.919	FALSE	FALSE	FALSE	FALSE	FALSE	0.2	0.423	0.224	0.0204	0.257	0.057	-0.167	-0.147
ATG5	Q9H1Y0	0.0256715	0.493792	0.0871508	0.92254	0.0988	0.544	0.107	0.951	FALSE	FALSE	FALSE	FALSE	FALSE	0.293	0.08	-0.213	-0.0112	0.116	-0.177	0.036	0.0248
ATIC	P31939	0.0111952	0.00109973	0.19911	0.168116	0.0624	0.00265	0.229	0.306	FALSE	FALSE	FALSE	FALSE	FALSE	-0.169	-0.244	-0.0754	0.0815	-0.185	-0.0159	0.0595	0.141
ATL2	Q8NHH9	0.0180797	0.00628137	8.04e-05	0.209875	0.0801	0.0115	0.00022	0.357	FALSE	FALSE	FALSE	FALSE	FALSE	0.182	-0.222	-0.404	-0.0872	-0.0435	-0.226	0.178	0.0911
ATL3	Q6DD88	0.0160017	0.0487165	0.538288	0.00625163	0.0749	0.0688	0.572	0.0356	FALSE	FALSE	FALSE	FALSE	FALSE	-0.252	-0.196	0.0561	-0.3	-0.0863	0.166	0.11	-0.19
ATOX1	O00244	0.0756128	0.00573401	0.000240509	0.00105846	0.193	0.0107	0.000548	0.0121	FALSE	FALSE	FALSE	FALSE	FALSE	-0.29	0.508	0.798	-0.656	0.346	0.635	-0.162	-0.819
ATP1A1	P05023	0.0400278	3.04e-05	2.09e-06	0.00391448	0.131	0.000154	1.56e-05	0.0273	FALSE	FALSE	FALSE	FALSE	FALSE	0.118	-0.348	-0.466	-0.184	-0.0985	-0.216	0.25	0.065
ATP1B1	P05026	0.325358	0.0223418	0.00370631	0.362092	0.5	0.0344	0.00602	0.516	FALSE	FALSE	FALSE	FALSE	FALSE	0.0976	-0.253	-0.35	-0.0901	-0.0795	-0.177	0.173	0.0833
ATP1B3	P54709	0.272866	0.584456	0.114361	0.39754	0.443	0.631	0.137	0.549	FALSE	FALSE	FALSE	FALSE	FALSE	0.0697	-0.034	-0.104	-0.0531	0.0137	-0.056	0.0477	-0.00543
ATP2B1	P20020	0.0779079	0.052231	0.00178857	0.376869	0.196	0.0733	0.00316	0.53	FALSE	FALSE	FALSE	FALSE	FALSE	0.106	-0.119	-0.226	-0.0503	-0.0204	-0.127	0.0988	0.0485
ATP2B4	P23634	0.575263	0.0526659	0.138264	0.120528	0.722	0.0738	0.164	0.243	FALSE	FALSE	FALSE	FALSE	FALSE	-0.0965	-0.364	-0.268	-0.282	-0.136	-0.0392	0.228	-0.0534
ATP2C1	P98194	0.654898	0.00291064	0.00135616	0.124914	0.782	0.00599	0.00248	0.249	FALSE	FALSE	FALSE	FALSE	FALSE	0.0539	-0.451	-0.505	0.195	-0.261	-0.315	0.19	0.386
ATP5F1A	P25705	0.0672998	0.0116664	0.337684	0.123685	0.18	0.0196	0.371	0.247	FALSE	FALSE	FALSE	FALSE	FALSE	0.148	0.221	0.0729	0.121	0.117	-0.0309	-0.104	0.0176
ATP5F1B	P06576	0.734085	3.45e-05	2.22e-05	0.0330976	0.837	0.000169	8.06e-05	0.104	FALSE	FALSE	FALSE	FALSE	FALSE	-0.0217	0.424	0.446	0.152	0.169	0.19	-0.256	-0.103
ATP5F1C	P36542	0.0261766	0.0131841	0.704212	0.00971906	0.0998	0.0217	0.727	0.0469	FALSE	FALSE	FALSE	FALSE	FALSE	0.161	0.186	0.0244	0.197	0.084	-0.0773	-0.102	0.0949
ATP5F1D	P30049	0.00525326	0.290173	0.000826346	0.214537	0.0381	0.34	0.00161	0.362	FALSE	FALSE	FALSE	FALSE	FALSE	-0.585	0.186	0.771	-0.221	0.00194	0.587	-0.184	-0.405
ATP5F1E	P56381	0.0661379	9.53e-05	0.00218199	0.0110256	0.178	0.000365	0.00375	0.0503	FALSE	FALSE	FALSE	FALSE	FALSE	0.263	0.78	0.517	0.395	0.357	0.0936	-0.423	-0.0277
ATP5ME	P56385	0.081592	0.0124595	0.000504228	0.3392	0.203	0.0207	0.00104	0.494	FALSE	FALSE	FALSE	FALSE	FALSE	0.142	-0.221	-0.363	-0.0737	-0.0568	-0.199	0.165	0.0908
ATP5MF	P56134	0.172188	0.00115639	0.000125733	0.198725	0.33	0.00275	0.000319	0.345	FALSE	FALSE	FALSE	FALSE	FALSE	0.132	-0.397	-0.529	0.124	-0.196	-0.328	0.201	0.324
ATP5MG	O75964	0.0673369	5.82e-05	4.91e-06	0.199674	0.18	0.000249	2.77e-05	0.346	FALSE	FALSE	FALSE	FALSE	FALSE	0.17	-0.537	-0.707	-0.114	-0.197	-0.367	0.34	0.225
ATP5MJ	P56378	0.093333	0.913262	0.0774255	0.785186	0.222	0.927	0.096	0.86	FALSE	FALSE	FALSE	FALSE	FALSE	0.264	-0.016	-0.28	-0.0401	0.0681	-0.196	0.0841	0.044
ATP5MK	Q96IX5	0.09405	0.044781	0.00185935	0.76592	0.223	0.0638	0.00326	0.847	FALSE	FALSE	FALSE	FALSE	FALSE	0.0969	-0.12	-0.217	0.0161	-0.0397	-0.137	0.0802	0.0963
ATP5PB	P24539	0.0246987	0.000623624	1.67e-05	0.0058131	0.0965	0.00167	6.5e-05	0.0341	FALSE	FALSE	FALSE	FALSE	FALSE	0.298	-0.545	-0.843	-0.392	-0.1	-0.398	0.445	0.0533
ATP5PD	O75947	0.0340394	0.00271765	6.74e-05	0.0076504	0.117	0.00563	0.000191	0.0402	FALSE	FALSE	FALSE	FALSE	FALSE	0.138	-0.221	-0.359	-0.186	-0.0292	-0.167	0.191	0.00505
ATP6AP1	Q15904	0.827245	0.324262	0.235599	0.0739899	0.898	0.374	0.267	0.173	FALSE	FALSE	FALSE	FALSE	FALSE	0.013	-0.06	-0.073	-0.115	0.00201	-0.011	0.062	-0.053
ATP6V0A1	Q93050	0.0379085	0.000372064	1.5e-05	0.00527327	0.127	0.00108	5.99e-05	0.0328	FALSE	FALSE	FALSE	FALSE	FALSE	-0.148	0.32	0.467	0.218	0.0683	0.216	-0.251	-0.0332
ATP6V0A2	Q9Y487	0.75327	0.119398	0.0697921	0.210753	0.851	0.153	0.0874	0.357	FALSE	FALSE	FALSE	FALSE	FALSE	-0.0324	0.17	0.203	0.134	0.0435	0.0759	-0.127	0.00717
ATP6V0C	P27449	0.530919	0.00274542	0.000946408	0.613318	0.684	0.00569	0.00181	0.735	FALSE	FALSE	FALSE	FALSE	FALSE	-0.117	0.699	0.816	0.0938	0.297	0.414	-0.402	-0.308
ATP6V0D1	P61421	0.234058	0.0026222	0.00034878	0.2255	0.401	0.00546	0.000759	0.376	FALSE	FALSE	FALSE	FALSE	FALSE	-0.0867	0.269	0.355	0.0885	0.0905	0.177	-0.178	-0.0897
ATP6V1A	P38606	0.0920969	1.08e-05	1.45e-06	0.110994	0.22	7.2e-05	1.26e-05	0.229	FALSE	FALSE	FALSE	FALSE	FALSE	-0.129	0.54	0.668	0.121	0.208	0.336	-0.332	-0.211
ATP6V1B2	P21281	0.344108	3.64e-06	1.31e-06	0.0132404	0.517	3.7e-05	1.2e-05	0.0568	FALSE	FALSE	FALSE	FALSE	FALSE	-0.0752	0.664	0.739	0.226	0.257	0.332	-0.407	-0.182
ATP6V1C1	P21283	0.997387	0.418043	0.41984	0.843659	0.998	0.471	0.455	0.901	FALSE	FALSE	FALSE	FALSE	FALSE	-0.000832	-0.209	-0.208	-0.0502	-0.0922	-0.0914	0.117	0.0667
ATP6V1D	Q9Y5K8	0.0457752	9.51e-07	1.3e-07	0.00353226	0.141	1.75e-05	5.5e-06	0.0255	FALSE	FALSE	FALSE	FALSE	FALSE	-0.146	0.651	0.797	0.241	0.228	0.375	-0.422	-0.181
ATP6V1E1	P36543	0.105819	0.00908357	0.000485835	0.0398306	0.24	0.0158	0.00101	0.116	FALSE	FALSE	FALSE	FALSE	FALSE	-0.0938	0.169	0.263	0.124	0.03	0.124	-0.139	-0.0147
ATP6V1G1	O75348	0.000155532	0.00256876	1.44e-06	0.0212586	0.00446	0.00537	1.25e-05	0.0774	FALSE	FALSE	FALSE	FALSE	FALSE	-0.476	0.326	0.803	0.225	-0.012	0.464	-0.338	-0.114
ATP6V1H	Q9UI12	0.3871	0.0320455	0.146905	0.257525	0.559	0.0476	0.173	0.413	FALSE	FALSE	FALSE	FALSE	FALSE	-0.0776	-0.212	-0.135	-0.103	-0.0998	-0.0222	0.113	0.00952
ATPAF1	Q5TC12	0.0720186	0.000656049	0.019101	0.931073	0.189	0.00174	0.0267	0.955	FALSE	FALSE	FALSE	FALSE	FALSE	0.148	0.353	0.205	-0.00656	0.215	0.067	-0.138	-0.144
ATPAF2	Q8N5M1	0.280006	0.000854902	0.000152884	0.956594	0.451	0.00216	0.000376	0.972	FALSE	FALSE	FALSE	FALSE	FALSE	-0.116	0.466	0.582	0.00565	0.203	0.318	-0.263	-0.258
ATRN	O75882	0.463715	8.97e-06	3.83e-06	0.841165	0.629	6.33e-05	2.33e-05	0.9	FALSE	FALSE	FALSE	FALSE	FALSE	-0.0636	0.664	0.728	0.0172	0.312	0.375	-0.352	-0.335
ATXN10	Q9UBB4	0.0532194	0.0034516	0.000116764	0.0054076	0.154	0.0069	0.000301	0.033	FALSE	FALSE	FALSE	FALSE	FALSE	0.125	-0.215	-0.34	-0.2	-0.0263	-0.151	0.189	-0.0112
ATXN2	Q99700	0.000184089	7.58e-07	0.000722723	0.124088	0.00481	1.51e-05	0.00143	0.248	FALSE	FALSE	FALSE	FALSE	FALSE	-0.371	-0.682	-0.311	0.111	-0.461	-0.0904	0.221	0.331
ATXN2L	Q8WWM7	0.591725	0.000439141	0.00104715	0.530684	0.733	0.00124	0.00198	0.668	FALSE	FALSE	FALSE	FALSE	FALSE	-0.0393	-0.356	-0.317	0.046	-0.2	-0.16	0.157	0.203
ATXN3	P54252	0.0970758	0.01286	0.000609578	0.0922623	0.227	0.0213	0.00123	0.201	FALSE	FALSE	FALSE	FALSE	FALSE	-0.119	0.195	0.315	-0.121	0.0982	0.217	-0.0972	-0.218
ATXN7L3B	Q96GX2	0.0836035	0.00149513	8.42e-05	0.082439	0.206	0.00342	0.000228	0.185	FALSE	FALSE	FALSE	FALSE	FALSE	-0.175	0.389	0.564	0.176	0.107	0.282	-0.282	-0.106
AUP1	Q9Y679	0.146346	0.566901	0.350549	0.514317	0.297	0.614	0.384	0.652	FALSE	FALSE	FALSE	FALSE	FALSE	-0.418	-0.157	0.26	0.18	-0.228	0.19	-0.0706	0.109
AURKA	O14965	0.422586	0.178947	0.55781	0.0499007	0.593	0.221	0.59	0.134	FALSE	FALSE	FALSE	FALSE	FALSE	0.452	0.78	0.328	1.2	0.203	-0.249	-0.577	0.623
AURKB	Q96GD4	0.158289	0.0854876	0.0060962	0.0826186	0.312	0.113	0.00941	0.185	FALSE	FALSE	FALSE	FALSE	FALSE	0.509	-0.636	-1.14	0.643	-0.351	-0.86	0.284	0.927
AVL9	Q8NBF6	0.0104014	0.0327073	0.528109	0.0297127	0.0595	0.0484	0.561	0.0966	FALSE	FALSE	FALSE	FALSE	FALSE	0.292	0.231	-0.0614	0.236	0.13	-0.163	-0.101	0.135
B2M	P61769	0.0570084	0.011748	0.000347078	0.00516807	0.161	0.0196	0.000755	0.0324	FALSE	FALSE	FALSE	FALSE	FALSE	-0.258	0.367	0.624	-0.424	0.225	0.482	-0.142	-0.565
B4GALT1	P15291	0.000654903	0.00675075	7.26e-06	0.443064	0.0108	0.0122	3.59e-05	0.591	FALSE	FALSE	FALSE	FALSE	FALSE	0.459	-0.324	-0.783	-0.0768	-0.0278	-0.487	0.296	0.219
B4GALT5	O43286	0.0221101	0.0278515	0.000320773	0.961225	0.0899	0.042	0.000705	0.976	FALSE	FALSE	FALSE	FALSE	FALSE	0.229	-0.218	-0.446	-0.00425	-0.0505	-0.279	0.167	0.163
BABAM1	Q9NWV8	0.0200366	0.0128028	0.000154442	9.47e-05	0.0855	0.0212	0.000379	0.00262	FALSE	FALSE	FALSE	FALSE	FALSE	-0.243	0.265	0.508	-0.539	0.207	0.449	-0.0586	-0.597
BABAM2	Q9NXR7	0.27401	0.000109911	2.39e-05	0.257447	0.444	0.000407	8.48e-05	0.413	FALSE	FALSE	FALSE	FALSE	FALSE	-0.107	0.551	0.658	0.111	0.221	0.328	-0.33	-0.219
BAG2	O95816	0.569756	0.11277	0.278374	0.116099	0.718	0.145	0.311	0.237	FALSE	FALSE	FALSE	FALSE	FALSE	0.0367	0.108	0.0716	0.107	0.0365	-0.0002	-0.0718	0.0354
BAG4	O95429	0.456326	0.814014	0.333023	0.0235671	0.624	0.841	0.367	0.0829	FALSE	FALSE	FALSE	FALSE	FALSE	-0.246	0.0766	0.322	-0.84	0.187	0.432	0.11	-0.729
BAG5	Q9UL15	0.600634	0.00327914	0.00133578	0.0692252	0.74	0.00661	0.00245	0.166	FALSE	FALSE	FALSE	FALSE	FALSE	0.0705	-0.493	-0.564	-0.264	-0.163	-0.233	0.33	0.0662
BAG6	P46379	0.00127269	2.09e-06	0.000509825	0.0189066	0.0166	2.66e-05	0.00105	0.0711	FALSE	FALSE	FALSE	FALSE	FALSE	0.275	0.586	0.311	0.175	0.318	0.0432	-0.268	-0.0931
BAIAP2	Q9UQB8	0.189704	0.00171789	0.0191333	0.22201	0.351	0.00385	0.0267	0.372	FALSE	FALSE	FALSE	FALSE	FALSE	-0.173	-0.514	-0.341	-0.16	-0.26	-0.0871	0.254	0.0935
BAK1	Q16611	0.00921607	0.000717003	9.53e-06	0.239098	0.055	0.00186	4.34e-05	0.392	FALSE	FALSE	FALSE	FALSE	FALSE	-0.331	0.491	0.822	0.13	0.13	0.461	-0.361	-0.231
BANF1	O75531	0.374229	0.787296	0.25465	0.0168457	0.549	0.817	0.287	0.0661	FALSE	FALSE	FALSE	FALSE	FALSE	0.153	-0.0456	-0.199	-0.467	0.132	-0.0207	0.178	-0.289
BAP18	Q8IXM2	0.107963	0.653489	0.223208	0.433762	0.243	0.695	0.254	0.583	FALSE	FALSE	FALSE	FALSE	FALSE	0.119	0.0312	-0.0875	-0.055	0.059	-0.0597	0.0278	-0.0272
BCAM	P50895	0.422995	0.00016427	0.000572169	0.00314888	0.593	0.000553	0.00116	0.0241	FALSE	FALSE	FALSE	FALSE	FALSE	0.0848	0.578	0.493	0.387	0.214	0.129	-0.365	0.0222
BCAR1	P56945	0.251024	0.974924	0.263029	0.446485	0.42	0.979	0.295	0.593	FALSE	FALSE	FALSE	FALSE	FALSE	0.395	0.0105	-0.384	-0.257	0.168	-0.227	0.158	-0.0993
BCAS2	O75934	0.971991	0.00111561	0.00105276	0.00910069	0.986	0.00268	0.00199	0.0451	FALSE	FALSE	FALSE	FALSE	FALSE	0.00323	-0.398	-0.401	-0.286	-0.126	-0.13	0.271	-0.0149
BCAT1	P54687	0.896902	2.37e-05	2.01e-05	0.298992	0.942	0.000127	7.45e-05	0.457	FALSE	FALSE	FALSE	FALSE	FALSE	-0.0128	0.687	0.7	0.105	0.314	0.327	-0.373	-0.268
BCCIP	Q9P287	0.28185	0.00568989	0.0413951	0.0314285	0.453	0.0107	0.054	0.101	FALSE	FALSE	FALSE	FALSE	FALSE	-0.0672	-0.205	-0.137	-0.147	-0.0824	-0.0152	0.122	-0.0246
BCL10	O95999	0.0138124	0.131865	0.216786	0.185735	0.0698	0.167	0.247	0.328	FALSE	FALSE	FALSE	FALSE	FALSE	0.386	0.214	-0.172	-0.186	0.25	-0.136	0.0359	-0.15
BCL2L1	Q07817	0.454433	0.100505	0.32923	0.158568	0.622	0.131	0.363	0.294	FALSE	FALSE	FALSE	FALSE	FALSE	0.0986	0.228	0.13	-0.193	0.187	0.0884	-0.0414	-0.234
BCL2L13	Q9BXK5	0.0202192	0.00155498	2.94e-05	0.906392	0.0858	0.00354	9.84e-05	0.94	FALSE	FALSE	FALSE	FALSE	FALSE	-0.25	0.386	0.636	-0.011	0.133	0.383	-0.253	-0.264
BCL9	O00512	0.295706	0.0791503	0.418189	0.74057	0.469	0.106	0.453	0.83	FALSE	FALSE	FALSE	FALSE	FALSE	0.488	0.861	0.373	-0.151	0.59	0.102	-0.271	-0.422
BCLAF1	Q9NYF8	0.663887	0.000668445	0.00136771	0.00131293	0.789	0.00177	0.0025	0.0135	FALSE	FALSE	FALSE	FALSE	FALSE	0.0411	0.436	0.395	0.397	0.129	0.088	-0.307	0.0903
BCR	P11274	0.277305	0.0220199	0.00301188	0.117753	0.448	0.0339	0.00499	0.239	FALSE	FALSE	FALSE	FALSE	FALSE	0.321	-0.751	-1.07	0.477	-0.415	-0.736	0.337	0.814
BDH2	Q9BUT1	0.017499	0.00012203	3.8e-06	0.871362	0.0785	0.000445	2.32e-05	0.918	FALSE	FALSE	FALSE	FALSE	FALSE	0.201	-0.42	-0.621	-0.0118	-0.157	-0.358	0.263	0.252
BICD2	Q8TD16	0.909893	0.495599	0.567693	0.206153	0.949	0.546	0.599	0.353	FALSE	FALSE	FALSE	FALSE	FALSE	-0.0076	-0.0462	-0.0387	-0.0883	-0.00296	0.00464	0.0433	-0.045
BIN1	O00499	0.63696	0.821081	0.804341	0.0538102	0.767	0.847	0.821	0.141	FALSE	FALSE	FALSE	FALSE	FALSE	-0.0577	-0.0275	0.0302	-0.258	0.0362	0.0939	0.0637	-0.194
BIRC3	Q13489	0.663215	0.0432557	0.0197422	0.978969	0.789	0.0619	0.0275	0.987	FALSE	FALSE	FALSE	FALSE	FALSE	-0.0665	0.341	0.407	-0.00401	0.155	0.221	-0.186	-0.19
BIRC6	Q9NR09	0.753736	0.0124593	0.00709721	0.350335	0.851	0.0207	0.0108	0.506	FALSE	FALSE	FALSE	FALSE	FALSE	0.0541	-0.505	-0.559	-0.164	-0.198	-0.252	0.307	0.143
BLOC1S4	Q9NUP1	0.270541	0.0213045	0.153552	0.831682	0.441	0.0329	0.18	0.893	FALSE	FALSE	FALSE	FALSE	FALSE	-0.1	-0.232	-0.132	0.0188	-0.146	-0.0458	0.0865	0.105
BLVRA	P53004	0.0095897	0.000418644	6.57e-06	0.31407	0.0566	0.00119	3.36e-05	0.469	FALSE	FALSE	FALSE	FALSE	FALSE	0.218	-0.349	-0.567	-0.0731	-0.102	-0.32	0.247	0.174
BLVRB	P30043	0.388873	0.00238404	0.000558028	0.0345175	0.56	0.00506	0.00114	0.106	FALSE	FALSE	FALSE	FALSE	FALSE	0.0635	-0.28	-0.344	-0.171	-0.0814	-0.145	0.199	0.0275
BMS1	Q14692	0.111022	0.00757695	0.000433131	0.264973	0.248	0.0135	0.000912	0.42	FALSE	FALSE	FALSE	FALSE	FALSE	0.264	-0.5	-0.764	-0.179	-0.139	-0.403	0.361	0.182
BNIP1	Q12981	0.260365	0.492456	0.64225	0.85327	0.43	0.543	0.67	0.906	FALSE	FALSE	FALSE	FALSE	FALSE	0.183	0.11	-0.0737	0.0292	0.0933	-0.0899	-0.0163	0.0129
BOD1L1	Q8NFC6	0.674511	2.09e-05	1.24e-05	0.000216667	0.797	0.000116	5.23e-05	0.00453	FALSE	FALSE	FALSE	FALSE	FALSE	-0.0459	0.768	0.814	0.584	0.227	0.273	-0.542	0.0423
BOLA2	Q9H3K6	0.705708	0.00169658	0.00324706	0.116217	0.818	0.00381	0.00534	0.237	FALSE	FALSE	FALSE	FALSE	FALSE	0.0346	0.372	0.337	-0.152	0.233	0.198	-0.139	-0.291
BOLA3	Q53S33	0.0539788	0.0348359	0.0008633	0.680075	0.155	0.0512	0.00167	0.785	FALSE	FALSE	FALSE	FALSE	FALSE	0.289	-0.322	-0.611	-0.0565	-0.0748	-0.363	0.247	0.191
BOP1	Q14137	0.343465	0.0433843	0.00763138	0.813686	0.517	0.0621	0.0115	0.882	FALSE	FALSE	FALSE	FALSE	FALSE	0.161	-0.372	-0.533	0.0392	-0.156	-0.317	0.217	0.256
BORCS6	Q96GS4	0.135718	0.00106885	9.51e-05	0.876271	0.284	0.0026	0.000252	0.92	FALSE	FALSE	FALSE	FALSE	FALSE	-0.13	0.358	0.488	-0.0128	0.15	0.279	-0.208	-0.221
BPGM	P07738	0.925521	0.00172482	0.00147361	0.0216422	0.96	0.00386	0.00266	0.0782	FALSE	FALSE	FALSE	FALSE	FALSE	0.0154	-0.67	-0.685	-0.433	-0.223	-0.238	0.447	0.0138
BPNT2	Q9NX62	0.170179	3.49e-06	7.93e-07	0.0101063	0.327	3.64e-05	9.12e-06	0.0479	FALSE	FALSE	FALSE	FALSE	FALSE	-0.107	0.638	0.745	0.227	0.236	0.342	-0.402	-0.175
BRAP	Q7Z569	0.0976179	0.168908	0.00752259	0.12994	0.228	0.21	0.0114	0.256	FALSE	FALSE	FALSE	FALSE	FALSE	0.314	-0.255	-0.569	-0.284	0.0219	-0.292	0.277	-0.00673
BRAT1	Q6PJG6	0.311945	9.62e-05	2.38e-05	0.00539445	0.486	0.000368	8.47e-05	0.033	FALSE	FALSE	FALSE	FALSE	FALSE	0.0644	-0.368	-0.432	-0.211	-0.115	-0.179	0.253	0.0413
BRCA1	P38398	0.465265	0.020426	0.0760267	0.290808	0.63	0.0317	0.0944	0.448	FALSE	FALSE	FALSE	FALSE	FALSE	-0.234	-0.841	-0.607	-0.343	-0.393	-0.159	0.448	0.105
BRCA2	P51587	0.0376165	0.0989181	0.00165675	0.863267	0.127	0.129	0.00294	0.912	FALSE	FALSE	FALSE	FALSE	FALSE	0.174	-0.132	-0.306	0.0129	-0.026	-0.2	0.106	0.119
BRCC3	P46736	0.0343631	4.31e-05	2.53e-06	0.267248	0.118	0.000198	1.79e-05	0.422	FALSE	FALSE	FALSE	FALSE	FALSE	-0.194	0.533	0.728	0.0938	0.195	0.389	-0.339	-0.245
BRIX1	Q8TDN6	0.250147	0.021736	0.170175	0.0450681	0.419	0.0335	0.198	0.126	FALSE	FALSE	FALSE	FALSE	FALSE	-0.218	-0.481	-0.263	0.407	-0.397	-0.179	0.0845	0.491
BROX	Q5VW32	0.105848	0.0810348	0.00375652	0.894001	0.24	0.108	0.00609	0.933	FALSE	FALSE	FALSE	FALSE	FALSE	0.24	-0.261	-0.501	0.0185	-0.0754	-0.315	0.186	0.205
BSDC1	Q9NW68	0.0199774	0.00141217	2.71e-05	0.0159844	0.0854	0.00326	9.28e-05	0.0639	FALSE	FALSE	FALSE	FALSE	FALSE	-0.264	0.413	0.676	-0.276	0.209	0.473	-0.203	-0.479
BSG	P35613	0.317662	0.882627	0.256321	0.0637961	0.492	0.901	0.288	0.157	FALSE	FALSE	FALSE	FALSE	FALSE	0.0634	-0.00915	-0.0726	-0.125	0.0426	-0.0208	0.0517	-0.0734
BST2	Q10589	0.238762	4.25e-06	1.17e-06	0.0166282	0.406	4.08e-05	1.13e-05	0.0657	FALSE	FALSE	FALSE	FALSE	FALSE	-0.101	0.696	0.797	0.23	0.265	0.366	-0.431	-0.201
BTBD1	Q9BX70	0.829375	0.00171671	0.00119613	0.00568813	0.9	0.00385	0.00222	0.0337	FALSE	FALSE	FALSE	FALSE	FALSE	0.0409	-0.77	-0.811	-0.639	-0.215	-0.256	0.555	-0.0841
BTN2A1	Q7KYR7	0.223361	0.281526	0.876869	0.165393	0.389	0.33	0.888	0.303	FALSE	FALSE	FALSE	FALSE	FALSE	-0.28	-0.246	0.0344	0.323	-0.273	0.00654	-0.0278	0.295
BUB1	O43683	0.676581	0.0953956	0.189588	0.551529	0.799	0.125	0.219	0.684	FALSE	FALSE	FALSE	FALSE	FALSE	-0.146	-0.624	-0.478	-0.21	-0.296	-0.15	0.328	0.118
BUB1B	O60566	0.626749	6.72e-05	3.47e-05	0.00845777	0.758	0.000278	0.000112	0.0433	FALSE	FALSE	FALSE	FALSE	FALSE	0.0619	-0.781	-0.843	-0.399	-0.275	-0.337	0.506	0.107
BUB3	O43684	0.101978	1.25e-05	1.75e-06	0.0104043	0.234	8.07e-05	1.41e-05	0.0488	FALSE	FALSE	FALSE	FALSE	FALSE	0.113	-0.483	-0.596	-0.196	-0.164	-0.277	0.319	0.123
BUD23	O43709	0.301327	0.00595657	0.0399231	0.646095	0.475	0.011	0.0523	0.762	FALSE	FALSE	FALSE	FALSE	FALSE	-0.243	-0.768	-0.524	0.106	-0.471	-0.228	0.297	0.402
BYSL	Q13895	0.496067	0.00010856	4.19e-05	0.505282	0.655	0.000404	0.000131	0.646	FALSE	FALSE	FALSE	FALSE	FALSE	0.0556	-0.471	-0.527	0.0544	-0.235	-0.291	0.236	0.29
BZW1	Q7L1Q6	0.00337344	0.00364891	1.54e-05	0.0232934	0.0293	0.00722	6.15e-05	0.0824	FALSE	FALSE	FALSE	FALSE	FALSE	0.221	-0.218	-0.439	-0.156	-0.015	-0.236	0.203	0.0476
BZW2	Q9Y6E2	0.000475453	0.324152	0.00251541	0.566435	0.00864	0.374	0.00425	0.697	FALSE	FALSE	FALSE	FALSE	FALSE	0.356	0.0741	-0.282	0.0424	0.115	-0.241	0.0413	0.0837
C11orf54	Q9H0W9	0.706714	0.00198875	0.00105643	0.00741183	0.818	0.00435	0.00199	0.0397	FALSE	FALSE	FALSE	FALSE	FALSE	-0.0449	0.473	0.518	-0.384	0.321	0.366	-0.152	-0.536
C11orf68	Q9H3H3	0.306143	0.0531323	0.00809202	0.792017	0.48	0.0744	0.0122	0.864	FALSE	FALSE	FALSE	FALSE	FALSE	-0.135	0.273	0.408	0.0339	0.0943	0.229	-0.179	-0.145
C11orf98	E9PRG8	0.00318497	0.0308431	7.09e-05	0.00198288	0.0285	0.0461	0.000198	0.0179	FALSE	FALSE	FALSE	FALSE	FALSE	-0.381	0.25	0.631	0.409	-0.0725	0.308	-0.322	0.0867
C17orf75	Q9HAS0	0.694478	0.0561716	0.110755	0.239121	0.81	0.0779	0.133	0.392	FALSE	FALSE	FALSE	FALSE	FALSE	-0.0607	-0.322	-0.262	-0.188	-0.129	-0.0688	0.193	0.00533
C1orf174	Q8IYL3	0.0150713	0.969996	0.0140847	0.443629	0.0734	0.976	0.0202	0.591	FALSE	FALSE	FALSE	FALSE	FALSE	-0.342	0.00455	0.347	0.0941	-0.107	0.236	-0.111	-0.0173
C1QBP	Q07021	0.0140183	0.342176	0.00251974	0.189895	0.0704	0.393	0.00426	0.333	FALSE	FALSE	FALSE	FALSE	FALSE	-0.406	0.137	0.543	-0.194	0.0156	0.422	-0.122	-0.315
C5orf22	Q49AR2	0.115567	0.385721	0.024559	0.328985	0.255	0.439	0.0334	0.485	FALSE	FALSE	FALSE	FALSE	FALSE	-0.157	0.083	0.24	0.0939	-0.0213	0.136	-0.104	-0.0104
C7orf50	Q9BRJ6	0.0458488	0.731224	0.0837314	0.0665646	0.141	0.765	0.103	0.161	FALSE	FALSE	FALSE	FALSE	FALSE	0.349	0.0544	-0.294	0.315	0.0355	-0.313	-0.0188	0.296
C8orf33	Q9H7E9	0.271428	0.000251489	4.96e-05	0.00696778	0.442	0.000791	0.000149	0.0381	FALSE	FALSE	FALSE	FALSE	FALSE	0.114	-0.529	-0.643	0.328	-0.318	-0.432	0.211	0.539
CA2	P00918	0.941859	7.96e-06	7.31e-06	0.814764	0.967	5.9e-05	3.61e-05	0.883	FALSE	FALSE	FALSE	FALSE	FALSE	-0.00671	0.722	0.729	0.0216	0.354	0.361	-0.368	-0.347
CA8	P35219	0.140431	0.061292	0.00381923	0.445336	0.289	0.0843	0.00619	0.592	FALSE	FALSE	FALSE	FALSE	FALSE	0.138	-0.182	-0.32	-0.0687	-0.039	-0.177	0.142	0.0737
CAB39	Q9Y376	0.0730628	0.54772	0.199405	0.705701	0.19	0.596	0.229	0.803	FALSE	FALSE	FALSE	FALSE	FALSE	0.157	0.049	-0.108	-0.0306	0.0714	-0.0856	0.0224	-0.00821
CAB39L	Q9H9S4	0.0629272	0.768891	0.0373812	0.768053	0.172	0.8	0.0492	0.848	FALSE	FALSE	FALSE	FALSE	FALSE	0.239	-0.0346	-0.273	0.0347	0.0336	-0.205	0.0683	0.103
CABP7	Q86V35	0.0299289	9.41e-05	4.32e-06	0.0623533	0.109	0.000362	2.54e-05	0.155	FALSE	FALSE	FALSE	FALSE	FALSE	-0.249	0.604	0.853	0.207	0.188	0.437	-0.416	-0.209
CACNA2D1	P54289	0.138926	0.011796	0.000797611	0.648084	0.287	0.0197	0.00156	0.762	FALSE	FALSE	FALSE	FALSE	FALSE	-0.248	0.471	0.719	0.0728	0.155	0.403	-0.315	-0.243
CACUL1	Q86Y37	0.796912	6.17e-05	4.35e-05	0.334531	0.88	0.000262	0.000135	0.49	FALSE	FALSE	FALSE	FALSE	FALSE	-0.0244	0.59	0.615	-0.0935	0.313	0.337	-0.278	-0.371
CACYBP	Q9HB71	0.120284	0.0102675	0.000611681	0.145982	0.263	0.0176	0.00123	0.279	FALSE	FALSE	FALSE	FALSE	FALSE	0.128	-0.236	-0.365	-0.119	-0.0564	-0.185	0.18	0.061
CALCOCO1	Q9P1Z2	0.365943	0.170621	0.035134	0.672524	0.54	0.211	0.0464	0.78	FALSE	FALSE	FALSE	FALSE	FALSE	-0.127	0.197	0.324	0.0584	0.0524	0.179	-0.145	-0.0867
CALCOCO2	Q13137	0.921413	0.320431	0.367484	0.37109	0.956	0.37	0.402	0.526	FALSE	FALSE	FALSE	FALSE	FALSE	0.00881	0.0909	0.0821	-0.0815	0.0681	0.0592	-0.0229	-0.104
CALR	P27797	0.0464951	0.175613	0.440163	0.00090527	0.142	0.217	0.475	0.0111	FALSE	FALSE	FALSE	FALSE	FALSE	-0.17	-0.11	0.0607	-0.345	-0.0113	0.159	0.0985	-0.246
CAMK1	Q14012	0.0732599	0.411647	0.282005	0.430095	0.19	0.465	0.315	0.579	FALSE	FALSE	FALSE	FALSE	FALSE	0.298	0.128	-0.17	-0.123	0.169	-0.129	0.0411	-0.0817
CAMLG	P49069	0.511487	0.328075	0.73616	0.197895	0.667	0.378	0.757	0.344	FALSE	FALSE	FALSE	FALSE	FALSE	-0.178	-0.269	-0.0909	-0.361	-0.089	0.0894	0.18	-0.181
CAMTA1	Q9Y6Y1	0.963645	0.106014	0.11444	0.621918	0.98	0.137	0.137	0.743	FALSE	FALSE	FALSE	FALSE	FALSE	0.0242	0.915	0.891	-0.263	0.529	0.505	-0.386	-0.649
CAND1	Q86VP6	0.00838822	0.0337749	0.000167385	0.0189433	0.0522	0.0498	0.000406	0.0711	FALSE	FALSE	FALSE	FALSE	FALSE	0.176	-0.132	-0.308	-0.15	0.0153	-0.16	0.148	-0.00264
CAND2	O75155	0.000739502	0.00012688	6.03e-07	0.555606	0.0118	0.000456	8.5e-06	0.687	FALSE	FALSE	FALSE	FALSE	FALSE	0.347	-0.434	-0.781	0.0451	-0.142	-0.488	0.293	0.338
CANX	P27824	0.957466	0.234381	0.216076	0.00180002	0.977	0.28	0.247	0.0168	FALSE	FALSE	FALSE	FALSE	FALSE	0.00541	-0.125	-0.13	-0.41	0.0413	0.0359	0.166	-0.244
CAP1	Q01518	0.0119377	0.00214222	2.57e-05	0.0506118	0.065	0.00463	8.92e-05	0.135	FALSE	FALSE	FALSE	FALSE	FALSE	0.182	-0.242	-0.423	-0.132	-0.0424	-0.224	0.199	0.0671
CAPN1	P07384	0.000447372	4.34e-07	0.000120342	0.0055654	0.00839	1.16e-05	0.000309	0.0336	FALSE	FALSE	FALSE	FALSE	FALSE	0.308	0.671	0.363	0.213	0.359	0.0512	-0.312	-0.0985
CAPN2	P17655	0.717491	4.4e-05	2.73e-05	0.11226	0.824	0.000199	9.33e-05	0.231	FALSE	FALSE	FALSE	FALSE	FALSE	-0.0312	0.558	0.589	0.145	0.235	0.266	-0.323	-0.178
CAPNS1	P04632	0.0244572	0.00199263	4.1e-05	0.00727243	0.0959	0.00435	0.000129	0.0392	FALSE	FALSE	FALSE	FALSE	FALSE	-0.244	0.379	0.623	-0.309	0.206	0.45	-0.174	-0.482
CAPRIN1	Q14444	0.000811179	0.181232	9.66e-05	0.087454	0.0125	0.223	0.000256	0.194	FALSE	FALSE	FALSE	FALSE	FALSE	-0.407	0.126	0.533	0.166	-0.0802	0.327	-0.206	-0.0405
CAPZA1	P52907	0.405727	4.64e-06	1.86e-06	0.00122424	0.576	4.34e-05	1.45e-05	0.0129	FALSE	FALSE	FALSE	FALSE	FALSE	-0.0605	0.595	0.655	0.305	0.206	0.267	-0.389	-0.0837
CAPZA2	P47755	0.926648	0.000115442	0.000131859	0.0363743	0.96	0.000424	0.000333	0.11	FALSE	FALSE	FALSE	FALSE	FALSE	0.00679	0.427	0.42	0.172	0.172	0.165	-0.255	-0.0825
CAPZB	P47756	0.912841	2.23e-05	2.57e-05	0.0541067	0.95	0.000122	8.91e-05	0.141	FALSE	FALSE	FALSE	FALSE	FALSE	0.00978	0.626	0.616	0.189	0.268	0.258	-0.358	-0.169
CARHSP1	Q9Y2V2	0.336919	0.0010374	0.00022076	0.00240694	0.511	0.00254	0.000508	0.0202	FALSE	FALSE	FALSE	FALSE	FALSE	-0.104	0.462	0.566	-0.409	0.307	0.411	-0.155	-0.564
CARM1	Q86X55	0.00319742	0.00249731	1.14e-05	0.0525356	0.0285	0.00525	4.89e-05	0.138	FALSE	FALSE	FALSE	FALSE	FALSE	0.317	-0.329	-0.645	-0.182	-0.0397	-0.356	0.289	0.107
CARNMT1	Q8N4J0	0.026752	0.223051	0.0028234	0.544962	0.101	0.268	0.00471	0.678	FALSE	FALSE	FALSE	FALSE	FALSE	0.248	-0.125	-0.373	0.0604	-0.0156	-0.264	0.109	0.17
CARS1	P49589	0.0397836	0.0078005	0.000180487	0.537389	0.131	0.0138	0.000431	0.673	FALSE	FALSE	FALSE	FALSE	FALSE	0.162	-0.227	-0.389	-0.0441	-0.0617	-0.224	0.165	0.121
CASC3	O15234	0.00148909	0.000109071	8.19e-07	0.0290882	0.018	0.000405	9.31e-06	0.0956	FALSE	FALSE	FALSE	FALSE	FALSE	-0.348	0.489	0.838	0.207	0.106	0.454	-0.383	-0.177
CASK	O14936	0.989379	0.00106745	0.00104428	0.0608505	0.993	0.0026	0.00198	0.153	FALSE	FALSE	FALSE	FALSE	FALSE	-0.00253	0.827	0.83	0.39	0.316	0.318	-0.512	-0.122
CASP6	P55212	0.389299	9.4e-05	2.86e-05	0.503815	0.561	0.000362	9.63e-05	0.645	FALSE	FALSE	FALSE	FALSE	FALSE	-0.106	0.721	0.827	-0.0821	0.354	0.461	-0.366	-0.448
CASP7	P55210	0.427435	0.019345	0.0808921	0.627479	0.597	0.0303	0.0999	0.747	FALSE	FALSE	FALSE	FALSE	FALSE	0.0745	0.249	0.174	-0.0451	0.154	0.0798	-0.0945	-0.14
CASP8	Q14790	0.777979	0.215137	0.137271	0.625135	0.868	0.26	0.163	0.745	FALSE	FALSE	FALSE	FALSE	FALSE	0.0363	-0.166	-0.202	-0.0632	-0.0579	-0.0943	0.108	0.0445
CASTOR2	A6NHX0	0.52602	0.014982	0.0472437	0.0602001	0.679	0.0242	0.061	0.152	FALSE	FALSE	FALSE	FALSE	FALSE	0.114	0.502	0.389	0.364	0.188	0.0749	-0.314	0.0505
CAVIN1	Q6NZI2	0.0166279	0.0495325	0.545974	0.896478	0.0765	0.0698	0.579	0.934	FALSE	FALSE	FALSE	FALSE	FALSE	0.616	0.48	-0.135	0.0289	0.387	-0.229	-0.0935	-0.0647
CBFB	Q13951	0.714758	0.000401035	0.000228616	0.468268	0.822	0.00115	0.000524	0.612	FALSE	FALSE	FALSE	FALSE	FALSE	-0.0258	0.349	0.375	0.0517	0.155	0.181	-0.194	-0.142
CBR1	P16152	0.032737	0.172457	0.00257979	0.684484	0.115	0.213	0.00435	0.788	FALSE	FALSE	FALSE	FALSE	FALSE	0.143	-0.0852	-0.228	-0.0243	-0.00078	-0.144	0.0844	0.0601
CBS	P35520	0.0121487	0.000890223	1.35e-05	0.0316175	0.0656	0.00224	5.57e-05	0.101	FALSE	FALSE	FALSE	FALSE	FALSE	0.17	-0.257	-0.427	-0.139	-0.0513	-0.221	0.206	0.0666
CBX3	Q13185	0.357761	4.4e-05	0.000164795	0.92044	0.53	0.000199	0.000401	0.951	FALSE	FALSE	FALSE	FALSE	FALSE	0.0875	0.605	0.517	0.00931	0.322	0.234	-0.283	-0.273
CBX5	P45973	0.00131863	0.0385412	4.15e-05	0.0141588	0.017	0.056	0.00013	0.0595	FALSE	FALSE	FALSE	FALSE	FALSE	-0.556	0.304	0.86	0.377	-0.0815	0.475	-0.385	-0.00806
CCAR1	Q8IX12	0.195819	4.96e-06	2.52e-05	0.293756	0.358	4.52e-05	8.79e-05	0.452	FALSE	FALSE	FALSE	FALSE	FALSE	-0.0911	-0.558	-0.467	-0.0729	-0.284	-0.192	0.274	0.202
CCAR2	Q8N163	0.00187226	3.07e-07	2.19e-05	0.599074	0.0206	9.62e-06	8e-05	0.725	FALSE	FALSE	FALSE	FALSE	FALSE	-0.219	-0.603	-0.384	-0.0289	-0.349	-0.13	0.254	0.225
CCDC117	Q8IWD4	0.109111	0.000351251	0.00607609	0.171914	0.245	0.00104	0.00939	0.311	FALSE	FALSE	FALSE	FALSE	FALSE	0.191	0.565	0.374	-0.16	0.37	0.179	-0.195	-0.355
CCDC12	Q8WUD4	0.164972	0.0155862	0.194284	0.40207	0.321	0.025	0.224	0.553	FALSE	FALSE	FALSE	FALSE	FALSE	0.333	0.642	0.309	-0.195	0.453	0.12	-0.189	-0.384
CCDC124	Q96CT7	5.29e-05	0.00488028	9.68e-07	0.000891938	0.00215	0.00928	1.01e-05	0.011	FALSE	FALSE	FALSE	FALSE	FALSE	-0.509	0.277	0.786	0.357	-0.0778	0.431	-0.355	0.00217
CCDC22	O60826	0.797934	0.0691715	0.107307	0.396491	0.881	0.0941	0.129	0.549	FALSE	FALSE	FALSE	FALSE	FALSE	-0.0589	-0.454	-0.395	-0.198	-0.192	-0.133	0.262	0.0634
CCDC25	Q86WR0	0.367094	0.442998	0.887225	0.422427	0.541	0.495	0.897	0.572	FALSE	FALSE	FALSE	FALSE	FALSE	-0.144	-0.122	0.0223	-0.128	-0.0652	0.0792	0.0569	-0.071
CCDC47	Q96A33	0.361155	0.000993855	0.00487461	0.19417	0.535	0.00245	0.00772	0.339	FALSE	FALSE	FALSE	FALSE	FALSE	-0.0903	-0.426	-0.335	-0.131	-0.203	-0.112	0.223	0.0919
CCDC50	Q8IVM0	0.0647607	6.54e-05	0.00141156	0.00961633	0.175	0.000273	0.00256	0.0466	FALSE	FALSE	FALSE	FALSE	FALSE	0.179	0.551	0.372	0.274	0.252	0.0728	-0.299	-0.0253
CCDC51	Q96ER9	0.0251739	0.000865613	2.19e-05	0.0818689	0.0975	0.00218	7.99e-05	0.184	FALSE	FALSE	FALSE	FALSE	FALSE	0.239	-0.421	-0.66	-0.177	-0.107	-0.346	0.314	0.138
CCDC6	Q16204	0.81861	0.015487	0.01025	0.512403	0.892	0.0249	0.0151	0.65	FALSE	FALSE	FALSE	FALSE	FALSE	-0.0182	0.224	0.242	0.0526	0.094	0.112	-0.129	-0.0769
CCDC8	Q9H0W5	0.221774	0.159513	0.833938	0.0520204	0.387	0.199	0.849	0.138	FALSE	FALSE	FALSE	FALSE	FALSE	-0.236	-0.275	-0.039	0.397	-0.295	-0.0599	-0.0209	0.376
CCDC85C	A6NKD9	0.828213	0.111604	0.159502	0.755251	0.899	0.144	0.187	0.839	FALSE	FALSE	FALSE	FALSE	FALSE	0.0229	0.179	0.156	-0.033	0.103	0.0805	-0.0755	-0.108
CCDC86	Q9H6F5	0.0385873	0.00091838	3.11e-05	0.000307656	0.128	0.0023	0.000103	0.00577	FALSE	FALSE	FALSE	FALSE	FALSE	-0.21	0.404	0.614	0.467	0.0329	0.243	-0.371	0.0957
CCDC9	Q9Y3X0	0.0190318	0.0317011	0.777011	0.0941288	0.0823	0.0472	0.796	0.204	FALSE	FALSE	FALSE	FALSE	FALSE	-0.55	-0.492	0.0578	-0.366	-0.292	0.258	0.2	-0.166
CCDC90B	Q9GZT6	0.689392	0.0502938	0.100833	0.849917	0.806	0.0707	0.122	0.904	FALSE	FALSE	FALSE	FALSE	FALSE	-0.136	-0.73	-0.594	-0.0641	-0.383	-0.247	0.347	0.283
CCDC93	Q567U6	0.422983	0.0221067	0.00514919	0.105528	0.593	0.034	0.00812	0.221	FALSE	FALSE	FALSE	FALSE	FALSE	0.101	-0.325	-0.427	-0.215	-0.0836	-0.185	0.242	0.0268
CCDC97	Q96F63	0.713258	0.000128993	0.000222235	0.0698376	0.821	0.000461	0.000511	0.167	FALSE	FALSE	FALSE	FALSE	FALSE	0.0293	0.454	0.425	-0.157	0.274	0.244	-0.181	-0.337
CCNDBP1	O95273	0.0854691	0.250657	0.0103274	0.798525	0.209	0.298	0.0152	0.869	FALSE	FALSE	FALSE	FALSE	FALSE	-0.244	0.157	0.401	0.0337	0.00876	0.253	-0.148	-0.114
CCNH	P51946	0.49749	0.222874	0.0721213	0.0888089	0.657	0.268	0.0901	0.196	FALSE	FALSE	FALSE	FALSE	FALSE	0.151	-0.278	-0.43	-0.403	-0.000728	-0.152	0.278	-0.125
CCNK	O75909	0.025041	0.297705	0.159619	0.257919	0.0972	0.348	0.187	0.414	FALSE	FALSE	FALSE	FALSE	FALSE	0.293	0.123	-0.17	0.134	0.101	-0.192	-0.0218	0.112
CCT2	P78371	0.354509	4.95e-05	1.46e-05	0.0464389	0.527	0.000219	5.91e-05	0.128	FALSE	FALSE	FALSE	FALSE	FALSE	-0.0613	0.415	0.476	0.143	0.156	0.218	-0.258	-0.116
CCT3	P49368	0.721746	0.000101958	6.18e-05	0.0634764	0.827	0.000382	0.000178	0.156	FALSE	FALSE	FALSE	FALSE	FALSE	-0.0211	0.347	0.368	0.119	0.138	0.159	-0.209	-0.0891
CCT4	P50991	0.0538151	0.186026	0.00455921	0.577371	0.155	0.228	0.00727	0.706	FALSE	FALSE	FALSE	FALSE	FALSE	-0.112	0.073	0.185	-0.0297	0.0159	0.128	-0.0571	-0.0867
CCT5	P48643	0.293434	1.76e-05	4.89e-06	0.0699245	0.466	0.000102	2.77e-05	0.167	FALSE	FALSE	FALSE	FALSE	FALSE	-0.0611	0.407	0.468	0.111	0.16	0.222	-0.247	-0.135
CCT6A	P40227	0.0337417	6.11e-06	5.2e-07	0.0009352	0.117	5.08e-05	8.06e-06	0.0113	FALSE	FALSE	FALSE	FALSE	FALSE	-0.151	0.511	0.662	0.28	0.148	0.299	-0.363	-0.083
CCT6B	Q92526	0.011324	0.471014	0.0420231	0.511291	0.0628	0.521	0.0548	0.65	FALSE	FALSE	FALSE	FALSE	FALSE	-0.413	-0.101	0.312	0.0918	-0.177	0.236	-0.0757	0.016
CCT7	Q99832	0.0394156	5.64e-06	0.000105666	0.149513	0.13	4.85e-05	0.000276	0.283	FALSE	FALSE	FALSE	FALSE	FALSE	0.151	0.537	0.386	0.1	0.281	0.13	-0.256	-0.156
CCT8	P50990	0.312638	1.43e-05	4.26e-06	0.0167427	0.487	8.91e-05	2.51e-05	0.066	FALSE	FALSE	FALSE	FALSE	FALSE	-0.07	0.498	0.568	0.187	0.185	0.255	-0.313	-0.126
CD276	Q5ZPR3	0.233588	1.03e-05	2.55e-06	0.200103	0.4	6.97e-05	1.79e-05	0.346	FALSE	FALSE	FALSE	FALSE	FALSE	-0.118	0.731	0.849	0.128	0.304	0.422	-0.427	-0.299
CD2BP2	O95400	0.568397	0.0276789	0.0765587	0.00310779	0.716	0.0418	0.0951	0.024	FALSE	FALSE	FALSE	FALSE	FALSE	-0.0378	-0.164	-0.126	-0.245	-0.0302	0.00759	0.134	-0.111
CD46	P15529	0.729605	0.703624	0.971983	0.208767	0.833	0.742	0.975	0.356	FALSE	FALSE	FALSE	FALSE	FALSE	0.0609	0.0671	0.00617	-0.23	0.106	0.0453	0.0391	-0.191
CD55	P08174	0.551577	0.314264	0.667713	0.499575	0.702	0.364	0.694	0.643	FALSE	FALSE	FALSE	FALSE	FALSE	0.212	0.364	0.152	0.241	0.175	-0.0371	-0.189	0.0516
CD58	P19256	0.283654	4.14e-05	1.03e-05	0.00813324	0.455	0.000192	4.56e-05	0.042	FALSE	FALSE	FALSE	FALSE	FALSE	-0.112	0.666	0.778	0.323	0.224	0.336	-0.442	-0.118
CD82	P27701	0.00196728	3.69e-06	0.000781486	0.128942	0.0213	3.73e-05	0.00154	0.255	FALSE	FALSE	FALSE	FALSE	FALSE	0.319	0.683	0.364	0.129	0.389	0.0698	-0.294	-0.165
CDC123	O75794	0.13624	0.000156607	1.85e-05	0.0485041	0.284	0.000536	7e-05	0.132	FALSE	FALSE	FALSE	FALSE	FALSE	0.138	-0.488	-0.626	-0.19	-0.162	-0.3	0.326	0.136
CDC20	Q12834	0.479585	0.534745	0.197694	0.0680225	0.642	0.585	0.227	0.164	FALSE	FALSE	FALSE	FALSE	FALSE	0.105	-0.0921	-0.197	0.292	-0.0927	-0.198	-0.000569	0.291
CDC37	Q16543	0.484189	2.98e-05	7.75e-05	0.0416496	0.647	0.000151	0.000214	0.119	FALSE	FALSE	FALSE	FALSE	FALSE	0.0723	0.692	0.62	0.231	0.306	0.234	-0.386	-0.155
CDC42	P60953	0.607884	0.310031	0.14011	0.289635	0.745	0.36	0.166	0.447	FALSE	FALSE	FALSE	FALSE	FALSE	-0.0343	0.0692	0.103	-0.0723	0.0441	0.0784	-0.0251	-0.0974
CDC45	O75419	0.521735	0.0176289	0.00553775	0.283338	0.676	0.028	0.00864	0.441	FALSE	FALSE	FALSE	FALSE	FALSE	0.0821	-0.348	-0.43	-0.14	-0.118	-0.2	0.229	0.0894
CDC5L	Q99459	0.558139	0.00113532	0.000438121	0.162743	0.708	0.00272	0.000921	0.299	FALSE	FALSE	FALSE	FALSE	FALSE	0.0721	-0.526	-0.598	0.179	-0.29	-0.362	0.236	0.415
CDH2	P19022	0.142838	0.00112461	0.000103909	0.67106	0.293	0.0027	0.000272	0.779	FALSE	FALSE	FALSE	FALSE	FALSE	-0.157	0.439	0.596	0.0433	0.169	0.326	-0.269	-0.226
CDIPT	O14735	0.230269	0.00131671	0.000185352	0.0204524	0.397	0.00307	0.00044	0.0755	FALSE	FALSE	FALSE	FALSE	FALSE	0.131	-0.447	-0.578	-0.281	-0.12	-0.252	0.326	0.0453
CDK1	P06493	0.00343026	0.000231686	2.26e-06	0.0914403	0.0293	0.000735	1.65e-05	0.2	FALSE	FALSE	FALSE	FALSE	FALSE	0.271	-0.394	-0.665	-0.134	-0.0956	-0.367	0.298	0.164
CDK11A	P21127	0.117584	0.655047	0.0543336	0.876005	0.258	0.696	0.0692	0.92	FALSE	FALSE	FALSE	FALSE	FALSE	0.64	-0.173	-0.813	0.0601	0.0587	-0.582	0.231	0.291
CDK14	O94921	0.342557	0.46241	0.107905	0.555751	0.516	0.513	0.13	0.687	FALSE	FALSE	FALSE	FALSE	FALSE	0.515	-0.395	-0.91	-0.315	0.00998	-0.505	0.405	0.0899
CDK2	P24941	0.376739	0.000271675	0.00113787	0.0322478	0.55	0.000838	0.00213	0.102	FALSE	FALSE	FALSE	FALSE	FALSE	-0.0609	-0.352	-0.291	-0.163	-0.151	-0.0898	0.202	0.039
CDK4	P11802	0.32987	0.701475	0.543669	0.736333	0.504	0.74	0.576	0.826	FALSE	FALSE	FALSE	FALSE	FALSE	0.0565	0.0218	-0.0347	0.0191	0.0203	-0.0363	-0.00155	0.0176
CDK5RAP1	Q96SZ6	0.676852	0.00162783	0.000813942	0.0830435	0.799	0.00368	0.00159	0.186	FALSE	FALSE	FALSE	FALSE	FALSE	0.0903	-0.884	-0.974	-0.403	-0.319	-0.409	0.565	0.162
CDK5RAP3	Q96JB5	0.72692	0.388831	0.235688	0.0447816	0.831	0.442	0.267	0.125	FALSE	FALSE	FALSE	FALSE	FALSE	0.0481	-0.121	-0.169	-0.305	0.0281	-0.0201	0.149	-0.157
CDK6	Q00534	0.615585	0.0825877	0.0339407	0.0173414	0.75	0.11	0.045	0.0675	FALSE	FALSE	FALSE	FALSE	FALSE	0.0447	-0.166	-0.21	-0.244	-0.0108	-0.0555	0.155	-0.0886
CDK7	P50613	0.0204892	0.879381	0.0269262	0.533773	0.0863	0.898	0.0364	0.67	FALSE	FALSE	FALSE	FALSE	FALSE	0.415	0.0237	-0.391	-0.098	0.14	-0.275	0.116	0.0183
CDK9	P50750	0.203274	0.00145686	0.0148103	0.570294	0.367	0.00335	0.0212	0.7	FALSE	FALSE	FALSE	FALSE	FALSE	-0.263	-0.826	-0.563	0.113	-0.507	-0.244	0.319	0.432
CDKAL1	Q5VV42	0.168057	0.1204	0.00934862	0.676404	0.325	0.154	0.0139	0.782	FALSE	FALSE	FALSE	FALSE	FALSE	0.155	-0.177	-0.332	0.0449	-0.0609	-0.216	0.116	0.161
CDKN2A	P42771	0.804712	0.455453	0.612956	0.10366	0.884	0.506	0.642	0.218	FALSE	FALSE	FALSE	FALSE	FALSE	-0.0259	-0.0793	-0.0533	-0.182	-0.000574	0.0254	0.0787	-0.104
CDKN2AIP	Q9NXV6	0.0086994	0.0349845	0.00017759	0.0358627	0.0533	0.0514	0.000426	0.109	FALSE	FALSE	FALSE	FALSE	FALSE	-0.337	0.254	0.59	0.252	-0.0204	0.316	-0.274	-0.0219
CDKN2C	P42773	0.485985	0.322124	0.107133	0.0166547	0.648	0.372	0.129	0.0657	FALSE	FALSE	FALSE	FALSE	FALSE	-0.115	0.166	0.281	-0.454	0.168	0.283	0.00163	-0.452
CDS2	O95674	0.299831	0.690351	0.510681	0.249178	0.474	0.73	0.544	0.404	FALSE	FALSE	FALSE	FALSE	FALSE	-0.298	-0.112	0.186	-0.333	-0.0471	0.251	0.0647	-0.268
CELF1	Q92879	0.343343	0.0025722	0.000517888	0.0845852	0.517	0.00537	0.00107	0.189	FALSE	FALSE	FALSE	FALSE	FALSE	0.186	-0.734	-0.92	-0.356	-0.232	-0.417	0.503	0.146
CELF2	O95319	0.00104718	0.464411	0.000321267	0.154595	0.0147	0.515	0.000705	0.289	FALSE	FALSE	FALSE	FALSE	FALSE	-0.336	0.0571	0.393	-0.115	-0.0266	0.31	-0.0838	-0.199
CENPH	Q9H3R5	0.0279779	0.0057148	0.000105082	0.975649	0.104	0.0107	0.000275	0.984	FALSE	FALSE	FALSE	FALSE	FALSE	0.325	-0.441	-0.767	-0.004	-0.138	-0.464	0.303	0.299
CEP170	Q5SW79	0.0565073	0.00356434	0.00012595	0.0274701	0.16	0.0071	0.000319	0.092	FALSE	FALSE	FALSE	FALSE	FALSE	-0.237	0.413	0.651	0.283	0.0765	0.314	-0.337	-0.0535
CEP41	Q9BYV8	0.324962	0.0149925	0.00252165	0.287853	0.499	0.0242	0.00426	0.446	FALSE	FALSE	FALSE	FALSE	FALSE	0.141	-0.395	-0.536	0.153	-0.201	-0.341	0.195	0.347
CEP43	O95684	0.0430663	0.0199977	0.000429508	0.0378439	0.137	0.0311	0.000906	0.113	FALSE	FALSE	FALSE	FALSE	FALSE	-0.168	0.2	0.367	-0.173	0.101	0.269	-0.0984	-0.271
CERS2	Q96G23	0.551981	0.25866	0.0990656	0.14483	0.702	0.306	0.12	0.278	FALSE	FALSE	FALSE	FALSE	FALSE	0.113	-0.22	-0.333	-0.29	-0.00916	-0.122	0.211	-0.0792
CERS6	Q6ZMG9	0.334249	0.02761	0.00471123	0.00146929	0.508	0.0417	0.00748	0.0146	FALSE	FALSE	FALSE	FALSE	FALSE	0.134	-0.339	-0.474	-0.566	0.00547	-0.129	0.345	-0.221
CERT1	Q9Y5P4	0.104773	0.00117391	8.28e-05	0.00686884	0.239	0.00279	0.000225	0.0378	FALSE	FALSE	FALSE	FALSE	FALSE	0.207	-0.514	-0.721	-0.391	-0.107	-0.315	0.406	0.0154
CETN3	O15182	0.00807902	0.0199258	0.000106007	0.0437193	0.0507	0.0311	0.000276	0.123	FALSE	FALSE	FALSE	FALSE	FALSE	-0.479	0.403	0.882	-0.337	0.166	0.645	-0.237	-0.574
CFAP20	Q9Y6A4	0.190527	0.876514	0.241952	0.687509	0.352	0.896	0.274	0.79	FALSE	FALSE	FALSE	FALSE	FALSE	0.184	0.0209	-0.163	0.0544	0.0429	-0.141	0.0219	0.0763
CFAP298	P57076	0.216204	0.0543968	0.00546449	0.317981	0.381	0.0758	0.00856	0.473	FALSE	FALSE	FALSE	FALSE	FALSE	0.151	-0.249	-0.4	0.121	-0.117	-0.268	0.132	0.253
CFAP36	Q96G28	0.0944005	0.0101182	0.225665	0.507364	0.223	0.0174	0.256	0.648	FALSE	FALSE	FALSE	FALSE	FALSE	0.325	0.552	0.227	0.121	0.327	0.00221	-0.225	-0.104
CFL1	P23528	3.99e-05	0.0409012	0.00118603	0.000525272	0.00193	0.0589	0.00221	0.00805	FALSE	FALSE	FALSE	FALSE	FALSE	0.388	0.135	-0.254	-0.283	0.235	-0.153	0.101	-0.183
CFL2	Q9Y281	0.00176175	0.00137994	0.884571	0.529678	0.0198	0.0032	0.895	0.667	FALSE	FALSE	FALSE	FALSE	FALSE	0.331	0.343	0.0119	-0.0519	0.267	-0.0639	-0.0757	-0.128
CGN	Q9P2M7	0.505978	0.060651	0.187021	0.000967547	0.663	0.0835	0.216	0.0115	FALSE	FALSE	FALSE	FALSE	FALSE	0.0829	0.253	0.17	0.544	0.0112	-0.0717	-0.242	0.302
CHAC2	Q8WUX2	0.446838	0.808629	0.322231	0.650698	0.615	0.836	0.356	0.764	FALSE	FALSE	FALSE	FALSE	FALSE	-0.0685	0.0215	0.09	-0.0404	0.00374	0.0722	-0.0178	-0.0582
CHAF1B	Q13112	0.0653482	0.521277	0.0206041	0.266159	0.176	0.571	0.0285	0.422	FALSE	FALSE	FALSE	FALSE	FALSE	0.186	-0.06	-0.246	0.106	-0.0101	-0.196	0.0499	0.156
CHCHD1	Q96BP2	0.000176965	0.000316038	0.70168	0.00841381	0.00474	0.000949	0.724	0.0431	FALSE	FALSE	FALSE	FALSE	FALSE	0.438	0.407	-0.0306	0.251	0.25	-0.188	-0.157	0.0943
CHCHD3	Q9NX63	0.0409392	2.37e-05	0.000619306	0.229716	0.133	0.000127	0.00125	0.381	FALSE	FALSE	FALSE	FALSE	FALSE	-0.25	-0.767	-0.516	-0.137	-0.412	-0.161	0.355	0.218
CHCHD6	Q9BRQ6	0.191801	0.0643601	0.00564797	0.165823	0.353	0.088	0.0088	0.303	FALSE	FALSE	FALSE	FALSE	FALSE	0.24	-0.356	-0.596	-0.257	-0.0537	-0.294	0.302	0.0456
CHD4	Q14839	0.256854	0.000278	0.00183284	0.00723289	0.426	0.000855	0.00323	0.039	FALSE	FALSE	FALSE	FALSE	FALSE	-0.177	-0.786	-0.609	-0.49	-0.315	-0.138	0.471	-0.0186
CHEK1	O14757	0.261122	0.0386352	0.0048481	0.00100293	0.43	0.0561	0.00768	0.0117	FALSE	FALSE	FALSE	FALSE	FALSE	-0.173	0.345	0.518	0.656	-0.035	0.138	-0.38	0.276
CHM	P24386	0.00492123	0.00466096	0.975371	0.0205463	0.0368	0.00893	0.978	0.0756	FALSE	FALSE	FALSE	FALSE	FALSE	-0.334	-0.337	-0.00298	-0.257	-0.188	0.146	0.149	-0.108
CHML	P26374	0.494448	0.0034513	0.0117483	0.731622	0.654	0.0069	0.0171	0.823	FALSE	FALSE	FALSE	FALSE	FALSE	-0.128	-0.675	-0.547	-0.0635	-0.354	-0.226	0.321	0.258
CHMP1A	Q9HD42	0.48862	0.310652	0.103371	0.341691	0.651	0.361	0.125	0.497	FALSE	FALSE	FALSE	FALSE	FALSE	-0.207	0.307	0.514	0.287	0.03	0.237	-0.277	0.0101
CHMP2B	Q9UQN3	0.0707227	0.0204834	0.00068664	0.355733	0.186	0.0318	0.00137	0.51	FALSE	FALSE	FALSE	FALSE	FALSE	-0.184	0.249	0.433	-0.0883	0.101	0.284	-0.148	-0.237
CHMP6	Q96FZ7	0.899778	0.000134438	0.000112084	0.0590794	0.943	0.000477	0.00029	0.149	FALSE	FALSE	FALSE	FALSE	FALSE	-0.0129	0.583	0.596	0.212	0.235	0.248	-0.348	-0.136
CHMP7	Q8WUX9	0.987867	0.0957066	0.0932627	0.646152	0.993	0.125	0.113	0.762	FALSE	FALSE	FALSE	FALSE	FALSE	0.00546	-0.642	-0.647	-0.166	-0.278	-0.283	0.364	0.198
CHORDC1	Q9UHD1	0.0167448	0.0117546	0.000124661	0.00503646	0.0766	0.0196	0.000317	0.0319	FALSE	FALSE	FALSE	FALSE	FALSE	0.166	-0.178	-0.344	-0.207	0.00419	-0.162	0.182	-0.0244
CHP1	Q99653	0.00367984	0.0423749	0.000102367	0.0152727	0.0308	0.0608	0.000269	0.0622	FALSE	FALSE	FALSE	FALSE	FALSE	-0.408	0.254	0.662	-0.318	0.104	0.513	-0.15	-0.468
CHTF8	P0CG13	0.204301	0.443026	0.0556204	0.561717	0.367	0.495	0.0708	0.692	FALSE	FALSE	FALSE	FALSE	FALSE	-0.251	0.148	0.399	-0.111	0.039	0.29	-0.109	-0.22
CHUK	O15111	0.451986	0.634113	0.230982	0.964133	0.619	0.677	0.262	0.977	FALSE	FALSE	FALSE	FALSE	FALSE	0.104	-0.0654	-0.17	-0.00615	-0.00511	-0.109	0.0603	0.0542
CHURC1	Q8WUH1	0.334783	0.726646	0.528603	0.0401372	0.509	0.761	0.562	0.117	FALSE	FALSE	FALSE	FALSE	FALSE	-0.136	-0.0482	0.0875	-0.314	0.0205	0.156	0.0687	-0.245
CIAO1	O76071	0.402091	0.00069338	0.000185274	0.0241629	0.572	0.00182	0.00044	0.0845	FALSE	FALSE	FALSE	FALSE	FALSE	0.117	-0.636	-0.753	-0.354	-0.2	-0.318	0.436	0.082
CIAO2B	Q9Y3D0	0.0642979	0.619792	0.149561	0.330701	0.175	0.664	0.176	0.486	FALSE	FALSE	FALSE	FALSE	FALSE	-0.242	-0.0598	0.182	-0.119	-0.0605	0.181	-0.000685	-0.12
CIAPIN1	Q6FI81	0.669641	0.00107815	0.00221542	0.751846	0.793	0.00262	0.0038	0.837	FALSE	FALSE	FALSE	FALSE	FALSE	0.03	0.304	0.274	-0.0222	0.165	0.135	-0.139	-0.161
CIP2A	Q8TCG1	0.00156064	0.00018439	1.2e-06	0.117786	0.0186	0.000607	1.15e-05	0.239	FALSE	FALSE	FALSE	FALSE	FALSE	0.325	-0.432	-0.757	-0.131	-0.102	-0.427	0.33	0.199
CISD1	Q9NZ45	0.683368	5.56e-05	3.22e-05	0.0292591	0.802	0.000241	0.000106	0.0959	FALSE	FALSE	FALSE	FALSE	FALSE	-0.0371	0.572	0.61	0.223	0.221	0.258	-0.351	-0.128
CKAP2	Q8WWK9	0.734961	0.0274492	0.0503017	0.0223374	0.837	0.0415	0.0646	0.0798	FALSE	FALSE	FALSE	FALSE	FALSE	-0.0307	-0.226	-0.195	0.236	-0.18	-0.149	0.0462	0.282
CKAP4	Q07065	0.217627	0.110135	0.673823	0.0918232	0.382	0.143	0.7	0.2	FALSE	FALSE	FALSE	FALSE	FALSE	-0.0701	-0.0933	-0.0232	0.0992	-0.089	-0.0188	0.00432	0.103
CKAP5	Q14008	0.74906	4.39e-05	2.87e-05	0.73177	0.848	0.000199	9.65e-05	0.823	FALSE	FALSE	FALSE	FALSE	FALSE	0.0308	-0.623	-0.654	-0.033	-0.295	-0.326	0.327	0.294
CKB	P12277	0.0148895	1.58e-05	7.2e-07	0.00118162	0.0729	9.51e-05	8.88e-06	0.0128	FALSE	FALSE	FALSE	FALSE	FALSE	0.242	-0.621	-0.863	-0.366	-0.159	-0.401	0.463	0.0966
CKS1B	P61024	0.516447	0.433566	0.889149	0.00203304	0.673	0.487	0.899	0.0181	FALSE	FALSE	FALSE	FALSE	FALSE	0.118	0.143	0.025	-0.711	0.278	0.161	0.136	-0.575
CLASP2	O75122	0.609895	0.0310734	0.0123358	0.463811	0.747	0.0464	0.0179	0.608	FALSE	FALSE	FALSE	FALSE	FALSE	0.113	-0.534	-0.647	0.163	-0.28	-0.393	0.254	0.418
CLCC1	Q96S66	0.574902	1.46e-05	7.39e-06	0.0268474	0.722	9.03e-05	3.64e-05	0.0906	FALSE	FALSE	FALSE	FALSE	FALSE	-0.0408	0.53	0.571	0.181	0.209	0.25	-0.32	-0.139
CLGN	O14967	0.0313739	0.574893	0.0848981	0.225176	0.112	0.622	0.104	0.375	FALSE	FALSE	FALSE	FALSE	FALSE	-0.564	-0.132	0.432	-0.293	-0.134	0.43	-0.00193	-0.295
CLIC1	O00299	0.0184047	0.00162644	2.85e-05	0.0326667	0.0807	0.00368	9.6e-05	0.103	FALSE	FALSE	FALSE	FALSE	FALSE	0.169	-0.255	-0.425	-0.149	-0.0479	-0.217	0.207	0.0579
CLIC4	Q9Y696	0.320622	0.0618275	0.0100074	0.000439433	0.494	0.0849	0.0148	0.00731	FALSE	FALSE	FALSE	FALSE	FALSE	0.0621	-0.124	-0.187	-0.299	0.0281	-0.034	0.153	-0.147
CLINT1	Q14677	0.450369	0.188519	0.547223	0.243799	0.619	0.231	0.58	0.398	FALSE	FALSE	FALSE	FALSE	FALSE	0.0463	0.083	0.0367	-0.0729	0.0713	0.025	-0.0117	-0.0846
CLN5	O75503	0.739278	0.995384	0.734951	0.595275	0.84	0.997	0.756	0.722	FALSE	FALSE	FALSE	FALSE	FALSE	0.0397	-0.000689	-0.0404	-0.0637	0.0255	-0.0142	0.0262	-0.0375
CLNS1A	P54105	0.050218	0.919478	0.0419741	0.014955	0.15	0.932	0.0547	0.0615	FALSE	FALSE	FALSE	FALSE	FALSE	-0.421	0.0197	0.441	-0.553	0.0429	0.464	0.0231	-0.53
CLP1	Q92989	0.508472	0.0670701	0.0203991	0.410962	0.665	0.0914	0.0283	0.561	FALSE	FALSE	FALSE	FALSE	FALSE	0.0945	-0.282	-0.376	-0.118	-0.0877	-0.182	0.194	0.0759
CLPB	Q9H078	0.529849	0.00223921	0.000777755	0.658585	0.683	0.00482	0.00153	0.77	FALSE	FALSE	FALSE	FALSE	FALSE	0.103	-0.632	-0.734	0.0717	-0.308	-0.411	0.324	0.395
CLPP	Q16740	0.496533	0.805813	0.66033	0.175532	0.655	0.834	0.687	0.315	FALSE	FALSE	FALSE	FALSE	FALSE	0.0629	0.0225	-0.0404	-0.13	0.0594	-0.0035	0.0369	-0.0928
CLPTM1	O96005	0.682387	0.316799	0.17028	0.703313	0.801	0.367	0.198	0.802	FALSE	FALSE	FALSE	FALSE	FALSE	0.0285	-0.0711	-0.0996	0.0265	-0.0351	-0.0636	0.0361	0.0626
CLPX	O76031	0.319733	0.00206427	0.000390737	0.0506885	0.493	0.00449	0.000837	0.135	FALSE	FALSE	FALSE	FALSE	FALSE	0.111	-0.432	-0.543	-0.235	-0.129	-0.241	0.303	0.0676
CLSPN	Q9HAW4	0.41154	0.0280894	0.00628049	0.170982	0.583	0.0423	0.00967	0.309	FALSE	FALSE	FALSE	FALSE	FALSE	-0.16	0.475	0.634	-0.274	0.266	0.425	-0.209	-0.483
CLTA	P09496	0.0724221	0.00279188	0.000126172	0.00108472	0.189	0.00577	0.00032	0.0122	FALSE	FALSE	FALSE	FALSE	FALSE	-0.263	0.51	0.772	-0.585	0.335	0.598	-0.174	-0.759
CLUH	O75153	0.00129094	1.56e-05	2e-07	0.00649711	0.0167	9.4e-05	6.45e-06	0.0364	FALSE	FALSE	FALSE	FALSE	FALSE	0.285	-0.491	-0.776	-0.222	-0.119	-0.404	0.372	0.15
CMBL	Q96DG6	0.781279	6.36e-05	4.36e-05	0.10802	0.869	0.000267	0.000135	0.225	FALSE	FALSE	FALSE	FALSE	FALSE	-0.0326	0.727	0.76	0.201	0.305	0.338	-0.422	-0.221
CMPK1	P30085	0.206292	0.132594	0.0131142	0.000141762	0.369	0.168	0.0189	0.00358	FALSE	FALSE	FALSE	FALSE	FALSE	0.0893	-0.108	-0.197	-0.384	0.0642	-0.0251	0.172	-0.211
CMSS1	Q9BQ75	0.878908	0.00302976	0.00395021	0.0898006	0.929	0.0062	0.00638	0.197	FALSE	FALSE	FALSE	FALSE	FALSE	-0.0308	-0.755	-0.724	0.369	-0.477	-0.446	0.278	0.646
CMTM4	Q8IZR5	0.185535	0.00878606	0.000818214	0.958659	0.345	0.0154	0.0016	0.974	FALSE	FALSE	FALSE	FALSE	FALSE	-0.125	0.283	0.407	-0.00468	0.111	0.236	-0.171	-0.176
CNIH1	O95406	0.923115	0.00313703	0.00265503	0.399791	0.958	0.00637	0.00446	0.551	FALSE	FALSE	FALSE	FALSE	FALSE	-0.0202	0.778	0.798	-0.179	0.429	0.449	-0.349	-0.529
CNIH4	Q9P003	0.397378	0.0871579	0.338225	0.00532795	0.567	0.115	0.372	0.033	FALSE	FALSE	FALSE	FALSE	FALSE	-0.0724	-0.155	-0.0823	-0.287	-0.0238	0.0486	0.131	-0.156
CNN2	Q99439	0.439702	0.31741	0.0920658	0.0369994	0.609	0.367	0.112	0.111	FALSE	FALSE	FALSE	FALSE	FALSE	0.139	-0.181	-0.32	-0.412	0.0471	-0.0917	0.228	-0.184
CNN3	Q15417	0.0427232	0.0167183	0.000365261	0.0338904	0.137	0.0267	0.000791	0.105	FALSE	FALSE	FALSE	FALSE	FALSE	0.158	-0.195	-0.354	-0.168	-0.0161	-0.175	0.179	0.0116
CNOT10	Q9H9A5	0.0202517	0.0991341	0.37751	0.790274	0.0858	0.129	0.412	0.863	FALSE	FALSE	FALSE	FALSE	FALSE	0.295	0.196	-0.0997	0.0295	0.164	-0.131	-0.0314	-0.00185
CNOT11	Q9UKZ1	0.889463	0.0973761	0.0767406	0.469986	0.936	0.128	0.0953	0.614	FALSE	FALSE	FALSE	FALSE	FALSE	0.0176	-0.225	-0.243	-0.0927	-0.0849	-0.103	0.14	0.0474
CNOT2	Q9NZN8	0.534781	0.0471277	0.0153195	0.540154	0.687	0.0667	0.0218	0.675	FALSE	FALSE	FALSE	FALSE	FALSE	0.103	-0.362	-0.465	-0.102	-0.129	-0.233	0.232	0.13
CNOT3	O75175	0.777384	0.00906681	0.00547787	0.384718	0.868	0.0158	0.00858	0.537	FALSE	FALSE	FALSE	FALSE	FALSE	-0.0291	0.32	0.349	0.091	0.13	0.159	-0.19	-0.0989
CNOT4	O95628	0.135977	0.00164619	0.000138221	0.11956	0.284	0.00372	0.000347	0.242	FALSE	FALSE	FALSE	FALSE	FALSE	-0.125	0.325	0.45	0.131	0.0983	0.224	-0.227	-0.0953
CNOT7	Q9UIV1	0.0154902	0.979979	0.0162063	0.172867	0.0739	0.983	0.023	0.312	FALSE	FALSE	FALSE	FALSE	FALSE	0.336	0.003	-0.333	0.171	0.0429	-0.293	0.0399	0.21
CNOT9	Q92600	0.520915	0.0589293	0.17547	0.961784	0.676	0.0815	0.204	0.976	FALSE	FALSE	FALSE	FALSE	FALSE	0.0394	0.126	0.0862	0.00291	0.0719	0.0325	-0.0537	-0.0508
CNP	P09543	0.699161	0.453565	0.265669	0.720233	0.814	0.505	0.298	0.814	FALSE	FALSE	FALSE	FALSE	FALSE	0.0696	-0.136	-0.206	0.0645	-0.0669	-0.137	0.0695	0.134
CNPY2	Q9Y2B0	0.00206957	0.00634042	1.6e-05	0.00104832	0.0217	0.0116	6.34e-05	0.0121	FALSE	FALSE	FALSE	FALSE	FALSE	-0.475	0.398	0.874	-0.524	0.211	0.687	-0.187	-0.711
CNPY4	Q8N129	0.00649297	0.000471619	5.58e-06	0.0364106	0.0442	0.00132	2.98e-05	0.11	FALSE	FALSE	FALSE	FALSE	FALSE	-0.295	0.434	0.729	-0.209	0.196	0.491	-0.239	-0.448
CNTFR	P26992	0.0645046	0.270576	0.3878	0.011861	0.175	0.319	0.422	0.0528	FALSE	FALSE	FALSE	FALSE	FALSE	-0.224	-0.126	0.0977	-0.329	-0.0367	0.187	0.0893	-0.24
COA3	Q9Y2R0	0.799366	0.00141906	0.00218265	0.0628337	0.881	0.00328	0.00375	0.155	FALSE	FALSE	FALSE	FALSE	FALSE	-0.0246	-0.405	-0.38	-0.197	-0.159	-0.135	0.245	0.0487
COA6	Q5JTJ3	0.622357	0.000127737	0.000266429	0.316969	0.755	0.000458	0.0006	0.472	FALSE	FALSE	FALSE	FALSE	FALSE	0.0751	0.867	0.792	-0.155	0.491	0.416	-0.376	-0.531
COASY	Q13057	0.0254901	3.67e-05	1.87e-06	0.209477	0.0982	0.000177	1.46e-05	0.356	FALSE	FALSE	FALSE	FALSE	FALSE	0.212	-0.554	-0.767	-0.109	-0.197	-0.409	0.358	0.248
COG3	Q96JB2	0.0927471	0.000554124	3.99e-05	0.0466056	0.221	0.00152	0.000126	0.128	FALSE	FALSE	FALSE	FALSE	FALSE	0.229	-0.603	-0.833	-0.279	-0.175	-0.404	0.429	0.15
COG4	Q9H9E3	0.0771588	0.0260975	0.000927145	0.449563	0.195	0.0396	0.00178	0.596	FALSE	FALSE	FALSE	FALSE	FALSE	0.162	-0.214	-0.377	0.0652	-0.0829	-0.245	0.132	0.197
COG6	Q9Y2V7	0.781436	0.0147917	0.00898024	0.548968	0.869	0.024	0.0134	0.682	FALSE	FALSE	FALSE	FALSE	FALSE	0.0422	-0.431	-0.473	0.0918	-0.228	-0.27	0.203	0.295
COG8	Q96MW5	0.00824744	0.30619	0.0541293	0.0607504	0.0514	0.356	0.069	0.152	FALSE	FALSE	FALSE	FALSE	FALSE	0.394	0.131	-0.263	-0.255	0.228	-0.166	0.097	-0.158
COIL	P38432	0.240751	0.000391487	6.59e-05	0.00412578	0.409	0.00113	0.000188	0.0282	FALSE	FALSE	FALSE	FALSE	FALSE	-0.104	0.426	0.53	0.305	0.111	0.215	-0.315	-0.0106
COL6A1	P12109	0.0727923	0.799205	0.0465514	0.676474	0.19	0.828	0.0601	0.782	FALSE	FALSE	FALSE	FALSE	FALSE	0.192	-0.0252	-0.217	0.0414	0.0251	-0.167	0.0503	0.0916
COLGALT1	Q8NBJ5	0.21259	0.0248329	0.00249102	0.888482	0.376	0.0378	0.00422	0.93	FALSE	FALSE	FALSE	FALSE	FALSE	0.129	-0.255	-0.384	0.014	-0.0985	-0.228	0.156	0.17
COMMD1	Q8N668	0.584132	0.0113814	0.0042717	0.148476	0.727	0.0192	0.00684	0.281	FALSE	FALSE	FALSE	FALSE	FALSE	-0.0745	0.403	0.478	0.206	0.132	0.206	-0.272	-0.066
COMMD2	Q86X83	0.0655997	0.197787	0.511642	0.415943	0.177	0.241	0.545	0.565	FALSE	FALSE	FALSE	FALSE	FALSE	0.18	0.121	-0.0597	0.0744	0.0869	-0.0935	-0.0339	0.0405
COMMD5	Q9GZQ3	0.675576	0.14475	0.0712216	0.00759365	0.798	0.182	0.0891	0.0401	FALSE	FALSE	FALSE	FALSE	FALSE	0.0983	-0.36	-0.458	-0.751	0.0325	-0.0658	0.392	-0.359
COMMD9	Q9P000	0.0164485	0.263726	0.00214988	0.042301	0.0763	0.312	0.00371	0.121	FALSE	FALSE	FALSE	FALSE	FALSE	-0.307	0.127	0.434	-0.249	0.0491	0.356	-0.0781	-0.327
COMT	P21964	0.0264471	0.339057	0.00459894	0.00179845	0.101	0.389	0.00732	0.0168	FALSE	FALSE	FALSE	FALSE	FALSE	0.163	-0.0635	-0.227	-0.262	0.0746	-0.0887	0.138	-0.124
COPB1	P53618	0.000613189	0.04289	2.43e-05	0.00157252	0.0103	0.0615	8.6e-05	0.0152	FALSE	FALSE	FALSE	FALSE	FALSE	0.257	-0.123	-0.38	-0.225	0.0591	-0.198	0.182	-0.0434
COPB2	P35606	0.0622015	5.18e-06	6.28e-07	0.00111859	0.171	4.61e-05	8.5e-06	0.0123	FALSE	FALSE	FALSE	FALSE	FALSE	0.109	-0.442	-0.551	-0.232	-0.136	-0.245	0.306	0.0741
COPE	O14579	0.0474054	0.00109384	4.17e-05	0.0177259	0.144	0.00264	0.00013	0.0685	FALSE	FALSE	FALSE	FALSE	FALSE	0.155	-0.307	-0.462	-0.194	-0.0663	-0.221	0.241	0.0468
COPG1	Q9Y678	0.0070588	4.48e-05	1.05e-06	0.0227981	0.0465	0.000201	1.08e-05	0.081	FALSE	FALSE	FALSE	FALSE	FALSE	0.258	-0.513	-0.771	-0.206	-0.141	-0.398	0.372	0.166
COPG2	Q9UBF2	0.0377	4.02e-06	3.92e-07	0.0315584	0.127	3.95e-05	7.31e-06	0.101	FALSE	FALSE	FALSE	FALSE	FALSE	0.15	-0.545	-0.695	-0.156	-0.196	-0.346	0.349	0.193
COPS2	P61201	0.0576112	0.00713193	0.258201	0.520381	0.162	0.0128	0.29	0.658	FALSE	FALSE	FALSE	FALSE	FALSE	0.153	0.239	0.0858	0.0478	0.146	-0.00726	-0.0931	-0.0453
COPS4	Q9BT78	0.102444	0.00386631	0.0861836	0.339373	0.235	0.00756	0.106	0.495	FALSE	FALSE	FALSE	FALSE	FALSE	0.0858	0.177	0.0908	0.048	0.0978	0.0119	-0.0789	-0.0308
COPS5	Q92905	0.499282	0.15874	0.432116	0.185226	0.658	0.198	0.467	0.327	FALSE	FALSE	FALSE	FALSE	FALSE	0.0492	0.107	0.0575	-0.0997	0.0906	0.0413	-0.0161	-0.116
COPS6	Q7L5N1	0.128698	0.274903	0.629694	0.658282	0.273	0.323	0.658	0.77	FALSE	FALSE	FALSE	FALSE	FALSE	0.0889	0.0621	-0.0268	0.0245	0.0471	-0.0417	-0.015	0.00958
COPS7A	Q9UBW8	0.73415	0.0151301	0.00821214	0.0118924	0.837	0.0244	0.0123	0.0529	FALSE	FALSE	FALSE	FALSE	FALSE	-0.0238	0.197	0.221	0.207	0.041	0.0648	-0.156	0.0504
COPS7B	Q9H9Q2	0.969831	0.00673842	0.00630074	0.0754686	0.985	0.0122	0.0097	0.175	FALSE	FALSE	FALSE	FALSE	FALSE	-0.00337	0.292	0.296	0.172	0.102	0.106	-0.19	-0.0183
COPS8	Q99627	0.308144	0.0133714	0.00212094	0.692854	0.482	0.0219	0.00367	0.794	FALSE	FALSE	FALSE	FALSE	FALSE	-0.211	0.585	0.797	-0.0802	0.26	0.471	-0.326	-0.406
COPZ1	P61923	0.266503	0.585042	0.111494	0.862936	0.436	0.631	0.134	0.912	FALSE	FALSE	FALSE	FALSE	FALSE	-0.101	0.0486	0.15	0.0153	-0.00482	0.0964	-0.0534	-0.0382
COQ3	Q9NZJ6	0.0703912	0.9777	0.0670499	0.0626302	0.185	0.981	0.0842	0.155	FALSE	FALSE	FALSE	FALSE	FALSE	0.183	-0.0026	-0.185	0.189	-0.00286	-0.185	-0.000258	0.189
COQ5	Q5HYK3	0.374756	0.0101318	0.00207138	0.924564	0.549	0.0174	0.00359	0.951	FALSE	FALSE	FALSE	FALSE	FALSE	0.189	-0.638	-0.828	0.0198	-0.277	-0.466	0.362	0.381
COQ6	Q9Y2Z9	0.502016	0.0072422	0.0245035	0.762392	0.66	0.013	0.0333	0.844	FALSE	FALSE	FALSE	FALSE	FALSE	-0.105	-0.502	-0.397	0.047	-0.289	-0.184	0.213	0.26
COQ8A	Q8NI60	0.103309	0.946787	0.115562	0.84917	0.236	0.957	0.138	0.904	FALSE	FALSE	FALSE	FALSE	FALSE	0.25	0.00957	-0.24	-0.0273	0.0741	-0.176	0.0645	0.0372
COQ9	O75208	0.0920856	0.000400119	3.02e-05	0.896127	0.22	0.00115	0.000101	0.934	FALSE	FALSE	FALSE	FALSE	FALSE	-0.189	0.517	0.706	0.0136	0.208	0.397	-0.309	-0.296
CORO1A	P31146	0.436426	0.011747	0.0484551	0.12105	0.605	0.0196	0.0624	0.244	FALSE	FALSE	FALSE	FALSE	FALSE	-0.103	-0.388	-0.285	-0.215	-0.166	-0.0628	0.222	0.00674
CORO1C	Q9ULV4	0.182245	0.0851917	0.647152	0.0155553	0.342	0.113	0.675	0.063	FALSE	FALSE	FALSE	FALSE	FALSE	-0.172	-0.229	-0.0568	0.347	-0.244	-0.0722	-0.0154	0.332
CORO7	P57737	0.00918851	0.0115157	7.63e-05	0.558292	0.055	0.0194	0.000211	0.689	FALSE	FALSE	FALSE	FALSE	FALSE	0.31	-0.298	-0.608	-0.059	-0.0565	-0.367	0.241	0.182
COTL1	Q14019	0.809176	3.44e-06	2.65e-06	0.511525	0.887	3.6e-05	1.83e-05	0.65	FALSE	FALSE	FALSE	FALSE	FALSE	-0.0191	0.679	0.698	0.0525	0.322	0.341	-0.357	-0.305
COX15	Q7KZN9	0.220438	0.100186	0.0104821	0.182781	0.386	0.131	0.0154	0.324	FALSE	FALSE	FALSE	FALSE	FALSE	0.134	-0.185	-0.319	-0.147	-0.0225	-0.157	0.163	0.0162
COX17	Q14061	0.31393	0.328401	0.0624794	0.111536	0.488	0.378	0.0788	0.229	FALSE	FALSE	FALSE	FALSE	FALSE	-0.187	0.181	0.368	-0.307	0.121	0.308	-0.0606	-0.368
COX20	Q5RI15	0.276257	0.237975	0.0361266	0.149151	0.447	0.284	0.0477	0.282	FALSE	FALSE	FALSE	FALSE	FALSE	0.196	-0.213	-0.409	0.265	-0.124	-0.319	0.0892	0.354
COX4I1	P13073	0.0108188	0.0104651	8.05e-05	0.519869	0.0613	0.0179	0.00022	0.657	FALSE	FALSE	FALSE	FALSE	FALSE	-0.189	0.191	0.38	0.0409	0.0377	0.227	-0.153	-0.112
COX5A	P20674	0.0426717	0.367409	0.00819095	0.097769	0.137	0.42	0.0123	0.209	FALSE	FALSE	FALSE	FALSE	FALSE	-0.303	0.124	0.426	-0.239	0.0459	0.349	-0.0779	-0.317
COX5B	P10606	0.0044473	0.00606319	2.72e-05	0.219505	0.0345	0.0112	9.31e-05	0.368	FALSE	FALSE	FALSE	FALSE	FALSE	-0.459	0.436	0.895	-0.166	0.145	0.604	-0.291	-0.458
COX6B1	P14854	0.437495	0.782017	0.611717	0.0536022	0.606	0.812	0.641	0.14	FALSE	FALSE	FALSE	FALSE	FALSE	0.135	0.0474	-0.0874	0.363	-0.0333	-0.168	-0.0807	0.282
COX6C	P09669	0.166373	0.00653546	0.000560811	0.146701	0.323	0.0119	0.00114	0.279	FALSE	FALSE	FALSE	FALSE	FALSE	-0.129	0.293	0.421	0.136	0.0801	0.209	-0.212	-0.0767
COX7A2	P14406	0.475738	0.00156643	0.00545288	0.0722167	0.639	0.00356	0.00855	0.17	FALSE	FALSE	FALSE	FALSE	FALSE	-0.0684	-0.39	-0.322	0.185	-0.258	-0.19	0.132	0.317
CPD	O75976	0.89806	1.3e-05	1.52e-05	0.889647	0.943	8.32e-05	6.06e-05	0.931	FALSE	FALSE	FALSE	FALSE	FALSE	0.00912	0.529	0.52	0.00987	0.264	0.255	-0.265	-0.255
CPLX1	O14810	0.918568	0.0237247	0.0285125	0.567747	0.954	0.0363	0.0383	0.698	FALSE	FALSE	FALSE	FALSE	FALSE	0.0214	0.54	0.518	-0.121	0.305	0.284	-0.234	-0.355
CPNE1	Q99829	0.00611819	0.00505062	3.01e-05	0.0255224	0.0428	0.00958	0.0001	0.0873	FALSE	FALSE	FALSE	FALSE	FALSE	0.24	-0.248	-0.488	-0.183	-0.0183	-0.258	0.23	0.047
CPSF1	Q10570	0.139191	0.000190843	2.22e-05	0.110037	0.287	0.000625	8.06e-05	0.227	FALSE	FALSE	FALSE	FALSE	FALSE	0.169	-0.59	-0.76	-0.185	-0.207	-0.376	0.384	0.199
CPSF2	Q9P2I0	0.701513	2.09e-05	3.44e-05	0.0342975	0.815	0.000116	0.000111	0.106	FALSE	FALSE	FALSE	FALSE	FALSE	-0.0272	-0.498	-0.471	-0.167	-0.214	-0.187	0.284	0.117
CPSF3	Q9UKF6	0.000455302	1.49e-05	1.13e-07	0.00469972	0.0085	9.15e-05	5.14e-06	0.0305	FALSE	FALSE	FALSE	FALSE	FALSE	0.302	-0.454	-0.756	-0.216	-0.0974	-0.4	0.356	0.141
CPT1A	P50416	0.909737	0.000141665	0.000167289	0.338569	0.949	0.000497	0.000406	0.494	FALSE	FALSE	FALSE	FALSE	FALSE	-0.0113	-0.562	-0.551	-0.0974	-0.259	-0.248	0.303	0.205
CPT2	P23786	0.0201504	0.155934	0.00146555	0.845848	0.0858	0.195	0.00265	0.903	FALSE	FALSE	FALSE	FALSE	FALSE	0.322	-0.18	-0.502	0.0235	-0.0154	-0.338	0.165	0.188
CRABP2	P29373	0.0065058	1.39e-06	6.98e-05	0.314123	0.0442	2.08e-05	0.000197	0.469	FALSE	FALSE	FALSE	FALSE	FALSE	0.217	0.621	0.404	0.0678	0.347	0.131	-0.273	-0.205
CRACD	Q6ZU35	0.235628	0.151242	0.0177285	0.181688	0.402	0.189	0.0249	0.323	FALSE	FALSE	FALSE	FALSE	FALSE	-0.177	0.218	0.395	-0.201	0.115	0.292	-0.103	-0.304
CREG1	O75629	0.587486	0.0500368	0.0188133	0.00512834	0.73	0.0704	0.0263	0.0324	FALSE	FALSE	FALSE	FALSE	FALSE	-0.136	0.538	0.674	-0.854	0.448	0.584	-0.0892	-0.944
CRELD1	Q96HD1	0.855197	0.01311	0.00944595	0.785413	0.916	0.0216	0.014	0.86	FALSE	FALSE	FALSE	FALSE	FALSE	-0.034	0.542	0.576	0.0508	0.25	0.284	-0.292	-0.241
CRK	P46108	0.137572	0.00241359	0.0392191	0.0340192	0.286	0.00511	0.0515	0.105	FALSE	FALSE	FALSE	FALSE	FALSE	0.104	0.255	0.152	-0.157	0.193	0.0892	-0.0625	-0.219
CRKL	P46109	0.670752	0.000233859	0.000124513	0.0053926	0.794	0.00074	0.000317	0.033	FALSE	FALSE	FALSE	FALSE	FALSE	-0.028	0.348	0.377	-0.223	0.223	0.251	-0.125	-0.349
CRLF3	Q8IUI8	0.084097	0.0810671	0.00297086	0.54375	0.207	0.108	0.00493	0.677	FALSE	FALSE	FALSE	FALSE	FALSE	0.144	-0.146	-0.29	-0.0475	-0.025	-0.169	0.121	0.0734
CROCC	Q5TZA2	0.00947027	0.000222467	0.0420852	0.0913663	0.0562	0.00071	0.0548	0.2	FALSE	FALSE	FALSE	FALSE	FALSE	0.208	0.36	0.152	0.122	0.201	-0.00652	-0.159	-0.0364
CRYM	Q14894	0.491422	0.0832812	0.0243067	0.952364	0.652	0.111	0.0331	0.97	FALSE	FALSE	FALSE	FALSE	FALSE	-0.196	0.526	0.722	0.0168	0.21	0.406	-0.316	-0.299
CRYZ	Q08257	0.00155575	0.000123058	9.12e-07	0.000691378	0.0186	0.000447	9.79e-06	0.00941	FALSE	FALSE	FALSE	FALSE	FALSE	-0.36	0.501	0.861	0.403	0.06	0.42	-0.441	-0.0385
CS	O75390	0.0152194	0.068338	0.407866	0.0455749	0.0737	0.093	0.443	0.127	FALSE	FALSE	FALSE	FALSE	FALSE	-0.17	-0.119	0.0507	0.133	-0.136	0.0346	-0.0161	0.117
CSDE1	O75534	0.0637437	4.89e-06	6.07e-07	0.0077271	0.174	4.48e-05	8.5e-06	0.0405	FALSE	FALSE	FALSE	FALSE	FALSE	0.147	-0.602	-0.749	-0.233	-0.206	-0.353	0.396	0.163
CSE1L	P55060	0.144418	0.000126195	1.6e-05	0.00205253	0.295	0.000454	6.34e-05	0.0181	FALSE	FALSE	FALSE	FALSE	FALSE	0.0775	-0.289	-0.366	-0.199	-0.075	-0.153	0.213	0.0141
CSK	P41240	0.0379015	0.00364389	9.29e-05	0.687622	0.127	0.00721	0.000248	0.79	FALSE	FALSE	FALSE	FALSE	FALSE	0.272	-0.426	-0.698	-0.0474	-0.133	-0.405	0.293	0.245
CSNK1A1	P48729	0.0867351	0.00210804	0.000115863	0.42251	0.211	0.00457	0.000299	0.572	FALSE	FALSE	FALSE	FALSE	FALSE	0.229	-0.49	-0.719	0.101	-0.213	-0.442	0.277	0.378
CSNK2A1	P68400	0.0139178	0.539685	0.0046175	0.0121521	0.07	0.589	0.00735	0.0539	FALSE	FALSE	FALSE	FALSE	FALSE	-0.159	0.0343	0.193	0.163	-0.0635	0.0956	-0.0977	0.0656
CSNK2A2	P19784	0.662993	0.469608	0.768719	0.834806	0.789	0.52	0.788	0.895	FALSE	FALSE	FALSE	FALSE	FALSE	-0.0373	-0.0624	-0.0251	-0.0178	-0.0361	0.00122	0.0263	0.00854
CSNK2B	P67870	0.000584109	0.000313062	0.69156	8.06e-05	0.00995	0.000942	0.716	0.00244	FALSE	FALSE	FALSE	FALSE	FALSE	-0.494	-0.536	-0.0417	-0.632	-0.233	0.261	0.302	-0.33
CSPG4	Q6UVK1	0.644586	0.00244819	0.00112022	0.00052634	0.774	0.00517	0.0021	0.00805	FALSE	FALSE	FALSE	FALSE	FALSE	-0.0438	0.364	0.408	0.452	0.0582	0.102	-0.306	0.146
CSRP2	Q16527	0.000461759	0.0399024	0.0234726	0.0816372	0.0085	0.0577	0.0321	0.184	FALSE	FALSE	FALSE	FALSE	FALSE	-0.465	-0.218	0.246	-0.179	-0.18	0.284	0.0378	-0.142
CST7	O76096	0.99696	0.000492114	0.000495085	0.0246806	0.998	0.00137	0.00103	0.0851	FALSE	FALSE	FALSE	FALSE	FALSE	0.000358	0.453	0.453	0.24	0.167	0.166	-0.287	-0.0467
CSTB	P04080	0.40003	0.000102376	3.18e-05	0.354301	0.57	0.000384	0.000104	0.509	FALSE	FALSE	FALSE	FALSE	FALSE	-0.1	0.686	0.786	-0.11	0.346	0.446	-0.34	-0.451
CSTF1	Q05048	0.0110114	0.0870512	0.000480094	0.551583	0.062	0.115	0.001	0.684	FALSE	FALSE	FALSE	FALSE	FALSE	-0.17	0.104	0.274	-0.034	0.0181	0.188	-0.0862	-0.12
CSTF2	P33240	0.425131	0.0676712	0.0159479	0.000301922	0.595	0.0921	0.0226	0.00572	FALSE	FALSE	FALSE	FALSE	FALSE	0.0797	-0.196	-0.275	-0.506	0.0487	-0.031	0.244	-0.262
CSTF3	Q12996	0.575756	0.0491481	0.0178998	0.35322	0.722	0.0693	0.0251	0.508	FALSE	FALSE	FALSE	FALSE	FALSE	0.0768	-0.295	-0.372	0.129	-0.161	-0.238	0.135	0.264
CT45A1	P0DMU7	0.82085	0.0189815	0.0285428	0.000211401	0.893	0.0298	0.0384	0.00448	FALSE	FALSE	FALSE	FALSE	FALSE	0.0266	0.317	0.291	0.632	0.00734	-0.0193	-0.31	0.322
CTBP1	Q13363	0.710002	0.00106888	0.000583353	0.0547718	0.819	0.0026	0.00118	0.142	FALSE	FALSE	FALSE	FALSE	FALSE	0.045	-0.524	-0.569	-0.254	-0.187	-0.232	0.337	0.0828
CTBP2	P56545	0.396597	0.000212367	6.15e-05	0.0454912	0.567	0.000684	0.000178	0.126	FALSE	FALSE	FALSE	FALSE	FALSE	0.0756	-0.471	-0.546	-0.194	-0.168	-0.244	0.303	0.109
CTDP1	Q9Y5B0	0.0132475	0.208564	0.00135034	0.6163	0.0687	0.253	0.00247	0.738	FALSE	FALSE	FALSE	FALSE	FALSE	0.683	-0.308	-0.99	-0.119	0.0464	-0.636	0.354	0.236
CTIF	O43310	0.974857	0.409307	0.392529	0.0298342	0.988	0.462	0.427	0.0968	FALSE	FALSE	FALSE	FALSE	FALSE	-0.0041	0.109	0.113	0.319	-0.0261	-0.022	-0.135	0.184
CTNNA1	P35221	0.00467441	0.0518283	0.196676	0.0969472	0.0356	0.0727	0.226	0.208	FALSE	FALSE	FALSE	FALSE	FALSE	0.232	0.143	-0.0898	0.119	0.0998	-0.133	-0.0429	0.0757
CTNNB1	P35222	0.0783821	0.000425236	2.81e-05	0.828977	0.197	0.00121	9.52e-05	0.892	FALSE	FALSE	FALSE	FALSE	FALSE	-0.16	0.414	0.574	0.0182	0.163	0.323	-0.252	-0.234
CTNND1	O60716	0.205895	0.492004	0.064914	0.268663	0.369	0.543	0.0817	0.423	FALSE	FALSE	FALSE	FALSE	FALSE	0.172	-0.0907	-0.262	-0.149	0.0348	-0.137	0.125	-0.0233
CTPS1	P17812	0.0109852	1.65e-05	6.33e-07	0.00144448	0.062	9.8e-05	8.5e-06	0.0146	FALSE	FALSE	FALSE	FALSE	FALSE	0.211	-0.509	-0.72	-0.293	-0.128	-0.339	0.38	0.0876
CTPS2	Q9NRF8	0.0227681	0.378013	0.00456641	0.3763	0.0911	0.431	0.00728	0.53	FALSE	FALSE	FALSE	FALSE	FALSE	-0.267	0.0924	0.36	0.0927	-0.0438	0.223	-0.136	-0.0435
CTSB	P07858	0.624183	0.0143106	0.00592861	0.0409573	0.757	0.0233	0.0092	0.118	FALSE	FALSE	FALSE	FALSE	FALSE	0.0526	-0.305	-0.358	-0.242	-0.0787	-0.131	0.226	-0.0162
CTSC	P53634	0.203147	0.00372949	0.000414368	0.450748	0.367	0.00734	0.000879	0.597	FALSE	FALSE	FALSE	FALSE	FALSE	-0.142	0.386	0.528	0.0817	0.137	0.279	-0.249	-0.167
CTSD	P07339	0.000426481	0.427775	0.00157905	0.673936	0.00818	0.481	0.00283	0.78	FALSE	FALSE	FALSE	FALSE	FALSE	-0.383	-0.0627	0.32	0.0329	-0.135	0.248	-0.0727	-0.0398
CTSL	P07711	0.826712	0.0711588	0.0484458	0.62274	0.898	0.0964	0.0624	0.744	FALSE	FALSE	FALSE	FALSE	FALSE	-0.0589	0.526	0.585	0.133	0.215	0.274	-0.311	-0.178
CTU1	Q7Z7A3	0.301085	0.0890531	0.0134995	0.160736	0.475	0.118	0.0195	0.297	FALSE	FALSE	FALSE	FALSE	FALSE	0.279	-0.48	-0.759	0.387	-0.267	-0.546	0.213	0.6
CTU2	Q2VPK5	0.0302624	0.00886857	0.000160122	0.876124	0.11	0.0155	0.000392	0.92	FALSE	FALSE	FALSE	FALSE	FALSE	0.281	-0.36	-0.641	-0.018	-0.105	-0.386	0.255	0.237
CUEDC2	Q9H467	0.302265	0.003328	0.0219421	0.276345	0.476	0.0067	0.0302	0.432	FALSE	FALSE	FALSE	FALSE	FALSE	0.209	0.726	0.517	-0.221	0.47	0.261	-0.255	-0.476
CUL1	Q13616	0.245971	0.710488	0.13688	0.147641	0.415	0.747	0.162	0.28	FALSE	FALSE	FALSE	FALSE	FALSE	0.097	-0.0301	-0.127	-0.123	0.04	-0.057	0.0702	-0.0532
CUL2	Q13617	0.0922456	0.000362068	2.78e-05	0.0260094	0.22	0.00106	9.45e-05	0.0884	FALSE	FALSE	FALSE	FALSE	FALSE	0.147	-0.408	-0.555	-0.205	-0.116	-0.263	0.292	0.087
CUL3	Q13618	0.000975285	0.00271408	5.29e-06	0.114099	0.014	0.00563	2.89e-05	0.234	FALSE	FALSE	FALSE	FALSE	FALSE	0.304	-0.262	-0.566	-0.116	-0.026	-0.33	0.236	0.12
CUL4B	Q13620	0.0183372	0.714755	0.00948575	0.36574	0.0807	0.751	0.0141	0.52	FALSE	FALSE	FALSE	FALSE	FALSE	0.156	-0.021	-0.177	-0.0529	0.0417	-0.114	0.0627	0.00981
CUL5	Q93034	0.640597	0.00794604	0.0184565	0.532083	0.77	0.0141	0.0259	0.668	FALSE	FALSE	FALSE	FALSE	FALSE	0.0298	0.203	0.173	-0.0401	0.119	0.0889	-0.0838	-0.124
CUSTOS	Q96C57	0.00212601	0.111376	0.0431179	0.659801	0.0219	0.144	0.0561	0.771	FALSE	FALSE	FALSE	FALSE	FALSE	-0.435	-0.187	0.248	-0.0489	-0.19	0.245	-0.0029	-0.0518
CWC22	Q9HCG8	0.34568	0.0777656	0.355626	0.810505	0.519	0.104	0.39	0.879	FALSE	FALSE	FALSE	FALSE	FALSE	-0.297	-0.587	-0.29	-0.0739	-0.349	-0.0526	0.238	0.164
CWC27	Q6UX04	0.986106	0.00420787	0.00408146	0.16745	0.992	0.00815	0.00657	0.305	FALSE	FALSE	FALSE	FALSE	FALSE	0.0016	-0.325	-0.327	0.133	-0.195	-0.197	0.13	0.263
CWF19L1	Q69YN2	0.174955	0.0231379	0.00188324	0.298891	0.334	0.0355	0.0033	0.457	FALSE	FALSE	FALSE	FALSE	FALSE	0.178	-0.325	-0.503	-0.134	-0.0845	-0.262	0.24	0.107
CXorf38	Q8TB03	0.207716	0.779417	0.132642	0.672442	0.37	0.81	0.158	0.78	FALSE	FALSE	FALSE	FALSE	FALSE	0.186	-0.0399	-0.226	-0.0604	0.0417	-0.145	0.0816	0.0213
CYB5A	P00167	0.00319407	0.043784	9.36e-05	0.234163	0.0285	0.0625	0.000249	0.387	FALSE	FALSE	FALSE	FALSE	FALSE	-0.44	0.265	0.705	-0.146	0.0593	0.499	-0.206	-0.352
CYB5R1	Q9UHQ9	0.737379	0.0264547	0.014441	0.0625786	0.839	0.0401	0.0207	0.155	FALSE	FALSE	FALSE	FALSE	FALSE	0.0199	-0.149	-0.168	-0.12	-0.0393	-0.0592	0.109	-0.0107
CYB5R3	P00387	0.0110296	0.119506	0.000648025	0.389102	0.062	0.153	0.0013	0.54	FALSE	FALSE	FALSE	FALSE	FALSE	0.181	-0.0997	-0.281	-0.0529	0.00861	-0.172	0.108	0.0554
CYC1	P08574	0.274975	4.76e-05	1.13e-05	0.0331217	0.445	0.000213	4.88e-05	0.104	FALSE	FALSE	FALSE	FALSE	FALSE	0.0915	-0.523	-0.614	-0.194	-0.19	-0.281	0.333	0.138
CYFIP1	Q7L576	0.0224677	0.0483281	0.000526911	0.6248	0.0905	0.0683	0.00108	0.745	FALSE	FALSE	FALSE	FALSE	FALSE	0.517	-0.432	-0.949	0.0975	-0.111	-0.628	0.321	0.418
CYP20A1	Q6UW02	0.392739	0.00225703	0.0104163	0.00121593	0.563	0.00484	0.0153	0.0129	FALSE	FALSE	FALSE	FALSE	FALSE	-0.123	-0.55	-0.427	-0.601	-0.155	-0.0326	0.395	-0.207
CYP51A1	Q16850	0.00160336	0.000176322	1.18e-06	0.61082	0.0188	0.000584	1.14e-05	0.734	FALSE	FALSE	FALSE	FALSE	FALSE	0.283	-0.379	-0.662	-0.0353	-0.11	-0.393	0.269	0.234
CYRIB	Q9NUQ9	0.273858	0.00307827	0.0228736	0.767722	0.444	0.00628	0.0314	0.848	FALSE	FALSE	FALSE	FALSE	FALSE	0.0647	0.214	0.149	0.017	0.119	0.0541	-0.0949	-0.078
CYSTM1	Q9H1C7	0.162206	0.0062423	0.085217	0.222956	0.317	0.0115	0.105	0.373	FALSE	FALSE	FALSE	FALSE	FALSE	0.185	0.419	0.234	-0.16	0.296	0.111	-0.123	-0.283
CZIB	Q9NWV4	0.318868	0.000161142	3.86e-05	0.013267	0.493	0.000547	0.000123	0.0568	FALSE	FALSE	FALSE	FALSE	FALSE	-0.0936	0.51	0.603	-0.266	0.298	0.391	-0.212	-0.477
DAD1	P61803	0.324213	0.000288874	6.65e-05	0.0945501	0.499	0.000882	0.000189	0.204	FALSE	FALSE	FALSE	FALSE	FALSE	-0.101	0.518	0.62	0.18	0.189	0.29	-0.329	-0.15
DAGLB	Q8NCG7	0.0108807	0.735444	0.00594473	0.288553	0.0615	0.768	0.00921	0.446	FALSE	FALSE	FALSE	FALSE	FALSE	0.54	-0.0607	-0.6	-0.196	0.153	-0.386	0.214	0.0186
DAP3	P51398	0.179991	0.00645068	0.000599761	0.702684	0.34	0.0118	0.00122	0.802	FALSE	FALSE	FALSE	FALSE	FALSE	0.128	-0.301	-0.429	-0.0349	-0.11	-0.238	0.191	0.156
DARS2	Q6PI48	0.00881727	0.0156346	9.38e-05	0.464379	0.0538	0.0251	0.00025	0.609	FALSE	FALSE	FALSE	FALSE	FALSE	0.292	-0.262	-0.555	0.0693	-0.0755	-0.368	0.187	0.256
DAXX	Q9UER7	0.161629	0.706759	0.0862473	0.468861	0.316	0.744	0.106	0.613	FALSE	FALSE	FALSE	FALSE	FALSE	-0.212	0.0546	0.267	-0.106	0.000692	0.213	-0.0539	-0.16
DAZAP1	Q96EP5	0.000286159	0.023167	8.75e-06	0.072927	0.0064	0.0355	4.15e-05	0.171	FALSE	FALSE	FALSE	FALSE	FALSE	-0.481	0.24	0.721	0.181	-0.0451	0.436	-0.286	-0.105
DBN1	Q16643	0.0136554	0.869899	0.0183428	0.609145	0.0695	0.89	0.0257	0.732	FALSE	FALSE	FALSE	FALSE	FALSE	-0.239	-0.0136	0.226	-0.0427	-0.0559	0.183	-0.0423	-0.085
DBNL	Q9UJU6	0.00487911	0.000650158	0.24808	0.579011	0.0365	0.00173	0.28	0.707	FALSE	FALSE	FALSE	FALSE	FALSE	0.365	0.491	0.126	-0.0589	0.351	-0.0135	-0.139	-0.198
DBR1	Q9UK59	0.474174	0.884868	0.565142	0.753006	0.637	0.902	0.597	0.838	FALSE	FALSE	FALSE	FALSE	FALSE	0.0553	0.0111	-0.0443	-0.0241	0.0254	-0.0299	0.0143	-0.00975
DCAF5	Q96JK2	0.0225084	0.713748	0.011605	0.11034	0.0905	0.75	0.017	0.228	FALSE	FALSE	FALSE	FALSE	FALSE	-0.785	0.111	0.896	0.513	-0.269	0.516	-0.38	0.133
DCAF6	Q58WW2	0.921411	1.29e-06	1.43e-06	0.000422598	0.956	1.98e-05	1.24e-05	0.00721	FALSE	FALSE	FALSE	FALSE	FALSE	0.00794	0.766	0.758	0.396	0.286	0.278	-0.48	-0.0838
DCAF7	P61962	0.182221	0.0787621	0.00655189	0.444848	0.342	0.106	0.0101	0.591	FALSE	FALSE	FALSE	FALSE	FALSE	0.148	-0.201	-0.349	-0.0821	-0.0432	-0.191	0.158	0.076
DCAF8	Q5TAQ9	0.00979271	0.432159	0.00240975	0.634527	0.0573	0.485	0.0041	0.752	FALSE	FALSE	FALSE	FALSE	FALSE	0.429	-0.111	-0.54	0.0668	0.0348	-0.394	0.146	0.213
DCK	P27707	0.570149	0.117562	0.0436681	0.431708	0.718	0.151	0.0567	0.581	FALSE	FALSE	FALSE	FALSE	FALSE	0.0906	-0.263	-0.354	-0.126	-0.0774	-0.168	0.186	0.0595
DCP1A	Q9NPI6	0.00820389	0.00333909	2.74e-05	0.296088	0.0513	0.00672	9.34e-05	0.454	FALSE	FALSE	FALSE	FALSE	FALSE	0.322	-0.374	-0.695	-0.109	-0.0791	-0.401	0.295	0.185
DCTN1	Q14203	0.0185849	8.53e-06	4.99e-07	0.000808099	0.0812	6.13e-05	7.99e-06	0.0104	FALSE	FALSE	FALSE	FALSE	FALSE	0.15	-0.431	-0.58	-0.25	-0.115	-0.265	0.315	0.0654
DCTN2	Q13561	0.0103567	0.00606435	5.1e-05	0.000568888	0.0593	0.0112	0.000152	0.00848	FALSE	FALSE	FALSE	FALSE	FALSE	-0.304	0.334	0.638	-0.474	0.209	0.513	-0.124	-0.598
DCTN3	O75935	0.252164	0.15725	0.0200843	0.366846	0.421	0.196	0.0279	0.521	FALSE	FALSE	FALSE	FALSE	FALSE	0.256	-0.322	-0.579	-0.2	-0.0471	-0.304	0.275	0.0755
DCTN4	Q9UJW0	0.190122	1.82e-05	3.65e-06	0.0118605	0.351	0.000105	2.25e-05	0.0528	FALSE	FALSE	FALSE	FALSE	FALSE	-0.103	0.539	0.642	0.223	0.188	0.291	-0.351	-0.128
DCTN6	O00399	0.376253	0.0109867	0.0553011	0.996369	0.55	0.0187	0.0704	0.998	FALSE	FALSE	FALSE	FALSE	FALSE	0.105	0.35	0.245	0.00053	0.201	0.0961	-0.149	-0.148
DCUN1D1	Q96GG9	0.765264	0.00662195	0.0113028	0.0774653	0.858	0.012	0.0166	0.179	FALSE	FALSE	FALSE	FALSE	FALSE	-0.0492	-0.54	-0.491	-0.314	-0.204	-0.155	0.336	0.0225
DCXR	Q7Z4W1	0.029644	3.54e-06	7.35e-05	0.0718587	0.108	3.66e-05	0.000205	0.17	FALSE	FALSE	FALSE	FALSE	FALSE	0.177	0.619	0.442	0.141	0.319	0.141	-0.301	-0.159
DDAH1	O94760	0.0186633	9.06e-05	3.14e-06	0.0813209	0.0812	0.000352	2.02e-05	0.184	FALSE	FALSE	FALSE	FALSE	FALSE	-0.274	0.602	0.876	-0.19	0.28	0.554	-0.322	-0.512
DDB1	Q16531	0.0427717	7.57e-06	7.03e-07	0.0242778	0.137	5.79e-05	8.88e-06	0.0846	FALSE	FALSE	FALSE	FALSE	FALSE	-0.189	0.663	0.852	0.216	0.231	0.419	-0.433	-0.217
DDHD2	O94830	0.119076	6.38e-06	1.08e-06	0.305088	0.261	5.21e-05	1.09e-05	0.461	FALSE	FALSE	FALSE	FALSE	FALSE	-0.12	0.582	0.702	0.0762	0.242	0.362	-0.34	-0.264
DDI2	Q5TDH0	0.456752	6.92e-05	2.53e-05	0.0291441	0.624	0.000283	8.82e-05	0.0957	FALSE	FALSE	FALSE	FALSE	FALSE	-0.0842	0.687	0.771	0.275	0.254	0.338	-0.433	-0.158
DDOST	P39656	0.0987963	0.0001505	1.4e-05	0.0730934	0.229	0.00052	5.73e-05	0.171	FALSE	FALSE	FALSE	FALSE	FALSE	0.199	-0.631	-0.83	-0.219	-0.211	-0.41	0.42	0.201
DDT	P30046	0.7409	1.41e-05	9.43e-06	0.82351	0.841	8.78e-05	4.32e-05	0.887	FALSE	FALSE	FALSE	FALSE	FALSE	-0.022	0.489	0.511	0.0148	0.235	0.257	-0.254	-0.239
DDX10	Q13206	0.0746757	0.240781	0.00855527	0.53102	0.192	0.287	0.0128	0.668	FALSE	FALSE	FALSE	FALSE	FALSE	-0.36	0.226	0.586	0.118	-0.00633	0.353	-0.233	-0.115
DDX18	Q9NVP1	0.709627	0.0145189	0.028444	0.147488	0.819	0.0236	0.0382	0.28	FALSE	FALSE	FALSE	FALSE	FALSE	-0.0508	-0.387	-0.337	0.207	-0.258	-0.207	0.129	0.337
DDX19A	Q9NUU7	0.0155923	0.000158206	4.31e-06	0.121142	0.074	0.00054	2.54e-05	0.244	FALSE	FALSE	FALSE	FALSE	FALSE	0.211	-0.419	-0.63	-0.124	-0.126	-0.337	0.293	0.169
DDX20	Q9UHI6	0.247059	0.00653243	0.000845264	0.327486	0.416	0.0119	0.00164	0.483	FALSE	FALSE	FALSE	FALSE	FALSE	0.201	-0.552	-0.753	-0.168	-0.184	-0.385	0.368	0.2
DDX21	Q9NR30	0.456562	0.00258311	0.000732412	0.0235823	0.624	0.00539	0.00145	0.0829	FALSE	FALSE	FALSE	FALSE	FALSE	0.111	-0.563	-0.674	0.379	-0.348	-0.459	0.214	0.594
DDX23	Q9BUQ8	0.194627	0.061607	0.00549377	0.329474	0.356	0.0846	0.00859	0.485	FALSE	FALSE	FALSE	FALSE	FALSE	0.265	-0.4	-0.664	0.195	-0.182	-0.447	0.217	0.413
DDX24	Q9GZR7	0.288569	0.6392	0.139006	0.443251	0.461	0.682	0.165	0.591	FALSE	FALSE	FALSE	FALSE	FALSE	0.481	-0.208	-0.689	0.343	-0.0694	-0.55	0.138	0.481
DDX27	Q96GQ7	0.219493	0.827401	0.155662	0.0333427	0.384	0.851	0.182	0.104	FALSE	FALSE	FALSE	FALSE	FALSE	0.255	-0.0437	-0.299	0.478	-0.0775	-0.332	-0.0338	0.444
DDX39B	Q13838	0.0412664	1.08e-05	9.22e-07	0.000911476	0.133	7.22e-05	9.83e-06	0.0111	FALSE	FALSE	FALSE	FALSE	FALSE	0.189	-0.631	-0.82	-0.37	-0.176	-0.365	0.455	0.0855
DDX46	Q7L014	0.73425	0.01927	0.0355211	0.218179	0.837	0.0302	0.0469	0.367	FALSE	FALSE	FALSE	FALSE	FALSE	-0.0338	-0.267	-0.233	0.127	-0.174	-0.14	0.0934	0.22
DDX6	P26196	0.0813784	0.0037428	0.000178314	0.321013	0.203	0.00736	0.000427	0.476	FALSE	FALSE	FALSE	FALSE	FALSE	0.258	-0.496	-0.754	0.14	-0.218	-0.476	0.278	0.417
DEGS1	O15121	0.391136	0.00390619	0.0185266	0.00153115	0.563	0.00763	0.0259	0.015	FALSE	FALSE	FALSE	FALSE	FALSE	-0.118	-0.483	-0.365	-0.557	-0.132	-0.0142	0.351	-0.205
DEK	P35659	0.313724	0.0311869	0.00490534	0.713851	0.488	0.0466	0.00776	0.809	FALSE	FALSE	FALSE	FALSE	FALSE	-0.0945	0.222	0.316	-0.0337	0.0957	0.19	-0.126	-0.16
DERL1	Q9BUN8	0.833686	0.531904	0.675121	0.164909	0.902	0.582	0.701	0.303	FALSE	FALSE	FALSE	FALSE	FALSE	0.0451	0.135	0.0903	0.312	0.000823	-0.0443	-0.135	0.178
DESI1	Q6ICB0	0.159669	0.00764216	0.105148	0.214564	0.314	0.0136	0.127	0.362	FALSE	FALSE	FALSE	FALSE	FALSE	0.17	0.369	0.199	-0.148	0.264	0.094	-0.105	-0.253
DFFA	O00273	0.00732283	0.000713853	8.15e-06	0.000248933	0.047	0.00186	3.94e-05	0.00487	FALSE	FALSE	FALSE	FALSE	FALSE	-0.318	0.453	0.771	-0.519	0.276	0.595	-0.176	-0.695
DHCR24	Q15392	0.649762	1.86e-05	3.33e-05	0.00107713	0.778	0.000106	0.000108	0.0122	FALSE	FALSE	FALSE	FALSE	FALSE	0.0296	0.464	0.434	0.282	0.169	0.139	-0.295	-0.0132
DHCR7	Q9UBM7	0.00466146	0.841602	0.00663901	0.268434	0.0355	0.864	0.0102	0.423	FALSE	FALSE	FALSE	FALSE	FALSE	0.314	0.018	-0.296	0.103	0.0618	-0.252	0.0438	0.147
DHFR	P00374	0.763974	0.0139363	0.00812432	0.740256	0.858	0.0228	0.0122	0.83	FALSE	FALSE	FALSE	FALSE	FALSE	0.0238	-0.227	-0.251	-0.0263	-0.101	-0.125	0.126	0.0999
DHODH	Q02127	0.0024012	0.602125	0.00600084	0.00115507	0.0236	0.647	0.00928	0.0126	FALSE	FALSE	FALSE	FALSE	FALSE	-0.506	-0.0686	0.437	0.562	-0.301	0.204	-0.233	0.33
DHPS	P49366	0.818376	6.89e-05	5.03e-05	0.00485982	0.892	0.000283	0.000151	0.0312	FALSE	FALSE	FALSE	FALSE	FALSE	-0.021	0.563	0.585	0.317	0.197	0.218	-0.366	-0.0493
DHRS4	Q9BTZ2	0.176508	0.278439	0.765697	0.443886	0.335	0.327	0.785	0.591	FALSE	FALSE	FALSE	FALSE	FALSE	-0.186	-0.147	0.0393	0.102	-0.146	0.0406	0.00133	0.104
DHRS7	Q9Y394	0.0402375	0.821871	0.026877	0.900043	0.132	0.847	0.0363	0.936	FALSE	FALSE	FALSE	FALSE	FALSE	0.167	-0.0165	-0.184	-0.00922	0.0359	-0.132	0.0524	0.0432
DHTKD1	Q96HY7	0.0154644	0.313369	0.00248528	0.182526	0.0739	0.363	0.00421	0.324	FALSE	FALSE	FALSE	FALSE	FALSE	0.415	-0.152	-0.567	-0.205	0.0788	-0.336	0.231	0.0259
DHX16	O60231	0.542672	0.465218	0.194063	0.40081	0.695	0.516	0.223	0.552	FALSE	FALSE	FALSE	FALSE	FALSE	0.105	-0.127	-0.232	-0.147	-0.000454	-0.106	0.126	-0.0202
DHX29	Q7Z478	0.58468	0.00355839	0.00138909	0.00582787	0.727	0.00709	0.00253	0.0342	FALSE	FALSE	FALSE	FALSE	FALSE	-0.0669	0.443	0.51	0.409	0.102	0.169	-0.34	0.0683
DHX30	Q7L2E3	0.0398854	1.13e-05	0.000249404	0.058018	0.131	7.45e-05	0.000566	0.148	FALSE	FALSE	FALSE	FALSE	FALSE	-0.199	-0.659	-0.459	0.181	-0.425	-0.225	0.234	0.415
DIABLO	Q9NR28	0.0139781	1.78e-05	7.62e-07	0.0342079	0.0702	0.000103	8.95e-06	0.106	FALSE	FALSE	FALSE	FALSE	FALSE	-0.192	0.481	0.673	0.159	0.153	0.345	-0.328	-0.169
DIAPH1	O60610	0.86229	9.7e-05	7.6e-05	0.0466135	0.921	0.000369	0.000211	0.128	FALSE	FALSE	FALSE	FALSE	FALSE	0.0104	-0.354	-0.364	-0.132	-0.141	-0.152	0.212	0.0807
DIDO1	Q9BTC0	0.0116853	0.415853	0.00271339	0.128996	0.0639	0.469	0.00454	0.255	FALSE	FALSE	FALSE	FALSE	FALSE	-0.743	0.207	0.95	0.402	-0.183	0.56	-0.39	0.0125
DIMT1	Q9UNQ2	0.709344	0.992211	0.716551	0.0506203	0.819	0.994	0.739	0.135	FALSE	FALSE	FALSE	FALSE	FALSE	0.0958	0.0025	-0.0933	0.552	-0.113	-0.209	-0.115	0.436
DLAT	P10515	4.24e-06	0.00157319	0.00119464	0.0570379	0.000493	0.00357	0.00222	0.146	FALSE	FALSE	FALSE	FALSE	FALSE	0.503	0.247	-0.256	0.125	0.218	-0.285	-0.0288	0.0961
DLG1	Q12959	0.0206257	0.827184	0.0305544	0.927505	0.0863	0.851	0.0409	0.952	FALSE	FALSE	FALSE	FALSE	FALSE	0.223	0.0184	-0.205	-0.00765	0.0669	-0.156	0.0485	0.0409
DMAC2L	Q99766	0.984484	0.0703863	0.0728024	0.00174488	0.991	0.0955	0.0908	0.0164	FALSE	FALSE	FALSE	FALSE	FALSE	-0.00289	-0.292	-0.289	0.603	-0.297	-0.294	-0.00541	0.597
DNAAF5	Q86Y56	0.0173583	7.53e-06	4.37e-07	0.00557127	0.0783	5.78e-05	7.58e-06	0.0336	FALSE	FALSE	FALSE	FALSE	FALSE	0.198	-0.569	-0.767	-0.244	-0.174	-0.372	0.395	0.151
DNAJA1	P31689	0.117427	0.000801982	0.0142497	0.16123	0.258	0.00205	0.0204	0.297	FALSE	FALSE	FALSE	FALSE	FALSE	-0.0944	-0.257	-0.162	-0.0834	-0.131	-0.0366	0.126	0.0421
DNAJA2	O60884	0.121436	0.00386564	0.0723369	0.289709	0.264	0.00756	0.0903	0.447	FALSE	FALSE	FALSE	FALSE	FALSE	-0.0936	-0.205	-0.111	-0.062	-0.11	-0.0166	0.0944	0.0324
DNAJA3	Q96EY1	0.714064	0.000404305	0.000724915	0.271015	0.821	0.00116	0.00144	0.426	FALSE	FALSE	FALSE	FALSE	FALSE	-0.0339	-0.457	-0.423	0.105	-0.263	-0.229	0.194	0.299
DNAJB1	P25685	0.00190449	4.11e-05	0.0257182	0.783545	0.0208	0.000192	0.0348	0.859	FALSE	FALSE	FALSE	FALSE	FALSE	-0.288	-0.471	-0.182	-0.0198	-0.303	-0.0141	0.168	0.148
DNAJB11	Q9UBS4	0.000886714	0.00706169	9.32e-06	0.00687476	0.0132	0.0127	4.29e-05	0.0378	FALSE	FALSE	FALSE	FALSE	FALSE	-0.363	0.265	0.628	0.266	-0.0249	0.338	-0.29	-0.0237
DNAJB4	Q9UDY4	0.780203	0.0115762	0.00702147	0.79256	0.869	0.0195	0.0107	0.865	FALSE	FALSE	FALSE	FALSE	FALSE	0.0296	-0.315	-0.344	0.0279	-0.157	-0.187	0.158	0.186
DNAJB6	O75190	0.209068	0.798332	0.306038	0.903155	0.372	0.827	0.339	0.938	FALSE	FALSE	FALSE	FALSE	FALSE	0.136	0.0267	-0.109	-0.0127	0.0505	-0.0856	0.0239	0.0112
DNAJC10	Q8IXB1	0.291228	0.0161648	0.0023748	0.0184116	0.463	0.0259	0.00405	0.0701	FALSE	FALSE	FALSE	FALSE	FALSE	0.117	-0.302	-0.419	0.294	-0.195	-0.313	0.107	0.401
DNAJC11	Q9NVH1	0.00052908	2.73e-06	0.00186061	0.53354	0.00936	3.09e-05	0.00326	0.67	FALSE	FALSE	FALSE	FALSE	FALSE	-0.402	-0.739	-0.337	0.0528	-0.483	-0.0815	0.256	0.309
DNAJC2	Q99543	0.54957	0.35344	0.14154	0.00317121	0.701	0.405	0.167	0.0242	FALSE	FALSE	FALSE	FALSE	FALSE	-0.0713	0.112	0.183	0.438	-0.0713	-1.78e-05	-0.183	0.255
DNAJC4	Q9NNZ3	0.678331	0.542556	0.314629	0.918104	0.8	0.591	0.348	0.949	FALSE	FALSE	FALSE	FALSE	FALSE	-0.168	0.248	0.416	0.0415	0.0716	0.24	-0.176	-0.135
DNAJC8	O75937	0.0651553	0.00173083	7.77e-05	0.0126431	0.176	0.00387	0.000214	0.0551	FALSE	FALSE	FALSE	FALSE	FALSE	-0.181	0.367	0.548	0.264	0.0719	0.253	-0.295	-0.0305
DNM1L	O00429	0.0184145	0.000185778	5.41e-06	0.0743726	0.0807	0.000611	2.92e-05	0.173	FALSE	FALSE	FALSE	FALSE	FALSE	0.271	-0.546	-0.817	-0.193	-0.157	-0.428	0.389	0.196
DNM2	P50570	0.391264	0.0118602	0.0566337	0.617462	0.563	0.0198	0.0719	0.739	FALSE	FALSE	FALSE	FALSE	FALSE	-0.138	-0.467	-0.33	-0.0793	-0.248	-0.111	0.219	0.14
DNPEP	Q9ULA0	0.626686	1.08e-05	6.06e-06	0.0698831	0.758	7.2e-05	3.18e-05	0.167	FALSE	FALSE	FALSE	FALSE	FALSE	-0.0412	0.64	0.681	0.166	0.268	0.31	-0.372	-0.206
DOHH	Q9BU89	0.329891	0.0125789	0.00217299	0.128319	0.504	0.0209	0.00374	0.254	FALSE	FALSE	FALSE	FALSE	FALSE	-0.127	0.373	0.5	0.205	0.103	0.23	-0.269	-0.0644
DOLPP1	Q86YN1	0.693268	0.166586	0.304107	0.577751	0.809	0.207	0.337	0.707	FALSE	FALSE	FALSE	FALSE	FALSE	-0.0489	-0.179	-0.13	-0.0693	-0.0846	-0.0356	0.0948	0.0254
DPH1	Q9BZG8	0.0496638	0.0195879	0.605579	0.00610454	0.149	0.0306	0.635	0.0351	FALSE	FALSE	FALSE	FALSE	FALSE	-0.183	-0.227	-0.0441	-0.283	-0.0889	0.0945	0.139	-0.144
DPH2	Q9BQC3	0.481928	0.0551991	0.0154393	0.106244	0.645	0.0768	0.022	0.222	FALSE	FALSE	FALSE	FALSE	FALSE	-0.0493	0.146	0.195	0.119	0.0307	0.08	-0.115	0.00439
DPH5	Q9H2P9	0.0583809	0.0056475	0.000190086	0.630483	0.164	0.0106	0.000448	0.749	FALSE	FALSE	FALSE	FALSE	FALSE	0.189	-0.309	-0.498	-0.0442	-0.0959	-0.285	0.213	0.168
DPM1	O60762	0.0837969	0.00622598	0.000282549	0.178788	0.207	0.0115	0.000632	0.319	FALSE	FALSE	FALSE	FALSE	FALSE	0.297	-0.529	-0.826	0.224	-0.246	-0.543	0.283	0.507
DPM3	Q9P2X0	0.37464	0.905629	0.317845	0.6964	0.549	0.921	0.352	0.796	FALSE	FALSE	FALSE	FALSE	FALSE	-0.0913	0.012	0.103	-0.0395	-0.00697	0.0843	-0.0189	-0.0584
DPP10	P42658	0.473297	0.000101478	3.74e-05	0.000452307	0.636	0.000381	0.00012	0.00736	FALSE	FALSE	FALSE	FALSE	FALSE	-0.0604	0.489	0.549	0.406	0.128	0.188	-0.361	0.0449
DPP3	Q9NY33	0.770014	0.0107221	0.00635549	0.901625	0.862	0.0183	0.00978	0.937	FALSE	FALSE	FALSE	FALSE	FALSE	0.02	-0.206	-0.226	0.00843	-0.1	-0.12	0.106	0.114
DPYSL2	Q16555	0.000760582	2.62e-06	0.00119286	0.000179114	0.012	3.03e-05	0.00222	0.00412	FALSE	FALSE	FALSE	FALSE	FALSE	0.256	0.498	0.241	0.309	0.236	-0.0208	-0.262	0.0471
DPYSL5	Q9BPU6	0.205828	0.00424203	0.0446241	0.0747147	0.369	0.00821	0.0578	0.174	FALSE	FALSE	FALSE	FALSE	FALSE	0.101	0.271	0.17	0.148	0.124	0.023	-0.147	0.000512
DR1	Q01658	0.00751843	0.547439	0.0223623	0.00439755	0.0481	0.596	0.0307	0.0292	FALSE	FALSE	FALSE	FALSE	FALSE	-0.478	-0.0902	0.388	-0.523	-0.0338	0.444	0.0563	-0.467
DRAP1	Q14919	0.0156884	0.761483	0.0271282	0.414889	0.0742	0.793	0.0366	0.564	FALSE	FALSE	FALSE	FALSE	FALSE	-0.362	-0.0393	0.323	-0.107	-0.0835	0.279	-0.0442	-0.151
DRG1	Q9Y295	0.00204894	0.633551	0.000919784	2.45e-05	0.0217	0.677	0.00176	0.00113	FALSE	FALSE	FALSE	FALSE	FALSE	-0.25	0.0303	0.281	0.438	-0.157	0.0934	-0.187	0.251
DRG2	P55039	0.786142	0.381107	0.259218	0.395269	0.873	0.434	0.291	0.547	FALSE	FALSE	FALSE	FALSE	FALSE	0.0289	-0.095	-0.124	0.0921	-0.0633	-0.0922	0.0317	0.124
DSG2	Q14126	0.0207831	0.208428	0.197718	0.049054	0.0867	0.253	0.227	0.133	FALSE	FALSE	FALSE	FALSE	FALSE	-0.181	-0.0892	0.0915	-0.148	-0.0528	0.128	0.0364	-0.112
DSG3	P32926	0.822402	0.00253369	0.00373971	0.364725	0.894	0.00532	0.00607	0.518	FALSE	FALSE	FALSE	FALSE	FALSE	-0.0312	-0.533	-0.502	-0.129	-0.242	-0.211	0.291	0.162
DSTN	P60981	0.234145	0.00130437	0.000186835	0.0562669	0.401	0.00305	0.000442	0.145	FALSE	FALSE	FALSE	FALSE	FALSE	0.0992	-0.341	-0.44	-0.169	-0.103	-0.203	0.237	0.0687
DTD2	Q96FN9	0.779187	0.0123116	0.0204148	0.364775	0.869	0.0205	0.0283	0.518	FALSE	FALSE	FALSE	FALSE	FALSE	0.109	1.14	1.03	0.357	0.506	0.398	-0.631	-0.273
DTNA	Q9Y4J8	0.580676	0.176686	0.0697203	0.074855	0.724	0.218	0.0874	0.174	FALSE	FALSE	FALSE	FALSE	FALSE	-0.076	0.193	0.269	0.264	0.0117	0.0877	-0.182	0.0821
DTNBP1	Q96EV8	0.854565	0.00146074	0.00199125	0.0943199	0.916	0.00336	0.00346	0.204	FALSE	FALSE	FALSE	FALSE	FALSE	-0.0318	-0.722	-0.69	-0.311	-0.291	-0.259	0.431	0.12
DTYMK	P23919	0.0302849	0.000110907	4.96e-06	0.551564	0.11	0.00041	2.78e-05	0.684	FALSE	FALSE	FALSE	FALSE	FALSE	0.219	-0.521	-0.74	-0.0538	-0.192	-0.411	0.329	0.275
DUS1L	Q6P1R4	0.771585	0.0928251	0.0560644	0.683797	0.864	0.122	0.0713	0.788	FALSE	FALSE	FALSE	FALSE	FALSE	-0.049	0.304	0.353	0.0688	0.122	0.171	-0.181	-0.112
DUS2	Q9NX74	0.840341	0.0097047	0.0139396	0.0210915	0.906	0.0168	0.02	0.0771	FALSE	FALSE	FALSE	FALSE	FALSE	-0.0164	-0.25	-0.233	0.215	-0.183	-0.166	0.0671	0.282
DUS3L	Q96G46	0.329575	1.23e-07	2.89e-07	0.0901626	0.504	5.84e-06	6.66e-06	0.198	FALSE	FALSE	FALSE	FALSE	FALSE	0.0624	0.757	0.694	0.114	0.365	0.303	-0.391	-0.277
DUSP3	P51452	0.242802	0.00458098	0.000599946	0.462548	0.412	0.0088	0.00122	0.607	FALSE	FALSE	FALSE	FALSE	FALSE	0.191	-0.553	-0.744	-0.118	-0.199	-0.391	0.354	0.236
DUSP9	Q99956	0.00317277	0.000716531	4.73e-06	0.0152067	0.0285	0.00186	2.69e-05	0.0621	FALSE	FALSE	FALSE	FALSE	FALSE	0.23	-0.285	-0.516	-0.175	-0.0413	-0.272	0.244	0.0687
DUT	P33316	0.760398	0.0379948	0.0652018	4.16e-05	0.856	0.0553	0.0821	0.0016	FALSE	FALSE	FALSE	FALSE	FALSE	-0.0261	-0.197	-0.171	-0.557	0.034	0.06	0.231	-0.325
DVL2	O14641	0.207102	0.0364112	0.00349906	0.859474	0.37	0.0533	0.00572	0.911	FALSE	FALSE	FALSE	FALSE	FALSE	0.299	-0.532	-0.831	-0.0403	-0.181	-0.48	0.351	0.31
DYNC1I2	Q13409	0.0478928	0.00299403	0.140445	0.376951	0.145	0.00613	0.166	0.53	FALSE	FALSE	FALSE	FALSE	FALSE	0.148	0.253	0.105	0.0609	0.148	0.000467	-0.105	-0.0438
DYNC1LI1	Q9Y6G9	0.878072	0.00308998	0.00403699	0.120946	0.929	0.00629	0.00651	0.244	FALSE	FALSE	FALSE	FALSE	FALSE	-0.0136	-0.329	-0.315	-0.146	-0.132	-0.118	0.198	0.0519
DYNC1LI2	O43237	0.0197911	0.363423	0.00378739	0.503738	0.085	0.415	0.00614	0.645	FALSE	FALSE	FALSE	FALSE	FALSE	0.35	-0.121	-0.472	-0.0885	0.049	-0.301	0.17	0.0819
DYNC2H1	Q8NCM8	0.789782	0.0570819	0.0906954	0.0991591	0.876	0.0791	0.111	0.212	FALSE	FALSE	FALSE	FALSE	FALSE	0.0558	0.435	0.38	0.369	0.139	0.0837	-0.296	0.0727
DYNLL1	P63167	0.146076	0.533029	0.375861	0.444494	0.297	0.583	0.41	0.591	FALSE	FALSE	FALSE	FALSE	FALSE	-0.519	-0.213	0.306	0.263	-0.302	0.217	-0.0889	0.174
DYNLL2	Q96FJ2	0.0453421	0.0389106	0.931486	0.000144923	0.14	0.0565	0.937	0.00364	FALSE	FALSE	FALSE	FALSE	FALSE	-0.184	-0.192	-0.00716	-0.469	-0.0246	0.16	0.167	-0.302
DYNLRB1	Q8TF09	0.194028	0.00464405	0.000481577	0.56102	0.356	0.0089	0.001	0.692	FALSE	FALSE	FALSE	FALSE	FALSE	-0.202	0.52	0.722	-0.0874	0.231	0.433	-0.289	-0.376
DYNLT1	P63172	0.154751	0.501775	0.0486154	0.847627	0.309	0.552	0.0626	0.904	FALSE	FALSE	FALSE	FALSE	FALSE	-0.183	0.0831	0.266	0.0235	-0.0101	0.173	-0.0932	-0.0697
EARS2	Q5JPH6	0.668042	1.88e-05	1.11e-05	0.846909	0.792	0.000107	4.82e-05	0.904	FALSE	FALSE	FALSE	FALSE	FALSE	0.0352	-0.583	-0.618	0.0158	-0.287	-0.322	0.296	0.312
EBNA1BP2	Q99848	0.000968339	0.00203443	0.658688	0.035174	0.014	0.00443	0.686	0.108	FALSE	FALSE	FALSE	FALSE	FALSE	-0.429	-0.386	0.0432	0.229	-0.357	0.0714	0.0283	0.258
EBP	Q15125	0.253511	0.0747368	0.458768	0.96506	0.422	0.101	0.493	0.977	FALSE	FALSE	FALSE	FALSE	FALSE	0.115	0.189	0.0735	-0.00429	0.124	0.00897	-0.0646	-0.0689
ECD	O95905	0.114383	0.776353	0.181805	0.480312	0.254	0.807	0.21	0.623	FALSE	FALSE	FALSE	FALSE	FALSE	0.25	0.0423	-0.207	-0.106	0.11	-0.14	0.0678	-0.0383
ECE1	P42892	0.954445	6.78e-05	6.26e-05	0.953884	0.975	0.000279	0.00018	0.97	FALSE	FALSE	FALSE	FALSE	FALSE	-0.0043	0.464	0.469	-0.00435	0.232	0.236	-0.232	-0.236
ECH1	Q13011	0.0165476	0.000112182	3.44e-06	0.0221949	0.0763	0.000414	2.16e-05	0.0798	FALSE	FALSE	FALSE	FALSE	FALSE	-0.264	0.552	0.815	0.248	0.148	0.411	-0.404	-0.156
ECHS1	P30084	0.0194996	0.00124258	2.41e-05	0.0132434	0.0839	0.00293	8.54e-05	0.0568	FALSE	FALSE	FALSE	FALSE	FALSE	0.181	-0.288	-0.469	-0.196	-0.0495	-0.231	0.238	0.0422
ECI2	O75521	0.0982553	0.311181	0.0156136	0.126351	0.229	0.361	0.0222	0.251	FALSE	FALSE	FALSE	FALSE	FALSE	0.157	-0.0924	-0.25	0.144	-0.0429	-0.2	0.0495	0.194
ECPAS	Q5VYK3	0.000777361	0.0779357	4.62e-05	0.276943	0.0122	0.105	0.000141	0.433	FALSE	FALSE	FALSE	FALSE	FALSE	0.302	-0.127	-0.429	0.0745	-0.00644	-0.309	0.12	0.195
ECSIT	Q9BQ95	0.196621	0.00590149	0.0653717	0.306823	0.359	0.011	0.0822	0.462	FALSE	FALSE	FALSE	FALSE	FALSE	-0.352	-0.878	-0.526	-0.275	-0.459	-0.106	0.42	0.145
EDC3	Q96F86	0.0505948	0.0199555	0.605453	0.374681	0.15	0.0311	0.635	0.528	FALSE	FALSE	FALSE	FALSE	FALSE	-0.221	-0.274	-0.0533	-0.0928	-0.169	0.0517	0.105	0.0122
EDC4	Q6P2E9	0.206438	0.000575443	8.04e-05	0.0425841	0.369	0.00157	0.00022	0.121	FALSE	FALSE	FALSE	FALSE	FALSE	0.131	-0.472	-0.604	-0.225	-0.147	-0.278	0.325	0.1
EDF1	O60869	0.000213288	0.00971424	4.02e-06	0.000605562	0.00514	0.0168	2.41e-05	0.00874	FALSE	FALSE	FALSE	FALSE	FALSE	-0.462	0.264	0.727	0.404	-0.0844	0.378	-0.349	0.0554
EDRF1	Q3B7T1	0.0527812	0.112177	0.00260453	0.457829	0.154	0.145	0.00438	0.603	FALSE	FALSE	FALSE	FALSE	FALSE	0.395	-0.314	-0.708	0.139	-0.093	-0.488	0.221	0.36
EEF1A1	P68104	0.020439	0.0478303	0.000480417	0.13786	0.0863	0.0676	0.001	0.268	FALSE	FALSE	FALSE	FALSE	FALSE	0.319	-0.262	-0.581	0.188	-0.0983	-0.417	0.164	0.352
EEF1A2	Q05639	0.00381842	0.140529	0.000295955	0.176309	0.0313	0.177	0.000657	0.316	FALSE	FALSE	FALSE	FALSE	FALSE	0.435	-0.188	-0.623	0.171	-0.028	-0.463	0.16	0.331
EEF1D	P29692	0.0101948	2.07e-05	0.0018598	0.000400695	0.0589	0.000116	0.00326	0.00703	FALSE	FALSE	FALSE	FALSE	FALSE	-0.189	-0.439	-0.249	-0.308	-0.19	-0.000461	0.249	-0.0589
EEF1G	P26641	0.346681	1.8e-07	8.19e-08	0.00201601	0.52	7.13e-06	4.97e-06	0.018	FALSE	FALSE	FALSE	FALSE	FALSE	0.0618	-0.748	-0.81	-0.255	-0.295	-0.357	0.453	0.198
EEF2	P13639	7e-05	9.26e-07	0.00315739	0.0113161	0.00261	1.72e-05	0.00521	0.0511	FALSE	FALSE	FALSE	FALSE	FALSE	0.347	0.557	0.21	0.169	0.323	-0.0242	-0.234	-0.065
EFL1	Q7Z2Z2	0.00266633	0.0145479	3.51e-05	0.636129	0.0252	0.0237	0.000113	0.753	FALSE	FALSE	FALSE	FALSE	FALSE	0.32	-0.239	-0.56	-0.04	-0.0297	-0.35	0.21	0.17
EFNB1	P98172	0.0116244	0.974844	0.012302	0.760177	0.0638	0.979	0.0179	0.843	FALSE	FALSE	FALSE	FALSE	FALSE	-0.615	-0.00652	0.608	-0.0632	-0.141	0.474	-0.135	-0.198
EFTUD2	Q15029	0.0309484	0.000134194	5.84e-06	0.0854809	0.111	0.000477	3.08e-05	0.19	FALSE	FALSE	FALSE	FALSE	FALSE	-0.146	0.341	0.487	0.111	0.106	0.252	-0.235	-0.124
EGFR	P00533	0.296675	0.422745	0.0806029	0.904827	0.47	0.476	0.0996	0.939	FALSE	FALSE	FALSE	FALSE	FALSE	0.239	-0.182	-0.421	-0.0267	-0.0244	-0.264	0.158	0.131
EGLN1	Q9GZT9	0.00259817	0.022529	4.75e-05	0.689777	0.0248	0.0346	0.000144	0.791	FALSE	FALSE	FALSE	FALSE	FALSE	0.433	-0.295	-0.728	0.0454	-0.0506	-0.483	0.244	0.29
EIF1	P41567	0.000923132	7.34e-07	0.00014053	0.0240752	0.0135	1.49e-05	0.000352	0.0843	FALSE	FALSE	FALSE	FALSE	FALSE	0.314	0.713	0.4	-0.182	0.48	0.167	-0.233	-0.414
EIF1AX	P47813	0.00098281	0.0145424	1.64e-05	0.150302	0.0141	0.0237	6.42e-05	0.284	FALSE	FALSE	FALSE	FALSE	FALSE	-0.405	0.262	0.668	0.139	-0.005	0.4	-0.267	-0.128
EIF2A	Q9BY44	0.996314	0.0229142	0.0231055	0.000668367	0.998	0.0352	0.0317	0.00936	FALSE	FALSE	FALSE	FALSE	FALSE	-0.00039	-0.219	-0.219	0.391	-0.207	-0.207	0.0116	0.403
EIF2AK2	P19525	0.874471	0.216536	0.16904	0.770125	0.927	0.261	0.197	0.85	FALSE	FALSE	FALSE	FALSE	FALSE	-0.0347	0.282	0.317	-0.0644	0.148	0.183	-0.134	-0.198
EIF2B1	Q14232	0.000131807	1.09e-05	0.0806226	0.671835	0.00397	7.25e-05	0.0996	0.78	FALSE	FALSE	FALSE	FALSE	FALSE	0.328	0.436	0.109	-0.0245	0.306	-0.0216	-0.13	-0.155
EIF2B2	P49770	0.425347	0.0516737	0.201062	0.266291	0.595	0.0725	0.231	0.422	FALSE	FALSE	FALSE	FALSE	FALSE	-0.062	-0.164	-0.102	0.0878	-0.119	-0.0574	0.0446	0.132
EIF2B3	Q9NR50	0.952927	0.000103452	0.000112568	0.300323	0.974	0.000387	0.000291	0.458	FALSE	FALSE	FALSE	FALSE	FALSE	-0.00442	-0.439	-0.434	-0.0795	-0.201	-0.196	0.238	0.159
EIF2B4	Q9UI10	0.00434981	0.243659	0.00057451	0.0826407	0.0341	0.29	0.00117	0.185	FALSE	FALSE	FALSE	FALSE	FALSE	0.447	-0.153	-0.6	0.238	-0.024	-0.471	0.129	0.367
EIF2B5	Q13144	0.174974	5.46e-05	8.98e-06	0.0299429	0.334	0.000237	4.2e-05	0.097	FALSE	FALSE	FALSE	FALSE	FALSE	0.129	-0.575	-0.704	-0.223	-0.2	-0.329	0.376	0.153
EIF2S1	P05198	8e-05	2.53e-06	0.015199	0.842773	0.00283	2.98e-05	0.0217	0.901	FALSE	FALSE	FALSE	FALSE	FALSE	-0.336	-0.492	-0.157	-0.011	-0.327	0.00832	0.165	0.154
EIF2S2	P20042	0.000441649	0.00141314	0.478845	0.0978492	0.00836	0.00326	0.513	0.209	FALSE	FALSE	FALSE	FALSE	FALSE	-0.333	-0.285	0.0488	0.121	-0.256	0.0776	0.0288	0.149
EIF2S3	P41091	0.00134217	2.13e-06	0.00049668	0.1932	0.0171	2.7e-05	0.00103	0.337	FALSE	FALSE	FALSE	FALSE	FALSE	-0.251	-0.539	-0.288	0.081	-0.353	-0.101	0.187	0.268
EIF3A	Q14152	0.121364	0.000612213	5.38e-05	0.250601	0.264	0.00165	0.000159	0.406	FALSE	FALSE	FALSE	FALSE	FALSE	0.172	-0.49	-0.661	0.124	-0.233	-0.405	0.257	0.381
EIF3B	P55884	0.0477067	0.00011518	6.84e-06	0.0106215	0.144	0.000423	3.46e-05	0.0494	FALSE	FALSE	FALSE	FALSE	FALSE	0.129	-0.341	-0.469	-0.178	-0.0937	-0.222	0.247	0.0691
EIF3E	P60228	0.0222074	6.96e-05	2.84e-06	0.0117541	0.09	0.000284	1.93e-05	0.0525	FALSE	FALSE	FALSE	FALSE	FALSE	0.211	-0.497	-0.708	-0.24	-0.136	-0.347	0.361	0.121
EIF3F	O00303	0.0712106	0.00144774	7.2e-05	0.0161455	0.187	0.00333	0.000201	0.0643	FALSE	FALSE	FALSE	FALSE	FALSE	0.172	-0.366	-0.538	-0.245	-0.0786	-0.25	0.287	0.0421
EIF3G	O75821	0.0176074	0.00705505	0.612319	0.0628742	0.0786	0.0127	0.641	0.155	FALSE	FALSE	FALSE	FALSE	FALSE	0.137	0.163	0.0255	0.101	0.0902	-0.0469	-0.0724	0.0291
EIF3I	Q13347	0.000330622	3.07e-06	3.35e-08	0.000652115	0.00701	3.36e-05	3.9e-06	0.00925	FALSE	FALSE	FALSE	FALSE	FALSE	0.304	-0.519	-0.823	-0.278	-0.114	-0.418	0.405	0.127
EIF3J	O75822	0.941425	0.000166095	0.000185167	0.387187	0.967	0.000559	0.00044	0.539	FALSE	FALSE	FALSE	FALSE	FALSE	0.00535	0.403	0.398	0.0641	0.187	0.182	-0.216	-0.152
EIF3K	Q9UBQ5	0.330355	0.47289	0.787895	0.0021375	0.505	0.523	0.805	0.0187	FALSE	FALSE	FALSE	FALSE	FALSE	0.0699	0.051	-0.0189	-0.276	0.112	0.0421	0.061	-0.215
EIF3L	Q9Y262	0.00276723	3.62e-05	5.39e-07	0.0472634	0.0261	0.000175	8.16e-06	0.129	FALSE	FALSE	FALSE	FALSE	FALSE	0.28	-0.49	-0.77	-0.162	-0.135	-0.415	0.356	0.194
EIF3M	Q7L2H7	0.0446208	0.00236034	7.43e-05	0.00368571	0.139	0.00502	0.000206	0.0262	FALSE	FALSE	FALSE	FALSE	FALSE	0.139	-0.243	-0.382	-0.227	-0.0299	-0.169	0.213	-0.0138
EIF4A2	Q14240	0.000557085	0.00552353	5.67e-06	0.0442093	0.00967	0.0104	3.01e-05	0.124	FALSE	FALSE	FALSE	FALSE	FALSE	0.369	-0.264	-0.633	-0.173	0.00388	-0.365	0.267	0.0942
EIF4A3	P38919	0.50883	1.61e-05	7.23e-06	0.355711	0.665	9.64e-05	3.58e-05	0.51	FALSE	FALSE	FALSE	FALSE	FALSE	0.0508	-0.552	-0.603	-0.0717	-0.245	-0.296	0.307	0.235
EIF4E	P06730	0.391863	0.955621	0.363455	0.0927868	0.563	0.964	0.398	0.202	FALSE	FALSE	FALSE	FALSE	FALSE	0.0786	-0.00502	-0.0836	-0.163	0.0578	-0.0208	0.0628	-0.0998
EIF4E2	O60573	0.392436	0.238812	0.0565637	0.92501	0.563	0.285	0.0719	0.952	FALSE	FALSE	FALSE	FALSE	FALSE	0.161	-0.226	-0.387	-0.0174	-0.0683	-0.23	0.158	0.14
EIF4G1	Q04637	0.208597	0.00151906	0.000191195	0.153333	0.372	0.00347	0.00045	0.288	FALSE	FALSE	FALSE	FALSE	FALSE	0.123	-0.39	-0.513	0.142	-0.2	-0.323	0.19	0.332
EIF4G2	P78344	0.155095	3.08e-05	5.02e-06	0.781762	0.309	0.000156	2.8e-05	0.858	FALSE	FALSE	FALSE	FALSE	FALSE	0.145	-0.656	-0.801	-0.027	-0.285	-0.43	0.371	0.344
EIF4H	Q15056	0.411888	0.12188	0.42631	0.0165102	0.583	0.156	0.461	0.0654	FALSE	FALSE	FALSE	FALSE	FALSE	-0.0526	-0.104	-0.0509	-0.175	-0.0211	0.0315	0.0824	-0.0928
EIF5	P55010	0.5464	0.00165431	0.000608393	0.00869385	0.699	0.00373	0.00123	0.044	FALSE	FALSE	FALSE	FALSE	FALSE	0.0421	-0.283	-0.325	-0.217	-0.0766	-0.119	0.206	-0.0108
EIF5A	P63241	0.00987098	0.100038	0.209651	0.00287897	0.0573	0.131	0.24	0.0227	FALSE	FALSE	FALSE	FALSE	FALSE	0.185	0.106	-0.0786	-0.227	0.156	-0.0288	0.0498	-0.177
EIF5B	O60841	0.762383	0.000172455	0.000271682	0.0160362	0.857	0.000574	0.00061	0.0641	FALSE	FALSE	FALSE	FALSE	FALSE	-0.0233	-0.425	-0.401	0.215	-0.272	-0.249	0.153	0.368
EIF6	P56537	0.20229	0.000506512	7.06e-05	0.148685	0.366	0.0014	0.000198	0.282	FALSE	FALSE	FALSE	FALSE	FALSE	-0.108	0.393	0.501	0.124	0.138	0.247	-0.254	-0.13
ELAVL2	Q12926	0.00138875	0.455797	0.000408697	0.419646	0.0173	0.507	0.00087	0.569	FALSE	FALSE	FALSE	FALSE	FALSE	-0.48	0.0865	0.566	0.0938	-0.1	0.379	-0.187	-0.0928
ELMOD2	Q8IZ81	0.122522	0.0170403	0.276046	0.988912	0.266	0.0271	0.309	0.994	FALSE	FALSE	FALSE	FALSE	FALSE	-0.392	-0.659	-0.268	0.00332	-0.428	-0.0369	0.231	0.234
ELOB	Q15370	0.775797	0.170447	0.264379	0.0428922	0.866	0.211	0.297	0.122	FALSE	FALSE	FALSE	FALSE	FALSE	0.0281	0.141	0.113	-0.221	0.133	0.105	-0.00838	-0.229
ELOC	Q15369	0.703806	0.00845777	0.00430269	0.000746152	0.816	0.0149	0.00689	0.0098	FALSE	FALSE	FALSE	FALSE	FALSE	0.0215	-0.178	-0.199	-0.257	-0.019	-0.0405	0.158	-0.0989
ELP1	O95163	0.0487794	0.000158363	8.97e-06	0.197681	0.147	0.00054	4.2e-05	0.344	FALSE	FALSE	FALSE	FALSE	FALSE	0.238	-0.61	-0.848	-0.147	-0.209	-0.447	0.401	0.254
ELP2	Q6IA86	0.855945	0.00989804	0.0137166	0.0344151	0.916	0.0171	0.0197	0.106	FALSE	FALSE	FALSE	FALSE	FALSE	-0.0148	-0.249	-0.234	-0.193	-0.0801	-0.0653	0.169	-0.0237
ELP3	Q9H9T3	0.00731126	0.00117552	1.17e-05	0.188502	0.047	0.00279	5.01e-05	0.332	FALSE	FALSE	FALSE	FALSE	FALSE	0.288	-0.383	-0.671	-0.122	-0.0887	-0.377	0.294	0.172
ELP6	Q0PNE2	4.83e-05	0.0166296	0.0035506	0.852813	0.00203	0.0265	0.00579	0.906	FALSE	FALSE	FALSE	FALSE	FALSE	-0.467	-0.202	0.265	0.0135	-0.221	0.246	-0.0192	-0.00566
EMC1	Q8N766	0.721667	0.603242	0.38734	0.0524601	0.827	0.648	0.422	0.138	FALSE	FALSE	FALSE	FALSE	FALSE	0.0374	-0.0548	-0.0922	0.223	-0.0738	-0.111	-0.0191	0.204
EMC10	Q5UCC4	0.0768602	0.0107847	0.284473	0.443005	0.195	0.0184	0.317	0.591	FALSE	FALSE	FALSE	FALSE	FALSE	0.285	0.448	0.164	-0.116	0.324	0.0396	-0.124	-0.24
EMC2	Q15006	0.92661	1.02e-05	1.14e-05	0.999911	0.96	6.93e-05	4.88e-05	1	FALSE	FALSE	FALSE	FALSE	FALSE	-0.00847	-0.703	-0.694	1.02e-05	-0.354	-0.345	0.349	0.349
EMC3	Q9P0I2	0.690705	0.180448	0.328212	0.0282048	0.807	0.222	0.362	0.0936	FALSE	FALSE	FALSE	FALSE	FALSE	0.0496	0.174	0.124	0.308	0.0223	-0.0273	-0.152	0.156
EMC6	Q9BV81	0.469868	0.0268485	0.0973234	0.217321	0.633	0.0406	0.118	0.366	FALSE	FALSE	FALSE	FALSE	FALSE	0.069	0.237	0.168	0.121	0.105	0.0363	-0.131	-0.0104
EMC7	Q9NPA0	0.146257	0.773782	0.230213	0.703521	0.297	0.805	0.261	0.802	FALSE	FALSE	FALSE	FALSE	FALSE	0.36	0.0678	-0.293	-0.0898	0.146	-0.214	0.0787	-0.0112
EMC9	Q9Y3B6	0.163705	0.00755884	0.101367	0.0647969	0.319	0.0135	0.123	0.158	FALSE	FALSE	FALSE	FALSE	FALSE	-0.465	-1.02	-0.558	-0.641	-0.468	-0.00242	0.555	-0.0852
EMD	P50402	0.00769833	0.00293257	0.58581	0.000204927	0.0491	0.00602	0.616	0.00439	FALSE	FALSE	FALSE	FALSE	FALSE	-0.269	-0.315	-0.0461	-0.453	-0.111	0.158	0.204	-0.25
EMG1	Q92979	0.299587	0.000120512	0.000608641	0.498069	0.473	0.00044	0.00123	0.641	FALSE	FALSE	FALSE	FALSE	FALSE	-0.133	-0.721	-0.588	0.0858	-0.415	-0.282	0.306	0.392
EML2	O95834	0.168993	0.00948753	0.121356	0.262493	0.325	0.0165	0.145	0.418	FALSE	FALSE	FALSE	FALSE	FALSE	0.184	0.395	0.21	0.148	0.206	0.0221	-0.188	-0.0404
EML4	Q9HC35	0.647744	0.000422122	0.000879817	0.304825	0.776	0.0012	0.0017	0.461	FALSE	FALSE	FALSE	FALSE	FALSE	-0.0403	-0.433	-0.393	0.0925	-0.25	-0.209	0.183	0.276
ENAH	Q8N8S7	0.0840104	9.64e-05	8.64e-06	0.0689156	0.207	0.000368	4.11e-05	0.165	FALSE	FALSE	FALSE	FALSE	FALSE	-0.121	0.384	0.505	0.128	0.13	0.251	-0.255	-0.126
ENDOD1	O94919	0.00959642	9.79e-05	2.24e-06	0.00899588	0.0566	0.000372	1.65e-05	0.0448	FALSE	FALSE	FALSE	FALSE	FALSE	-0.266	0.511	0.777	0.269	0.121	0.388	-0.389	-0.12
ENO3	P13929	0.759262	3.73e-05	2.5e-05	0.00202849	0.856	0.000179	8.75e-05	0.0181	FALSE	FALSE	FALSE	FALSE	FALSE	-0.0388	0.836	0.875	0.502	0.283	0.322	-0.553	-0.0514
ENOPH1	Q9UHY7	0.91798	0.168737	0.142887	0.0716809	0.954	0.209	0.169	0.17	FALSE	FALSE	FALSE	FALSE	FALSE	0.0114	-0.16	-0.172	-0.217	-0.023	-0.0344	0.137	-0.0798
ENPP1	P22413	0.910361	0.0201288	0.0164331	0.713368	0.949	0.0313	0.0233	0.809	FALSE	FALSE	FALSE	FALSE	FALSE	-0.0139	0.33	0.344	-0.0456	0.173	0.187	-0.157	-0.203
ENPP4	Q9Y6X5	0.246277	0.000125848	2.46e-05	0.766136	0.415	0.000454	8.64e-05	0.847	FALSE	FALSE	FALSE	FALSE	FALSE	-0.132	0.629	0.76	0.0327	0.273	0.405	-0.355	-0.323
ENY2	Q9NPA8	0.548375	0.000420318	0.00111391	0.40686	0.701	0.0012	0.00209	0.557	FALSE	FALSE	FALSE	FALSE	FALSE	0.0863	0.702	0.616	-0.12	0.403	0.316	-0.3	-0.42
EPB41	P11171	0.000560546	0.206211	7.85e-05	0.0382322	0.00967	0.25	0.000216	0.113	FALSE	FALSE	FALSE	FALSE	FALSE	-0.466	0.129	0.595	0.227	-0.109	0.357	-0.238	-0.0109
EPB41L2	O43491	0.404869	3.11e-05	1.08e-05	0.000132035	0.575	0.000157	4.74e-05	0.00342	FALSE	FALSE	FALSE	FALSE	FALSE	-0.0529	0.421	0.474	0.356	0.108	0.161	-0.313	0.043
EPB41L3	Q9Y2J2	0.211972	2.94e-06	7.8e-07	0.000172784	0.376	3.28e-05	9.05e-06	0.00402	FALSE	FALSE	FALSE	FALSE	FALSE	-0.097	0.653	0.75	0.412	0.199	0.296	-0.454	-0.0415
EPDR1	Q9UM22	0.501099	2.65e-06	1.31e-06	0.00230211	0.659	3.04e-05	1.2e-05	0.0198	FALSE	FALSE	FALSE	FALSE	FALSE	-0.0601	0.78	0.84	0.344	0.289	0.349	-0.491	-0.147
EPN1	Q9Y6I3	0.966477	0.00702772	0.00652186	0.438722	0.982	0.0127	0.01	0.587	FALSE	FALSE	FALSE	FALSE	FALSE	-0.00356	0.276	0.28	0.0667	0.12	0.124	-0.156	-0.0889
EPPK1	P58107	0.0540314	0.0072984	0.000220878	0.147503	0.155	0.0131	0.000508	0.28	FALSE	FALSE	FALSE	FALSE	FALSE	0.368	-0.562	-0.93	-0.265	-0.123	-0.491	0.439	0.174
EPS15	P42566	0.894897	0.00748868	0.00592147	0.067488	0.94	0.0134	0.00919	0.163	FALSE	FALSE	FALSE	FALSE	FALSE	-0.0123	0.3	0.312	0.185	0.1	0.113	-0.199	-0.014
EPS15L1	Q9UBC2	0.471138	2.37e-05	9.63e-06	0.239198	0.635	0.000127	4.37e-05	0.392	FALSE	FALSE	FALSE	FALSE	FALSE	-0.0687	0.654	0.723	0.115	0.281	0.35	-0.373	-0.258
ERCC6L	Q2NKX8	0.733232	0.0010548	0.000605453	0.589187	0.836	0.00258	0.00122	0.717	FALSE	FALSE	FALSE	FALSE	FALSE	-0.0411	0.524	0.565	0.0654	0.235	0.277	-0.289	-0.223
ERG28	Q9UKR5	0.0484217	0.00613069	0.26337	0.294122	0.146	0.0113	0.296	0.452	FALSE	FALSE	FALSE	FALSE	FALSE	0.231	0.353	0.122	0.114	0.206	-0.0251	-0.147	-0.0331
ERGIC1	Q969X5	0.119589	0.763501	0.194695	0.77511	0.262	0.795	0.224	0.853	FALSE	FALSE	FALSE	FALSE	FALSE	0.158	0.0288	-0.129	0.0274	0.0471	-0.111	0.0183	0.0456
ERGIC3	Q9Y282	0.11402	0.262447	0.601137	0.695558	0.253	0.31	0.631	0.796	FALSE	FALSE	FALSE	FALSE	FALSE	0.187	0.129	-0.0585	-0.0437	0.122	-0.0651	-0.00659	-0.0503
ERH	P84090	0.0121662	0.042756	0.000278557	0.00758695	0.0656	0.0613	0.000624	0.0401	FALSE	FALSE	FALSE	FALSE	FALSE	-0.374	0.285	0.659	-0.407	0.151	0.525	-0.134	-0.542
ERI3	O43414	0.807555	0.0938807	0.141079	0.628773	0.886	0.123	0.167	0.748	FALSE	FALSE	FALSE	FALSE	FALSE	-0.0404	-0.298	-0.257	-0.0806	-0.139	-0.0985	0.159	0.0784
ERLEC1	Q96DZ1	0.45147	0.346894	0.106146	0.412427	0.619	0.398	0.128	0.563	FALSE	FALSE	FALSE	FALSE	FALSE	0.208	-0.261	-0.469	-0.226	-0.0221	-0.23	0.239	0.0127
ERO1A	Q96HE7	0.0846885	0.0352576	0.00133804	0.109853	0.208	0.0517	0.00245	0.227	FALSE	FALSE	FALSE	FALSE	FALSE	-0.116	0.148	0.264	0.107	0.018	0.134	-0.13	-0.0228
ERP29	P30040	0.959982	0.0848122	0.077796	0.00359787	0.978	0.113	0.0964	0.0257	FALSE	FALSE	FALSE	FALSE	FALSE	-0.00509	0.188	0.194	-0.369	0.185	0.19	-0.00328	-0.372
ERP44	Q9BS26	0.917452	0.923075	0.841436	0.223504	0.954	0.935	0.855	0.373	FALSE	FALSE	FALSE	FALSE	FALSE	0.00697	-0.00649	-0.0135	-0.0849	0.0197	0.0127	0.0262	-0.0587
ESD	P10768	0.485582	4.47e-06	2.08e-06	0.0115325	0.648	4.23e-05	1.56e-05	0.0519	FALSE	FALSE	FALSE	FALSE	FALSE	-0.0613	0.726	0.787	0.259	0.283	0.344	-0.443	-0.184
ESS2	Q96DF8	0.313192	0.643609	0.15408	0.525673	0.487	0.685	0.181	0.663	FALSE	FALSE	FALSE	FALSE	FALSE	-0.29	0.13	0.42	-0.18	0.0376	0.327	-0.0927	-0.272
ESYT1	Q9BSJ8	0.795845	0.000828489	0.000546064	0.261127	0.88	0.0021	0.00112	0.417	FALSE	FALSE	FALSE	FALSE	FALSE	0.0167	-0.291	-0.308	-0.0749	-0.123	-0.139	0.168	0.0936
ESYT2	A0FGR8	0.36491	0.0613247	0.0117282	0.260525	0.539	0.0843	0.0171	0.417	FALSE	FALSE	FALSE	FALSE	FALSE	0.144	-0.319	-0.463	0.181	-0.169	-0.313	0.15	0.331
ETF1	P62495	0.00398676	0.00379913	1.79e-05	0.243857	0.0322	0.00745	6.83e-05	0.398	FALSE	FALSE	FALSE	FALSE	FALSE	0.268	-0.27	-0.539	-0.0904	-0.0455	-0.314	0.225	0.134
ETFA	P13804	0.134113	1.69e-05	0.000143156	0.0656214	0.282	9.97e-05	0.000356	0.16	FALSE	FALSE	FALSE	FALSE	FALSE	0.139	0.635	0.496	0.176	0.308	0.169	-0.327	-0.151
ETFB	P38117	0.00138908	9.45e-08	5.09e-06	0.00115249	0.0173	4.87e-06	2.83e-05	0.0126	FALSE	FALSE	FALSE	FALSE	FALSE	0.253	0.749	0.497	0.26	0.373	0.12	-0.376	-0.117
ETHE1	O95571	0.00866434	7.12e-06	2.95e-07	0.0271423	0.0533	5.62e-05	6.7e-06	0.0914	FALSE	FALSE	FALSE	FALSE	FALSE	-0.212	0.536	0.747	0.169	0.173	0.384	-0.363	-0.194
ETNK1	Q9HBU6	0.399421	0.333686	0.895215	0.513715	0.569	0.384	0.905	0.652	FALSE	FALSE	FALSE	FALSE	FALSE	0.109	0.125	0.0167	0.0837	0.069	-0.0397	-0.0564	0.0272
EWSR1	Q01844	0.0034603	0.646882	0.00157286	0.160532	0.0295	0.688	0.00282	0.296	FALSE	FALSE	FALSE	FALSE	FALSE	-0.539	0.0679	0.607	0.217	-0.155	0.384	-0.223	-0.00577
EXOC7	Q9UPT5	0.0527037	0.000490512	0.0189593	0.0596117	0.154	0.00137	0.0265	0.15	FALSE	FALSE	FALSE	FALSE	FALSE	-0.398	-0.902	-0.505	-0.385	-0.455	-0.0566	0.448	0.0632
EXOC8	Q8IYI6	0.436488	0.115226	0.384402	0.90302	0.605	0.148	0.419	0.938	FALSE	FALSE	FALSE	FALSE	FALSE	0.0927	0.197	0.104	0.0143	0.118	0.0253	-0.0788	-0.0645
EXOG	Q9Y2C4	0.0524714	0.00111991	4.59e-05	0.00429549	0.153	0.00269	0.00014	0.0289	FALSE	FALSE	FALSE	FALSE	FALSE	-0.287	0.582	0.869	0.476	0.1	0.387	-0.482	-0.00588
EXOSC1	Q9Y3B2	0.00258657	0.010021	2.62e-05	0.923342	0.0247	0.0173	9.05e-05	0.951	FALSE	FALSE	FALSE	FALSE	FALSE	0.379	-0.303	-0.682	-0.00953	-0.0543	-0.433	0.249	0.239
EXOSC10	Q01780	0.551575	0.00219064	0.000804627	0.434187	0.702	0.00473	0.00158	0.583	FALSE	FALSE	FALSE	FALSE	FALSE	0.0824	-0.538	-0.621	-0.109	-0.221	-0.304	0.317	0.208
EXOSC2	Q13868	0.566756	2.65e-06	1.45e-06	0.0152267	0.715	3.04e-05	1.26e-05	0.0621	FALSE	FALSE	FALSE	FALSE	FALSE	-0.0478	0.731	0.779	0.234	0.295	0.343	-0.436	-0.202
EXOSC3	Q9NQT5	0.219343	0.0790302	0.00812936	0.0543345	0.384	0.106	0.0122	0.141	FALSE	FALSE	FALSE	FALSE	FALSE	0.182	-0.271	-0.452	0.301	-0.165	-0.347	0.105	0.407
EXOSC4	Q9NPD3	0.457898	6.22e-05	2.29e-05	0.0292091	0.624	0.000263	8.26e-05	0.0959	FALSE	FALSE	FALSE	FALSE	FALSE	-0.0885	0.733	0.821	0.289	0.272	0.36	-0.461	-0.171
EXOSC5	Q9NQT4	0.781295	0.00314138	0.0019485	0.0390549	0.869	0.00638	0.0034	0.115	FALSE	FALSE	FALSE	FALSE	FALSE	0.0336	-0.448	-0.482	-0.277	-0.146	-0.18	0.302	0.0243
EXOSC7	Q15024	0.104999	9.2e-05	9.7e-06	0.0335627	0.239	0.000356	4.39e-05	0.105	FALSE	FALSE	FALSE	FALSE	FALSE	-0.197	0.676	0.872	0.271	0.221	0.418	-0.455	-0.184
EXOSC8	Q96B26	0.0616442	0.000592637	3.09e-05	0.624929	0.17	0.0016	0.000102	0.745	FALSE	FALSE	FALSE	FALSE	FALSE	-0.139	0.32	0.459	-0.0334	0.134	0.273	-0.187	-0.22
EXOSC9	Q06265	0.562162	0.000587348	0.000237039	0.0383707	0.711	0.00159	0.000541	0.114	FALSE	FALSE	FALSE	FALSE	FALSE	-0.0423	0.342	0.384	0.167	0.118	0.161	-0.223	-0.056
EZR	P15311	0.0408914	0.000162071	0.00666582	0.106242	0.133	0.000549	0.0102	0.222	FALSE	FALSE	FALSE	FALSE	FALSE	0.137	0.336	0.198	0.104	0.176	0.0389	-0.16	-0.0554
FADD	Q13158	0.721943	0.16342	0.282536	0.250521	0.827	0.203	0.315	0.406	FALSE	FALSE	FALSE	FALSE	FALSE	0.122	0.5	0.378	0.406	0.179	0.057	-0.321	0.0848
FAF1	Q9UNN5	0.682944	1.28e-06	1.95e-06	0.0255525	0.802	1.98e-05	1.5e-05	0.0873	FALSE	FALSE	FALSE	FALSE	FALSE	0.0291	0.677	0.647	0.18	0.301	0.271	-0.376	-0.196
FAF2	Q96CS3	0.0241924	0.000149029	5.42e-06	0.0451623	0.0955	0.000518	2.92e-05	0.126	FALSE	FALSE	FALSE	FALSE	FALSE	0.181	-0.396	-0.578	-0.157	-0.114	-0.295	0.283	0.126
FAIM	Q9NVQ4	0.0705841	0.0148311	0.000514736	0.0192453	0.186	0.024	0.00106	0.0719	FALSE	FALSE	FALSE	FALSE	FALSE	0.272	-0.393	-0.665	-0.373	-0.0353	-0.307	0.358	-0.0153
FAM114A1	Q8IWE2	0.464617	0.000558982	0.000179072	0.00109596	0.63	0.00153	0.000428	0.0123	FALSE	FALSE	FALSE	FALSE	FALSE	-0.109	0.7	0.809	0.639	0.163	0.272	-0.537	0.102
FAM114A2	Q9NRY5	0.580573	8.38e-05	0.000187303	0.45145	0.724	0.000329	0.000442	0.598	FALSE	FALSE	FALSE	FALSE	FALSE	0.0359	0.388	0.352	0.0493	0.191	0.155	-0.197	-0.148
FAM118B	Q9BPY3	0.791825	0.0127512	0.00793987	0.106341	0.877	0.0211	0.012	0.222	FALSE	FALSE	FALSE	FALSE	FALSE	0.046	-0.509	-0.555	-0.3	-0.168	-0.214	0.341	0.0408
FAM120A	Q9NZB2	0.381934	0.000681575	0.00302579	0.022106	0.555	0.0018	0.00501	0.0796	FALSE	FALSE	FALSE	FALSE	FALSE	-0.101	-0.525	-0.424	0.297	-0.362	-0.261	0.163	0.46
FAM136A	Q96C01	0.981716	0.0635898	0.0610908	0.00317778	0.991	0.0871	0.0772	0.0242	FALSE	FALSE	FALSE	FALSE	FALSE	-0.00257	0.227	0.23	-0.416	0.217	0.22	-0.0102	-0.426
FAM162A	Q96A26	0.0898795	0.00413646	0.000211672	0.222153	0.217	0.00803	0.000491	0.372	FALSE	FALSE	FALSE	FALSE	FALSE	-0.123	0.24	0.363	0.0855	0.0678	0.191	-0.172	-0.0866
FAM169A	Q9Y6X4	0.557705	0.33589	0.136031	0.722567	0.707	0.386	0.162	0.816	FALSE	FALSE	FALSE	FALSE	FALSE	0.333	-0.555	-0.888	-0.201	-0.144	-0.477	0.411	0.21
FAM234A	Q9H0X4	0.565302	0.000610989	0.00158275	0.453751	0.714	0.00165	0.00283	0.599	FALSE	FALSE	FALSE	FALSE	FALSE	0.0566	0.458	0.401	0.0741	0.225	0.168	-0.233	-0.159
FAM234B	A2RU67	0.105807	0.0205223	0.00100887	0.390476	0.24	0.0318	0.00192	0.542	FALSE	FALSE	FALSE	FALSE	FALSE	-0.294	0.453	0.747	0.149	0.116	0.41	-0.337	-0.188
FAM3C	Q92520	0.803979	0.00133419	0.000885005	0.0276652	0.884	0.0031	0.00171	0.0924	FALSE	FALSE	FALSE	FALSE	FALSE	-0.0144	0.243	0.258	-0.144	0.154	0.168	-0.0893	-0.233
FAM50A	Q14320	0.245412	0.29666	0.0408964	0.304241	0.414	0.347	0.0535	0.461	FALSE	FALSE	FALSE	FALSE	FALSE	0.0972	-0.0868	-0.184	-0.0854	0.00225	-0.095	0.0891	0.00368
FAM91A1	Q658Y4	0.152413	7.43e-06	4.93e-05	4.54e-05	0.305	5.74e-05	0.000149	0.00162	FALSE	FALSE	FALSE	FALSE	FALSE	-0.108	-0.567	-0.459	-0.464	-0.195	-0.0867	0.373	-0.0911
FAM98B	Q52LJ0	0.682315	0.847399	0.82733	0.37769	0.801	0.869	0.843	0.53	FALSE	FALSE	FALSE	FALSE	FALSE	0.176	0.0825	-0.0935	0.385	-0.011	-0.187	-0.0935	0.292
FANCD2	Q9BXW9	0.0489627	0.053038	0.00116319	0.213531	0.147	0.0743	0.00217	0.361	FALSE	FALSE	FALSE	FALSE	FALSE	0.23	-0.226	-0.456	0.137	-0.0895	-0.32	0.136	0.273
FANCI	Q9NVI1	0.403933	0.094198	0.0210118	0.952391	0.574	0.124	0.029	0.97	FALSE	FALSE	FALSE	FALSE	FALSE	0.12	-0.253	-0.372	0.00841	-0.0986	-0.218	0.154	0.163
FAR1	Q8WVX9	0.300369	0.259124	0.0443098	0.556112	0.474	0.307	0.0575	0.687	FALSE	FALSE	FALSE	FALSE	FALSE	0.404	-0.442	-0.846	0.225	-0.176	-0.58	0.266	0.491
FARSA	Q9Y285	0.00162556	2.11e-05	0.0120708	0.0148732	0.019	0.000117	0.0176	0.0613	FALSE	FALSE	FALSE	FALSE	FALSE	-0.374	-0.643	-0.269	0.259	-0.479	-0.106	0.163	0.422
FASTKD2	Q9NYY8	0.240097	0.00341145	0.00045388	0.199423	0.408	0.00685	0.000948	0.346	FALSE	FALSE	FALSE	FALSE	FALSE	0.101	-0.304	-0.405	-0.111	-0.0991	-0.2	0.205	0.0941
FASTKD5	Q7L8L6	0.491266	0.00540335	0.00162179	0.428019	0.652	0.0102	0.00289	0.577	FALSE	FALSE	FALSE	FALSE	FALSE	0.131	-0.641	-0.772	-0.152	-0.25	-0.381	0.391	0.24
FBL	P22087	0.549978	0.00055088	0.00147606	0.122249	0.701	0.00151	0.00266	0.245	FALSE	FALSE	FALSE	FALSE	FALSE	-0.0808	-0.637	-0.557	0.22	-0.394	-0.313	0.244	0.463
FBLIM1	Q8WUP2	0.393302	3.53e-06	9.55e-06	0.0585852	0.564	3.66e-05	4.34e-05	0.149	FALSE	FALSE	FALSE	FALSE	FALSE	0.0789	0.777	0.698	0.188	0.361	0.283	-0.416	-0.228
FBLN1	P23142	0.84344	0.00108876	0.00151332	0.0734456	0.908	0.00263	0.00273	0.172	FALSE	FALSE	FALSE	FALSE	FALSE	0.0227	0.497	0.475	-0.222	0.31	0.287	-0.187	-0.41
FBXO22	Q8NEZ5	0.0279388	2.86e-05	0.00110909	0.000219948	0.104	0.000146	0.00208	0.00454	FALSE	FALSE	FALSE	FALSE	FALSE	0.134	0.366	0.233	0.288	0.145	0.011	-0.222	0.0661
FBXO30	Q8TB52	0.0408221	0.157795	0.00290128	0.372195	0.133	0.197	0.00482	0.526	FALSE	FALSE	FALSE	FALSE	FALSE	0.533	-0.348	-0.88	-0.213	0.0126	-0.52	0.36	0.147
FBXW11	Q9UKB1	0.761805	0.0375272	0.0217569	0.290695	0.856	0.0547	0.03	0.448	FALSE	FALSE	FALSE	FALSE	FALSE	0.0621	-0.474	-0.536	0.222	-0.277	-0.339	0.197	0.419
FDFT1	P37268	0.120348	0.00942024	0.000566784	0.235704	0.263	0.0164	0.00115	0.389	FALSE	FALSE	FALSE	FALSE	FALSE	0.106	-0.198	-0.304	-0.0787	-0.0529	-0.159	0.145	0.0665
FDPS	P14324	0.0170427	8.54e-06	4.77e-07	0.000867611	0.0774	6.13e-05	7.74e-06	0.0108	FALSE	FALSE	FALSE	FALSE	FALSE	0.162	-0.456	-0.618	-0.262	-0.122	-0.284	0.334	0.0718
FDX1	P10109	0.0174775	0.0610954	0.000521638	0.0560371	0.0785	0.0841	0.00107	0.145	FALSE	FALSE	FALSE	FALSE	FALSE	-0.413	0.308	0.721	-0.315	0.129	0.543	-0.178	-0.494
FDXR	P22570	0.343151	0.000207507	5.21e-05	0.894327	0.517	0.000672	0.000155	0.933	FALSE	FALSE	FALSE	FALSE	FALSE	0.119	-0.66	-0.778	-0.0163	-0.296	-0.415	0.364	0.347
FEM1B	Q9UK73	0.386044	0.129733	0.0278655	0.287543	0.558	0.164	0.0376	0.445	FALSE	FALSE	FALSE	FALSE	FALSE	0.349	-0.634	-0.983	-0.432	-0.122	-0.471	0.513	0.0802
FEN1	P39748	0.815761	0.000330273	0.000231449	0.465769	0.89	0.000985	0.00053	0.61	FALSE	FALSE	FALSE	FALSE	FALSE	0.0388	-0.845	-0.884	0.123	-0.444	-0.482	0.402	0.524
FERMT2	Q96AC1	1.44e-05	0.00890684	0.00129632	0.0418247	0.000977	0.0156	0.00238	0.12	FALSE	FALSE	FALSE	FALSE	FALSE	0.427	0.181	-0.246	-0.131	0.23	-0.197	0.0489	-0.0823
FH	P07954	0.000165168	0.000300566	4.19e-07	0.0158862	0.0046	0.000913	7.45e-06	0.0639	FALSE	FALSE	FALSE	FALSE	FALSE	0.312	-0.289	-0.601	-0.157	-0.0274	-0.339	0.262	0.105
FHIT	P49789	0.0527466	0.127044	0.00296129	0.0394183	0.154	0.162	0.00491	0.115	FALSE	FALSE	FALSE	FALSE	FALSE	-0.606	0.46	1.07	-0.653	0.242	0.848	-0.219	-0.872
FHL2	Q14192	0.461807	0.000276046	9.23e-05	0.819556	0.627	0.00085	0.000247	0.886	FALSE	FALSE	FALSE	FALSE	FALSE	-0.0928	0.647	0.74	-0.0284	0.308	0.4	-0.34	-0.368
FHL3	Q13643	0.0188584	0.000790749	1.67e-05	0.734577	0.0818	0.00202	6.49e-05	0.825	FALSE	FALSE	FALSE	FALSE	FALSE	-0.331	0.555	0.886	-0.0416	0.205	0.536	-0.35	-0.391
FIP1L1	Q6UN15	0.303588	0.24013	0.0410129	0.511502	0.478	0.286	0.0536	0.65	FALSE	FALSE	FALSE	FALSE	FALSE	-0.11	0.126	0.236	0.0689	0.0185	0.128	-0.108	-0.0388
FIS1	Q9Y3D6	0.00486094	3.01e-06	0.000257623	0.651523	0.0365	3.34e-05	0.000583	0.764	FALSE	FALSE	FALSE	FALSE	FALSE	0.213	0.537	0.323	0.028	0.315	0.101	-0.222	-0.194
FKBP10	Q96AY3	0.479332	1.25e-05	5.4e-06	0.41855	0.642	8.1e-05	2.92e-05	0.568	FALSE	FALSE	FALSE	FALSE	FALSE	-0.0755	0.788	0.863	0.0867	0.353	0.429	-0.434	-0.348
FKBP14	Q9NWM8	0.132508	0.0239922	0.00145837	0.00829384	0.279	0.0366	0.00264	0.0427	FALSE	FALSE	FALSE	FALSE	FALSE	-0.189	0.305	0.495	-0.376	0.199	0.389	-0.106	-0.482
FKBP15	Q5T1M5	0.0776247	0.0949954	0.00321821	0.992842	0.196	0.125	0.00529	0.996	FALSE	FALSE	FALSE	FALSE	FALSE	0.273	-0.256	-0.528	-0.00128	-0.0594	-0.332	0.196	0.195
FKBP1A	P62942	0.508583	0.00169331	0.000565506	0.00215385	0.665	0.00381	0.00115	0.0187	FALSE	FALSE	FALSE	FALSE	FALSE	-0.108	0.658	0.766	-0.635	0.461	0.569	-0.197	-0.833
FKBP2	P26885	0.00335597	0.0370811	0.196381	0.939479	0.0292	0.0542	0.226	0.962	FALSE	FALSE	FALSE	FALSE	FALSE	0.566	0.359	-0.207	0.0117	0.318	-0.248	-0.0407	-0.029
FKBP3	Q00688	0.491899	0.00177084	0.00056492	0.000779297	0.652	0.00395	0.00115	0.0101	FALSE	FALSE	FALSE	FALSE	FALSE	-0.0565	0.329	0.385	0.369	0.058	0.115	-0.271	0.0982
FKBP4	Q02790	0.0143491	0.0110443	0.000104854	0.0106763	0.0715	0.0188	0.000274	0.0494	FALSE	FALSE	FALSE	FALSE	FALSE	0.184	-0.193	-0.377	-0.194	-0.00204	-0.186	0.191	-0.00325
FKBP5	Q13451	0.414005	0.000245432	7.35e-05	0.0609101	0.585	0.000773	0.000205	0.153	FALSE	FALSE	FALSE	FALSE	FALSE	0.0688	-0.438	-0.507	-0.17	-0.159	-0.228	0.279	0.109
FKBP9	O95302	0.168607	0.169872	0.0137068	0.713304	0.325	0.211	0.0197	0.809	FALSE	FALSE	FALSE	FALSE	FALSE	-0.143	0.142	0.285	-0.0365	0.0446	0.187	-0.0978	-0.134
FLAD1	Q8NFF5	0.0120917	0.00139452	1.88e-05	0.119582	0.0654	0.00323	7.11e-05	0.242	FALSE	FALSE	FALSE	FALSE	FALSE	0.258	-0.366	-0.623	-0.144	-0.0823	-0.34	0.283	0.139
FLG2	Q5D862	0.791399	0.257718	0.171316	0.828735	0.877	0.306	0.199	0.892	FALSE	FALSE	FALSE	FALSE	FALSE	0.193	-0.853	-1.05	0.158	-0.418	-0.611	0.435	0.593
FLNA	P21333	0.0110092	0.00759825	6.36e-05	0.289679	0.062	0.0135	0.000182	0.447	FALSE	FALSE	FALSE	FALSE	FALSE	0.322	-0.345	-0.667	-0.117	-0.0625	-0.385	0.282	0.165
FLNB	O75369	0.000366737	0.00292082	2.82e-06	0.05181	0.00741	0.006	1.92e-05	0.138	FALSE	FALSE	FALSE	FALSE	FALSE	0.304	-0.227	-0.531	-0.13	-0.00533	-0.309	0.222	0.0924
FLNC	Q14315	0.000151937	0.467174	5.37e-05	0.0422755	0.00439	0.518	0.000159	0.121	FALSE	FALSE	FALSE	FALSE	FALSE	0.435	-0.0572	-0.492	-0.175	0.124	-0.311	0.181	0.00605
FLOT2	Q14254	0.00139089	0.000180209	0.212736	0.0110751	0.0173	0.000595	0.243	0.0504	FALSE	FALSE	FALSE	FALSE	FALSE	-0.348	-0.455	-0.107	-0.249	-0.252	0.0954	0.203	-0.046
FMC1	Q96HJ9	0.424036	7.19e-07	3.38e-07	0.000447467	0.594	1.46e-05	6.97e-06	0.00734	FALSE	FALSE	FALSE	FALSE	FALSE	-0.0576	0.717	0.775	0.347	0.257	0.315	-0.46	-0.113
FMR1	Q06787	0.376486	0.00597226	0.00126432	0.453736	0.55	0.0111	0.00233	0.599	FALSE	FALSE	FALSE	FALSE	FALSE	0.157	-0.582	-0.739	0.132	-0.285	-0.441	0.297	0.429
FN3KRP	Q9HA64	0.212511	2.12e-05	4.52e-06	0.184725	0.376	0.000117	2.62e-05	0.327	FALSE	FALSE	FALSE	FALSE	FALSE	-0.116	0.631	0.747	0.124	0.255	0.372	-0.376	-0.251
FNTA	P49354	0.326548	4.34e-05	0.00017867	0.118371	0.501	0.000199	0.000428	0.24	FALSE	FALSE	FALSE	FALSE	FALSE	0.0702	0.454	0.384	0.116	0.215	0.145	-0.238	-0.122
FNTB	P49356	0.116373	0.0465182	0.00239233	0.277925	0.257	0.066	0.00408	0.434	FALSE	FALSE	FALSE	FALSE	FALSE	0.421	-0.555	-0.977	-0.282	-0.102	-0.523	0.453	0.172
FRRS1	Q6ZNA5	0.20734	0.293618	0.0331391	0.751573	0.37	0.343	0.044	0.837	FALSE	FALSE	FALSE	FALSE	FALSE	-0.177	0.146	0.323	0.0429	0.0179	0.195	-0.128	-0.085
FSD1	Q9BTV5	0.0885874	0.337591	0.0155285	0.0274584	0.215	0.388	0.0221	0.092	FALSE	FALSE	FALSE	FALSE	FALSE	0.418	-0.224	-0.642	0.57	-0.15	-0.568	0.0741	0.644
FSTL1	Q12841	0.942163	1.02e-05	9.35e-06	0.0596037	0.967	6.94e-05	4.29e-05	0.15	FALSE	FALSE	FALSE	FALSE	FALSE	-0.00753	0.793	0.801	0.214	0.341	0.349	-0.452	-0.238
FTH1	P02794	0.502643	0.02397	0.007099	0.0804113	0.66	0.0366	0.0108	0.182	FALSE	FALSE	FALSE	FALSE	FALSE	-0.188	0.713	0.901	-0.523	0.44	0.628	-0.273	-0.796
FTL	P02792	0.0963455	1.26e-05	1.71e-06	0.18029	0.226	8.12e-05	1.39e-05	0.321	FALSE	FALSE	FALSE	FALSE	FALSE	-0.118	0.493	0.611	-0.0926	0.24	0.358	-0.253	-0.346
FTO	Q9C0B1	0.722193	0.000909895	0.000512453	0.239369	0.828	0.00228	0.00106	0.392	FALSE	FALSE	FALSE	FALSE	FALSE	-0.0206	0.257	0.277	-0.0703	0.141	0.161	-0.116	-0.186
FTSJ3	Q8IY81	0.624757	0.644359	0.977689	0.446235	0.757	0.686	0.98	0.593	FALSE	FALSE	FALSE	FALSE	FALSE	-0.118	-0.112	0.00672	0.186	-0.132	-0.0135	-0.0202	0.166
FUBP3	Q96I24	0.000221004	2.03e-07	6.85e-05	0.42204	0.00523	7.57e-06	0.000193	0.572	FALSE	FALSE	FALSE	FALSE	FALSE	-0.334	-0.719	-0.385	-0.051	-0.43	-0.0962	0.289	0.238
FUCA1	P04066	0.571161	0.000281489	0.000120692	0.0262842	0.719	0.000862	0.000309	0.089	FALSE	FALSE	FALSE	FALSE	FALSE	-0.0634	0.577	0.64	0.28	0.203	0.266	-0.374	-0.0942
FUCA2	Q9BTY2	0.436491	0.00269131	0.000719225	0.0458358	0.605	0.00559	0.00143	0.127	FALSE	FALSE	FALSE	FALSE	FALSE	0.103	-0.497	-0.6	-0.289	-0.151	-0.254	0.347	0.0578
FUNDC1	Q8IVP5	0.699161	8.37e-05	0.000145906	0.746894	0.814	0.000329	0.000361	0.834	FALSE	FALSE	FALSE	FALSE	FALSE	0.0537	0.833	0.779	0.0448	0.419	0.365	-0.414	-0.369
FUNDC2	Q9BWH2	0.0506474	1.53e-05	0.00029807	0.0572848	0.15	9.3e-05	0.000661	0.147	FALSE	FALSE	FALSE	FALSE	FALSE	0.167	0.566	0.399	0.161	0.284	0.118	-0.282	-0.12
FUT2	Q10981	0.147105	0.00341114	0.0520189	0.0397584	0.298	0.00685	0.0667	0.116	FALSE	FALSE	FALSE	FALSE	FALSE	0.27	0.648	0.378	0.405	0.291	0.0203	-0.358	0.0471
FXN	Q16595	0.290361	0.0448569	0.00639207	0.0217826	0.463	0.0639	0.00982	0.0785	FALSE	FALSE	FALSE	FALSE	FALSE	-0.171	0.349	0.52	-0.413	0.235	0.406	-0.114	-0.527
FXR1	P51114	0.750211	0.266755	0.163054	0.383146	0.849	0.315	0.191	0.535	FALSE	FALSE	FALSE	FALSE	FALSE	0.0484	-0.173	-0.222	0.135	-0.108	-0.157	0.0652	0.2
FXR2	P51116	0.0142891	3.52e-05	0.00272797	0.0454872	0.0713	0.000171	0.00456	0.126	FALSE	FALSE	FALSE	FALSE	FALSE	-0.295	-0.685	-0.391	0.228	-0.473	-0.179	0.212	0.44
G3BP1	Q13283	0.0477045	7.65e-06	0.000132422	0.335323	0.144	5.81e-05	0.000335	0.491	FALSE	FALSE	FALSE	FALSE	FALSE	-0.168	-0.607	-0.439	-0.0759	-0.327	-0.158	0.281	0.205
G3BP2	Q9UN86	0.00188297	2.09e-05	0.0101776	0.716389	0.0207	0.000116	0.015	0.811	FALSE	FALSE	FALSE	FALSE	FALSE	-0.28	-0.492	-0.212	-0.0254	-0.31	-0.03	0.183	0.157
G6PD	P11413	0.00360219	7.21e-05	1.02e-06	0.166655	0.0305	0.000294	1.05e-05	0.305	FALSE	FALSE	FALSE	FALSE	FALSE	0.209	-0.353	-0.562	-0.0836	-0.103	-0.313	0.25	0.166
GAA	P10253	0.0132303	0.00418707	4.62e-05	0.332854	0.0687	0.00812	0.000141	0.489	FALSE	FALSE	FALSE	FALSE	FALSE	-0.339	0.415	0.754	0.116	0.0937	0.433	-0.321	-0.205
GABARAP	O95166	0.180217	0.305859	0.0296965	0.0467008	0.34	0.356	0.0398	0.128	FALSE	FALSE	FALSE	FALSE	FALSE	-0.295	0.222	0.517	-0.464	0.153	0.448	-0.0688	-0.532
GABARAPL2	P60520	0.314082	0.731384	0.187414	0.380953	0.488	0.765	0.216	0.532	FALSE	FALSE	FALSE	FALSE	FALSE	0.0775	-0.0258	-0.103	-0.067	0.0232	-0.0543	0.0491	-0.018
GABPA	Q06546	0.00726648	0.0149854	0.6875	0.0293554	0.0469	0.0242	0.713	0.0961	FALSE	FALSE	FALSE	FALSE	FALSE	-0.355	-0.311	0.0443	-0.27	-0.177	0.178	0.134	-0.136
GAK	O14976	0.0376493	0.128045	0.00215394	0.603481	0.127	0.163	0.00371	0.729	FALSE	FALSE	FALSE	FALSE	FALSE	0.38	-0.264	-0.644	-0.0856	-0.0157	-0.395	0.248	0.163
GALE	Q14376	0.511416	0.0197026	0.00599977	0.158155	0.667	0.0308	0.00928	0.294	FALSE	FALSE	FALSE	FALSE	FALSE	0.189	-0.764	-0.953	-0.423	-0.229	-0.418	0.535	0.112
GALK1	P51570	0.0243734	0.00017458	6.16e-06	0.0213519	0.0957	0.00058	3.21e-05	0.0775	FALSE	FALSE	FALSE	FALSE	FALSE	0.24	-0.515	-0.755	-0.247	-0.136	-0.376	0.379	0.133
GALM	Q96C23	0.293231	0.000660206	0.00406382	0.202465	0.466	0.00175	0.00655	0.349	FALSE	FALSE	FALSE	FALSE	FALSE	-0.194	-0.835	-0.64	-0.238	-0.406	-0.212	0.428	0.19
GALNT1	Q10472	0.0110527	0.453266	0.0432993	0.876213	0.062	0.504	0.0563	0.92	FALSE	FALSE	FALSE	FALSE	FALSE	0.693	0.175	-0.517	-0.036	0.27	-0.423	0.0944	0.0585
GALNT2	Q10471	0.0206715	0.217176	0.188743	0.120827	0.0863	0.262	0.218	0.244	FALSE	FALSE	FALSE	FALSE	FALSE	0.204	0.0983	-0.105	0.126	0.0684	-0.135	-0.0299	0.0965
GALNT7	Q86SF2	0.570255	0.726725	0.365851	0.817166	0.718	0.761	0.4	0.885	FALSE	FALSE	FALSE	FALSE	FALSE	0.127	-0.0777	-0.204	0.0513	-0.02	-0.147	0.0577	0.109
GALT	P07902	0.14376	7.97e-06	5.61e-05	0.077721	0.294	5.9e-05	0.000165	0.179	FALSE	FALSE	FALSE	FALSE	FALSE	0.132	0.674	0.542	-0.164	0.411	0.279	-0.263	-0.427
GAMT	Q14353	0.255195	0.399114	0.751973	0.0970465	0.424	0.453	0.773	0.208	FALSE	FALSE	FALSE	FALSE	FALSE	-0.125	-0.091	0.0336	-0.188	-0.0295	0.095	0.0615	-0.127
GAN	Q9H2C0	0.00315196	0.0604883	0.000120273	0.455123	0.0284	0.0833	0.000309	0.6	FALSE	FALSE	FALSE	FALSE	FALSE	0.275	-0.152	-0.427	-0.0561	0.00675	-0.268	0.159	0.103
GANAB	Q14697	0.00562486	2.73e-05	6.45e-07	0.00763134	0.04	0.000142	8.51e-06	0.0402	FALSE	FALSE	FALSE	FALSE	FALSE	0.19	-0.384	-0.574	-0.18	-0.0997	-0.289	0.284	0.104
GAPVD1	Q14C86	0.000409073	3.4e-05	1.83e-07	0.0018253	0.00807	0.000168	6.36e-06	0.017	FALSE	FALSE	FALSE	FALSE	FALSE	0.327	-0.441	-0.768	-0.266	-0.0724	-0.399	0.369	0.103
GARS1	P41250	0.00213336	4.36e-05	5.34e-07	0.00344479	0.0219	0.000199	8.15e-06	0.0251	FALSE	FALSE	FALSE	FALSE	FALSE	0.227	-0.374	-0.601	-0.211	-0.0776	-0.305	0.296	0.0856
GART	P22102	0.00199371	5.7e-05	6.19e-07	0.00689671	0.0215	0.000245	8.5e-06	0.0378	FALSE	FALSE	FALSE	FALSE	FALSE	0.289	-0.457	-0.746	-0.237	-0.0971	-0.386	0.36	0.123
GATD1	Q8NB37	0.793673	0.128725	0.196168	0.862255	0.878	0.163	0.226	0.912	FALSE	FALSE	FALSE	FALSE	FALSE	-0.0558	-0.343	-0.287	0.037	-0.195	-0.139	0.148	0.185
GBA1	P04062	0.0294817	0.643533	0.0672585	0.617613	0.108	0.685	0.0844	0.739	FALSE	FALSE	FALSE	FALSE	FALSE	-0.242	-0.0458	0.196	0.0494	-0.0957	0.146	-0.0499	-0.000466
GBE1	Q04446	0.366958	0.102395	0.0201881	0.0233227	0.541	0.133	0.028	0.0824	FALSE	FALSE	FALSE	FALSE	FALSE	0.281	-0.533	-0.814	-0.789	0.00111	-0.28	0.534	-0.255
GBF1	Q92538	0.80945	0.000154254	0.000220736	0.0768236	0.887	0.00053	0.000508	0.178	FALSE	FALSE	FALSE	FALSE	FALSE	-0.0171	-0.396	-0.379	-0.136	-0.168	-0.151	0.228	0.092
GCA	P28676	0.0606125	0.000154145	0.0042359	0.00337124	0.168	0.00053	0.00679	0.0248	FALSE	FALSE	FALSE	FALSE	FALSE	-0.288	-0.787	-0.498	-0.516	-0.336	-0.0478	0.45	-0.0662
GCC1	Q96CN9	0.440073	0.725742	0.667417	0.537827	0.609	0.761	0.694	0.673	FALSE	FALSE	FALSE	FALSE	FALSE	-0.14	-0.0628	0.077	0.111	-0.0941	0.0457	-0.0313	0.0797
GCC2	Q8IWJ2	0.3481	0.112899	0.471476	0.978957	0.521	0.146	0.506	0.987	FALSE	FALSE	FALSE	FALSE	FALSE	-0.215	-0.379	-0.164	-0.00593	-0.242	-0.0266	0.137	0.131
GCDH	Q92947	0.432899	0.0102255	0.0025174	0.890901	0.602	0.0176	0.00425	0.932	FALSE	FALSE	FALSE	FALSE	FALSE	0.107	-0.411	-0.518	-0.0185	-0.174	-0.281	0.237	0.218
GCFC2	P16383	0.116837	0.21667	0.701585	0.581772	0.257	0.261	0.724	0.709	FALSE	FALSE	FALSE	FALSE	FALSE	-0.184	-0.141	0.0424	-0.0612	-0.101	0.0824	0.0401	-0.0211
GCHFR	P30047	0.145754	0.238015	0.0172222	0.0754542	0.296	0.284	0.0242	0.175	FALSE	FALSE	FALSE	FALSE	FALSE	-0.11	0.0873	0.197	-0.138	0.0506	0.16	-0.0366	-0.174
GCLC	P48506	0.00618394	0.3912	0.029614	0.61105	0.0428	0.444	0.0397	0.734	FALSE	FALSE	FALSE	FALSE	FALSE	0.322	0.0845	-0.237	0.0495	0.11	-0.212	0.0259	0.0754
GCLM	P48507	0.0262276	0.00856537	0.000138504	0.00251321	0.0999	0.0151	0.000347	0.0208	FALSE	FALSE	FALSE	FALSE	FALSE	0.182	-0.227	-0.408	-0.277	0.00136	-0.18	0.228	-0.0489
GDI1	P31150	0.0831464	0.00455648	0.000214762	0.00192053	0.206	0.00876	0.000497	0.0175	FALSE	FALSE	FALSE	FALSE	FALSE	0.144	-0.269	-0.412	-0.307	-0.0217	-0.165	0.247	-0.0601
GDI2	P50395	0.00335494	6.66e-05	9.25e-07	0.00377958	0.0292	0.000276	9.83e-06	0.0267	FALSE	FALSE	FALSE	FALSE	FALSE	0.252	-0.424	-0.676	-0.247	-0.0872	-0.339	0.337	0.0895
GDPGP1	Q6ZNW5	0.537305	0.119376	0.0405857	0.490783	0.689	0.153	0.0531	0.634	FALSE	FALSE	FALSE	FALSE	FALSE	0.241	-0.641	-0.882	-0.27	-0.193	-0.434	0.448	0.178
GEMIN4	P57678	0.958006	0.00351496	0.00320748	0.974709	0.977	0.00702	0.00528	0.984	FALSE	FALSE	FALSE	FALSE	FALSE	0.00776	-0.538	-0.546	0.00467	-0.268	-0.276	0.27	0.274
GEMIN5	Q8TEQ6	0.443517	3.45e-05	1.29e-05	0.126079	0.611	0.000169	5.37e-05	0.251	FALSE	FALSE	FALSE	FALSE	FALSE	0.0545	-0.468	-0.522	-0.114	-0.192	-0.246	0.276	0.162
GEMIN6	Q8WXD5	0.00450361	0.116512	0.000287388	0.000891286	0.0348	0.149	0.000641	0.011	FALSE	FALSE	FALSE	FALSE	FALSE	-0.295	0.141	0.436	-0.376	0.0904	0.386	-0.0502	-0.426
GET3	O43681	0.528435	0.00315249	0.00970199	0.0414821	0.681	0.0064	0.0144	0.119	FALSE	FALSE	FALSE	FALSE	FALSE	-0.0344	-0.201	-0.166	-0.123	-0.0783	-0.0439	0.122	-0.000143
GET4	Q7L5D6	0.507794	0.554069	0.222358	0.0568962	0.665	0.602	0.253	0.146	FALSE	FALSE	FALSE	FALSE	FALSE	0.101	-0.0904	-0.192	-0.316	0.0592	-0.0422	0.15	-0.167
GFM2	Q969S9	0.0303288	0.601545	0.076775	0.775238	0.11	0.646	0.0953	0.853	FALSE	FALSE	FALSE	FALSE	FALSE	-0.193	-0.0417	0.152	-0.0227	-0.0635	0.13	-0.0219	-0.0445
GGA1	Q9UJY5	0.175541	0.00281409	0.000279384	0.00869356	0.334	0.00581	0.000625	0.044	FALSE	FALSE	FALSE	FALSE	FALSE	-0.115	0.306	0.421	0.254	0.0608	0.176	-0.246	0.00884
GGA3	Q9NZ52	0.151638	0.366878	0.0309106	0.145522	0.304	0.419	0.0413	0.278	FALSE	FALSE	FALSE	FALSE	FALSE	-0.203	0.124	0.327	-0.206	0.0627	0.266	-0.061	-0.267
GGCT	O75223	0.451558	4.37e-05	1.63e-05	0.062404	0.619	0.000199	6.42e-05	0.155	FALSE	FALSE	FALSE	FALSE	FALSE	-0.0899	0.765	0.854	0.24	0.3	0.39	-0.465	-0.225
GGCX	P38435	0.745414	0.474664	0.69144	0.306022	0.845	0.525	0.716	0.462	FALSE	FALSE	FALSE	FALSE	FALSE	0.0942	0.21	0.115	0.304	0.0523	-0.0419	-0.157	0.147
GGPS1	O95749	0.196834	0.00709741	0.000716481	0.0200772	0.359	0.0128	0.00142	0.0745	FALSE	FALSE	FALSE	FALSE	FALSE	-0.202	0.487	0.689	0.4	0.0931	0.295	-0.394	0.00621
GGT1	P19440	0.472948	0.011645	0.00321608	0.0466015	0.636	0.0195	0.00529	0.128	FALSE	FALSE	FALSE	FALSE	FALSE	0.0699	-0.286	-0.356	0.211	-0.178	-0.248	0.107	0.319
GGT7	Q9UJ14	0.401892	0.0129117	0.00285589	0.992847	0.572	0.0213	0.00475	0.996	FALSE	FALSE	FALSE	FALSE	FALSE	-0.111	0.381	0.492	-0.00117	0.163	0.274	-0.218	-0.219
GHDC	Q8N2G8	0.132011	0.370623	0.500745	0.505161	0.279	0.423	0.535	0.646	FALSE	FALSE	FALSE	FALSE	FALSE	0.295	0.169	-0.126	0.125	0.127	-0.168	-0.0419	0.0827
GHITM	Q9H3K2	0.0135406	0.00084939	1.4e-05	0.200394	0.0693	0.00215	5.73e-05	0.346	FALSE	FALSE	FALSE	FALSE	FALSE	-0.252	0.391	0.643	0.116	0.104	0.355	-0.288	-0.171
GID8	Q9NWU2	0.00643755	0.570434	0.00237064	0.000934273	0.0439	0.617	0.00404	0.0113	FALSE	FALSE	FALSE	FALSE	FALSE	-0.4	0.0692	0.469	-0.536	0.0687	0.469	-0.000506	-0.537
GIGYF2	Q6Y7W6	0.00916119	0.00542676	0.768945	0.21482	0.055	0.0102	0.788	0.362	FALSE	FALSE	FALSE	FALSE	FALSE	-0.24	-0.263	-0.0227	0.0996	-0.216	0.0237	0.0465	0.146
GINS1	Q14691	0.262175	8.19e-06	2.26e-06	0.0471002	0.431	6.01e-05	1.65e-05	0.129	FALSE	FALSE	FALSE	FALSE	FALSE	0.102	-0.69	-0.791	-0.193	-0.271	-0.373	0.419	0.225
GINS2	Q9Y248	0.0608393	0.205864	0.00578207	0.00513416	0.168	0.25	0.00899	0.0324	FALSE	FALSE	FALSE	FALSE	FALSE	0.147	-0.0944	-0.241	-0.246	0.0511	-0.0959	0.145	-0.101
GINS3	Q9BRX5	0.138092	0.00894298	0.141178	0.00840213	0.286	0.0156	0.167	0.0431	FALSE	FALSE	FALSE	FALSE	FALSE	-0.245	-0.488	-0.243	-0.494	-0.182	0.0632	0.306	-0.187
GINS4	Q9BRT9	0.46742	0.00058096	0.00195531	0.000182613	0.631	0.00158	0.00341	0.00417	FALSE	FALSE	FALSE	FALSE	FALSE	-0.0465	-0.299	-0.252	-0.346	-0.0744	-0.0279	0.224	-0.122
GIPC1	O14908	0.0393385	0.000156779	7.72e-06	0.177428	0.13	0.000536	3.77e-05	0.317	FALSE	FALSE	FALSE	FALSE	FALSE	0.184	-0.447	-0.631	-0.113	-0.149	-0.333	0.298	0.185
[truncated: 2,071 more rows]
