# Supplementary material for: Exploring the anticancer mechanism of cardiac glycosides using proteome integral solubility alteration approach
Source: Cancer Med. 2024 Sep 30;13(18):e70252. doi: 10.1002/cam4.70252 (PMC11442762; doi:10.1002/cam4.70252)
Supplement: Supplementary file 4 — Table S3: [file CAM4-13-e70252-s004.xlsx]

## Sheet: Annotation
Gene	original_id	Digitoxin_vs_DMSO_significant	Digoxin_vs_DMSO_significant	Ouabain_vs_DMSO_significant	Gene ID	Type	Tax ID	Homologene Gene ID	Homologene Gene Tax ID	Gene Symbol	Description	Biological Process (GO)	Kinase Class (UniProt)	Protein Function (Protein Atlas)	Subcellular Location (Protein Atlas)	Drug (DrugBank)	Canonical Pathways	Hallmark Gene Sets	R-HSA-156842 Eukaryotic Translation Elongat	CORUM:308 60S ribosomal subunit, cytopla	GO:0034660 ncRNA metabolic process	hsa05014 Amyotrophic lateral sclerosis	R-HSA-72203 Processing of Capped Intron-Co	R-HSA-6798695 Neutrophil degranulation	GO:0055086 nucleobase-containing small mo	GO:0006520 amino acid metabolic process	GO:0006091 generation of precursor metabo	WP5355 Metabolic Epileptic Disorders	R-HSA-5653656 Vesicle-mediated transport	CORUM:3040 Multisynthetase complex	WP3925 Amino acid metabolism	WP4290 Metabolic reprogramming in col	R-HSA-15869 Metabolism of nucleotides	hsa00270 Cysteine and methionine metabo	WP3888 VEGFA VEGFR2 signaling	GO:0044282 small molecule catabolic proce	GO:0061024 membrane organization	GO:0071826 protein-RNA complex organizati	TotalEvidenceCount
57505	Q5JTZ9	1	1	0	57505	Gene_ID	H. sapiens	57505	H. sapiens	AARS2	alanyl-tRNA synthetase 2, mitochondrial	GO:0070143 mitochondrial alanyl-tRNA aminoacylation;GO:0006419 alanyl-tRNA aminoacylation;GO:0070127 tRNA aminoacylation for mitochondrial protein translation		Human disease related genes:Congenital disorders of metabolism:Congenital disorders of lipid/glycolipid metabolism; Enzymes; ENZYME proteins:Ligase; Disease related genes; Potential drug targets; Human disease related genes:Congenital disorders of metabolism:Mitochondrial diseases; Predicted intracellular proteins; Human disease related genes:Nervous system diseases:Neurodegenerative diseases; Ca…	Mitochondria (Enhanced)	Alanine			1	0	1	0	0	0	0	1	0	0	0	1	0	0	0	0	0	0	0	0	2
60496	Q9NRN7	0	1	0	60496	Gene_ID	H. sapiens	60496	H. sapiens	AASDHPPT	aminoadipate-semialdehyde dehydrogenase-phosphopantetheinyl transferase	GO:0009085 lysine biosynthetic process;GO:0019878 lysine biosynthetic process via aminoadipic acid;GO:0009258 10-formyltetrahydrofolate catabolic process		ENZYME proteins:Transferases; Enzymes; Predicted intracellular proteins					0	0	0	0	0	0	0	1	0	0	0	0	0	0	0	0	0	0	0	0	1
18	P80404	1	1	0	18	Gene_ID	H. sapiens	18	H. sapiens	ABAT	4-aminobutyrate aminotransferase	GO:0009450 gamma-aminobutyric acid catabolic process;GO:1902722 positive regulation of prolactin secretion;GO:1904448 regulation of aspartate secretion		Enzymes; Human disease related genes:Congenital disorders of metabolism:Congenital disorders of amino acid metabolism; Disease related genes; ENZYME proteins:Transferases; FDA approved drug targets:Small molecule drugs; Predicted intracellular proteins	Mitochondria (Supported)	Pyridoxal phosphate; Pyruvic acid; Glutamic acid; Alanine; Phenelzine; Vigabatrin; (4e)-4-Aminohex-4-Enoic Acid; 4-Amino Hexanoic Acid		(M5906)HALLMARK ESTROGEN RESPONSE EARLY; (M5939)HALLMARK P53 PATHWAY	0	0	0	0	0	0	0	1	0	0	1	0	0	0	0	0	0	1	0	0	2
55324	Q9NUQ8	0	1	0	55324	Gene_ID	H. sapiens	55324	H. sapiens	ABCF3	ATP binding cassette subfamily F member 3	GO:0051607 defense response to virus;GO:0140546 defense response to symbiont;GO:0009615 response to virus		Predicted intracellular proteins; Transporters:Primary Active Transporters	Cytosol (Approved); Additional: Nucleoli				0	0	0	0	0	0	0	0	0	0	0	0	0	0	0	0	0	0	0	0	1
83451	Q8NFV4	0	1	1	83451	Gene_ID	H. sapiens	83451	H. sapiens	ABHD11	abhydrolase domain containing 11	GO:0044255 cellular lipid metabolic process;GO:0006629 lipid metabolic process;GO:0044237 cellular metabolic process		Predicted intracellular proteins; Disease related genes; Human disease related genes:Other congenital disorders:Chromosomal abnormalities	Mitochondria (Supported)				0	0	0	0	0	0	0	0	0	0	0	0	0	0	0	0	0	0	0	0	2
58527	Q9P1F3	0	1	0	58527	Gene_ID	H. sapiens	58527	H. sapiens	ABRACL	ABRA C-terminal like	GO:0032970 regulation of actin filament-based process;GO:0050794 regulation of cellular process;GO:0050789 regulation of biological process		Predicted intracellular proteins	Nucleoplasm (Approved); Additional: Cytosol				0	0	0	0	0	0	0	0	0	0	0	0	0	0	0	0	0	0	0	0	1
10449	P42765	1	1	0	10449	Gene_ID	H. sapiens	10449	H. sapiens	ACAA2	acetyl-CoA acyltransferase 2	GO:1902109 negative regulation of mitochondrial membrane permeability involved in apoptotic process;GO:1901029 negative regulation of mitochondrial outer membrane permeabilization involved in apoptotic signaling pathway;GO:0035795 negative regulation of mitochondrial membrane permeability		ENZYME proteins:Hydrolases; ENZYME proteins:Transferases; Enzymes; Predicted intracellular proteins	Mitochondria (Supported)			(M5935)HALLMARK FATTY ACID METABOLISM; (M5905)HALLMARK ADIPOGENESIS; (M5936)HALLMARK OXIDATIVE PHOSPHORYLATION	0	0	0	0	0	0	0	1	0	0	0	0	0	0	0	0	0	1	1	0	2
34	P11310	0	1	0	34	Gene_ID	H. sapiens	34	H. sapiens	ACADM	acyl-CoA dehydrogenase medium chain	GO:0019254 carnitine metabolic process, CoA-linked;GO:0045329 carnitine biosynthetic process;GO:0051793 medium-chain fatty acid catabolic process		Enzymes; Human disease related genes:Congenital disorders of metabolism:Congenital disorders of amino acid metabolism; Disease related genes; Potential drug targets; Predicted intracellular proteins; ENZYME proteins:Oxidoreductases; Human disease related genes:Congenital disorders of metabolism:Congenital disorders of lipid/glycolipid metabolism	Mitochondria (Enhanced)	Octanoyl-Coenzyme A; Flavin adenine dinucleotide; 3-thiaoctanoyl-CoA	(M106)PID HNF3B PATHWAY	(M5935)HALLMARK FATTY ACID METABOLISM; (M5905)HALLMARK ADIPOGENESIS; (M5936)HALLMARK OXIDATIVE PHOSPHORYLATION	0	0	0	0	0	0	0	0	1	1	0	0	1	0	0	0	0	0	0	0	1
23527	Q15057	1	1	0	23527	Gene_ID	H. sapiens	23527	H. sapiens	ACAP2	ArfGAP with coiled-coil, ankyrin repeat and PH domains 2	GO:1990090 cellular response to nerve growth factor stimulus;GO:1990089 response to nerve growth factor;GO:0032456 endocytic recycling		Predicted intracellular proteins	Endosomes (Approved)		(M86)PID ARF6 PATHWAY		0	0	0	0	0	0	0	0	0	0	0	0	0	0	0	0	0	0	0	0	2
39	Q9BWD1	1	1	0	39	Gene_ID	H. sapiens	39	H. sapiens	ACAT2	acetyl-CoA acetyltransferase 2	GO:0006635 fatty acid beta-oxidation;GO:0019395 fatty acid oxidation;GO:0034440 lipid oxidation		ENZYME proteins:Transferases; Enzymes; Predicted intracellular proteins	Cytosol (Approved); Additional: Nucleoplasm	S-Hydroxycysteine; Coenzyme A		(M5892)HALLMARK CHOLESTEROL HOMEOSTASIS; (M5935)HALLMARK FATTY ACID METABOLISM	0	0	0	0	0	0	0	0	0	1	0	0	0	0	0	0	0	1	0	0	2
47	P53396	0	1	0	47	Gene_ID	H. sapiens	47	H. sapiens	ACLY	ATP citrate lyase	GO:0006101 citrate metabolic process;GO:0006107 oxaloacetate metabolic process;GO:0006085 acetyl-CoA biosynthetic process		Citric acid cycle related proteins; Enzymes; ENZYME proteins:Transferases; FDA approved drug targets:Small molecule drugs; Cancer-related genes:Candidate cancer biomarkers; Predicted intracellular proteins	Cytosol (Enhanced); Additional: Nucleoplasm	Bempedoic acid		(M5905)HALLMARK ADIPOGENESIS; (M5924)HALLMARK MTORC1 SIGNALING	1	0	0	0	0	1	1	1	1	0	0	0	1	0	0	0	0	0	0	0	1
11332	O00154	1	1	0	11332	Gene_ID	H. sapiens	11332	H. sapiens	ACOT7	acyl-CoA thioesterase 7	GO:0036116 long-chain fatty-acyl-CoA catabolic process;GO:1900533 palmitic acid metabolic process;GO:1900535 palmitic acid biosynthetic process		ENZYME proteins:Hydrolases; Enzymes; Predicted intracellular proteins	Cytosol (Supported); Additional: Nucleoplasm				0	0	0	0	0	0	1	1	0	1	0	0	0	0	0	0	0	1	0	0	2
2180	P33121	0	1	0	2180	Gene_ID	H. sapiens	2180	H. sapiens	ACSL1	acyl-CoA synthetase long chain family member 1	GO:0010747 positive regulation of long-chain fatty acid import across plasma membrane;GO:0140214 positive regulation of long-chain fatty acid import into cell;GO:0034201 response to oleic acid		ENZYME proteins:Ligase; Enzymes; Predicted intracellular proteins	Vesicles (Uncertain)	Adenosine phosphate; ATP		(M5949)HALLMARK PEROXISOME; (M5948)HALLMARK BILE ACID METABOLISM; (M5935)HALLMARK FATTY ACID METABOLISM	1	0	0	0	0	0	1	0	1	0	0	0	0	0	0	0	0	0	0	0	1
71	P63261	0	1	0	71	Gene_ID	H. sapiens	71	H. sapiens	ACTG1	actin gamma 1	GO:0150111 regulation of transepithelial transport;GO:1902396 protein localization to bicellular tight junction;GO:0098974 postsynaptic actin cytoskeleton organization		Human disease related genes:Congenital malformations:Other congenital malformations; Disease related genes; Human disease related genes:Nervous system diseases:Ear disease; Predicted intracellular proteins		Copper; Artenimol	(M16801)SIG REGULATION OF THE ACTIN CYTOSKELETON BY RHO GTPASES	(M5892)HALLMARK CHOLESTEROL HOMEOSTASIS; (M5915)HALLMARK APICAL JUNCTION	0	0	0	1	0	0	0	0	1	0	1	0	0	0	0	0	1	0	0	1	1
87	P12814	1	1	0	87	Gene_ID	H. sapiens	87	H. sapiens	ACTN1	actinin alpha 1	GO:0051639 actin filament network formation;GO:0030220 platelet formation;GO:0036344 platelet morphogenesis		Human disease related genes:Cardiovascular diseases:Hematologic diseases; FDA approved drug targets:Biotech drugs; Disease related genes; Predicted intracellular proteins	Actin filaments;Focal adhesion sites (Approved); Additional: Cytosol;Plasma membrane	Human calcitonin; Copper	(M165)PID SYNDECAN 4 PATHWAY; (M232)PID ECADHERIN STABILIZATION PATHWAY; (M71)PID ILK PATHWAY	(M5908)HALLMARK ANDROGEN RESPONSE; (M5915)HALLMARK APICAL JUNCTION	0	0	0	0	0	0	0	0	0	0	0	0	0	0	0	0	0	0	0	0	2
88	P35609	0	1	1	88	Gene_ID	H. sapiens	88	H. sapiens	ACTN2	actinin alpha 2	GO:0051695 actin filament uncapping;GO:0086097 phospholipase C-activating angiotensin-activated signaling pathway;GO:0030035 microspike assembly		Human disease related genes:Cardiovascular diseases:Cardiac diseases; Disease related genes; Potential drug targets; Human disease related genes:Musculoskeletal diseases:Muscular diseases; Predicted intracellular proteins; Transporters:Accessory Factors Involved in Transport	Actin filaments (Approved); Additional: Cytosol			(M5909)HALLMARK MYOGENESIS; (M5915)HALLMARK APICAL JUNCTION; (M5921)HALLMARK COMPLEMENT	0	0	0	1	0	0	0	0	0	0	1	0	0	0	0	0	0	0	0	1	2
81	O43707	1	1	0	81	Gene_ID	H. sapiens	81	H. sapiens	ACTN4	actinin alpha 4	GO:0032415 regulation of sodium:proton antiporter activity;GO:0032417 positive regulation of sodium:proton antiporter activity;GO:0030050 vesicle transport along actin filament		Human disease related genes:Urinary system diseases:Kidney diseases; Disease related genes; Predicted intracellular proteins	Actin filaments (Approved); Additional: Cytosol		(M186)PID PDGFRB PATHWAY	(M5893)HALLMARK MITOTIC SPINDLE; (M5915)HALLMARK APICAL JUNCTION	0	0	0	0	0	0	0	0	0	0	0	0	0	0	0	0	0	0	0	0	2
95	Q03154	0	1	0	95	Gene_ID	H. sapiens	95	H. sapiens	ACY1	aminoacylase 1	GO:0006520 amino acid metabolic process;GO:0019752 carboxylic acid metabolic process;GO:0043436 oxoacid metabolic process		Enzymes; Human disease related genes:Congenital disorders of metabolism:Congenital disorders of amino acid metabolism; Disease related genes; Peptidases:Metallopeptidases; Potential drug targets; ENZYME proteins:Hydrolases; Predicted intracellular proteins	Vesicles (Approved)	Aspartic acid; Acetylcysteine; Copper			0	0	0	0	0	0	0	1	0	1	0	0	0	0	0	0	0	0	0	0	1
100	P00813	0	1	0	100	Gene_ID	H. sapiens	100	H. sapiens	ADA	adenosine deaminase	GO:0002901 mature B cell apoptotic process;GO:0046111 xanthine biosynthetic process;GO:0060169 negative regulation of adenosine receptor signaling pathway		Human disease related genes:Immune system diseases:Primary immunodeficiency; Enzymes; Disease related genes; FDA approved drug targets:Small molecule drugs; ENZYME proteins:Hydrolases; Predicted intracellular proteins	Plasma membrane (Supported); Additional: Cytosol	Pentostatin; Dipyridamole; FR221647; 7,8-dihydroinosine; FR117016; FR236913; 6-hydroxy-1,6-dihydro purine nucleoside; FR-234938; FR239087; FR230513; 1-Deaza-Adenosine; Nebularine; (2S,3R)-3-(6-amino-9H-purin-9-yl)nonan-2-ol; 1-((1R)-1-(HYDROXYMETHYL)-3-{6-[(3-PHENYLPROPANOYL)AMINO]-1H-INDOL-1-YL}PROPYL)-1H-IMIDAZOLE-4-CARBOXAMIDE; 1-{(1R,2S)-2-HYDROXY-1-[2-(2-NAPHTHYLOXY)ETHYL]PROPYL}-1H-IMIDAZON…	(M236)PID DELTA NP63 PATHWAY; (M256)PID TAP63 PATHWAY; (M19)PID P73PATHWAY	(M5898)HALLMARK DNA REPAIR; (M5939)HALLMARK P53 PATHWAY	0	0	0	0	0	0	1	1	0	1	0	0	0	0	1	0	0	0	0	0	1
10939	Q9Y4W6	1	0	0	10939	Gene_ID	H. sapiens	10939	H. sapiens	AFG3L2	AFG3 like matrix AAA peptidase subunit 2	GO:0060013 righting reflex;GO:0036444 calcium import into the mitochondrion;GO:0034982 mitochondrial protein processing		Human disease related genes:Nervous system diseases:Eye disease; Enzymes; Disease related genes; Peptidases:Metallopeptidases; Potential drug targets; Human disease related genes:Congenital disorders of metabolism:Mitochondrial diseases; Human disease related genes:Nervous system diseases:Neurodegenerative diseases	Mitochondria (Supported)	ATP		(M5936)HALLMARK OXIDATIVE PHOSPHORYLATION	0	0	0	1	0	0	0	0	0	0	0	0	0	0	0	0	0	0	1	0	1
191	P23526	1	1	0	191	Gene_ID	H. sapiens	191	H. sapiens	AHCY	adenosylhomocysteinase	GO:0033353 S-adenosylmethionine cycle;GO:0046500 S-adenosylmethionine metabolic process;GO:0006730 one-carbon metabolic process		Enzymes; Human disease related genes:Congenital disorders of metabolism:Congenital disorders of amino acid metabolism; Disease related genes; Potential drug targets; ENZYME proteins:Hydrolases; Predicted intracellular proteins	Cytosol (Supported)	(1'R,2'S)-9-(2-Hydroxy-3'-Keto-Cyclopenten-1-yl)Adenine; 3'-Oxo-Adenosine; D-Eritadenine; Copper		(M5947)HALLMARK IL2 STAT5 SIGNALING; (M5934)HALLMARK XENOBIOTIC METABOLISM	1	0	0	0	0	0	0	0	0	0	0	0	0	0	0	1	0	0	0	0	2
83543	Q9BQI0	1	0	0	83543	Gene_ID	H. sapiens	83543	H. sapiens	AIF1L	allograft inflammatory factor 1 like	GO:0097178 ruffle assembly;GO:0031529 ruffle organization;GO:0051017 actin filament bundle assembly		Predicted intracellular proteins					0	0	0	0	0	0	0	0	0	0	0	0	0	0	0	0	0	0	0	0	1
9255	Q12904	0	1	0	9255	Gene_ID	H. sapiens	9255	H. sapiens	AIMP1	aminoacyl tRNA synthetase complex interacting multifunctional protein 1	GO:0070094 positive regulation of glucagon secretion;GO:0070092 regulation of glucagon secretion;GO:0001937 negative regulation of endothelial cell proliferation		Predicted intracellular proteins; Disease related genes; Human disease related genes:Congenital disorders of metabolism:Congenital disorders of lipid/glycolipid metabolism; Predicted secreted proteins	Cytosol (Enhanced)				1	0	0	0	0	0	0	0	0	0	0	1	0	0	0	0	0	0	0	0	1
7965	Q13155	1	1	0	7965	Gene_ID	H. sapiens	7965	H. sapiens	AIMP2	aminoacyl tRNA synthetase complex interacting multifunctional protein 2	GO:0060510 type II pneumocyte differentiation;GO:0061140 lung secretory cell differentiation;GO:0060479 lung cell differentiation		Disease related genes; Human disease related genes:Congenital disorders of metabolism:Congenital disorders of lipid/glycolipid metabolism; Predicted intracellular proteins	Cytosol (Approved)			(M5928)HALLMARK MYC TARGETS V2; (M5926)HALLMARK MYC TARGETS V1	1	0	0	0	0	0	0	0	0	0	0	1	0	0	0	0	0	0	0	0	2
204	P54819	0	1	0	204	Gene_ID	H. sapiens	204	H. sapiens	AK2	adenylate kinase 2	GO:0006172 ADP biosynthetic process;GO:0009180 purine ribonucleoside diphosphate biosynthetic process;GO:0009136 purine nucleoside diphosphate biosynthetic process	yes	Human disease related genes:Immune system diseases:Primary immunodeficiency; Enzymes; Disease related genes; ENZYME proteins:Transferases; Potential drug targets; Predicted intracellular proteins	Mitochondria (Approved)	Bis(Adenosine)-5'-Pentaphosphate; Imidazole		(M5905)HALLMARK ADIPOGENESIS; (M5925)HALLMARK E2F TARGETS	0	0	0	0	0	0	1	0	0	1	0	0	0	0	1	0	0	0	0	0	1
9590	Q02952	1	0	0	9590	Gene_ID	H. sapiens	9590	H. sapiens	AKAP12	A-kinase anchoring protein 12	GO:0034352 positive regulation of glial cell apoptotic process;GO:1900143 positive regulation of oligodendrocyte apoptotic process;GO:0061869 regulation of hepatic stellate cell migration		Cancer-related genes:Candidate cancer biomarkers; Predicted intracellular proteins	Cytosol;Plasma membrane (Enhanced)			(M5908)HALLMARK ANDROGEN RESPONSE; (M5891)HALLMARK HYPOXIA; (M5953)HALLMARK KRAS SIGNALING UP	0	0	0	0	0	0	0	0	0	0	0	0	0	0	0	0	0	0	0	0	1
231	P15121	1	1	0	231	Gene_ID	H. sapiens	231	H. sapiens	AKR1B1	aldo-keto reductase family 1 member B	GO:0046370 fructose biosynthetic process;GO:0019853 L-ascorbic acid biosynthetic process;GO:1901336 lactone biosynthetic process		Enzymes; FDA approved drug targets:Small molecule drugs; Cancer-related genes:Candidate cancer biomarkers; Predicted intracellular proteins; ENZYME proteins:Oxidoreductases	Cytosol (Supported); Additional: Nucleoplasm	Glutathione; NADH; Sulindac; Inhibitor Idd 384; alpha-D-glucose 6-phosphate; Alrestatin; Fidarestat; (S,R)-fidarestat; Zenarestat; Tolrestat; N-Acetylalanine; Sorbinil; IDD552; Cacodylic acid; Nicotinamide adenine dinucleotide phosphate; Citric acid; Ranirestat; Pimagedine; QR-333; Exisulind; (2-{[(4-BROMO-2-FLUOROBENZYL)AMINO]CARBONYL}-5-CHLOROPHENOXY)ACETIC ACID; (5-CHLORO-2-{[(3-NITROBENZYL)AM…			0	0	0	0	0	0	0	1	1	1	0	0	0	0	0	0	0	0	0	0	2
8574	O43488	0	1	0	8574	Gene_ID	H. sapiens	8574	H. sapiens	AKR7A2	aldo-keto reductase family 7 member A2	GO:0044597 daunorubicin metabolic process;GO:0030638 polyketide metabolic process;GO:0030647 aminoglycoside antibiotic metabolic process		ENZYME proteins:Oxidoreductases; Enzymes; Predicted intracellular proteins	Cytosol (Supported); Additional: Golgi apparatus				0	0	0	0	0	0	0	0	1	1	0	0	0	0	0	0	0	0	0	0	1
208	P31751	0	1	0	208	Gene_ID	H. sapiens	208	H. sapiens	AKT2	AKT serine/threonine kinase 2	GO:0071486 cellular response to high light intensity;GO:0097473 retinal rod cell apoptotic process;GO:0010748 negative regulation of long-chain fatty acid import across plasma membrane	yes	Enzymes; Human disease related genes:Cancers:Cancers of the breast and female genital organs; Disease related genes; ENZYME proteins:Transferases; RAS pathway related proteins; Human disease related genes:Congenital disorders of metabolism:Other congenital disorders of metabolism; Potential drug targets; Cancer-related genes:Candidate cancer biomarkers; Kinases:AGC Ser/Thr protein kinases; Predic…	Cytosol;Nucleoplasm;Vesicles (Supported)	N-[(1S)-2-amino-1-phenylethyl]-5-(1H-pyrrolo[2,3-b]pyridin-4-yl)thiophene-2-carboxamide; 4-(4-CHLOROPHENYL)-4-[4-(1H-PYRAZOL-4-YL)PHENYL]PIPERIDINE; ISOQUINOLINE-5-SULFONIC ACID (2-(2-(4-CHLOROBENZYLOXY)ETHYLAMINO)ETHYL)AMIDE; (2S)-1-(1H-INDOL-3-YL)-3-{[5-(3-METHYL-1H-INDAZOL-5-YL)PYRIDIN-3-YL]OXY}PROPAN-2-AMINE	(M12771)SA PTEN PATHWAY; (M18895)SA TRKA RECEPTOR; (M184)PID ECADHERIN KERATINOCYTE PATHWAY	(M5909)HALLMARK MYOGENESIS; (M5915)HALLMARK APICAL JUNCTION; (M5953)HALLMARK KRAS SIGNALING UP	1	0	0	1	0	0	0	0	1	1	1	0	0	0	0	0	0	0	1	0	1
210	P13716	1	1	0	210	Gene_ID	H. sapiens	210	H. sapiens	ALAD	aminolevulinate dehydratase	GO:0010266 response to vitamin B1;GO:0070541 response to platinum ion;GO:0009635 response to herbicide		ENZYME proteins:Lyases; Human disease related genes:Congenital disorders of metabolism:Congenital disorders of cofactor/vitamin metabolism; Enzymes; Disease related genes; FDA approved drug targets:Small molecule drugs; Predicted intracellular proteins	Cytosol (Approved)	Aminolevulinic acid; Delta-Amino Valeric Acid; Laevulinic Acid; 4-Oxosebacic Acid; Porphobilinogen; 3-(2-Aminoethyl)-4-(Aminomethyl)Heptanedioic Acid; 4,7-Dioxosebacic Acid; 5-hydroxyvaleric acid		(M5935)HALLMARK FATTY ACID METABOLISM; (M5945)HALLMARK HEME METABOLISM	0	0	0	0	0	1	0	0	0	0	0	0	0	0	0	0	0	0	0	0	2
213	P02768	1	1	0	213	Gene_ID	H. sapiens	213	H. sapiens	ALB	albumin	GO:0072732 cellular response to calcium ion starvation;GO:0051902 negative regulation of mitochondrial depolarization;GO:1904180 negative regulation of membrane depolarization		Disease related genes; FDA approved drug targets:Small molecule drugs; Cancer-related genes:Candidate cancer biomarkers; Candidate cardiovascular disease genes; Predicted intracellular proteins; Predicted secreted proteins	Golgi apparatus (Enhanced); Additional: Endoplasmic reticulum	Amsacrine; Cefotaxime; Pyridostigmine; Phenol; Norelgestromin; Aniline; Guaiacol; Artenimol; Silver; Patent Blue	(M106)PID HNF3B PATHWAY	(M5949)HALLMARK PEROXISOME	0	0	0	1	0	0	0	0	0	0	1	0	0	0	0	0	1	0	0	0	2
126133	Q8IZ83	1	0	0	126133	Gene_ID	H. sapiens	126133	H. sapiens	ALDH16A1	aldehyde dehydrogenase 16 family member A1								0	0	0	0	0	0	0	0	0	0	0	0	0	0	0	0	0	0	0	0	1
5832	P54886	1	1	0	5832	Gene_ID	H. sapiens	5832	H. sapiens	ALDH18A1	aldehyde dehydrogenase 18 family member A1	GO:0006592 ornithine biosynthetic process;GO:0019240 citrulline biosynthetic process;GO:0000052 citrulline metabolic process	yes	Enzymes; Human disease related genes:Congenital disorders of metabolism:Congenital disorders of amino acid metabolism; Human disease related genes:Congenital malformations:Congenital malformations of skin; Human disease related genes:Nervous system diseases:Other nervous and sensory system diseases; Disease related genes; ENZYME proteins:Transferases; Potential drug targets; Predicted intracellul…	Mitochondria (Enhanced)	Glutamic acid		(M5922)HALLMARK UNFOLDED PROTEIN RESPONSE	1	0	0	0	0	0	0	1	0	1	0	0	1	1	0	0	0	0	0	0	2
8854	O94788	1	1	0	8854	Gene_ID	H. sapiens	8854	H. sapiens	ALDH1A2	aldehyde dehydrogenase 1 family member A2	GO:0090242 retinoic acid receptor signaling pathway involved in somitogenesis;GO:0042904 9-cis-retinoic acid biosynthetic process;GO:0042905 9-cis-retinoic acid metabolic process		ENZYME proteins:Oxidoreductases; Enzymes; Predicted intracellular proteins		NADH; Vitamin A; Tretinoin		(M5953)HALLMARK KRAS SIGNALING UP	0	0	0	0	0	0	0	1	0	0	0	0	0	0	0	0	0	0	0	0	2
226	P04075	1	1	0	226	Gene_ID	H. sapiens	226	H. sapiens	ALDOA	aldolase, fructose-bisphosphate A	GO:0030388 fructose 1,6-bisphosphate metabolic process;GO:0006000 fructose metabolic process;GO:0046716 muscle cell cellular homeostasis		ENZYME proteins:Lyases; Human disease related genes:Congenital disorders of metabolism:Congenital disorders of carbohydrate metabolism; Enzymes; Disease related genes; Potential drug targets; Cancer-related genes:Candidate cancer biomarkers; Predicted intracellular proteins	Cytosol (Approved)	Zinc; 1,6-Fructose Diphosphate (Linear Form); Dihydroxyacetone phosphate; 1,6-DI-O-PHOSPHONO-D-MANNITOL; N-(4-CHLOROPHENYL)-3-(PHOSPHONOOXY)NAPHTHALENE-2-CARBOXAMIDE; Artenimol; Zinc acetate; Zinc chloride; Zinc sulfate, unspecified form	(M255)PID HIF1 TFPATHWAY	(M5935)HALLMARK FATTY ACID METABOLISM; (M5941)HALLMARK UV RESPONSE UP; (M5891)HALLMARK HYPOXIA	0	0	0	0	0	1	1	0	1	1	0	0	0	0	0	0	1	0	0	0	2
230	P09972	1	1	0	230	Gene_ID	H. sapiens	230	H. sapiens	ALDOC	aldolase, fructose-bisphosphate C	GO:0030388 fructose 1,6-bisphosphate metabolic process;GO:0006000 fructose metabolic process;GO:0006096 glycolytic process		ENZYME proteins:Lyases; Enzymes; Candidate cardiovascular disease genes; Cancer-related genes:Candidate cancer biomarkers; Predicted intracellular proteins	Nucleoli fibrillar center;Nucleoplasm (Approved); Additional: Cytosol;Vesicles			(M5892)HALLMARK CHOLESTEROL HOMEOSTASIS; (M5891)HALLMARK HYPOXIA	0	0	0	0	0	1	1	1	1	1	0	0	0	0	0	0	0	0	0	0	2
154796	Q4VCS5	1	1	0	154796	Gene_ID	H. sapiens	154796	H. sapiens	AMOT	angiomotin	GO:0003365 establishment of cell polarity involved in ameboidal cell migration;GO:0042074 cell migration involved in gastrulation;GO:0035329 hippo signaling		Predicted intracellular proteins	Cell Junctions (Supported); Additional: Nucleoplasm			(M5919)HALLMARK HEDGEHOG SIGNALING	0	0	0	0	0	0	0	0	0	0	0	0	0	0	0	0	1	0	0	0	2
338692	Q6ZTN6	0	1	0	338692	Gene_ID	H. sapiens	338692	H. sapiens	ANKRD13D	ankyrin repeat domain 13D	GO:0002091 negative regulation of receptor internalization;GO:0048261 negative regulation of receptor-mediated endocytosis;GO:0002090 regulation of receptor internalization		Predicted intracellular proteins	Nucleoplasm (Approved); Additional: Mitochondria				0	0	0	0	0	0	0	0	0	0	0	0	0	0	0	0	0	0	0	0	1
55129	Q9NW15	0	1	0	55129	Gene_ID	H. sapiens	55129	H. sapiens	ANO10	anoctamin 10	GO:1902476 chloride transmembrane transport;GO:0006821 chloride transport;GO:0098661 inorganic anion transmembrane transport		Transporters:Transporter channels and pores; Disease related genes; Potential drug targets; Predicted intracellular proteins; Human disease related genes:Nervous system diseases:Neurodegenerative diseases	Plasma membrane (Supported); Additional: Vesicles				1	0	0	1	0	0	0	0	0	0	0	0	0	0	0	0	0	0	0	0	1
302	P07355	1	1	1	302	Gene_ID	H. sapiens	302	H. sapiens	ANXA2	annexin A2	GO:1905597 positive regulation of low-density lipoprotein particle receptor binding;GO:0032804 negative regulation of low-density lipoprotein particle receptor catabolic process;GO:2000645 negative regulation of receptor catabolic process		Transporters:Transporter channels and pores; Disease related genes; FDA approved drug targets:Small molecule drugs; Cancer-related genes:Candidate cancer biomarkers; Predicted intracellular proteins; Predicted secreted proteins	Plasma membrane (Approved); Additional: Cytosol	Tenecteplase; Fluocinolone acetonide; Lanoteplase; Artenimol	(M5880)NABA ECM AFFILIATED; (M5885)NABA MATRISOME ASSOCIATED; (M5889)NABA MATRISOME	(M5942)HALLMARK UV RESPONSE DN; (M5891)HALLMARK HYPOXIA	0	0	0	1	1	1	0	0	0	0	1	0	0	0	0	0	0	0	1	0	3
161	O94973	1	1	0	161	Gene_ID	H. sapiens	161	H. sapiens	AP2A2	adaptor related protein complex 2 subunit alpha 2	GO:0098884 postsynaptic neurotransmitter receptor internalization;GO:0140239 postsynaptic endocytosis;GO:0099590 neurotransmitter receptor internalization		Transporters; Predicted intracellular proteins	Vesicles (Supported); Additional: Nucleoplasm				1	0	0	1	0	1	0	0	0	0	1	0	0	0	0	0	0	0	0	0	2
1175	P53680	1	0	0	1175	Gene_ID	H. sapiens	1175	H. sapiens	AP2S1	adaptor related protein complex 2 subunit sigma 1	GO:0098884 postsynaptic neurotransmitter receptor internalization;GO:0140239 postsynaptic endocytosis;GO:0099590 neurotransmitter receptor internalization		Human disease related genes:Congenital disorders of metabolism:Congenital disorders of ion transport and metabolism; Disease related genes; Potential drug targets; Predicted intracellular proteins; Transporters				(M5910)HALLMARK PROTEIN SECRETION; (M5941)HALLMARK UV RESPONSE UP	1	0	0	1	0	0	0	0	0	0	1	0	0	0	0	0	1	0	0	0	1
327	P13798	1	1	0	327	Gene_ID	H. sapiens	327	H. sapiens	APEH	acylaminoacyl-peptide hydrolase	GO:0006415 translational termination;GO:0050435 amyloid-beta metabolic process;GO:0032984 protein-containing complex disassembly		Predicted intracellular proteins; ENZYME proteins:Hydrolases; Enzymes; Peptidases:Serine-type peptidases	Cytosol (Enhanced)				1	0	0	0	0	1	0	0	0	0	0	0	0	0	0	0	0	0	0	0	2
51074	Q96GX9	1	1	0	51074	Gene_ID	H. sapiens	51074	H. sapiens	APIP	APAF1 interacting protein	GO:0019284 L-methionine salvage from S-adenosylmethionine;GO:0019509 L-methionine salvage from methylthioadenosine;GO:0033353 S-adenosylmethionine cycle		ENZYME proteins:Lyases; Enzymes; Predicted intracellular proteins	Nucleoplasm (Approved); Additional: Cytosol				1	0	0	1	0	0	0	1	0	0	0	0	0	0	0	1	0	0	0	0	2
338	P04114	0	1	0	338	Gene_ID	H. sapiens	338	H. sapiens	APOB	apolipoprotein B	GO:0006642 triglyceride mobilization;GO:0010886 positive regulation of cholesterol storage;GO:0034379 very-low-density lipoprotein particle assembly		Human disease related genes:Cardiovascular diseases:Vascular diseases; Disease related genes; Human disease related genes:Congenital disorders of metabolism:Other congenital disorders of metabolism; Candidate cardiovascular disease genes; Human disease related genes:Congenital disorders of metabolism:Congenital disorders of lipid/glycolipid metabolism; Predicted secreted proteins	Cytosol;Vesicles (Supported)	Zinc chloride; Zinc sulfate, unspecified form	(M159)PID AMB2 NEUTROPHILS PATHWAY; (M285)PID HNF3A PATHWAY		0	0	0	1	0	0	0	0	0	0	1	0	0	0	0	0	0	0	1	0	1
348	P02649	1	1	0	348	Gene_ID	H. sapiens	348	H. sapiens	APOE	apolipoprotein E	GO:0071831 intermediate-density lipoprotein particle clearance;GO:0150200 regulation of transport across blood-brain barrier;GO:0150201 positive regulation of transport across blood-brain barrier		Disease related genes; Human disease related genes:Congenital disorders of metabolism:Other congenital disorders of metabolism; Cancer-related genes:Candidate cancer biomarkers; Candidate cardiovascular disease genes; Human disease related genes:Nervous system diseases:Neurodegenerative diseases; Human disease related genes:Congenital disorders of metabolism:Congenital disorders of lipid/glycolip…	Vesicles (Approved)	Zinc; Copper; Zinc acetate; Zinc chloride; Zinc sulfate, unspecified form		(M5905)HALLMARK ADIPOGENESIS; (M5934)HALLMARK XENOBIOTIC METABOLISM	0	0	0	1	0	0	0	0	0	0	1	0	0	0	0	0	0	0	1	0	2
116985	Q96P48	1	1	0	116985	Gene_ID	H. sapiens	116985	H. sapiens	ARAP1	ArfGAP with RhoGAP domain, ankyrin repeat and PH domain 1	GO:0001921 positive regulation of receptor recycling;GO:0001919 regulation of receptor recycling;GO:0051491 positive regulation of filopodium assembly		Predicted intracellular proteins	Nucleoplasm;Plasma membrane (Approved); Additional: Cytosol;Vesicles		(M68)PID RHOA REG PATHWAY; (M186)PID PDGFRB PATHWAY		0	0	0	0	0	0	0	0	0	0	0	0	0	0	0	0	0	0	0	0	2
392	Q07960	0	1	0	392	Gene_ID	H. sapiens	392	H. sapiens	ARHGAP1	Rho GTPase activating protein 1	GO:2001136 negative regulation of endocytic recycling;GO:0033572 transferrin transport;GO:2001135 regulation of endocytic recycling		Predicted intracellular proteins	Vesicles (Approved)		(M83)PID CDC42 REG PATHWAY; (M241)PID RAC1 REG PATHWAY; (M5193)SIG CHEMOTAXIS		0	0	0	0	0	0	0	0	0	0	0	0	0	0	0	0	0	0	0	0	1
10552	Q92747	1	0	0	10552	Gene_ID	H. sapiens	10552	H. sapiens	ARPC1A	actin related protein 2/3 complex subunit 1A	GO:0034314 Arp2/3 complex-mediated actin nucleation;GO:0045010 actin nucleation;GO:0007015 actin filament organization		Predicted intracellular proteins	Cell Junctions (Approved); Additional: Cytosol				0	0	0	0	0	0	0	0	0	0	1	0	0	0	0	0	0	0	0	0	1
410	P15289	0	1	0	410	Gene_ID	H. sapiens	410	H. sapiens	ARSA	arylsulfatase A	GO:0006629 lipid metabolic process;GO:0044238 primary metabolic process;GO:0071704 organic substance metabolic process		Enzymes; Human disease related genes:Congenital disorders of metabolism:Lysosomal storage diseases; Disease related genes; Potential drug targets; ENZYME proteins:Hydrolases; Predicted intracellular proteins; Human disease related genes:Congenital disorders of metabolism:Congenital disorders of lipid/glycolipid metabolism	Golgi apparatus (Uncertain); Additional: Cytosol	4-Nitrocatechol sulfate; 2-Amino-3-Hydroxy-3-Phosphonooxy-Propionic Acid			0	0	0	0	0	1	0	0	0	0	0	0	0	0	0	0	0	0	0	0	1
427	Q13510	1	1	0	427	Gene_ID	H. sapiens	427	H. sapiens	ASAH1	N-acylsphingosine amidohydrolase 1	GO:0046512 sphingosine biosynthetic process;GO:0046520 sphingoid biosynthetic process;GO:0006670 sphingosine metabolic process		Enzymes; Human disease related genes:Congenital disorders of metabolism:Lysosomal storage diseases; Disease related genes; Potential drug targets; ENZYME proteins:Hydrolases; Predicted intracellular proteins; Human disease related genes:Congenital disorders of metabolism:Congenital disorders of lipid/glycolipid metabolism			(M144)PID CERAMIDE PATHWAY		1	0	0	0	0	1	0	1	0	0	0	0	0	0	0	0	0	0	0	0	2
440	P08243	0	1	0	440	Gene_ID	H. sapiens	440	H. sapiens	ASNS	asparagine synthetase (glutamine-hydrolyzing)	GO:0070981 L-asparagine biosynthetic process;GO:0006529 asparagine biosynthetic process;GO:0070982 L-asparagine metabolic process		Enzymes; ENZYME proteins:Ligase; Human disease related genes:Congenital disorders of metabolism:Congenital disorders of amino acid metabolism; Disease related genes; Potential drug targets; Predicted intracellular proteins	Cytosol (Enhanced)	Aspartic acid; Glutamic acid; ATP; Asparagine		(M5922)HALLMARK UNFOLDED PROTEIN RESPONSE; (M5941)HALLMARK UV RESPONSE UP; (M5924)HALLMARK MTORC1 SIGNALING	1	0	0	0	0	0	0	1	0	1	0	0	1	0	0	0	0	0	0	0	1
55210	Q9NVI7	0	1	0	55210	Gene_ID	H. sapiens	55210	H. sapiens	ATAD3A	ATPase family AAA domain containing 3A	GO:0140374 antiviral innate immune response;GO:0051607 defense response to virus;GO:0140546 defense response to symbiont		Disease related genes; Human disease related genes:Congenital disorders of metabolism:Mitochondrial diseases; Predicted intracellular proteins	Mitochondria (Enhanced)				0	0	0	0	0	0	0	0	0	0	0	0	0	0	0	0	0	0	0	0	1
10533	O95352	0	1	0	10533	Gene_ID	H. sapiens	10533	H. sapiens	ATG7	autophagy related 7	GO:0071455 cellular response to hyperoxia;GO:0006501 C-terminal protein lipidation;GO:0036295 cellular response to increased oxygen levels		Disease related genes; Potential drug targets; Predicted intracellular proteins; Transporters; Human disease related genes:Nervous system diseases:Neurodegenerative diseases	Cytosol (Supported); Additional: Nucleoplasm;Plasma membrane				0	0	0	1	0	1	0	0	0	0	1	0	0	0	0	0	0	0	0	0	1
79065	Q7Z3C6	0	1	0	79065	Gene_ID	H. sapiens	79065	H. sapiens	ATG9A	autophagy related 9A	GO:0034497 protein localization to phagophore assembly site;GO:0034727 piecemeal microautophagy of the nucleus;GO:0044804 nucleophagy		Transporters	Vesicles (Supported)				0	0	0	0	0	0	0	0	0	0	1	0	0	0	0	0	0	0	1	0	1
488	P16615	1	1	0	488	Gene_ID	H. sapiens	488	H. sapiens	ATP2A2	ATPase sarcoplasmic/endoplasmic reticulum Ca2+ transporting 2	GO:1903515 calcium ion transport from cytosol to endoplasmic reticulum;GO:0032470 positive regulation of endoplasmic reticulum calcium ion concentration;GO:1990036 calcium ion import into sarcoplasmic reticulum		Enzymes; Human disease related genes:Congenital malformations:Congenital malformations of skin; Disease related genes; FDA approved drug targets:Small molecule drugs; ENZYME proteins; Predicted intracellular proteins; Transporters:Primary Active Transporters		Istaroxime		(M5924)HALLMARK MTORC1 SIGNALING; (M5932)HALLMARK INFLAMMATORY RESPONSE; (M5934)HALLMARK XENOBIOTIC METABOLISM	0	0	0	1	0	0	0	0	1	0	0	0	0	0	0	0	0	0	1	0	2
93974	Q9UII2	1	0	0	93974	Gene_ID	H. sapiens	93974	H. sapiens	ATP5IF1	ATP synthase inhibitory factor subunit 1	GO:0051882 mitochondrial depolarization;GO:1901030 positive regulation of mitochondrial outer membrane permeabilization involved in apoptotic signaling pathway;GO:1904925 positive regulation of autophagy of mitochondrion in response to mitochondrial depolarization		Predicted intracellular proteins; Transporters:Primary Active Transporters	Mitochondria (Enhanced)				0	0	0	0	0	0	0	0	1	0	0	0	0	0	0	0	0	0	1	0	1
539	P48047	0	1	0	539	Gene_ID	H. sapiens	539	H. sapiens	ATP5PO	ATP synthase peripheral stalk subunit OSCP	GO:0042776 proton motive force-driven mitochondrial ATP synthesis;GO:0015986 proton motive force-driven ATP synthesis;GO:0006754 ATP biosynthetic process		Predicted intracellular proteins; Transporters:Primary Active Transporters	Mitochondria (Approved)	Artenimol		(M5905)HALLMARK ADIPOGENESIS; (M5936)HALLMARK OXIDATIVE PHOSPHORYLATION	0	0	0	1	0	0	1	0	1	1	0	0	0	0	0	0	0	0	0	0	1
10159	O75787	1	0	0	10159	Gene_ID	H. sapiens	10159	H. sapiens	ATP6AP2	ATPase H+ transporting accessory protein 2	GO:0048069 eye pigmentation;GO:0021626 central nervous system maturation;GO:0032914 positive regulation of transforming growth factor beta1 production		Disease related genes; Potential drug targets; Human disease related genes:Congenital disorders of metabolism:Congenital disorders of glycan/glycoprotein metabolism; Human disease related genes:Other diseases:Mental and behavioural disorders; Predicted intracellular proteins; Transporters:Accessory Factors Involved in Transport			(M77)PID WNT SIGNALING PATHWAY		1	0	0	0	0	0	0	0	0	0	0	0	0	0	0	0	0	0	1	0	1
572	Q92934	1	1	0	572	Gene_ID	H. sapiens	572	H. sapiens	BAD	BCL2 associated agonist of cell death	GO:0033133 positive regulation of glucokinase activity;GO:1902220 positive regulation of intrinsic apoptotic signaling pathway in response to osmotic stress;GO:1903301 positive regulation of hexokinase activity		Predicted intracellular proteins; Cancer-related genes:Candidate cancer biomarkers; RAS pathway related proteins	Mitochondria (Enhanced)	Navitoclax	(M13096)SA PROGRAMMED CELL DEATH; (M1718)SIG IL4RECEPTOR IN B LYPHOCYTES; (M125)PID IGF1 PATHWAY		0	0	0	1	0	0	1	0	1	1	0	0	0	0	0	0	0	1	1	0	2
9531	O95817	1	0	0	9531	Gene_ID	H. sapiens	9531	H. sapiens	BAG3	BAG cochaperone 3	GO:1905335 regulation of aggrephagy;GO:1905337 positive regulation of aggrephagy;GO:0070842 aggresome assembly		Disease related genes; Human disease related genes:Musculoskeletal diseases:Muscular diseases; Human disease related genes:Cardiovascular diseases:Cardiac diseases; Predicted intracellular proteins	Cytosol (Supported); Additional: Nucleoplasm			(M5922)HALLMARK UNFOLDED PROTEIN RESPONSE	0	0	0	1	0	0	0	0	0	0	0	0	0	0	0	0	0	0	0	0	1
10409	P80723	1	1	0	10409	Gene_ID	H. sapiens	10409	H. sapiens	BASP1	brain abundant membrane attached signal protein 1	GO:2001074 regulation of metanephric ureteric bud development;GO:2001076 positive regulation of metanephric ureteric bud development;GO:0007356 thorax and anterior abdomen determination		Transporters:Transporter channels and pores; Predicted intracellular proteins	Plasma membrane (Enhanced)			(M5930)HALLMARK EPITHELIAL MESENCHYMAL TRANSITION	0	0	0	0	0	0	0	0	0	0	0	0	0	0	0	0	0	0	0	0	2
581	Q07812	1	1	0	581	Gene_ID	H. sapiens	581	H. sapiens	BAX	BCL2 associated X, apoptosis regulator	GO:0001777 T cell homeostatic proliferation;GO:0032976 release of matrix enzymes from mitochondria;GO:0002352 B cell negative selection		Transporters:Transporter channels and pores; Human disease related genes:Cancers:Cancers of the digestive system; Cancer-related genes:Candidate cancer biomarkers; Predicted intracellular proteins			(M13096)SA PROGRAMMED CELL DEATH; (M32)PID HDAC CLASSIII PATHWAY; (M240)PID SYNDECAN 2 PATHWAY	(M5902)HALLMARK APOPTOSIS; (M5936)HALLMARK OXIDATIVE PHOSPHORYLATION; (M5939)HALLMARK P53 PATHWAY	0	0	0	1	0	0	0	0	1	0	1	0	0	0	0	0	0	0	1	0	2
55973	Q9UHQ4	1	1	0	55973	Gene_ID	H. sapiens	55973	H. sapiens	BCAP29	B cell receptor associated protein 29	GO:0070973 protein localization to endoplasmic reticulum exit site;GO:0070972 protein localization to endoplasmic reticulum;GO:0006888 endoplasmic reticulum to Golgi vesicle-mediated transport		Predicted intracellular proteins; Transporters:Primary Active Transporters	Cytosol (Approved)				0	0	0	0	0	0	0	0	0	0	0	0	0	0	0	0	0	0	0	0	2
10134	P51572	1	1	0	10134	Gene_ID	H. sapiens	10134	H. sapiens	BCAP31	B cell receptor associated protein 31	GO:1904154 positive regulation of retrograde protein transport, ER to cytosol;GO:1903071 positive regulation of ER-associated ubiquitin-dependent protein catabolic process;GO:0032471 negative regulation of endoplasmic reticulum calcium ion concentration		Human disease related genes:Congenital malformations:Congenital malformations of the nervous system; Potential drug targets; Disease related genes; Transporters:Primary Active Transporters	Endoplasmic reticulum (Enhanced)			(M5898)HALLMARK DNA REPAIR; (M5902)HALLMARK APOPTOSIS	0	0	0	1	0	0	0	0	0	0	0	0	0	0	0	0	0	0	0	0	2
587	O15382	1	1	0	587	Gene_ID	H. sapiens	587	H. sapiens	BCAT2	branched chain amino acid transaminase 2	GO:0009098 leucine biosynthetic process;GO:0009099 valine biosynthetic process;GO:0006550 isoleucine catabolic process		Enzymes; Human disease related genes:Congenital disorders of metabolism:Congenital disorders of amino acid metabolism; Disease related genes; ENZYME proteins:Transferases; Potential drug targets; Predicted intracellular proteins	Mitochondria;Nucleoplasm (Approved)	Pyridoxal phosphate; Glutamic acid; Leucine; Isoleucine; Pyridoxamine-5'-Phosphate; N-[O-Phosphono-Pyridoxyl]-Isoleucine; alpha-Ketoisovalerate			1	0	0	0	0	0	0	1	0	1	0	0	1	0	0	1	0	1	0	0	2
617	Q9Y276	0	1	0	617	Gene_ID	H. sapiens	617	H. sapiens	BCS1L	BCS1 homolog, ubiquinol-cytochrome c reductase complex chaperone	GO:0032978 protein insertion into membrane from inner side;GO:0032979 protein insertion into mitochondrial inner membrane from matrix;GO:0051204 protein insertion into mitochondrial membrane		Disease related genes; Potential drug targets; Human disease related genes:Congenital disorders of metabolism:Mitochondrial diseases; Predicted intracellular proteins; Transporters:Primary Active Transporters					0	0	0	0	0	0	0	0	0	0	0	0	0	0	0	0	0	0	1	0	1
51272	Q9NYM9	1	1	0	51272	Gene_ID	H. sapiens	51272	H. sapiens	BET1L	Bet1 golgi vesicular membrane trafficking protein like	GO:2000156 regulation of retrograde vesicle-mediated transport, Golgi to ER;GO:0042147 retrograde transport, endosome to Golgi;GO:0016482 cytosolic transport		Predicted intracellular proteins	Golgi apparatus (Supported); Additional: Nucleoplasm				0	0	0	0	0	0	0	0	0	0	1	0	0	0	0	0	0	0	1	0	2
637	P55957	0	0	1	637	Gene_ID	H. sapiens	637	H. sapiens	BID	BH3 interacting domain death agonist	GO:0097345 mitochondrial outer membrane permeabilization;GO:0010918 positive regulation of mitochondrial membrane potential;GO:2000271 positive regulation of fibroblast apoptotic process		Predicted intracellular proteins	Cytosol (Supported)		(M13096)SA PROGRAMMED CELL DEATH; (M84)PID ATM PATHWAY; (M197)PID HIV NEF PATHWAY	(M5941)HALLMARK UV RESPONSE UP; (M5902)HALLMARK APOPTOSIS	0	0	0	1	0	0	0	0	1	0	0	0	0	0	0	0	0	0	1	0	1
642	Q13867	1	1	0	642	Gene_ID	H. sapiens	642	H. sapiens	BLMH	bleomycin hydrolase	GO:0043418 homocysteine catabolic process;GO:0000098 sulfur amino acid catabolic process;GO:0050667 homocysteine metabolic process		Enzymes; ENZYME proteins:Hydrolases; Cancer-related genes:Candidate cancer biomarkers; Predicted intracellular proteins; Peptidases:Cysteine-type peptidases	Cytosol;Nuclear bodies;Nucleoplasm (Supported)				0	0	0	1	0	0	0	1	0	0	0	0	0	0	0	0	0	1	0	0	2
92747	Q8TDL5	1	1	0	92747	Gene_ID	H. sapiens	92747	H. sapiens	BPIFB1	BPI fold containing family B member 1	GO:0034144 negative regulation of toll-like receptor 4 signaling pathway;GO:0002227 innate immune response in mucosa;GO:0034143 regulation of toll-like receptor 4 signaling pathway		Predicted secreted proteins					0	0	0	0	0	0	0	0	0	0	0	0	0	0	0	0	0	0	0	0	2
10380	O95861	1	1	0	10380	Gene_ID	H. sapiens	10380	H. sapiens	BPNT1	3'(2'), 5'-bisphosphate nucleotidase 1	GO:0034035 purine ribonucleoside bisphosphate metabolic process;GO:0050427 3'-phosphoadenosine 5'-phosphosulfate metabolic process;GO:0046854 phosphatidylinositol phosphate biosynthetic process		ENZYME proteins:Hydrolases; Enzymes; Predicted intracellular proteins	Nuclear speckles (Approved)		(M12771)SA PTEN PATHWAY	(M5937)HALLMARK GLYCOLYSIS	0	0	0	0	0	0	1	0	0	0	0	0	0	0	0	0	0	0	0	0	2
140707	Q8WY22	1	1	0	140707	Gene_ID	H. sapiens	140707	H. sapiens	BRI3BP	BRI3 binding protein			Transporters:Transporter channels and pores	Mitochondria;Nucleoplasm (Approved)				0	0	0	0	0	0	0	0	0	0	0	0	0	0	0	0	0	0	0	0	2
689	P20290	1	1	0	689	Gene_ID	H. sapiens	689	H. sapiens	BTF3	basic transcription factor 3	GO:1905551 negative regulation of protein localization to endoplasmic reticulum;GO:1905550 regulation of protein localization to endoplasmic reticulum;GO:1903828 negative regulation of protein localization		Predicted intracellular proteins	Cytosol (Supported)				0	0	0	0	0	0	0	0	0	0	0	0	0	0	0	0	0	0	0	0	2
91408	Q96K17	1	1	0	91408	Gene_ID	H. sapiens	91408	H. sapiens	BTF3L4	basic transcription factor 3 like 4			Predicted intracellular proteins	Cytosol;Nucleoplasm (Approved)				0	0	0	0	0	0	0	0	0	0	0	0	0	0	0	0	0	0	0	0	2
8896	P41223	0	1	0	8896	Gene_ID	H. sapiens	8896	H. sapiens	BUD31	BUD31 homolog	GO:2000825 positive regulation of androgen receptor activity;GO:2000273 positive regulation of signaling receptor activity;GO:0010469 regulation of signaling receptor activity		Predicted intracellular proteins	Nucleoplasm (Approved); Additional: Centrosome;Microtubules				1	0	0	0	1	0	0	0	0	0	0	0	0	0	0	0	0	0	0	0	1
10944	O00193	1	1	0	10944	Gene_ID	H. sapiens	10944	H. sapiens	C11orf58	chromosome 11 open reading frame 58	GO:0008150 biological_process		Predicted intracellular proteins	Endoplasmic reticulum (Approved); Additional: Nucleoplasm				0	0	0	0	0	0	0	0	0	0	0	0	0	0	0	0	0	0	0	0	2
83608	Q32NC0	1	1	1	83608	Gene_ID	H. sapiens	83608	H. sapiens	C18orf21	chromosome 18 open reading frame 21			Predicted intracellular proteins	Nucleoli;Plasma membrane (Approved)				0	0	0	0	0	0	0	0	0	0	0	0	0	0	0	0	0	0	0	0	3
148423	Q8N6N3	1	1	0	148423	Gene_ID	H. sapiens	148423	H. sapiens	C1orf52	chromosome 1 open reading frame 52			Predicted intracellular proteins	Nucleoplasm (Enhanced)				0	0	0	0	0	0	0	0	0	0	0	0	0	0	0	0	0	0	0	0	2
51759	Q9NZ63	1	1	0	51759	Gene_ID	H. sapiens	51759	H. sapiens	C9orf78	chromosome 9 open reading frame 78	GO:0060629 regulation of homologous chromosome segregation;GO:0045292 mRNA cis splicing, via spliceosome;GO:0051983 regulation of chromosome segregation		Predicted intracellular proteins	Nucleoplasm (Enhanced)				1	0	0	0	1	0	0	0	0	0	0	0	0	0	0	0	0	0	0	0	2
79886	Q9H8G2	1	1	0	79886	Gene_ID	H. sapiens	79886	H. sapiens	CAAP1	caspase activity and apoptosis inhibitor 1	GO:2001268 negative regulation of cysteine-type endopeptidase activity involved in apoptotic signaling pathway;GO:2001267 regulation of cysteine-type endopeptidase activity involved in apoptotic signaling pathway;GO:0043154 negative regulation of cysteine-type endopeptidase activity involved in apoptotic process		Predicted intracellular proteins	Vesicles (Approved)				0	0	0	0	0	0	0	0	0	0	0	0	0	0	0	0	0	0	0	0	2
790	P27708	0	1	0	790	Gene_ID	H. sapiens	790	H. sapiens	CAD	carbamoyl-phosphate synthetase 2, aspartate transcarbamylase, and dihydroorotase	GO:0044205 'de novo' UMP biosynthetic process;GO:0006225 UDP biosynthetic process;GO:0009194 pyrimidine ribonucleoside diphosphate biosynthetic process		Enzymes; ENZYME proteins:Ligase; Disease related genes; ENZYME proteins:Transferases; Potential drug targets; ENZYME proteins:Hydrolases; Human disease related genes:Congenital disorders of metabolism:Congenital disorders of glycan/glycoprotein metabolism; Human disease related genes:Nervous system diseases:Epilepsy; Predicted intracellular proteins; Cancer-related genes:Mutational cancer driver …	Cytosol (Supported)	Sparfosic acid	(M66)PID MYC ACTIV PATHWAY	(M5926)HALLMARK MYC TARGETS V1	0	0	0	0	0	0	1	1	0	1	0	0	1	0	1	0	0	0	0	0	1
23705	Q9BY67	1	1	0	23705	Gene_ID	H. sapiens	23705	H. sapiens	CADM1	cell adhesion molecule 1	GO:0120154 negative regulation of ERBB4 signaling pathway;GO:0042271 susceptibility to natural killer cell mediated cytotoxicity;GO:0045954 positive regulation of natural killer cell mediated cytotoxicity		Human disease related genes:Cancers:Head and neck cancers; Predicted intracellular proteins	Cell Junctions (Supported)			(M5949)HALLMARK PEROXISOME; (M5930)HALLMARK EPITHELIAL MESENCHYMAL TRANSITION	0	0	0	0	0	0	0	0	0	0	0	0	0	0	0	0	0	0	0	0	2
199731	Q8NFZ8	0	1	0	199731	Gene_ID	H. sapiens	199731	H. sapiens	CADM4	cell adhesion molecule 4	GO:0030948 negative regulation of vascular endothelial growth factor receptor signaling pathway;GO:1900747 negative regulation of vascular endothelial growth factor signaling pathway;GO:1902548 negative regulation of cellular response to vascular endothelial growth factor stimulus			Nuclear membrane (Uncertain); Additional: Nucleoplasm				0	0	0	0	0	0	0	0	0	0	0	0	0	0	0	0	0	0	0	0	1
800	Q05682	0	1	1	800	Gene_ID	H. sapiens	800	H. sapiens	CALD1	caldesmon 1	GO:0051017 actin filament bundle assembly;GO:0061572 actin filament bundle organization;GO:0006936 muscle contraction		Predicted intracellular proteins	Actin filaments;Plasma membrane (Enhanced)			(M5930)HALLMARK EPITHELIAL MESENCHYMAL TRANSITION	0	0	0	0	0	0	0	0	0	0	0	0	0	0	0	0	0	0	0	0	2
801	P0DP23	0	1	0	801	Gene_ID	H. sapiens	801	H. sapiens	CALM1	calmodulin 1	GO:1901842 negative regulation of high voltage-gated calcium channel activity;GO:0051343 positive regulation of cyclic-nucleotide phosphodiesterase activity;GO:1905913 negative regulation of calcium ion export across plasma membrane		Human disease related genes:Cardiovascular diseases:Cardiac diseases; Disease related genes; FDA approved drug targets:Small molecule drugs; RAS pathway related proteins; Predicted intracellular proteins	Cytosol (Supported)			(M5921)HALLMARK COMPLEMENT	0	0	0	1	0	0	0	0	0	1	1	0	0	0	0	0	0	0	0	0	1
51806	Q9NZT1	1	1	0	51806	Gene_ID	H. sapiens	51806	H. sapiens	CALML5	calmodulin like 5	GO:0008544 epidermis development;GO:0009888 tissue development;GO:0007165 signal transduction		Predicted intracellular proteins; RAS pathway related proteins	Cytosol;Plasma membrane (Approved)			(M5956)HALLMARK KRAS SIGNALING DN	0	0	0	1	0	1	0	0	0	0	0	0	0	0	0	0	0	0	0	0	2
813	O43852	0	1	0	813	Gene_ID	H. sapiens	813	H. sapiens	CALU	calumenin	GO:0008150 biological_process		Predicted intracellular proteins	Endoplasmic reticulum (Enhanced)			(M5930)HALLMARK EPITHELIAL MESENCHYMAL TRANSITION	0	0	0	0	0	0	0	0	0	0	0	0	0	0	0	0	1	0	0	0	1
23271	Q08AD1	1	1	0	23271	Gene_ID	H. sapiens	23271	H. sapiens	CAMSAP2	calmodulin regulated spectrin associated protein family member 2	GO:1903358 regulation of Golgi organization;GO:0007026 negative regulation of microtubule depolymerization;GO:0031114 regulation of microtubule depolymerization		Disease related genes; Predicted intracellular proteins	Microtubule ends (Supported); Additional: Cytosol				0	0	0	0	0	0	0	0	0	0	0	0	0	0	0	0	0	0	0	0	2
835	P42575	1	0	0	835	Gene_ID	H. sapiens	835	H. sapiens	CASP2	caspase 2	GO:0001554 luteolysis;GO:0035234 ectopic germ cell programmed cell death;GO:0006977 DNA damage response, signal transduction by p53 class mediator resulting in cell cycle arrest		Enzymes; ENZYME proteins:Hydrolases; Cancer-related genes:Candidate cancer biomarkers; Predicted intracellular proteins; Peptidases:Cysteine-type peptidases	Mitochondria (Approved)		(M197)PID HIV NEF PATHWAY; (M220)PID CASPASE PATHWAY; (M19)PID P73PATHWAY	(M5902)HALLMARK APOPTOSIS	0	0	0	0	0	0	0	0	0	0	0	0	0	0	0	0	0	0	0	0	1
836	P42574	1	1	0	836	Gene_ID	H. sapiens	836	H. sapiens	CASP3	caspase 3	GO:0008627 intrinsic apoptotic signaling pathway in response to osmotic stress;GO:0061713 anterior neural tube closure;GO:0034349 glial cell apoptotic process		Enzymes; FDA approved drug targets:Small molecule drugs; ENZYME proteins:Hydrolases; Cancer-related genes:Candidate cancer biomarkers; Predicted intracellular proteins; Peptidases:Cysteine-type peptidases	Mitochondria (Approved); Additional: Nucleoplasm	Pamidronic acid; Acetylsalicylic acid; Minocycline; 5-[4-(1-Carboxymethyl-2-Oxo-Propylcarbamoyl)-Benzylsulfamoyl]-2-Hydroxy-Benzoic Acid; Emricasan; Incadronic acid; 2-HYDROXY-5-(2-MERCAPTO-ETHYLSULFAMOYL)-BENZOIC ACID; methyl (3S)-3-[(tert-butoxycarbonyl)amino]-4-oxopentanoate; 1-METHYL-5-(2-PHENOXYMETHYL-PYRROLIDINE-1-SULFONYL)-1H-INDOLE-2,3-DIONE; [N-(3-dibenzylcarbamoyl-oxiranecarbonyl)-hydra…	(M5060)SA FAS SIGNALING; (M7997)SA CASPASE CASCADE; (M240)PID SYNDECAN 2 PATHWAY	(M5941)HALLMARK UV RESPONSE UP; (M5902)HALLMARK APOPTOSIS; (M5947)HALLMARK IL2 STAT5 SIGNALING	0	0	0	1	0	0	0	0	1	0	1	0	0	0	0	0	0	0	0	0	2
831	P20810	1	1	1	831	Gene_ID	H. sapiens	831	H. sapiens	CAST	calpastatin	GO:2000675 negative regulation of type B pancreatic cell apoptotic process;GO:0097340 inhibition of cysteine-type endopeptidase activity;GO:0097341 zymogen inhibition		Human disease related genes:Congenital malformations:Congenital malformations of skin; Disease related genes; Cancer-related genes:Mutational cancer driver genes; Predicted intracellular proteins	Cytosol;Endoplasmic reticulum (Enhanced); Additional: Plasma membrane	Calcium; Artenimol		(M5945)HALLMARK HEME METABOLISM	0	0	0	0	0	0	0	0	0	0	0	0	0	0	0	0	0	0	0	0	3
847	P04040	1	1	0	847	Gene_ID	H. sapiens	847	H. sapiens	CAT	catalase	GO:0061692 cellular detoxification of hydrogen peroxide;GO:0061691 detoxification of hydrogen peroxide;GO:0080184 response to phenylpropanoid		Human disease related genes:Congenital disorders of metabolism:Peroxisomal diseases; Enzymes; Disease related genes; FDA approved drug targets:Small molecule drugs; Cancer-related genes:Candidate cancer biomarkers; Predicted intracellular proteins; ENZYME proteins:Oxidoreductases	Vesicles (Enhanced)	Fomepizole; Cannabidiol; Medical Cannabis; Nabiximols	(M136)PID FOXO PATHWAY	(M5938)HALLMARK REACTIVE OXYGEN SPECIES PATHWAY; (M5949)HALLMARK PEROXISOME; (M5948)HALLMARK BILE ACID METABOLISM	0	0	0	1	0	1	0	0	1	1	0	0	0	0	0	0	0	0	0	0	2
859	P56539	0	1	0	859	Gene_ID	H. sapiens	859	H. sapiens	CAV3	caveolin 3	GO:0038009 regulation of signal transduction by receptor internalization;GO:0051394 regulation of nerve growth factor receptor activity;GO:0060299 negative regulation of sarcomere organization		Human disease related genes:Cardiovascular diseases:Cardiac diseases; Transporters:Transporter channels and pores; Disease related genes; Human disease related genes:Congenital disorders of metabolism:Other congenital disorders of metabolism; Potential drug targets; Human disease related genes:Musculoskeletal diseases:Muscular diseases; Transporters:Accessory Factors Involved in Transport	Plasma membrane (Approved); Additional: Vesicles		(M206)PID PDGFRA PATHWAY	(M5909)HALLMARK MYOGENESIS	0	0	0	1	0	0	0	0	0	0	0	0	0	0	0	0	0	0	1	0	1
140689	Q9NTU7	0	0	1	140689	Gene_ID	H. sapiens	140689	H. sapiens	CBLN4	cerebellin 4 precursor	GO:1904862 inhibitory synapse assembly;GO:0007416 synapse assembly;GO:0009306 protein secretion		Predicted secreted proteins			(M5883)NABA SECRETED FACTORS; (M5885)NABA MATRISOME ASSOCIATED; (M5889)NABA MATRISOME		0	0	0	0	0	0	0	0	0	0	0	0	0	0	0	0	0	0	0	0	1
10951	P83916	1	1	0	10951	Gene_ID	H. sapiens	10951	H. sapiens	CBX1	chromobox 1	GO:0006974 DNA damage response;GO:0006325 chromatin organization;GO:0071824 protein-DNA complex organization		Predicted intracellular proteins	Nuclear bodies;Nucleoplasm (Supported)			(M5901)HALLMARK G2M CHECKPOINT	1	0	0	0	0	0	0	0	0	0	0	0	0	0	0	0	0	0	0	0	2
90693	Q96EE4	1	1	0	90693	Gene_ID	H. sapiens	90693	H. sapiens	CCDC126	coiled-coil domain containing 126			Predicted secreted proteins; Predicted intracellular proteins	Golgi apparatus (Approved)				0	0	0	0	0	0	0	0	0	0	0	0	0	0	0	0	0	0	0	0	2
124808	Q96MW1	1	1	1	124808	Gene_ID	H. sapiens	124808	H. sapiens	CCDC43	coiled-coil domain containing 43			Predicted intracellular proteins	Cytosol (Approved)				0	0	0	0	0	0	0	0	0	0	0	0	0	0	0	0	0	0	0	0	3
9973	O14618	0	0	1	9973	Gene_ID	H. sapiens	9973	H. sapiens	CCS	copper chaperone for superoxide dismutase	GO:0015680 protein maturation by copper ion transfer;GO:0019430 removal of superoxide radicals;GO:0071450 cellular response to oxygen radical		Predicted intracellular proteins		Zinc; Zinc acetate; Zinc chloride; Zinc sulfate, unspecified form			1	0	0	1	0	0	0	0	0	0	0	0	0	0	0	0	0	0	0	0	1
977	P48509	1	0	0	977	Gene_ID	H. sapiens	977	H. sapiens	CD151	CD151 molecule (Raph blood group)	GO:0044319 wound healing, spreading of cells;GO:0090505 epiboly involved in wound healing;GO:0090504 epiboly		CD markers; Human disease related genes:Skin diseases:Skin and soft tissue diseases; Human disease related genes:Congenital malformations:Congenital malformations of skin; Disease related genes; Blood group antigen proteins; Potential drug targets; Human disease related genes:Urinary system diseases:Kidney diseases; Transporters:Accessory Factors Involved in Transport				(M5905)HALLMARK ADIPOGENESIS	0	0	0	0	0	0	0	0	0	0	0	0	0	0	0	0	0	0	0	0	1
23607	Q9Y5K6	1	0	0	23607	Gene_ID	H. sapiens	23607	H. sapiens	CD2AP	CD2 associated protein	GO:0032905 transforming growth factor beta1 production;GO:0032911 negative regulation of transforming growth factor beta1 production;GO:0071604 transforming growth factor beta production		Disease related genes; Potential drug targets; Predicted intracellular proteins; Human disease related genes:Urinary system diseases:Kidney diseases; Transporters:Accessory Factors Involved in Transport	Plasma membrane (Supported); Additional: Centriolar satellite		(M226)PID VEGFR1 PATHWAY; (M193)PID NEPHRIN NEPH1 PATHWAY	(M5893)HALLMARK MITOTIC SPINDLE	0	0	0	0	0	0	0	0	0	0	0	0	0	0	0	0	0	0	0	0	1
51293	Q9NPF0	1	0	0	51293	Gene_ID	H. sapiens	51293	H. sapiens	CD320	CD320 molecule	GO:0031296 B cell costimulation;GO:0015889 cobalamin transport;GO:0030656 regulation of vitamin metabolic process		Human disease related genes:Congenital disorders of metabolism:Congenital disorders of amino acid metabolism; Disease related genes; CD markers	Cytosol (Approved)				0	0	0	0	0	0	0	0	0	0	0	0	0	0	0	0	0	0	0	0	1
958	P25942	0	1	0	958	Gene_ID	H. sapiens	958	H. sapiens	CD40	CD40 molecule	GO:0033590 response to cobalamin;GO:0036017 response to erythropoietin;GO:0036018 cellular response to erythropoietin		Human disease related genes:Immune system diseases:Primary immunodeficiency; CD markers; Disease related genes; Cancer-related genes:Candidate cancer biomarkers; Predicted secreted proteins		Lucatumumab; Dacetuzumab	(M45)PID CD40 PATHWAY; (M12705)SIG CD40PATHWAYMAP	(M5913)HALLMARK INTERFERON GAMMA RESPONSE; (M5932)HALLMARK INFLAMMATORY RESPONSE; (M5950)HALLMARK ALLOGRAFT REJECTION	0	0	0	1	0	0	0	0	0	0	0	0	0	0	0	0	0	0	0	0	1
961	Q08722	1	1	0	961	Gene_ID	H. sapiens	961	H. sapiens	CD47	CD47 molecule	GO:1904669 ATP export;GO:2000439 positive regulation of monocyte extravasation;GO:2000437 regulation of monocyte extravasation		Transporters:Transporter channels and pores; CD markers; Predicted intracellular proteins	Plasma membrane (Supported); Additional: Vesicles		(M53)PID INTEGRIN3 PATHWAY	(M5911)HALLMARK INTERFERON ALPHA RESPONSE; (M5950)HALLMARK ALLOGRAFT REJECTION	0	0	0	0	0	1	0	0	0	0	0	0	0	0	0	0	0	0	0	0	2
966	P13987	0	1	0	966	Gene_ID	H. sapiens	966	H. sapiens	CD59	CD59 molecule (CD59 blood group)	GO:0001971 negative regulation of activation of membrane attack complex;GO:0001969 regulation of activation of membrane attack complex;GO:1903659 regulation of complement-dependent cytotoxicity		Human disease related genes:Immune system diseases:Primary immunodeficiency; CD markers; Disease related genes; Cancer-related genes:Candidate cancer biomarkers; Predicted intracellular proteins	Golgi apparatus;Vesicles (Uncertain)			(M5921)HALLMARK COMPLEMENT; (M5930)HALLMARK EPITHELIAL MESENCHYMAL TRANSITION	0	0	0	0	0	1	0	0	0	0	1	0	0	0	0	0	0	0	0	0	1
967	P08962	0	1	0	967	Gene_ID	H. sapiens	967	H. sapiens	CD63	CD63 molecule	GO:0035646 endosome to melanosome transport;GO:0043485 endosome to pigment granule transport;GO:0048757 pigment granule maturation		CD markers; Transporters:Accessory Factors Involved in Transport	Vesicles (Supported)			(M5910)HALLMARK PROTEIN SECRETION	0	0	0	0	0	1	0	0	0	0	0	0	0	0	0	0	0	0	0	0	1
975	P60033	0	1	0	975	Gene_ID	H. sapiens	975	H. sapiens	CD81	CD81 molecule	GO:0034238 macrophage fusion;GO:0035783 CD4-positive, alpha-beta T cell costimulation;GO:1905676 positive regulation of adaptive immune memory response		Human disease related genes:Immune system diseases:Primary immunodeficiency; CD markers; Disease related genes; Potential drug targets; Transporters:Accessory Factors Involved in Transport	Plasma membrane (Supported); Additional: Cytosol		(M277)PID INTEGRIN A4B1 PATHWAY; (M8626)SIG BCR SIGNALING PATHWAY; (M18)PID INTEGRIN1 PATHWAY	(M5947)HALLMARK IL2 STAT5 SIGNALING; (M5939)HALLMARK P53 PATHWAY	0	0	0	1	0	0	0	0	0	0	0	0	0	0	0	0	0	0	0	0	1
928	P21926	0	1	0	928	Gene_ID	H. sapiens	928	H. sapiens	CD9	CD9 molecule	GO:0014905 myoblast fusion involved in skeletal muscle regeneration;GO:0030913 paranodal junction assembly;GO:0014908 myotube differentiation involved in skeletal muscle regeneration		Transporters:Accessory Factors Involved in Transport; CD markers; Cancer-related genes:Candidate cancer biomarkers	Plasma membrane (Supported)	C31G	(M239)PID A6B1 A6B4 INTEGRIN PATHWAY	(M5892)HALLMARK CHOLESTEROL HOMEOSTASIS; (M5897)HALLMARK IL6 JAK STAT3 SIGNALING; (M5946)HALLMARK COAGULATION	0	0	0	0	0	0	0	0	0	0	0	0	0	0	0	0	0	0	1	0	1
4267	P14209	0	1	0	4267	Gene_ID	H. sapiens	4267	H. sapiens	CD99	CD99 molecule (Xg blood group)	GO:2000391 positive regulation of neutrophil extravasation;GO:2000389 regulation of neutrophil extravasation;GO:0072683 T cell extravasation		CD markers; Predicted intracellular proteins	Golgi apparatus (Approved)			(M5915)HALLMARK APICAL JUNCTION	0	0	0	1	0	0	0	0	0	0	0	0	0	0	0	0	0	0	0	0	1
997	P49427	0	1	0	997	Gene_ID	H. sapiens	997	H. sapiens	CDC34	cell division cycle 34, ubiqiutin conjugating enzyme	GO:0090261 positive regulation of inclusion body assembly;GO:0043951 negative regulation of cAMP-mediated signaling;GO:0090083 regulation of inclusion body assembly		Predicted intracellular proteins; ENZYME proteins:Transferases; Cancer-related genes:Candidate cancer biomarkers; Enzymes	Nuclear speckles;Nucleoplasm (Supported); Additional: Cytosol			(M5941)HALLMARK UV RESPONSE UP	0	0	0	1	0	0	0	0	0	0	0	0	0	0	0	0	0	0	0	0	1
79577	Q6P1J9	0	1	0	79577	Gene_ID	H. sapiens	79577	H. sapiens	CDC73	cell division cycle 73	GO:0034402 recruitment of 3'-end processing factors to RNA polymerase II holoenzyme complex;GO:0180010 co-transcriptional mRNA 3'-end processing, cleavage and polyadenylation pathway;GO:0180012 co-transcriptional RNA 3'-end processing, cleavage and polyadenylation pathway		Human disease related genes:Endocrine and metabolic diseases:Parathyroid diseases; Disease related genes; Predicted intracellular proteins; Cancer-related genes:Mutational cancer driver genes; Human disease related genes:Cancers:Cancers of endocrine organs	Nucleoplasm (Supported); Additional: Cytosol				0	0	1	1	1	0	0	0	0	0	0	0	0	0	0	0	0	0	0	1	1
1020	Q00535	0	1	0	1020	Gene_ID	H. sapiens	1020	H. sapiens	CDK5	cyclin dependent kinase 5	GO:0031914 negative regulation of synaptic plasticity;GO:0046826 negative regulation of protein export from nucleus;GO:0045956 positive regulation of calcium ion-dependent exocytosis	yes	Kinases:CMGC Ser/Thr protein kinases; Enzymes; Human disease related genes:Congenital malformations:Congenital malformations of the nervous system; Disease related genes; ENZYME proteins:Transferases; Potential drug targets; Predicted intracellular proteins	Nucleoplasm;Plasma membrane (Supported); Additional: Cell Junctions	Indirubin-3'-monoxime; Olomoucine; Hymenialdisine; SU9516; Alvocidib; Alsterpaullone; 6-PHENYL[5H]PYRROLO[2,3-B]PYRAZINE	(M69)PID REELIN PATHWAY; (M163)PID LIS1 PATHWAY; (M177)PID EPHA FWDPATHWAY		0	0	0	1	0	0	0	0	0	0	0	0	0	0	0	0	0	0	0	0	1
55573	Q9UKY7	1	1	0	55573	Gene_ID	H. sapiens	55573	H. sapiens	CDV3	CDV3 homolog	GO:0008150 biological_process		Predicted intracellular proteins	Cytosol (Approved); Additional: Nucleoli;Plasma membrane				0	0	0	0	0	0	0	0	0	0	0	0	0	0	0	0	0	0	0	0	2
55165	Q53EZ4	0	1	0	55165	Gene_ID	H. sapiens	55165	H. sapiens	CEP55	centrosomal protein 55	GO:0061952 midbody abscission;GO:1902410 mitotic cytokinetic process;GO:0032506 cytokinetic process		Human disease related genes:Congenital malformations:Congenital malformations of the nervous system; Disease related genes; Predicted intracellular proteins	Centriolar satellite;Plasma membrane (Approved); Additional: Midbody				0	0	0	0	0	0	0	0	0	0	0	0	0	0	0	0	0	0	1	0	1
79598	Q8IW35	0	1	0	79598	Gene_ID	H. sapiens	79598	H. sapiens	CEP97	centrosomal protein 97	GO:1902018 negative regulation of cilium assembly;GO:1901673 regulation of mitotic spindle assembly;GO:0090169 regulation of spindle assembly		Predicted intracellular proteins	Centriolar satellite;Centrosome (Supported); Additional: Cytosol				0	0	0	0	0	0	0	0	0	0	0	0	0	0	0	0	0	0	0	0	1
1069	P41208	1	1	0	1069	Gene_ID	H. sapiens	1069	H. sapiens	CETN2	centrin 2	GO:0007099 centriole replication;GO:0098534 centriole assembly;GO:0051298 centrosome duplication		Predicted intracellular proteins	Centrosome (Supported); Additional: Cytosol;Nucleoplasm			(M5898)HALLMARK DNA REPAIR	0	0	0	1	0	0	0	0	0	0	0	0	0	0	0	0	0	0	0	1	2
10428	Q9UEE9	1	1	0	10428	Gene_ID	H. sapiens	10428	H. sapiens	CFDP1	craniofacial development protein 1	GO:2000270 negative regulation of fibroblast apoptotic process;GO:0044346 fibroblast apoptotic process;GO:2000269 regulation of fibroblast apoptotic process		Predicted intracellular proteins	Nucleoplasm (Approved); Additional: Vesicles				0	0	0	0	0	0	0	0	0	0	0	0	0	0	0	0	0	0	0	0	2
51142	Q9Y6H1	1	1	0	51142	Gene_ID	H. sapiens	51142	H. sapiens	CHCHD2	coiled-coil-helix-coiled-coil-helix domain containing 2	GO:1905448 positive regulation of mitochondrial ATP synthesis coupled electron transport;GO:1905446 regulation of mitochondrial ATP synthesis coupled electron transport;GO:1900037 regulation of cellular response to hypoxia		Disease related genes; Human disease related genes:Nervous system diseases:Neurodegenerative diseases; Predicted intracellular proteins	Mitochondria (Supported)				0	0	0	0	0	0	0	0	0	0	0	0	0	0	0	0	0	0	0	0	2
79145	Q9BUK0	1	1	0	79145	Gene_ID	H. sapiens	79145	H. sapiens	CHCHD7	coiled-coil-helix-coiled-coil-helix domain containing 7	GO:0033108 mitochondrial respiratory chain complex assembly;GO:0007005 mitochondrion organization;GO:0065003 protein-containing complex assembly		Cancer-related genes; Disease related genes; Predicted intracellular proteins	Cell Junctions (Approved); Additional: Aggresome				0	0	0	0	0	0	0	0	0	0	0	0	0	0	0	0	0	0	0	0	2
10523	Q8IWX8	1	0	0	10523	Gene_ID	H. sapiens	10523	H. sapiens	CHERP	calcium homeostasis endoplasmic reticulum protein	GO:0070886 positive regulation of calcineurin-NFAT signaling cascade;GO:0106058 positive regulation of calcineurin-mediated signaling;GO:0070884 regulation of calcineurin-NFAT signaling cascade		Predicted intracellular proteins					1	0	0	0	1	0	0	0	0	0	0	0	0	0	0	0	0	0	0	0	1
29082	Q9BY43	1	1	1	29082	Gene_ID	H. sapiens	29082	H. sapiens	CHMP4A	charged multivesicular body protein 4A	GO:0051469 vesicle fusion with vacuole;GO:0061763 multivesicular body-lysosome fusion;GO:0097576 vacuole fusion		Predicted intracellular proteins					1	0	0	1	0	0	0	0	0	0	1	0	0	0	0	0	0	0	1	0	3
128866	Q9H444	1	1	1	128866	Gene_ID	H. sapiens	128866	H. sapiens	CHMP4B	charged multivesicular body protein 4B	GO:0090611 ubiquitin-independent protein catabolic process via the multivesicular body sorting pathway;GO:0036438 maintenance of lens transparency;GO:0051469 vesicle fusion with vacuole		Disease related genes; Human disease related genes:Nervous system diseases:Eye disease; Predicted intracellular proteins					1	0	0	1	0	0	0	0	0	0	1	0	0	0	0	0	0	0	1	0	3
51510	Q9NZZ3	1	1	0	51510	Gene_ID	H. sapiens	51510	H. sapiens	CHMP5	charged multivesicular body protein 5	GO:0071225 cellular response to muramyl dipeptide;GO:1904896 ESCRT complex disassembly;GO:1904903 ESCRT III complex disassembly		Predicted intracellular proteins	Cytosol;Microtubules (Supported); Additional: Midbody				1	0	0	1	0	0	0	0	0	0	1	0	0	0	0	0	0	0	1	0	2
26097	Q9Y3Y2	0	0	1	26097	Gene_ID	H. sapiens	26097	H. sapiens	CHTOP	chromatin target of PRMT1	GO:0051096 positive regulation of helicase activity;GO:0051095 regulation of helicase activity;GO:0032781 positive regulation of ATP-dependent activity		Predicted intracellular proteins	Nuclear speckles (Supported)				1	0	0	0	1	0	0	0	0	0	0	0	0	0	0	0	0	0	0	0	1
493856	Q8N5K1	1	1	0	493856	Gene_ID	H. sapiens	493856	H. sapiens	CISD2	CDGSH iron sulfur domain 2	GO:0000422 autophagy of mitochondrion;GO:1903008 organelle disassembly;GO:0006914 autophagy		Disease related genes; Human disease related genes:Endocrine and metabolic diseases:Diabetes	Endoplasmic reticulum (Supported)				0	0	0	0	0	0	0	0	0	0	0	0	0	0	0	0	0	0	0	0	2
1159	P12532	1	1	0	1159	Gene_ID	H. sapiens	1159	H. sapiens	CKMT1B	creatine kinase, mitochondrial 1B	GO:0006599 phosphagen metabolic process;GO:0006603 phosphocreatine metabolic process;GO:0042396 phosphagen biosynthetic process		Predicted intracellular proteins; ENZYME proteins:Transferases; Enzymes; FDA approved drug targets:Small molecule drugs					1	0	0	0	0	0	1	0	0	0	0	0	0	0	0	0	0	0	0	0	2
1164	P33552	1	1	1	1164	Gene_ID	H. sapiens	1164	H. sapiens	CKS2	CDC28 protein kinase regulatory subunit 2	GO:0048144 fibroblast proliferation;GO:0007127 meiosis I;GO:0061982 meiosis I cell cycle process		Cancer-related genes:Candidate cancer biomarkers; Predicted intracellular proteins	Cytosol;Mitochondria (Approved); Additional: Nucleoplasm;Vesicles			(M5901)HALLMARK G2M CHECKPOINT; (M5925)HALLMARK E2F TARGETS	0	0	0	0	0	0	0	0	0	0	0	0	0	0	0	0	0	0	0	0	3
6249	P30622	1	0	0	6249	Gene_ID	H. sapiens	6249	H. sapiens	CLIP1	CAP-Gly domain containing linker protein 1	GO:0031116 positive regulation of microtubule polymerization;GO:0031112 positive regulation of microtubule polymerization or depolymerization;GO:0031122 cytoplasmic microtubule organization		Cancer-related genes:Mutational cancer driver genes; Cancer-related genes:Candidate cancer biomarkers; Predicted intracellular proteins	Cytosol;Microtubule ends (Supported)		(M163)PID LIS1 PATHWAY; (M121)PID MTOR 4PATHWAY	(M5893)HALLMARK MITOTIC SPINDLE	0	0	0	1	0	0	0	0	0	0	1	0	0	0	0	0	0	0	0	0	1
81037	Q96KA5	0	1	0	81037	Gene_ID	H. sapiens	81037	H. sapiens	CLPTM1L	CLPTM1 like	GO:0017121 plasma membrane phospholipid scrambling;GO:0045332 phospholipid translocation;GO:0034204 lipid translocation		Transporters:Accessory Factors Involved in Transport	Endoplasmic reticulum (Approved)				0	0	0	0	0	0	0	0	0	0	0	0	0	0	0	0	0	0	1	0	1
1212	P09497	1	1	0	1212	Gene_ID	H. sapiens	1212	H. sapiens	CLTB	clathrin light chain B	GO:0072583 clathrin-dependent endocytosis;GO:0006898 receptor-mediated endocytosis;GO:0006886 intracellular protein transport		Transporters:Accessory Factors Involved in Transport; Predicted intracellular proteins	Vesicles (Supported); Additional: Cytosol;Plasma membrane		(M243)PID ARF 3PATHWAY	(M5941)HALLMARK UV RESPONSE UP	0	0	0	1	0	0	0	0	0	0	1	0	0	0	0	0	0	0	0	0	2
1213	Q00610	0	1	0	1213	Gene_ID	H. sapiens	1213	H. sapiens	CLTC	clathrin heavy chain	GO:1900126 negative regulation of hyaluronan biosynthetic process;GO:0150093 amyloid-beta clearance by transcytosis;GO:1900125 regulation of hyaluronan biosynthetic process		Disease related genes; Potential drug targets; Human disease related genes:Other diseases:Mental and behavioural disorders; Predicted intracellular proteins; Cancer-related genes:Mutational cancer driver genes; Transporters:Accessory Factors Involved in Transport	Endosomes;Lysosomes (Supported); Additional: Cytosol;Mitotic spindle		(M94)PID FAS PATHWAY; (M67)PID ARF6 TRAFFICKING PATHWAY	(M5910)HALLMARK PROTEIN SECRETION; (M5923)HALLMARK PI3K AKT MTOR SIGNALING	1	0	0	1	0	0	0	0	0	0	1	0	0	0	0	0	1	0	0	0	1
1191	P10909	1	0	0	1191	Gene_ID	H. sapiens	1191	H. sapiens	CLU	clusterin	GO:1902847 regulation of neuronal signal transduction;GO:1902998 positive regulation of neurofibrillary tangle assembly;GO:1902996 regulation of neurofibrillary tangle assembly		Predicted intracellular proteins; Predicted secreted proteins; Cancer-related genes:Candidate cancer biomarkers; Candidate cardiovascular disease genes	Cytosol (Supported)	Zinc; Copper; Zinc acetate; Zinc chloride; Zinc sulfate, unspecified form	(M254)PID MYC REPRESS PATHWAY	(M5892)HALLMARK CHOLESTEROL HOMEOSTASIS; (M5946)HALLMARK COAGULATION; (M5902)HALLMARK APOPTOSIS	0	0	0	1	0	0	0	0	0	0	0	0	0	0	0	0	0	0	1	0	1
56942	Q9NRP2	1	1	0	56942	Gene_ID	H. sapiens	56942	H. sapiens	CMC2	C-X9-C motif containing 2			Predicted intracellular proteins	Mitochondria (Supported)				0	0	0	0	0	0	0	0	0	0	0	0	0	0	0	0	0	0	0	0	2
23070	Q8N1G2	0	1	0	23070	Gene_ID	H. sapiens	23070	H. sapiens	CMTR1	cap methyltransferase 1	GO:0036451 cap mRNA methylation;GO:0097309 cap1 mRNA methylation;GO:0006370 7-methylguanosine mRNA capping		ENZYME proteins:Transferases; Enzymes; Predicted intracellular proteins	Nucleoplasm (Enhanced); Additional: Vesicles	Ademetionine		(M5911)HALLMARK INTERFERON ALPHA RESPONSE; (M5913)HALLMARK INTERFERON GAMMA RESPONSE	0	0	0	0	1	0	0	0	0	0	0	0	0	0	0	0	0	0	0	0	1
7555	P62633	1	1	0	7555	Gene_ID	H. sapiens	7555	H. sapiens	CNBP	CCHC-type zinc finger nucleic acid binding protein	GO:0071919 G-quadruplex DNA formation;GO:2000767 positive regulation of cytoplasmic translation;GO:2000765 regulation of cytoplasmic translation		Cancer-related genes; Disease related genes; Human disease related genes:Musculoskeletal diseases:Muscular diseases; Predicted intracellular proteins	Nucleoplasm (Approved); Additional: Cytosol			(M5949)HALLMARK PEROXISOME; (M5926)HALLMARK MYC TARGETS V1	1	0	0	0	0	0	0	0	0	0	0	0	0	0	0	0	0	0	0	0	2
55748	Q96KP4	1	1	0	55748	Gene_ID	H. sapiens	55748	H. sapiens	CNDP2	carnosine dipeptidase 2	GO:0006508 proteolysis;GO:0019538 protein metabolic process;GO:1901564 organonitrogen compound metabolic process		Peptidases:Metallopeptidases; ENZYME proteins:Hydrolases; Enzymes; Predicted intracellular proteins	Cytosol;Nucleoplasm (Enhanced)			(M5934)HALLMARK XENOBIOTIC METABOLISM	0	0	0	0	0	0	0	0	0	0	0	0	0	0	0	0	0	0	0	0	2
23019	A5YKK6	0	1	0	23019	Gene_ID	H. sapiens	23019	H. sapiens	CNOT1	CCR4-NOT transcription complex subunit 1	GO:0010606 positive regulation of cytoplasmic mRNA processing body assembly;GO:0010603 regulation of cytoplasmic mRNA processing body assembly;GO:0048387 negative regulation of retinoic acid receptor signaling pathway		Human disease related genes:Congenital malformations:Congenital malformations of the nervous system; Disease related genes; Predicted intracellular proteins	Cytosol (Uncertain)				1	0	0	0	1	0	0	0	0	1	0	0	0	0	0	0	0	0	0	0	1
10695	Q9BT09	1	1	1	10695	Gene_ID	H. sapiens	10695	H. sapiens	CNPY3	canopy FGF signaling regulator 3	GO:0045087 innate immune response;GO:0098542 defense response to other organism;GO:0051707 response to other organism		Disease related genes; Human disease related genes:Nervous system diseases:Epilepsy; Predicted intracellular proteins					0	0	0	0	0	0	0	0	0	0	0	0	0	0	0	0	0	0	0	0	3
51287	Q9NYJ1	0	1	0	51287	Gene_ID	H. sapiens	51287	H. sapiens	COA4	cytochrome c oxidase assembly factor 4 homolog	GO:0033617 mitochondrial cytochrome c oxidase assembly;GO:0008535 respiratory chain complex IV assembly;GO:0017004 cytochrome complex assembly		Predicted intracellular proteins	Nucleoli fibrillar center;Nucleoplasm (Approved); Additional: Mitochondria				0	0	0	0	0	0	0	0	1	0	0	0	0	0	0	0	0	0	0	0	1
65260	Q96BR5	0	0	1	65260	Gene_ID	H. sapiens	65260	H. sapiens	COA7	cytochrome c oxidase assembly factor 7			Disease related genes; Human disease related genes:Nervous system diseases:Neurodegenerative diseases; Predicted intracellular proteins	Mitochondria;Nucleoplasm (Approved)				0	0	0	0	0	0	0	0	1	0	0	0	0	0	0	0	0	0	0	0	1
10466	Q9UP83	1	1	0	10466	Gene_ID	H. sapiens	10466	H. sapiens	COG5	component of oligomeric golgi complex 5	GO:0048219 inter-Golgi cisterna vesicle-mediated transport;GO:0000301 retrograde transport, vesicle recycling within Golgi;GO:0006891 intra-Golgi vesicle-mediated transport		Human disease related genes:Congenital disorders of metabolism:Congenital disorders of glycan/glycoprotein metabolism; Disease related genes; Predicted intracellular proteins	Golgi apparatus (Enhanced); Additional: Nucleoplasm				0	0	0	0	0	0	0	0	0	0	1	0	0	0	0	0	0	0	1	0	2
91949	P83436	0	1	0	91949	Gene_ID	H. sapiens	91949	H. sapiens	COG7	component of oligomeric golgi complex 7	GO:0000301 retrograde transport, vesicle recycling within Golgi;GO:0034067 protein localization to Golgi apparatus;GO:0006891 intra-Golgi vesicle-mediated transport		Human disease related genes:Congenital disorders of metabolism:Congenital disorders of glycan/glycoprotein metabolism; Disease related genes; Predicted intracellular proteins	Golgi apparatus (Supported)				0	0	0	0	0	0	1	0	0	0	1	0	0	0	0	0	0	0	1	0	1
23412	Q9UBI1	1	1	1	23412	Gene_ID	H. sapiens	23412	H. sapiens	COMMD3	COMM domain containing 3	GO:0006814 sodium ion transport;GO:0030001 metal ion transport;GO:0006812 monoatomic cation transport		Predicted intracellular proteins					0	0	0	1	0	1	0	0	0	0	0	0	0	0	0	0	0	0	0	0	3
54939	Q9H0A8	0	0	1	54939	Gene_ID	H. sapiens	54939	H. sapiens	COMMD4	COMM domain containing 4			Predicted intracellular proteins	Cytosol (Supported); Additional: Plasma membrane;Vesicles				0	0	0	0	0	0	0	0	0	0	0	0	0	0	0	0	0	0	0	0	1
1314	P53621	0	1	0	1314	Gene_ID	H. sapiens	1314	H. sapiens	COPA	COPI coat complex subunit alpha	GO:0030157 pancreatic juice secretion;GO:0032941 secretion by tissue;GO:0006891 intra-Golgi vesicle-mediated transport		Predicted intracellular proteins; Disease related genes; Predicted secreted proteins; Human disease related genes:Immune system diseases:Allergies and autoimmune diseases	Cytosol;Nucleoplasm (Approved); Additional: Golgi apparatus		(M243)PID ARF 3PATHWAY; (M195)PID CMYB PATHWAY	(M5930)HALLMARK EPITHELIAL MESENCHYMAL TRANSITION	0	0	0	0	0	0	0	0	0	0	1	0	0	0	0	0	0	0	0	0	1
8533	Q9UNS2	1	0	0	8533	Gene_ID	H. sapiens	8533	H. sapiens	COPS3	COP9 signalosome subunit 3	GO:1902162 regulation of DNA damage response, signal transduction by p53 class mediator resulting in transcription of p21 class mediator;GO:0000338 protein deneddylation;GO:2000434 regulation of protein neddylation		Predicted intracellular proteins	Nucleoplasm (Supported); Additional: Cytosol				0	0	0	1	0	0	0	0	0	0	1	0	0	0	0	0	0	0	0	0	1
57175	Q9BR76	1	1	0	57175	Gene_ID	H. sapiens	57175	H. sapiens	CORO1B	coronin 1B	GO:0090135 actin filament branching;GO:1902463 protein localization to cell leading edge;GO:0071672 negative regulation of smooth muscle cell chemotaxis		Predicted intracellular proteins	Cytosol;Plasma membrane (Supported)				0	0	0	0	0	0	0	0	0	0	0	0	0	0	0	0	0	0	0	0	2
4514	P00414	1	1	1	4514	Gene_ID	H. sapiens	4514	H. sapiens	COX3	cytochrome c oxidase subunit III	GO:0006123 mitochondrial electron transport, cytochrome c to oxygen;GO:0008535 respiratory chain complex IV assembly;GO:0017004 cytochrome complex assembly		Enzymes; Disease related genes; ENZYME proteins; Potential drug targets; Human disease related genes:Congenital disorders of metabolism:Mitochondrial diseases; Human disease related genes:Nervous system diseases:Neurodegenerative diseases; Transporters:Primary Active Transporters		Cholic Acid; N-Formylmethionine			1	0	0	1	0	0	0	0	1	0	0	0	0	0	0	0	0	0	0	0	3
9167	O14548	1	1	0	9167	Gene_ID	H. sapiens	9167	H. sapiens	COX7A2L	cytochrome c oxidase subunit 7A2 like	GO:0097250 mitochondrial respirasome assembly;GO:0002082 regulation of oxidative phosphorylation;GO:0006123 mitochondrial electron transport, cytochrome c to oxygen		Predicted intracellular proteins	Mitochondria (Enhanced); Additional: Nucleoli			(M5936)HALLMARK OXIDATIVE PHOSPHORYLATION	0	0	0	1	0	0	0	0	1	0	0	0	0	0	0	0	0	0	0	0	2
8895	O75131	1	1	0	8895	Gene_ID	H. sapiens	8895	H. sapiens	CPNE3	copine 3	GO:0038128 ERBB2 signaling pathway;GO:0038127 ERBB signaling pathway;GO:0071277 cellular response to calcium ion		Transporters:Accessory Factors Involved in Transport; Predicted intracellular proteins	Cytosol;Nucleoplasm (Supported)				0	0	0	0	0	1	0	0	0	0	0	0	0	0	0	0	0	0	0	0	2
1371	P36551	1	0	0	1371	Gene_ID	H. sapiens	1371	H. sapiens	CPOX	coproporphyrinogen oxidase	GO:0006782 protoporphyrinogen IX biosynthetic process;GO:0046501 protoporphyrinogen IX metabolic process;GO:0006783 heme biosynthetic process		Human disease related genes:Congenital disorders of metabolism:Congenital disorders of cofactor/vitamin metabolism; Enzymes; Disease related genes; Potential drug targets; ENZYME proteins:Oxidoreductases	Mitochondria (Supported)			(M5935)HALLMARK FATTY ACID METABOLISM; (M5945)HALLMARK HEME METABOLISM	0	0	0	0	0	0	0	0	0	0	0	0	0	0	0	0	0	0	0	0	1
55313	Q9BRF8	1	1	0	55313	Gene_ID	H. sapiens	55313	H. sapiens	CPPED1	calcineurin like phosphoesterase domain containing 1			ENZYME proteins:Hydrolases; Enzymes; Predicted intracellular proteins	Cytosol (Supported); Additional: Plasma membrane				0	0	0	0	0	1	0	0	0	0	0	0	0	0	0	0	0	0	0	0	2
54504	Q9H3G5	0	1	0	54504	Gene_ID	H. sapiens	54504	H. sapiens	CPVL	carboxypeptidase vitellogenic like	GO:0006508 proteolysis;GO:0019538 protein metabolic process;GO:1901564 organonitrogen compound metabolic process		Predicted intracellular proteins; Enzymes; Peptidases:Serine-type peptidases	Endoplasmic reticulum (Approved)				0	0	0	0	0	0	0	0	0	0	0	0	0	0	0	0	0	0	0	0	1
79174	Q6UXH1	1	1	0	79174	Gene_ID	H. sapiens	79174	H. sapiens	CRELD2	cysteine rich with EGF like domains 2			ENZYME proteins:Isomerase; Enzymes; Predicted intracellular proteins			(M3008)NABA ECM GLYCOPROTEINS; (M5884)NABA CORE MATRISOME; (M5889)NABA MATRISOME		0	0	0	0	0	0	0	0	0	0	0	0	0	0	0	0	0	0	0	0	2
51340	Q9BZJ0	0	1	0	51340	Gene_ID	H. sapiens	51340	H. sapiens	CRNKL1	crooked neck pre-mRNA splicing factor 1	GO:0000245 spliceosomal complex assembly;GO:0022618 protein-RNA complex assembly;GO:0071826 protein-RNA complex organization		Predicted intracellular proteins					1	0	1	0	1	0	0	0	0	0	0	0	0	0	0	0	0	0	0	1	1
10491	O75718	0	1	0	10491	Gene_ID	H. sapiens	10491	H. sapiens	CRTAP	cartilage associated protein	GO:0018400 peptidyl-proline hydroxylation to 3-hydroxy-L-proline;GO:0019511 peptidyl-proline hydroxylation;GO:0018126 protein hydroxylation		Disease related genes; Human disease related genes:Congenital malformations:Congenital malformations of the musculoskeletal system; Predicted secreted proteins	Actin filaments;Cytosol;Intermediate filaments (Approved)				0	0	0	0	0	0	0	1	0	0	0	0	0	0	0	0	0	0	0	0	1
9946	O95825	0	1	0	9946	Gene_ID	H. sapiens	9946	H. sapiens	CRYZL1	crystallin zeta like 1	GO:1901661 quinone metabolic process;GO:0042180 cellular ketone metabolic process;GO:0044281 small molecule metabolic process		Predicted intracellular proteins	Cytosol;Nucleoplasm (Approved)				0	0	0	0	0	0	0	0	0	0	0	0	0	0	0	0	0	0	0	0	1
1471	P01034	0	1	0	1471	Gene_ID	H. sapiens	1471	H. sapiens	CST3	cystatin C	GO:0010711 negative regulation of collagen catabolic process;GO:0060311 negative regulation of elastin catabolic process;GO:0060313 negative regulation of blood vessel remodeling		Human disease related genes:Nervous system diseases:Eye disease; Disease related genes; Cancer-related genes:Candidate cancer biomarkers; Human disease related genes:Nervous system diseases:Neurodegenerative diseases; Predicted secreted proteins	Golgi apparatus;Vesicles (Supported)		(M3468)NABA ECM REGULATORS; (M5885)NABA MATRISOME ASSOCIATED; (M5889)NABA MATRISOME		0	0	0	0	0	1	0	0	0	0	0	0	0	0	0	0	0	0	0	0	1
1491	P32929	1	1	0	1491	Gene_ID	H. sapiens	1491	H. sapiens	CTH	cystathionine gamma-lyase	GO:0018272 protein-pyridoxal-5-phosphate linkage via peptidyl-N6-pyridoxal phosphate-L-lysine;GO:0018352 protein-pyridoxal-5-phosphate linkage;GO:0044524 protein sulfhydration		ENZYME proteins:Lyases; Enzymes; Human disease related genes:Congenital disorders of metabolism:Congenital disorders of amino acid metabolism; Disease related genes; Potential drug targets; Predicted intracellular proteins		Pyridoxal phosphate; Cysteine; 2-[(3-Hydroxy-2-Methyl-5-Phosphonooxymethyl-Pyridin-4-Ylmethyl)-Imino]-5-Phosphono-Pent-3-Enoic Acid; Carboxymethylthio-3-(3-Chlorophenyl)-1,2,4-Oxadiazol; L-2-amino-3-butynoic acid		(M5902)HALLMARK APOPTOSIS; (M5924)HALLMARK MTORC1 SIGNALING; (M5937)HALLMARK GLYCOLYSIS	1	0	0	0	0	0	0	1	0	1	0	0	1	1	0	1	0	0	0	0	2
8727	Q9UBT7	0	1	0	8727	Gene_ID	H. sapiens	8727	H. sapiens	CTNNAL1	catenin alpha like 1	GO:0007266 Rho protein signal transduction;GO:0007265 Ras protein signal transduction;GO:0007264 small GTPase mediated signal transduction		Predicted intracellular proteins					0	0	0	0	0	0	0	0	0	0	0	0	0	0	0	0	0	0	0	0	1
56259	Q8WYA6	1	0	0	56259	Gene_ID	H. sapiens	56259	H. sapiens	CTNNBL1	catenin beta like 1	GO:0016445 somatic diversification of immunoglobulins;GO:0002200 somatic diversification of immune receptors;GO:0002377 immunoglobulin production		Disease related genes; Cancer-related genes:Candidate cancer biomarkers; Predicted intracellular proteins	Nucleoplasm (Supported); Additional: Centrosome;Cytosol				1	0	0	0	1	0	0	0	0	0	0	0	0	0	0	0	0	0	0	0	1
5476	P10619	1	1	0	5476	Gene_ID	H. sapiens	5476	H. sapiens	CTSA	cathepsin A	GO:1904715 negative regulation of chaperone-mediated autophagy;GO:1904714 regulation of chaperone-mediated autophagy;GO:0010507 negative regulation of autophagy		Enzymes; Human disease related genes:Congenital disorders of metabolism:Lysosomal storage diseases; Disease related genes; Potential drug targets; Human disease related genes:Congenital disorders of metabolism:Congenital disorders of glycan/glycoprotein metabolism; ENZYME proteins:Hydrolases; Predicted intracellular proteins; Peptidases:Serine-type peptidases	Vesicles (Enhanced)		(M3468)NABA ECM REGULATORS; (M5885)NABA MATRISOME ASSOCIATED; (M5889)NABA MATRISOME		0	0	0	1	0	1	0	0	0	0	1	0	0	0	0	0	0	0	0	0	2
1512	P09668	1	1	0	1512	Gene_ID	H. sapiens	1512	H. sapiens	CTSH	cathepsin H	GO:0060448 dichotomous subdivision of terminal units involved in lung branching;GO:0010813 neuropeptide catabolic process;GO:0010815 bradykinin catabolic process		Enzymes; ENZYME proteins:Hydrolases; Cancer-related genes:Candidate cancer biomarkers; Predicted intracellular proteins; Peptidases:Cysteine-type peptidases; Human disease related genes:Endocrine and metabolic diseases:Diabetes	Cytoplasmic bodies;Cytosol;Vesicles (Supported)	N1-(1-Dimethylcarbamoyl-2-Phenyl-Ethyl)-2-Oxo-N4-(2-Pyridin-2-Yl-Ethyl)-Succinamide; p-Toluenesulfonic acid; N-[1-Hydroxycarboxyethyl-Carbonyl]Leucylamino-2-Methyl-Butane; CARBOBENZYLOXY-(L)-LEUCINYL-(L)LEUCINYL METHOXYMETHYLKETONE	(M3468)NABA ECM REGULATORS; (M5885)NABA MATRISOME ASSOCIATED; (M5889)NABA MATRISOME	(M5946)HALLMARK COAGULATION; (M5921)HALLMARK COMPLEMENT	1	0	0	1	0	1	0	0	0	0	1	0	0	0	0	0	0	0	0	0	2
2017	Q14247	1	1	0	2017	Gene_ID	H. sapiens	2017	H. sapiens	CTTN	cortactin	GO:0006930 substrate-dependent cell migration, cell extension;GO:0097062 dendritic spine maintenance;GO:0006929 substrate-dependent cell migration		Cancer-related genes:Mutational cancer driver genes; Predicted intracellular proteins	Cytosol;Plasma membrane (Supported); Additional: Golgi apparatus;Vesicles		(M251)PID SYNDECAN 3 PATHWAY; (M266)PID NCADHERIN PATHWAY; (M156)PID ECADHERIN NASCENT AJ PATHWAY	(M5893)HALLMARK MITOTIC SPINDLE	0	0	0	0	0	0	0	0	0	0	1	0	0	0	0	0	0	0	0	0	2
51596	O60888	0	1	0	51596	Gene_ID	H. sapiens	51596	H. sapiens	CUTA	cutA divalent cation tolerance homolog	GO:0010038 response to metal ion;GO:0010035 response to inorganic substance;GO:0008104 protein localization		Predicted secreted proteins; Predicted intracellular proteins	Focal adhesion sites;Plasma membrane (Approved)				0	0	0	0	0	0	0	0	0	0	0	0	0	0	0	0	0	0	0	0	1
51503	Q9P013	1	0	0	51503	Gene_ID	H. sapiens	51503	H. sapiens	CWC15	CWC15 spliceosome associated protein homolog	GO:0045292 mRNA cis splicing, via spliceosome;GO:0000377 RNA splicing, via transesterification reactions with bulged adenosine as nucleophile;GO:0000398 mRNA splicing, via spliceosome		Predicted intracellular proteins	Nuclear speckles (Supported); Additional: Mitochondria				1	0	0	0	1	0	0	0	0	0	0	0	0	0	0	0	0	0	0	0	1
1525	P78310	1	1	0	1525	Gene_ID	H. sapiens	1525	H. sapiens	CXADR	CXADR Ig-like cell adhesion molecule	GO:0086072 AV node cell-bundle of His cell adhesion involved in cell communication;GO:0098904 regulation of AV node cell action potential;GO:0086042 cardiac muscle cell-cardiac muscle cell adhesion		Predicted secreted proteins; Transporters:Accessory Factors Involved in Transport	Cell Junctions;Plasma membrane (Supported); Additional: Nucleoplasm				0	0	0	1	0	0	0	0	0	0	0	0	0	0	0	0	0	0	0	0	2
11068	O14569	1	1	0	11068	Gene_ID	H. sapiens	11068	H. sapiens	CYB561D2	cytochrome b561 family member D2	GO:0140576 ascorbate homeostasis;GO:0048878 chemical homeostasis;GO:0055085 transmembrane transport		ENZYME proteins; Enzymes					0	0	0	0	0	0	0	0	0	0	0	0	0	0	0	0	0	0	0	0	2
80777	O43169	0	1	0	80777	Gene_ID	H. sapiens	80777	H. sapiens	CYB5B	cytochrome b5 type B	GO:0006809 nitric oxide biosynthetic process;GO:0046209 nitric oxide metabolic process;GO:2001057 reactive nitrogen species metabolic process		Predicted intracellular proteins	Endoplasmic reticulum (Approved); Additional: Centriolar satellite;Cytosol	Phenethyl Isothiocyanate		(M5941)HALLMARK UV RESPONSE UP; (M5924)HALLMARK MTORC1 SIGNALING	0	0	0	0	0	0	0	0	0	0	0	0	0	0	0	0	0	0	0	0	1
54205	P99999	1	1	1	54205	Gene_ID	H. sapiens	54205	H. sapiens	CYCS	cytochrome c, somatic	GO:0008635 activation of cysteine-type endopeptidase activity involved in apoptotic process by cytochrome c;GO:0006122 mitochondrial electron transport, ubiquinol to cytochrome c;GO:0006123 mitochondrial electron transport, cytochrome c to oxygen		Human disease related genes:Cardiovascular diseases:Hematologic diseases; Disease related genes; Predicted intracellular proteins	Mitochondria (Supported)	Minocycline; Protoporphyrin Ix Containing Co; Ferroheme C; Imidazole; Protoporphyrin Ix Containing Zn; Trimethyllysine; Zinc Substituted Heme C; Artenimol	(M197)PID HIV NEF PATHWAY; (M144)PID CERAMIDE PATHWAY; (M220)PID CASPASE PATHWAY	(M5936)HALLMARK OXIDATIVE PHOSPHORYLATION	1	0	0	1	0	0	0	0	1	0	1	0	0	0	0	0	1	0	0	0	3
26999	Q96F07	0	1	0	26999	Gene_ID	H. sapiens	26999	H. sapiens	CYFIP2	cytoplasmic FMR1 interacting protein 2	GO:0051388 positive regulation of neurotrophin TRK receptor signaling pathway;GO:0097484 dendrite extension;GO:0051386 regulation of neurotrophin TRK receptor signaling pathway		Disease related genes; Human disease related genes:Nervous system diseases:Epilepsy; Predicted intracellular proteins	Endoplasmic reticulum (Approved); Additional: Cytosol;Plasma membrane		(M156)PID ECADHERIN NASCENT AJ PATHWAY; (M232)PID ECADHERIN STABILIZATION PATHWAY; (M278)PID RAC1 PATHWAY	(M5934)HALLMARK XENOBIOTIC METABOLISM; (M5939)HALLMARK P53 PATHWAY	0	0	0	0	0	0	0	0	0	0	1	0	0	0	0	0	0	0	0	0	1
1605	Q14118	0	1	0	1605	Gene_ID	H. sapiens	1605	H. sapiens	DAG1	dystroglycan 1	GO:0016203 muscle attachment;GO:0016340 calcium-dependent cell-matrix adhesion;GO:0098942 retrograde trans-synaptic signaling by trans-synaptic protein complex		Disease related genes; Potential drug targets; Human disease related genes:Congenital disorders of metabolism:Congenital disorders of glycan/glycoprotein metabolism; Human disease related genes:Musculoskeletal diseases:Muscular diseases; Transporters	Plasma membrane;Vesicles (Supported); Additional: Nucleoplasm		(M8626)SIG BCR SIGNALING PATHWAY		0	0	0	0	0	0	0	0	0	0	0	0	0	0	0	0	0	0	0	0	1
1615	P14868	0	1	0	1615	Gene_ID	H. sapiens	1615	H. sapiens	DARS1	aspartyl-tRNA synthetase 1	GO:0006422 aspartyl-tRNA aminoacylation;GO:0006418 tRNA aminoacylation for protein translation;GO:0043039 tRNA aminoacylation		Enzymes; ENZYME proteins:Ligase; Disease related genes; Potential drug targets; Human disease related genes:Congenital disorders of metabolism:Congenital disorders of nucleotide metabolism; Predicted intracellular proteins	Cytosol (Enhanced)	Aspartic acid		(M5950)HALLMARK ALLOGRAFT REJECTION	1	0	1	0	0	0	0	1	0	0	0	1	0	0	0	0	0	0	0	0	1
1622	P07108	0	1	0	1622	Gene_ID	H. sapiens	1622	H. sapiens	DBI	diazepam binding inhibitor, acyl-CoA binding protein	GO:1903060 negative regulation of protein lipidation;GO:0050748 negative regulation of lipoprotein metabolic process;GO:1905920 positive regulation of CoA-transferase activity		Cancer-related genes:Candidate cancer biomarkers; Predicted intracellular proteins		Coenzyme A; Hexadecanal		(M5908)HALLMARK ANDROGEN RESPONSE	0	0	0	0	0	0	0	0	0	0	0	0	0	0	0	0	0	0	0	0	1
9730	Q9Y4B6	1	1	0	9730	Gene_ID	H. sapiens	9730	H. sapiens	DCAF1	DDB1 and CUL4 associated factor 1	GO:0035212 cell competition in a multicellular organism;GO:0033151 V(D)J recombination;GO:0002562 somatic diversification of immune receptors via germline recombination within a single locus	yes	ENZYME proteins:Transferases; Enzymes; Predicted intracellular proteins	Nucleoplasm (Supported); Additional: Nucleoli fibrillar center				0	0	0	1	0	0	0	0	0	0	0	0	0	0	0	0	0	0	0	0	2
28960	Q96C86	1	0	0	28960	Gene_ID	H. sapiens	28960	H. sapiens	DCPS	decapping enzyme, scavenger	GO:0000290 deadenylation-dependent decapping of nuclear-transcribed mRNA;GO:0043928 exonucleolytic catabolism of deadenylated mRNA;GO:0110156 methylguanosine-cap decapping		Human disease related genes:Congenital malformations:Other congenital malformations; Enzymes; Disease related genes; Potential drug targets; ENZYME proteins:Hydrolases; Predicted intracellular proteins	Nucleoplasm (Supported); Additional: Cytosol	7-methyl-GpppA; 7-methyl-7,8-dihydroguanosine-5'-diphosphate; 7-methyl-5'-guanylic acid; 7-methyl-guanosine-5'-triphosphate-5'-guanosine; 5-{[1-(2-fluorobenzyl)piperidin-4-yl]methoxy}quinazoline-2,4-diamine; 5-{[1-(2,3-dichlorobenzyl)piperidin-4-yl]methoxy}quinazoline-2,4-diamine; 5-[(1S)-1-(3-chlorophenyl)ethoxy]quinazoline-2,4-diamine		(M5947)HALLMARK IL2 STAT5 SIGNALING	1	0	0	0	1	0	0	0	0	1	0	0	0	0	0	0	0	0	0	0	1
1635	P32321	1	0	0	1635	Gene_ID	H. sapiens	1635	H. sapiens	DCTD	dCMP deaminase	GO:0043174 nucleoside salvage;GO:0009163 nucleoside biosynthetic process;GO:0034404 nucleobase-containing small molecule biosynthetic process		ENZYME proteins:Hydrolases; Enzymes; Predicted intracellular proteins	Cytosol;Nucleoplasm (Approved)				0	0	0	0	0	0	1	0	0	0	0	0	0	0	1	0	0	0	0	0	1
84516	Q9BTE1	1	1	0	84516	Gene_ID	H. sapiens	84516	H. sapiens	DCTN5	dynactin subunit 5	GO:0060976 coronary vasculature development;GO:0035904 aorta development;GO:0003281 ventricular septum development		Predicted intracellular proteins	Nuclear membrane;Nucleoplasm (Approved)				0	0	0	1	0	0	0	0	0	0	1	0	0	0	0	0	0	0	0	0	2
79077	Q9H773	0	0	1	79077	Gene_ID	H. sapiens	79077	H. sapiens	DCTPP1	dCTP pyrophosphatase 1	GO:0006253 dCTP catabolic process;GO:0046065 dCTP metabolic process;GO:0009213 pyrimidine deoxyribonucleoside triphosphate catabolic process		ENZYME proteins:Hydrolases; Enzymes; Predicted intracellular proteins	Cytosol;Nucleoplasm (Supported)			(M5928)HALLMARK MYC TARGETS V2; (M5925)HALLMARK E2F TARGETS	0	0	0	0	0	0	1	0	0	1	0	0	0	0	1	0	0	0	0	0	1
84259	Q9BTE7	0	1	0	84259	Gene_ID	H. sapiens	84259	H. sapiens	DCUN1D5	defective in cullin neddylation 1 domain containing 5	GO:2000436 positive regulation of protein neddylation;GO:2000434 regulation of protein neddylation;GO:0045116 protein neddylation		Predicted intracellular proteins	Nucleoli (Approved); Additional: Nucleoplasm				0	0	0	0	0	0	0	0	0	0	0	0	0	0	0	0	0	0	0	0	1
65992	Q96HY6	1	1	0	65992	Gene_ID	H. sapiens	65992	H. sapiens	DDRGK1	DDRGK domain containing 1	GO:1905552 positive regulation of protein localization to endoplasmic reticulum;GO:1905636 positive regulation of RNA polymerase II regulatory region sequence-specific DNA binding;GO:1905550 regulation of protein localization to endoplasmic reticulum		Disease related genes; Human disease related genes:Congenital malformations:Congenital malformations of the musculoskeletal system; Predicted intracellular proteins	Endoplasmic reticulum (Supported); Additional: Nucleoli				0	0	0	0	0	0	0	0	0	0	0	0	0	0	0	0	0	0	0	0	2
1653	Q92499	1	1	0	1653	Gene_ID	H. sapiens	1653	H. sapiens	DDX1	DEAD-box helicase 1	GO:0002733 regulation of myeloid dendritic cell cytokine production;GO:0002735 positive regulation of myeloid dendritic cell cytokine production;GO:1903608 protein localization to cytoplasmic stress granule		ENZYME proteins:Hydrolases; Enzymes; Predicted intracellular proteins	Nucleoplasm (Supported); Additional: Cytosol				1	0	1	0	1	0	0	0	0	0	0	1	0	0	0	0	0	0	0	1	2
10521	Q92841	0	1	0	10521	Gene_ID	H. sapiens	10521	H. sapiens	DDX17	DEAD-box helicase 17	GO:2001014 regulation of skeletal muscle cell differentiation;GO:0030520 intracellular estrogen receptor signaling pathway;GO:0010586 miRNA metabolic process		ENZYME proteins:Hydrolases; Enzymes; Predicted intracellular proteins	Nuclear speckles (Supported)		(M200)PID ERA GENOMIC PATHWAY		0	0	1	0	1	0	0	0	0	0	0	0	0	0	0	0	0	0	0	0	1
10212	O00148	0	1	0	10212	Gene_ID	H. sapiens	10212	H. sapiens	DDX39A	DExD-box helicase 39A	GO:0006406 mRNA export from nucleus;GO:0006405 RNA export from nucleus;GO:0051028 mRNA transport		ENZYME proteins:Hydrolases; Enzymes; Predicted intracellular proteins	Nuclear speckles (Approved)			(M5901)HALLMARK G2M CHECKPOINT; (M5924)HALLMARK MTORC1 SIGNALING; (M5925)HALLMARK E2F TARGETS	1	0	0	0	1	0	0	0	0	0	0	0	0	0	0	0	0	0	0	0	1
1654	O00571	1	1	0	1654	Gene_ID	H. sapiens	1654	H. sapiens	DDX3X	DEAD-box helicase 3 X-linked	GO:0034159 regulation of toll-like receptor 8 signaling pathway;GO:0034161 positive regulation of toll-like receptor 8 signaling pathway;GO:0034157 positive regulation of toll-like receptor 7 signaling pathway		Enzymes; Disease related genes; Transporters:Transporter channels and pores; Potential drug targets; ENZYME proteins:Hydrolases; Human disease related genes:Other diseases:Mental and behavioural disorders; Predicted intracellular proteins; Cancer-related genes:Mutated cancer genes	Cytosol (Approved); Additional: Nucleoplasm				1	0	1	0	1	1	0	0	0	0	0	0	0	0	0	0	0	0	0	1	2
51428	Q9UJV9	1	1	0	51428	Gene_ID	H. sapiens	51428	H. sapiens	DDX41	DEAD-box helicase 41	GO:0000377 RNA splicing, via transesterification reactions with bulged adenosine as nucleophile;GO:0000398 mRNA splicing, via spliceosome;GO:0000375 RNA splicing, via transesterification reactions		Enzymes; Disease related genes; Potential drug targets; ENZYME proteins:Hydrolases; Predicted intracellular proteins	Nucleoplasm (Supported); Additional: Nucleoli				1	0	0	0	1	0	0	0	0	0	0	0	0	0	0	0	0	0	0	0	2
11325	Q86XP3	1	1	0	11325	Gene_ID	H. sapiens	11325	H. sapiens	DDX42	DEAD-box helicase 42	GO:0042981 regulation of apoptotic process;GO:0043067 regulation of programmed cell death;GO:0008104 protein localization		ENZYME proteins:Hydrolases; Enzymes; Predicted intracellular proteins	Nuclear speckles (Enhanced)				1	0	0	0	1	0	0	0	0	0	0	0	0	0	0	0	0	0	0	0	2
51202	Q9H0S4	1	0	0	51202	Gene_ID	H. sapiens	51202	H. sapiens	DDX47	DEAD-box helicase 47	GO:0008625 extrinsic apoptotic signaling pathway via death domain receptors;GO:0097191 extrinsic apoptotic signaling pathway;GO:0006364 rRNA processing		ENZYME proteins:Hydrolases; Enzymes; Predicted intracellular proteins	Nucleoli (Supported)				1	0	1	0	1	0	0	0	0	0	0	0	0	0	0	0	0	0	0	0	1
1655	P17844	1	1	0	1655	Gene_ID	H. sapiens	1655	H. sapiens	DDX5	DEAD-box helicase 5	GO:0061614 miRNA transcription;GO:0031053 primary miRNA processing;GO:0043517 positive regulation of DNA damage response, signal transduction by p53 class mediator		Enzymes; ENZYME proteins:Hydrolases; Predicted intracellular proteins; Cancer-related genes:Mutational cancer driver genes; Cancer-related genes:Mutated cancer genes	Nucleoli;Nucleoplasm (Supported)	Artenimol	(M145)PID P53 DOWNSTREAM PATHWAY		1	0	1	0	1	0	0	0	0	1	0	0	0	0	0	0	0	0	0	0	2
79039	Q8TDD1	1	0	0	79039	Gene_ID	H. sapiens	79039	H. sapiens	DDX54	DEAD-box helicase 54	GO:0030520 intracellular estrogen receptor signaling pathway;GO:0030518 intracellular steroid hormone receptor signaling pathway;GO:0043401 steroid hormone mediated signaling pathway		ENZYME proteins:Hydrolases; Enzymes; Predicted intracellular proteins	Golgi apparatus;Nucleoli;Nucleoplasm (Approved)		(M119)PID ERB GENOMIC PATHWAY; (M200)PID ERA GENOMIC PATHWAY		0	0	1	0	0	0	0	0	0	0	0	0	0	0	0	0	0	0	0	0	1
54606	Q9NY93	1	1	0	54606	Gene_ID	H. sapiens	54606	H. sapiens	DDX56	DEAD-box helicase 56	GO:0044830 modulation by host of viral RNA genome replication;GO:0044827 modulation by host of viral genome replication;GO:0032480 negative regulation of type I interferon production		ENZYME proteins:Hydrolases; Enzymes; Predicted intracellular proteins	Nucleoli (Supported); Additional: Mitotic chromosome				0	0	1	0	0	0	0	0	0	0	0	0	0	0	0	0	0	0	0	0	2
8562	O43583	1	0	0	8562	Gene_ID	H. sapiens	8562	H. sapiens	DENR	density regulated re-initiation and release factor	GO:0002188 translation reinitiation;GO:0001731 formation of translation preinitiation complex;GO:0075522 IRES-dependent viral translational initiation		Predicted intracellular proteins	Cytosol (Approved)				1	0	1	0	0	0	0	0	0	0	0	0	0	0	0	0	0	0	0	1	1
51071	Q9Y315	1	0	0	51071	Gene_ID	H. sapiens	51071	H. sapiens	DERA	deoxyribose-phosphate aldolase	GO:0046121 deoxyribonucleoside catabolic process;GO:0009120 deoxyribonucleoside metabolic process;GO:0006098 pentose-phosphate shunt		ENZYME proteins:Lyases; Enzymes; Predicted intracellular proteins	Nucleoplasm (Supported)				0	0	0	0	0	0	1	0	1	1	0	0	0	0	0	0	0	1	0	0	1
1716	Q16854	1	0	0	1716	Gene_ID	H. sapiens	1716	H. sapiens	DGUOK	deoxyguanosine kinase	GO:0008617 guanosine metabolic process;GO:1901068 guanosine-containing compound metabolic process;GO:0006170 dAMP biosynthetic process	yes	Enzymes; Disease related genes; ENZYME proteins:Transferases; Potential drug targets; Human disease related genes:Congenital disorders of metabolism:Mitochondrial diseases; Predicted intracellular proteins				(M5898)HALLMARK DNA REPAIR	0	0	0	0	0	0	1	0	1	1	0	0	0	0	1	0	0	0	0	0	1
10202	Q13268	0	1	0	10202	Gene_ID	H. sapiens	10202	H. sapiens	DHRS2	dehydrogenase/reductase 2	GO:0043011 myeloid dendritic cell differentiation;GO:0001773 myeloid dendritic cell activation;GO:0008207 C21-steroid hormone metabolic process		Predicted intracellular proteins	Mitochondria (Supported); Additional: Nucleoplasm			(M5906)HALLMARK ESTROGEN RESPONSE EARLY; (M5907)HALLMARK ESTROGEN RESPONSE LATE	0	0	0	0	0	0	0	0	1	0	0	0	0	0	0	0	0	0	0	0	1
1665	O43143	1	1	0	1665	Gene_ID	H. sapiens	1665	H. sapiens	DHX15	DEAH-box helicase 15	GO:0140374 antiviral innate immune response;GO:0043279 response to alkaloid;GO:0043123 positive regulation of canonical NF-kappaB signal transduction		ENZYME proteins:Hydrolases; Enzymes; Predicted intracellular proteins	Nuclear speckles (Enhanced)			(M5926)HALLMARK MYC TARGETS V1	1	0	0	0	1	0	0	0	0	0	0	0	0	0	0	0	0	0	0	0	2
57647	Q8IY37	1	0	0	57647	Gene_ID	H. sapiens	57647	H. sapiens	DHX37	DEAH-box helicase 37	GO:2000020 positive regulation of male gonad development;GO:1905941 positive regulation of gonad development;GO:2000018 regulation of male gonad development		Human disease related genes:Reproductive system diseases:Reproductive system diseases; Enzymes; Human disease related genes:Congenital malformations:Congenital malformations of the nervous system; Disease related genes; Potential drug targets; ENZYME proteins:Hydrolases; Predicted intracellular proteins	Nuclear membrane (Approved)				1	0	1	0	0	0	0	0	0	0	0	0	0	0	0	0	0	0	0	1	1
9785	Q92620	0	1	0	9785	Gene_ID	H. sapiens	9785	H. sapiens	DHX38	DEAH-box helicase 38	GO:0000377 RNA splicing, via transesterification reactions with bulged adenosine as nucleophile;GO:0000398 mRNA splicing, via spliceosome;GO:0000375 RNA splicing, via transesterification reactions		Enzymes; Disease related genes; Potential drug targets; ENZYME proteins:Hydrolases; Predicted intracellular proteins; Human disease related genes:Nervous system diseases:Eye disease	Nucleoplasm (Supported)				1	0	0	0	1	0	0	0	0	0	0	0	0	0	0	0	0	0	0	0	1
90957	Q6P158	0	1	0	90957	Gene_ID	H. sapiens	90957	H. sapiens	DHX57	DExH-box helicase 57			ENZYME proteins:Hydrolases; Enzymes; Predicted intracellular proteins	Intermediate filaments;Microtubules (Approved); Additional: Cytosol;Nucleoli				0	0	0	0	0	0	0	0	0	0	0	0	0	0	0	0	0	0	0	0	1
23405	Q9UPY3	1	1	0	23405	Gene_ID	H. sapiens	23405	H. sapiens	DICER1	dicer 1, ribonuclease III	GO:0014040 positive regulation of Schwann cell differentiation;GO:0032290 peripheral nervous system myelin formation;GO:0098795 global gene silencing by mRNA cleavage		Enzymes; Human disease related genes:Cancers:Cancers of soft tissues and bone; Disease related genes; Potential drug targets; ENZYME proteins:Hydrolases; Predicted intracellular proteins; Cancer-related genes:Mutational cancer driver genes	Cytosol (Supported)		(M256)PID TAP63 PATHWAY		0	0	1	0	1	0	0	0	0	1	0	1	0	0	0	0	0	0	0	1	2
22894	Q9Y2L1	0	1	0	22894	Gene_ID	H. sapiens	22894	H. sapiens	DIS3	DIS3 homolog, exosome endoribonuclease and 3'-5' exoribonuclease	GO:0071034 CUT catabolic process;GO:0071043 CUT metabolic process;GO:0043928 exonucleolytic catabolism of deadenylated mRNA		Predicted intracellular proteins; Cancer-related genes:Mutated cancer genes	Nucleoplasm (Supported); Additional: Cytosol				1	0	1	0	1	0	0	0	0	1	0	0	0	0	0	0	0	0	0	0	1
1738	P09622	1	1	0	1738	Gene_ID	H. sapiens	1738	H. sapiens	DLD	dihydrolipoamide dehydrogenase	GO:0018335 protein succinylation;GO:0106077 histone succinylation;GO:0006086 acetyl-CoA biosynthetic process from pyruvate		Human disease related genes:Congenital disorders of metabolism:Congenital disorders of carbohydrate metabolism; Enzymes; Citric acid cycle related proteins; Human disease related genes:Congenital disorders of metabolism:Congenital disorders of amino acid metabolism; Disease related genes; Potential drug targets; Human disease related genes:Congenital disorders of metabolism:Mitochondrial diseases…	Mitochondria (Approved); Additional: Nucleoplasm	NADH; Flavin adenine dinucleotide		(M5935)HALLMARK FATTY ACID METABOLISM; (M5905)HALLMARK ADIPOGENESIS; (M5936)HALLMARK OXIDATIVE PHOSPHORYLATION	1	0	0	0	0	0	1	1	1	1	0	0	1	1	0	0	0	1	0	0	2
1743	P36957	1	0	0	1743	Gene_ID	H. sapiens	1743	H. sapiens	DLST	dihydrolipoamide S-succinyltransferase	GO:0033512 L-lysine catabolic process to acetyl-CoA via saccharopine;GO:0018335 protein succinylation;GO:0106077 histone succinylation		Enzymes; Citric acid cycle related proteins; Disease related genes; ENZYME proteins:Transferases; Potential drug targets; Predicted intracellular proteins; Human disease related genes:Cancers:Cancers of endocrine organs	Nucleoplasm (Supported); Additional: Cytosol;Mitochondria			(M5935)HALLMARK FATTY ACID METABOLISM; (M5936)HALLMARK OXIDATIVE PHOSPHORYLATION	1	0	0	0	0	0	1	1	1	1	0	0	1	1	0	0	0	1	0	0	1
56521	Q9UKB3	0	1	0	56521	Gene_ID	H. sapiens	56521	H. sapiens	DNAJC12	DnaJ heat shock protein family (Hsp40) member C12			Disease related genes; Predicted intracellular proteins				(M5907)HALLMARK ESTROGEN RESPONSE LATE	0	0	0	0	0	0	0	0	0	0	0	0	0	0	0	0	0	0	0	0	1
5611	Q13217	0	1	0	5611	Gene_ID	H. sapiens	5611	H. sapiens	DNAJC3	DnaJ heat shock protein family (Hsp40) member C3	GO:0036494 positive regulation of translation initiation in response to endoplasmic reticulum stress;GO:0036491 regulation of translation initiation in response to endoplasmic reticulum stress;GO:0032058 positive regulation of translational initiation in response to stress		Human disease related genes:Nervous system diseases:Other nervous and sensory system diseases; Disease related genes; Predicted intracellular proteins	Endoplasmic reticulum (Approved)			(M5922)HALLMARK UNFOLDED PROTEIN RESPONSE; (M5902)HALLMARK APOPTOSIS	1	0	0	1	0	1	0	0	0	0	1	0	0	0	0	0	0	0	0	0	1
80331	Q9H3Z4	1	1	0	80331	Gene_ID	H. sapiens	80331	H. sapiens	DNAJC5	DnaJ heat shock protein family (Hsp40) member C5	GO:0098693 regulation of synaptic vesicle cycle;GO:0016079 synaptic vesicle exocytosis;GO:0061077 chaperone-mediated protein folding		Human disease related genes:Congenital disorders of metabolism:Lysosomal storage diseases; Disease related genes; Human disease related genes:Congenital disorders of metabolism:Congenital disorders of lipid/glycolipid metabolism	Golgi apparatus;Plasma membrane (Supported); Additional: Vesicles				0	0	0	0	0	1	0	0	0	0	1	0	0	0	0	0	0	0	0	0	2
7266	Q99615	0	1	0	7266	Gene_ID	H. sapiens	7266	H. sapiens	DNAJC7	DnaJ heat shock protein family (Hsp40) member C7	GO:1900034 regulation of cellular response to heat;GO:0051085 chaperone cofactor-dependent protein refolding;GO:0051084 'de novo' post-translational protein folding		Predicted intracellular proteins	Nucleoplasm (Supported); Additional: Cytosol				0	0	0	0	0	0	0	0	0	0	0	0	0	0	0	0	0	0	0	0	1
1777	O00115	1	1	0	1777	Gene_ID	H. sapiens	1777	H. sapiens	DNASE2	deoxyribonuclease 2, lysosomal	GO:0006309 apoptotic DNA fragmentation;GO:0043353 enucleate erythrocyte differentiation;GO:0006308 DNA catabolic process		Human disease related genes:Immune system diseases:Primary immunodeficiency; Enzymes; Disease related genes; Potential drug targets; ENZYME proteins:Hydrolases; Predicted intracellular proteins					0	0	0	0	0	0	0	0	0	1	1	0	0	0	0	0	0	0	0	0	2
728489	Q5SXM8	1	1	0	728489	Gene_ID	H. sapiens	728489	H. sapiens	DNLZ	DNL-type zinc finger	GO:0030150 protein import into mitochondrial matrix;GO:0044743 protein transmembrane import into intracellular organelle;GO:1990542 mitochondrial transmembrane transport		Predicted intracellular proteins	Mitochondria (Supported); Additional: Nucleoplasm				0	0	0	0	0	0	0	0	0	0	0	0	0	0	0	0	0	0	0	0	2
10591	O43598	1	1	0	10591	Gene_ID	H. sapiens	10591	H. sapiens	DNPH1	2'-deoxynucleoside 5'-phosphate N-hydrolase 1	GO:0043174 nucleoside salvage;GO:0009159 deoxyribonucleoside monophosphate catabolic process;GO:0009125 nucleoside monophosphate catabolic process		Predicted intracellular proteins	Nucleoplasm (Approved); Additional: Cytosol				0	0	0	0	0	0	1	1	0	1	0	0	0	0	1	0	0	0	0	0	2
30836	Q5QJE6	1	0	0	30836	Gene_ID	H. sapiens	30836	H. sapiens	DNTTIP2	deoxynucleotidyltransferase terminal interacting protein 2	GO:0042274 ribosomal small subunit biogenesis;GO:0042254 ribosome biogenesis;GO:0022613 ribonucleoprotein complex biogenesis		Predicted intracellular proteins	Nucleoli;Nucleoli rim;Nucleoplasm (Enhanced); Additional: Mitotic chromosome			(M5939)HALLMARK P53 PATHWAY	0	0	1	0	0	0	0	0	0	0	0	0	0	0	0	0	0	0	0	0	1
85440	Q96N67	0	1	0	85440	Gene_ID	H. sapiens	85440	H. sapiens	DOCK7	dedicator of cytokinesis 7	GO:0045196 establishment or maintenance of neuroblast polarity;GO:0045200 establishment of neuroblast polarity;GO:0022027 interkinetic nuclear migration		Disease related genes; Human disease related genes:Nervous system diseases:Epilepsy; Predicted intracellular proteins			(M175)PID ERBB2 ERBB3 PATHWAY		0	0	0	0	0	0	0	0	0	0	0	0	0	0	0	0	0	0	0	0	1
5977	Q92785	1	1	0	5977	Gene_ID	H. sapiens	5977	H. sapiens	DPF2	double PHD fingers 2	GO:1905454 negative regulation of myeloid progenitor cell differentiation;GO:1905453 regulation of myeloid progenitor cell differentiation;GO:1901533 negative regulation of hematopoietic progenitor cell differentiation		Human disease related genes:Congenital malformations:Other congenital malformations; Disease related genes; Predicted intracellular proteins	Nucleoplasm (Supported)				0	0	0	0	0	0	0	0	0	0	0	0	0	0	0	0	0	0	0	0	2
91039	Q86TI2	0	1	0	91039	Gene_ID	H. sapiens	91039	H. sapiens	DPP9	dipeptidyl peptidase 9	GO:0070269 pyroptosis;GO:0043069 negative regulation of programmed cell death;GO:0012501 programmed cell death		Predicted intracellular proteins; ENZYME proteins:Hydrolases; Enzymes; Peptidases:Serine-type peptidases	Cytosol (Supported)				0	0	0	0	0	0	0	0	0	0	0	0	0	0	0	0	0	0	0	0	1
1809	Q14195	0	0	1	1809	Gene_ID	H. sapiens	1809	H. sapiens	DPYSL3	dihydropyrimidinase like 3	GO:0051764 actin crosslink formation;GO:0051491 positive regulation of filopodium assembly;GO:0051489 regulation of filopodium assembly		Predicted intracellular proteins	Cytosol (Approved)			(M5930)HALLMARK EPITHELIAL MESENCHYMAL TRANSITION	1	0	0	0	0	0	0	0	0	0	0	0	0	0	0	0	0	0	0	0	1
79075	Q9BVC3	0	1	0	79075	Gene_ID	H. sapiens	79075	H. sapiens	DSCC1	DNA replication and sister chromatid cohesion 1	GO:0034421 post-translational protein acetylation;GO:0034086 maintenance of sister chromatid cohesion;GO:0034088 maintenance of mitotic sister chromatid cohesion		Predicted intracellular proteins	Nucleoplasm (Approved)			(M5925)HALLMARK E2F TARGETS	0	0	0	1	0	0	0	0	0	0	0	0	0	0	0	0	0	0	0	0	1
1832	P15924	0	1	0	1832	Gene_ID	H. sapiens	1832	H. sapiens	DSP	desmoplakin	GO:0086073 bundle of His cell-Purkinje myocyte adhesion involved in cell communication;GO:0086042 cardiac muscle cell-cardiac muscle cell adhesion;GO:0003223 ventricular compact myocardium morphogenesis		Human disease related genes:Cardiovascular diseases:Cardiac diseases; Human disease related genes:Congenital malformations:Congenital malformations of skin; Disease related genes; Human disease related genes:Congenital malformations:Congenital malformations of the circulatory system; Potential drug targets; Predicted intracellular proteins; Transporters:Accessory Factors Involved in Transport	Cell Junctions (Supported)	Zinc; Artenimol; Zinc acetate	(M142)PID AJDISS 2PATHWAY		0	0	0	1	0	1	0	0	0	0	0	0	0	0	0	0	0	0	0	0	1
92675	Q8TEA8	1	1	0	92675	Gene_ID	H. sapiens	92675	H. sapiens	DTD1	D-aminoacyl-tRNA deacylase 1	GO:0106074 aminoacyl-tRNA metabolism involved in translational fidelity;GO:0006450 regulation of translational fidelity;GO:0032508 DNA duplex unwinding		ENZYME proteins:Hydrolases; Enzymes; Predicted intracellular proteins	Cytosol;Nucleoli (Uncertain)				0	0	1	0	0	0	0	0	0	0	0	1	0	0	0	0	0	0	0	0	2
1778	Q14204	1	1	0	1778	Gene_ID	H. sapiens	1778	H. sapiens	DYNC1H1	dynein cytoplasmic 1 heavy chain 1	GO:1905832 positive regulation of spindle assembly;GO:0090235 regulation of metaphase plate congression;GO:0033962 P-body assembly		Disease related genes; Human disease related genes:Nervous system diseases:Neurodegenerative diseases; Human disease related genes:Other diseases:Mental and behavioural disorders; Predicted intracellular proteins	Centrosome;Cytosol (Supported)		(M163)PID LIS1 PATHWAY	(M5893)HALLMARK MITOTIC SPINDLE	1	0	0	1	0	1	0	0	0	0	1	0	0	0	0	0	0	0	0	1	2
55862	Q9NTX5	1	0	0	55862	Gene_ID	H. sapiens	55862	H. sapiens	ECHDC1	ethylmalonyl-CoA decarboxylase 1	GO:0006635 fatty acid beta-oxidation;GO:0019395 fatty acid oxidation;GO:0034440 lipid oxidation		ENZYME proteins:Lyases; Enzymes; Predicted intracellular proteins	Vesicles (Approved)				0	0	0	0	0	0	0	0	0	0	0	0	0	0	0	0	0	1	0	0	1
1632	P42126	0	1	0	1632	Gene_ID	H. sapiens	1632	H. sapiens	ECI1	enoyl-CoA delta isomerase 1	GO:0006635 fatty acid beta-oxidation;GO:0019395 fatty acid oxidation;GO:0034440 lipid oxidation		ENZYME proteins:Isomerase; Enzymes; Predicted intracellular proteins	Mitochondria (Enhanced)	Octanoyl-Coenzyme A; Benzamidine		(M5935)HALLMARK FATTY ACID METABOLISM; (M5936)HALLMARK OXIDATIVE PHOSPHORYLATION	0	0	0	0	0	0	0	0	0	0	0	0	0	0	0	0	0	0	0	0	1
8411	Q15075	1	1	0	8411	Gene_ID	H. sapiens	8411	H. sapiens	EEA1	early endosome antigen 1	GO:0016189 synaptic vesicle to endosome fusion;GO:0099532 synaptic vesicle endosomal processing;GO:0045022 early endosome to late endosome transport		Predicted intracellular proteins	Vesicles (Supported)	Inositol 1,3-Bisphosphate			0	0	0	0	0	0	0	0	0	0	1	0	0	0	0	0	1	0	1	0	2
1933	P24534	0	0	1	1933	Gene_ID	H. sapiens	1933	H. sapiens	EEF1B2	eukaryotic translation elongation factor 1 beta 2	GO:0006414 translational elongation;GO:0006412 translation;GO:0043043 peptide biosynthetic process		Predicted intracellular proteins	Cytosol;Nucleoli fibrillar center (Approved)			(M5926)HALLMARK MYC TARGETS V1	1	0	0	0	0	0	0	0	0	0	0	0	0	0	0	0	0	0	0	0	1
9521	O43324	1	1	0	9521	Gene_ID	H. sapiens	9521	H. sapiens	EEF1E1	eukaryotic translation elongation factor 1 epsilon 1	GO:0043517 positive regulation of DNA damage response, signal transduction by p53 class mediator;GO:2000774 positive regulation of cellular senescence;GO:1901798 positive regulation of signal transduction by p53 class mediator		Predicted intracellular proteins	Cytosol;Nucleoplasm (Supported)			(M5924)HALLMARK MTORC1 SIGNALING	1	0	0	0	0	0	0	0	0	0	0	1	0	0	0	0	0	0	0	0	2
79180	Q96C19	1	0	0	79180	Gene_ID	H. sapiens	79180	H. sapiens	EFHD2	EF-hand domain family member D2			Predicted intracellular proteins	Cytosol (Approved)				0	0	0	0	0	0	0	0	0	0	0	0	0	0	0	0	0	0	0	0	1
51162	Q9UHF1	0	1	0	51162	Gene_ID	H. sapiens	51162	H. sapiens	EGFL7	EGF like domain multiple 7	GO:0045746 negative regulation of Notch signaling pathway;GO:0001570 vasculogenesis;GO:0008593 regulation of Notch signaling pathway		Predicted secreted proteins			(M5883)NABA SECRETED FACTORS; (M5885)NABA MATRISOME ASSOCIATED; (M5889)NABA MATRISOME		0	0	0	0	0	0	0	0	0	0	0	0	0	0	0	0	0	0	0	0	1
84285	Q8N9N8	1	0	0	84285	Gene_ID	H. sapiens	84285	H. sapiens	EIF1AD	eukaryotic translation initiation factor 1A domain containing	GO:0006413 translational initiation;GO:0006412 translation;GO:0043043 peptide biosynthetic process		Predicted intracellular proteins	Nucleoplasm;Vesicles (Approved); Additional: Cytosol				1	0	0	0	0	0	0	0	0	0	0	0	0	0	0	0	0	0	0	0	1
1939	P41214	1	1	0	1939	Gene_ID	H. sapiens	1939	H. sapiens	EIF2D	eukaryotic translation initiation factor 2D	GO:0001731 formation of translation preinitiation complex;GO:0075522 IRES-dependent viral translational initiation;GO:0019081 viral translation		Predicted intracellular proteins	Cytosol (Supported); Additional: Nuclear bodies				1	0	1	0	0	0	0	0	0	0	0	0	0	0	0	0	0	0	0	1	2
8663	Q99613	0	1	0	8663	Gene_ID	H. sapiens	8663	H. sapiens	EIF3C	eukaryotic translation initiation factor 3 subunit C	GO:1902415 regulation of mRNA binding;GO:1902416 positive regulation of mRNA binding;GO:1905216 positive regulation of RNA binding		Predicted intracellular proteins	Cytosol (Supported)				1	0	1	0	0	0	0	0	0	0	0	0	0	0	0	0	0	0	0	1	1
8664	O15371	1	1	0	8664	Gene_ID	H. sapiens	8664	H. sapiens	EIF3D	eukaryotic translation initiation factor 3 subunit D	GO:0075525 viral translational termination-reinitiation;GO:0002191 cap-dependent translational initiation;GO:1902415 regulation of mRNA binding		Disease related genes; Predicted intracellular proteins	Cytosol (Supported)			(M5926)HALLMARK MYC TARGETS V1; (M5950)HALLMARK ALLOGRAFT REJECTION	1	0	1	0	0	0	0	0	0	0	0	0	0	0	0	0	1	0	0	1	2
8667	O15372	0	1	0	8667	Gene_ID	H. sapiens	8667	H. sapiens	EIF3H	eukaryotic translation initiation factor 3 subunit H	GO:0001732 formation of cytoplasmic translation initiation complex;GO:0002183 cytoplasmic translational initiation;GO:0032435 negative regulation of proteasomal ubiquitin-dependent protein catabolic process		Cancer-related genes:Candidate cancer biomarkers; Predicted intracellular proteins	Cytosol (Approved)				1	0	1	0	0	0	0	0	0	0	0	0	0	0	0	0	1	0	0	1	1
1973	P60842	0	1	0	1973	Gene_ID	H. sapiens	1973	H. sapiens	EIF4A1	eukaryotic translation initiation factor 4A1	GO:0002183 cytoplasmic translational initiation;GO:0006413 translational initiation;GO:0002181 cytoplasmic translation		ENZYME proteins:Hydrolases; Enzymes; Predicted intracellular proteins	Cytosol (Approved)	Copper	(M121)PID MTOR 4PATHWAY; (M66)PID MYC ACTIV PATHWAY	(M5922)HALLMARK UNFOLDED PROTEIN RESPONSE; (M5926)HALLMARK MYC TARGETS V1	1	0	0	1	0	0	0	0	0	0	0	0	0	0	0	0	0	0	0	0	1
1975	P23588	1	1	0	1975	Gene_ID	H. sapiens	1975	H. sapiens	EIF4B	eukaryotic translation initiation factor 4B	GO:0006413 translational initiation;GO:0006446 regulation of translational initiation;GO:0006412 translation		Predicted intracellular proteins	Cytosol (Enhanced)		(M121)PID MTOR 4PATHWAY		1	0	0	0	0	0	0	0	0	0	0	0	0	0	0	0	0	0	0	0	2
60528	Q9BQ52	1	1	0	60528	Gene_ID	H. sapiens	60528	H. sapiens	ELAC2	elaC ribonuclease Z 2	GO:1990180 mitochondrial tRNA 3'-end processing;GO:0000965 mitochondrial RNA 3'-end processing;GO:0042780 tRNA 3'-end processing		Human disease related genes:Cancers:Cancers of male genital organs; Enzymes; Disease related genes; Potential drug targets; ENZYME proteins:Hydrolases; Human disease related genes:Congenital disorders of metabolism:Mitochondrial diseases; Predicted intracellular proteins	Nucleoplasm (Supported)				1	0	1	0	0	0	0	0	0	1	0	1	0	0	0	0	0	0	0	0	2
1994	Q15717	1	0	0	1994	Gene_ID	H. sapiens	1994	H. sapiens	ELAVL1	ELAV like RNA binding protein 1	GO:0060965 negative regulation of miRNA-mediated gene silencing;GO:0060149 negative regulation of post-transcriptional gene silencing;GO:0060967 negative regulation of gene silencing by regulatory ncRNA		Predicted intracellular proteins	Nucleoplasm (Supported); Additional: Cytosol;Nucleoli				1	0	0	1	0	0	0	0	0	0	0	0	0	0	0	0	0	0	0	0	1
2023	P06733	1	1	0	2023	Gene_ID	H. sapiens	2023	H. sapiens	ENO1	enolase 1	GO:1903297 regulation of hypoxia-induced intrinsic apoptotic signaling pathway;GO:1903298 negative regulation of hypoxia-induced intrinsic apoptotic signaling pathway;GO:0010756 positive regulation of plasminogen activation		ENZYME proteins:Lyases; Predicted intracellular proteins; Cancer-related genes:Candidate cancer biomarkers; Enzymes	Cytosol;Plasma membrane (Enhanced)	Zinc; Copper; Artenimol; Zinc acetate; Zinc chloride; Zinc sulfate, unspecified form	(M17)PID NOTCH PATHWAY; (M255)PID HIF1 TFPATHWAY; (M66)PID MYC ACTIV PATHWAY	(M5891)HALLMARK HYPOXIA; (M5924)HALLMARK MTORC1 SIGNALING; (M5937)HALLMARK GLYCOLYSIS	0	0	0	0	0	0	1	1	1	1	0	0	0	1	0	0	0	1	0	0	2
2026	P09104	1	1	0	2026	Gene_ID	H. sapiens	2026	H. sapiens	ENO2	enolase 2	GO:0006735 NADH regeneration;GO:0061621 canonical glycolysis;GO:0061718 glucose catabolic process to pyruvate		ENZYME proteins:Lyases; Enzymes; Candidate cardiovascular disease genes; Cancer-related genes:Candidate cancer biomarkers; Predicted intracellular proteins	Cytosol;Plasma membrane (Enhanced)	2-Phosphoglycolic Acid		(M5935)HALLMARK FATTY ACID METABOLISM; (M5941)HALLMARK UV RESPONSE UP; (M5902)HALLMARK APOPTOSIS	0	0	0	0	0	0	1	1	1	1	0	0	0	0	0	0	0	1	0	0	2
2029	O43768	1	1	0	2029	Gene_ID	H. sapiens	2029	H. sapiens	ENSA	endosulfine alpha	GO:0035308 negative regulation of protein dephosphorylation;GO:0035305 negative regulation of dephosphorylation;GO:0000086 G2/M transition of mitotic cell cycle		Predicted intracellular proteins	Nucleoli;Nucleoplasm (Approved); Additional: Cytosol;Microtubules				0	0	0	1	0	0	0	0	0	0	0	0	0	0	0	0	0	0	0	0	2
2048	P29323	0	1	0	2048	Gene_ID	H. sapiens	2048	H. sapiens	EPHB2	EPH receptor B2	GO:0099557 trans-synaptic signaling by trans-synaptic complex, modulating synaptic transmission;GO:0106028 neuron projection retraction;GO:1904782 negative regulation of NMDA glutamate receptor activity	yes	Enzymes; Human disease related genes:Cardiovascular diseases:Hematologic diseases; Disease related genes; ENZYME proteins:Transferases; Kinases:Tyr protein kinases; Potential drug targets; Cancer-related genes:Candidate cancer biomarkers; Predicted intracellular proteins	Plasma membrane (Supported); Additional: Nucleoplasm	Phosphoaminophosphonic Acid-Adenylate Ester; Fostamatinib	(M257)PID EPHRINB REV PATHWAY; (M240)PID SYNDECAN 2 PATHWAY; (M62)PID EPHB FWD PATHWAY	(M5953)HALLMARK KRAS SIGNALING UP	0	0	0	0	0	0	0	0	0	0	1	0	0	0	0	0	1	0	1	0	1
2052	P07099	1	1	0	2052	Gene_ID	H. sapiens	2052	H. sapiens	EPHX1	epoxide hydrolase 1	GO:0097176 epoxide metabolic process;GO:0018904 ether metabolic process;GO:0019369 arachidonic acid metabolic process		Enzymes; Disease related genes; Potential drug targets; ENZYME proteins:Hydrolases; Cancer-related genes:Candidate cancer biomarkers; Human disease related genes:Congenital disorders of metabolism:Congenital disorders of ion transport and metabolism; Predicted intracellular proteins; Peptidases:Serine-type peptidases				(M5935)HALLMARK FATTY ACID METABOLISM; (M5941)HALLMARK UV RESPONSE UP; (M5934)HALLMARK XENOBIOTIC METABOLISM	0	0	0	0	0	0	0	0	1	1	0	0	0	0	0	0	0	0	0	0	2
2053	P34913	1	1	0	2053	Gene_ID	H. sapiens	2053	H. sapiens	EPHX2	epoxide hydrolase 2	GO:0009810 stilbene metabolic process;GO:0046272 stilbene catabolic process;GO:0120256 olefinic compound catabolic process		ENZYME proteins:Hydrolases; Human disease related genes:Congenital disorders of metabolism:Congenital disorders of lipid/glycolipid metabolism; Enzymes; Predicted intracellular proteins	Cytosol (Enhanced)	N-Cyclohexyl-N'-(4-Iodophenyl)Urea; N-Cyclohexyl-N'-Decylurea; N-Cyclohexyl-N'-(Propyl)Phenyl Urea; AR-9281; N-[(CYCLOHEXYLAMINO)CARBONYL]GLYCINE; 4-{[(CYCLOHEXYLAMINO)CARBONYL]AMINO}BUTANOIC ACID; 6-{[(CYCLOHEXYLAMINO)CARBONYL]AMINO}HEXANOIC ACID; 7-{[(CYCLOHEXYLAMINO)CARBONYL]AMINO}HEPTANOIC ACID; Ebselen		(M5949)HALLMARK PEROXISOME; (M5948)HALLMARK BILE ACID METABOLISM; (M5905)HALLMARK ADIPOGENESIS	0	0	0	0	0	0	0	0	1	1	0	0	0	0	0	0	0	0	0	0	2
22905	O95208	1	1	1	22905	Gene_ID	H. sapiens	22905	H. sapiens	EPN2	epsin 2	GO:0030948 negative regulation of vascular endothelial growth factor receptor signaling pathway;GO:1903671 negative regulation of sprouting angiogenesis;GO:0030947 regulation of vascular endothelial growth factor receptor signaling pathway		Predicted intracellular proteins	Vesicles (Supported)				0	0	0	0	0	0	0	0	0	0	1	0	0	0	0	0	0	0	0	0	3
2058	P07814	1	1	0	2058	Gene_ID	H. sapiens	2058	H. sapiens	EPRS1	glutamyl-prolyl-tRNA synthetase 1	GO:0006424 glutamyl-tRNA aminoacylation;GO:0006433 prolyl-tRNA aminoacylation;GO:0140212 regulation of long-chain fatty acid import into cell		Enzymes; ENZYME proteins:Ligase; Disease related genes; Potential drug targets; Predicted intracellular proteins; Human disease related genes:Congenital disorders of metabolism:Congenital disorders of lipid/glycolipid metabolism	Cytosol (Enhanced)	Glutamic acid; Proline; 5'-O-(L-Prolylsulfamoyl)adenosine; 5'-O-(L-Cysteinylsulfamoyl)adenosine; 5'-O-(N-(Alanyl)sulfamoyl)adenosine		(M5924)HALLMARK MTORC1 SIGNALING; (M5926)HALLMARK MYC TARGETS V1	1	0	1	0	0	0	0	1	0	0	0	1	1	0	0	0	1	0	0	0	2
51290	Q96RQ1	0	1	0	51290	Gene_ID	H. sapiens	51290	H. sapiens	ERGIC2	ERGIC and golgi 2	GO:0006890 retrograde vesicle-mediated transport, Golgi to endoplasmic reticulum;GO:0006888 endoplasmic reticulum to Golgi vesicle-mediated transport;GO:0048193 Golgi vesicle transport		Predicted intracellular proteins	Golgi apparatus;Vesicles (Supported); Additional: Nucleoli rim				0	0	0	0	0	0	0	0	0	0	0	0	0	0	0	0	0	0	0	0	1
10613	O75477	1	1	0	10613	Gene_ID	H. sapiens	10613	H. sapiens	ERLIN1	ER lipid raft associated 1	GO:0032933 SREBP signaling pathway;GO:0045541 negative regulation of cholesterol biosynthetic process;GO:0106119 negative regulation of sterol biosynthetic process		Human disease related genes:Nervous system diseases:Other nervous and sensory system diseases; Transporters:Transporter channels and pores; Disease related genes; Potential drug targets; Predicted intracellular proteins; Transporters:Accessory Factors Involved in Transport	Endoplasmic reticulum (Supported)				0	0	0	1	0	0	0	0	0	0	0	0	0	0	0	0	0	0	0	0	2
11160	O94905	1	1	0	11160	Gene_ID	H. sapiens	11160	H. sapiens	ERLIN2	ER lipid raft associated 2	GO:0032933 SREBP signaling pathway;GO:0045541 negative regulation of cholesterol biosynthetic process;GO:0106119 negative regulation of sterol biosynthetic process		Human disease related genes:Nervous system diseases:Other nervous and sensory system diseases; Transporters:Transporter channels and pores; Disease related genes; Potential drug targets; Predicted intracellular proteins; Transporters:Accessory Factors Involved in Transport	Endoplasmic reticulum (Supported)				0	0	0	1	0	0	0	0	0	0	0	0	0	0	0	0	0	0	0	0	2
79956	Q7Z2K6	1	1	0	79956	Gene_ID	H. sapiens	79956	H. sapiens	ERMP1	endoplasmic reticulum metallopeptidase 1	GO:0030968 endoplasmic reticulum unfolded protein response;GO:0034620 cellular response to unfolded protein;GO:0035967 cellular response to topologically incorrect protein		Peptidases:Metallopeptidases; Enzymes					0	0	0	0	0	0	0	0	0	0	0	0	0	0	0	0	0	0	0	0	2
118460	Q5RKV6	1	0	0	118460	Gene_ID	H. sapiens	118460	H. sapiens	EXOSC6	exosome component 6	GO:0071051 polyadenylation-dependent snoRNA 3'-end processing;GO:0034475 U4 snRNA 3'-end processing;GO:0071028 nuclear mRNA surveillance		Predicted intracellular proteins					1	0	1	1	1	0	0	0	0	1	0	0	0	0	0	0	0	0	0	0	1
2140	Q99504	0	1	0	2140	Gene_ID	H. sapiens	2140	H. sapiens	EYA3	EYA transcriptional coactivator and phosphatase 3	GO:1901099 negative regulation of signal transduction in absence of ligand;GO:2001240 negative regulation of extrinsic apoptotic signaling pathway in absence of ligand;GO:2001239 regulation of extrinsic apoptotic signaling pathway in absence of ligand		ENZYME proteins:Hydrolases; Enzymes; Predicted intracellular proteins	Nucleoplasm (Supported)				0	0	0	0	0	0	0	0	0	0	0	0	0	0	0	0	0	0	0	0	1
50848	Q9Y624	1	1	0	50848	Gene_ID	H. sapiens	50848	H. sapiens	F11R	F11 receptor	GO:0035683 memory T cell extravasation;GO:1902396 protein localization to bicellular tight junction;GO:1901552 positive regulation of endothelial cell development		CD markers	Microtubules (Supported); Additional: Cell Junctions		(M169)PID INTEGRIN2 PATHWAY; (M72)PID NECTIN PATHWAY; (M53)PID INTEGRIN3 PATHWAY		0	0	0	0	0	0	0	0	0	0	0	0	0	0	0	0	0	0	0	0	2
2171	Q01469	1	1	0	2171	Gene_ID	H. sapiens	2171	H. sapiens	FABP5	fatty acid binding protein 5	GO:0099178 regulation of retrograde trans-synaptic signaling by endocanabinoid;GO:1990379 lipid transport across blood-brain barrier;GO:0035360 positive regulation of peroxisome proliferator activated receptor signaling pathway		Transporters:Accessory Factors Involved in Transport; Cancer-related genes:Candidate cancer biomarkers; Predicted intracellular proteins	Cytosol (Supported); Additional: Plasma membrane			(M5892)HALLMARK CHOLESTEROL HOMEOSTASIS; (M5907)HALLMARK ESTROGEN RESPONSE LATE	0	0	0	0	0	1	1	0	0	1	0	0	0	0	0	0	0	0	0	0	2
2184	P16930	1	1	0	2184	Gene_ID	H. sapiens	2184	H. sapiens	FAH	fumarylacetoacetate hydrolase	GO:1901999 homogentisate metabolic process;GO:1902000 homogentisate catabolic process;GO:0006572 tyrosine catabolic process		Enzymes; Human disease related genes:Congenital disorders of metabolism:Congenital disorders of amino acid metabolism; Disease related genes; Potential drug targets; ENZYME proteins:Hydrolases; Predicted intracellular proteins	Cytosol (Approved); Additional: Nucleoplasm	Fumaric Acid; Acetoacetic acid; 4-[Hydroxy-[Methyl-Phosphinoyl]]-3-Oxo-Butanoic Acid		(M5947)HALLMARK IL2 STAT5 SIGNALING; (M5905)HALLMARK ADIPOGENESIS; (M5934)HALLMARK XENOBIOTIC METABOLISM	1	0	0	0	0	0	0	1	0	1	0	0	1	0	0	0	0	1	0	0	2
51011	Q96GK7	1	0	0	51011	Gene_ID	H. sapiens	51011	H. sapiens	FAHD2A	fumarylacetoacetate hydrolase domain containing 2A			Predicted intracellular proteins					0	0	0	0	0	0	0	0	0	0	0	0	0	0	0	0	0	0	0	0	1
132720	Q8N8J7	0	1	0	132720	Gene_ID	H. sapiens	132720	H. sapiens	FAM241A	family with sequence similarity 241 member A				Golgi apparatus (Enhanced)				0	0	0	0	0	0	0	0	0	0	0	0	0	0	0	0	0	0	0	0	1
25940	Q8NCA5	0	1	0	25940	Gene_ID	H. sapiens	25940	H. sapiens	FAM98A	family with sequence similarity 98 member A	GO:0006388 tRNA splicing, via endonucleolytic cleavage and ligation;GO:0000394 RNA splicing, via endonucleolytic cleavage and ligation;GO:1900029 positive regulation of ruffle assembly		Predicted intracellular proteins	Vesicles (Approved)				0	0	1	0	1	0	0	0	0	0	0	1	0	0	0	0	0	0	0	0	1
10056	Q9NSD9	1	0	0	10056	Gene_ID	H. sapiens	10056	H. sapiens	FARSB	phenylalanyl-tRNA synthetase subunit beta	GO:0006432 phenylalanyl-tRNA aminoacylation;GO:0051290 protein heterotetramerization;GO:0051291 protein heterooligomerization		Enzymes; ENZYME proteins:Ligase; Disease related genes; Potential drug targets; Predicted intracellular proteins; Human disease related genes:Respiratory diseases:Lung diseases	Nucleoplasm (Supported); Additional: Cytosol	Phenylalanine			1	0	1	0	0	0	0	1	0	0	0	1	1	0	0	0	1	0	0	0	1
2194	P49327	1	1	0	2194	Gene_ID	H. sapiens	2194	H. sapiens	FASN	fatty acid synthase	GO:0030223 neutrophil differentiation;GO:0008611 ether lipid biosynthetic process;GO:0046504 glycerol ether biosynthetic process		ENZYME proteins:Lyases; Enzymes; ENZYME proteins:Transferases; ENZYME proteins:Hydrolases; Cancer-related genes:Candidate cancer biomarkers; Predicted intracellular proteins; ENZYME proteins:Oxidoreductases	Cytosol;Plasma membrane (Enhanced)	Cerulenin; Orlistat	(M236)PID DELTA NP63 PATHWAY; (M19)PID P73PATHWAY	(M5892)HALLMARK CHOLESTEROL HOMEOSTASIS; (M5935)HALLMARK FATTY ACID METABOLISM; (M5906)HALLMARK ESTROGEN RESPONSE EARLY	0	0	0	0	0	0	0	1	0	1	0	0	1	1	0	0	0	0	0	0	2
2197	P62861	0	0	1	2197	Gene_ID	H. sapiens	2197	H. sapiens	FAU	FAU ubiquitin like and ribosomal protein S30 fusion	GO:0002227 innate immune response in mucosa;GO:0002385 mucosal immune response;GO:0002251 organ or tissue specific immune response		Ribosomal proteins; Predicted intracellular proteins	Cytosol;Endoplasmic reticulum (Enhanced); Additional: Nucleoli				1	0	0	0	0	0	0	0	0	0	0	0	0	0	0	0	0	0	0	0	1
25793	Q9Y3I1	1	1	0	25793	Gene_ID	H. sapiens	25793	H. sapiens	FBXO7	F-box protein 7	GO:1903377 negative regulation of oxidative stress-induced neuron intrinsic apoptotic signaling pathway;GO:1903599 positive regulation of autophagy of mitochondrion;GO:1903376 regulation of oxidative stress-induced neuron intrinsic apoptotic signaling pathway		Disease related genes; Human disease related genes:Nervous system diseases:Neurodegenerative diseases; Predicted intracellular proteins	Cytosol;Nucleoplasm (Supported)			(M5945)HALLMARK HEME METABOLISM	0	0	0	1	0	0	0	0	0	0	0	0	0	0	0	0	0	0	0	0	2
2273	Q13642	1	1	0	2273	Gene_ID	H. sapiens	2273	H. sapiens	FHL1	four and a half LIM domains 1	GO:0043268 positive regulation of potassium ion transport;GO:0003254 regulation of membrane depolarization;GO:1901016 regulation of potassium ion transmembrane transporter activity		Disease related genes; Human disease related genes:Musculoskeletal diseases:Muscular diseases; Predicted intracellular proteins	Cytosol (Uncertain); Additional: Plasma membrane			(M5909)HALLMARK MYOGENESIS	0	0	0	0	0	0	0	0	0	0	0	0	0	0	0	0	0	0	0	0	2
51661	Q9Y680	0	1	0	51661	Gene_ID	H. sapiens	51661	H. sapiens	FKBP7	FKBP prolyl isomerase 7	GO:0018208 peptidyl-proline modification;GO:0018193 peptidyl-amino acid modification;GO:0036211 protein modification process		ENZYME proteins:Isomerase; Enzymes; Predicted intracellular proteins	Endoplasmic reticulum (Approved)				0	0	0	0	0	0	0	0	0	0	0	0	0	0	0	0	0	0	0	0	1
23770	Q14318	1	1	0	23770	Gene_ID	H. sapiens	23770	H. sapiens	FKBP8	FKBP prolyl isomerase 8	GO:0021904 dorsal/ventral neural tube patterning;GO:0021532 neural tube patterning;GO:0048665 neuron fate specification		ENZYME proteins:Isomerase; Predicted intracellular proteins; Cancer-related genes:Candidate cancer biomarkers; Enzymes	Mitochondria (Supported); Additional: Cytosol;Endoplasmic reticulum		(M113)PID NFAT 3PATHWAY		0	0	0	1	0	0	0	0	0	0	0	0	0	0	0	0	0	0	0	0	2
2314	Q13045	1	0	0	2314	Gene_ID	H. sapiens	2314	H. sapiens	FLII	FLII actin remodeling protein	GO:0051014 actin filament severing;GO:0051016 barbed-end actin filament capping;GO:0051693 actin filament capping		Predicted intracellular proteins	Centriolar satellite;Cytosol;Nucleoplasm (Enhanced)			(M5909)HALLMARK MYOGENESIS	0	0	0	0	0	0	0	0	0	0	0	0	0	0	0	0	1	0	0	1	1
10211	O75955	1	0	0	10211	Gene_ID	H. sapiens	10211	H. sapiens	FLOT1	flotillin 1	GO:0032226 positive regulation of synaptic transmission, dopaminergic;GO:0033227 dsRNA transport;GO:0044854 plasma membrane raft assembly		Transporters:Accessory Factors Involved in Transport; Predicted intracellular proteins	Golgi apparatus (Approved); Additional: Plasma membrane;Vesicles		(M1315)SIG PIP3 SIGNALING IN B LYMPHOCYTES; (M8626)SIG BCR SIGNALING PATHWAY; (M7955)SIG INSULIN RECEPTOR PATHWAY IN CARDIAC MYOCYTES		0	0	0	1	0	0	0	0	0	0	0	0	0	0	0	0	0	0	1	0	1
114984	Q96CP2	1	0	0	114984	Gene_ID	H. sapiens	114984	H. sapiens	FLYWCH2	FLYWCH family member 2	GO:0008150 biological_process		Predicted intracellular proteins	Nucleoplasm (Approved)				0	0	0	0	0	0	0	0	0	0	0	0	0	0	0	0	0	0	0	0	1
23360	Q8N3X1	1	0	0	23360	Gene_ID	H. sapiens	23360	H. sapiens	FNBP4	formin binding protein 4			Predicted intracellular proteins	Nucleoplasm (Enhanced)				0	0	0	0	0	0	0	0	0	0	0	0	0	0	0	0	0	0	0	0	1
8880	Q96AE4	0	1	0	8880	Gene_ID	H. sapiens	8880	H. sapiens	FUBP1	far upstream element binding protein 1	GO:0010628 positive regulation of gene expression;GO:0010557 positive regulation of macromolecule biosynthetic process;GO:0031328 positive regulation of cellular biosynthetic process		Cancer-related genes; Predicted intracellular proteins	Nucleoplasm (Enhanced)	Irofulven; Sacituzumab govitecan			0	0	0	0	0	0	0	0	0	0	0	0	0	0	0	0	0	0	0	0	1
282969	A2VDF0	1	1	0	282969	Gene_ID	H. sapiens	282969	H. sapiens	FUOM	fucose mutarotase	GO:0006004 fucose metabolic process;GO:0036065 fucosylation;GO:0019318 hexose metabolic process		ENZYME proteins:Isomerase; Enzymes; Predicted intracellular proteins					0	0	0	0	0	0	0	0	0	1	1	0	0	0	0	0	0	0	0	0	2
2588	P34059	0	1	0	2588	Gene_ID	H. sapiens	2588	H. sapiens	GALNS	galactosamine (N-acetyl)-6-sulfatase			Enzymes; Human disease related genes:Congenital disorders of metabolism:Lysosomal storage diseases; Disease related genes; Potential drug targets; Human disease related genes:Congenital disorders of metabolism:Congenital disorders of glycan/glycoprotein metabolism; ENZYME proteins:Hydrolases; Predicted intracellular proteins	Cytosol (Approved)				0	0	0	0	0	1	0	0	0	1	0	0	0	0	0	0	0	0	0	0	1
2596	P17677	1	1	0	2596	Gene_ID	H. sapiens	2596	H. sapiens	GAP43	growth associated protein 43	GO:0016198 axon choice point recognition;GO:0060019 radial glial cell differentiation;GO:0099150 regulation of postsynaptic specialization assembly		Transporters:Transporter channels and pores; Predicted intracellular proteins	Plasma membrane (Enhanced)		(M266)PID NCADHERIN PATHWAY		0	0	0	0	0	0	0	0	0	0	1	0	0	0	0	0	0	0	0	0	2
2597	P04406	1	1	0	2597	Gene_ID	H. sapiens	2597	H. sapiens	GAPDH	glyceraldehyde-3-phosphate dehydrogenase	GO:0035606 peptidyl-cysteine S-trans-nitrosylation;GO:0017014 protein nitrosylation;GO:0018119 peptidyl-cysteine S-nitrosylation		ENZYME proteins:Oxidoreductases; Predicted intracellular proteins; Enzymes; FDA approved drug targets:Small molecule drugs	Cytosol;Plasma membrane (Enhanced); Additional: Nuclear membrane;Vesicles	NADH; Adenosine-5-Diphosphoribose; Thionicotinamide-Adenine-Dinucleotide; 4-(2-Aminoethyl)Benzenesulfonyl Fluoride; Xanthinol; Copper; Artenimol	(M66)PID MYC ACTIV PATHWAY; (M5493)WNT SIGNALING	(M5891)HALLMARK HYPOXIA; (M5924)HALLMARK MTORC1 SIGNALING	0	0	0	1	0	0	1	0	1	1	1	0	0	1	0	0	1	0	0	0	2
8209	A0A0B4J2D5	1	0	0	8209	Gene_ID	H. sapiens	8209	H. sapiens	GATD3	glutamine amidotransferase class 1 domain containing 3			Predicted intracellular proteins	Mitochondria (Approved); Additional: Centrosome				0	0	0	0	0	0	0	0	0	0	0	0	0	0	0	0	0	0	0	0	1
10985	Q92616	0	1	0	10985	Gene_ID	H. sapiens	10985	H. sapiens	GCN1	GCN1 activator of EIF2AK4	GO:0140469 GCN2-mediated signaling;GO:1990253 cellular response to leucine starvation;GO:0072344 rescue of stalled ribosome		Predicted intracellular proteins	Cytosol (Enhanced)				1	0	0	0	0	0	0	0	0	0	0	0	0	0	0	0	0	0	0	0	1
51573	Q9NZC3	1	1	0	51573	Gene_ID	H. sapiens	51573	H. sapiens	GDE1	glycerophosphodiester phosphodiesterase 1	GO:0006580 ethanolamine metabolic process;GO:0070291 N-acylethanolamine metabolic process;GO:0042439 ethanolamine-containing compound metabolic process		ENZYME proteins:Hydrolases; Enzymes; Predicted intracellular proteins	Vesicles (Approved); Additional: Nucleoplasm;Plasma membrane			(M5945)HALLMARK HEME METABOLISM	0	0	0	0	0	0	0	0	0	1	0	0	0	0	0	0	0	0	0	0	2
284161	Q8N9F7	0	1	0	284161	Gene_ID	H. sapiens	284161	H. sapiens	GDPD1	glycerophosphodiester phosphodiesterase domain containing 1	GO:0070291 N-acylethanolamine metabolic process;GO:0042439 ethanolamine-containing compound metabolic process;GO:0046475 glycerophospholipid catabolic process							0	0	0	0	0	0	0	0	0	0	0	0	0	0	0	0	0	0	0	0	1
54960	Q9NWZ8	1	1	0	54960	Gene_ID	H. sapiens	54960	H. sapiens	GEMIN8	gem nuclear organelle associated protein 8	GO:0000387 spliceosomal snRNP assembly;GO:0022618 protein-RNA complex assembly;GO:0071826 protein-RNA complex organization		Predicted intracellular proteins	Cytosol;Nucleoplasm (Supported)				1	0	1	0	1	0	0	0	0	0	0	0	0	0	0	0	0	0	0	1	2
2671	P55789	1	0	0	2671	Gene_ID	H. sapiens	2671	H. sapiens	GFER	growth factor, augmenter of liver regeneration	GO:0072717 cellular response to actinomycin D;GO:0072716 response to actinomycin D;GO:0071236 cellular response to antibiotic		Enzymes; Disease related genes; Potential drug targets; Predicted intracellular proteins; ENZYME proteins:Oxidoreductases; Predicted secreted proteins	Cytosol (Enhanced); Additional: Mitochondria	Flavin adenine dinucleotide			0	0	0	0	0	0	0	0	0	0	0	0	0	0	0	0	0	0	0	0	1
85476	Q96RP9	0	1	0	85476	Gene_ID	H. sapiens	85476	H. sapiens	GFM1	G elongation factor mitochondrial 1	GO:0070125 mitochondrial translational elongation;GO:0006414 translational elongation;GO:0032543 mitochondrial translation		Disease related genes; Human disease related genes:Congenital disorders of metabolism:Mitochondrial diseases; Predicted intracellular proteins	Mitochondria (Approved); Additional: Nucleoplasm				1	0	0	0	0	0	0	0	0	0	0	0	0	0	0	0	0	0	0	0	1
2673	Q06210	0	1	0	2673	Gene_ID	H. sapiens	2673	H. sapiens	GFPT1	glutamine--fructose-6-phosphate transaminase 1	GO:0006048 UDP-N-acetylglucosamine biosynthetic process;GO:0046349 amino sugar biosynthetic process;GO:0006002 fructose 6-phosphate metabolic process		Enzymes; Human disease related genes:Nervous system diseases:Other nervous and sensory system diseases; Disease related genes; ENZYME proteins:Transferases; Potential drug targets; Predicted intracellular proteins	Nucleoli;Nucleoplasm (Approved); Additional: Nucleoli fibrillar center			(M5937)HALLMARK GLYCOLYSIS	0	0	0	0	0	0	1	1	1	0	1	0	1	0	0	0	0	0	0	0	1
7264	Q13630	1	0	0	7264	Gene_ID	H. sapiens	7264	H. sapiens	GFUS	GDP-L-fucose synthase	GO:0042351 'de novo' GDP-L-fucose biosynthetic process;GO:0042350 GDP-L-fucose biosynthetic process;GO:0046368 GDP-L-fucose metabolic process		ENZYME proteins:Oxidoreductases; Enzymes; Predicted intracellular proteins	Cytosol (Approved); Additional: Nucleoplasm	NADH		(M5907)HALLMARK ESTROGEN RESPONSE LATE; (M5937)HALLMARK GLYCOLYSIS	0	0	0	0	0	0	1	0	1	0	0	0	0	0	0	0	0	0	0	0	1
23062	Q9UJY4	0	1	0	23062	Gene_ID	H. sapiens	23062	H. sapiens	GGA2	golgi associated, gamma adaptin ear containing, ARF binding protein 2	GO:0043001 Golgi to plasma membrane protein transport;GO:0034394 protein localization to cell surface;GO:0006893 Golgi to plasma membrane transport		Predicted intracellular proteins	Golgi apparatus (Enhanced)			(M5924)HALLMARK MTORC1 SIGNALING	0	0	0	0	0	0	0	0	0	0	1	0	0	0	0	0	0	0	0	0	1
8836	Q92820	0	1	0	8836	Gene_ID	H. sapiens	8836	H. sapiens	GGH	gamma-glutamyl hydrolase	GO:0046900 tetrahydrofolylpolyglutamate metabolic process;GO:0006760 folic acid-containing compound metabolic process;GO:0042558 pteridine-containing compound metabolic process		Peptidases:Cysteine-type peptidases; ENZYME proteins:Hydrolases; Enzymes; Predicted intracellular proteins				(M5941)HALLMARK UV RESPONSE UP	0	0	0	0	0	1	0	0	0	0	0	0	0	0	0	0	0	0	0	0	1
51022	Q9NS18	1	1	0	51022	Gene_ID	H. sapiens	51022	H. sapiens	GLRX2	glutaredoxin 2	GO:0042262 DNA protection;GO:0051775 response to redox state;GO:0071450 cellular response to oxygen radical		Predicted intracellular proteins	Nucleoplasm (Supported); Additional: Vesicles	Glutathione		(M5938)HALLMARK REACTIVE OXYGEN SPECIES PATHWAY	0	0	0	0	0	0	0	0	1	0	0	0	0	0	0	0	0	0	0	0	2
2746	P00367	1	1	1	2746	Gene_ID	H. sapiens	2746	H. sapiens	GLUD1	glutamate dehydrogenase 1	GO:0006537 glutamate biosynthetic process;GO:0006538 glutamate catabolic process;GO:0043650 dicarboxylic acid biosynthetic process		Enzymes; Human disease related genes:Congenital disorders of metabolism:Congenital disorders of amino acid metabolism; Disease related genes; Human disease related genes:Congenital disorders of metabolism:Other congenital disorders of metabolism; Potential drug targets; Predicted intracellular proteins; ENZYME proteins:Oxidoreductases	Mitochondria (Supported)	Glutamic acid; NADH; Hexachlorophene; Guanosine-5'-Triphosphate; Aluminum chloride		(M5936)HALLMARK OXIDATIVE PHOSPHORYLATION	1	0	0	0	0	0	0	1	0	1	0	0	1	1	0	0	1	1	0	0	3
51053	O75496	1	1	0	51053	Gene_ID	H. sapiens	51053	H. sapiens	GMNN	geminin DNA replication inhibitor	GO:0071163 DNA replication preinitiation complex assembly;GO:2000104 negative regulation of DNA-templated DNA replication;GO:0035563 positive regulation of chromatin binding		Human disease related genes:Congenital malformations:Other congenital malformations; Disease related genes; Cancer-related genes:Candidate cancer biomarkers; Predicted intracellular proteins	Nucleoplasm (Supported); Additional: Cytosol				0	0	0	1	0	0	0	0	0	0	0	0	0	0	0	0	0	0	0	0	2
2766	P36959	0	1	0	2766	Gene_ID	H. sapiens	2766	H. sapiens	GMPR	guanosine monophosphate reductase	GO:0006144 purine nucleobase metabolic process;GO:0009112 nucleobase metabolic process;GO:0009409 response to cold		ENZYME proteins:Oxidoreductases; Enzymes; Predicted intracellular proteins		Guanosine-5'-Monophosphate		(M5911)HALLMARK INTERFERON ALPHA RESPONSE	0	0	0	0	0	0	1	0	0	0	0	0	0	0	1	0	0	0	0	0	1
51292	Q9P2T1	1	1	0	51292	Gene_ID	H. sapiens	51292	H. sapiens	GMPR2	guanosine monophosphate reductase 2	GO:0006144 purine nucleobase metabolic process;GO:0046037 GMP metabolic process;GO:0009112 nucleobase metabolic process		ENZYME proteins:Oxidoreductases; Enzymes; Predicted intracellular proteins	Nucleoplasm (Approved); Additional: Nucleoli			(M5898)HALLMARK DNA REPAIR	0	0	0	0	0	0	1	0	0	0	0	0	0	0	1	0	0	0	0	0	2
2771	P04899	1	0	0	2771	Gene_ID	H. sapiens	2771	H. sapiens	GNAI2	G protein subunit alpha i2	GO:0140192 regulation of adenylate cyclase-activating adrenergic receptor signaling pathway involved in heart process;GO:0140199 negative regulation of adenylate cyclase-activating adrenergic receptor signaling pathway involved in heart process;GO:0071878 negative regulation of adenylate cyclase-activating adrenergic receptor signaling pathway		Human disease related genes:Cardiovascular diseases:Cardiac diseases; Human disease related genes:Cancers:Cancers of endocrine organs; Predicted intracellular proteins	Cytosol (Supported); Additional: Nucleoplasm;Plasma membrane		(M64)PID S1P S1P4 PATHWAY; (M103)PID S1P S1P1 PATHWAY; (M155)PID S1P META PATHWAY	(M5915)HALLMARK APICAL JUNCTION; (M5921)HALLMARK COMPLEMENT	0	0	0	1	0	0	0	0	0	0	1	0	0	0	0	0	0	0	0	0	1
2773	P08754	0	1	0	2773	Gene_ID	H. sapiens	2773	H. sapiens	GNAI3	G protein subunit alpha i3	GO:0007194 negative regulation of adenylate cyclase activity;GO:0031280 negative regulation of cyclase activity;GO:0051350 negative regulation of lyase activity		Disease related genes; Human disease related genes:Congenital malformations:Congenital malformations of the musculoskeletal system; Predicted intracellular proteins	Centrosome (Supported); Additional: Nucleoli;Nucleoplasm		(M64)PID S1P S1P4 PATHWAY; (M103)PID S1P S1P1 PATHWAY; (M155)PID S1P META PATHWAY	(M5908)HALLMARK ANDROGEN RESPONSE; (M5921)HALLMARK COMPLEMENT; (M5932)HALLMARK INFLAMMATORY RESPONSE	0	0	0	1	0	0	1	0	0	1	1	0	0	0	0	0	0	0	0	0	1
2778	P63092	1	1	0	2778	Gene_ID	H. sapiens	2778	H. sapiens	GNAS	GNAS complex locus	GO:0007191 adenylate cyclase-activating dopamine receptor signaling pathway;GO:0007212 dopamine receptor signaling pathway;GO:0070527 platelet aggregation		Human disease related genes:Endocrine and metabolic diseases:Hypothalamus and pituitary gland diseases; Human disease related genes:Endocrine and metabolic diseases:Parathyroid diseases; Human disease related genes:Musculoskeletal diseases:Skeletal diseases; Disease related genes; Human disease related genes:Congenital malformations:Congenital malformations of the musculoskeletal system; Potentia…	Nucleoplasm (Approved); Additional: Cytosol;Plasma membrane	Colforsin; 2',5'-DIDEOXY-ADENOSINE 3'-MONOPHOSPHATE		(M5910)HALLMARK PROTEIN SECRETION	0	0	0	1	0	0	0	0	1	0	1	0	0	0	0	0	0	0	0	0	2
10007	P46926	1	1	0	10007	Gene_ID	H. sapiens	10007	H. sapiens	GNPDA1	glucosamine-6-phosphate deaminase 1	GO:0006043 glucosamine catabolic process;GO:0006041 glucosamine metabolic process;GO:0006046 N-acetylglucosamine catabolic process		ENZYME proteins:Hydrolases; Enzymes; Predicted intracellular proteins	Vesicles (Approved); Additional: Golgi apparatus	Beta-D-Glucose; 2-Deoxy-2-Amino Glucitol-6-Phosphate; N-acetyl-D-glucosamine-6-phosphate		(M5937)HALLMARK GLYCOLYSIS	0	0	0	0	0	0	1	0	1	1	0	0	0	0	0	0	0	1	0	0	2
2799	P15586	1	1	0	2799	Gene_ID	H. sapiens	2799	H. sapiens	GNS	glucosamine (N-acetyl)-6-sulfatase	GO:0042340 keratan sulfate catabolic process;GO:0042339 keratan sulfate metabolic process;GO:0006027 glycosaminoglycan catabolic process		Enzymes; Human disease related genes:Congenital disorders of metabolism:Lysosomal storage diseases; Disease related genes; Potential drug targets; Human disease related genes:Congenital disorders of metabolism:Congenital disorders of glycan/glycoprotein metabolism; ENZYME proteins:Hydrolases; Predicted intracellular proteins					0	0	0	0	0	1	0	0	0	1	1	0	0	0	0	0	0	0	0	0	2
51280	Q8NBJ4	1	1	0	51280	Gene_ID	H. sapiens	51280	H. sapiens	GOLM1	golgi membrane protein 1	GO:0006997 nucleus organization;GO:0019216 regulation of lipid metabolic process;GO:0006996 organelle organization		Predicted intracellular proteins	Golgi apparatus (Enhanced)				0	0	0	0	0	0	0	0	0	0	0	0	0	0	0	0	0	0	0	0	2
64083	Q9H4A6	1	0	0	64083	Gene_ID	H. sapiens	64083	H. sapiens	GOLPH3	golgi phosphoprotein 3	GO:0072752 cellular response to rapamycin;GO:0090164 asymmetric Golgi ribbon formation;GO:0060352 cell adhesion molecule production		Predicted intracellular proteins	Golgi apparatus;Vesicles (Supported)				0	0	0	0	0	0	1	0	0	0	0	0	0	0	0	0	0	0	1	0	1
51026	Q9Y3E0	1	1	0	51026	Gene_ID	H. sapiens	51026	H. sapiens	GOLT1B	golgi transport 1B	GO:0042147 retrograde transport, endosome to Golgi;GO:0006888 endoplasmic reticulum to Golgi vesicle-mediated transport;GO:0016482 cytosolic transport			Vesicles (Supported); Additional: Nucleoplasm				0	0	0	0	0	0	0	0	0	0	0	0	0	0	0	0	0	0	0	0	2
57120	Q9HD26	0	1	0	57120	Gene_ID	H. sapiens	57120	H. sapiens	GOPC	golgi associated PDZ and coiled-coil motif containing	GO:0010360 negative regulation of anion channel activity;GO:1903960 negative regulation of anion transmembrane transport;GO:1903792 negative regulation of monoatomic anion transport		Cancer-related genes; Disease related genes; Potential drug targets; Predicted intracellular proteins; Transporters:Accessory Factors Involved in Transport	Golgi apparatus (Enhanced)				0	0	0	0	0	0	0	0	0	0	0	0	0	0	0	0	0	0	0	0	1
2805	P17174	1	1	0	2805	Gene_ID	H. sapiens	2805	H. sapiens	GOT1	glutamic-oxaloacetic transaminase 1	GO:0019550 glutamate catabolic process to aspartate;GO:0019551 glutamate catabolic process to 2-oxoglutarate;GO:0006106 fumarate metabolic process		Predicted intracellular proteins; ENZYME proteins:Transferases; Enzymes; Cancer-related genes:Mutated cancer genes		Pyridoxal phosphate; Aspartic acid; Glutamic acid; Cysteine; Adapalene; Maleic Acid; Copper		(M5924)HALLMARK MTORC1 SIGNALING; (M5937)HALLMARK GLYCOLYSIS	1	0	0	0	0	0	0	1	0	1	0	0	1	0	0	1	0	1	0	0	2
2806	P00505	1	1	1	2806	Gene_ID	H. sapiens	2806	H. sapiens	GOT2	glutamic-oxaloacetic transaminase 2	GO:0019550 glutamate catabolic process to aspartate;GO:0019551 glutamate catabolic process to 2-oxoglutarate;GO:0006106 fumarate metabolic process		Enzymes; Disease related genes; ENZYME proteins:Transferases; Potential drug targets; Human disease related genes:Nervous system diseases:Epilepsy; Candidate cardiovascular disease genes; Transporters; Predicted intracellular proteins; Cancer-related genes:Mutational cancer driver genes		Pyridoxal phosphate; Aspartic acid; Glutamic acid; Cysteine; 4'-Deoxy-4'-Acetylyamino-Pyridoxal-5'-Phosphate		(M5926)HALLMARK MYC TARGETS V1; (M5936)HALLMARK OXIDATIVE PHOSPHORYLATION; (M5937)HALLMARK GLYCOLYSIS	1	0	0	0	0	0	0	1	0	1	0	0	1	1	0	1	0	1	0	0	3
2821	P06744	1	1	0	2821	Gene_ID	H. sapiens	2821	H. sapiens	GPI	glucose-6-phosphate isomerase	GO:0051156 glucose 6-phosphate metabolic process;GO:0035994 response to muscle stretch;GO:0035902 response to immobilization stress		Enzymes; ENZYME proteins:Isomerase; Human disease related genes:Cardiovascular diseases:Hematologic diseases; Disease related genes; Potential drug targets; Cancer-related genes:Candidate cancer biomarkers; Predicted intracellular proteins; Predicted secreted proteins	Cytosol (Supported); Additional: Plasma membrane	alpha-D-glucose 6-phosphate; 6-phospho-D-gluconic acid; 5-phospho-D-arabinohydroxamic acid; D-glucitol 6-phosphate; 5-Phosphoarabinonic Acid; Glucose-6-Phosphate; D-erythrose 4-phosphate; Fructose-6-phosphate; Copper; Artenimol		(M5891)HALLMARK HYPOXIA; (M5924)HALLMARK MTORC1 SIGNALING; (M5936)HALLMARK OXIDATIVE PHOSPHORYLATION	0	0	0	0	0	1	1	1	1	1	0	0	1	1	0	0	0	0	0	0	2
26086	Q86YR5	0	1	0	26086	Gene_ID	H. sapiens	26086	H. sapiens	GPSM1	G protein signaling modulator 1	GO:1905098 negative regulation of guanyl-nucleotide exchange factor activity;GO:1905097 regulation of guanyl-nucleotide exchange factor activity;GO:1904424 regulation of GTP binding		Predicted intracellular proteins	Golgi apparatus (Supported); Additional: Nucleoplasm				0	0	0	0	0	0	0	0	0	0	0	0	0	0	0	0	0	0	0	0	1
2896	P28799	1	1	0	2896	Gene_ID	H. sapiens	2896	H. sapiens	GRN	granulin precursor	GO:1903334 positive regulation of protein folding;GO:0106016 positive regulation of inflammatory response to wounding;GO:0002265 astrocyte activation involved in immune response		Human disease related genes:Congenital disorders of metabolism:Lysosomal storage diseases; Disease related genes; Predicted intracellular proteins; Human disease related genes:Nervous system diseases:Neurodegenerative diseases; Human disease related genes:Congenital disorders of metabolism:Congenital disorders of lipid/glycolipid metabolism; Predicted secreted proteins	Lysosomes (Enhanced); Additional: Endosomes				0	0	0	0	0	1	0	0	0	0	0	0	0	0	0	0	0	0	0	0	2
2936	P00390	1	1	0	2936	Gene_ID	H. sapiens	2936	H. sapiens	GSR	glutathione-disulfide reductase	GO:0045454 cell redox homeostasis;GO:0006749 glutathione metabolic process;GO:0098869 cellular oxidant detoxification		Enzymes; Human disease related genes:Congenital disorders of metabolism:Congenital disorders of amino acid metabolism; Human disease related genes:Cardiovascular diseases:Hematologic diseases; Disease related genes; FDA approved drug targets:Small molecule drugs; Cancer-related genes:Candidate cancer biomarkers; Predicted intracellular proteins; ENZYME proteins:Oxidoreductases	Cytosol (Supported)	Glutathione; NADH; Carmustine; 3,6-dihydroxy-xanthene-9-propionic acid; 3-sulfino-L-alanine; Glutathionylspermidine disulfide; 3-(Prop-2-Ene-1-Sulfinyl)-Propene-1-Thiol; Flavin adenine dinucleotide; Glutathione disulfide; 3-nitro-L-tyrosine; 2-(2-PHENYL-3-PYRIDIN-2-YL-4,5,6,7-TETRAHYDRO-2H-ISOPHOSPHINDOL-1-YL)PYRIDINE; 6-(3-METHYL-1,4-DIOXO-1,4-DIHYDRONAPHTHALEN-2-YL)HEXANOIC ACID; Cannabidiol; C…		(M5938)HALLMARK REACTIVE OXYGEN SPECIES PATHWAY; (M5908)HALLMARK ANDROGEN RESPONSE; (M5902)HALLMARK APOPTOSIS	1	0	0	1	0	0	0	0	1	0	0	0	1	0	1	0	0	0	0	0	2
2937	P48637	1	1	0	2937	Gene_ID	H. sapiens	2937	H. sapiens	GSS	glutathione synthetase	GO:0006750 glutathione biosynthetic process;GO:0019184 nonribosomal peptide biosynthetic process;GO:0006749 glutathione metabolic process		Enzymes; ENZYME proteins:Ligase; Human disease related genes:Congenital disorders of metabolism:Congenital disorders of amino acid metabolism; Human disease related genes:Cardiovascular diseases:Hematologic diseases; Disease related genes; FDA approved drug targets:Small molecule drugs; Predicted intracellular proteins	Nucleoplasm (Supported)	Glutathione; Glycine; Cysteine; gamma-Glutamylcysteine; Phosphoaminophosphonic Acid-Adenylate Ester; Acetylcysteine; Copper		(M5934)HALLMARK XENOBIOTIC METABOLISM	1	0	0	0	0	0	0	1	0	0	0	0	1	0	0	1	0	0	0	0	2
2958	P52657	1	0	0	2958	Gene_ID	H. sapiens	2958	H. sapiens	GTF2A2	general transcription factor IIA subunit 2	GO:0051123 RNA polymerase II preinitiation complex assembly;GO:0060261 positive regulation of transcription initiation by RNA polymerase II;GO:2000144 positive regulation of DNA-templated transcription initiation		Predicted intracellular proteins	Nucleoplasm (Supported)			(M5898)HALLMARK DNA REPAIR	1	0	0	1	0	0	0	0	0	0	0	0	0	0	0	0	0	0	0	0	1
2966	Q13888	1	1	0	2966	Gene_ID	H. sapiens	2966	H. sapiens	GTF2H2	general transcription factor IIH subunit 2	GO:1905464 positive regulation of DNA duplex unwinding;GO:1905776 positive regulation of DNA helicase activity;GO:1905774 regulation of DNA helicase activity		Predicted intracellular proteins	Nuclear speckles (Supported)		(M254)PID MYC REPRESS PATHWAY		1	0	0	1	0	0	0	0	0	0	0	0	0	0	0	0	0	0	0	0	2
2969	P78347	0	1	0	2969	Gene_ID	H. sapiens	2969	H. sapiens	GTF2I	general transcription factor IIi	GO:0016525 negative regulation of angiogenesis;GO:2000181 negative regulation of blood vessel morphogenesis;GO:1901343 negative regulation of vasculature development		Predicted intracellular proteins; Disease related genes; Human disease related genes:Other congenital disorders:Chromosomal abnormalities	Nucleoplasm (Enhanced)				0	0	0	0	0	0	0	0	0	0	0	0	0	0	0	0	0	0	0	0	1
9330	Q9Y5Q9	1	0	0	9330	Gene_ID	H. sapiens	9330	H. sapiens	GTF3C3	general transcription factor IIIC subunit 3	GO:0042791 5S class rRNA transcription by RNA polymerase III;GO:0042797 tRNA transcription by RNA polymerase III;GO:0009304 tRNA transcription		Predicted intracellular proteins	Nuclear membrane;Nucleoplasm (Supported); Additional: Nucleoli fibrillar center				0	0	1	0	0	0	0	0	0	0	0	1	0	0	0	0	0	0	0	0	1
85865	A4D1E9	1	1	0	85865	Gene_ID	H. sapiens	85865	H. sapiens	GTPBP10	GTP binding protein 10	GO:0042254 ribosome biogenesis;GO:0022613 ribonucleoprotein complex biogenesis;GO:0044085 cellular component biogenesis		Predicted intracellular proteins					0	0	1	0	0	0	0	0	0	0	0	0	0	0	0	0	0	0	0	0	2
8971	Q92522	1	0	1	8971	Gene_ID	H. sapiens	8971	H. sapiens	H1-10	H1.10 linker histone	GO:0030261 chromosome condensation;GO:0045910 negative regulation of DNA recombination;GO:0006334 nucleosome assembly		Predicted intracellular proteins	Nucleoli;Nucleoplasm (Supported); Additional: Mitotic chromosome;Nucleoli rim				1	0	0	0	0	0	0	0	0	0	0	0	0	0	0	0	0	0	0	0	2
3008	P10412	1	1	1	3008	Gene_ID	H. sapiens	3008	H. sapiens	H1-4	H1.4 linker histone, cluster member	GO:0030261 chromosome condensation;GO:0045910 negative regulation of DNA recombination;GO:0006334 nucleosome assembly		Disease related genes; Predicted intracellular proteins	Nuclear speckles (Supported); Additional: Cytosol	Copper	(M32)PID HDAC CLASSIII PATHWAY		1	0	0	1	0	0	0	0	0	0	0	0	0	0	0	0	0	0	0	0	3
23438	P49590	1	0	0	23438	Gene_ID	H. sapiens	23438	H. sapiens	HARS2	histidyl-tRNA synthetase 2, mitochondrial	GO:0006427 histidyl-tRNA aminoacylation;GO:0006418 tRNA aminoacylation for protein translation;GO:0043039 tRNA aminoacylation		Human disease related genes:Congenital malformations:Other congenital malformations; Enzymes; ENZYME proteins:Ligase; Disease related genes; Potential drug targets; Predicted intracellular proteins	Mitochondria (Approved)				1	0	1	0	0	0	0	1	0	0	0	1	0	0	0	0	0	0	0	0	1
51020	Q7Z4H3	0	1	0	51020	Gene_ID	H. sapiens	51020	H. sapiens	HDDC2	HD domain containing 2			ENZYME proteins:Hydrolases; Enzymes; Predicted intracellular proteins	Nucleoli (Approved); Additional: Nucleoplasm			(M5926)HALLMARK MYC TARGETS V1	0	0	0	0	0	0	0	0	0	0	0	0	0	0	1	0	0	0	0	0	1
3068	P51858	1	1	0	3068	Gene_ID	H. sapiens	3068	H. sapiens	HDGF	heparin binding growth factor	GO:0034504 protein localization to nucleus;GO:0006338 chromatin remodeling;GO:0033365 protein localization to organelle		Predicted secreted proteins; Predicted intracellular proteins	Nucleoplasm (Enhanced)	Copper		(M5926)HALLMARK MYC TARGETS V1; (M5945)HALLMARK HEME METABOLISM	0	0	0	0	0	0	0	0	0	0	0	0	0	0	0	0	0	0	0	0	2
84717	Q7Z4V5	1	1	1	84717	Gene_ID	H. sapiens	84717	H. sapiens	HDGFL2	HDGF like 2	GO:0140861 DNA repair-dependent chromatin remodeling;GO:0043403 skeletal muscle tissue regeneration;GO:1905168 positive regulation of double-strand break repair via homologous recombination		Predicted intracellular proteins	Nucleoplasm (Supported); Additional: Mitochondria				0	0	0	0	0	0	0	0	0	0	0	0	0	0	0	0	0	0	0	0	3
84064	Q9H0R4	1	1	0	84064	Gene_ID	H. sapiens	84064	H. sapiens	HDHD2	haloacid dehalogenase like hydrolase domain containing 2	GO:0016311 dephosphorylation;GO:0006796 phosphate-containing compound metabolic process;GO:0006793 phosphorus metabolic process		Predicted intracellular proteins	Vesicles (Approved)				0	0	0	0	0	0	0	0	0	0	0	0	0	0	0	0	0	0	0	0	2
81932	Q9BSH5	1	0	0	81932	Gene_ID	H. sapiens	81932	H. sapiens	HDHD3	haloacid dehalogenase like hydrolase domain containing 3			Predicted intracellular proteins	Nucleoli (Enhanced); Additional: Vesicles				0	0	0	0	0	0	0	0	0	0	0	0	0	0	0	0	0	0	0	0	1
55127	Q9H583	0	1	0	55127	Gene_ID	H. sapiens	55127	H. sapiens	HEATR1	HEAT repeat containing 1	GO:2000234 positive regulation of rRNA processing;GO:2000232 regulation of rRNA processing;GO:0045943 positive regulation of transcription by RNA polymerase I		Predicted intracellular proteins	Nucleoli fibrillar center (Enhanced); Additional: Mitochondria				1	0	1	0	0	0	0	0	0	0	0	0	0	0	0	0	0	0	0	0	1
79654	Q5T447	1	1	0	79654	Gene_ID	H. sapiens	79654	H. sapiens	HECTD3	HECT domain E3 ubiquitin protein ligase 3	GO:0043161 proteasome-mediated ubiquitin-dependent protein catabolic process;GO:0010498 proteasomal protein catabolic process;GO:0006511 ubiquitin-dependent protein catabolic process		ENZYME proteins:Transferases; Enzymes; Predicted intracellular proteins					0	0	0	1	0	0	0	0	0	0	0	0	0	0	0	0	0	0	0	0	2
55662	Q9NWT6	0	1	0	55662	Gene_ID	H. sapiens	55662	H. sapiens	HIF1AN	hypoxia inducible factor 1 subunit alpha inhibitor	GO:2001214 positive regulation of vasculogenesis;GO:2001212 regulation of vasculogenesis;GO:0045746 negative regulation of Notch signaling pathway		ENZYME proteins:Oxidoreductases; Enzymes; Predicted intracellular proteins	Nucleoplasm (Supported); Additional: Cytosol	D-tartaric acid; N-(carboxycarbonyl)-D-phenylalanine	(M180)PID HIF1A PATHWAY; (M44)PID HIF2PATHWAY		0	0	0	1	0	0	0	0	0	0	0	0	0	0	0	0	0	0	0	0	1
135114	Q9NQE9	1	0	1	135114	Gene_ID	H. sapiens	135114	H. sapiens	HINT3	histidine triad nucleotide binding protein 3			Predicted intracellular proteins	Mitochondria;Nucleoli (Approved); Additional: Cytosol				0	0	0	0	0	0	0	0	0	0	0	0	0	0	0	0	0	0	0	0	2
8479	Q9BW71	1	1	1	8479	Gene_ID	H. sapiens	8479	H. sapiens	HIRIP3	HIRA interacting protein 3	GO:0006325 chromatin organization;GO:0071824 protein-DNA complex organization;GO:0043933 protein-containing complex organization		Predicted intracellular proteins	Nucleoplasm (Supported); Additional: Nucleoli				0	0	0	0	0	0	0	0	0	0	0	0	0	0	0	0	0	0	0	0	3
3109	P28068	1	1	0	3109	Gene_ID	H. sapiens	3109	H. sapiens	HLA-DMB	major histocompatibility complex, class II, DM beta	GO:2001190 positive regulation of T cell activation via T cell receptor contact with antigen bound to MHC molecule on antigen presenting cell;GO:2001188 regulation of T cell activation via T cell receptor contact with antigen bound to MHC molecule on antigen presenting cell;GO:0002399 MHC class II protein complex assembly		Predicted intracellular proteins	Vesicles (Supported)			(M5950)HALLMARK ALLOGRAFT REJECTION	0	0	0	1	0	0	0	0	0	0	1	0	0	0	0	0	0	0	0	0	2
3145	P08397	1	1	0	3145	Gene_ID	H. sapiens	3145	H. sapiens	HMBS	hydroxymethylbilane synthase	GO:0006782 protoporphyrinogen IX biosynthetic process;GO:0046501 protoporphyrinogen IX metabolic process;GO:0006783 heme biosynthetic process		Human disease related genes:Congenital disorders of metabolism:Congenital disorders of cofactor/vitamin metabolism; Enzymes; Disease related genes; ENZYME proteins:Transferases; Potential drug targets; Predicted intracellular proteins	Lipid droplets (Approved)			(M5924)HALLMARK MTORC1 SIGNALING; (M5945)HALLMARK HEME METABOLISM	0	0	0	0	0	0	0	0	0	0	0	0	0	0	0	0	0	0	0	0	2
3149	O15347	1	1	0	3149	Gene_ID	H. sapiens	3149	H. sapiens	HMGB3	high mobility group box 3	GO:0045578 negative regulation of B cell differentiation;GO:0050869 negative regulation of B cell activation;GO:0045577 regulation of B cell differentiation		Disease related genes; Human disease related genes:Congenital malformations:Congenital malformations of eye; Predicted intracellular proteins	Nucleoplasm (Supported); Additional: Nucleoli			(M5901)HALLMARK G2M CHECKPOINT; (M5925)HALLMARK E2F TARGETS	0	0	0	0	0	0	0	0	0	0	0	0	0	0	0	0	0	0	0	0	2
3178	P09651	1	0	0	3178	Gene_ID	H. sapiens	3178	H. sapiens	HNRNPA1	heterogeneous nuclear ribonucleoprotein A1	GO:1903936 cellular response to sodium arsenite;GO:1903935 response to sodium arsenite;GO:0071243 cellular response to arsenic-containing substance		Disease related genes; Human disease related genes:Nervous system diseases:Neurodegenerative diseases; Human disease related genes:Musculoskeletal diseases:Muscular diseases; Predicted intracellular proteins	Nucleoplasm (Supported)		(M58)PID AR PATHWAY	(M5926)HALLMARK MYC TARGETS V1	1	0	0	1	1	0	0	0	0	0	0	0	0	0	0	0	0	0	0	0	1
3181	P22626	1	0	0	3181	Gene_ID	H. sapiens	3181	H. sapiens	HNRNPA2B1	heterogeneous nuclear ribonucleoprotein A2/B1	GO:1905663 positive regulation of telomerase RNA reverse transcriptase activity;GO:1905661 regulation of telomerase RNA reverse transcriptase activity;GO:1990428 miRNA transport		Cancer-related genes; Disease related genes; Human disease related genes:Musculoskeletal diseases:Muscular diseases; Predicted intracellular proteins	Nucleoplasm (Supported)	Copper; Artenimol		(M5926)HALLMARK MYC TARGETS V1	1	0	1	1	1	0	0	0	0	0	0	0	0	0	0	0	0	0	0	0	1
220988	P51991	1	1	0	220988	Gene_ID	H. sapiens	220988	H. sapiens	HNRNPA3	heterogeneous nuclear ribonucleoprotein A3	GO:0000377 RNA splicing, via transesterification reactions with bulged adenosine as nucleophile;GO:0000398 mRNA splicing, via spliceosome;GO:0000375 RNA splicing, via transesterification reactions		Predicted intracellular proteins	Nucleoplasm (Approved)			(M5926)HALLMARK MYC TARGETS V1	1	0	0	1	1	0	0	0	0	0	0	0	0	0	0	0	0	0	0	0	2
3183	P07910	1	1	0	3183	Gene_ID	H. sapiens	3183	H. sapiens	HNRNPC	heterogeneous nuclear ribonucleoprotein C	GO:0070935 3'-UTR-mediated mRNA stabilization;GO:0032211 negative regulation of telomere maintenance via telomerase;GO:1904357 negative regulation of telomere maintenance via telomere lengthening		Predicted intracellular proteins	Nucleoplasm (Enhanced)		(M105)PID TELOMERASE PATHWAY	(M5926)HALLMARK MYC TARGETS V1	1	0	0	0	1	0	0	0	0	0	0	0	0	0	0	0	0	0	0	0	2
3187	P31943	1	0	0	3187	Gene_ID	H. sapiens	3187	H. sapiens	HNRNPH1	heterogeneous nuclear ribonucleoprotein H1	GO:0043484 regulation of RNA splicing;GO:0000377 RNA splicing, via transesterification reactions with bulged adenosine as nucleophile;GO:0000398 mRNA splicing, via spliceosome		Predicted intracellular proteins	Nucleoplasm (Enhanced)	Copper			1	0	0	0	1	0	0	0	0	0	0	0	0	0	0	0	0	0	0	0	1
3189	P31942	1	1	0	3189	Gene_ID	H. sapiens	3189	H. sapiens	HNRNPH3	heterogeneous nuclear ribonucleoprotein H3	GO:0043484 regulation of RNA splicing;GO:0000377 RNA splicing, via transesterification reactions with bulged adenosine as nucleophile;GO:0000398 mRNA splicing, via spliceosome		Predicted intracellular proteins	Nucleoplasm (Supported)	Copper			0	0	0	0	1	0	0	0	0	0	0	0	0	0	0	0	0	0	0	0	2
3190	P61978	1	0	0	3190	Gene_ID	H. sapiens	3190	H. sapiens	HNRNPK	heterogeneous nuclear ribonucleoprotein K	GO:1905599 positive regulation of low-density lipoprotein receptor activity;GO:1902165 regulation of intrinsic apoptotic signaling pathway in response to DNA damage by p53 class mediator;GO:0010988 regulation of low-density lipoprotein particle clearance		Human disease related genes:Congenital malformations:Other congenital malformations; Disease related genes; Predicted intracellular proteins	Nucleoplasm (Enhanced)	Artenimol; Phenethyl Isothiocyanate			1	0	0	0	1	0	0	0	0	0	0	0	0	0	0	0	0	0	0	0	1
3191	P14866	1	1	0	3191	Gene_ID	H. sapiens	3191	H. sapiens	HNRNPL	heterogeneous nuclear ribonucleoprotein L	GO:0000381 regulation of alternative mRNA splicing, via spliceosome;GO:0048024 regulation of mRNA splicing, via spliceosome;GO:0050684 regulation of mRNA processing		Predicted intracellular proteins	Nucleoplasm (Enhanced)	Copper			1	0	0	0	1	0	0	0	0	0	0	0	0	0	0	0	0	0	0	0	2
92906	Q8WVV9	1	1	0	92906	Gene_ID	H. sapiens	92906	H. sapiens	HNRNPLL	heterogeneous nuclear ribonucleoprotein L like	GO:0033120 positive regulation of RNA splicing;GO:0043484 regulation of RNA splicing;GO:0006397 mRNA processing		Predicted intracellular proteins	Nucleoplasm (Approved); Additional: Cytosol;Mitochondria				0	0	0	0	1	0	0	0	0	0	0	0	0	0	0	0	0	0	0	0	2
4670	P52272	1	1	0	4670	Gene_ID	H. sapiens	4670	H. sapiens	HNRNPM	heterogeneous nuclear ribonucleoprotein M	GO:0000380 alternative mRNA splicing, via spliceosome;GO:0000377 RNA splicing, via transesterification reactions with bulged adenosine as nucleophile;GO:0000398 mRNA splicing, via spliceosome		Predicted intracellular proteins	Nucleoplasm (Enhanced)				1	0	0	0	1	0	0	0	0	0	0	0	0	0	0	0	0	0	0	0	2
10236	O43390	1	1	0	10236	Gene_ID	H. sapiens	10236	H. sapiens	HNRNPR	heterogeneous nuclear ribonucleoprotein R	GO:0000377 RNA splicing, via transesterification reactions with bulged adenosine as nucleophile;GO:0000398 mRNA splicing, via spliceosome;GO:0000375 RNA splicing, via transesterification reactions		Predicted intracellular proteins	Nucleoplasm (Enhanced)			(M5926)HALLMARK MYC TARGETS V1	1	0	0	0	1	0	0	0	0	0	0	0	0	0	0	0	0	0	0	0	2
3251	P00492	1	1	0	3251	Gene_ID	H. sapiens	3251	H. sapiens	HPRT1	hypoxanthine phosphoribosyltransferase 1	GO:0006178 guanine salvage;GO:0046099 guanine biosynthetic process;GO:0043103 hypoxanthine salvage		Enzymes; Disease related genes; ENZYME proteins:Transferases; FDA approved drug targets:Small molecule drugs; Human disease related genes:Congenital disorders of metabolism:Congenital disorders of nucleotide metabolism; Predicted intracellular proteins	Cytosol (Supported)	Mercaptopurine; 5-O-phosphono-alpha-D-ribofuranosyl diphosphate; 5-monophosphate-9-beta-D-ribofuranosyl xanthine; 3H-pyrazolo[4,3-d]pyrimidin-7-ol; 9-Deazaguanine	(M5493)WNT SIGNALING	(M5898)HALLMARK DNA REPAIR; (M5907)HALLMARK ESTROGEN RESPONSE LATE; (M5924)HALLMARK MTORC1 SIGNALING	0	0	0	0	0	0	1	1	0	1	0	0	0	0	1	0	0	0	0	0	2
388697	Q86YZ3	0	1	0	388697	Gene_ID	H. sapiens	388697	H. sapiens	HRNR	hornerin	GO:0043163 cell envelope organization;GO:0061436 establishment of skin barrier;GO:0031424 keratinization		Predicted intracellular proteins	Mitochondria (Uncertain)	Zinc; Zinc acetate	(M5883)NABA SECRETED FACTORS; (M5885)NABA MATRISOME ASSOCIATED; (M5889)NABA MATRISOME		0	0	0	0	0	1	0	0	0	0	0	0	0	0	0	0	0	0	0	0	1
3336	P61604	1	1	0	3336	Gene_ID	H. sapiens	3336	H. sapiens	HSPE1	heat shock protein family E (Hsp10) member 1	GO:0051085 chaperone cofactor-dependent protein refolding;GO:0051084 'de novo' post-translational protein folding;GO:0006458 'de novo' protein folding		Cancer-related genes:Candidate cancer biomarkers; Predicted intracellular proteins		Phenethyl Isothiocyanate		(M5928)HALLMARK MYC TARGETS V2; (M5924)HALLMARK MTORC1 SIGNALING; (M5926)HALLMARK MYC TARGETS V1	0	0	0	0	0	0	0	0	0	0	0	0	0	0	0	0	0	0	0	0	2
27429	O43464	1	1	0	27429	Gene_ID	H. sapiens	27429	H. sapiens	HTRA2	HtrA serine peptidase 2	GO:0019742 pentacyclic triterpenoid metabolic process;GO:1904924 negative regulation of mitophagy in response to mitochondrial depolarization;GO:0006722 triterpenoid metabolic process		Enzymes; Human disease related genes:Congenital disorders of metabolism:Congenital disorders of amino acid metabolism; Disease related genes; Potential drug targets; ENZYME proteins:Hydrolases; Human disease related genes:Nervous system diseases:Neurodegenerative diseases; Peptidases:Serine-type peptidases	Mitochondria (Supported)			(M5936)HALLMARK OXIDATIVE PHOSPHORYLATION; (M5945)HALLMARK HEME METABOLISM	0	0	0	1	0	0	0	0	0	0	0	0	0	0	0	0	0	0	0	0	2
3376	P41252	1	1	0	3376	Gene_ID	H. sapiens	3376	H. sapiens	IARS1	isoleucyl-tRNA synthetase 1	GO:0006428 isoleucyl-tRNA aminoacylation;GO:0106074 aminoacyl-tRNA metabolism involved in translational fidelity;GO:0006450 regulation of translational fidelity		Human disease related genes:Congenital malformations:Other congenital malformations; Enzymes; ENZYME proteins:Ligase; Disease related genes; Potential drug targets; Predicted intracellular proteins	Cytosol;Nucleoplasm (Approved)	Isoleucine		(M5922)HALLMARK UNFOLDED PROTEIN RESPONSE; (M5926)HALLMARK MYC TARGETS V1	1	0	1	0	0	0	0	1	0	0	0	1	1	0	0	0	0	0	0	0	2
3417	O75874	1	0	0	3417	Gene_ID	H. sapiens	3417	H. sapiens	IDH1	isocitrate dehydrogenase (NADP(+)) 1	GO:0006097 glyoxylate cycle;GO:0006102 isocitrate metabolic process;GO:0060696 regulation of phospholipid catabolic process		Enzymes; Citric acid cycle related proteins; Human disease related genes:Cancers:Cancers of eye, brain, and central nervous system; Human disease related genes:Cardiovascular diseases:Hematologic diseases; Disease related genes; FDA approved drug targets:Small molecule drugs; Predicted intracellular proteins; ENZYME proteins:Oxidoreductases; Human disease related genes:Cancers:Cancers of haematop…	Cytosol;Nuclear bodies (Approved)	Isocitric Acid; Nicotinamide adenine dinucleotide phosphate; Ivosidenib		(M5949)HALLMARK PEROXISOME; (M5948)HALLMARK BILE ACID METABOLISM; (M5935)HALLMARK FATTY ACID METABOLISM	0	0	0	1	0	0	1	0	1	1	0	0	1	0	0	0	0	0	0	0	1
51124	Q9Y5U9	1	1	0	51124	Gene_ID	H. sapiens	51124	H. sapiens	IER3IP1	immediate early response 3 interacting protein 1	GO:0003331 positive regulation of extracellular matrix constituent secretion;GO:0003330 regulation of extracellular matrix constituent secretion;GO:2000269 regulation of fibroblast apoptotic process		Human disease related genes:Congenital malformations:Congenital malformations of the nervous system; Disease related genes; Predicted intracellular proteins	Endoplasmic reticulum (Supported)				0	0	0	0	0	0	0	0	0	0	0	0	0	0	0	0	0	0	0	0	2
10437	P13284	0	1	0	10437	Gene_ID	H. sapiens	10437	H. sapiens	IFI30	IFI30 lysosomal thiol reductase	GO:0042590 antigen processing and presentation of exogenous peptide antigen via MHC class I;GO:0019886 antigen processing and presentation of exogenous peptide antigen via MHC class II;GO:0002495 antigen processing and presentation of peptide antigen via MHC class II		Predicted intracellular proteins	Cytosol;Vesicles (Supported)			(M5911)HALLMARK INTERFERON ALPHA RESPONSE; (M5913)HALLMARK INTERFERON GAMMA RESPONSE; (M5924)HALLMARK MTORC1 SIGNALING	0	0	0	1	0	0	0	0	0	0	1	0	0	0	0	0	0	0	0	0	1
10642	Q9NZI8	1	1	0	10642	Gene_ID	H. sapiens	10642	H. sapiens	IGF2BP1	insulin like growth factor 2 mRNA binding protein 1	GO:0010610 regulation of mRNA stability involved in response to stress;GO:0022013 pallium cell proliferation in forebrain;GO:0140059 dendrite arborization		Predicted intracellular proteins	Cytosol (Supported)		(M223)PID BETA CATENIN NUC PATHWAY		1	0	0	1	0	0	0	0	0	0	0	0	0	0	0	0	0	0	0	0	2
3550	Q13123	1	0	0	3550	Gene_ID	H. sapiens	3550	H. sapiens	IK	IK cytokine	GO:0034501 protein localization to kinetochore;GO:1903083 protein localization to condensed chromosome;GO:0007094 mitotic spindle assembly checkpoint signaling		Predicted intracellular proteins	Nuclear speckles (Enhanced)				1	0	0	0	1	0	0	0	0	0	0	0	0	0	0	0	0	0	0	0	1
3611	Q13418	0	0	1	3611	Gene_ID	H. sapiens	3611	H. sapiens	ILK	integrin linked kinase	GO:0010761 fibroblast migration;GO:2000178 negative regulation of neural precursor cell proliferation;GO:0022011 myelination in peripheral nervous system	yes	Enzymes; ENZYME proteins:Transferases; Kinases:TKL Ser/Thr protein kinases; Cancer-related genes:Candidate cancer biomarkers; Predicted intracellular proteins	Focal adhesion sites (Supported); Additional: Cytosol		(M12771)SA PTEN PATHWAY; (M63)PID AVB3 OPN PATHWAY; (M71)PID ILK PATHWAY		0	0	0	0	0	0	0	0	0	0	0	0	0	0	0	0	0	0	0	0	1
10989	Q16891	1	1	0	10989	Gene_ID	H. sapiens	10989	H. sapiens	IMMT	inner membrane mitochondrial protein	GO:0042407 cristae formation;GO:0051560 mitochondrial calcium ion homeostasis;GO:0007007 inner mitochondrial membrane organization		Transporters; Predicted intracellular proteins	Mitochondria (Enhanced)			(M5905)HALLMARK ADIPOGENESIS; (M5924)HALLMARK MTORC1 SIGNALING; (M5936)HALLMARK OXIDATIVE PHOSPHORYLATION	0	0	0	0	0	0	0	0	0	0	0	0	0	0	0	0	0	0	1	0	2
55272	Q9NV31	1	1	1	55272	Gene_ID	H. sapiens	55272	H. sapiens	IMP3	IMP U3 small nucleolar ribonucleoprotein 3	GO:0030490 maturation of SSU-rRNA;GO:0042274 ribosomal small subunit biogenesis;GO:0006364 rRNA processing		Ribosomal proteins; Predicted intracellular proteins	Nucleoli;Nucleoplasm (Enhanced)			(M5922)HALLMARK UNFOLDED PROTEIN RESPONSE	1	0	1	0	0	0	0	0	0	0	0	0	0	0	0	0	0	0	0	0	3
3612	P29218	1	1	0	3612	Gene_ID	H. sapiens	3612	H. sapiens	IMPA1	inositol monophosphatase 1	GO:0006021 inositol biosynthetic process;GO:0006020 inositol metabolic process;GO:0046173 polyol biosynthetic process		Enzymes; Disease related genes; Potential drug targets; ENZYME proteins:Hydrolases; Human disease related genes:Other diseases:Mental and behavioural disorders; Predicted intracellular proteins		Lithium cation; L-Myo-Inositol-1-Phosphate; Lithium citrate; Lithium succinate; Lithium carbonate			0	0	0	0	0	0	1	1	0	0	0	0	0	0	0	0	0	0	0	0	2
3615	P12268	1	0	0	3615	Gene_ID	H. sapiens	3615	H. sapiens	IMPDH2	inosine monophosphate dehydrogenase 2	GO:0097292 XMP metabolic process;GO:0097293 XMP biosynthetic process;GO:0097294 'de novo' XMP biosynthetic process		ENZYME proteins:Oxidoreductases; Predicted intracellular proteins; Enzymes; FDA approved drug targets:Small molecule drugs	Cytosol (Supported); Additional: Rods & Rings	NADH; Mycophenolate mofetil; Ribavirin; Mycophenolic acid; Selenazole-4-carboxyamide-adenine dinucleotide; 6-Chloropurine Riboside, 5'-Monophosphate; Inosinic Acid; VX-148		(M5898)HALLMARK DNA REPAIR; (M5926)HALLMARK MYC TARGETS V1	1	0	0	0	0	0	1	0	0	1	0	0	0	0	1	0	0	0	0	0	1
55726	Q9NVM9	1	1	0	55726	Gene_ID	H. sapiens	55726	H. sapiens	INTS13	integrator complex subunit 13	GO:0090435 protein localization to nuclear envelope;GO:0080154 regulation of fertilization;GO:0016180 snRNA processing		Predicted intracellular proteins	Nucleoplasm (Enhanced); Additional: Nuclear bodies;Vesicles				0	0	1	0	0	0	0	0	0	0	0	0	0	0	0	0	0	0	0	0	2
65123	Q68E01	1	0	0	65123	Gene_ID	H. sapiens	65123	H. sapiens	INTS3	integrator complex subunit 3	GO:0016180 snRNA processing;GO:0044818 mitotic G2/M transition checkpoint;GO:0016073 snRNA metabolic process		Predicted intracellular proteins	Nucleoli (Approved); Additional: Nucleoplasm				0	0	1	0	0	0	0	0	0	0	0	0	0	0	0	0	0	0	0	0	1
92105	Q96HW7	1	1	0	92105	Gene_ID	H. sapiens	92105	H. sapiens	INTS4	integrator complex subunit 4	GO:0016180 snRNA processing;GO:0016073 snRNA metabolic process;GO:0034243 regulation of transcription elongation by RNA polymerase II		Predicted intracellular proteins	Nucleoli rim (Supported)				0	0	1	0	0	0	0	0	0	0	0	0	0	0	0	0	0	0	0	0	2
25896	Q9NVH2	0	1	0	25896	Gene_ID	H. sapiens	25896	H. sapiens	INTS7	integrator complex subunit 7	GO:0034472 snRNA 3'-end processing;GO:0016180 snRNA processing;GO:0016073 snRNA metabolic process		Predicted intracellular proteins	Nuclear bodies (Supported)				0	0	1	0	0	0	0	0	0	0	0	0	0	0	0	0	0	0	0	0	1
55756	Q9NV88	1	1	0	55756	Gene_ID	H. sapiens	55756	H. sapiens	INTS9	integrator complex subunit 9	GO:0034472 snRNA 3'-end processing;GO:0016180 snRNA processing;GO:0016073 snRNA metabolic process		Predicted intracellular proteins	Nucleoplasm (Enhanced)				0	0	1	0	0	0	0	0	0	0	0	0	0	0	0	0	0	0	0	0	2
3654	P51617	0	1	0	3654	Gene_ID	H. sapiens	3654	H. sapiens	IRAK1	interleukin 1 receptor associated kinase 1	GO:0034134 toll-like receptor 2 signaling pathway;GO:0008063 Toll signaling pathway;GO:0038172 interleukin-33-mediated signaling pathway	yes	Kinases:TKL Ser/Thr protein kinases; ENZYME proteins:Transferases; Enzymes; Predicted intracellular proteins	Cytosol;Nucleoplasm (Supported)	Fostamatinib	(M264)PID TOLL ENDOGENOUS PATHWAY; (M110)PID IL1 PATHWAY; (M153)PID P75 NTR PATHWAY	(M5939)HALLMARK P53 PATHWAY	1	0	0	1	0	0	0	0	0	0	1	0	0	0	0	0	0	0	0	0	1
26145	Q8IU81	0	1	0	26145	Gene_ID	H. sapiens	26145	H. sapiens	IRF2BP1	interferon regulatory factor 2 binding protein 1	GO:0000209 protein polyubiquitination;GO:0016567 protein ubiquitination;GO:0032446 protein modification by small protein conjugation		ENZYME proteins:Transferases; Enzymes; Predicted intracellular proteins	Nucleoplasm (Supported)				0	0	0	0	0	0	0	0	0	0	0	0	0	0	0	0	0	0	0	0	1
8471	O14654	1	0	0	8471	Gene_ID	H. sapiens	8471	H. sapiens	IRS4	insulin receptor substrate 4	GO:0008286 insulin receptor signaling pathway;GO:0032869 cellular response to insulin stimulus;GO:0032868 response to insulin		Cancer-related genes; Human disease related genes:Endocrine and metabolic diseases:Thyroid gland diseases; Disease related genes; Predicted intracellular proteins			(M7955)SIG INSULIN RECEPTOR PATHWAY IN CARDIAC MYOCYTES; (M295)SIG PIP3 SIGNALING IN CARDIAC MYOCTES	(M5956)HALLMARK KRAS SIGNALING DN	0	0	0	1	0	0	0	0	0	0	0	0	0	0	0	0	0	0	0	0	1
51015	Q96CN7	1	0	0	51015	Gene_ID	H. sapiens	51015	H. sapiens	ISOC1	isochorismatase domain containing 1	GO:0008150 biological_process		Predicted intracellular proteins	Endoplasmic reticulum;Vesicles (Approved)			(M5949)HALLMARK PEROXISOME; (M5948)HALLMARK BILE ACID METABOLISM; (M5913)HALLMARK INTERFERON GAMMA RESPONSE	0	0	0	0	0	0	0	0	0	0	0	0	0	0	0	0	0	0	0	0	1
3672	P56199	1	1	0	3672	Gene_ID	H. sapiens	3672	H. sapiens	ITGA1	integrin subunit alpha 1	GO:0032516 positive regulation of phosphoprotein phosphatase activity;GO:0042059 negative regulation of epidermal growth factor receptor signaling pathway;GO:0010922 positive regulation of phosphatase activity		Transporters:Accessory Factors Involved in Transport; CD markers; Cancer-related genes:Candidate cancer biomarkers	Endoplasmic reticulum (Approved)		(M11)PID PRL SIGNALING EVENTS PATHWAY; (M274)PID LYMPH ANGIOGENESIS PATHWAY; (M47)PID INTEGRIN CS PATHWAY		0	0	0	0	0	0	0	0	0	0	1	0	0	0	0	0	0	0	0	0	2
3678	P08648	0	1	0	3678	Gene_ID	H. sapiens	3678	H. sapiens	ITGA5	integrin subunit alpha 5	GO:0033631 cell-cell adhesion mediated by integrin;GO:0023035 CD40 signaling pathway;GO:0035313 wound healing, spreading of epidermal cells		Transporters:Accessory Factors Involved in Transport; CD markers; Cancer-related genes:Candidate cancer biomarkers		Resveratrol	(M274)PID LYMPH ANGIOGENESIS PATHWAY; (M47)PID INTEGRIN CS PATHWAY; (M165)PID SYNDECAN 4 PATHWAY	(M5930)HALLMARK EPITHELIAL MESENCHYMAL TRANSITION; (M5932)HALLMARK INFLAMMATORY RESPONSE	0	0	0	1	0	0	0	0	0	0	1	0	0	0	0	0	0	0	0	0	1
3655	P23229	1	0	0	3655	Gene_ID	H. sapiens	3655	H. sapiens	ITGA6	integrin subunit alpha 6	GO:0010668 ectodermal cell differentiation;GO:0035878 nail development;GO:0043589 skin morphogenesis		CD markers; Human disease related genes:Congenital malformations:Congenital malformations of skin; Disease related genes; Potential drug targets; Cancer-related genes:Candidate cancer biomarkers; Predicted intracellular proteins; Cancer-related genes:Mutational cancer driver genes; Transporters:Accessory Factors Involved in Transport			(M158)PID INTEGRIN4 PATHWAY; (M47)PID INTEGRIN CS PATHWAY; (M239)PID A6B1 A6B4 INTEGRIN PATHWAY	(M5947)HALLMARK IL2 STAT5 SIGNALING	0	0	0	0	0	0	0	0	0	0	0	0	0	0	0	0	0	0	0	0	1
3682	P38570	1	1	1	3682	Gene_ID	H. sapiens	3682	H. sapiens	ITGAE	integrin subunit alpha E	GO:0033627 cell adhesion mediated by integrin;GO:0007229 integrin-mediated signaling pathway;GO:0007160 cell-matrix adhesion		CD markers; Predicted intracellular proteins			(M47)PID INTEGRIN CS PATHWAY; (M156)PID ECADHERIN NASCENT AJ PATHWAY	(M5947)HALLMARK IL2 STAT5 SIGNALING	0	0	0	0	0	0	0	0	0	0	0	0	0	0	0	0	0	0	0	0	3
3688	P05556	1	1	0	3688	Gene_ID	H. sapiens	3688	H. sapiens	ITGB1	integrin subunit beta 1	GO:0048626 myoblast fate specification;GO:0051943 positive regulation of amino acid uptake involved in synaptic transmission;GO:0051951 positive regulation of glutamate uptake involved in transmission of nerve impulse		CD markers; FDA approved drug targets:Biotech drugs; Cancer-related genes:Candidate cancer biomarkers; Predicted intracellular proteins; Transporters	Focal adhesion sites;Plasma membrane (Supported); Additional: Endoplasmic reticulum	Antithymocyte immunoglobulin (rabbit)	(M11)PID PRL SIGNALING EVENTS PATHWAY; (M118)PID INTEGRIN A9B1 PATHWAY; (M274)PID LYMPH ANGIOGENESIS PATHWAY	(M5909)HALLMARK MYOGENESIS; (M5915)HALLMARK APICAL JUNCTION; (M5930)HALLMARK EPITHELIAL MESENCHYMAL TRANSITION	1	0	0	1	0	0	0	0	0	0	1	0	0	0	0	0	1	0	0	1	2
55677	Q96ST2	1	0	0	55677	Gene_ID	H. sapiens	55677	H. sapiens	IWS1	interacts with SUPT6H, CTD assembly factor 1	GO:0140673 transcription elongation-coupled chromatin remodeling;GO:0010793 regulation of mRNA export from nucleus;GO:2000197 regulation of ribonucleoprotein complex localization		Predicted intracellular proteins	Nucleoplasm (Enhanced)				0	0	0	0	1	0	0	0	0	0	0	0	0	0	0	0	0	0	0	0	1
83700	Q9BX67	1	1	0	83700	Gene_ID	H. sapiens	83700	H. sapiens	JAM3	junctional adhesion molecule 3	GO:0090138 regulation of actin cytoskeleton organization by cell-cell adhesion;GO:0033624 negative regulation of integrin activation;GO:2000439 positive regulation of monocyte extravasation		Human disease related genes:Nervous system diseases:Other nervous and sensory system diseases; Disease related genes; Predicted secreted proteins; Predicted intracellular proteins	Golgi apparatus (Enhanced)		(M169)PID INTEGRIN2 PATHWAY; (M159)PID AMB2 NEUTROPHILS PATHWAY	(M5951)HALLMARK SPERMATOGENESIS; (M5915)HALLMARK APICAL JUNCTION	0	0	0	0	0	0	0	0	0	0	0	0	0	0	0	0	0	0	0	0	2
23210	Q6NYC1	1	1	0	23210	Gene_ID	H. sapiens	23210	H. sapiens	JMJD6	jumonji domain containing 6, arginine demethylase and lysine hydroxylase	GO:0018395 peptidyl-lysine hydroxylation to 5-hydroxy-L-lysine;GO:0032460 negative regulation of protein oligomerization;GO:0032463 negative regulation of protein homooligomerization		Predicted intracellular proteins	Nucleoplasm (Supported)			(M5891)HALLMARK HYPOXIA	0	0	0	0	1	0	0	0	0	0	0	0	0	0	0	0	0	0	0	1	2
51155	Q9UK76	1	1	0	51155	Gene_ID	H. sapiens	51155	H. sapiens	JPT1	Jupiter microtubule associated homolog 1			Predicted intracellular proteins	Cytosol (Supported); Additional: Cytokinetic bridge;Microtubules			(M5901)HALLMARK G2M CHECKPOINT; (M5925)HALLMARK E2F TARGETS	0	0	0	0	0	0	0	0	0	0	0	0	0	0	0	0	0	0	0	0	2
90861	Q9H910	1	0	0	90861	Gene_ID	H. sapiens	90861	H. sapiens	JPT2	Jupiter microtubule associated homolog 2	GO:0075509 endocytosis involved in viral entry into host cell;GO:0046794 transport of virus;GO:0050848 regulation of calcium-mediated signaling		Predicted intracellular proteins	Cytosol;Plasma membrane (Approved)				0	0	0	0	0	0	0	0	0	0	0	0	0	0	0	0	0	0	0	0	1
83892	Q9H3F6	1	0	0	83892	Gene_ID	H. sapiens	83892	H. sapiens	KCTD10	potassium channel tetramerization domain containing 10	GO:0035024 negative regulation of Rho protein signal transduction;GO:0046580 negative regulation of Ras protein signal transduction;GO:0051058 negative regulation of small GTPase mediated signal transduction		Predicted intracellular proteins	Nucleoplasm (Supported); Additional: Cytosol				0	0	0	1	0	0	0	0	0	0	0	0	0	0	0	0	0	0	0	0	1
11014	P33947	0	1	0	11014	Gene_ID	H. sapiens	11014	H. sapiens	KDELR2	KDEL endoplasmic reticulum protein retention receptor 2	GO:0006621 protein retention in ER lumen;GO:0035437 maintenance of protein localization in endoplasmic reticulum;GO:0072595 maintenance of protein localization in organelle		Disease related genes; Human disease related genes:Congenital malformations:Congenital malformations of the musculoskeletal system					0	0	0	0	0	0	0	0	0	0	1	0	0	0	0	0	0	0	0	0	1
55614	Q96L93	1	0	0	55614	Gene_ID	H. sapiens	55614	H. sapiens	KIF16B	kinesin family member 16B	GO:0006895 Golgi to endosome transport;GO:0032801 receptor catabolic process;GO:0001919 regulation of receptor recycling		Predicted intracellular proteins	Mitochondria (Uncertain)				0	0	0	0	0	0	0	0	0	0	1	0	0	0	0	0	0	0	0	0	1
54758	Q8TBB5	1	1	0	54758	Gene_ID	H. sapiens	54758	H. sapiens	KLHDC4	kelch domain containing 4			Predicted intracellular proteins	Nucleoli (Approved); Additional: Kinetochore				0	0	0	0	0	0	0	0	0	0	0	0	0	0	0	0	0	0	0	0	2
56062	Q9C0H6	1	1	1	56062	Gene_ID	H. sapiens	56062	H. sapiens	KLHL4	kelch like family member 4	GO:0008150 biological_process		Predicted intracellular proteins	Microtubules (Supported); Additional: Centriolar satellite				0	0	0	0	0	0	0	0	0	0	0	0	0	0	0	0	0	0	0	0	3
58508	Q8NEZ4	1	1	0	58508	Gene_ID	H. sapiens	58508	H. sapiens	KMT2C	lysine methyltransferase 2C	GO:0051602 response to electrical stimulus;GO:0032259 methylation;GO:0006338 chromatin remodeling		Human disease related genes:Congenital malformations:Other congenital malformations; Enzymes; Disease related genes; ENZYME proteins:Transferases; Potential drug targets; Predicted intracellular proteins; Human disease related genes:Cancers:Cancers of haematopoietic and lymphoid tissues; Cancer-related genes:Mutational cancer driver genes; Cancer-related genes:Mutated cancer genes	Nucleoplasm (Supported)				0	0	0	1	0	0	0	0	0	0	0	0	0	0	0	0	0	0	0	0	2
9735	P50748	0	1	0	9735	Gene_ID	H. sapiens	9735	H. sapiens	KNTC1	kinetochore associated 1	GO:1903394 protein localization to kinetochore involved in kinetochore assembly;GO:0034501 protein localization to kinetochore;GO:1903083 protein localization to condensed chromosome		Predicted intracellular proteins	Cytosol (Supported); Additional: Plasma membrane			(M5893)HALLMARK MITOTIC SPINDLE	0	0	0	1	0	0	0	0	0	0	0	0	0	0	0	0	0	0	0	1	1
3848	P04264	1	0	0	3848	Gene_ID	H. sapiens	3848	H. sapiens	KRT1	keratin 1	GO:0001867 complement activation, lectin pathway;GO:0051290 protein heterotetramerization;GO:0042730 fibrinolysis		Human disease related genes:Congenital malformations:Congenital malformations of skin; Disease related genes; Predicted intracellular proteins		Zinc; Copper; Zinc acetate	(M223)PID BETA CATENIN NUC PATHWAY	(M5950)HALLMARK ALLOGRAFT REJECTION; (M5956)HALLMARK KRAS SIGNALING DN	0	0	0	0	0	0	0	0	0	0	0	0	0	0	0	0	0	0	0	0	1
3858	P13645	1	0	0	3858	Gene_ID	H. sapiens	3858	H. sapiens	KRT10	keratin 10	GO:0051290 protein heterotetramerization;GO:0018149 peptide cross-linking;GO:0051291 protein heterooligomerization		Human disease related genes:Congenital malformations:Congenital malformations of skin; Disease related genes; Predicted secreted proteins; Predicted intracellular proteins		Zinc; Copper; Zinc acetate			0	0	0	0	0	0	0	0	0	0	0	0	0	0	0	0	0	0	0	0	1
3861	P02533	1	0	0	3861	Gene_ID	H. sapiens	3861	H. sapiens	KRT14	keratin 14	GO:0045110 intermediate filament bundle assembly;GO:0045109 intermediate filament organization;GO:0045104 intermediate filament cytoskeleton organization		Human disease related genes:Congenital malformations:Congenital malformations of skin; Disease related genes; Cancer-related genes:Candidate cancer biomarkers; Predicted intracellular proteins	Intermediate filaments (Enhanced)	Zinc; Zinc acetate	(M236)PID DELTA NP63 PATHWAY; (M115)PID REG GR PATHWAY		0	0	0	0	0	0	0	0	0	0	0	0	0	0	0	0	0	0	0	0	1
3868	P08779	1	1	1	3868	Gene_ID	H. sapiens	3868	H. sapiens	KRT16	keratin 16	GO:0051546 keratinocyte migration;GO:0061436 establishment of skin barrier;GO:0045109 intermediate filament organization		Human disease related genes:Congenital malformations:Congenital malformations of skin; Disease related genes; Predicted intracellular proteins	Intermediate filaments (Approved)	Zinc; Zinc acetate			0	0	0	0	0	0	0	0	0	0	0	0	0	0	0	0	0	0	0	0	3
3872	Q04695	1	1	0	3872	Gene_ID	H. sapiens	3872	H. sapiens	KRT17	keratin 17	GO:0051798 positive regulation of hair follicle development;GO:0051797 regulation of hair follicle development;GO:0042634 regulation of hair cycle		Human disease related genes:Congenital malformations:Congenital malformations of skin; Disease related genes; Cancer-related genes:Candidate cancer biomarkers; Predicted intracellular proteins	Intermediate filaments (Enhanced)		(M115)PID REG GR PATHWAY	(M5939)HALLMARK P53 PATHWAY	0	0	0	0	0	0	0	0	0	0	0	0	0	0	0	0	0	0	0	0	2
3849	P35908	1	0	0	3849	Gene_ID	H. sapiens	3849	H. sapiens	KRT2	keratin 2	GO:0032980 keratinocyte activation;GO:0051546 keratinocyte migration;GO:0003334 keratinocyte development		Human disease related genes:Congenital malformations:Congenital malformations of skin; Disease related genes; FDA approved drug targets:Small molecule drugs; Predicted intracellular proteins		Zinc; Copper; Anthralin; Zinc acetate			0	0	0	0	0	0	0	0	0	0	0	0	0	0	0	0	0	0	0	0	1
3852	P13647	1	0	0	3852	Gene_ID	H. sapiens	3852	H. sapiens	KRT5	keratin 5	GO:0045107 intermediate filament polymerization;GO:0045105 intermediate filament polymerization or depolymerization;GO:0045109 intermediate filament organization		Human disease related genes:Congenital malformations:Congenital malformations of skin; Disease related genes; Human disease related genes:Skin diseases:Skin and soft tissue diseases; Predicted intracellular proteins	Intermediate filaments (Approved)	Zinc; Zinc acetate	(M236)PID DELTA NP63 PATHWAY; (M115)PID REG GR PATHWAY	(M5956)HALLMARK KRAS SIGNALING DN	0	0	0	0	0	0	0	0	0	0	0	0	0	0	0	0	0	0	0	0	1
3853	P02538	1	1	1	3853	Gene_ID	H. sapiens	3853	H. sapiens	KRT6A	keratin 6A	GO:2000536 negative regulation of entry of bacterium into host cell;GO:2000535 regulation of entry of bacterium into host cell;GO:0052372 modulation by symbiont of entry into host		Human disease related genes:Congenital malformations:Congenital malformations of skin; Disease related genes; Predicted intracellular proteins	Intermediate filaments (Enhanced)	Zinc; Zinc acetate			0	0	0	0	0	0	0	0	0	0	0	0	0	0	0	0	0	0	0	0	3
3857	P35527	1	0	0	3857	Gene_ID	H. sapiens	3857	H. sapiens	KRT9	keratin 9	GO:0045109 intermediate filament organization;GO:0045104 intermediate filament cytoskeleton organization;GO:0045103 intermediate filament-based process		Human disease related genes:Congenital malformations:Congenital malformations of skin; Disease related genes; Predicted intracellular proteins		Zinc; Copper; Zinc acetate; Zinc chloride; Zinc sulfate, unspecified form			0	0	0	0	0	0	0	0	0	0	0	0	0	0	0	0	0	0	0	0	1
883	Q16773	1	0	0	883	Gene_ID	H. sapiens	883	H. sapiens	KYAT1	kynurenine aminotransferase 1	GO:0097053 L-kynurenine catabolic process;GO:0097052 L-kynurenine metabolic process;GO:0070189 kynurenine metabolic process		ENZYME proteins:Lyases; ENZYME proteins:Transferases; Enzymes; Predicted intracellular proteins	Cytosol (Supported, Approved)	Pyridoxal phosphate; Pyridoxamine-5'-Phosphate; D-Phenylalanine; N(6)-(pyridoxal phosphate)-L-lysine; Indoleacetic acid			1	0	0	0	0	0	0	1	0	1	0	0	0	0	0	1	0	1	0	0	1
56267	Q6YP21	1	1	0	56267	Gene_ID	H. sapiens	56267	H. sapiens	KYAT3	kynurenine aminotransferase 3	GO:0097053 L-kynurenine catabolic process;GO:0097052 L-kynurenine metabolic process;GO:0070189 kynurenine metabolic process		ENZYME proteins:Lyases; ENZYME proteins:Transferases; Enzymes; Predicted intracellular proteins	Cytosol (Approved); Additional: Cytokinetic bridge;Nucleoli	Pyridoxal phosphate			1	0	0	0	0	0	0	1	0	1	0	0	0	0	0	1	0	1	0	0	2
51110	Q53H82	1	1	0	51110	Gene_ID	H. sapiens	51110	H. sapiens	LACTB2	lactamase beta 2			Predicted intracellular proteins	Cytosol (Supported); Additional: Golgi apparatus;Nucleoplasm				0	0	0	0	0	0	0	0	0	0	0	0	0	0	0	0	0	0	0	0	2
8649	Q9UHA4	0	1	0	8649	Gene_ID	H. sapiens	8649	H. sapiens	LAMTOR3	late endosomal/lysosomal adaptor, MAPK and MTOR activator 3	GO:0038202 TORC1 signaling;GO:0031929 TOR signaling;GO:1904263 positive regulation of TORC1 signaling		Predicted intracellular proteins					0	0	0	1	0	1	0	0	0	0	1	0	0	0	0	0	0	0	0	0	1
51056	P28838	1	1	0	51056	Gene_ID	H. sapiens	51056	H. sapiens	LAP3	leucine aminopeptidase 3	GO:0006508 proteolysis;GO:0019538 protein metabolic process;GO:1901564 organonitrogen compound metabolic process		Peptidases:Metallopeptidases; ENZYME proteins:Hydrolases; Enzymes; Predicted intracellular proteins	Cytosol (Approved); Additional: Midbody;Nucleoplasm	Leucine Phosphonic Acid; (2S)-3-[(R)-[(1S)-1-amino-3-phenylpropyl](hydroxy)phosphoryl]-2-benzylpropanoic acid; Zofenoprilat		(M5911)HALLMARK INTERFERON ALPHA RESPONSE; (M5913)HALLMARK INTERFERON GAMMA RESPONSE; (M5921)HALLMARK COMPLEMENT	0	0	0	0	0	0	0	0	0	0	0	0	0	0	0	0	0	0	0	0	2
51520	Q9P2J5	1	1	0	51520	Gene_ID	H. sapiens	51520	H. sapiens	LARS1	leucyl-tRNA synthetase 1	GO:0006425 glutaminyl-tRNA aminoacylation;GO:0006429 leucyl-tRNA aminoacylation;GO:0071233 cellular response to leucine		Enzymes; ENZYME proteins:Ligase; Disease related genes; Potential drug targets; Human disease related genes:Congenital disorders of metabolism:Mitochondrial diseases; Predicted intracellular proteins	Cytosol;Nuclear bodies (Approved)	Leucine			1	0	1	0	0	0	0	1	0	0	0	1	0	0	0	0	0	0	0	0	2
81887	Q9Y4W2	1	0	0	81887	Gene_ID	H. sapiens	81887	H. sapiens	LAS1L	LAS1 like ribosome biogenesis factor	GO:0000470 maturation of LSU-rRNA;GO:0000460 maturation of 5.8S rRNA;GO:0042273 ribosomal large subunit biogenesis		Human disease related genes:Congenital malformations:Other congenital malformations; Disease related genes; Predicted intracellular proteins	Nucleoplasm (Approved); Additional: Centriolar satellite;Cytosol			(M5928)HALLMARK MYC TARGETS V2	1	1	1	0	0	0	0	0	0	0	0	0	0	0	0	0	0	0	0	0	1
3927	Q14847	1	1	1	3927	Gene_ID	H. sapiens	3927	H. sapiens	LASP1	LIM and SH3 protein 1	GO:0034220 monoatomic ion transmembrane transport;GO:0006811 monoatomic ion transport;GO:0055085 transmembrane transport		Cancer-related genes; Predicted intracellular proteins	Cytosol;Plasma membrane (Supported); Additional: Focal adhesion sites				0	0	0	0	0	0	0	0	0	0	0	0	0	0	0	0	0	0	0	0	3
3939	P00338	1	1	0	3939	Gene_ID	H. sapiens	3939	H. sapiens	LDHA	lactate dehydrogenase A	GO:0006089 lactate metabolic process;GO:0006096 glycolytic process;GO:0046032 ADP catabolic process		Human disease related genes:Congenital disorders of metabolism:Congenital disorders of carbohydrate metabolism; Enzymes; Disease related genes; FDA approved drug targets:Small molecule drugs; Cancer-related genes:Candidate cancer biomarkers; Predicted intracellular proteins; ENZYME proteins:Oxidoreductases	Cytosol (Supported); Additional: Vesicles	NADH; Etheno-NAD; Nicotinamide; Oxamic Acid; Stiripentol; Copper; Artenimol	(M255)PID HIF1 TFPATHWAY; (M66)PID MYC ACTIV PATHWAY	(M5935)HALLMARK FATTY ACID METABOLISM; (M5891)HALLMARK HYPOXIA; (M5924)HALLMARK MTORC1 SIGNALING	0	0	0	0	0	0	1	0	1	1	0	0	1	1	0	1	1	0	0	0	2
3945	P07195	1	1	0	3945	Gene_ID	H. sapiens	3945	H. sapiens	LDHB	lactate dehydrogenase B	GO:0006089 lactate metabolic process;GO:0019674 NAD metabolic process;GO:0006090 pyruvate metabolic process		Enzymes; Disease related genes; FDA approved drug targets:Small molecule drugs; Predicted intracellular proteins; ENZYME proteins:Oxidoreductases	Cytosol (Supported)	NADH; 4-Hydroxy-1,2,5-oxadiazole-3-carboxylic acid; Oxamic Acid; Stiripentol; Artenimol		(M5936)HALLMARK OXIDATIVE PHOSPHORYLATION; (M5939)HALLMARK P53 PATHWAY	0	0	0	0	0	0	1	0	1	1	0	0	0	0	0	1	0	0	0	0	2
3959	Q08380	0	1	0	3959	Gene_ID	H. sapiens	3959	H. sapiens	LGALS3BP	galectin 3 binding protein	GO:0006968 cellular defense response;GO:0006897 endocytosis;GO:0098657 import into cell		Predicted secreted proteins; Cancer-related genes:Candidate cancer biomarkers				(M5911)HALLMARK INTERFERON ALPHA RESPONSE; (M5913)HALLMARK INTERFERON GAMMA RESPONSE	0	0	0	0	0	0	0	0	0	0	0	0	0	0	0	0	0	0	0	0	1
84823	Q03252	0	0	1	84823	Gene_ID	H. sapiens	84823	H. sapiens	LMNB2	lamin B2	GO:0051664 nuclear pore localization;GO:0090435 protein localization to nuclear envelope;GO:0007097 nuclear migration		Human disease related genes:Congenital malformations:Congenital malformations of the nervous system; Disease related genes; Human disease related genes:Congenital disorders of metabolism:Other congenital disorders of metabolism; Human disease related genes:Nervous system diseases:Epilepsy; Predicted intracellular proteins	Nuclear membrane (Supported)		(M220)PID CASPASE PATHWAY		0	0	0	0	0	0	0	0	0	0	0	0	0	0	0	0	0	0	1	0	1
4026	Q93052	1	0	0	4026	Gene_ID	H. sapiens	4026	H. sapiens	LPP	LIM domain containing preferred translocation partner in lipoma	GO:0098609 cell-cell adhesion;GO:0007155 cell adhesion;GO:0009987 cellular process		Human disease related genes:Cancers:Cancers of haematopoietic and lymphoid tissues; Disease related genes; Cancer-related genes:Mutational cancer driver genes; Predicted intracellular proteins	Cytosol;Focal adhesion sites (Supported)		(M232)PID ECADHERIN STABILIZATION PATHWAY		0	0	0	0	0	0	0	0	0	0	0	0	0	0	0	0	0	0	0	0	1
55631	Q9H9A6	0	1	0	55631	Gene_ID	H. sapiens	55631	H. sapiens	LRRC40	leucine rich repeat containing 40	GO:0007165 signal transduction;GO:0023052 signaling;GO:0007154 cell communication		Predicted intracellular proteins	Nucleoli (Approved)				0	0	0	0	0	0	0	0	0	0	0	0	0	0	0	0	0	0	0	0	1
9209	Q9Y608	1	1	0	9209	Gene_ID	H. sapiens	9209	H. sapiens	LRRFIP2	LRR binding FLII interacting protein 2	GO:0016055 Wnt signaling pathway;GO:0198738 cell-cell signaling by wnt;GO:0007267 cell-cell signaling		Predicted intracellular proteins; Transcription factors:Yet undefined DNA-binding domains	Actin filaments;Plasma membrane (Approved)				0	0	0	0	0	0	0	0	0	0	0	0	0	0	0	0	1	0	0	0	2
57819	Q9Y333	1	1	0	57819	Gene_ID	H. sapiens	57819	H. sapiens	LSM2	LSM2 homolog, U6 small nuclear RNA and mRNA degradation associated	GO:0000244 spliceosomal tri-snRNP complex assembly;GO:0000387 spliceosomal snRNP assembly;GO:0006402 mRNA catabolic process		Predicted intracellular proteins	Nucleoplasm (Enhanced)			(M5926)HALLMARK MYC TARGETS V1	1	0	1	0	1	0	0	0	0	1	0	0	0	0	0	0	0	0	0	1	2
25804	Q9Y4Z0	1	1	0	25804	Gene_ID	H. sapiens	25804	H. sapiens	LSM4	LSM4 homolog, U6 small nuclear RNA and mRNA degradation associated	GO:0033962 P-body assembly;GO:0000387 spliceosomal snRNP assembly;GO:0000956 nuclear-transcribed mRNA catabolic process		Predicted intracellular proteins	Vesicles (Approved)			(M5922)HALLMARK UNFOLDED PROTEIN RESPONSE	1	0	1	0	1	0	0	0	0	1	0	0	0	0	0	0	0	0	0	1	2
23658	Q9Y4Y9	0	1	0	23658	Gene_ID	H. sapiens	23658	H. sapiens	LSM5	LSM5 homolog, U6 small nuclear RNA and mRNA degradation associated	GO:0006402 mRNA catabolic process;GO:0006401 RNA catabolic process;GO:0000377 RNA splicing, via transesterification reactions with bulged adenosine as nucleophile		Predicted intracellular proteins					1	0	0	0	1	0	0	0	0	1	0	0	0	0	0	0	0	0	0	0	1
11157	P62312	0	1	0	11157	Gene_ID	H. sapiens	11157	H. sapiens	LSM6	LSM6 homolog, U6 small nuclear RNA and mRNA degradation associated	GO:0030490 maturation of SSU-rRNA;GO:0042274 ribosomal small subunit biogenesis;GO:0006402 mRNA catabolic process		Predicted intracellular proteins	Actin filaments (Approved)	Uridine; Uridine monophosphate; Citric acid			1	0	1	0	1	0	0	0	0	1	0	1	0	0	0	0	0	0	0	0	1
51599	Q86X29	1	1	0	51599	Gene_ID	H. sapiens	51599	H. sapiens	LSR	lipolysis stimulated lipoprotein receptor	GO:1904274 tricellular tight junction assembly;GO:0061833 protein localization to tricellular tight junction;GO:0060856 establishment of blood-brain barrier		Disease related genes; Predicted intracellular proteins	Cell Junctions;Plasma membrane (Enhanced)			(M5907)HALLMARK ESTROGEN RESPONSE LATE	0	0	0	1	0	0	0	0	0	0	0	0	0	0	0	0	0	0	0	0	2
55646	Q9NX58	0	0	1	55646	Gene_ID	H. sapiens	55646	H. sapiens	LYAR	Ly1 antibody reactive	GO:0045943 positive regulation of transcription by RNA polymerase I;GO:0048821 erythrocyte development;GO:0006356 regulation of transcription by RNA polymerase I		Transcription factors:Zinc-coordinating DNA-binding domains; Predicted intracellular proteins	Nucleoli;Nucleoli rim (Enhanced); Additional: Nucleoplasm			(M5925)HALLMARK E2F TARGETS	1	0	1	0	0	0	0	0	0	0	0	0	0	0	0	0	0	0	0	0	1
84328	Q8WZA0	0	1	0	84328	Gene_ID	H. sapiens	84328	H. sapiens	LZIC	leucine zipper and CTNNBIP1 domain containing	GO:0030178 negative regulation of Wnt signaling pathway;GO:0030111 regulation of Wnt signaling pathway;GO:0009968 negative regulation of signal transduction		Predicted intracellular proteins	Nucleoplasm (Approved); Additional: Cytosol				0	0	0	0	0	0	0	0	0	0	0	0	0	0	0	0	0	0	0	0	1
9500	Q9Y5V3	0	1	0	9500	Gene_ID	H. sapiens	9500	H. sapiens	MAGED1	MAGE family member D1	GO:0090190 positive regulation of branching involved in ureteric bud morphogenesis;GO:0090189 regulation of branching involved in ureteric bud morphogenesis;GO:0090183 regulation of kidney development		Cancer-related genes:Candidate cancer biomarkers; Predicted intracellular proteins	Cytosol (Approved)		(M187)PID TRKR PATHWAY; (M153)PID P75 NTR PATHWAY		0	0	0	1	0	0	0	0	0	0	0	0	0	0	0	0	0	0	0	0	1
4125	O00754	0	1	0	4125	Gene_ID	H. sapiens	4125	H. sapiens	MAN2B1	mannosidase alpha class 2B member 1	GO:0006013 mannose metabolic process;GO:0006517 protein deglycosylation;GO:0009313 oligosaccharide catabolic process		Enzymes; Human disease related genes:Congenital disorders of metabolism:Lysosomal storage diseases; Disease related genes; Potential drug targets; Human disease related genes:Congenital disorders of metabolism:Congenital disorders of glycan/glycoprotein metabolism; ENZYME proteins:Hydrolases; Predicted intracellular proteins	Nucleoplasm;Vesicles (Approved)				0	0	0	0	0	1	0	0	0	1	0	0	0	0	0	0	0	0	0	0	1
9053	Q14244	1	0	1	9053	Gene_ID	H. sapiens	9053	H. sapiens	MAP7	microtubule associated protein 7	GO:0006970 response to osmotic stress;GO:0007163 establishment or maintenance of cell polarity;GO:0072659 protein localization to plasma membrane		Predicted intracellular proteins	Cytosol (Supported); Additional: Microtubules			(M5908)HALLMARK ANDROGEN RESPONSE; (M5951)HALLMARK SPERMATOGENESIS; (M5953)HALLMARK KRAS SIGNALING UP	0	0	0	0	0	0	0	0	0	0	0	0	0	0	0	0	0	0	0	0	2
9261	P49137	1	1	0	9261	Gene_ID	H. sapiens	9261	H. sapiens	MAPKAPK2	MAPK activated protein kinase 2	GO:0044351 macropinocytosis;GO:0006907 pinocytosis;GO:0038066 p38MAPK cascade	yes	Kinases:CAMK Ser/Thr protein kinases; ENZYME proteins:Transferases; Cancer-related genes:Candidate cancer biomarkers; Enzymes	Nucleoplasm (Supported); Additional: Centrosome	Staurosporine; 3-{[(1R)-1-phenylethyl]amino}-4-(pyridin-4-ylamino)cyclobut-3-ene-1,2-dione; (4R)-N-[4-({[2-(DIMETHYLAMINO)ETHYL]AMINO}CARBONYL)-1,3-THIAZOL-2-YL]-4-METHYL-1-OXO-2,3,4,9-TETRAHYDRO-1H-BETA-CARBOLINE-6-CARBOXAMIDE; (10R)-10-methyl-3-(6-methylpyridin-3-yl)-9,10,11,12-tetrahydro-8H-[1,4]diazepino[5',6':4,5]thieno[3,2-f]quinolin-8-one; (3R)-3-(aminomethyl)-9-methoxy-1,2,3,4-tetrahydro-…	(M199)PID P38 MK2 PATHWAY; (M270)PID MAPK TRK PATHWAY; (M229)PID P38 ALPHA BETA DOWNSTREAM PATHWAY	(M5947)HALLMARK IL2 STAT5 SIGNALING	1	0	0	1	0	0	0	0	0	0	0	0	0	0	0	0	1	0	0	0	2
4082	P29966	1	1	0	4082	Gene_ID	H. sapiens	4082	H. sapiens	MARCKS	myristoylated alanine rich protein kinase C substrate	GO:0051764 actin crosslink formation;GO:0051017 actin filament bundle assembly;GO:0061572 actin filament bundle organization		Predicted intracellular proteins	Plasma membrane (Approved); Additional: Cytosol;Endoplasmic reticulum;Nucleoplasm			(M5893)HALLMARK MITOTIC SPINDLE; (M5890)HALLMARK TNFA SIGNALING VIA NFKB; (M5901)HALLMARK G2M CHECKPOINT	0	0	0	0	0	0	0	0	0	0	0	0	0	0	0	0	0	0	0	0	2
65108	P49006	1	1	1	65108	Gene_ID	H. sapiens	65108	H. sapiens	MARCKSL1	MARCKS like 1	GO:0007015 actin filament organization;GO:0030036 actin cytoskeleton organization;GO:0097435 supramolecular fiber organization		Predicted intracellular proteins	Cytosol (Supported); Additional: Actin filaments;Nucleoplasm				0	0	0	0	0	0	0	0	0	0	0	0	0	0	0	0	0	0	0	0	3
4141	P56192	1	1	0	4141	Gene_ID	H. sapiens	4141	H. sapiens	MARS1	methionyl-tRNA synthetase 1	GO:0006431 methionyl-tRNA aminoacylation;GO:1901838 positive regulation of transcription of nucleolar large rRNA by RNA polymerase I;GO:1901836 regulation of transcription of nucleolar large rRNA by RNA polymerase I		Enzymes; Human disease related genes:Skin diseases:Skin and soft tissue diseases; ENZYME proteins:Ligase; Disease related genes; Potential drug targets; Predicted intracellular proteins; Human disease related genes:Respiratory diseases:Lung diseases; Human disease related genes:Nervous system diseases:Neurodegenerative diseases	Cytosol (Enhanced)				1	0	1	0	0	0	0	1	0	0	0	1	0	0	0	0	0	0	0	0	2
4145	P42679	1	1	1	4145	Gene_ID	H. sapiens	4145	H. sapiens	MATK	megakaryocyte-associated tyrosine kinase	GO:0006468 protein phosphorylation;GO:0016310 phosphorylation;GO:0008284 positive regulation of cell population proliferation	yes	Enzymes; ENZYME proteins:Transferases; Kinases:Tyr protein kinases; Predicted intracellular proteins; Cancer-related genes:Mutational cancer driver genes	Microtubules (Approved); Additional: Centriolar satellite;Cytokinetic bridge;Cytosol;Mitotic spindle	Fostamatinib	(M231)PID KIT PATHWAY; (M187)PID TRKR PATHWAY		0	0	0	0	0	0	0	0	0	0	0	0	0	0	0	0	0	0	0	0	3
9782	P43243	1	1	0	9782	Gene_ID	H. sapiens	9782	H. sapiens	MATR3	matrin 3	GO:0001825 blastocyst formation;GO:0003170 heart valve development;GO:0003281 ventricular septum development		Disease related genes; Human disease related genes:Nervous system diseases:Neurodegenerative diseases; Predicted intracellular proteins	Nucleoplasm (Approved)				0	0	0	1	0	0	0	0	0	0	0	0	0	0	0	0	0	0	0	0	2
53615	O95983	1	0	0	53615	Gene_ID	H. sapiens	53615	H. sapiens	MBD3	methyl-CpG binding domain protein 3	GO:0006346 DNA methylation-dependent heterochromatin formation;GO:0044030 regulation of DNA methylation;GO:0042659 regulation of cell fate specification		Predicted intracellular proteins	Nucleoplasm (Supported)		(M101)PID HDAC CLASSI PATHWAY		1	0	0	1	0	0	0	0	0	0	0	0	0	0	0	0	0	0	0	0	1
4176	P33993	0	1	0	4176	Gene_ID	H. sapiens	4176	H. sapiens	MCM7	minichromosome maintenance complex component 7	GO:0000727 double-strand break repair via break-induced replication;GO:0030174 regulation of DNA-templated DNA replication initiation;GO:0006271 DNA strand elongation involved in DNA replication		Predicted intracellular proteins; ENZYME proteins:Hydrolases; Cancer-related genes:Candidate cancer biomarkers; Enzymes	Nucleoplasm (Enhanced)		(M46)PID ATR PATHWAY	(M5925)HALLMARK E2F TARGETS; (M5926)HALLMARK MYC TARGETS V1; (M5930)HALLMARK EPITHELIAL MESENCHYMAL TRANSITION	0	0	0	1	0	0	0	0	0	0	0	0	0	0	0	0	0	0	0	0	1
4190	P40925	1	1	0	4190	Gene_ID	H. sapiens	4190	H. sapiens	MDH1	malate dehydrogenase 1	GO:0006107 oxaloacetate metabolic process;GO:0006108 malate metabolic process;GO:0006099 tricarboxylic acid cycle		Enzymes; Citric acid cycle related proteins; Disease related genes; Potential drug targets; Human disease related genes:Nervous system diseases:Epilepsy; Cancer-related genes:Candidate cancer biomarkers; ENZYME proteins:Oxidoreductases; Predicted intracellular proteins	Centrosome;Cytosol (Supported)	NADH; Nicotinamide adenine dinucleotide phosphate; Artenimol		(M5935)HALLMARK FATTY ACID METABOLISM; (M5936)HALLMARK OXIDATIVE PHOSPHORYLATION; (M5937)HALLMARK GLYCOLYSIS	0	0	0	0	0	0	1	1	1	1	0	0	1	0	0	1	0	0	0	0	2
5469	Q15648	1	1	0	5469	Gene_ID	H. sapiens	5469	H. sapiens	MED1	mediator complex subunit 1	GO:0045023 G0 to G1 transition;GO:0002154 thyroid hormone mediated signaling pathway;GO:0060751 branch elongation involved in mammary gland duct branching		Cancer-related genes:Candidate cancer biomarkers; Predicted intracellular proteins	Nucleoplasm (Supported)	Becocalcidiol	(M162)PID RXR VDR PATHWAY; (M58)PID AR PATHWAY; (M200)PID ERA GENOMIC PATHWAY		0	0	0	1	1	0	0	0	0	0	0	0	0	0	0	0	0	0	0	0	2
10988	P50579	1	0	0	10988	Gene_ID	H. sapiens	10988	H. sapiens	METAP2	methionyl aminopeptidase 2	GO:0018206 peptidyl-methionine modification;GO:0031365 N-terminal protein amino acid modification;GO:0016485 protein processing		Peptidases:Metallopeptidases; ENZYME proteins:Hydrolases; Enzymes; Predicted intracellular proteins	Cytosol;Plasma membrane (Supported)	Methionine; Nitroxoline; 3,5,6,8-Tetramethyl-N-Methyl Phenanthrolinium; Fumagillin; D-Methionine; N'-(2s,3r)-3-Amino-4-Cyclohexyl-2-Hydroxy-Butano-N-(4-Methylphenyl)Hydrazide; (2R,3R,4S,5R,6E)-3,4,5-Trihydroxy-N-[(3S,6R)-6-hydroxy-2-oxo-3-azepanyl]-2-methoxy-8,8-dimethyl-6-nonenamide; tert-butanol; (2s,3r)-3-Amino-2-Hydroxy-5-(Ethylsulfanyl)Pentanoyl-((S)-(-)-(1-Naphthyl)Ethyl)Amide; Ovalicin; PP…			0	0	0	0	0	0	0	0	0	0	0	0	0	0	0	0	0	0	0	0	1
4234	Q9UBP6	1	0	0	4234	Gene_ID	H. sapiens	4234	H. sapiens	METTL1	methyltransferase 1, tRNA methylguanosine	GO:0106004 tRNA (guanine-N7)-methylation;GO:0036415 regulation of tRNA stability;GO:0036416 tRNA stabilization		ENZYME proteins:Transferases; Enzymes; Predicted intracellular proteins	Nucleoplasm (Supported)				1	0	1	0	0	0	0	0	0	0	0	1	0	0	0	0	0	0	0	0	1
51603	Q8N6R0	1	1	0	51603	Gene_ID	H. sapiens	51603	H. sapiens	METTL13	methyltransferase 13, eEF1A N-terminus and K55	GO:1902807 negative regulation of cell cycle G1/S phase transition;GO:1902806 regulation of cell cycle G1/S phase transition;GO:1901988 negative regulation of cell cycle phase transition		Disease related genes; Human disease related genes:Nervous system diseases:Ear disease; Predicted intracellular proteins	Cytosol (Enhanced)				0	0	0	0	0	0	0	0	0	0	0	0	0	0	0	0	0	0	0	0	2
55798	Q6P1Q9	1	1	0	55798	Gene_ID	H. sapiens	55798	H. sapiens	METTL2B	methyltransferase 2B, tRNA N3-cytidine	GO:0030488 tRNA methylation;GO:0001510 RNA methylation;GO:0006400 tRNA modification		Predicted intracellular proteins					0	0	1	0	0	0	0	0	0	0	0	1	0	0	0	0	0	0	0	0	2
125988	Q5XKP0	1	0	0	125988	Gene_ID	H. sapiens	125988	H. sapiens	MICOS13	mitochondrial contact site and cristae organizing system subunit 13	GO:0042407 cristae formation;GO:0007007 inner mitochondrial membrane organization;GO:0007006 mitochondrial membrane organization		Disease related genes; Human disease related genes:Congenital disorders of metabolism:Mitochondrial diseases; Predicted intracellular proteins	Mitochondria (Supported); Additional: Nucleoplasm				0	0	0	0	0	0	0	0	0	0	0	0	0	0	0	0	0	0	1	0	1
54471	L0R8F8	0	1	0	54471	Gene_ID	H. sapiens	54471	H. sapiens	MIEF1	mitochondrial elongation factor 1	GO:0000266 mitochondrial fission;GO:0090141 positive regulation of mitochondrial fission;GO:0090314 positive regulation of protein targeting to membrane		Predicted intracellular proteins	Intermediate filaments;Mitochondria (Uncertain)				0	0	0	0	0	0	0	0	0	0	0	0	0	0	0	0	0	0	0	0	1
4282	P14174	1	1	0	4282	Gene_ID	H. sapiens	4282	H. sapiens	MIF	macrophage migration inhibitory factor	GO:0061078 positive regulation of prostaglandin secretion involved in immune response;GO:0002905 regulation of mature B cell apoptotic process;GO:0002906 negative regulation of mature B cell apoptotic process		Enzymes; Human disease related genes:Immune system diseases:Allergies and autoimmune diseases; ENZYME proteins:Isomerase; Disease related genes; Potential drug targets; Cancer-related genes:Candidate cancer biomarkers; Predicted intracellular proteins; Predicted secreted proteins	Cytosol (Enhanced); Additional: Nucleoplasm	3,4-Dihydroxycinnamic Acid; 7-Hydroxy-2-Oxo-Chromene-3-Carboxylic Acid Ethyl Ester; 4-Hydroxyphenylpyruvic acid; 3-(4-HYDROXYPHENYL)-4,5-DIHYDRO-5-ISOXAZOLE-ACETIC ACID METHYL ESTER; 4-HYDROXYBENZALDEHYDE O-(CYCLOHEXYLCARBONYL)OXIME; 3-FLUORO-4-HYDROXYBENZALDEHYDE O-(CYCLOHEXYLCARBONYL)OXIME; 4-HYDROXYBENZALDEHYDE O-(3,3-DIMETHYLBUTANOYL)OXIME; 6-HYDROXY-1,3-BENZOTHIAZOLE-2-SULFONAMIDE		(M5935)HALLMARK FATTY ACID METABOLISM; (M5891)HALLMARK HYPOXIA; (M5937)HALLMARK GLYCOLYSIS	0	0	0	1	0	1	0	1	0	0	0	0	0	0	0	0	0	0	0	0	2
9562	Q9UNW1	1	1	0	9562	Gene_ID	H. sapiens	9562	H. sapiens	MINPP1	multiple inositol-polyphosphate phosphatase 1	GO:0043647 inositol phosphate metabolic process;GO:0030282 bone mineralization;GO:0019751 polyol metabolic process		Enzymes; Human disease related genes:Congenital malformations:Congenital malformations of the nervous system; Disease related genes; Potential drug targets; ENZYME proteins:Hydrolases; Predicted intracellular proteins; Human disease related genes:Cancers:Cancers of endocrine organs				(M5945)HALLMARK HEME METABOLISM	0	0	0	0	0	0	0	0	0	1	0	0	0	0	0	0	0	0	0	0	2
131076	Q4VC31	1	1	0	131076	Gene_ID	H. sapiens	131076	H. sapiens	MIX23	mitochondrial matrix import factor 23			Predicted intracellular proteins	Mitochondria (Approved); Additional: Nucleoli			(M5935)HALLMARK FATTY ACID METABOLISM	0	0	0	0	0	0	0	0	0	0	0	0	0	0	0	0	0	0	0	0	2
4338	O96007	1	1	0	4338	Gene_ID	H. sapiens	4338	H. sapiens	MOCS2	molybdenum cofactor synthesis 2	GO:0006777 Mo-molybdopterin cofactor biosynthetic process;GO:0019720 Mo-molybdopterin cofactor metabolic process;GO:0032324 molybdopterin cofactor biosynthetic process		Enzymes; Human disease related genes:Congenital disorders of metabolism:Congenital disorders of amino acid metabolism; Disease related genes; ENZYME proteins:Transferases; FDA approved drug targets:Small molecule drugs; Predicted intracellular proteins	Cytosol (Supported); Additional: Nuclear speckles;Nucleoplasm			(M5907)HALLMARK ESTROGEN RESPONSE LATE	0	0	0	0	0	0	1	0	0	1	0	0	0	0	0	0	0	0	0	0	2
7841	Q13724	1	0	0	7841	Gene_ID	H. sapiens	7841	H. sapiens	MOGS	mannosyl-oligosaccharide glucosidase	GO:0019082 viral protein processing;GO:0019080 viral gene expression;GO:0009311 oligosaccharide metabolic process		Enzymes; Disease related genes; Potential drug targets; Human disease related genes:Congenital disorders of metabolism:Congenital disorders of glycan/glycoprotein metabolism; ENZYME proteins:Hydrolases; Predicted intracellular proteins	Endoplasmic reticulum (Supported)				1	0	0	0	0	0	1	0	0	1	0	0	0	0	0	0	0	0	0	0	1
9643	Q15014	0	0	1	9643	Gene_ID	H. sapiens	9643	H. sapiens	MORF4L2	mortality factor 4 like 2	GO:1905168 positive regulation of double-strand break repair via homologous recombination;GO:0045911 positive regulation of DNA recombination;GO:0010569 regulation of double-strand break repair via homologous recombination		Predicted intracellular proteins	Nucleoplasm (Enhanced)				0	0	0	0	0	0	0	0	0	0	0	0	0	0	0	0	0	0	0	0	1
4355	Q14168	1	0	0	4355	Gene_ID	H. sapiens	4355	H. sapiens	MPP2	MAGUK p55 scaffold protein 2	GO:0060291 long-term synaptic potentiation;GO:0060079 excitatory postsynaptic potential;GO:0099565 chemical synaptic transmission, postsynaptic	yes	Predicted intracellular proteins				(M5934)HALLMARK XENOBIOTIC METABOLISM	0	0	0	0	0	0	0	0	0	0	0	0	0	0	0	0	0	0	0	0	1
93621	Q9Y605	0	0	1	93621	Gene_ID	H. sapiens	93621	H. sapiens	MRFAP1	Morf4 family associated protein 1			Predicted intracellular proteins	Nucleoplasm (Supported)				0	0	0	0	0	0	0	0	0	0	0	0	0	0	0	0	0	0	0	0	1
28998	Q9BYD1	0	1	0	28998	Gene_ID	H. sapiens	28998	H. sapiens	MRPL13	mitochondrial ribosomal protein L13	GO:0032543 mitochondrial translation;GO:0140053 mitochondrial gene expression;GO:0017148 negative regulation of translation		Ribosomal proteins; Predicted intracellular proteins					1	0	0	0	0	0	0	0	0	0	0	0	0	0	0	0	0	0	0	0	1
29088	Q9P015	1	0	0	29088	Gene_ID	H. sapiens	29088	H. sapiens	MRPL15	mitochondrial ribosomal protein L15	GO:1990830 cellular response to leukemia inhibitory factor;GO:1990823 response to leukemia inhibitory factor;GO:0032543 mitochondrial translation		Ribosomal proteins; Predicted intracellular proteins	Mitochondria (Supported)			(M5905)HALLMARK ADIPOGENESIS; (M5936)HALLMARK OXIDATIVE PHOSPHORYLATION	1	0	0	0	0	0	0	0	0	0	0	0	0	0	0	0	0	0	0	0	1
51069	Q5T653	1	0	0	51069	Gene_ID	H. sapiens	51069	H. sapiens	MRPL2	mitochondrial ribosomal protein L2	GO:0032543 mitochondrial translation;GO:0140053 mitochondrial gene expression;GO:0006412 translation		Ribosomal proteins; Predicted intracellular proteins	Mitochondria (Supported); Additional: Nucleoplasm				1	0	0	0	0	0	0	0	0	0	0	0	0	0	0	0	0	0	0	0	1
29093	Q9NWU5	0	1	0	29093	Gene_ID	H. sapiens	29093	H. sapiens	MRPL22	mitochondrial ribosomal protein L22	GO:0032543 mitochondrial translation;GO:0140053 mitochondrial gene expression;GO:0006412 translation		Ribosomal proteins; Predicted intracellular proteins	Mitochondria (Approved)				1	0	0	0	0	0	0	0	0	0	0	0	0	0	0	0	0	0	0	0	1
6150	Q16540	1	1	0	6150	Gene_ID	H. sapiens	6150	H. sapiens	MRPL23	mitochondrial ribosomal protein L23	GO:0032543 mitochondrial translation;GO:0140053 mitochondrial gene expression;GO:0006412 translation		Ribosomal proteins; Predicted intracellular proteins	Mitochondria;Nucleoli fibrillar center (Approved)			(M5941)HALLMARK UV RESPONSE UP; (M5926)HALLMARK MYC TARGETS V1	1	0	0	0	0	0	0	0	0	0	0	0	0	0	0	0	0	0	0	0	2
51264	Q9P0M9	1	1	0	51264	Gene_ID	H. sapiens	51264	H. sapiens	MRPL27	mitochondrial ribosomal protein L27	GO:0032543 mitochondrial translation;GO:0140053 mitochondrial gene expression;GO:0006412 translation		Ribosomal proteins; Predicted intracellular proteins					1	0	0	0	0	0	0	0	0	0	0	0	0	0	0	0	0	0	0	0	2
64978	Q96DV4	1	0	0	64978	Gene_ID	H. sapiens	64978	H. sapiens	MRPL38	mitochondrial ribosomal protein L38	GO:0032543 mitochondrial translation;GO:0140053 mitochondrial gene expression;GO:0006412 translation		Ribosomal proteins; Predicted intracellular proteins	Mitochondria (Supported)				1	0	0	0	0	0	0	0	0	0	0	0	0	0	0	0	0	0	0	0	1
64975	Q8IXM3	1	0	0	64975	Gene_ID	H. sapiens	64975	H. sapiens	MRPL41	mitochondrial ribosomal protein L41	GO:0032543 mitochondrial translation;GO:0140053 mitochondrial gene expression;GO:0006412 translation		Ribosomal proteins; Predicted intracellular proteins	Mitochondria (Supported)				1	0	0	0	0	0	0	0	0	0	0	0	0	0	0	0	0	0	0	0	1
84545	Q8N983	0	1	0	84545	Gene_ID	H. sapiens	84545	H. sapiens	MRPL43	mitochondrial ribosomal protein L43	GO:0032543 mitochondrial translation;GO:0140053 mitochondrial gene expression;GO:0006412 translation		Ribosomal proteins; Predicted intracellular proteins	Mitochondria;Nucleoplasm (Approved)				1	0	0	0	0	0	0	0	0	0	0	0	0	0	0	0	0	0	0	0	1
57129	Q9HD33	1	1	0	57129	Gene_ID	H. sapiens	57129	H. sapiens	MRPL47	mitochondrial ribosomal protein L47	GO:0032543 mitochondrial translation;GO:0140053 mitochondrial gene expression;GO:0006412 translation		Ribosomal proteins; Predicted intracellular proteins	Mitochondria (Supported)				1	0	0	0	0	0	0	0	0	0	0	0	0	0	0	0	0	0	0	0	2
65005	Q9BYD2	1	1	0	65005	Gene_ID	H. sapiens	65005	H. sapiens	MRPL9	mitochondrial ribosomal protein L9	GO:0032543 mitochondrial translation;GO:0140053 mitochondrial gene expression;GO:0006412 translation		Ribosomal proteins; Predicted intracellular proteins	Mitochondria (Supported)			(M5926)HALLMARK MYC TARGETS V1	1	0	0	0	0	0	0	0	0	0	0	0	0	0	0	0	0	0	0	0	2
55168	Q9NVS2	1	1	0	55168	Gene_ID	H. sapiens	55168	H. sapiens	MRPS18A	mitochondrial ribosomal protein S18A	GO:0032543 mitochondrial translation;GO:0140053 mitochondrial gene expression;GO:0006412 translation		Ribosomal proteins; Predicted intracellular proteins					1	0	0	0	0	0	0	0	0	0	0	0	0	0	0	0	0	0	0	0	2
54460	P82921	0	1	0	54460	Gene_ID	H. sapiens	54460	H. sapiens	MRPS21	mitochondrial ribosomal protein S21	GO:0032543 mitochondrial translation;GO:0140053 mitochondrial gene expression;GO:0006412 translation		Ribosomal proteins; Predicted intracellular proteins	Mitochondria (Supported)				1	0	0	0	0	0	0	0	0	0	0	0	0	0	0	0	0	0	0	0	1
51650	Q9Y291	0	1	0	51650	Gene_ID	H. sapiens	51650	H. sapiens	MRPS33	mitochondrial ribosomal protein S33	GO:0032543 mitochondrial translation;GO:0140053 mitochondrial gene expression;GO:0006412 translation		Ribosomal proteins; Predicted intracellular proteins					1	0	0	0	0	0	0	0	0	0	0	0	0	0	0	0	0	0	0	0	1
64969	P82675	1	1	0	64969	Gene_ID	H. sapiens	64969	H. sapiens	MRPS5	mitochondrial ribosomal protein S5	GO:0032543 mitochondrial translation;GO:0140053 mitochondrial gene expression;GO:0006412 translation		Ribosomal proteins; Predicted intracellular proteins	Mitochondria (Supported)				1	0	0	0	0	0	0	0	0	0	0	0	0	0	0	0	0	0	0	0	2
64968	P82932	0	1	0	64968	Gene_ID	H. sapiens	64968	H. sapiens	MRPS6	mitochondrial ribosomal protein S6	GO:0032543 mitochondrial translation;GO:0140053 mitochondrial gene expression;GO:0006412 translation		Ribosomal proteins; Predicted intracellular proteins	Mitochondria (Supported)				1	0	0	0	0	0	0	0	0	0	0	0	0	0	0	0	0	0	0	0	1
51081	Q9Y2R9	1	1	0	51081	Gene_ID	H. sapiens	51081	H. sapiens	MRPS7	mitochondrial ribosomal protein S7	GO:0000028 ribosomal small subunit assembly;GO:0042255 ribosome assembly;GO:0042274 ribosomal small subunit biogenesis		Ribosomal proteins; Disease related genes; Human disease related genes:Congenital disorders of metabolism:Mitochondrial diseases; Predicted intracellular proteins	Mitochondria (Approved)				1	0	1	0	0	0	0	0	0	0	0	0	0	0	0	0	0	0	0	1	2
64965	P82933	0	1	0	64965	Gene_ID	H. sapiens	64965	H. sapiens	MRPS9	mitochondrial ribosomal protein S9	GO:0032543 mitochondrial translation;GO:0140053 mitochondrial gene expression;GO:0006412 translation		Ribosomal proteins; Predicted intracellular proteins	Mitochondria (Supported)				1	0	0	0	0	0	0	0	0	0	0	0	0	0	0	0	0	0	0	0	1
4507	Q13126	1	1	0	4507	Gene_ID	H. sapiens	4507	H. sapiens	MTAP	methylthioadenosine phosphorylase	GO:0019509 L-methionine salvage from methylthioadenosine;GO:0006166 purine ribonucleoside salvage;GO:0071265 L-methionine biosynthetic process		Enzymes; Disease related genes; ENZYME proteins:Transferases; Potential drug targets; Predicted intracellular proteins	Cytosol (Supported); Additional: Nucleoplasm	Adenine; (2S,3S,4R,5S)-2-(4-Amino-4,5-dihydro-1H-pyrrolo[3,2-d]pyrimidin-7-yl)-5-[(methylsulfanyl)methyl]-3,4-pyrrolidinediol; Formycin; 5'-S-methyl-5'-thioadenosine; 5'-Deoxy-5'-(Methylthio)-Tubercidin			1	0	0	1	0	0	1	1	0	0	0	0	0	0	0	1	0	0	0	0	2
4522	P11586	0	1	0	4522	Gene_ID	H. sapiens	4522	H. sapiens	MTHFD1	methylenetetrahydrofolate dehydrogenase, cyclohydrolase and formyltetrahydrofolate synthetase 1	GO:0000105 histidine biosynthetic process;GO:0009257 10-formyltetrahydrofolate biosynthetic process;GO:0009092 homoserine metabolic process		Enzymes; ENZYME proteins:Ligase; Human disease related genes:Congenital malformations:Congenital malformations of the nervous system; Disease related genes; Potential drug targets; ENZYME proteins:Hydrolases; Predicted intracellular proteins; ENZYME proteins:Oxidoreductases	Cytosol (Enhanced)	Tetrahydrofolic acid; NADH; LY374571; Nicotinamide adenine dinucleotide phosphate; LY249543		(M5934)HALLMARK XENOBIOTIC METABOLISM	0	0	0	0	0	0	1	1	0	0	0	0	0	1	0	0	0	0	0	0	1
2475	P42345	0	0	1	2475	Gene_ID	H. sapiens	2475	H. sapiens	MTOR	mechanistic target of rapamycin kinase	GO:1904059 regulation of locomotor rhythm;GO:0002296 T-helper 1 cell lineage commitment;GO:1905672 negative regulation of lysosome organization	yes	Human disease related genes:Congenital malformations:Other congenital malformations; Enzymes; Human disease related genes:Congenital malformations:Congenital malformations of the nervous system; Disease related genes; Kinases:Atypical kinases; ENZYME proteins:Transferases; FDA approved drug targets:Small molecule drugs; Predicted intracellular proteins; Cancer-related genes:Mutational cancer driv…	Cytosol;Golgi apparatus (Supported)	Pimecrolimus; Sirolimus; Everolimus; Rimiducid; SF1126; XL765; Ridaforolimus; Temsirolimus; Fostamatinib	(M143)PID IL2 PI3K PATHWAY; (M249)PID PI3KCI AKT PATHWAY; (M161)PID IFNG PATHWAY	(M5951)HALLMARK SPERMATOGENESIS	1	0	0	1	0	0	1	0	1	0	1	0	0	0	0	0	1	0	0	0	1
91663	Q96S97	1	1	0	91663	Gene_ID	H. sapiens	91663	H. sapiens	MYADM	myeloid associated differentiation marker	GO:0090038 negative regulation of protein kinase C signaling;GO:0044860 protein localization to plasma membrane raft;GO:1903044 protein localization to membrane raft		Transporters:Transporter channels and pores	Nuclear speckles (Approved)				0	0	0	0	0	0	0	0	0	0	0	0	0	0	0	0	0	0	1	0	2
56005	Q969H8	0	1	0	56005	Gene_ID	H. sapiens	56005	H. sapiens	MYDGF	myeloid derived growth factor	GO:0001938 positive regulation of endothelial cell proliferation;GO:0051897 positive regulation of phosphatidylinositol 3-kinase/protein kinase B signal transduction;GO:0001936 regulation of endothelial cell proliferation		Predicted secreted proteins; Predicted intracellular proteins					0	0	0	0	0	0	0	0	0	0	0	0	0	0	0	0	0	0	0	0	1
4646	Q9UM54	1	1	0	4646	Gene_ID	H. sapiens	4646	H. sapiens	MYO6	myosin VI	GO:0030330 DNA damage response, signal transduction by p53 class mediator;GO:0042491 inner ear auditory receptor cell differentiation;GO:0035315 hair cell differentiation		Disease related genes; Human disease related genes:Nervous system diseases:Ear disease; Predicted intracellular proteins	Nucleoplasm (Supported)		(M232)PID ECADHERIN STABILIZATION PATHWAY		0	0	0	0	0	0	0	0	0	0	1	0	0	0	0	0	1	0	0	0	2
9683	O75113	1	1	0	9683	Gene_ID	H. sapiens	9683	H. sapiens	N4BP1	NEDD4 binding protein 1	GO:0032435 negative regulation of proteasomal ubiquitin-dependent protein catabolic process;GO:1901799 negative regulation of proteasomal protein catabolic process;GO:2000059 negative regulation of ubiquitin-dependent protein catabolic process		Predicted intracellular proteins	Nucleoli fibrillar center (Approved); Additional: Cytosol;Nucleoplasm				0	0	0	1	0	0	0	0	0	0	0	0	0	0	0	0	0	0	0	0	2
342538	Q9H009	0	1	0	342538	Gene_ID	H. sapiens	342538	H. sapiens	NACA2	nascent polypeptide associated complex subunit alpha 2	GO:0006612 protein targeting to membrane;GO:0090150 establishment of protein localization to membrane;GO:0006605 protein targeting		Predicted intracellular proteins	Cytosol (Approved)				0	0	0	0	0	0	0	0	0	0	0	0	0	0	0	0	0	0	0	0	1
51172	Q9UK23	0	1	0	51172	Gene_ID	H. sapiens	51172	H. sapiens	NAGPA	N-acetylglucosamine-1-phosphodiester alpha-N-acetylglucosaminidase	GO:0033299 secretion of lysosomal enzymes;GO:0006622 protein targeting to lysosome;GO:0006623 protein targeting to vacuole		Enzymes; Disease related genes; Potential drug targets; ENZYME proteins:Hydrolases; Predicted intracellular proteins		N-Acetylglucosamine			0	0	0	0	0	0	1	0	0	1	0	0	0	0	0	0	0	0	0	0	1
10135	P43490	1	0	0	10135	Gene_ID	H. sapiens	10135	H. sapiens	NAMPT	nicotinamide phosphoribosyltransferase	GO:0034356 NAD biosynthesis via nicotinamide riboside salvage pathway;GO:0051770 positive regulation of nitric-oxide synthase biosynthetic process;GO:0051769 regulation of nitric-oxide synthase biosynthetic process		Enzymes; ENZYME proteins:Transferases; Cancer-related genes:Candidate cancer biomarkers; Predicted intracellular proteins; Predicted secreted proteins	Nuclear speckles (Approved); Additional: Cell Junctions	GMX1777; Daporinad		(M5890)HALLMARK TNFA SIGNALING VIA NFKB; (M5913)HALLMARK INTERFERON GAMMA RESPONSE; (M5924)HALLMARK MTORC1 SIGNALING	0	0	0	0	0	0	1	0	0	1	0	0	0	0	0	0	0	0	0	0	1
54187	Q9NR45	1	1	0	54187	Gene_ID	H. sapiens	54187	H. sapiens	NANS	N-acetylneuraminate synthase	GO:0006055 CMP-N-acetylneuraminate biosynthetic process;GO:0046381 CMP-N-acetylneuraminate metabolic process;GO:0009226 nucleotide-sugar biosynthetic process		Enzymes; Disease related genes; Human disease related genes:Congenital malformations:Congenital malformations of the musculoskeletal system; ENZYME proteins:Transferases; Potential drug targets; Predicted intracellular proteins	Nucleoplasm (Enhanced)				0	0	0	0	0	0	1	0	0	1	1	0	0	0	0	0	0	0	0	0	2
4677	O43776	0	1	0	4677	Gene_ID	H. sapiens	4677	H. sapiens	NARS1	asparaginyl-tRNA synthetase 1	GO:0006421 asparaginyl-tRNA aminoacylation;GO:0006418 tRNA aminoacylation for protein translation;GO:0043039 tRNA aminoacylation		Enzymes; ENZYME proteins:Ligase; Human disease related genes:Congenital malformations:Congenital malformations of the nervous system; Disease related genes; Potential drug targets; Predicted intracellular proteins	Cytosol (Supported)	Asparagine			1	0	1	0	0	0	0	1	0	0	0	1	0	0	0	0	0	0	0	0	1
55739	Q8IW45	0	0	1	55739	Gene_ID	H. sapiens	55739	H. sapiens	NAXD	NAD(P)HX dehydratase	GO:0110051 metabolite repair;GO:0034356 NAD biosynthesis via nicotinamide riboside salvage pathway;GO:0009435 NAD biosynthetic process		ENZYME proteins:Lyases; Enzymes; Disease related genes; Potential drug targets; Predicted intracellular proteins; Human disease related genes:Nervous system diseases:Neurodegenerative diseases					0	0	0	0	0	0	1	0	0	1	0	0	0	0	0	0	0	0	0	0	1
9918	Q15021	0	1	0	9918	Gene_ID	H. sapiens	9918	H. sapiens	NCAPD2	non-SMC condensin I complex subunit D2	GO:0010032 meiotic chromosome condensation;GO:1905821 positive regulation of chromosome condensation;GO:0060623 regulation of chromosome condensation		Human disease related genes:Congenital malformations:Congenital malformations of the nervous system; Disease related genes; Predicted intracellular proteins	Cytosol (Supported); Additional: Nucleoli;Nucleoplasm		(M14)PID AURORA B PATHWAY	(M5925)HALLMARK E2F TARGETS	0	0	0	1	0	0	0	0	0	0	0	0	0	0	0	0	0	0	0	0	1
51517	Q9NZQ3	0	1	0	51517	Gene_ID	H. sapiens	51517	H. sapiens	NCKIPSD	NCK interacting protein with SH3 domain	GO:0010976 positive regulation of neuron projection development;GO:0031346 positive regulation of cell projection organization;GO:0010975 regulation of neuron projection development		Disease related genes; Predicted intracellular proteins	Plasma membrane (Enhanced)				0	0	0	0	0	0	0	0	0	0	0	0	0	0	0	0	0	0	0	0	1
80762	Q9BT67	0	1	0	80762	Gene_ID	H. sapiens	80762	H. sapiens	NDFIP1	Nedd4 family interacting protein 1	GO:0048294 negative regulation of isotype switching to IgE isotypes;GO:0045829 negative regulation of isotype switching;GO:0048293 regulation of isotype switching to IgE isotypes							0	0	0	0	0	0	0	0	0	0	0	0	0	0	0	0	0	0	0	0	1
54602	Q9NV92	1	1	0	54602	Gene_ID	H. sapiens	54602	H. sapiens	NDFIP2	Nedd4 family interacting protein 2	GO:0032410 negative regulation of transporter activity;GO:0031398 positive regulation of protein ubiquitination;GO:0051224 negative regulation of protein transport			Vesicles (Supported)				0	0	0	1	0	0	0	0	0	0	0	0	0	0	0	0	0	0	0	0	2
4705	O95299	1	1	0	4705	Gene_ID	H. sapiens	4705	H. sapiens	NDUFA10	NADH:ubiquinone oxidoreductase subunit A10	GO:0006120 mitochondrial electron transport, NADH to ubiquinone;GO:0010257 NADH dehydrogenase complex assembly;GO:0032981 mitochondrial respiratory chain complex I assembly		Disease related genes; Human disease related genes:Congenital disorders of metabolism:Mitochondrial diseases; Predicted intracellular proteins	Mitochondria (Supported)	NADH			0	0	0	1	0	0	1	0	1	1	0	0	0	0	0	0	0	0	0	0	2
51079	Q9P0J0	1	0	0	51079	Gene_ID	H. sapiens	51079	H. sapiens	NDUFA13	NADH:ubiquinone oxidoreductase subunit A13	GO:0045039 protein insertion into mitochondrial inner membrane;GO:0035458 cellular response to interferon-beta;GO:0090151 establishment of protein localization to mitochondrial membrane		Disease related genes; Human disease related genes:Congenital disorders of metabolism:Mitochondrial diseases	Mitochondria (Supported)	NADH			0	0	0	1	0	0	1	0	1	1	0	0	0	0	0	0	0	0	1	0	1
4700	P56556	1	1	0	4700	Gene_ID	H. sapiens	4700	H. sapiens	NDUFA6	NADH:ubiquinone oxidoreductase subunit A6	GO:0006120 mitochondrial electron transport, NADH to ubiquinone;GO:0010257 NADH dehydrogenase complex assembly;GO:0032981 mitochondrial respiratory chain complex I assembly		Disease related genes; Human disease related genes:Congenital disorders of metabolism:Mitochondrial diseases; Predicted intracellular proteins		NADH		(M5938)HALLMARK REACTIVE OXYGEN SPECIES PATHWAY; (M5936)HALLMARK OXIDATIVE PHOSPHORYLATION	0	0	0	1	0	0	1	0	1	1	0	0	0	0	0	0	0	0	0	0	2
4726	O75380	1	1	0	4726	Gene_ID	H. sapiens	4726	H. sapiens	NDUFS6	NADH:ubiquinone oxidoreductase subunit S6	GO:0006120 mitochondrial electron transport, NADH to ubiquinone;GO:0042776 proton motive force-driven mitochondrial ATP synthesis;GO:0015986 proton motive force-driven ATP synthesis		Disease related genes; Human disease related genes:Congenital disorders of metabolism:Mitochondrial diseases; Predicted intracellular proteins		NADH		(M5936)HALLMARK OXIDATIVE PHOSPHORYLATION	0	0	0	1	0	0	1	0	1	1	0	0	0	0	0	0	0	0	0	0	2
4728	O00217	0	0	1	4728	Gene_ID	H. sapiens	4728	H. sapiens	NDUFS8	NADH:ubiquinone oxidoreductase core subunit S8	GO:0006120 mitochondrial electron transport, NADH to ubiquinone;GO:0010257 NADH dehydrogenase complex assembly;GO:0032981 mitochondrial respiratory chain complex I assembly		Enzymes; Disease related genes; ENZYME proteins; Potential drug targets; Human disease related genes:Congenital disorders of metabolism:Mitochondrial diseases; Predicted intracellular proteins	Mitochondria (Approved)	NADH		(M5936)HALLMARK OXIDATIVE PHOSPHORYLATION	0	0	0	1	0	0	1	0	1	1	0	0	0	0	0	0	0	0	0	0	1
4747	P07196	1	0	0	4747	Gene_ID	H. sapiens	4747	H. sapiens	NEFL	neurofilament light chain	GO:0045105 intermediate filament polymerization or depolymerization;GO:1903937 response to acrylamide;GO:0033693 neurofilament bundle assembly		Disease related genes; Human disease related genes:Nervous system diseases:Neurodegenerative diseases; Predicted intracellular proteins	Intermediate filaments;Nucleoplasm (Approved); Additional: Midbody				0	0	0	1	0	0	0	0	0	0	1	0	0	0	0	0	0	0	0	0	1
25920	Q8WX92	0	1	0	25920	Gene_ID	H. sapiens	25920	H. sapiens	NELFB	negative elongation factor complex member B	GO:0034244 negative regulation of transcription elongation by RNA polymerase II;GO:0032785 negative regulation of DNA-templated transcription, elongation;GO:2000737 negative regulation of stem cell differentiation		Predicted intracellular proteins	Nucleoplasm (Supported)			(M5898)HALLMARK DNA REPAIR	1	0	0	0	0	0	0	0	0	0	0	0	0	0	0	0	0	0	0	0	1
9368	O14745	1	1	0	9368	Gene_ID	H. sapiens	9368	H. sapiens	NHERF1	NHERF family PDZ scaffold protein 1	GO:0097291 renal phosphate ion absorption;GO:1903402 regulation of renal phosphate excretion;GO:0032782 bile acid secretion		Human disease related genes:Musculoskeletal diseases:Skeletal diseases; Disease related genes; Potential drug targets; Predicted intracellular proteins; Human disease related genes:Urinary system diseases:Kidney diseases; Transporters:Accessory Factors Involved in Transport	Plasma membrane (Approved); Additional: Centriolar satellite;Vesicles		(M99)PID TXA2PATHWAY; (M5493)WNT SIGNALING; (M186)PID PDGFRB PATHWAY	(M5906)HALLMARK ESTROGEN RESPONSE EARLY; (M5907)HALLMARK ESTROGEN RESPONSE LATE; (M5924)HALLMARK MTORC1 SIGNALING	0	0	0	0	0	0	0	0	0	0	1	0	0	0	0	0	0	0	1	0	2
64855	Q96TA1	0	1	0	64855	Gene_ID	H. sapiens	64855	H. sapiens	NIBAN2	niban apoptosis regulator 2	GO:0044029 positive regulation of gene expression via CpG island demethylation;GO:0032274 gonadotropin secretion;GO:0048743 positive regulation of skeletal muscle fiber development		Predicted intracellular proteins	Cytosol;Plasma membrane (Enhanced); Additional: Nucleoplasm				0	0	0	0	0	0	0	0	0	0	0	0	0	0	0	0	0	0	0	0	1
60491	Q9GZT8	1	1	0	60491	Gene_ID	H. sapiens	60491	H. sapiens	NIF3L1	NGG1 interacting factor 3 like 1	GO:0000122 negative regulation of transcription by RNA polymerase II;GO:0030182 neuron differentiation;GO:0048699 generation of neurons		Predicted intracellular proteins	Vesicles (Approved)				0	0	0	0	0	0	0	0	0	0	0	0	0	0	0	0	0	0	0	0	2
25836	Q6KC79	1	1	0	25836	Gene_ID	H. sapiens	25836	H. sapiens	NIPBL	NIPBL cohesin loading factor	GO:0035261 external genitalia morphogenesis;GO:0061780 mitotic cohesin loading;GO:0071921 cohesin loading		Human disease related genes:Congenital malformations:Other congenital malformations; Disease related genes; Predicted intracellular proteins	Nucleoplasm (Supported); Additional: Cytosol;Vesicles			(M5942)HALLMARK UV RESPONSE DN	0	0	0	1	0	0	0	0	0	0	0	0	0	0	0	0	0	0	0	0	2
25934	Q9UFN0	1	1	0	25934	Gene_ID	H. sapiens	25934	H. sapiens	NIPSNAP3A	nipsnap homolog 3A			Predicted intracellular proteins					0	0	0	0	0	0	0	0	0	0	0	0	0	0	0	0	0	0	0	0	2
4830	P15531	1	1	0	4830	Gene_ID	H. sapiens	4830	H. sapiens	NME1	NME/NM23 nucleoside diphosphate kinase 1	GO:0006228 UTP biosynthetic process;GO:0006183 GTP biosynthetic process;GO:0046051 UTP metabolic process	yes	Predicted intracellular proteins; ENZYME proteins:Transferases; Cancer-related genes:Candidate cancer biomarkers; Enzymes	Cytosol (Supported)	Zinc; 2'-Deoxyguanosine-5'-Triphosphate; Selenocysteine; 2',3'-Dehydro-2',3'-Deoxy-Thymidine 5'-Diphosphate; Adenosine Phosphonoacetic Acid; Stavudine triphosphate; Thymidine-5'- Diphosphate; 2'-Deoxyguanosine-5'-Diphosphate; 2',3'-dideoxy-3'-fluoro-urididine-5'-diphosphate; Guanosine-5'-Diphosphate; 3'-Deoxy 3'-Amino Adenosine-5'-Diphosphate; Zidovudine diphosphate; Copper; Zinc acetate; Zinc ch…	(M120)PID ARF6 DOWNSTREAM PATHWAY; (M83)PID CDC42 REG PATHWAY; (M156)PID ECADHERIN NASCENT AJ PATHWAY	(M5898)HALLMARK DNA REPAIR; (M5925)HALLMARK E2F TARGETS; (M5926)HALLMARK MYC TARGETS V1	0	0	0	0	0	0	1	0	0	1	0	0	0	0	1	0	0	0	0	0	2
4831	P22392	1	1	0	4831	Gene_ID	H. sapiens	4831	H. sapiens	NME2	NME/NM23 nucleoside diphosphate kinase 2	GO:0006228 UTP biosynthetic process;GO:0006183 GTP biosynthetic process;GO:0046051 UTP metabolic process		Predicted intracellular proteins; ENZYME proteins:Transferases; Cancer-related genes:Candidate cancer biomarkers; Enzymes	Cytosol (Supported); Additional: Plasma membrane		(M66)PID MYC ACTIV PATHWAY		0	0	0	0	0	1	1	0	0	1	0	0	0	0	1	0	0	0	0	0	2
9221	Q14978	0	1	0	9221	Gene_ID	H. sapiens	9221	H. sapiens	NOLC1	nucleolar and coiled-body phosphoprotein 1	GO:0014029 neural crest formation;GO:0007000 nucleolus organization;GO:0014032 neural crest cell development		Predicted intracellular proteins	Nucleoli fibrillar center (Enhanced)	Doxorubicin	(M295)SIG PIP3 SIGNALING IN CARDIAC MYOCTES	(M5928)HALLMARK MYC TARGETS V2; (M5922)HALLMARK UNFOLDED PROTEIN RESPONSE; (M5901)HALLMARK G2M CHECKPOINT	0	0	1	0	0	0	0	0	0	0	0	0	0	0	0	0	0	0	0	0	1
10577	P61916	1	1	0	10577	Gene_ID	H. sapiens	10577	H. sapiens	NPC2	NPC intracellular cholesterol transporter 2	GO:0019747 regulation of isoprenoid metabolic process;GO:0010878 cholesterol storage;GO:0046836 glycolipid transport		Human disease related genes:Congenital disorders of metabolism:Lysosomal storage diseases; Disease related genes; Transporters:Electrochemical Potential-driven transporters; Potential drug targets; Predicted intracellular proteins; Predicted secreted proteins					0	0	0	1	0	1	0	0	0	0	0	0	0	0	0	0	0	0	1	0	2
4835	P16083	1	1	0	4835	Gene_ID	H. sapiens	4835	H. sapiens	NQO2	N-ribosyldihydronicotinamide:quinone dehydrogenase 2	GO:1901662 quinone catabolic process;GO:0042182 ketone catabolic process;GO:1901661 quinone metabolic process		ENZYME proteins:Oxidoreductases; Predicted intracellular proteins; Enzymes; Human disease related genes:Cancers:Cancers of the breast and female genital organs	Cytosol (Supported); Additional: Nucleoplasm	NADH; Menadione; Melatonin; Primaquine; Resveratrol; Flavin adenine dinucleotide; 10-Propargyl-5,8-Dideazafolic Acid; Quercetin; Tretazicar; (3S)-3-hydroxy-1-methyl-2,3-dihydro-1H-indole-5,6-dione; N-[2-(2-iodo-5-methoxy-1H-indol-3-yl)ethyl]acetamide; 5,8-dimethoxy-1,4-dimethylquinolin-2(1H)-one; Casimiroin		(M5936)HALLMARK OXIDATIVE PHOSPHORYLATION	0	0	0	0	0	0	0	0	1	0	0	0	0	0	0	0	0	1	0	0	2
9970	Q14994	0	1	0	9970	Gene_ID	H. sapiens	9970	H. sapiens	NR1I3	nuclear receptor subfamily 1 group I member 3	GO:0001649 osteoblast differentiation;GO:0030522 intracellular receptor signaling pathway;GO:0001503 ossification		Nuclear receptors; Transcription factors:Zinc-coordinating DNA-binding domains; Predicted intracellular proteins	Nucleoplasm (Approved)	Doxylamine; Meclizine; Loperamide; Ketoconazole; Atorvastatin; Pheniramine; Prasterone; 16,17-Androstene-3-Ol; Resveratrol; Cholesterol; Phenolphthalein; 3,20-Pregnanedione; Hexestrol; Triclosan	(M115)PID REG GR PATHWAY		0	0	0	0	0	0	0	0	0	0	0	0	0	0	0	0	0	0	0	0	1
10412	O95478	1	1	0	10412	Gene_ID	H. sapiens	10412	H. sapiens	NSA2	NSA2 ribosome biogenesis factor	GO:0000470 maturation of LSU-rRNA;GO:0000460 maturation of 5.8S rRNA;GO:0042273 ribosomal large subunit biogenesis		Ribosomal proteins; Predicted intracellular proteins	Nucleoli;Nucleoplasm (Enhanced)				0	1	1	0	0	0	0	0	0	0	0	0	0	0	0	0	0	0	0	0	2
4905	P46459	0	1	0	4905	Gene_ID	H. sapiens	4905	H. sapiens	NSF	N-ethylmaleimide sensitive factor, vesicle fusing ATPase	GO:0035494 SNARE complex disassembly;GO:0001921 positive regulation of receptor recycling;GO:0001919 regulation of receptor recycling		Enzymes; Transporters:Transporter channels and pores; Disease related genes; Potential drug targets; ENZYME proteins:Hydrolases; Human disease related genes:Nervous system diseases:Epilepsy; Predicted intracellular proteins	Cytosol (Supported); Additional: Golgi apparatus	1-Ethyl-Pyrrolidine-2,5-Dione			0	0	0	0	0	0	0	0	0	0	1	0	0	0	0	0	0	0	1	0	1
55968	Q9UNZ2	0	1	0	55968	Gene_ID	H. sapiens	55968	H. sapiens	NSFL1C	NSFL1 cofactor	GO:1904780 negative regulation of protein localization to centrosome;GO:0046604 positive regulation of mitotic centrosome separation;GO:0046602 regulation of mitotic centrosome separation		Predicted intracellular proteins	Nucleoplasm (Approved); Additional: Cytosol;Plasma membrane				0	0	0	0	0	0	0	0	0	0	0	0	0	0	0	0	0	0	1	0	1
56160	Q96MG7	0	1	0	56160	Gene_ID	H. sapiens	56160	H. sapiens	NSMCE3	NSE3 homolog, SMC5-SMC6 complex component	GO:0072711 cellular response to hydroxyurea;GO:0072710 response to hydroxyurea;GO:0140588 chromatin looping		Disease related genes; Predicted intracellular proteins			(M153)PID P75 NTR PATHWAY		0	0	0	0	0	0	0	0	0	0	0	0	0	0	0	0	0	0	0	0	1
30833	Q8TCD5	1	1	0	30833	Gene_ID	H. sapiens	30833	H. sapiens	NT5C	5', 3'-nucleotidase, cytosolic	GO:0046074 dTMP catabolic process;GO:0046055 dGMP catabolic process;GO:0009175 pyrimidine ribonucleoside monophosphate catabolic process		Predicted intracellular proteins	Cytosol (Supported)			(M5898)HALLMARK DNA REPAIR	0	0	0	0	0	0	1	0	0	1	0	0	0	0	1	0	0	0	0	0	2
22978	P49902	1	0	0	22978	Gene_ID	H. sapiens	22978	H. sapiens	NT5C2	5'-nucleotidase, cytosolic II	GO:0050689 negative regulation of defense response to virus by host;GO:0006204 IMP catabolic process;GO:0046054 dGMP metabolic process		Cancer-related genes; Enzymes; Human disease related genes:Nervous system diseases:Other nervous and sensory system diseases; Disease related genes; ENZYME proteins:Transferases; Potential drug targets; ENZYME proteins:Hydrolases; Predicted intracellular proteins		ATP; Taribavirin			0	0	0	0	0	0	1	0	0	1	0	0	0	0	1	0	0	0	0	0	1
51667	Q9Y5A7	1	0	0	51667	Gene_ID	H. sapiens	51667	H. sapiens	NUB1	negative regulator of ubiquitin like proteins 1	GO:0032436 positive regulation of proteasomal ubiquitin-dependent protein catabolic process;GO:2000060 positive regulation of ubiquitin-dependent protein catabolic process;GO:1901800 positive regulation of proteasomal protein catabolic process		Predicted intracellular proteins	Nucleoli;Nucleoplasm (Enhanced)			(M5911)HALLMARK INTERFERON ALPHA RESPONSE	0	0	0	1	0	0	0	0	0	0	0	0	0	0	0	0	0	0	0	0	1
4924	Q02818	1	1	0	4924	Gene_ID	H. sapiens	4924	H. sapiens	NUCB1	nucleobindin 1	GO:0007264 small GTPase mediated signal transduction;GO:0035556 intracellular signal transduction;GO:0007165 signal transduction		Predicted secreted proteins	Golgi apparatus (Supported); Additional: Microtubules	Calcium citrate; Calcium Phosphate; Calcium phosphate dihydrate			0	0	0	0	0	0	0	0	0	0	0	0	0	0	0	0	0	0	0	0	2
4925	P80303	1	1	0	4925	Gene_ID	H. sapiens	4925	H. sapiens	NUCB2	nucleobindin 2	GO:0007264 small GTPase mediated signal transduction;GO:0035556 intracellular signal transduction;GO:0007165 signal transduction		Predicted secreted proteins; Cancer-related genes:Candidate cancer biomarkers; Predicted intracellular proteins	Golgi apparatus (Enhanced)	Calcium citrate; Calcium Phosphate; Calcium phosphate dihydrate			0	0	0	0	0	0	0	0	0	0	0	0	0	0	0	0	0	0	0	0	2
64710	Q9H1E3	1	1	0	64710	Gene_ID	H. sapiens	64710	H. sapiens	NUCKS1	nuclear casein kinase and cyclin dependent kinase substrate 1	GO:1990968 modulation by host of RNA binding by virus;GO:1990969 modulation by host of viral RNA-binding transcription factor activity;GO:0043921 modulation by host of viral transcription		Predicted intracellular proteins	Nucleoplasm (Supported); Additional: Nucleoli				0	0	0	0	0	0	0	0	0	0	0	0	0	0	0	0	0	0	0	0	2
11165	O95989	0	1	0	11165	Gene_ID	H. sapiens	11165	H. sapiens	NUDT3	nudix hydrolase 3	GO:0071544 diphosphoinositol polyphosphate catabolic process;GO:0071545 inositol phosphate catabolic process;GO:0071543 diphosphoinositol polyphosphate metabolic process		ENZYME proteins:Hydrolases; Enzymes; Predicted intracellular proteins	Cytosol (Approved)				0	0	0	0	0	0	1	0	0	1	0	0	0	0	0	0	0	0	0	0	1
11164	Q9UKK9	1	1	0	11164	Gene_ID	H. sapiens	11164	H. sapiens	NUDT5	nudix hydrolase 5	GO:0019303 D-ribose catabolic process;GO:0006014 D-ribose metabolic process;GO:1990966 ATP generation from poly-ADP-D-ribose		ENZYME proteins:Hydrolases; ENZYME proteins:Transferases; Enzymes; Predicted intracellular proteins	Vesicles (Approved); Additional: Centrosome;Nucleoplasm				0	0	0	0	0	0	1	0	0	1	0	0	0	0	1	0	0	1	0	0	2
57122	P57740	1	0	0	57122	Gene_ID	H. sapiens	57122	H. sapiens	NUP107	nucleoporin 107	GO:0000973 post-transcriptional tethering of RNA polymerase II gene DNA at nuclear periphery;GO:0000972 transcription-dependent tethering of RNA polymerase II gene DNA at nuclear periphery;GO:0051292 nuclear pore complex assembly		Human disease related genes:Reproductive system diseases:Reproductive system diseases; Human disease related genes:Congenital malformations:Congenital malformations of the nervous system; Disease related genes; Transporters:Transporter channels and pores; Potential drug targets; Predicted intracellular proteins; Human disease related genes:Urinary system diseases:Kidney diseases	Nucleoplasm (Uncertain); Additional: Centrosome;Nuclear membrane			(M5925)HALLMARK E2F TARGETS	1	0	0	1	1	0	0	0	0	1	0	0	0	0	0	0	0	0	0	0	1
23279	Q12769	0	1	0	23279	Gene_ID	H. sapiens	23279	H. sapiens	NUP160	nucleoporin 160	GO:0006406 mRNA export from nucleus;GO:0006405 RNA export from nucleus;GO:0051028 mRNA transport		Transporters:Transporter channels and pores; Disease related genes; Potential drug targets; Predicted intracellular proteins; Human disease related genes:Urinary system diseases:Kidney diseases					1	0	0	1	1	0	0	0	0	1	0	0	0	0	0	0	0	0	0	0	1
23511	Q5SRE5	1	1	0	23511	Gene_ID	H. sapiens	23511	H. sapiens	NUP188	nucleoporin 188	GO:0006405 RNA export from nucleus;GO:0006606 protein import into nucleus;GO:0051170 import into nucleus		Potential drug targets; Transporters:Transporter channels and pores; Disease related genes; Predicted intracellular proteins	Nucleoplasm (Uncertain); Additional: Cytosol;Nucleoli				1	0	0	1	1	0	0	0	0	1	0	0	0	0	0	0	0	0	0	0	2
23165	Q92621	0	1	0	23165	Gene_ID	H. sapiens	23165	H. sapiens	NUP205	nucleoporin 205	GO:0051292 nuclear pore complex assembly;GO:0006999 nuclear pore organization;GO:0046931 pore complex assembly		Transporters:Transporter channels and pores; Disease related genes; Potential drug targets; Predicted intracellular proteins; Human disease related genes:Urinary system diseases:Kidney diseases				(M5924)HALLMARK MTORC1 SIGNALING; (M5925)HALLMARK E2F TARGETS	1	0	0	1	1	0	0	0	0	1	0	0	0	0	0	0	0	0	0	0	1
8021	P35658	0	1	0	8021	Gene_ID	H. sapiens	8021	H. sapiens	NUP214	nucleoporin 214	GO:0006611 protein export from nucleus;GO:0006406 mRNA export from nucleus;GO:0006405 RNA export from nucleus		Human disease related genes:Nervous system diseases:Other nervous and sensory system diseases; Transporters:Transporter channels and pores; Disease related genes; Potential drug targets; Predicted intracellular proteins; Human disease related genes:Cancers:Cancers of haematopoietic and lymphoid tissues; Cancer-related genes:Mutational cancer driver genes			(M228)PID SMAD2 3PATHWAY; (M181)PID BMP PATHWAY; (M113)PID NFAT 3PATHWAY		1	0	0	1	1	0	0	0	0	1	0	0	0	0	0	0	0	0	0	0	1
129401	Q8NFH5	1	1	0	129401	Gene_ID	H. sapiens	129401	H. sapiens	NUP35	nucleoporin 35	GO:0006999 nuclear pore organization;GO:0006607 NLS-bearing protein import into nucleus;GO:1990830 cellular response to leukemia inhibitory factor		Transporters:Transporter channels and pores; Predicted intracellular proteins	Nuclear membrane;Nucleoplasm (Supported); Additional: Plasma membrane				1	0	0	1	1	0	0	0	0	1	0	0	0	0	0	0	0	0	0	0	2
4927	Q99567	0	1	0	4927	Gene_ID	H. sapiens	4927	H. sapiens	NUP88	nucleoporin 88	GO:0000055 ribosomal large subunit export from nucleus;GO:0000056 ribosomal small subunit export from nucleus;GO:0000054 ribosomal subunit export from nucleus		Human disease related genes:Congenital malformations:Other congenital malformations; Transporters:Transporter channels and pores; Disease related genes; Potential drug targets; Predicted intracellular proteins	Nucleoplasm (Approved)				1	0	1	1	1	0	0	0	0	1	0	0	0	0	0	0	0	0	0	0	1
51203	Q9BXS6	1	1	1	51203	Gene_ID	H. sapiens	51203	H. sapiens	NUSAP1	nucleolar and spindle associated protein 1	GO:0007076 mitotic chromosome condensation;GO:0040001 establishment of mitotic spindle localization;GO:0030261 chromosome condensation		Predicted intracellular proteins	Nucleoli;Nucleoli fibrillar center;Nucleoplasm (Approved)			(M5893)HALLMARK MITOTIC SPINDLE; (M5901)HALLMARK G2M CHECKPOINT	0	0	0	0	0	0	0	0	0	0	0	0	0	0	0	0	0	0	0	0	3
55916	Q9NPJ8	1	0	0	55916	Gene_ID	H. sapiens	55916	H. sapiens	NXT2	nuclear transport factor 2 like export factor 2	GO:0016973 poly(A)+ mRNA export from nucleus;GO:0006406 mRNA export from nucleus;GO:0006405 RNA export from nucleus		Predicted intracellular proteins	Cytosol;Nucleoplasm (Supported)				0	0	0	1	0	0	0	0	0	0	0	0	0	0	0	0	0	0	0	0	1
54940	Q9NX40	0	1	0	54940	Gene_ID	H. sapiens	54940	H. sapiens	OCIAD1	OCIA domain containing 1	GO:0061484 hematopoietic stem cell homeostasis;GO:0046427 positive regulation of receptor signaling pathway via JAK-STAT;GO:1904894 positive regulation of receptor signaling pathway via STAT		Predicted intracellular proteins	Mitochondria (Approved)				0	0	0	0	0	0	0	0	0	0	0	0	0	0	0	0	0	0	0	0	1
8473	O15294	0	1	0	8473	Gene_ID	H. sapiens	8473	H. sapiens	OGT	O-linked N-acetylglucosamine (GlcNAc) transferase	GO:0000430 regulation of transcription from RNA polymerase II promoter by glucose;GO:0000432 positive regulation of transcription from RNA polymerase II promoter by glucose;GO:0000429 carbon catabolite regulation of transcription from RNA polymerase II promoter		Enzymes; Disease related genes; ENZYME proteins:Transferases; Potential drug targets; Human disease related genes:Other diseases:Mental and behavioural disorders; Predicted intracellular proteins	Nucleoplasm (Supported); Additional: Plasma membrane				0	0	0	1	0	0	1	0	0	0	0	0	0	0	0	0	0	0	0	0	1
115209	Q96E52	1	1	1	115209	Gene_ID	H. sapiens	115209	H. sapiens	OMA1	OMA1 zinc metallopeptidase	GO:0140468 HRI-mediated signaling;GO:1903850 regulation of cristae formation;GO:0010637 negative regulation of mitochondrial fusion		Enzymes; Peptidases:Metallopeptidases; Predicted intracellular proteins; Transporters:Accessory Factors Involved in Transport; Cancer-related genes:Mutated cancer genes	Mitochondria;Nucleoplasm (Approved)				0	0	0	1	0	0	0	0	0	1	0	0	0	0	0	0	0	0	1	0	3
144124	Q9H207	1	1	1	144124	Gene_ID	H. sapiens	144124	H. sapiens	OR10A5	olfactory receptor family 10 subfamily A member 5	GO:0050911 detection of chemical stimulus involved in sensory perception of smell;GO:0007608 sensory perception of smell;GO:0050907 detection of chemical stimulus involved in sensory perception		G-protein coupled receptors:Odorant/olfactory and gustatory receptors					0	0	0	0	0	0	0	0	0	0	0	0	0	0	0	0	0	0	0	0	3
114882	Q9BZF1	0	1	0	114882	Gene_ID	H. sapiens	114882	H. sapiens	OSBPL8	oxysterol binding protein like 8	GO:0090204 protein localization to nuclear pore;GO:0010891 negative regulation of sequestering of triglyceride;GO:0036150 phosphatidylserine acyl-chain remodeling		Predicted intracellular proteins; Transporters:Electrochemical Potential-driven transporters	Cytosol;Vesicles (Approved)				0	0	0	0	0	0	0	0	0	0	0	0	0	0	0	0	0	0	1	0	1
114883	Q96SU4	0	1	0	114883	Gene_ID	H. sapiens	114883	H. sapiens	OSBPL9	oxysterol binding protein like 9	GO:0006699 bile acid biosynthetic process;GO:0008206 bile acid metabolic process;GO:0015918 sterol transport		Predicted intracellular proteins	Golgi apparatus (Supported); Additional: Vesicles				0	0	0	0	0	0	0	1	0	0	0	0	0	0	0	0	0	0	0	0	1
5034	P07237	1	1	0	5034	Gene_ID	H. sapiens	5034	H. sapiens	P4HB	prolyl 4-hydroxylase subunit beta	GO:0038155 interleukin-23-mediated signaling pathway;GO:0030070 insulin processing;GO:0018401 peptidyl-proline hydroxylation to 4-hydroxy-L-proline		Enzymes; ENZYME proteins:Isomerase; Disease related genes; Human disease related genes:Congenital malformations:Congenital malformations of the musculoskeletal system; Potential drug targets; Predicted intracellular proteins	Endoplasmic reticulum (Supported)	Zinc; Ribostamycin; Copper; Artenimol; Zinc acetate; Zinc chloride; Zinc sulfate, unspecified form			1	0	0	1	0	0	0	1	0	0	0	0	0	0	0	0	1	0	0	0	2
26986	P11940	1	0	0	26986	Gene_ID	H. sapiens	26986	H. sapiens	PABPC1	poly(A) binding protein cytoplasmic 1	GO:2000623 negative regulation of nuclear-transcribed mRNA catabolic process, nonsense-mediated decay;GO:0070934 CRD-mediated mRNA stabilization;GO:1900152 negative regulation of nuclear-transcribed mRNA catabolic process, deadenylation-dependent decay		Cancer-related genes:Mutational cancer driver genes; Predicted intracellular proteins	Cytosol (Supported)			(M5949)HALLMARK PEROXISOME; (M5926)HALLMARK MYC TARGETS V1	1	0	0	1	1	0	0	0	0	1	0	0	0	0	0	0	1	0	0	0	1
8761	Q13310	1	0	0	8761	Gene_ID	H. sapiens	8761	H. sapiens	PABPC4	poly(A) binding protein cytoplasmic 4	GO:0061515 myeloid cell development;GO:0006401 RNA catabolic process;GO:0007596 blood coagulation		Predicted intracellular proteins	Cytosol (Enhanced)			(M5926)HALLMARK MYC TARGETS V1	1	0	0	0	0	0	0	0	0	1	0	0	0	0	0	0	0	0	0	0	1
8106	Q86U42	1	0	0	8106	Gene_ID	H. sapiens	8106	H. sapiens	PABPN1	poly(A) binding protein nuclear 1	GO:1904247 positive regulation of polynucleotide adenylyltransferase activity;GO:1904245 regulation of polynucleotide adenylyltransferase activity;GO:0016973 poly(A)+ mRNA export from nucleus		Disease related genes; Human disease related genes:Musculoskeletal diseases:Muscular diseases; Predicted intracellular proteins	Nucleoplasm (Approved); Additional: Nuclear speckles				1	0	0	0	1	0	0	0	0	0	0	0	0	0	0	0	0	0	0	0	1
5048	P43034	1	0	0	5048	Gene_ID	H. sapiens	5048	H. sapiens	PAFAH1B1	platelet activating factor acetylhydrolase 1b regulatory subunit 1	GO:0051012 microtubule sliding;GO:0090176 microtubule cytoskeleton organization involved in establishment of planar polarity;GO:0043622 cortical microtubule organization		Human disease related genes:Congenital malformations:Congenital malformations of the nervous system; Disease related genes; Predicted intracellular proteins	Centrosome (Supported)		(M69)PID REELIN PATHWAY; (M163)PID LIS1 PATHWAY	(M5893)HALLMARK MITOTIC SPINDLE; (M5901)HALLMARK G2M CHECKPOINT	0	0	0	1	0	0	0	0	0	0	1	0	0	0	0	0	0	0	1	0	1
5049	P68402	0	0	1	5049	Gene_ID	H. sapiens	5049	H. sapiens	PAFAH1B2	platelet activating factor acetylhydrolase 1b catalytic subunit 2	GO:0016239 positive regulation of macroautophagy;GO:0010508 positive regulation of autophagy;GO:0016241 regulation of macroautophagy		Cancer-related genes; ENZYME proteins:Hydrolases; Enzymes; Predicted intracellular proteins	Cytosol (Supported); Additional: Nucleoli;Plasma membrane		(M163)PID LIS1 PATHWAY		0	0	0	0	0	0	0	0	0	0	1	0	0	0	0	0	0	0	0	0	1
5050	Q15102	0	0	1	5050	Gene_ID	H. sapiens	5050	H. sapiens	PAFAH1B3	platelet activating factor acetylhydrolase 1b catalytic subunit 3	GO:0016042 lipid catabolic process;GO:0007283 spermatogenesis;GO:0048232 male gamete generation		ENZYME proteins:Hydrolases; Enzymes; Predicted intracellular proteins	Intermediate filaments (Approved)	(1R)-1,2,2-trimethylpropyl (R)-methylphosphinate	(M163)PID LIS1 PATHWAY		0	0	0	0	0	0	0	0	0	0	1	0	0	0	0	0	0	0	0	0	1
79447	Q9BTK6	1	0	0	79447	Gene_ID	H. sapiens	79447	H. sapiens	PAGR1	PAXIP1 associated glutamate rich protein 1	GO:0033148 positive regulation of intracellular estrogen receptor signaling pathway;GO:0033145 positive regulation of intracellular steroid hormone receptor signaling pathway;GO:0033146 regulation of intracellular estrogen receptor signaling pathway		Predicted intracellular proteins					0	0	0	0	0	0	0	0	0	0	0	0	0	0	0	0	0	0	0	0	1
10606	P22234	1	1	0	10606	Gene_ID	H. sapiens	10606	H. sapiens	PAICS	phosphoribosylaminoimidazole carboxylase and phosphoribosylaminoimidazolesuccinocarboxamide synthase	GO:0006189 'de novo' IMP biosynthetic process;GO:0097292 XMP metabolic process;GO:0097293 XMP biosynthetic process		ENZYME proteins:Lyases; Enzymes; ENZYME proteins:Ligase; Disease related genes; Potential drug targets; Predicted intracellular proteins	Cytosol (Approved)	Aspartic acid		(M5925)HALLMARK E2F TARGETS	0	0	0	0	0	0	1	0	0	0	0	0	0	1	1	0	0	0	0	0	2
5058	Q13153	1	0	0	5058	Gene_ID	H. sapiens	5058	H. sapiens	PAK1	p21 (RAC1) activated kinase 1	GO:0060244 negative regulation of cell proliferation involved in contact inhibition;GO:0090063 positive regulation of microtubule nucleation;GO:1903608 protein localization to cytoplasmic stress granule	yes	Enzymes; Kinases:STE Ser/Thr protein kinases; Disease related genes; ENZYME proteins:Transferases; Potential drug targets; Human disease related genes:Other diseases:Mental and behavioural disorders; RAS pathway related proteins; Predicted intracellular proteins	Cytosol;Plasma membrane (Supported)	Fostamatinib	(M273)PID EPHA2 FWD PATHWAY; (M268)PID S1P S1P2 PATHWAY; (M76)PID P38 ALPHA BETA PATHWAY	(M5902)HALLMARK APOPTOSIS	0	0	0	1	0	0	0	0	0	0	1	0	0	0	0	0	1	0	0	0	1
55003	Q9NWT1	0	0	1	55003	Gene_ID	H. sapiens	55003	H. sapiens	PAK1IP1	PAK1 interacting protein 1	GO:0042273 ribosomal large subunit biogenesis;GO:0060021 roof of mouth development;GO:1901796 regulation of signal transduction by p53 class mediator		Predicted intracellular proteins	Nucleoli (Supported)				1	1	1	0	0	0	0	0	0	0	0	0	0	0	0	0	0	0	0	0	1
5062	Q13177	1	0	0	5062	Gene_ID	H. sapiens	5062	H. sapiens	PAK2	p21 (RAC1) activated kinase 2	GO:2001271 negative regulation of cysteine-type endopeptidase activity involved in execution phase of apoptosis;GO:2001270 regulation of cysteine-type endopeptidase activity involved in execution phase of apoptosis;GO:0034333 adherens junction assembly	yes	Enzymes; Kinases:STE Ser/Thr protein kinases; Disease related genes; ENZYME proteins:Transferases; Potential drug targets; RAS pathway related proteins; Predicted intracellular proteins	Nucleoplasm;Vesicles (Approved)	Fostamatinib	(M139)PID MYC PATHWAY; (M76)PID P38 ALPHA BETA PATHWAY; (M16801)SIG REGULATION OF THE ACTIN CYTOSKELETON BY RHO GTPASES		1	0	0	1	0	0	0	0	0	0	1	0	0	0	0	0	1	0	0	0	1
5064	O75781	0	1	0	5064	Gene_ID	H. sapiens	5064	H. sapiens	PALM	paralemmin	GO:0060160 negative regulation of dopamine receptor signaling pathway;GO:0060159 regulation of dopamine receptor signaling pathway;GO:0071257 cellular response to electrical stimulus		Predicted intracellular proteins	Nucleoplasm;Plasma membrane (Enhanced)				0	0	0	0	0	0	0	0	0	0	0	0	0	0	0	0	0	0	0	0	1
51678	Q9NZW5	1	0	0	51678	Gene_ID	H. sapiens	51678	H. sapiens	PALS2	protein associated with LIN7 2, MAGUK p55 family member	GO:0065003 protein-containing complex assembly;GO:0043933 protein-containing complex organization;GO:0022607 cellular component assembly	yes	Predicted intracellular proteins					0	0	0	0	0	0	0	0	0	0	0	0	0	0	0	0	0	0	0	0	1
55229	Q9NVE7	0	1	0	55229	Gene_ID	H. sapiens	55229	H. sapiens	PANK4	pantothenate kinase 4 (inactive)	GO:0015937 coenzyme A biosynthetic process;GO:0015936 coenzyme A metabolic process;GO:0033866 nucleoside bisphosphate biosynthetic process		Disease related genes; Human disease related genes:Nervous system diseases:Eye disease; Predicted intracellular proteins	Cytosol (Approved)				0	0	0	0	0	0	1	0	0	0	0	0	0	0	0	0	0	0	0	0	1
9060	O95340	0	1	0	9060	Gene_ID	H. sapiens	9060	H. sapiens	PAPSS2	3'-phosphoadenosine 5'-phosphosulfate synthase 2	GO:0000103 sulfate assimilation;GO:0034036 purine ribonucleoside bisphosphate biosynthetic process;GO:0050428 3'-phosphoadenosine 5'-phosphosulfate biosynthetic process	yes	Enzymes; Disease related genes; Human disease related genes:Congenital malformations:Congenital malformations of the musculoskeletal system; ENZYME proteins:Transferases; Potential drug targets; Predicted intracellular proteins	Mitochondria (Approved)			(M5906)HALLMARK ESTROGEN RESPONSE EARLY; (M5907)HALLMARK ESTROGEN RESPONSE LATE; (M5934)HALLMARK XENOBIOTIC METABOLISM	1	0	0	0	0	0	1	0	0	1	0	0	0	0	1	0	0	0	0	0	1
94104	Q9Y5B6	1	1	0	94104	Gene_ID	H. sapiens	94104	H. sapiens	PAXBP1	PAX3 and PAX7 binding protein 1	GO:0014842 regulation of skeletal muscle satellite cell proliferation;GO:2000288 positive regulation of myoblast proliferation;GO:0014857 regulation of skeletal muscle cell proliferation		Predicted intracellular proteins	Nucleoplasm (Approved); Additional: Cytosol				0	0	0	0	1	0	0	0	0	0	0	0	0	0	0	0	0	0	0	0	2
5091	P11498	0	1	0	5091	Gene_ID	H. sapiens	5091	H. sapiens	PC	pyruvate carboxylase	GO:0019072 viral genome packaging;GO:0019074 viral RNA genome packaging;GO:0044794 positive regulation by host of viral process		Human disease related genes:Congenital disorders of metabolism:Congenital disorders of carbohydrate metabolism; Enzymes; Citric acid cycle related proteins; ENZYME proteins:Ligase; Human disease related genes:Congenital disorders of metabolism:Congenital disorders of amino acid metabolism; Disease related genes; Potential drug targets; Predicted intracellular proteins	Mitochondria (Enhanced)	Pyruvic acid; Biotin; 5-(HEXAHYDRO-2-OXO-1H-THIENO[3,4-D]IMIDAZOL-6-YL)PENTANAL		(M5909)HALLMARK MYOGENESIS; (M5934)HALLMARK XENOBIOTIC METABOLISM; (M5937)HALLMARK GLYCOLYSIS	0	0	0	0	0	0	1	1	0	1	0	0	1	0	0	0	0	0	0	0	1
5092	P61457	1	1	0	5092	Gene_ID	H. sapiens	5092	H. sapiens	PCBD1	pterin-4 alpha-carbinolamine dehydratase 1	GO:0006571 tyrosine biosynthetic process;GO:0009073 aromatic amino acid family biosynthetic process;GO:0009095 aromatic amino acid family biosynthetic process, prephenate pathway		ENZYME proteins:Lyases; Enzymes; Human disease related genes:Congenital disorders of metabolism:Congenital disorders of amino acid metabolism; Disease related genes; Potential drug targets; Predicted intracellular proteins	Nucleoplasm (Enhanced); Additional: Cytosol	L-erythro-7,8-dihydrobiopterin		(M5935)HALLMARK FATTY ACID METABOLISM	1	0	0	0	0	0	0	1	0	0	0	0	0	0	0	0	0	0	0	0	2
57092	Q8WW12	1	1	1	57092	Gene_ID	H. sapiens	57092	H. sapiens	PCNP	PEST proteolytic signal containing nuclear protein	GO:0043161 proteasome-mediated ubiquitin-dependent protein catabolic process;GO:0010498 proteasomal protein catabolic process;GO:0006511 ubiquitin-dependent protein catabolic process		Predicted intracellular proteins	Nucleoplasm (Enhanced); Additional: Nuclear bodies				0	0	0	1	0	0	0	0	0	0	0	0	0	0	0	0	0	0	0	0	3
5116	O95613	1	0	0	5116	Gene_ID	H. sapiens	5116	H. sapiens	PCNT	pericentrin	GO:0007052 mitotic spindle organization;GO:0090316 positive regulation of intracellular protein transport;GO:1902850 microtubule cytoskeleton organization involved in mitosis		Human disease related genes:Congenital malformations:Other congenital malformations; Disease related genes; Predicted intracellular proteins	Centrosome (Supported); Additional: Centriolar satellite;Cytosol			(M5893)HALLMARK MITOTIC SPINDLE	0	0	0	1	0	0	0	0	0	0	1	0	0	0	0	0	0	0	0	0	1
11333	Q13442	0	1	0	11333	Gene_ID	H. sapiens	11333	H. sapiens	PDAP1	PDGFA associated protein 1	GO:0007165 signal transduction;GO:0023052 signaling;GO:0007154 cell communication		Predicted intracellular proteins; Cancer-related genes:Mutated cancer genes	Cytosol (Enhanced); Additional: Plasma membrane			(M5941)HALLMARK UV RESPONSE UP; (M5924)HALLMARK MTORC1 SIGNALING	0	0	0	0	0	1	0	0	0	0	0	0	0	0	0	0	0	0	0	0	1
9141	O14737	1	1	0	9141	Gene_ID	H. sapiens	9141	H. sapiens	PDCD5	programmed cell death 5	GO:1903636 regulation of protein insertion into mitochondrial outer membrane;GO:1903638 positive regulation of protein insertion into mitochondrial outer membrane;GO:1903645 negative regulation of chaperone-mediated protein folding		Predicted intracellular proteins	Cytosol (Approved); Additional: Nucleoplasm				0	0	0	0	0	0	0	0	0	0	0	0	0	0	0	0	0	0	0	0	2
9124	O00151	1	1	0	9124	Gene_ID	H. sapiens	9124	H. sapiens	PDLIM1	PDZ and LIM domain 1	GO:0030950 establishment or maintenance of actin cytoskeleton polarity;GO:0030952 establishment or maintenance of cytoskeleton polarity;GO:0030011 maintenance of cell polarity		Predicted intracellular proteins	Actin filaments (Supported); Additional: Cell Junctions;Plasma membrane			(M5938)HALLMARK REACTIVE OXYGEN SPECIES PATHWAY	0	0	0	0	0	0	0	0	0	0	0	0	0	0	0	0	0	0	0	0	2
54704	Q9P0J1	0	1	0	54704	Gene_ID	H. sapiens	54704	H. sapiens	PDP1	pyruvate dehydrogenase phosphatase catalytic subunit 1	GO:0035970 peptidyl-threonine dephosphorylation;GO:0006470 protein dephosphorylation;GO:0016311 dephosphorylation		Human disease related genes:Congenital disorders of metabolism:Congenital disorders of carbohydrate metabolism; Enzymes; Disease related genes; Potential drug targets; ENZYME proteins:Hydrolases; Predicted intracellular proteins	Cytosol;Mitochondria;Nucleoplasm (Approved)			(M5921)HALLMARK COMPLEMENT; (M5936)HALLMARK OXIDATIVE PHOSPHORYLATION	0	0	0	0	0	0	0	0	1	0	0	0	0	0	0	0	0	0	0	0	1
10630	Q86YL7	1	1	0	10630	Gene_ID	H. sapiens	10630	H. sapiens	PDPN	podoplanin	GO:1904328 regulation of myofibroblast contraction;GO:0060838 lymphatic endothelial cell fate commitment;GO:0060839 endothelial cell fate commitment		Transporters:Accessory Factors Involved in Transport	Plasma membrane (Supported); Additional: Cell Junctions;Mitochondria			(M5932)HALLMARK INFLAMMATORY RESPONSE	0	0	0	0	0	0	0	0	0	0	0	0	0	0	0	0	0	0	0	0	2
57026	Q96GD0	1	1	0	57026	Gene_ID	H. sapiens	57026	H. sapiens	PDXP	pyridoxal phosphatase	GO:0032361 pyridoxal phosphate catabolic process;GO:0042820 vitamin B6 catabolic process;GO:0031247 actin rod assembly		ENZYME proteins:Hydrolases; Enzymes; Predicted intracellular proteins		Pyridoxal phosphate			0	0	0	0	0	0	0	0	0	1	0	0	0	0	0	0	0	1	0	0	2
5037	P30086	1	1	0	5037	Gene_ID	H. sapiens	5037	H. sapiens	PEBP1	phosphatidylethanolamine binding protein 1	GO:0043409 negative regulation of MAPK cascade;GO:1902532 negative regulation of intracellular signal transduction;GO:0043408 regulation of MAPK cascade		Predicted intracellular proteins	Cytosol;Plasma membrane (Approved)	Copper	(M14)PID AURORA B PATHWAY; (M164)PID ERBB1 DOWNSTREAM PATHWAY	(M5951)HALLMARK SPERMATOGENESIS	0	0	0	1	0	0	0	0	0	0	0	0	0	0	0	0	0	0	0	0	2
387521	A5PLL7	0	1	0	387521	Gene_ID	H. sapiens	387521	H. sapiens	PEDS1	plasmanylethanolamine desaturase 1	GO:0008611 ether lipid biosynthetic process;GO:0046504 glycerol ether biosynthetic process;GO:1901503 ether biosynthetic process		ENZYME proteins:Oxidoreductases; Enzymes	Endoplasmic reticulum (Supported)				0	0	0	0	0	0	0	0	0	0	0	0	0	0	0	0	0	0	0	0	1
23481	O00541	1	1	0	23481	Gene_ID	H. sapiens	23481	H. sapiens	PES1	pescadillo ribosomal biogenesis factor 1	GO:0000463 maturation of LSU-rRNA from tricistronic rRNA transcript (SSU-rRNA, 5.8S rRNA, LSU-rRNA);GO:0000466 maturation of 5.8S rRNA from tricistronic rRNA transcript (SSU-rRNA, 5.8S rRNA, LSU-rRNA);GO:0000470 maturation of LSU-rRNA		Predicted intracellular proteins	Mitotic chromosome;Nucleoli;Nucleoli rim (Enhanced); Additional: Nucleoplasm			(M5928)HALLMARK MYC TARGETS V2	1	1	1	0	0	0	0	0	0	0	0	0	0	0	0	0	0	0	0	0	2
5202	Q9UHV9	1	1	0	5202	Gene_ID	H. sapiens	5202	H. sapiens	PFDN2	prefoldin subunit 2	GO:1905907 negative regulation of amyloid fibril formation;GO:1905906 regulation of amyloid fibril formation;GO:0061077 chaperone-mediated protein folding		Predicted intracellular proteins	Cytosol (Enhanced)				0	0	0	0	0	0	0	0	0	0	1	0	0	0	0	0	0	0	0	0	2
5213	P08237	1	0	0	5213	Gene_ID	H. sapiens	5213	H. sapiens	PFKM	phosphofructokinase, muscle	GO:0093001 glycolysis from storage polysaccharide through glucose-1-phosphate;GO:0061622 glycolytic process through glucose-1-phosphate;GO:0030388 fructose 1,6-bisphosphate metabolic process	yes	Human disease related genes:Congenital disorders of metabolism:Congenital disorders of carbohydrate metabolism; Enzymes; Disease related genes; ENZYME proteins:Transferases; Potential drug targets; Predicted intracellular proteins	Endoplasmic reticulum (Approved)		(M66)PID MYC ACTIV PATHWAY	(M5948)HALLMARK BILE ACID METABOLISM; (M5909)HALLMARK MYOGENESIS	0	0	0	0	0	0	1	0	1	1	0	0	0	0	0	0	0	1	0	0	1
5223	P18669	1	0	0	5223	Gene_ID	H. sapiens	5223	H. sapiens	PGAM1	phosphoglycerate mutase 1	GO:0043456 regulation of pentose-phosphate shunt;GO:1902031 regulation of NADP metabolic process;GO:0006735 NADH regeneration		ENZYME proteins:Isomerase; Predicted intracellular proteins; Enzymes; Candidate cardiovascular disease genes	Nucleoplasm (Supported)	Copper; Artenimol		(M5937)HALLMARK GLYCOLYSIS	0	0	0	0	0	0	1	0	1	1	0	0	0	1	0	0	0	1	0	0	1
5236	P36871	1	1	0	5236	Gene_ID	H. sapiens	5236	H. sapiens	PGM1	phosphoglucomutase 1	GO:0006096 glycolytic process;GO:0046032 ADP catabolic process;GO:0019364 pyridine nucleotide catabolic process		Human disease related genes:Congenital disorders of metabolism:Congenital disorders of carbohydrate metabolism; Enzymes; ENZYME proteins:Isomerase; Disease related genes; Potential drug targets; Human disease related genes:Congenital disorders of metabolism:Congenital disorders of glycan/glycoprotein metabolism; Predicted intracellular proteins	Cytosol (Supported)	Alpha-D-Glucose 1,6-Bisphosphate; Alpha-D-Glucose-1-Phosphate-6-Vanadate	(M255)PID HIF1 TFPATHWAY	(M5891)HALLMARK HYPOXIA; (M5905)HALLMARK ADIPOGENESIS; (M5924)HALLMARK MTORC1 SIGNALING	0	0	0	0	0	1	1	1	1	1	0	0	0	1	1	0	0	0	0	0	2
55276	Q96G03	1	1	0	55276	Gene_ID	H. sapiens	55276	H. sapiens	PGM2	phosphoglucomutase 2	GO:0006166 purine ribonucleoside salvage;GO:0005980 glycogen catabolic process;GO:0042451 purine nucleoside biosynthetic process		ENZYME proteins:Isomerase; Enzymes; Predicted intracellular proteins	Intermediate filaments (Approved)			(M5891)HALLMARK HYPOXIA; (M5937)HALLMARK GLYCOLYSIS	0	0	0	0	0	1	1	1	1	1	0	0	0	0	1	0	0	0	0	0	2
283871	A6NDG6	1	1	0	283871	Gene_ID	H. sapiens	283871	H. sapiens	PGP	phosphoglycolate phosphatase	GO:0006114 glycerol biosynthetic process;GO:0019401 alditol biosynthetic process;GO:0045721 negative regulation of gluconeogenesis		ENZYME proteins:Hydrolases; Enzymes; Predicted intracellular proteins	Nuclear bodies (Approved)				0	0	0	0	0	0	0	1	0	1	0	0	0	0	0	0	0	0	0	0	2
10424	O15173	0	1	0	10424	Gene_ID	H. sapiens	10424	H. sapiens	PGRMC2	progesterone receptor membrane component 2	GO:0015886 heme transport;GO:1901678 iron coordination entity transport;GO:0060612 adipose tissue development		Transporters; Predicted intracellular proteins	Cytosol;Nuclear bodies;Plasma membrane (Approved)				0	0	0	0	0	0	0	0	0	0	0	0	0	0	0	0	0	0	0	0	1
11331	Q99623	0	1	0	11331	Gene_ID	H. sapiens	11331	H. sapiens	PHB2	prohibitin 2	GO:0060762 regulation of branching involved in mammary gland duct morphogenesis;GO:1900208 regulation of cardiolipin metabolic process;GO:0042695 thelarche		Predicted intracellular proteins	Mitochondria (Enhanced)	Capsaicin; Rocaglamide; Didesmethylrocaglamide	(M200)PID ERA GENOMIC PATHWAY	(M5926)HALLMARK MYC TARGETS V1; (M5936)HALLMARK OXIDATIVE PHOSPHORYLATION	0	0	0	1	0	0	0	0	0	0	0	0	0	0	0	0	0	0	0	0	1
51604	Q969N2	1	1	0	51604	Gene_ID	H. sapiens	51604	H. sapiens	PIGT	phosphatidylinositol glycan anchor biosynthesis class T	GO:0016255 attachment of GPI anchor to protein;GO:0006506 GPI anchor biosynthetic process;GO:0006505 GPI anchor metabolic process		Human disease related genes:Cardiovascular diseases:Hematologic diseases; Disease related genes; Human disease related genes:Congenital disorders of metabolism:Congenital disorders of lipid/glycolipid metabolism; Predicted intracellular proteins					0	0	0	0	0	0	1	0	0	0	0	0	0	0	0	0	0	0	0	0	2
5289	Q8NEB9	1	0	0	5289	Gene_ID	H. sapiens	5289	H. sapiens	PIK3C3	phosphatidylinositol 3-kinase catalytic subunit type 3	GO:0044829 positive regulation by host of viral genome replication;GO:0030242 autophagy of peroxisome;GO:0034497 protein localization to phagophore assembly site	yes	ENZYME proteins:Transferases; Enzymes; Predicted intracellular proteins		N-(5-{4-Chloro-3-[(2-hydroxyethyl)sulfamoyl]phenyl}-4-methyl-1,3-thiazol-2-yl)acetamide			1	0	0	1	0	0	1	0	0	0	1	0	0	0	0	0	0	0	0	0	1
57095	Q9GZP4	1	1	0	57095	Gene_ID	H. sapiens	57095	H. sapiens	PITHD1	PITH domain containing 1	GO:0061956 penetration of cumulus oophorus;GO:0007341 penetration of zona pellucida;GO:0045654 positive regulation of megakaryocyte differentiation		Predicted intracellular proteins					0	0	0	0	0	0	0	0	0	0	0	0	0	0	0	0	0	0	0	0	2
23659	Q8NCC3	1	0	0	23659	Gene_ID	H. sapiens	23659	H. sapiens	PLA2G15	phospholipase A2 group XV	GO:0046338 phosphatidylethanolamine catabolic process;GO:0006651 diacylglycerol biosynthetic process;GO:0034638 phosphatidylcholine catabolic process		ENZYME proteins:Hydrolases; Enzymes; Predicted intracellular proteins	Nucleoplasm;Vesicles (Supported)				0	0	0	0	0	0	0	0	0	1	0	0	0	0	0	0	0	1	0	0	1
55848	Q9HBL7	0	1	0	55848	Gene_ID	H. sapiens	55848	H. sapiens	PLGRKT	plasminogen receptor with a C-terminal lysine	GO:0010756 positive regulation of plasminogen activation;GO:0010755 regulation of plasminogen activation;GO:0010954 positive regulation of protein processing		Predicted intracellular proteins	Mitochondria (Uncertain)				0	0	0	0	0	0	0	0	0	0	0	0	0	0	0	0	0	0	0	0	1
10226	O60664	1	1	0	10226	Gene_ID	H. sapiens	10226	H. sapiens	PLIN3	perilipin 3	GO:1905691 lipid droplet disassembly;GO:0010890 positive regulation of sequestering of triglyceride;GO:0010889 regulation of sequestering of triglyceride		FDA approved drug targets:Biotech drugs; Predicted intracellular proteins	Lipid droplets (Supported); Additional: Cytosol	Idursulfase; Galsulfase			0	0	0	0	0	0	0	0	0	0	1	0	0	0	0	0	0	0	0	0	2
5347	P53350	1	0	0	5347	Gene_ID	H. sapiens	5347	H. sapiens	PLK1	polo like kinase 1	GO:0070194 synaptonemal complex disassembly;GO:1905784 regulation of anaphase-promoting complex-dependent catabolic process;GO:0016321 female meiosis chromosome segregation	yes	Enzymes; Disease related genes; ENZYME proteins:Transferases; Potential drug targets; Cancer-related genes:Candidate cancer biomarkers; Predicted intracellular proteins; Kinases		3-[3-chloro-5-(5-{[(1S)-1-phenylethyl]amino}isoxazolo[5,4-c]pyridin-3-yl)phenyl]propan-1-ol; 3-[3-(3-methyl-6-{[(1S)-1-phenylethyl]amino}-1H-pyrazolo[4,3-c]pyridin-1-yl)phenyl]propanamide; 4-(4-METHYLPIPERAZIN-1-YL)-N-[5-(2-THIENYLACETYL)-1,5-DIHYDROPYRROLO[3,4-C]PYRAZOL-3-YL]BENZAMIDE; 1-[5-Methyl-2-(trifluoromethyl)furan-3-yl]-3-[5-[2-[[6-(1H-1,2,4-triazol-5-ylamino)pyrimidin-4-yl]amino]ethyl]-…	(M46)PID ATR PATHWAY; (M176)PID FOXM1 PATHWAY; (M129)PID PLK1 PATHWAY	(M5928)HALLMARK MYC TARGETS V2; (M5893)HALLMARK MITOTIC SPINDLE; (M5901)HALLMARK G2M CHECKPOINT	0	0	0	1	0	0	0	0	0	0	0	0	0	0	0	0	0	0	1	0	1
5359	O15162	1	1	0	5359	Gene_ID	H. sapiens	5359	H. sapiens	PLSCR1	phospholipid scramblase 1	GO:0006659 phosphatidylserine biosynthetic process;GO:2000371 regulation of DNA topoisomerase (ATP-hydrolyzing) activity;GO:2000373 positive regulation of DNA topoisomerase (ATP-hydrolyzing) activity		Transporters; Predicted intracellular proteins	Golgi apparatus;Nucleoplasm;Plasma membrane (Supported)			(M5892)HALLMARK CHOLESTEROL HOMEOSTASIS; (M5911)HALLMARK INTERFERON ALPHA RESPONSE; (M5947)HALLMARK IL2 STAT5 SIGNALING	0	0	0	0	0	0	1	0	0	0	0	0	0	0	0	0	0	0	1	0	2
57048	Q9NRY6	1	1	0	57048	Gene_ID	H. sapiens	57048	H. sapiens	PLSCR3	phospholipid scramblase 3	GO:0032049 cardiolipin biosynthetic process;GO:0006655 phosphatidylglycerol biosynthetic process;GO:0032048 cardiolipin metabolic process		Transporters; Predicted intracellular proteins	Mitochondria (Supported)				0	0	0	0	0	0	1	0	0	0	0	0	0	0	0	0	0	0	1	0	2
10654	Q15126	0	1	0	10654	Gene_ID	H. sapiens	10654	H. sapiens	PMVK	phosphomevalonate kinase	GO:0019287 isopentenyl diphosphate biosynthetic process, mevalonate pathway;GO:0009240 isopentenyl diphosphate biosynthetic process;GO:0046490 isopentenyl diphosphate metabolic process	yes	Enzymes; Human disease related genes:Congenital malformations:Congenital malformations of skin; Disease related genes; ENZYME proteins:Transferases; Potential drug targets; Predicted intracellular proteins				(M5892)HALLMARK CHOLESTEROL HOMEOSTASIS	0	0	0	0	0	0	1	1	0	0	0	0	0	0	0	0	0	0	0	0	1
4860	P00491	1	1	0	4860	Gene_ID	H. sapiens	4860	H. sapiens	PNP	purine nucleoside phosphorylase	GO:0006738 nicotinamide riboside catabolic process;GO:0046495 nicotinamide riboside metabolic process;GO:0070637 pyridine nucleoside metabolic process		Human disease related genes:Immune system diseases:Primary immunodeficiency; Enzymes; Disease related genes; ENZYME proteins:Transferases; FDA approved drug targets:Small molecule drugs; Predicted intracellular proteins	Cytosol (Supported)	Cladribine; Didanosine; 8-azaguanine; 2,6-Diamino-(S)-9-[2-(Phosphonomethoxy)Propyl]Purine; Immucillin-G; Guanine; 2-Amino-7-[2-(2-Hydroxy-1-Hydroxymethyl-Ethylamino)-Ethyl]-1,7-Dihydro-Purin-6-One; Peldesine; 9-deazainosine; Guanosine; Ribose-1-Phosphate; (3R,4R)-3-Hydroxy-4-(hydroxymethyl)-1-[(4-oxo-4,4a,5,7a-tetrahydro-3H-pyrrolo[3,2-d]pyrimidin-7-yl)methyl]pyrrolidinium; 3'-deoxyguanosine; (2…		(M5898)HALLMARK DNA REPAIR; (M5947)HALLMARK IL2 STAT5 SIGNALING; (M5913)HALLMARK INTERFERON GAMMA RESPONSE	0	0	0	0	0	1	1	1	0	1	0	0	0	0	1	0	1	1	0	0	2
50512	Q9NZ53	1	1	0	50512	Gene_ID	H. sapiens	50512	H. sapiens	PODXL2	podocalyxin like 2	GO:0050901 leukocyte tethering or rolling;GO:0061756 leukocyte adhesion to vascular endothelial cell;GO:0045123 cellular extravasation			Golgi apparatus (Approved); Additional: Vesicles				0	0	0	0	0	0	0	0	0	0	0	0	0	0	0	0	0	0	0	0	2
23509	Q9H488	1	0	0	23509	Gene_ID	H. sapiens	23509	H. sapiens	POFUT1	protein O-fucosyltransferase 1	GO:0036066 protein O-linked fucosylation;GO:0006004 fucose metabolic process;GO:0036065 fucosylation		Human disease related genes:Skin diseases:Skin and soft tissue diseases; Enzymes; Disease related genes; ENZYME proteins:Transferases; Potential drug targets; Predicted intracellular proteins	Centrosome (Approved)				0	0	0	1	0	0	1	0	0	1	0	0	0	0	0	0	0	0	0	0	1
23275	Q9Y2G5	0	1	0	23275	Gene_ID	H. sapiens	23275	H. sapiens	POFUT2	protein O-fucosyltransferase 2	GO:1903334 positive regulation of protein folding;GO:0036066 protein O-linked fucosylation;GO:1903332 regulation of protein folding		ENZYME proteins:Transferases; Enzymes; Predicted intracellular proteins					0	0	0	0	0	0	1	0	0	1	0	0	0	0	0	0	0	0	0	0	1
54107	Q9NRF9	1	0	0	54107	Gene_ID	H. sapiens	54107	H. sapiens	POLE3	DNA polymerase epsilon 3, accessory subunit	GO:0006272 leading strand elongation;GO:0006271 DNA strand elongation involved in DNA replication;GO:0022616 DNA strand elongation		FDA approved drug targets:Small molecule drugs; Predicted intracellular proteins	Nucleoplasm (Approved); Additional: Cytosol;Nucleoli	Cladribine		(M5941)HALLMARK UV RESPONSE UP; (M5926)HALLMARK MYC TARGETS V1	0	0	0	1	0	0	0	0	0	0	0	0	0	0	0	0	0	0	0	0	1
84172	Q9H9Y6	1	0	0	84172	Gene_ID	H. sapiens	84172	H. sapiens	POLR1B	RNA polymerase I subunit B	GO:0017126 nucleologenesis;GO:0014029 neural crest formation;GO:0007000 nucleolus organization		Enzymes; Disease related genes; Human disease related genes:Other congenital disorders:Ribosomopathies; ENZYME proteins:Transferases; RNA polymerase related proteins; Potential drug targets; Predicted intracellular proteins	Nucleoli fibrillar center (Supported); Additional: Cytosol				0	0	1	0	0	0	0	0	0	0	0	0	0	0	0	0	0	0	0	0	1
5436	P62487	1	1	0	5436	Gene_ID	H. sapiens	5436	H. sapiens	POLR2G	RNA polymerase II subunit G	GO:0060213 positive regulation of nuclear-transcribed mRNA poly(A) tail shortening;GO:0060211 regulation of nuclear-transcribed mRNA poly(A) tail shortening;GO:0000291 nuclear-transcribed mRNA catabolic process, exonucleolytic		RNA polymerase related proteins; Predicted intracellular proteins	Nucleoplasm (Supported)			(M5898)HALLMARK DNA REPAIR	1	0	0	1	1	0	0	0	0	1	0	0	0	0	0	0	0	0	0	0	2
5438	P36954	0	1	0	5438	Gene_ID	H. sapiens	5438	H. sapiens	POLR2I	RNA polymerase II subunit I	GO:0001192 maintenance of transcriptional fidelity during transcription elongation;GO:0001193 maintenance of transcriptional fidelity during transcription elongation by RNA polymerase II;GO:0006283 transcription-coupled nucleotide-excision repair		RNA polymerase related proteins; Predicted intracellular proteins	Nucleoplasm (Enhanced)			(M5898)HALLMARK DNA REPAIR	1	0	0	1	1	0	0	0	0	0	0	0	0	0	0	0	0	0	0	0	1
10775	O95707	0	0	1	10775	Gene_ID	H. sapiens	10775	H. sapiens	POP4	POP4 homolog, ribonuclease P/MRP subunit	GO:0001682 tRNA 5'-leader removal;GO:0099116 tRNA 5'-end processing;GO:0034471 ncRNA 5'-end processing		Predicted intracellular proteins	Nucleoli;Nucleoplasm (Approved)			(M5922)HALLMARK UNFOLDED PROTEIN RESPONSE	1	0	1	0	0	0	0	0	0	0	0	1	0	0	0	0	0	0	0	0	1
5471	Q06203	1	1	0	5471	Gene_ID	H. sapiens	5471	H. sapiens	PPAT	phosphoribosyl pyrophosphate amidotransferase	GO:0006189 'de novo' IMP biosynthetic process;GO:0097292 XMP metabolic process;GO:0097293 XMP biosynthetic process		ENZYME proteins:Transferases; Enzymes; Predicted intracellular proteins	Midbody ring (Approved)	L-Glutamine; Mercaptopurine; Dasatinib		(M5941)HALLMARK UV RESPONSE UP	0	0	0	0	0	0	1	1	0	0	0	0	0	1	1	0	0	0	0	0	2
79717	Q9HAB8	1	1	0	79717	Gene_ID	H. sapiens	79717	H. sapiens	PPCS	phosphopantothenoylcysteine synthetase	GO:0015937 coenzyme A biosynthetic process;GO:0006085 acetyl-CoA biosynthetic process;GO:0015936 coenzyme A metabolic process		Human disease related genes:Cardiovascular diseases:Cardiac diseases; Enzymes; ENZYME proteins:Ligase; Disease related genes; Potential drug targets; Predicted intracellular proteins	Mitochondria (Approved)				1	0	0	0	0	0	1	0	0	0	0	0	0	0	0	0	0	0	0	0	2
9360	Q13427	0	1	0	9360	Gene_ID	H. sapiens	9360	H. sapiens	PPIG	peptidylprolyl isomerase G	GO:0000413 protein peptidyl-prolyl isomerization;GO:0018208 peptidyl-proline modification;GO:0006457 protein folding		ENZYME proteins:Isomerase; Enzymes; Predicted intracellular proteins	Nuclear speckles (Supported); Additional: Cytosol	Proline			1	0	0	0	1	0	0	0	0	0	0	0	0	0	0	0	0	0	0	0	1
85313	Q8WUA2	1	0	0	85313	Gene_ID	H. sapiens	85313	H. sapiens	PPIL4	peptidylprolyl isomerase like 4			ENZYME proteins:Isomerase; Enzymes; Predicted intracellular proteins	Nucleoplasm (Enhanced); Additional: Cytosol				1	0	0	0	1	0	0	0	0	0	0	0	0	0	0	0	0	0	0	0	1
6992	O60927	1	1	0	6992	Gene_ID	H. sapiens	6992	H. sapiens	PPP1R11	protein phosphatase 1 regulatory inhibitor subunit 11	GO:0050830 defense response to Gram-positive bacterium;GO:0042742 defense response to bacterium;GO:0001818 negative regulation of cytokine production		ENZYME proteins:Transferases; Enzymes; Predicted intracellular proteins	Vesicles (Approved)				0	0	0	1	0	0	0	0	0	0	0	0	0	0	0	0	0	0	0	0	2
5510	Q15435	0	1	0	5510	Gene_ID	H. sapiens	5510	H. sapiens	PPP1R7	protein phosphatase 1 regulatory subunit 7	GO:0035307 positive regulation of protein dephosphorylation;GO:0035306 positive regulation of dephosphorylation;GO:0035304 regulation of protein dephosphorylation		Predicted intracellular proteins	Nucleoli (Approved)				0	0	0	0	0	0	0	0	0	0	0	0	0	0	0	0	0	0	0	0	1
5530	Q08209	1	0	0	5530	Gene_ID	H. sapiens	5530	H. sapiens	PPP3CA	protein phosphatase 3 catalytic subunit alpha	GO:0061006 regulation of cell proliferation involved in kidney morphogenesis;GO:0110062 negative regulation of angiotensin-activated signaling pathway;GO:0046878 positive regulation of saliva secretion		Enzymes; Disease related genes; Potential drug targets; ENZYME proteins:Hydrolases; Human disease related genes:Nervous system diseases:Epilepsy; Predicted intracellular proteins	Cytosol (Supported); Additional: Nucleoplasm	Myristic acid	(M235)PID TCR CALCIUM PATHWAY; (M290)PID IL12 STAT4 PATHWAY; (M8626)SIG BCR SIGNALING PATHWAY		0	0	0	1	0	0	0	0	0	0	0	0	0	0	0	0	1	0	0	0	1
57223	Q5MIZ7	1	1	0	57223	Gene_ID	H. sapiens	57223	H. sapiens	PPP4R3B	protein phosphatase 4 regulatory subunit 3B	GO:0045722 positive regulation of gluconeogenesis;GO:0010907 positive regulation of glucose metabolic process;GO:0006094 gluconeogenesis		Predicted intracellular proteins	Nuclear speckles;Nucleoplasm (Supported); Additional: Centrosome				0	0	0	0	0	0	0	1	0	1	0	0	0	0	0	0	0	0	0	0	2
5546	Q92733	1	0	0	5546	Gene_ID	H. sapiens	5546	H. sapiens	PRCC	proline rich mitotic checkpoint control factor	GO:0051726 regulation of cell cycle;GO:0007049 cell cycle;GO:0050794 regulation of cellular process		Cancer-related genes; Human disease related genes:Cancers:Cancers of the urinary system; Disease related genes; Predicted intracellular proteins	Nuclear speckles (Enhanced)				1	0	0	0	1	0	0	0	0	0	0	0	0	0	0	0	0	0	0	0	1
10549	Q13162	1	1	0	10549	Gene_ID	H. sapiens	10549	H. sapiens	PRDX4	peroxiredoxin 4	GO:1905937 negative regulation of germ cell proliferation;GO:2000255 negative regulation of male germ cell proliferation;GO:2000254 regulation of male germ cell proliferation		ENZYME proteins:Oxidoreductases; Predicted intracellular proteins; Cancer-related genes:Candidate cancer biomarkers; Enzymes	Endoplasmic reticulum (Supported); Additional: Cytosol			(M5938)HALLMARK REACTIVE OXYGEN SPECIES PATHWAY; (M5925)HALLMARK E2F TARGETS; (M5926)HALLMARK MYC TARGETS V1	0	0	0	0	0	1	0	0	0	0	0	0	0	0	0	0	0	0	0	0	2
5563	P54646	0	1	0	5563	Gene_ID	H. sapiens	5563	H. sapiens	PRKAA2	protein kinase AMP-activated catalytic subunit alpha 2	GO:1990044 protein localization to lipid droplet;GO:1905691 lipid droplet disassembly;GO:1904428 negative regulation of tubulin deacetylation	yes	Enzymes; ENZYME proteins:Transferases; FDA approved drug targets:Small molecule drugs; Kinases:CAMK Ser/Thr protein kinases; Transporters:Accessory Factors Involved in Transport	Nuclear speckles (Supported); Additional: Golgi apparatus		(M87)PID LKB1 PATHWAY; (M237)PID VEGFR1 2 PATHWAY	(M5923)HALLMARK PI3K AKT MTOR SIGNALING	0	0	0	0	0	0	0	1	1	0	1	0	0	0	0	0	1	0	0	0	1
5589	P14314	0	1	0	5589	Gene_ID	H. sapiens	5589	H. sapiens	PRKCSH	protein kinase C substrate 80K-H	GO:0006491 N-glycan processing;GO:0001889 liver development;GO:0061008 hepaticobiliary system development		Human disease related genes:Congenital malformations:Congenital malformations of the digestive system; Disease related genes; Predicted intracellular proteins	Endoplasmic reticulum (Supported)				1	0	0	0	0	0	0	0	0	0	1	0	0	0	0	0	0	0	0	0	1
5591	P78527	0	1	0	5591	Gene_ID	H. sapiens	5591	H. sapiens	PRKDC	protein kinase, DNA-activated, catalytic subunit	GO:1905219 regulation of platelet formation;GO:1905221 positive regulation of platelet formation;GO:0034462 small-subunit processome assembly	yes	Human disease related genes:Immune system diseases:Primary immunodeficiency; Enzymes; Disease related genes; Kinases:Atypical kinases; ENZYME proteins:Transferases; Potential drug targets; Cancer-related genes:Candidate cancer biomarkers; Predicted intracellular proteins	Nucleoplasm (Enhanced)	Caffeine; SF1126	(M42)PID DNA PK PATHWAY; (M258)PID BARD1 PATHWAY; (M249)PID PI3KCI AKT PATHWAY	(M5925)HALLMARK E2F TARGETS	0	0	1	0	0	0	0	0	0	0	0	0	0	0	0	0	0	0	0	1	1
5621	P04156	0	1	0	5621	Gene_ID	H. sapiens	5621	H. sapiens	PRNP	prion protein (Kanno blood group)	GO:1902938 regulation of intracellular calcium activated chloride channel activity;GO:1902951 negative regulation of dendritic spine maintenance;GO:1900449 regulation of glutamate receptor signaling pathway		CD markers; Transporters:Transporter channels and pores; Disease related genes; Potential drug targets; Human disease related genes:Nervous system diseases:Neurodegenerative diseases	Cytosol;Nuclear membrane (Approved); Additional: Vesicles	Tetracycline; Copper	(M33)PID GLYPICAN 1PATHWAY	(M5938)HALLMARK REACTIVE OXYGEN SPECIES PATHWAY; (M5947)HALLMARK IL2 STAT5 SIGNALING; (M5909)HALLMARK MYOGENESIS	0	0	0	1	0	0	0	0	0	0	0	0	0	0	0	0	0	0	0	0	1
26121	Q8WWY3	1	0	0	26121	Gene_ID	H. sapiens	26121	H. sapiens	PRPF31	pre-mRNA processing factor 31	GO:0071166 ribonucleoprotein complex localization;GO:0000244 spliceosomal tri-snRNP complex assembly;GO:0000387 spliceosomal snRNP assembly		Disease related genes; Human disease related genes:Nervous system diseases:Eye disease; Predicted intracellular proteins	Nucleoplasm (Supported)			(M5926)HALLMARK MYC TARGETS V1	1	0	1	0	1	0	0	0	0	0	0	0	0	0	0	0	0	0	0	1	1
24148	O94906	1	1	0	24148	Gene_ID	H. sapiens	24148	H. sapiens	PRPF6	pre-mRNA processing factor 6	GO:0000244 spliceosomal tri-snRNP complex assembly;GO:0000387 spliceosomal snRNP assembly;GO:0000245 spliceosomal complex assembly		Disease related genes; Human disease related genes:Nervous system diseases:Eye disease; Predicted intracellular proteins	Nuclear speckles (Supported)				1	0	1	0	1	0	0	0	0	0	0	0	0	0	0	0	0	0	0	1	2
10594	Q6P2Q9	1	1	0	10594	Gene_ID	H. sapiens	10594	H. sapiens	PRPF8	pre-mRNA processing factor 8	GO:0000244 spliceosomal tri-snRNP complex assembly;GO:0000387 spliceosomal snRNP assembly;GO:0071356 cellular response to tumor necrosis factor		Disease related genes; Human disease related genes:Nervous system diseases:Eye disease; Cancer-related genes:Mutational cancer driver genes; Predicted intracellular proteins	Nucleoplasm (Supported)				1	0	1	0	1	0	0	0	0	0	0	0	0	0	0	0	0	0	0	1	2
5636	O60256	1	0	0	5636	Gene_ID	H. sapiens	5636	H. sapiens	PRPSAP2	phosphoribosyl pyrophosphate synthetase associated protein 2	GO:0006015 5-phosphoribose 1-diphosphate biosynthetic process;GO:0046391 5-phosphoribose 1-diphosphate metabolic process;GO:0060348 bone development		Predicted intracellular proteins	Cytosol;Nucleoplasm (Approved)				0	0	0	0	0	0	1	0	0	0	0	0	0	0	0	0	0	0	0	0	1
133619	Q96M27	1	1	0	133619	Gene_ID	H. sapiens	133619	H. sapiens	PRRC1	proline rich coiled-coil 1	GO:0034199 activation of protein kinase A activity;GO:0032147 activation of protein kinase activity;GO:0045860 positive regulation of protein kinase activity		Predicted intracellular proteins	Vesicles (Approved)				0	0	0	0	0	0	0	0	0	0	0	0	0	0	0	0	0	0	0	0	2
7916	P48634	0	0	1	7916	Gene_ID	H. sapiens	7916	H. sapiens	PRRC2A	proline rich coiled-coil 2A	GO:0030154 cell differentiation;GO:0048869 cellular developmental process;GO:0032502 developmental process		Predicted intracellular proteins	Cytosol (Supported); Additional: Nucleoplasm;Plasma membrane				0	0	0	0	0	0	0	0	0	0	0	0	0	0	0	0	0	0	0	0	1
5660	P07602	1	1	0	5660	Gene_ID	H. sapiens	5660	H. sapiens	PSAP	prosaposin	GO:1903771 positive regulation of beta-galactosidase activity;GO:1905572 ganglioside GM1 transport to membrane;GO:0046836 glycolipid transport		Human disease related genes:Congenital disorders of metabolism:Lysosomal storage diseases; Transporters:Transporter channels and pores; Disease related genes; Potential drug targets; Predicted intracellular proteins; Human disease related genes:Nervous system diseases:Neurodegenerative diseases; Human disease related genes:Congenital disorders of metabolism:Congenital disorders of lipid/glycolipi…	Vesicles (Supported)	Di-Stearoyl-3-Sn-Phosphatidylethanolamine			0	0	0	0	0	1	0	0	0	0	0	0	0	0	0	0	0	0	0	0	2
29968	Q9Y617	1	1	0	29968	Gene_ID	H. sapiens	29968	H. sapiens	PSAT1	phosphoserine aminotransferase 1	GO:0008614 pyridoxine metabolic process;GO:0008615 pyridoxine biosynthetic process;GO:0042819 vitamin B6 biosynthetic process		Enzymes; Human disease related genes:Congenital disorders of metabolism:Congenital disorders of amino acid metabolism; Disease related genes; ENZYME proteins:Transferases; Potential drug targets; Predicted intracellular proteins	Cytosol (Enhanced)	Pyridoxal phosphate; Glutamic acid		(M5922)HALLMARK UNFOLDED PROTEIN RESPONSE; (M5924)HALLMARK MTORC1 SIGNALING	1	0	0	0	0	0	0	1	0	1	0	0	0	1	0	1	0	0	0	0	2
5663	P49768	1	1	0	5663	Gene_ID	H. sapiens	5663	H. sapiens	PSEN1	presenilin 1	GO:1904797 negative regulation of core promoter binding;GO:0140246 protein catabolic process at synapse;GO:0140249 protein catabolic process at postsynapse		Human disease related genes:Cardiovascular diseases:Cardiac diseases; Enzymes; Human disease related genes:Skin diseases:Skin and soft tissue diseases; Peptidases:Aspartic-type peptidases; Disease related genes; Transporters:Transporter channels and pores; Potential drug targets; Predicted intracellular proteins; Human disease related genes:Nervous system diseases:Neurodegenerative diseases; Canc…	Golgi apparatus (Supported); Additional: Cell Junctions;Nucleoplasm		(M251)PID SYNDECAN 3 PATHWAY; (M70)PID PS1 PATHWAY; (M17)PID NOTCH PATHWAY	(M5902)HALLMARK APOPTOSIS; (M5921)HALLMARK COMPLEMENT; (M5932)HALLMARK INFLAMMATORY RESPONSE	1	0	0	1	0	1	1	0	0	0	0	0	0	0	0	0	0	0	0	0	2
5682	P25786	1	1	0	5682	Gene_ID	H. sapiens	5682	H. sapiens	PSMA1	proteasome 20S subunit alpha 1	GO:0002862 negative regulation of inflammatory response to antigenic stimulus;GO:0002861 regulation of inflammatory response to antigenic stimulus;GO:0050777 negative regulation of immune response		Peptidases:Threonine-type peptidases; Enzymes; Predicted intracellular proteins	Nucleoplasm (Supported); Additional: Centrosome;Nuclear bodies	(3AR,6R,6AS)-6-((S)-((S)-CYCLOHEX-2-ENYL)(HYDROXY)METHYL)-6A-METHYL-4-OXO-HEXAHYDRO-2H-FURO[3,2-C]PYRROLE-6-CARBALDEHYDE		(M5926)HALLMARK MYC TARGETS V1	1	0	0	1	0	0	0	0	0	0	0	0	0	0	0	0	0	0	0	0	2
5683	P25787	1	1	0	5683	Gene_ID	H. sapiens	5683	H. sapiens	PSMA2	proteasome 20S subunit alpha 2	GO:0043161 proteasome-mediated ubiquitin-dependent protein catabolic process;GO:0009615 response to virus;GO:0010498 proteasomal protein catabolic process		Peptidases:Threonine-type peptidases; Enzymes; Predicted intracellular proteins		(3AR,6R,6AS)-6-((S)-((S)-CYCLOHEX-2-ENYL)(HYDROXY)METHYL)-6A-METHYL-4-OXO-HEXAHYDRO-2H-FURO[3,2-C]PYRROLE-6-CARBALDEHYDE		(M5913)HALLMARK INTERFERON GAMMA RESPONSE; (M5926)HALLMARK MYC TARGETS V1	1	0	0	1	0	1	0	0	0	0	0	0	0	0	0	0	0	0	0	0	2
5684	P25788	1	1	0	5684	Gene_ID	H. sapiens	5684	H. sapiens	PSMA3	proteasome 20S subunit alpha 3	GO:0052548 regulation of endopeptidase activity;GO:0052547 regulation of peptidase activity;GO:0043161 proteasome-mediated ubiquitin-dependent protein catabolic process		Peptidases:Threonine-type peptidases; Enzymes; Predicted intracellular proteins		(3AR,6R,6AS)-6-((S)-((S)-CYCLOHEX-2-ENYL)(HYDROXY)METHYL)-6A-METHYL-4-OXO-HEXAHYDRO-2H-FURO[3,2-C]PYRROLE-6-CARBALDEHYDE; Phenethyl Isothiocyanate	(M14)PID AURORA B PATHWAY	(M5911)HALLMARK INTERFERON ALPHA RESPONSE; (M5913)HALLMARK INTERFERON GAMMA RESPONSE; (M5924)HALLMARK MTORC1 SIGNALING	1	0	0	1	0	0	0	0	0	0	0	0	0	0	0	0	0	0	0	0	2
5685	P25789	1	1	0	5685	Gene_ID	H. sapiens	5685	H. sapiens	PSMA4	proteasome 20S subunit alpha 4	GO:0043161 proteasome-mediated ubiquitin-dependent protein catabolic process;GO:0010498 proteasomal protein catabolic process;GO:0006511 ubiquitin-dependent protein catabolic process		Peptidases:Threonine-type peptidases; Enzymes; Predicted intracellular proteins	Cytosol;Nucleoplasm (Supported); Additional: Vesicles	(3AR,6R,6AS)-6-((S)-((S)-CYCLOHEX-2-ENYL)(HYDROXY)METHYL)-6A-METHYL-4-OXO-HEXAHYDRO-2H-FURO[3,2-C]PYRROLE-6-CARBALDEHYDE		(M5924)HALLMARK MTORC1 SIGNALING; (M5926)HALLMARK MYC TARGETS V1	1	0	0	1	0	0	0	0	0	0	0	0	0	0	0	0	0	0	0	0	2
5686	P28066	1	1	0	5686	Gene_ID	H. sapiens	5686	H. sapiens	PSMA5	proteasome 20S subunit alpha 5	GO:0043161 proteasome-mediated ubiquitin-dependent protein catabolic process;GO:0010498 proteasomal protein catabolic process;GO:0006511 ubiquitin-dependent protein catabolic process		Peptidases:Threonine-type peptidases; Enzymes; Predicted intracellular proteins	Cytosol (Supported)	(3AR,6R,6AS)-6-((S)-((S)-CYCLOHEX-2-ENYL)(HYDROXY)METHYL)-6A-METHYL-4-OXO-HEXAHYDRO-2H-FURO[3,2-C]PYRROLE-6-CARBALDEHYDE			1	0	0	1	0	1	0	0	0	0	0	0	0	0	0	0	0	0	0	0	2
5687	P60900	1	1	0	5687	Gene_ID	H. sapiens	5687	H. sapiens	PSMA6	proteasome 20S subunit alpha 6	GO:0051092 positive regulation of NF-kappaB transcription factor activity;GO:0051091 positive regulation of DNA-binding transcription factor activity;GO:0043161 proteasome-mediated ubiquitin-dependent protein catabolic process		Predicted intracellular proteins; Human disease related genes:Cardiovascular diseases:Cardiac diseases; Enzymes; Peptidases:Threonine-type peptidases	Nucleoplasm (Supported)	(3AR,6R,6AS)-6-((S)-((S)-CYCLOHEX-2-ENYL)(HYDROXY)METHYL)-6A-METHYL-4-OXO-HEXAHYDRO-2H-FURO[3,2-C]PYRROLE-6-CARBALDEHYDE		(M5926)HALLMARK MYC TARGETS V1	1	0	0	1	0	0	0	0	0	0	0	0	0	0	0	0	0	0	0	0	2
5688	O14818	1	1	0	5688	Gene_ID	H. sapiens	5688	H. sapiens	PSMA7	proteasome 20S subunit alpha 7	GO:0043161 proteasome-mediated ubiquitin-dependent protein catabolic process;GO:0010498 proteasomal protein catabolic process;GO:0006511 ubiquitin-dependent protein catabolic process		Peptidases:Threonine-type peptidases; Enzymes; Predicted intracellular proteins		acetylleucyl-leucyl-norleucinal; (3AR,6R,6AS)-6-((S)-((S)-CYCLOHEX-2-ENYL)(HYDROXY)METHYL)-6A-METHYL-4-OXO-HEXAHYDRO-2H-FURO[3,2-C]PYRROLE-6-CARBALDEHYDE		(M5926)HALLMARK MYC TARGETS V1	1	0	0	1	0	0	0	0	0	0	0	0	0	0	0	0	0	0	0	0	2
5689	P20618	1	1	0	5689	Gene_ID	H. sapiens	5689	H. sapiens	PSMB1	proteasome 20S subunit beta 1	GO:0043161 proteasome-mediated ubiquitin-dependent protein catabolic process;GO:0010498 proteasomal protein catabolic process;GO:0006511 ubiquitin-dependent protein catabolic process		Predicted intracellular proteins; Peptidases:Threonine-type peptidases; Enzymes; FDA approved drug targets:Small molecule drugs	Nucleoplasm (Supported)	Bortezomib; (3AR,6R,6AS)-6-((S)-((S)-CYCLOHEX-2-ENYL)(HYDROXY)METHYL)-6A-METHYL-4-OXO-HEXAHYDRO-2H-FURO[3,2-C]PYRROLE-6-CARBALDEHYDE; Carfilzomib			1	0	0	1	0	1	0	0	0	0	0	0	0	0	0	0	0	0	0	0	2
5690	P49721	0	1	0	5690	Gene_ID	H. sapiens	5690	H. sapiens	PSMB2	proteasome 20S subunit beta 2	GO:0043161 proteasome-mediated ubiquitin-dependent protein catabolic process;GO:0010498 proteasomal protein catabolic process;GO:0006511 ubiquitin-dependent protein catabolic process		Predicted intracellular proteins; Peptidases:Threonine-type peptidases; Enzymes; FDA approved drug targets:Small molecule drugs	Nucleoplasm (Enhanced)	(3AR,6R,6AS)-6-((S)-((S)-CYCLOHEX-2-ENYL)(HYDROXY)METHYL)-6A-METHYL-4-OXO-HEXAHYDRO-2H-FURO[3,2-C]PYRROLE-6-CARBALDEHYDE; Carfilzomib		(M5913)HALLMARK INTERFERON GAMMA RESPONSE; (M5926)HALLMARK MYC TARGETS V1	1	0	0	1	0	0	0	0	0	0	0	0	0	0	0	0	0	0	0	0	1
5691	P49720	1	1	0	5691	Gene_ID	H. sapiens	5691	H. sapiens	PSMB3	proteasome 20S subunit beta 3	GO:0043161 proteasome-mediated ubiquitin-dependent protein catabolic process;GO:0010498 proteasomal protein catabolic process;GO:0006511 ubiquitin-dependent protein catabolic process		Peptidases:Threonine-type peptidases; Enzymes; Predicted intracellular proteins		(3AR,6R,6AS)-6-((S)-((S)-CYCLOHEX-2-ENYL)(HYDROXY)METHYL)-6A-METHYL-4-OXO-HEXAHYDRO-2H-FURO[3,2-C]PYRROLE-6-CARBALDEHYDE		(M5926)HALLMARK MYC TARGETS V1	1	0	0	1	0	0	0	0	0	0	0	0	0	0	0	0	0	0	0	0	2
5692	P28070	1	1	0	5692	Gene_ID	H. sapiens	5692	H. sapiens	PSMB4	proteasome 20S subunit beta 4	GO:0002862 negative regulation of inflammatory response to antigenic stimulus;GO:0002861 regulation of inflammatory response to antigenic stimulus;GO:0050777 negative regulation of immune response		Enzymes; Disease related genes; Potential drug targets; Predicted intracellular proteins; Peptidases:Threonine-type peptidases; Human disease related genes:Immune system diseases:Other immune system diseases	Nucleoplasm (Uncertain); Additional: Mitochondria	(3AR,6R,6AS)-6-((S)-((S)-CYCLOHEX-2-ENYL)(HYDROXY)METHYL)-6A-METHYL-4-OXO-HEXAHYDRO-2H-FURO[3,2-C]PYRROLE-6-CARBALDEHYDE			1	0	0	1	0	0	0	0	0	0	0	0	0	0	0	0	0	0	0	0	2
5693	P28074	1	1	0	5693	Gene_ID	H. sapiens	5693	H. sapiens	PSMB5	proteasome 20S subunit beta 5	GO:0043161 proteasome-mediated ubiquitin-dependent protein catabolic process;GO:0006979 response to oxidative stress;GO:0010498 proteasomal protein catabolic process		Enzymes; FDA approved drug targets:Small molecule drugs; ENZYME proteins:Hydrolases; Predicted intracellular proteins; Peptidases:Threonine-type peptidases	Centrosome;Nucleoplasm (Supported)	Bortezomib; (3AR,6R,6AS)-6-((S)-((S)-CYCLOHEX-2-ENYL)(HYDROXY)METHYL)-6A-METHYL-4-OXO-HEXAHYDRO-2H-FURO[3,2-C]PYRROLE-6-CARBALDEHYDE; Carfilzomib		(M5924)HALLMARK MTORC1 SIGNALING	1	0	0	1	0	0	0	0	0	0	0	0	0	0	0	0	0	0	0	0	2
5694	P28072	1	1	0	5694	Gene_ID	H. sapiens	5694	H. sapiens	PSMB6	proteasome 20S subunit beta 6	GO:0043161 proteasome-mediated ubiquitin-dependent protein catabolic process;GO:0010498 proteasomal protein catabolic process;GO:0006511 ubiquitin-dependent protein catabolic process		ENZYME proteins:Hydrolases; Peptidases:Threonine-type peptidases; Enzymes; Predicted intracellular proteins	Cytosol;Nucleoplasm (Supported)	(3AR,6R,6AS)-6-((S)-((S)-CYCLOHEX-2-ENYL)(HYDROXY)METHYL)-6A-METHYL-4-OXO-HEXAHYDRO-2H-FURO[3,2-C]PYRROLE-6-CARBALDEHYDE			1	0	0	1	0	0	0	0	0	0	0	0	0	0	0	0	0	0	0	0	2
5695	Q99436	1	1	0	5695	Gene_ID	H. sapiens	5695	H. sapiens	PSMB7	proteasome 20S subunit beta 7	GO:0043161 proteasome-mediated ubiquitin-dependent protein catabolic process;GO:0010498 proteasomal protein catabolic process;GO:0006511 ubiquitin-dependent protein catabolic process		ENZYME proteins:Hydrolases; Peptidases:Threonine-type peptidases; Enzymes; Predicted intracellular proteins	Nucleoplasm (Enhanced); Additional: Cytosol;Nuclear bodies	(3AR,6R,6AS)-6-((S)-((S)-CYCLOHEX-2-ENYL)(HYDROXY)METHYL)-6A-METHYL-4-OXO-HEXAHYDRO-2H-FURO[3,2-C]PYRROLE-6-CARBALDEHYDE			1	0	0	1	0	1	0	0	0	0	0	0	0	0	0	0	0	0	0	0	2
5698	P28065	1	1	0	5698	Gene_ID	H. sapiens	5698	H. sapiens	PSMB9	proteasome 20S subunit beta 9	GO:2000116 regulation of cysteine-type endopeptidase activity;GO:0052548 regulation of endopeptidase activity;GO:0052547 regulation of peptidase activity		Enzymes; Disease related genes; FDA approved drug targets:Small molecule drugs; ENZYME proteins:Hydrolases; Predicted intracellular proteins; Peptidases:Threonine-type peptidases; Human disease related genes:Immune system diseases:Other immune system diseases	Cytosol (Supported)	Carfilzomib		(M5911)HALLMARK INTERFERON ALPHA RESPONSE; (M5913)HALLMARK INTERFERON GAMMA RESPONSE; (M5921)HALLMARK COMPLEMENT	1	0	0	1	0	0	0	0	0	0	0	0	0	0	0	0	0	0	0	0	2
5710	P55036	1	0	0	5710	Gene_ID	H. sapiens	5710	H. sapiens	PSMD4	proteasome 26S subunit ubiquitin receptor, non-ATPase 4	GO:0043161 proteasome-mediated ubiquitin-dependent protein catabolic process;GO:0010498 proteasomal protein catabolic process;GO:0006511 ubiquitin-dependent protein catabolic process		Cancer-related genes:Candidate cancer biomarkers; Predicted intracellular proteins	Nucleoplasm (Approved); Additional: Cytosol				1	0	0	1	0	0	0	0	0	0	1	0	0	0	0	0	1	0	0	0	1
5715	O00233	1	1	0	5715	Gene_ID	H. sapiens	5715	H. sapiens	PSMD9	proteasome 26S subunit, non-ATPase 9	GO:0070682 proteasome regulatory particle assembly;GO:0043248 proteasome assembly;GO:0046676 negative regulation of insulin secretion		Predicted intracellular proteins	Cytosol (Supported); Additional: Plasma membrane			(M5945)HALLMARK HEME METABOLISM	1	0	0	1	0	0	0	0	0	0	1	0	0	0	0	0	0	0	0	0	2
5720	Q06323	1	1	0	5720	Gene_ID	H. sapiens	5720	H. sapiens	PSME1	proteasome activator subunit 1	GO:0019884 antigen processing and presentation of exogenous antigen;GO:0019882 antigen processing and presentation;GO:0010950 positive regulation of endopeptidase activity		Predicted intracellular proteins	Cytosol (Approved); Additional: Nuclear bodies	Copper		(M5911)HALLMARK INTERFERON ALPHA RESPONSE; (M5935)HALLMARK FATTY ACID METABOLISM; (M5913)HALLMARK INTERFERON GAMMA RESPONSE	1	0	0	1	0	0	0	0	0	0	0	0	0	0	0	0	0	0	0	0	2
10197	P61289	1	1	0	10197	Gene_ID	H. sapiens	10197	H. sapiens	PSME3	proteasome activator subunit 3	GO:2001237 negative regulation of extrinsic apoptotic signaling pathway;GO:0010950 positive regulation of endopeptidase activity;GO:2001236 regulation of extrinsic apoptotic signaling pathway		Predicted intracellular proteins	Nucleoplasm (Enhanced)			(M5924)HALLMARK MTORC1 SIGNALING	1	0	0	1	0	0	0	0	0	0	0	0	0	0	0	0	0	0	0	0	2
80011	Q9GZU8	1	0	0	80011	Gene_ID	H. sapiens	80011	H. sapiens	PSME3IP1	proteasome activator subunit 3 interacting protein 1	GO:1901799 negative regulation of proteasomal protein catabolic process;GO:1903051 negative regulation of proteolysis involved in protein catabolic process;GO:0032091 negative regulation of protein binding		Predicted intracellular proteins	Nucleoplasm (Supported); Additional: Vesicles				0	0	0	0	0	0	0	0	0	0	0	0	0	0	0	0	0	0	0	0	1
84262	Q9BT73	1	1	0	84262	Gene_ID	H. sapiens	84262	H. sapiens	PSMG3	proteasome assembly chaperone 3	GO:0043248 proteasome assembly;GO:0051131 chaperone-mediated protein complex assembly;GO:0065003 protein-containing complex assembly		Predicted intracellular proteins					0	0	0	0	0	0	0	0	0	0	0	0	0	0	0	0	0	0	0	0	2
5723	P78330	1	1	0	5723	Gene_ID	H. sapiens	5723	H. sapiens	PSPH	phosphoserine phosphatase	GO:0006564 L-serine biosynthetic process;GO:0006563 L-serine metabolic process;GO:0009070 serine family amino acid biosynthetic process		Enzymes; Human disease related genes:Congenital disorders of metabolism:Congenital disorders of amino acid metabolism; Disease related genes; Potential drug targets; ENZYME proteins:Hydrolases; Predicted intracellular proteins	Cytosol (Approved)	Zinc; 3-Phosphono-D-alanine; Zinc acetate; Zinc chloride; Zinc sulfate, unspecified form		(M5924)HALLMARK MTORC1 SIGNALING	1	0	0	0	0	0	0	1	0	1	0	0	0	1	0	0	0	0	0	0	2
5725	P26599	1	0	0	5725	Gene_ID	H. sapiens	5725	H. sapiens	PTBP1	polypyrimidine tract binding protein 1	GO:0075522 IRES-dependent viral translational initiation;GO:0019081 viral translation;GO:0070886 positive regulation of calcineurin-NFAT signaling cascade		Predicted intracellular proteins	Nucleoplasm (Supported)				1	0	0	0	1	0	0	0	0	0	0	0	0	0	0	0	0	0	0	0	1
58155	Q9UKA9	1	0	0	58155	Gene_ID	H. sapiens	58155	H. sapiens	PTBP2	polypyrimidine tract binding protein 2	GO:0033119 negative regulation of RNA splicing;GO:0006376 mRNA splice site recognition;GO:0000245 spliceosomal complex assembly		Predicted intracellular proteins	Nucleoplasm (Approved)			(M5953)HALLMARK KRAS SIGNALING UP	0	0	1	0	1	0	0	0	0	0	0	0	0	0	0	0	0	0	0	1	1
9317	Q96BW5	1	1	0	9317	Gene_ID	H. sapiens	9317	H. sapiens	PTER	phosphotriesterase related	GO:0030855 epithelial cell differentiation;GO:0060429 epithelium development;GO:0009888 tissue development		Predicted intracellular proteins	Nucleoplasm (Approved); Additional: Cytosol				0	0	0	0	0	0	0	0	0	0	0	0	0	0	0	0	0	0	0	0	2
5738	Q9P2B2	1	1	0	5738	Gene_ID	H. sapiens	5738	H. sapiens	PTGFRN	prostaglandin F2 receptor inhibitor	GO:0014905 myoblast fusion involved in skeletal muscle regeneration;GO:0014908 myotube differentiation involved in skeletal muscle regeneration;GO:0007520 myoblast fusion		CD markers					0	0	0	0	0	0	0	0	0	0	0	0	0	0	0	0	0	0	0	0	2
5763	P20962	1	1	0	5763	Gene_ID	H. sapiens	5763	H. sapiens	PTMS	parathymosin	GO:0006260 DNA replication;GO:0006259 DNA metabolic process;GO:0043066 negative regulation of apoptotic process		Predicted intracellular proteins	Nucleoli;Nucleoli rim (Approved); Additional: Nucleoplasm				0	0	0	0	0	0	0	0	0	0	0	0	0	0	0	0	0	0	0	0	2
114971	Q8WUK0	1	1	0	114971	Gene_ID	H. sapiens	114971	H. sapiens	PTPMT1	protein tyrosine phosphatase mitochondrial 1	GO:0032049 cardiolipin biosynthetic process;GO:0006655 phosphatidylglycerol biosynthetic process;GO:0032048 cardiolipin metabolic process		ENZYME proteins:Hydrolases; Enzymes; Predicted intracellular proteins	Mitochondria (Enhanced)				0	0	0	0	0	0	1	0	0	0	0	0	0	0	0	0	0	0	0	0	2
754	P53801	0	1	0	754	Gene_ID	H. sapiens	754	H. sapiens	PTTG1IP	PTTG1 interacting protein	GO:0043518 negative regulation of DNA damage response, signal transduction by p53 class mediator;GO:1902254 negative regulation of intrinsic apoptotic signaling pathway by p53 class mediator;GO:1901797 negative regulation of signal transduction by p53 class mediator		Predicted intracellular proteins	Nucleoplasm (Supported)				0	0	0	0	0	0	0	0	0	0	0	0	0	0	0	0	0	0	0	0	1
150962	Q3MIT2	1	0	0	150962	Gene_ID	H. sapiens	150962	H. sapiens	PUS10	pseudouridine synthase 10	GO:0031119 tRNA pseudouridine synthesis;GO:0031053 primary miRNA processing;GO:0001522 pseudouridine synthesis		ENZYME proteins:Isomerase; Enzymes; Predicted intracellular proteins	Mitochondria;Nuclear bodies;Nucleoplasm (Approved)				0	0	1	0	0	0	0	0	0	0	0	1	0	0	0	0	0	0	0	0	1
54517	Q96PZ0	1	1	0	54517	Gene_ID	H. sapiens	54517	H. sapiens	PUS7	pseudouridine synthase 7	GO:0031119 tRNA pseudouridine synthesis;GO:2000380 regulation of mesoderm development;GO:1990481 mRNA pseudouridine synthesis		Human disease related genes:Congenital malformations:Other congenital malformations; Disease related genes; Predicted intracellular proteins	Nucleoplasm (Approved)				1	0	1	0	1	0	0	0	0	0	0	1	0	0	0	0	0	0	0	0	2
5829	P49023	1	1	0	5829	Gene_ID	H. sapiens	5829	H. sapiens	PXN	paxillin	GO:0007172 signal complex assembly;GO:0060396 growth hormone receptor signaling pathway;GO:0071378 cellular response to growth hormone stimulus		Predicted intracellular proteins	Focal adhesion sites (Enhanced); Additional: Centrosome;Cytosol		(M118)PID INTEGRIN A9B1 PATHWAY; (M125)PID IGF1 PATHWAY; (M277)PID INTEGRIN A4B1 PATHWAY	(M5893)HALLMARK MITOTIC SPINDLE	0	0	0	0	0	0	0	0	0	0	0	0	0	0	0	0	1	0	0	0	2
5836	P06737	0	1	0	5836	Gene_ID	H. sapiens	5836	H. sapiens	PYGL	glycogen phosphorylase L	GO:0006015 5-phosphoribose 1-diphosphate biosynthetic process;GO:0046391 5-phosphoribose 1-diphosphate metabolic process;GO:0005980 glycogen catabolic process		Human disease related genes:Congenital disorders of metabolism:Congenital disorders of carbohydrate metabolism; Enzymes; Disease related genes; ENZYME proteins:Transferases; Potential drug targets; Predicted intracellular proteins	Cytosol;Plasma membrane (Supported)			(M5937)HALLMARK GLYCOLYSIS	0	0	0	0	0	1	1	0	1	1	0	0	0	0	0	0	0	0	0	0	1
5859	P47897	1	1	0	5859	Gene_ID	H. sapiens	5859	H. sapiens	QARS1	glutaminyl-tRNA synthetase 1	GO:0006425 glutaminyl-tRNA aminoacylation;GO:0006418 tRNA aminoacylation for protein translation;GO:0043039 tRNA aminoacylation		Enzymes; ENZYME proteins:Ligase; Human disease related genes:Congenital malformations:Congenital malformations of the nervous system; Disease related genes; Potential drug targets; Predicted intracellular proteins	Cytosol (Enhanced)				1	0	1	0	0	0	0	1	0	0	0	1	0	0	0	0	0	0	0	0	2
23475	Q15274	0	1	0	23475	Gene_ID	H. sapiens	23475	H. sapiens	QPRT	quinolinate phosphoribosyltransferase	GO:0034213 quinolinate catabolic process;GO:0046874 quinolinate metabolic process;GO:0043649 dicarboxylic acid catabolic process		Predicted intracellular proteins; ENZYME proteins:Transferases; Enzymes; FDA approved drug targets:Small molecule drugs	Vesicles (Approved)	Niacin			0	0	0	0	0	0	1	0	0	1	0	0	0	0	0	0	0	0	0	0	1
54870	Q2TAL8	0	1	0	54870	Gene_ID	H. sapiens	54870	H. sapiens	QRICH1	glutamine rich 1	GO:0036499 PERK-mediated unfolded protein response;GO:0006984 ER-nucleus signaling pathway;GO:0140467 integrated stress response signaling		Human disease related genes:Congenital malformations:Other congenital malformations; Disease related genes; Predicted intracellular proteins	Nucleoplasm (Enhanced)				0	0	0	0	0	0	0	0	0	0	0	0	0	0	0	0	0	0	0	0	1
55278	Q9H0R6	0	1	0	55278	Gene_ID	H. sapiens	55278	H. sapiens	QRSL1	glutaminyl-tRNA amidotransferase subunit QRSL1	GO:0070681 glutaminyl-tRNAGln biosynthesis via transamidation;GO:0043039 tRNA aminoacylation;GO:0043038 amino acid activation		Enzymes; ENZYME proteins:Ligase; Disease related genes; Potential drug targets; Human disease related genes:Congenital disorders of metabolism:Mitochondrial diseases; Predicted intracellular proteins	Vesicles (Approved); Additional: Centrosome				1	0	1	0	0	0	0	1	0	0	0	1	0	0	0	0	0	0	0	0	1
81890	Q9BXR0	1	1	0	81890	Gene_ID	H. sapiens	81890	H. sapiens	QTRT1	queuine tRNA-ribosyltransferase catalytic subunit 1	GO:0101030 tRNA-guanine transglycosylation;GO:0006400 tRNA modification;GO:0008033 tRNA processing		ENZYME proteins:Transferases; Enzymes; Predicted intracellular proteins	Mitochondria (Approved)				1	0	1	0	0	0	0	0	0	0	0	1	0	0	0	0	0	0	0	0	2
23518	Q15032	1	1	0	23518	Gene_ID	H. sapiens	23518	H. sapiens	R3HDM1	R3H domain containing 1			Predicted intracellular proteins	Cytosol;Nucleoplasm (Approved)				0	0	0	0	0	0	0	0	0	0	0	0	0	0	0	0	0	0	0	0	2
150786	Q53S08	1	0	0	150786	Gene_ID	H. sapiens	150786	H. sapiens	RAB6D	RAB6D, member RAS oncogene family	GO:0006891 intra-Golgi vesicle-mediated transport;GO:0006890 retrograde vesicle-mediated transport, Golgi to endoplasmic reticulum;GO:0042147 retrograde transport, endosome to Golgi		Predicted intracellular proteins	Golgi apparatus (Approved)				0	0	0	0	0	0	0	0	0	0	0	0	0	0	0	0	0	0	0	0	1
10567	Q9UI14	1	1	0	10567	Gene_ID	H. sapiens	10567	H. sapiens	RABAC1	Rab acceptor 1			Transporters					0	0	0	0	0	0	0	0	0	0	0	0	0	0	0	0	0	0	0	0	2
10244	Q7Z6M1	1	1	0	10244	Gene_ID	H. sapiens	10244	H. sapiens	RABEPK	Rab9 effector protein with kelch motifs	GO:0006904 vesicle docking involved in exocytosis;GO:0048278 vesicle docking;GO:0140029 exocytic process		Predicted intracellular proteins	Vesicles (Supported)			(M5928)HALLMARK MYC TARGETS V2	0	0	0	0	0	0	0	0	0	0	1	0	0	0	0	0	0	0	0	0	2
5886	P54725	0	1	0	5886	Gene_ID	H. sapiens	5886	H. sapiens	RAD23A	RAD23 homolog A, nucleotide excision repair protein	GO:0045070 positive regulation of viral genome replication;GO:0031648 protein destabilization;GO:0006289 nucleotide-excision repair		Cancer-related genes:Candidate cancer biomarkers; Predicted intracellular proteins	Nucleoplasm (Supported); Additional: Cytosol;Vesicles			(M5945)HALLMARK HEME METABOLISM	0	0	0	1	0	0	0	0	0	0	0	0	0	0	0	0	0	0	0	0	1
5887	P54727	0	1	0	5887	Gene_ID	H. sapiens	5887	H. sapiens	RAD23B	RAD23 homolog B, nucleotide excision repair protein	GO:0098761 cellular response to interleukin-7;GO:0098760 response to interleukin-7;GO:0006289 nucleotide-excision repair		Cancer-related genes:Candidate cancer biomarkers; Predicted intracellular proteins	Nucleoplasm (Supported); Additional: Cytosol			(M5901)HALLMARK G2M CHECKPOINT; (M5926)HALLMARK MYC TARGETS V1	0	0	0	1	0	0	0	0	0	0	1	0	0	0	0	0	0	0	0	0	1
5901	P62826	1	1	0	5901	Gene_ID	H. sapiens	5901	H. sapiens	RAN	RAN, member RAS oncogene family	GO:0035281 pre-miRNA export from nucleus;GO:0061015 snRNA import into nucleus;GO:0006404 RNA import into nucleus		Transporters; Predicted intracellular proteins	Nucleoplasm (Enhanced)	Guanosine-5'-Diphosphate	(M140)PID RANBP2 PATHWAY; (M37)PID NFKAPPAB CANONICAL PATHWAY; (M242)PID AURORA A PATHWAY	(M5925)HALLMARK E2F TARGETS; (M5926)HALLMARK MYC TARGETS V1	1	0	1	1	0	0	1	0	0	1	0	0	0	0	0	0	0	0	0	0	2
8498	Q9H6Z4	1	1	0	8498	Gene_ID	H. sapiens	8498	H. sapiens	RANBP3	RAN binding protein 3	GO:0006611 protein export from nucleus;GO:0051168 nuclear export;GO:0006913 nucleocytoplasmic transport		Cancer-related genes:Mutational cancer driver genes; Predicted intracellular proteins	Nucleoplasm (Enhanced)		(M90)PID WNT CANONICAL PATHWAY		0	0	0	0	0	0	0	0	0	0	0	0	0	0	0	0	0	0	0	0	2
5917	P54136	0	1	0	5917	Gene_ID	H. sapiens	5917	H. sapiens	RARS1	arginyl-tRNA synthetase 1	GO:0006420 arginyl-tRNA aminoacylation;GO:0006418 tRNA aminoacylation for protein translation;GO:0043039 tRNA aminoacylation		Enzymes; ENZYME proteins:Ligase; Disease related genes; Potential drug targets; Predicted intracellular proteins; Human disease related genes:Congenital disorders of metabolism:Congenital disorders of lipid/glycolipid metabolism	Cytosol (Supported); Additional: Nucleoli;Nucleoplasm			(M5937)HALLMARK GLYCOLYSIS; (M5950)HALLMARK ALLOGRAFT REJECTION	1	0	1	0	0	0	0	1	0	0	0	1	1	0	0	0	0	0	0	0	1
10432	Q96PK6	1	1	0	10432	Gene_ID	H. sapiens	10432	H. sapiens	RBM14	RNA binding motif protein 14	GO:0046600 negative regulation of centriole replication;GO:0010826 negative regulation of centrosome duplication;GO:0046606 negative regulation of centrosome cycle		Predicted intracellular proteins	Nuclear speckles (Supported)			(M5901)HALLMARK G2M CHECKPOINT	0	0	0	1	1	0	0	0	0	0	0	0	0	0	0	0	0	0	0	1	2
64783	Q96T37	1	1	0	64783	Gene_ID	H. sapiens	64783	H. sapiens	RBM15	RNA binding motif protein 15	GO:0038163 thrombopoietin-mediated signaling pathway;GO:0007221 positive regulation of transcription of Notch receptor target;GO:0009048 dosage compensation by inactivation of X chromosome		Cancer-related genes; Disease related genes; Predicted intracellular proteins	Nucleoplasm (Enhanced)				0	0	0	0	1	0	0	0	0	0	0	0	0	0	0	0	0	0	0	0	2
58517	P49756	1	0	0	58517	Gene_ID	H. sapiens	58517	H. sapiens	RBM25	RNA binding motif protein 25	GO:0000381 regulation of alternative mRNA splicing, via spliceosome;GO:0048024 regulation of mRNA splicing, via spliceosome;GO:0050684 regulation of mRNA processing		Predicted intracellular proteins	Nuclear speckles (Enhanced)				1	0	0	0	1	0	0	0	0	0	0	0	0	0	0	0	0	0	0	0	1
55131	Q9NW13	0	1	0	55131	Gene_ID	H. sapiens	55131	H. sapiens	RBM28	RNA binding motif protein 28	GO:0008380 RNA splicing;GO:0006397 mRNA processing;GO:0016071 mRNA metabolic process		Disease related genes; Human disease related genes:Other congenital disorders:Ribosomopathies; Predicted intracellular proteins	Nucleoli (Supported)				1	0	0	0	1	0	0	0	0	0	0	0	0	0	0	0	0	0	0	0	1
51634	Q9Y388	1	0	0	51634	Gene_ID	H. sapiens	51634	H. sapiens	RBMX2	RNA binding motif protein X-linked 2	GO:1903241 U2-type prespliceosome assembly;GO:0000245 spliceosomal complex assembly;GO:0022618 protein-RNA complex assembly		Predicted intracellular proteins	Nuclear membrane (Supported); Additional: Endoplasmic reticulum;Nucleoli				1	0	1	0	1	0	0	0	0	0	0	0	0	0	0	0	0	0	0	1	1
157506	Q8IZV5	0	1	0	157506	Gene_ID	H. sapiens	157506	H. sapiens	RDH10	retinol dehydrogenase 10	GO:0060431 primary lung bud formation;GO:0045828 positive regulation of isoprenoid metabolic process;GO:1900054 positive regulation of retinoic acid biosynthetic process		ENZYME proteins:Oxidoreductases; Enzymes; Predicted intracellular proteins	Lipid droplets (Supported)				0	0	0	0	0	0	0	1	0	0	0	0	0	0	0	0	0	0	0	0	1
5965	P46063	0	1	0	5965	Gene_ID	H. sapiens	5965	H. sapiens	RECQL	RecQ like helicase	GO:0006268 DNA unwinding involved in DNA replication;GO:0032508 DNA duplex unwinding;GO:0032392 DNA geometric change		ENZYME proteins:Hydrolases; Enzymes; Predicted intracellular proteins	Nucleoplasm (Enhanced)				0	0	0	0	0	0	0	0	0	0	0	0	0	0	0	0	0	0	0	0	1
7905	Q00765	1	1	1	7905	Gene_ID	H. sapiens	7905	H. sapiens	REEP5	receptor accessory protein 5	GO:0090158 endoplasmic reticulum membrane organization;GO:0007029 endoplasmic reticulum organization;GO:0032386 regulation of intracellular transport			Endoplasmic reticulum (Supported)			(M5905)HALLMARK ADIPOGENESIS	0	0	0	0	0	0	0	0	0	0	0	0	0	0	0	0	0	0	1	0	3
92840	Q96HR9	1	1	1	92840	Gene_ID	H. sapiens	92840	H. sapiens	REEP6	receptor accessory protein 6	GO:0050908 detection of light stimulus involved in visual perception;GO:0050962 detection of light stimulus involved in sensory perception;GO:0009584 detection of visible light		Disease related genes; Human disease related genes:Nervous system diseases:Eye disease	Endoplasmic reticulum (Supported)			(M5935)HALLMARK FATTY ACID METABOLISM; (M5905)HALLMARK ADIPOGENESIS	0	0	0	0	0	0	0	0	0	0	0	0	0	0	0	0	0	0	1	0	3
25996	Q9Y3B8	1	1	0	25996	Gene_ID	H. sapiens	25996	H. sapiens	REXO2	RNA exonuclease 2	GO:0009117 nucleotide metabolic process;GO:0006753 nucleoside phosphate metabolic process;GO:0055086 nucleobase-containing small molecule metabolic process		Predicted intracellular proteins	Mitochondria (Supported); Additional: Focal adhesion sites;Nucleoli				1	0	0	0	0	0	1	0	0	0	0	0	0	0	0	0	0	0	0	0	2
5983	P40938	1	1	0	5983	Gene_ID	H. sapiens	5983	H. sapiens	RFC3	replication factor C subunit 3	GO:1900262 regulation of DNA-directed DNA polymerase activity;GO:1900264 positive regulation of DNA-directed DNA polymerase activity;GO:0006271 DNA strand elongation involved in DNA replication		Predicted intracellular proteins	Nucleoplasm;Vesicles (Supported)		(M46)PID ATR PATHWAY; (M1)PID FANCONI PATHWAY	(M5898)HALLMARK DNA REPAIR; (M5925)HALLMARK E2F TARGETS	0	0	0	1	0	0	0	0	0	0	0	0	0	0	0	0	0	0	0	0	2
391	P84095	0	1	0	391	Gene_ID	H. sapiens	391	H. sapiens	RHOG	ras homolog family member G	GO:0016601 Rac protein signal transduction;GO:1900027 regulation of ruffle assembly;GO:0030865 cortical cytoskeleton organization		Predicted intracellular proteins			(M71)PID ILK PATHWAY; (M187)PID TRKR PATHWAY	(M5921)HALLMARK COMPLEMENT; (M5932)HALLMARK INFLAMMATORY RESPONSE	0	0	0	1	0	1	0	0	0	0	1	0	0	0	0	0	0	0	0	0	1
10247	P52758	1	1	0	10247	Gene_ID	H. sapiens	10247	H. sapiens	RIDA	reactive intermediate imine deaminase A homolog	GO:0019518 L-threonine catabolic process to glycine;GO:0006567 threonine catabolic process;GO:0006566 threonine metabolic process		ENZYME proteins:Hydrolases; Enzymes; Predicted intracellular proteins					1	0	0	0	1	0	0	1	0	1	0	0	0	1	0	0	0	1	0	0	2
6015	Q06587	0	1	1	6015	Gene_ID	H. sapiens	6015	H. sapiens	RING1	ring finger protein 1	GO:0048593 camera-type eye morphogenesis;GO:0048592 eye morphogenesis;GO:0009952 anterior/posterior pattern specification		ENZYME proteins:Transferases; Enzymes; Predicted intracellular proteins	Nucleoplasm (Approved); Additional: Cytosol				1	0	0	1	0	0	0	0	0	0	0	0	0	0	0	0	0	0	0	0	2
60561	Q6NUQ1	0	1	0	60561	Gene_ID	H. sapiens	60561	H. sapiens	RINT1	RAD50 interactor 1	GO:0060628 regulation of ER to Golgi vesicle-mediated transport;GO:0007095 mitotic G2 DNA damage checkpoint signaling;GO:0006890 retrograde vesicle-mediated transport, Golgi to endoplasmic reticulum		Disease related genes; Human disease related genes:Congenital disorders of metabolism:Mitochondrial diseases; Predicted intracellular proteins	Golgi apparatus (Approved)				0	0	0	0	0	0	0	0	0	0	1	0	0	0	0	0	0	0	0	0	1
7737	O15541	1	0	0	7737	Gene_ID	H. sapiens	7737	H. sapiens	RNF113A	ring finger protein 113A	GO:0034247 snoRNA splicing;GO:0070100 negative regulation of chemokine-mediated signaling pathway;GO:0070099 regulation of chemokine-mediated signaling pathway		Human disease related genes:Skin diseases:Skin and soft tissue diseases; Enzymes; Disease related genes; ENZYME proteins:Transferases; Potential drug targets; Predicted intracellular proteins	Nucleoplasm (Supported)				1	0	1	0	1	0	0	0	0	0	0	0	0	0	0	0	0	0	0	0	1
63891	Q5XPI4	1	1	0	63891	Gene_ID	H. sapiens	63891	H. sapiens	RNF123	ring finger protein 123	GO:0000209 protein polyubiquitination;GO:0051604 protein maturation;GO:0006511 ubiquitin-dependent protein catabolic process		ENZYME proteins:Transferases; Enzymes; Predicted intracellular proteins	Cytosol (Approved)			(M5945)HALLMARK HEME METABOLISM	0	0	0	1	0	0	0	0	0	0	0	0	0	0	0	0	0	0	0	0	2
81847	Q9NTX7	1	0	0	81847	Gene_ID	H. sapiens	81847	H. sapiens	RNF146	ring finger protein 146	GO:0051865 protein autoubiquitination;GO:0070936 protein K48-linked ubiquitination;GO:0090263 positive regulation of canonical Wnt signaling pathway		Enzymes; Disease related genes; ENZYME proteins:Transferases; Potential drug targets; Predicted intracellular proteins	Cytosol;Plasma membrane (Supported); Additional: Nucleoplasm				0	0	0	1	0	0	0	0	0	0	0	0	0	0	0	0	0	0	0	0	1
9810	O75150	1	1	0	9810	Gene_ID	H. sapiens	9810	H. sapiens	RNF40	ring finger protein 40	GO:0006511 ubiquitin-dependent protein catabolic process;GO:0019941 modification-dependent protein catabolic process;GO:0043632 modification-dependent macromolecule catabolic process		ENZYME proteins:Transferases; Enzymes; Predicted intracellular proteins	Nucleoplasm (Supported)				0	0	0	1	0	0	0	0	0	0	0	0	0	0	0	0	0	0	0	0	2
6738	P10155	1	1	0	6738	Gene_ID	H. sapiens	6738	H. sapiens	RO60	Ro60, Y RNA binding protein	GO:0035457 cellular response to interferon-alpha;GO:0035455 response to interferon-alpha;GO:0006383 transcription by RNA polymerase III		Predicted intracellular proteins	Cytosol (Supported)				0	0	0	0	0	0	0	0	0	0	0	0	0	0	0	0	0	0	0	0	2
4919	Q01973	1	1	1	4919	Gene_ID	H. sapiens	4919	H. sapiens	ROR1	receptor tyrosine kinase like orphan receptor 1	GO:0014002 astrocyte development;GO:0048708 astrocyte differentiation;GO:0021782 glial cell development	yes	Enzymes; Disease related genes; Human disease related genes:Nervous system diseases:Ear disease; Kinases:Tyr protein kinases; Potential drug targets; Predicted intracellular proteins					0	0	0	1	0	0	0	0	0	0	0	0	0	0	0	0	0	0	0	0	3
26015	Q9BWH6	0	1	0	26015	Gene_ID	H. sapiens	26015	H. sapiens	RPAP1	RNA polymerase II associated protein 1	GO:0006366 transcription by RNA polymerase II;GO:0006351 DNA-templated transcription;GO:0032774 RNA biosynthetic process		Predicted intracellular proteins	Nucleoplasm (Approved); Additional: Cytosol				0	0	0	0	0	0	0	0	0	0	0	0	0	0	0	0	0	0	0	0	1
79871	Q8IXW5	0	1	0	79871	Gene_ID	H. sapiens	79871	H. sapiens	RPAP2	RNA polymerase II associated protein 2	GO:0036499 PERK-mediated unfolded protein response;GO:0009301 snRNA transcription;GO:0006984 ER-nucleus signaling pathway		ENZYME proteins:Hydrolases; Enzymes	Cytosol;Nucleoli (Supported)				0	0	1	0	0	0	0	0	0	0	0	0	0	0	0	0	0	0	0	0	1
84154	Q9H7B2	1	0	0	84154	Gene_ID	H. sapiens	84154	H. sapiens	RPF2	ribosome production factor 2 homolog	GO:1902570 protein localization to nucleolus;GO:0000463 maturation of LSU-rRNA from tricistronic rRNA transcript (SSU-rRNA, 5.8S rRNA, LSU-rRNA);GO:0000027 ribosomal large subunit assembly		Predicted intracellular proteins	Nucleoli;Nucleoli rim (Supported); Additional: Mitotic chromosome;Nucleoplasm				0	1	1	0	0	0	0	0	0	0	0	0	0	0	0	0	0	0	0	1	1
4736	P62906	0	0	1	4736	Gene_ID	H. sapiens	4736	H. sapiens	RPL10A	ribosomal protein L10a	GO:0000470 maturation of LSU-rRNA;GO:0042273 ribosomal large subunit biogenesis;GO:0002181 cytoplasmic translation		Ribosomal proteins; Predicted intracellular proteins	Cytosol;Endoplasmic reticulum;Nucleoli (Supported)				1	1	1	0	0	0	0	0	0	0	0	0	0	0	0	0	1	0	0	0	1
6135	P62913	0	0	1	6135	Gene_ID	H. sapiens	6135	H. sapiens	RPL11	ribosomal protein L11	GO:2000435 negative regulation of protein neddylation;GO:1902255 positive regulation of intrinsic apoptotic signaling pathway by p53 class mediator;GO:1904667 negative regulation of ubiquitin protein ligase activity		Human disease related genes:Cardiovascular diseases:Hematologic diseases; Disease related genes; Human disease related genes:Other congenital disorders:Ribosomopathies; Ribosomal proteins; Predicted intracellular proteins		(S)-3-phenyllactic acid; Anisomycin; Puromycin	(M261)PID P53 REGULATION PATHWAY; (M66)PID MYC ACTIV PATHWAY		1	1	1	0	0	0	0	0	0	0	0	0	0	0	0	0	0	0	0	1	1
6137	P26373	0	0	1	6137	Gene_ID	H. sapiens	6137	H. sapiens	RPL13	ribosomal protein L13	GO:0001824 blastocyst development;GO:0002181 cytoplasmic translation;GO:0060348 bone development		Ribosomal proteins; Disease related genes; Human disease related genes:Congenital malformations:Congenital malformations of the musculoskeletal system; Predicted intracellular proteins	Cytosol;Endoplasmic reticulum;Nucleoli (Enhanced)				1	1	0	0	0	0	0	0	0	0	0	0	0	0	0	0	0	0	0	0	1
23521	P40429	0	0	1	23521	Gene_ID	H. sapiens	23521	H. sapiens	RPL13A	ribosomal protein L13a	GO:1901193 regulation of formation of translation preinitiation complex;GO:1901194 negative regulation of formation of translation preinitiation complex;GO:1904689 negative regulation of cytoplasmic translational initiation		Ribosomal proteins; Predicted intracellular proteins	Cytosol;Nucleoli (Approved)	(S)-3-phenyllactic acid; Anisomycin; Puromycin	(M5493)WNT SIGNALING		1	1	0	0	0	0	0	0	0	0	0	0	0	0	0	0	1	0	0	0	1
9045	P50914	0	0	1	9045	Gene_ID	H. sapiens	9045	H. sapiens	RPL14	ribosomal protein L14	GO:0042273 ribosomal large subunit biogenesis;GO:0002181 cytoplasmic translation;GO:0006364 rRNA processing		Ribosomal proteins; Predicted intracellular proteins	Cytosol;Endoplasmic reticulum (Supported)	Artenimol		(M5926)HALLMARK MYC TARGETS V1	1	1	1	0	0	0	0	0	0	0	0	0	0	0	0	0	0	0	0	0	1
6141	Q07020	0	0	1	6141	Gene_ID	H. sapiens	6141	H. sapiens	RPL18	ribosomal protein L18	GO:0002181 cytoplasmic translation;GO:0006412 translation;GO:0043043 peptide biosynthetic process		Human disease related genes:Cardiovascular diseases:Hematologic diseases; Disease related genes; Human disease related genes:Other congenital disorders:Ribosomopathies; Ribosomal proteins; Predicted intracellular proteins	Cytosol;Endoplasmic reticulum (Supported); Additional: Nucleoli	Artenimol		(M5926)HALLMARK MYC TARGETS V1; (M5939)HALLMARK P53 PATHWAY	1	1	0	0	0	0	0	0	0	0	0	0	0	0	0	0	0	0	0	0	1
6144	P46778	0	0	1	6144	Gene_ID	H. sapiens	6144	H. sapiens	RPL21	ribosomal protein L21	GO:0002181 cytoplasmic translation;GO:0006412 translation;GO:0043043 peptide biosynthetic process		Ribosomal proteins; Disease related genes; Human disease related genes:Skin diseases:Skin and soft tissue diseases; Predicted intracellular proteins	Cytosol;Endoplasmic reticulum;Nucleoli fibrillar center (Supported)				1	1	0	0	0	0	0	0	0	0	0	0	0	0	0	0	0	0	0	0	1
200916	Q6P5R6	0	0	1	200916	Gene_ID	H. sapiens	200916	H. sapiens	RPL22L1	ribosomal protein L22 like 1	GO:0002181 cytoplasmic translation;GO:0006412 translation;GO:0043043 peptide biosynthetic process		Ribosomal proteins; Predicted intracellular proteins	Nucleoli;Nucleoli rim (Approved); Additional: Nucleoplasm				1	0	0	0	0	0	0	0	0	0	0	0	0	0	0	0	0	0	0	0	1
9349	P62829	0	0	1	9349	Gene_ID	H. sapiens	9349	H. sapiens	RPL23	ribosomal protein L23	GO:0072717 cellular response to actinomycin D;GO:0006610 ribosomal protein import into nucleus;GO:1903450 regulation of G1 to G0 transition		Ribosomal proteins; Predicted intracellular proteins	Cytosol (Supported)	(S)-3-phenyllactic acid; Anisomycin; Puromycin	(M261)PID P53 REGULATION PATHWAY		1	1	0	0	0	0	0	0	0	0	0	0	0	0	0	0	0	0	0	0	1
6147	P62750	0	0	1	6147	Gene_ID	H. sapiens	6147	H. sapiens	RPL23A	ribosomal protein L23a	GO:0000027 ribosomal large subunit assembly;GO:0042255 ribosome assembly;GO:0042273 ribosomal large subunit biogenesis		Ribosomal proteins; Predicted intracellular proteins	Cytosol;Endoplasmic reticulum;Nucleoli fibrillar center (Approved)	(S)-3-phenyllactic acid; Anisomycin; Puromycin; Artenimol			1	1	1	0	0	0	0	0	0	0	0	0	0	0	0	0	0	0	0	1	1
6157	P46776	0	0	1	6157	Gene_ID	H. sapiens	6157	H. sapiens	RPL27A	ribosomal protein L27a	GO:0002181 cytoplasmic translation;GO:0006412 translation;GO:0043043 peptide biosynthetic process		Ribosomal proteins; Predicted intracellular proteins	Cytosol;Endoplasmic reticulum (Enhanced)				1	1	0	0	0	0	0	0	0	0	0	0	0	0	0	0	0	0	0	0	1
6158	P46779	0	0	1	6158	Gene_ID	H. sapiens	6158	H. sapiens	RPL28	ribosomal protein L28	GO:0002181 cytoplasmic translation;GO:0006412 translation;GO:0043043 peptide biosynthetic process		Ribosomal proteins; Predicted intracellular proteins	Cytosol;Endoplasmic reticulum (Supported)				1	1	0	0	0	0	0	0	0	0	0	0	0	0	0	0	0	0	0	0	1
6159	P47914	1	0	1	6159	Gene_ID	H. sapiens	6159	H. sapiens	RPL29	ribosomal protein L29	GO:0007566 embryo implantation;GO:0002181 cytoplasmic translation;GO:0007565 female pregnancy		Ribosomal proteins; Predicted intracellular proteins	Cytosol;Endoplasmic reticulum;Nucleoli (Supported)				1	1	0	0	0	0	0	0	0	0	0	0	0	0	0	0	0	0	0	0	2
6122	P39023	0	0	1	6122	Gene_ID	H. sapiens	6122	H. sapiens	RPL3	ribosomal protein L3	GO:0071353 cellular response to interleukin-4;GO:0070670 response to interleukin-4;GO:0002181 cytoplasmic translation		Ribosomal proteins; FDA approved drug targets:Small molecule drugs; Predicted intracellular proteins	Cytosol;Nucleoli (Supported)	(S)-3-phenyllactic acid; Omacetaxine mepesuccinate; Anisomycin; Puromycin; Xanthinol			1	1	0	0	0	0	0	0	0	0	0	0	0	0	0	0	0	0	0	0	1
6160	P62899	0	0	1	6160	Gene_ID	H. sapiens	6160	H. sapiens	RPL31	ribosomal protein L31	GO:0002181 cytoplasmic translation;GO:0006412 translation;GO:0043043 peptide biosynthetic process		Ribosomal proteins; Predicted intracellular proteins					1	1	0	0	0	0	0	0	0	0	0	0	0	0	0	0	0	0	0	0	1
6164	P49207	0	0	1	6164	Gene_ID	H. sapiens	6164	H. sapiens	RPL34	ribosomal protein L34	GO:0002181 cytoplasmic translation;GO:0006412 translation;GO:0043043 peptide biosynthetic process		Ribosomal proteins; Predicted intracellular proteins	Cytosol;Endoplasmic reticulum (Supported); Additional: Nucleoli			(M5926)HALLMARK MYC TARGETS V1	1	1	0	0	0	0	0	0	0	0	0	0	0	0	0	0	0	0	0	0	1
11224	P42766	0	0	1	11224	Gene_ID	H. sapiens	11224	H. sapiens	RPL35	ribosomal protein L35	GO:0000463 maturation of LSU-rRNA from tricistronic rRNA transcript (SSU-rRNA, 5.8S rRNA, LSU-rRNA);GO:0000470 maturation of LSU-rRNA;GO:0042273 ribosomal large subunit biogenesis		Human disease related genes:Cardiovascular diseases:Hematologic diseases; Disease related genes; Human disease related genes:Other congenital disorders:Ribosomopathies; Ribosomal proteins; Predicted intracellular proteins	Cytosol;Endoplasmic reticulum (Approved)	Artenimol			1	1	1	0	0	0	0	0	0	0	0	0	0	0	0	0	0	0	0	0	1
6165	P18077	0	0	1	6165	Gene_ID	H. sapiens	6165	H. sapiens	RPL35A	ribosomal protein L35a	GO:0042273 ribosomal large subunit biogenesis;GO:0002181 cytoplasmic translation;GO:0006364 rRNA processing		Human disease related genes:Cardiovascular diseases:Hematologic diseases; Disease related genes; Human disease related genes:Other congenital disorders:Ribosomopathies; Ribosomal proteins; Predicted intracellular proteins					1	1	1	0	0	0	0	0	0	0	0	0	0	0	0	0	0	0	0	0	1
6124	P36578	0	0	1	6124	Gene_ID	H. sapiens	6124	H. sapiens	RPL4	ribosomal protein L4	GO:0002181 cytoplasmic translation;GO:0006412 translation;GO:0043043 peptide biosynthetic process		Ribosomal proteins; Predicted intracellular proteins	Cytosol;Endoplasmic reticulum (Approved); Additional: Nuclear bodies;Nucleoli	Artenimol			1	1	0	0	0	0	0	0	0	0	0	0	0	0	0	0	0	0	0	0	1
6128	Q02878	0	0	1	6128	Gene_ID	H. sapiens	6128	H. sapiens	RPL6	ribosomal protein L6	GO:0000027 ribosomal large subunit assembly;GO:0042255 ribosome assembly;GO:0042273 ribosomal large subunit biogenesis		Ribosomal proteins; Predicted intracellular proteins				(M5926)HALLMARK MYC TARGETS V1	1	1	1	0	0	0	0	0	0	0	0	0	0	0	0	0	0	0	0	1	1
6129	P18124	0	0	1	6129	Gene_ID	H. sapiens	6129	H. sapiens	RPL7	ribosomal protein L7	GO:0000463 maturation of LSU-rRNA from tricistronic rRNA transcript (SSU-rRNA, 5.8S rRNA, LSU-rRNA);GO:0000470 maturation of LSU-rRNA;GO:0042273 ribosomal large subunit biogenesis		Ribosomal proteins; Predicted intracellular proteins	Cytosol;Endoplasmic reticulum (Approved); Additional: Nucleoli				1	1	1	0	0	0	0	0	0	0	0	0	0	0	0	0	1	0	0	0	1
6130	P62424	0	0	1	6130	Gene_ID	H. sapiens	6130	H. sapiens	RPL7A	ribosomal protein L7a	GO:0000470 maturation of LSU-rRNA;GO:0042273 ribosomal large subunit biogenesis;GO:0002181 cytoplasmic translation		Ribosomal proteins; Disease related genes; Predicted intracellular proteins	Nucleoli (Approved); Additional: Vesicles				1	1	1	0	0	0	0	0	0	0	0	0	0	0	0	0	0	0	0	0	1
6132	P62917	0	0	1	6132	Gene_ID	H. sapiens	6132	H. sapiens	RPL8	ribosomal protein L8	GO:0002181 cytoplasmic translation;GO:0006412 translation;GO:0043043 peptide biosynthetic process		Ribosomal proteins; Predicted intracellular proteins	Cytosol;Endoplasmic reticulum;Nucleoli (Supported)	(S)-3-phenyllactic acid; Anisomycin; Puromycin			1	1	0	0	0	0	0	0	0	0	0	0	0	0	0	0	0	0	0	0	1
6133	P32969	0	0	1	6133	Gene_ID	H. sapiens	6133	H. sapiens	RPL9	ribosomal protein L9	GO:0002181 cytoplasmic translation;GO:0006412 translation;GO:0043043 peptide biosynthetic process		Ribosomal proteins; Predicted intracellular proteins	Cytosol;Endoplasmic reticulum (Supported); Additional: Nucleoli			(M5950)HALLMARK ALLOGRAFT REJECTION	1	1	0	0	0	0	0	0	0	0	0	0	0	0	0	0	0	0	0	0	1
6175	P05388	0	0	1	6175	Gene_ID	H. sapiens	6175	H. sapiens	RPLP0	ribosomal protein lateral stalk subunit P0	GO:0000027 ribosomal large subunit assembly;GO:0042255 ribosome assembly;GO:0042273 ribosomal large subunit biogenesis		Ribosomal proteins; Predicted intracellular proteins	Cytosol;Endoplasmic reticulum (Supported)			(M5926)HALLMARK MYC TARGETS V1	1	1	1	0	0	0	0	0	0	0	0	0	0	0	0	0	0	0	0	1	1
6184	P04843	0	1	0	6184	Gene_ID	H. sapiens	6184	H. sapiens	RPN1	ribophorin I	GO:0018279 protein N-linked glycosylation via asparagine;GO:0006487 protein N-linked glycosylation;GO:0006486 protein glycosylation		Cancer-related genes; Transporters	Endoplasmic reticulum (Enhanced); Additional: Cytosol			(M5941)HALLMARK UV RESPONSE UP; (M5924)HALLMARK MTORC1 SIGNALING	1	0	0	1	0	0	1	0	0	0	1	0	0	0	0	0	0	0	0	0	1
6204	P46783	0	1	1	6204	Gene_ID	H. sapiens	6204	H. sapiens	RPS10	ribosomal protein S10	GO:0002181 cytoplasmic translation;GO:0006412 translation;GO:0043043 peptide biosynthetic process		Human disease related genes:Cardiovascular diseases:Hematologic diseases; Disease related genes; Human disease related genes:Other congenital disorders:Ribosomopathies; Ribosomal proteins; Predicted intracellular proteins	Cytosol (Approved)			(M5926)HALLMARK MYC TARGETS V1	1	0	0	0	0	0	0	0	0	0	0	0	0	0	0	0	0	0	0	0	2
6205	P62280	0	0	1	6205	Gene_ID	H. sapiens	6205	H. sapiens	RPS11	ribosomal protein S11	GO:0042274 ribosomal small subunit biogenesis;GO:0002181 cytoplasmic translation;GO:0042254 ribosome biogenesis		Ribosomal proteins; Predicted intracellular proteins	Cytosol (Approved); Additional: Endoplasmic reticulum;Nucleoli				1	0	1	0	0	0	0	0	0	0	0	0	0	0	0	0	1	0	0	0	1
6206	P25398	0	0	1	6206	Gene_ID	H. sapiens	6206	H. sapiens	RPS12	ribosomal protein S12	GO:1990145 maintenance of translational fidelity;GO:0042274 ribosomal small subunit biogenesis;GO:0090263 positive regulation of canonical Wnt signaling pathway		Ribosomal proteins; Predicted intracellular proteins	Cytosol (Supported); Additional: Golgi apparatus;Vesicles			(M5939)HALLMARK P53 PATHWAY	1	0	1	0	0	0	0	0	0	0	0	0	0	0	0	0	0	0	0	0	1
6207	P62277	0	0	1	6207	Gene_ID	H. sapiens	6207	H. sapiens	RPS13	ribosomal protein S13	GO:0033119 negative regulation of RNA splicing;GO:0042274 ribosomal small subunit biogenesis;GO:0002181 cytoplasmic translation		Ribosomal proteins; Predicted intracellular proteins	Endoplasmic reticulum (Approved)	Artenimol			1	0	1	0	0	0	0	0	0	0	0	0	0	0	0	0	0	0	0	0	1
6208	P62263	0	0	1	6208	Gene_ID	H. sapiens	6208	H. sapiens	RPS14	ribosomal protein S14	GO:0000028 ribosomal small subunit assembly;GO:0030490 maturation of SSU-rRNA;GO:0042255 ribosome assembly		Ribosomal proteins; Human disease related genes:Cardiovascular diseases:Hematologic diseases; Predicted intracellular proteins	Cytosol;Endoplasmic reticulum (Supported)			(M5922)HALLMARK UNFOLDED PROTEIN RESPONSE	1	0	1	0	0	0	0	0	0	0	0	0	0	0	0	0	0	0	0	1	1
6209	P62841	0	1	1	6209	Gene_ID	H. sapiens	6209	H. sapiens	RPS15	ribosomal protein S15	GO:0000056 ribosomal small subunit export from nucleus;GO:0000054 ribosomal subunit export from nucleus;GO:0033750 ribosome localization		Ribosomal proteins; Predicted intracellular proteins; Cancer-related genes:Mutated cancer genes	Cytosol;Endoplasmic reticulum (Approved)				1	0	1	0	0	0	0	0	0	0	0	0	0	0	0	0	0	0	0	1	2
6210	P62244	0	0	1	6210	Gene_ID	H. sapiens	6210	H. sapiens	RPS15A	ribosomal protein S15a	GO:0042274 ribosomal small subunit biogenesis;GO:0002181 cytoplasmic translation;GO:0042254 ribosome biogenesis		Human disease related genes:Cardiovascular diseases:Hematologic diseases; Disease related genes; Human disease related genes:Other congenital disorders:Ribosomopathies; Ribosomal proteins; Predicted intracellular proteins					1	0	1	0	0	0	0	0	0	0	0	0	0	0	0	0	0	0	0	0	1
6217	P62249	0	1	1	6217	Gene_ID	H. sapiens	6217	H. sapiens	RPS16	ribosomal protein S16	GO:0000462 maturation of SSU-rRNA from tricistronic rRNA transcript (SSU-rRNA, 5.8S rRNA, LSU-rRNA);GO:0030490 maturation of SSU-rRNA;GO:0042274 ribosomal small subunit biogenesis		Ribosomal proteins; Predicted intracellular proteins	Cytosol;Endoplasmic reticulum (Enhanced)				1	0	1	0	0	0	0	0	0	0	0	0	0	0	0	0	0	0	0	0	2
6218	P08708	0	0	1	6218	Gene_ID	H. sapiens	6218	H. sapiens	RPS17	ribosomal protein S17	GO:0006413 translational initiation;GO:0042274 ribosomal small subunit biogenesis;GO:0034101 erythrocyte homeostasis		Human disease related genes:Cardiovascular diseases:Hematologic diseases; Disease related genes; Human disease related genes:Other congenital disorders:Ribosomopathies; Ribosomal proteins; Predicted intracellular proteins	Cytosol;Endoplasmic reticulum (Approved); Additional: Nucleoli	Artenimol			1	0	1	0	0	0	0	0	0	0	0	0	0	0	0	0	0	0	0	0	1
6222	P62269	0	1	1	6222	Gene_ID	H. sapiens	6222	H. sapiens	RPS18	ribosomal protein S18	GO:0002181 cytoplasmic translation;GO:0006412 translation;GO:0043043 peptide biosynthetic process		Ribosomal proteins; Predicted intracellular proteins	Cytosol (Supported)	Artenimol			1	0	0	0	0	0	0	0	0	0	0	0	0	0	0	0	0	0	0	0	2
6223	P39019	0	1	1	6223	Gene_ID	H. sapiens	6223	H. sapiens	RPS19	ribosomal protein S19	GO:0060265 positive regulation of respiratory burst involved in inflammatory response;GO:0060266 negative regulation of respiratory burst involved in inflammatory response;GO:0060268 negative regulation of respiratory burst		Human disease related genes:Cardiovascular diseases:Hematologic diseases; Disease related genes; Human disease related genes:Other congenital disorders:Ribosomopathies; Ribosomal proteins; Predicted intracellular proteins	Nucleoplasm (Supported)	Artenimol		(M5950)HALLMARK ALLOGRAFT REJECTION	1	0	1	0	0	0	0	0	0	0	0	0	0	0	0	0	0	0	0	1	2
6187	P15880	1	1	1	6187	Gene_ID	H. sapiens	6187	H. sapiens	RPS2	ribosomal protein S2	GO:0051443 positive regulation of ubiquitin-protein transferase activity;GO:0051438 regulation of ubiquitin-protein transferase activity;GO:0031398 positive regulation of protein ubiquitination		Ribosomal proteins; Predicted intracellular proteins; Cancer-related genes:Mutated cancer genes	Cytosol;Endoplasmic reticulum (Approved)	Copper		(M5926)HALLMARK MYC TARGETS V1	1	0	0	0	0	0	0	0	0	0	0	0	0	0	0	0	0	0	0	0	3
6224	P60866	0	1	1	6224	Gene_ID	H. sapiens	6224	H. sapiens	RPS20	ribosomal protein S20	GO:1901798 positive regulation of signal transduction by p53 class mediator;GO:1901796 regulation of signal transduction by p53 class mediator;GO:0002181 cytoplasmic translation		Ribosomal proteins; Predicted intracellular proteins	Cytosol;Endoplasmic reticulum (Supported)				1	0	0	0	0	0	0	0	0	0	0	0	0	0	0	0	0	0	0	0	2
6228	P62266	0	0	1	6228	Gene_ID	H. sapiens	6228	H. sapiens	RPS23	ribosomal protein S23	GO:1990145 maintenance of translational fidelity;GO:0034063 stress granule assembly;GO:0042274 ribosomal small subunit biogenesis		Ribosomal proteins; Disease related genes; Predicted intracellular proteins	Cytosol (Supported); Additional: Endoplasmic reticulum				1	0	1	0	0	0	0	0	0	0	0	0	0	0	0	0	0	0	0	1	1
6229	P62847	0	1	1	6229	Gene_ID	H. sapiens	6229	H. sapiens	RPS24	ribosomal protein S24	GO:0042274 ribosomal small subunit biogenesis;GO:0034101 erythrocyte homeostasis;GO:0002181 cytoplasmic translation		Human disease related genes:Cardiovascular diseases:Hematologic diseases; Disease related genes; Human disease related genes:Other congenital disorders:Ribosomopathies; Ribosomal proteins; Predicted intracellular proteins	Cytosol;Endoplasmic reticulum (Enhanced)				1	0	1	0	0	0	0	0	0	0	0	0	0	0	0	0	0	0	0	0	2
6230	P62851	0	1	1	6230	Gene_ID	H. sapiens	6230	H. sapiens	RPS25	ribosomal protein S25	GO:0042274 ribosomal small subunit biogenesis;GO:0002181 cytoplasmic translation;GO:0006364 rRNA processing		Ribosomal proteins; Predicted intracellular proteins	Cytosol;Endoplasmic reticulum (Supported); Additional: Nucleoli				1	0	1	0	0	0	0	0	0	0	0	0	0	0	0	0	0	0	0	0	2
6231	P62854	0	0	1	6231	Gene_ID	H. sapiens	6231	H. sapiens	RPS26	ribosomal protein S26	GO:0033119 negative regulation of RNA splicing;GO:0002181 cytoplasmic translation;GO:0043484 regulation of RNA splicing		Human disease related genes:Cardiovascular diseases:Hematologic diseases; Disease related genes; Human disease related genes:Other congenital disorders:Ribosomopathies; Ribosomal proteins; Predicted intracellular proteins	Cytosol;Endoplasmic reticulum (Enhanced); Additional: Nucleoli				1	0	0	0	0	0	0	0	0	0	0	0	0	0	0	0	0	0	0	0	1
6234	P62857	0	1	0	6234	Gene_ID	H. sapiens	6234	H. sapiens	RPS28	ribosomal protein S28	GO:0000028 ribosomal small subunit assembly;GO:0030490 maturation of SSU-rRNA;GO:0042255 ribosome assembly		Human disease related genes:Cardiovascular diseases:Hematologic diseases; Disease related genes; Human disease related genes:Other congenital disorders:Ribosomopathies; Ribosomal proteins; Predicted intracellular proteins	Cytosol (Approved)	Artenimol			1	0	1	0	0	0	0	0	0	0	0	0	0	0	0	0	0	0	0	1	1
6235	P62273	0	1	0	6235	Gene_ID	H. sapiens	6235	H. sapiens	RPS29	ribosomal protein S29	GO:0002181 cytoplasmic translation;GO:0006412 translation;GO:0043043 peptide biosynthetic process		Human disease related genes:Cardiovascular diseases:Hematologic diseases; Disease related genes; Human disease related genes:Other congenital disorders:Ribosomopathies; Ribosomal proteins; Predicted intracellular proteins	Cytosol;Endoplasmic reticulum (Supported)				1	0	0	0	0	0	0	0	0	0	0	0	0	0	0	0	0	0	0	0	1
6188	P23396	0	1	1	6188	Gene_ID	H. sapiens	6188	H. sapiens	RPS3	ribosomal protein S3	GO:0061481 response to TNF agonist;GO:2001272 positive regulation of cysteine-type endopeptidase activity involved in execution phase of apoptosis;GO:1905053 positive regulation of base-excision repair		ENZYME proteins:Lyases; Enzymes; Ribosomal proteins; Cancer-related genes:Candidate cancer biomarkers; Predicted intracellular proteins	Cytosol;Endoplasmic reticulum (Supported)			(M5926)HALLMARK MYC TARGETS V1	1	0	0	0	0	0	0	0	0	0	1	0	0	0	0	0	0	0	0	1	2
6189	P61247	0	0	1	6189	Gene_ID	H. sapiens	6189	H. sapiens	RPS3A	ribosomal protein S3A	GO:0006413 translational initiation;GO:0042274 ribosomal small subunit biogenesis;GO:0002181 cytoplasmic translation		Ribosomal proteins; Predicted intracellular proteins	Cytosol;Endoplasmic reticulum;Nucleoli (Enhanced)			(M5950)HALLMARK ALLOGRAFT REJECTION	1	0	1	0	0	0	0	0	0	0	0	0	0	0	0	0	0	0	0	0	1
6191	P62701	0	0	1	6191	Gene_ID	H. sapiens	6191	H. sapiens	RPS4X	ribosomal protein S4 X-linked	GO:0042274 ribosomal small subunit biogenesis;GO:0002181 cytoplasmic translation;GO:0045727 positive regulation of translation		Ribosomal proteins; Predicted intracellular proteins			(M16801)SIG REGULATION OF THE ACTIN CYTOSKELETON BY RHO GTPASES; (M5193)SIG CHEMOTAXIS		1	0	1	0	0	0	0	0	0	0	0	0	0	0	0	0	0	0	0	0	1
6193	P46782	0	1	1	6193	Gene_ID	H. sapiens	6193	H. sapiens	RPS5	ribosomal protein S5	GO:0006450 regulation of translational fidelity;GO:0000028 ribosomal small subunit assembly;GO:0042255 ribosome assembly		Ribosomal proteins; Predicted intracellular proteins	Cytosol;Endoplasmic reticulum (Supported)	Artenimol		(M5926)HALLMARK MYC TARGETS V1	1	0	1	0	0	0	0	0	0	0	0	1	0	0	0	0	0	0	0	1	2
6194	P62753	0	0	1	6194	Gene_ID	H. sapiens	6194	H. sapiens	RPS6	ribosomal protein S6	GO:0031929 TOR signaling;GO:0042274 ribosomal small subunit biogenesis;GO:0002181 cytoplasmic translation		Ribosomal proteins; Predicted intracellular proteins	Cytosol;Endoplasmic reticulum (Enhanced)	Artenimol	(M143)PID IL2 PI3K PATHWAY; (M164)PID ERBB1 DOWNSTREAM PATHWAY	(M5926)HALLMARK MYC TARGETS V1	1	0	1	0	0	0	0	0	1	0	0	0	0	0	0	0	1	0	0	0	1
6202	P62241	0	0	1	6202	Gene_ID	H. sapiens	6202	H. sapiens	RPS8	ribosomal protein S8	GO:0000462 maturation of SSU-rRNA from tricistronic rRNA transcript (SSU-rRNA, 5.8S rRNA, LSU-rRNA);GO:0030490 maturation of SSU-rRNA;GO:0042274 ribosomal small subunit biogenesis		Ribosomal proteins; Predicted intracellular proteins	Cytosol;Endoplasmic reticulum (Enhanced)	Artenimol			1	0	1	0	0	0	0	0	0	0	0	0	0	0	0	0	0	0	0	0	1
6203	P46781	0	0	1	6203	Gene_ID	H. sapiens	6203	H. sapiens	RPS9	ribosomal protein S9	GO:0042274 ribosomal small subunit biogenesis;GO:0002181 cytoplasmic translation;GO:0042254 ribosome biogenesis		Ribosomal proteins; Predicted intracellular proteins		Artenimol		(M5950)HALLMARK ALLOGRAFT REJECTION	1	0	1	0	0	0	0	0	0	0	0	0	0	0	0	0	0	0	0	0	1
27079	Q8IZ73	0	1	0	27079	Gene_ID	H. sapiens	27079	H. sapiens	RPUSD2	RNA pseudouridine synthase domain containing 2	GO:0000455 enzyme-directed rRNA pseudouridine synthesis;GO:0031118 rRNA pseudouridine synthesis;GO:1990481 mRNA pseudouridine synthesis		Predicted intracellular proteins	Microtubules;Nucleoplasm (Approved)				0	0	1	0	1	0	0	0	0	0	0	0	0	0	0	0	0	0	0	0	1
6241	P31350	1	1	0	6241	Gene_ID	H. sapiens	6241	H. sapiens	RRM2	ribonucleotide reductase regulatory subunit M2	GO:0009263 deoxyribonucleotide biosynthetic process;GO:0009265 2'-deoxyribonucleotide biosynthetic process;GO:0046385 deoxyribose phosphate biosynthetic process		ENZYME proteins:Oxidoreductases; Enzymes; FDA approved drug targets:Small molecule drugs	Cytosol (Supported)	Cladribine; Imexon; Gallium nitrate; Motexafin gadolinium; GTI 2040	(M40)PID E2F PATHWAY	(M5924)HALLMARK MTORC1 SIGNALING; (M5925)HALLMARK E2F TARGETS	0	0	0	1	0	0	1	0	0	1	0	0	0	0	1	0	0	0	0	0	2
50484	Q7LG56	1	1	0	50484	Gene_ID	H. sapiens	50484	H. sapiens	RRM2B	ribonucleotide reductase regulatory TP53 inducible subunit M2B	GO:0070318 positive regulation of G0 to G1 transition;GO:0009200 deoxyribonucleoside triphosphate metabolic process;GO:0006264 mitochondrial DNA replication		Enzymes; Disease related genes; FDA approved drug targets:Small molecule drugs; Human disease related genes:Congenital disorders of metabolism:Mitochondrial diseases; Predicted intracellular proteins; ENZYME proteins:Oxidoreductases; Human disease related genes:Nervous system diseases:Eye disease	Cytosol;Nucleoplasm (Enhanced)	Cladribine	(M145)PID P53 DOWNSTREAM PATHWAY	(M5898)HALLMARK DNA REPAIR	0	0	0	0	0	0	1	0	0	1	0	0	0	0	1	0	0	0	0	0	2
23223	Q5JTH9	0	1	0	23223	Gene_ID	H. sapiens	23223	H. sapiens	RRP12	ribosomal RNA processing 12 homolog	GO:0006364 rRNA processing;GO:0016072 rRNA metabolic process;GO:0042254 ribosome biogenesis		Predicted intracellular proteins	Nucleoli (Supported); Additional: Cytosol;Plasma membrane;Vesicles			(M5928)HALLMARK MYC TARGETS V2; (M5908)HALLMARK ANDROGEN RESPONSE; (M5906)HALLMARK ESTROGEN RESPONSE EARLY	0	0	1	0	0	0	0	0	0	0	0	0	0	0	0	0	0	0	0	0	1
23076	Q14684	0	0	1	23076	Gene_ID	H. sapiens	23076	H. sapiens	RRP1B	ribosomal RNA processing 1B	GO:0043923 positive regulation by host of viral transcription;GO:0034260 negative regulation of GTPase activity;GO:0051851 modulation by host of symbiont process		Predicted intracellular proteins	Mitotic chromosome;Nucleoli;Nucleoli rim (Enhanced); Additional: Nucleoplasm				1	0	1	0	1	0	0	0	0	0	0	0	0	0	0	0	0	0	0	0	1
6281	P60903	1	1	1	6281	Gene_ID	H. sapiens	6281	H. sapiens	S100A10	S100 calcium binding protein A10	GO:1905686 positive regulation of plasma membrane repair;GO:1905684 regulation of plasma membrane repair;GO:0010756 positive regulation of plasminogen activation		Transporters:Accessory Factors Involved in Transport	Mitochondria (Approved)	Phenethyl Isothiocyanate	(M5060)SA FAS SIGNALING; (M5883)NABA SECRETED FACTORS; (M5885)NABA MATRISOME ASSOCIATED	(M5935)HALLMARK FATTY ACID METABOLISM; (M5939)HALLMARK P53 PATHWAY	0	0	0	0	1	0	0	0	0	0	1	0	0	0	0	0	0	0	1	0	3
6284	Q99584	1	1	0	6284	Gene_ID	H. sapiens	6284	H. sapiens	S100A13	S100 calcium binding protein A13	GO:0032730 positive regulation of interleukin-1 alpha production;GO:0032650 regulation of interleukin-1 alpha production;GO:0002279 mast cell activation involved in immune response		Predicted secreted proteins; Predicted intracellular proteins	Cytosol;Plasma membrane (Approved); Additional: Nucleoli;Nucleoplasm	Olopatadine; Amlexanox; Calcium chloride; Calcium; Calcium citrate; Calcium Phosphate; Calcium phosphate dihydrate	(M5883)NABA SECRETED FACTORS; (M5885)NABA MATRISOME ASSOCIATED; (M5889)NABA MATRISOME	(M5946)HALLMARK COAGULATION; (M5921)HALLMARK COMPLEMENT	0	0	0	0	0	0	0	0	0	0	0	0	0	0	0	0	0	0	0	0	2
6297	Q9Y467	1	1	0	6297	Gene_ID	H. sapiens	6297	H. sapiens	SALL2	spalt like transcription factor 2	GO:0001654 eye development;GO:0150063 visual system development;GO:0048880 sensory system development		Disease related genes; Human disease related genes:Congenital malformations:Congenital malformations of eye; Transcription factors:Zinc-coordinating DNA-binding domains; Predicted intracellular proteins	Vesicles (Approved); Additional: Nucleoplasm				0	0	0	0	0	0	0	0	0	0	0	0	0	0	0	0	0	0	0	0	2
29115	Q9UHR5	1	0	0	29115	Gene_ID	H. sapiens	29115	H. sapiens	SAP30BP	SAP30 binding protein	GO:0052472 modulation by host of symbiont transcription;GO:0051851 modulation by host of symbiont process;GO:0051702 biological process involved in interaction with symbiont		Predicted intracellular proteins	Nucleoplasm (Enhanced)				0	0	0	0	0	0	0	0	0	0	0	0	0	0	0	0	0	0	0	0	1
57466	O95104	1	1	0	57466	Gene_ID	H. sapiens	57466	H. sapiens	SCAF4	SR-related CTD associated factor 4	GO:0060567 negative regulation of termination of DNA-templated transcription;GO:0120191 negative regulation of termination of RNA polymerase II transcription;GO:2000805 negative regulation of termination of RNA polymerase II transcription, poly(A)-coupled		Predicted intracellular proteins	Nucleoplasm (Enhanced)			(M5938)HALLMARK REACTIVE OXYGEN SPECIES PATHWAY	0	0	0	0	0	0	0	0	0	0	0	0	0	0	0	0	0	0	0	0	2
9522	O15126	1	0	0	9522	Gene_ID	H. sapiens	9522	H. sapiens	SCAMP1	secretory carrier membrane protein 1	GO:0006892 post-Golgi vesicle-mediated transport;GO:0006887 exocytosis;GO:0048193 Golgi vesicle transport		Transporters:Accessory Factors Involved in Transport; Predicted intracellular proteins	Cell Junctions (Uncertain); Additional: Nucleoplasm;Vesicles			(M5910)HALLMARK PROTEIN SECRETION	0	0	0	0	0	0	0	0	0	0	0	0	0	0	0	0	0	0	0	0	1
10066	O15127	1	1	0	10066	Gene_ID	H. sapiens	10066	H. sapiens	SCAMP2	secretory carrier membrane protein 2	GO:0006892 post-Golgi vesicle-mediated transport;GO:0048193 Golgi vesicle transport;GO:0015031 protein transport		Transporters:Accessory Factors Involved in Transport	Golgi apparatus;Vesicles (Supported)		(M67)PID ARF6 TRAFFICKING PATHWAY		0	0	0	0	0	0	0	0	0	0	0	0	0	0	0	0	0	0	0	0	2
949	Q8WTV0	1	1	0	949	Gene_ID	H. sapiens	949	H. sapiens	SCARB1	scavenger receptor class B member 1	GO:0046866 tetraterpenoid transport;GO:0046867 carotenoid transport;GO:0015920 lipopolysaccharide transport		Transporters; Predicted intracellular proteins	Vesicles (Approved); Additional: Lysosomes;Rods & Rings	Phosphatidyl serine		(M5891)HALLMARK HYPOXIA; (M5905)HALLMARK ADIPOGENESIS; (M5906)HALLMARK ESTROGEN RESPONSE EARLY	0	0	0	1	0	0	0	0	0	1	1	0	0	0	0	0	0	1	0	0	2
950	Q14108	1	1	0	950	Gene_ID	H. sapiens	950	H. sapiens	SCARB2	scavenger receptor class B member 2	GO:1905123 regulation of glucosylceramidase activity;GO:1904978 regulation of endosome organization;GO:0015917 aminophospholipid transport		Transporters; Potential drug targets; Disease related genes; Human disease related genes:Nervous system diseases:Epilepsy	Cytosol (Approved)				0	0	0	0	0	0	0	0	0	0	1	0	0	0	0	0	0	0	0	0	2
6342	P22307	1	0	0	6342	Gene_ID	H. sapiens	6342	H. sapiens	SCP2	sterol carrier protein 2	GO:1901373 lipid hydroperoxide transport;GO:0032382 positive regulation of intracellular sterol transport;GO:0032385 positive regulation of intracellular cholesterol transport		Human disease related genes:Congenital disorders of metabolism:Peroxisomal diseases; Enzymes; Disease related genes; ENZYME proteins:Transferases; Potential drug targets; Predicted intracellular proteins; Human disease related genes:Nervous system diseases:Neurodegenerative diseases; Human disease related genes:Congenital disorders of metabolism:Congenital disorders of lipid/glycolipid metabolism	Peroxisomes (Supported); Additional: Nucleoplasm			(M5949)HALLMARK PEROXISOME; (M5948)HALLMARK BILE ACID METABOLISM; (M5905)HALLMARK ADIPOGENESIS	0	0	0	0	0	0	0	0	0	0	0	0	0	0	0	0	0	1	0	0	1
57758	Q9NQ36	1	1	0	57758	Gene_ID	H. sapiens	57758	H. sapiens	SCUBE2	signal peptide, CUB domain and EGF like domain containing 2	GO:0007165 signal transduction;GO:0023052 signaling;GO:0007154 cell communication		Predicted secreted proteins; Predicted intracellular proteins			(M5883)NABA SECRETED FACTORS; (M5885)NABA MATRISOME ASSOCIATED; (M5889)NABA MATRISOME	(M5907)HALLMARK ESTROGEN RESPONSE LATE	0	0	0	1	0	0	0	0	0	0	0	0	0	0	0	0	1	0	0	0	2
55681	Q6P3W7	0	1	0	55681	Gene_ID	H. sapiens	55681	H. sapiens	SCYL2	SCY1 like pseudokinase 2	GO:2000286 receptor internalization involved in canonical Wnt signaling pathway;GO:2000370 positive regulation of clathrin-dependent endocytosis;GO:0021860 pyramidal neuron development	yes	Enzymes; Disease related genes; Human disease related genes:Congenital malformations:Congenital malformations of the musculoskeletal system; Potential drug targets; Predicted intracellular proteins; Kinases					0	0	0	0	0	0	0	0	0	0	0	0	0	0	0	0	0	0	0	0	1
51150	Q9BRK5	0	1	0	51150	Gene_ID	H. sapiens	51150	H. sapiens	SDF4	stromal cell derived factor 4	GO:0070625 zymogen granule exocytosis;GO:0009650 UV protection;GO:0099558 maintenance of synapse structure		Predicted intracellular proteins	Golgi apparatus (Supported)				0	0	0	0	0	0	0	0	0	0	0	0	0	0	0	0	0	0	0	0	1
56948	Q9NRG7	1	1	0	56948	Gene_ID	H. sapiens	56948	H. sapiens	SDR39U1	short chain dehydrogenase/reductase family 39U member 1			Predicted intracellular proteins	Cytosol;Nucleoplasm (Approved)				0	0	0	0	0	0	0	0	0	0	0	0	0	0	0	0	0	0	0	0	2
10484	Q15436	0	1	0	10484	Gene_ID	H. sapiens	10484	H. sapiens	SEC23A	SEC23 homolog A, COPII coat complex component	GO:0090110 COPII-coated vesicle cargo loading;GO:0035459 vesicle cargo loading;GO:0090114 COPII-coated vesicle budding		Disease related genes; Human disease related genes:Congenital malformations:Congenital malformations of the musculoskeletal system; Predicted intracellular proteins	Vesicles (Approved); Additional: Golgi apparatus				1	0	0	1	0	0	0	0	0	0	1	0	0	0	0	0	0	0	1	0	1
8991	Q13228	1	1	0	8991	Gene_ID	H. sapiens	8991	H. sapiens	SELENBP1	selenium binding protein 1	GO:0015031 protein transport;GO:0045184 establishment of protein localization;GO:0071705 nitrogen compound transport		Enzymes; Disease related genes; Human disease related genes:Congenital disorders of metabolism:Other congenital disorders of metabolism; Potential drug targets; Predicted intracellular proteins; ENZYME proteins:Oxidoreductases	Nucleoli (Supported)			(M5891)HALLMARK HYPOXIA; (M5945)HALLMARK HEME METABOLISM	0	0	0	0	0	0	0	0	0	0	0	0	0	0	0	0	0	0	0	0	2
22929	P49903	0	0	1	22929	Gene_ID	H. sapiens	22929	H. sapiens	SEPHS1	selenophosphate synthetase 1	GO:0016260 selenocysteine biosynthetic process;GO:0016259 selenocysteine metabolic process;GO:0009070 serine family amino acid biosynthetic process	yes	ENZYME proteins:Transferases; Enzymes; Predicted intracellular proteins	Nucleoplasm (Uncertain)				0	0	0	0	0	0	0	1	0	0	0	0	0	1	0	0	0	0	0	0	1
55752	Q9NVA2	1	0	0	55752	Gene_ID	H. sapiens	55752	H. sapiens	SEPTIN11	septin 11	GO:0061640 cytoskeleton-dependent cytokinesis;GO:0000910 cytokinesis;GO:0050807 regulation of synapse organization		Disease related genes; Predicted intracellular proteins	Cytosol (Approved)				0	0	0	0	0	0	0	0	0	0	0	0	0	0	0	0	0	0	0	0	1
57515	Q9NRX5	0	1	0	57515	Gene_ID	H. sapiens	57515	H. sapiens	SERINC1	serine incorporator 1	GO:1904217 regulation of CDP-diacylglycerol-serine O-phosphatidyltransferase activity;GO:1904219 positive regulation of CDP-diacylglycerol-serine O-phosphatidyltransferase activity;GO:1904222 positive regulation of serine C-palmitoyltransferase activity			Cytosol (Approved)			(M5935)HALLMARK FATTY ACID METABOLISM	1	0	0	0	0	0	1	0	0	0	0	0	0	1	0	0	0	0	0	0	1
84193	Q86TU7	0	1	0	84193	Gene_ID	H. sapiens	84193	H. sapiens	SETD3	SET domain containing 3, actin N3(tau)-histidine methyltransferase	GO:0018021 peptidyl-histidine methylation;GO:0030047 actin modification;GO:0070472 regulation of uterine smooth muscle contraction		ENZYME proteins:Transferases; Enzymes; Predicted intracellular proteins	Mitochondria (Approved)				0	0	0	0	0	0	0	0	0	0	0	0	0	0	0	0	0	0	0	0	1
10262	Q15427	1	0	1	10262	Gene_ID	H. sapiens	10262	H. sapiens	SF3B4	splicing factor 3b subunit 4	GO:1903241 U2-type prespliceosome assembly;GO:0048026 positive regulation of mRNA splicing, via spliceosome;GO:0050685 positive regulation of mRNA processing		Disease related genes; Human disease related genes:Congenital malformations:Congenital malformations of the musculoskeletal system; Predicted intracellular proteins	Nuclear speckles (Approved)				1	0	1	0	1	0	0	0	0	0	0	0	0	0	0	0	0	0	0	1	2
6421	P23246	1	1	0	6421	Gene_ID	H. sapiens	6421	H. sapiens	SFPQ	splicing factor proline and glutamine rich	GO:1902177 positive regulation of oxidative stress-induced intrinsic apoptotic signaling pathway;GO:0042754 negative regulation of circadian rhythm;GO:0000380 alternative mRNA splicing, via spliceosome		Cancer-related genes; Predicted intracellular proteins; Disease related genes; Transcription factors:Yet undefined DNA-binding domains	Nucleoplasm (Enhanced)	Copper; Artenimol		(M5901)HALLMARK G2M CHECKPOINT	0	0	0	0	1	0	0	0	0	0	0	0	0	0	0	0	0	0	0	0	2
375035	O95562	0	1	0	375035	Gene_ID	H. sapiens	375035	H. sapiens	SFT2D2	SFT2 domain containing 2	GO:0015031 protein transport;GO:0016192 vesicle-mediated transport;GO:0045184 establishment of protein localization							0	0	0	0	0	0	0	0	0	0	0	0	0	0	0	0	0	0	0	0	1
84826	Q587I9	1	1	0	84826	Gene_ID	H. sapiens	84826	H. sapiens	SFT2D3	SFT2 domain containing 3	GO:0015031 protein transport;GO:0016192 vesicle-mediated transport;GO:0045184 establishment of protein localization							0	0	0	0	0	0	0	0	0	0	0	0	0	0	0	0	0	0	0	0	2
119559	Q6P4A7	0	1	0	119559	Gene_ID	H. sapiens	119559	H. sapiens	SFXN4	sideroflexin 4	GO:1990542 mitochondrial transmembrane transport;GO:0006865 amino acid transport;GO:0006839 mitochondrial transport		Disease related genes; Transporters:Electrochemical Potential-driven transporters; Potential drug targets; Human disease related genes:Congenital disorders of metabolism:Mitochondrial diseases; Predicted intracellular proteins	Mitochondria;Nucleoplasm (Approved); Additional: Vesicles				0	0	0	0	0	0	0	0	0	0	0	0	0	0	0	0	0	0	0	0	1
54557	Q96EQ0	0	1	0	54557	Gene_ID	H. sapiens	54557	H. sapiens	SGTB	small glutamine rich tetratricopeptide repeat co-chaperone beta	GO:0006620 post-translational protein targeting to endoplasmic reticulum membrane;GO:0051291 protein heterooligomerization;GO:0045047 protein targeting to ER		Predicted intracellular proteins	Nucleoplasm (Uncertain)				0	0	0	0	0	0	0	0	0	0	0	0	0	0	0	0	0	0	0	0	1
6470	P34896	0	1	0	6470	Gene_ID	H. sapiens	6470	H. sapiens	SHMT1	serine hydroxymethyltransferase 1	GO:1904481 response to tetrahydrofolate;GO:1904482 cellular response to tetrahydrofolate;GO:0019264 glycine biosynthetic process from serine		ENZYME proteins:Transferases; Enzymes; Predicted intracellular proteins	Cytosol (Supported); Additional: Nucleoplasm	Pyridoxal phosphate; Tetrahydrofolic acid; Glycine; Mimosine; Triglu-5-formyl-tetrahydrofolate; 5-hydroxymethyl-5,6-dihydrofolic acid; N-Pyridoxyl-Glycine-5-Monophosphate	(M66)PID MYC ACTIV PATHWAY	(M5925)HALLMARK E2F TARGETS	1	0	0	0	0	0	1	1	0	1	0	0	0	1	0	0	0	0	0	0	1
6472	P34897	1	0	0	6472	Gene_ID	H. sapiens	6472	H. sapiens	SHMT2	serine hydroxymethyltransferase 2	GO:0019264 glycine biosynthetic process from serine;GO:0006564 L-serine biosynthetic process;GO:0006545 glycine biosynthetic process		Enzymes; Human disease related genes:Congenital malformations:Congenital malformations of the nervous system; Disease related genes; ENZYME proteins:Transferases; Potential drug targets; Predicted intracellular proteins	Mitochondria (Supported); Additional: Microtubules	Pyridoxal phosphate; Tetrahydrofolic acid; Glycine; Artenimol		(M5924)HALLMARK MTORC1 SIGNALING; (M5934)HALLMARK XENOBIOTIC METABOLISM	0	0	0	0	0	0	0	1	0	1	0	0	0	1	0	0	0	0	0	0	1
54414	Q9HAT2	0	1	0	54414	Gene_ID	H. sapiens	54414	H. sapiens	SIAE	sialic acid acetylesterase	GO:0005975 carbohydrate metabolic process;GO:0002682 regulation of immune system process;GO:0044238 primary metabolic process		Enzymes; Human disease related genes:Immune system diseases:Allergies and autoimmune diseases; Disease related genes; Potential drug targets; ENZYME proteins:Hydrolases; Predicted intracellular proteins					0	0	0	0	0	0	0	0	0	1	0	0	0	0	0	0	0	0	0	0	1
10280	Q99720	1	1	0	10280	Gene_ID	H. sapiens	10280	H. sapiens	SIGMAR1	sigma non-opioid intracellular receptor 1	GO:0038003 G protein-coupled opioid receptor signaling pathway;GO:0070207 protein homotrimerization;GO:0070206 protein trimerization		Disease related genes; FDA approved drug targets:Small molecule drugs; Predicted intracellular proteins; Human disease related genes:Nervous system diseases:Neurodegenerative diseases; Transporters:Accessory Factors Involved in Transport		Amitriptyline; Remoxipride; Haloperidol; Dextromethorphan; Pentazocine; Cocaine; Hydrocodone; Dimethyltryptamine; Prasterone; Phencyclidine; Noscapine; Captodiame; Pentoxyverine		(M5941)HALLMARK UV RESPONSE UP	1	0	0	1	0	0	0	0	0	0	0	0	0	0	0	0	0	0	0	0	2
140885	P78324	0	1	0	140885	Gene_ID	H. sapiens	140885	H. sapiens	SIRPA	signal regulatory protein alpha	GO:1903720 negative regulation of I-kappaB phosphorylation;GO:0071641 negative regulation of macrophage inflammatory protein 1 alpha production;GO:0035696 monocyte extravasation		CD markers				(M5915)HALLMARK APICAL JUNCTION	0	0	0	0	0	1	0	0	0	0	0	0	0	0	0	0	0	0	0	0	1
23410	Q9NTG7	1	1	0	23410	Gene_ID	H. sapiens	23410	H. sapiens	SIRT3	sirtuin 3	GO:1902551 regulation of catalase activity;GO:1902553 positive regulation of catalase activity;GO:2000468 regulation of peroxidase activity		ENZYME proteins:Transferases; Enzymes; Predicted intracellular proteins		Adenosine-5-Diphosphoribose	(M32)PID HDAC CLASSIII PATHWAY; (M101)PID HDAC CLASSI PATHWAY		0	0	0	0	0	0	0	0	1	0	0	0	0	0	0	0	0	0	0	0	2
6576	P53007	1	0	0	6576	Gene_ID	H. sapiens	6576	H. sapiens	SLC25A1	solute carrier family 25 member 1	GO:0006843 mitochondrial citrate transmembrane transport;GO:1990546 mitochondrial tricarboxylic acid transmembrane transport;GO:0035674 tricarboxylic acid transmembrane transport		Human disease related genes:Congenital disorders of metabolism:Congenital disorders of amino acid metabolism; Human disease related genes:Nervous system diseases:Other nervous and sensory system diseases; Disease related genes; Transporters:Electrochemical Potential-driven transporters; Potential drug targets; Predicted intracellular proteins				(M5891)HALLMARK HYPOXIA; (M5905)HALLMARK ADIPOGENESIS	1	0	0	0	0	0	1	0	0	1	0	0	0	0	0	0	0	0	0	0	1
8604	O75746	1	1	0	8604	Gene_ID	H. sapiens	8604	H. sapiens	SLC25A12	solute carrier family 25 member 12	GO:0043490 malate-aspartate shuttle;GO:0070778 L-aspartate transmembrane transport;GO:0015810 aspartate transmembrane transport		Disease related genes; Transporters:Electrochemical Potential-driven transporters; Potential drug targets; Human disease related genes:Nervous system diseases:Epilepsy; Human disease related genes:Congenital disorders of metabolism:Mitochondrial diseases; Predicted intracellular proteins	Nuclear speckles (Uncertain); Additional: Cytosol	Aspartic acid		(M5936)HALLMARK OXIDATIVE PHOSPHORYLATION	1	0	0	0	0	0	0	1	1	1	0	0	0	0	0	0	0	0	0	0	2
10165	Q9UJS0	0	1	0	10165	Gene_ID	H. sapiens	10165	H. sapiens	SLC25A13	solute carrier family 25 member 13	GO:0043490 malate-aspartate shuttle;GO:0070778 L-aspartate transmembrane transport;GO:0015810 aspartate transmembrane transport		Human disease related genes:Congenital disorders of metabolism:Congenital disorders of amino acid metabolism; Disease related genes; Transporters:Electrochemical Potential-driven transporters; Potential drug targets; Predicted intracellular proteins	Mitochondria (Supported)	Aspartic acid		(M5937)HALLMARK GLYCOLYSIS	1	0	0	0	0	0	1	1	1	1	0	0	0	0	0	0	0	0	0	0	1
148867	Q8NEW0	1	0	0	148867	Gene_ID	H. sapiens	148867	H. sapiens	SLC30A7	solute carrier family 30 member 7	GO:1904257 zinc ion import into Golgi lumen;GO:0140820 cytosol to Golgi apparatus transport;GO:0062111 zinc ion import into organelle		Predicted intracellular proteins; Transporters:Electrochemical Potential-driven transporters	Golgi apparatus (Supported)				0	0	0	0	0	0	0	0	0	0	0	0	0	0	0	0	0	0	0	0	1
142680	Q8N130	1	0	0	142680	Gene_ID	H. sapiens	142680	H. sapiens	SLC34A3	solute carrier family 34 member 3	GO:0044341 sodium-dependent phosphate transport;GO:0030643 intracellular phosphate ion homeostasis;GO:0055062 phosphate ion homeostasis		Potential drug targets; Transporters:Electrochemical Potential-driven transporters; Disease related genes; Human disease related genes:Congenital disorders of metabolism:Congenital disorders of ion transport and metabolism				(M5916)HALLMARK APICAL SURFACE	0	0	0	0	0	0	0	0	0	0	0	0	0	0	0	0	0	0	0	0	1
23446	Q8WWI5	1	1	0	23446	Gene_ID	H. sapiens	23446	H. sapiens	SLC44A1	solute carrier family 44 member 1	GO:0034229 ethanolamine transport;GO:0042426 choline catabolic process;GO:0019695 choline metabolic process		Potential drug targets; Disease related genes; CD markers; Transporters:Electrochemical Potential-driven transporters	Mitochondria (Supported); Additional: Nucleoplasm				1	0	0	1	0	0	1	0	0	0	0	0	0	0	0	0	0	0	0	0	2
57153	Q8IWA5	1	1	0	57153	Gene_ID	H. sapiens	57153	H. sapiens	SLC44A2	solute carrier family 44 member 2 (CTL2 blood group)	GO:0034229 ethanolamine transport;GO:0015871 choline transport;GO:0015837 amine transport		Predicted intracellular proteins; Transporters:Electrochemical Potential-driven transporters	Cell Junctions;Vesicles (Approved)				0	0	0	1	0	1	1	0	0	0	0	0	0	0	0	0	0	0	0	0	2
79811	Q9NWH9	0	0	1	79811	Gene_ID	H. sapiens	79811	H. sapiens	SLTM	SAFB like transcription modulator	GO:0050684 regulation of mRNA processing;GO:1903311 regulation of mRNA metabolic process;GO:0006915 apoptotic process		Predicted intracellular proteins	Nuclear bodies;Nucleoplasm (Enhanced)				0	0	0	0	0	0	0	0	0	0	0	0	0	0	0	0	0	0	0	0	1
10592	O95347	1	0	0	10592	Gene_ID	H. sapiens	10592	H. sapiens	SMC2	structural maintenance of chromosomes 2	GO:0010032 meiotic chromosome condensation;GO:1905821 positive regulation of chromosome condensation;GO:0060623 regulation of chromosome condensation		Predicted intracellular proteins	Nucleoplasm (Supported); Additional: Nucleoli		(M14)PID AURORA B PATHWAY	(M5901)HALLMARK G2M CHECKPOINT	0	0	0	1	0	0	0	0	0	0	0	0	0	0	0	0	0	0	0	0	1
10051	Q9NTJ3	1	0	0	10051	Gene_ID	H. sapiens	10051	H. sapiens	SMC4	structural maintenance of chromosomes 4	GO:0010032 meiotic chromosome condensation;GO:1905821 positive regulation of chromosome condensation;GO:0060623 regulation of chromosome condensation		Predicted intracellular proteins	Cytosol;Nuclear speckles (Supported)		(M14)PID AURORA B PATHWAY	(M5893)HALLMARK MITOTIC SPINDLE; (M5901)HALLMARK G2M CHECKPOINT; (M5925)HALLMARK E2F TARGETS	0	0	0	1	0	0	0	0	0	0	0	0	0	0	0	0	0	0	0	0	1
388588	B2RUZ4	1	1	0	388588	Gene_ID	H. sapiens	388588	H. sapiens	SMIM1	small integral membrane protein 1 (Vel blood group)			Transporters:Transporter channels and pores; Blood group antigen proteins; Predicted intracellular proteins					0	0	0	0	0	0	0	0	0	0	0	0	0	0	0	0	0	0	0	0	2
54065	P58511	1	0	0	54065	Gene_ID	H. sapiens	54065	H. sapiens	SMIM11	small integral membrane protein 11	GO:0008150 biological_process		Predicted intracellular proteins	Focal adhesion sites (Approved)				0	0	0	0	0	0	0	0	0	0	0	0	0	0	0	0	0	0	0	0	1
221710	P0DJ93	1	0	0	221710	Gene_ID	H. sapiens	221710	H. sapiens	SMIM13	small integral membrane protein 13				Nucleoplasm (Approved); Additional: Golgi apparatus;Nuclear membrane				0	0	0	0	0	0	0	0	0	0	0	0	0	0	0	0	0	0	0	0	1
27293	Q92485	1	1	0	27293	Gene_ID	H. sapiens	27293	H. sapiens	SMPDL3B	sphingomyelin phosphodiesterase acid like 3B	GO:0006685 sphingomyelin catabolic process;GO:0006684 sphingomyelin metabolic process;GO:0034122 negative regulation of toll-like receptor signaling pathway		Predicted secreted proteins	Cytosol (Approved); Additional: Golgi apparatus				0	0	0	0	0	0	0	0	0	1	0	0	0	0	0	0	0	0	0	0	2
6611	P52788	1	0	0	6611	Gene_ID	H. sapiens	6611	H. sapiens	SMS	spermine synthase	GO:0006597 spermine biosynthetic process;GO:0008215 spermine metabolic process;GO:0006596 polyamine biosynthetic process		Human disease related genes:Congenital malformations:Other congenital malformations; Enzymes; Disease related genes; ENZYME proteins:Transferases; Predicted intracellular proteins	Nuclear bodies (Approved); Additional: Cytosol	Spermine		(M5908)HALLMARK ANDROGEN RESPONSE; (M5935)HALLMARK FATTY ACID METABOLISM	1	0	0	1	0	0	0	1	0	0	0	0	1	0	0	1	0	0	0	0	1
9342	O95721	1	0	0	9342	Gene_ID	H. sapiens	9342	H. sapiens	SNAP29	synaptosome associated protein 29	GO:0016240 autophagosome membrane docking;GO:0031629 synaptic vesicle fusion to presynaptic active zone membrane;GO:0099500 vesicle fusion to plasma membrane		Human disease related genes:Congenital malformations:Congenital malformations of skin; Disease related genes; Predicted intracellular proteins	Cytosol (Supported); Additional: Centrosome				0	0	0	0	0	0	0	0	0	0	1	0	0	0	0	0	0	0	1	0	1
6622	P37840	1	1	0	6622	Gene_ID	H. sapiens	6622	H. sapiens	SNCA	synuclein alpha	GO:0035543 positive regulation of SNARE complex assembly;GO:0051585 negative regulation of dopamine uptake involved in synaptic transmission;GO:0051945 negative regulation of catecholamine uptake involved in synaptic transmission		Transporters:Transporter channels and pores; Disease related genes; Potential drug targets; Predicted intracellular proteins; Human disease related genes:Nervous system diseases:Neurodegenerative diseases		Resveratrol; Copper	(M275)PID ALPHA SYNUCLEIN PATHWAY	(M5945)HALLMARK HEME METABOLISM	0	0	0	1	0	0	0	0	1	0	1	0	0	0	0	0	0	0	1	0	2
6623	O76070	0	1	0	6623	Gene_ID	H. sapiens	6623	H. sapiens	SNCG	synuclein gamma	GO:0014059 regulation of dopamine secretion;GO:0048488 synaptic vesicle endocytosis;GO:0050433 regulation of catecholamine secretion		Transporters:Transporter channels and pores; Predicted intracellular proteins	Centrosome (Supported)			(M5905)HALLMARK ADIPOGENESIS	0	0	0	0	0	0	0	0	0	0	0	0	0	0	0	0	0	0	0	0	1
27044	Q7KZF4	1	0	0	27044	Gene_ID	H. sapiens	27044	H. sapiens	SND1	staphylococcal nuclease and tudor domain containing 1	GO:0010587 miRNA catabolic process;GO:0010586 miRNA metabolic process;GO:0034661 ncRNA catabolic process		Cancer-related genes; ENZYME proteins:Hydrolases; Enzymes; Predicted intracellular proteins	Cytosol (Enhanced)		(M195)PID CMYB PATHWAY		0	0	1	0	1	0	0	0	0	1	0	0	0	0	0	0	1	0	0	0	1
23020	O75643	1	1	0	23020	Gene_ID	H. sapiens	23020	H. sapiens	SNRNP200	small nuclear ribonucleoprotein U5 subunit 200	GO:0000388 spliceosome conformational change to release U4 (or U4atac) and U1 (or U11);GO:0000354 cis assembly of pre-catalytic spliceosome;GO:0000393 spliceosomal conformational changes to generate catalytic conformation		Enzymes; Disease related genes; Potential drug targets; ENZYME proteins:Hydrolases; Predicted intracellular proteins; Human disease related genes:Nervous system diseases:Eye disease	Nucleoplasm (Supported)				1	0	1	0	1	0	0	0	0	0	0	0	0	0	0	0	0	0	0	1	2
6645	Q13425	0	1	0	6645	Gene_ID	H. sapiens	6645	H. sapiens	SNTB2	syntrophin beta 2			Predicted intracellular proteins	Golgi apparatus;Plasma membrane (Supported); Additional: Nucleoplasm				0	0	0	0	0	0	0	0	0	0	0	0	0	0	0	0	0	0	0	0	1
28966	Q9Y343	1	1	0	28966	Gene_ID	H. sapiens	28966	H. sapiens	SNX24	sorting nexin 24	GO:0015031 protein transport;GO:0045184 establishment of protein localization;GO:0071705 nitrogen compound transport		Predicted intracellular proteins	Vesicles (Approved)			(M5906)HALLMARK ESTROGEN RESPONSE EARLY	0	0	0	0	0	0	0	0	0	0	0	0	0	0	0	0	0	0	0	0	2
81609	Q96L92	0	1	0	81609	Gene_ID	H. sapiens	81609	H. sapiens	SNX27	sorting nexin 27	GO:0001770 establishment of natural killer cell polarity;GO:0001767 establishment of lymphocyte polarity;GO:0099072 regulation of postsynaptic membrane neurotransmitter receptor levels		Transporters; Predicted intracellular proteins	Vesicles (Supported); Additional: Cytosol				0	0	0	0	0	0	0	0	0	0	0	0	0	0	0	0	0	0	0	0	1
6646	P35610	1	1	0	6646	Gene_ID	H. sapiens	6646	H. sapiens	SOAT1	sterol O-acyltransferase 1	GO:0042986 positive regulation of amyloid precursor protein biosynthetic process;GO:0010878 cholesterol storage;GO:0010742 macrophage derived foam cell differentiation		ENZYME proteins:Transferases; Enzymes; FDA approved drug targets:Small molecule drugs	Endoplasmic reticulum (Enhanced)	Ezetimibe; Hesperetin			0	0	0	1	0	0	0	0	0	0	0	0	1	0	0	0	0	0	0	0	2
6647	P00441	0	0	1	6647	Gene_ID	H. sapiens	6647	H. sapiens	SOD1	superoxide dismutase 1	GO:0099610 action potential initiation;GO:0060087 relaxation of vascular associated smooth muscle;GO:0044557 relaxation of smooth muscle		Enzymes; Disease related genes; Potential drug targets; Cancer-related genes:Candidate cancer biomarkers; Predicted intracellular proteins; ENZYME proteins:Oxidoreductases; Human disease related genes:Nervous system diseases:Neurodegenerative diseases	Cytosol;Nucleoplasm;Plasma membrane (Supported)	Dopamine; Isoprenaline; Zinc; 5-fluorouridine; S-oxy-L-cysteine; Arimoclomol; Cannabidiol; Medical Cannabis; Nabiximols; Zinc acetate; Zinc chloride; Zinc sulfate, unspecified form	(M285)PID HNF3A PATHWAY; (M200)PID ERA GENOMIC PATHWAY	(M5938)HALLMARK REACTIVE OXYGEN SPECIES PATHWAY; (M5910)HALLMARK PROTEIN SECRETION; (M5949)HALLMARK PEROXISOME	1	0	0	1	0	0	0	0	1	0	0	0	0	0	0	0	0	0	1	0	1
6648	P04179	1	1	0	6648	Gene_ID	H. sapiens	6648	H. sapiens	SOD2	superoxide dismutase 2	GO:0003068 regulation of systemic arterial blood pressure by acetylcholine;GO:0003069 acetylcholine-mediated vasodilation involved in regulation of systemic arterial blood pressure;GO:0003070 regulation of systemic arterial blood pressure by neurotransmitter		Enzymes; Disease related genes; Potential drug targets; Cancer-related genes:Candidate cancer biomarkers; Predicted intracellular proteins; Human disease related genes:Urinary system diseases:Kidney diseases; ENZYME proteins:Oxidoreductases; Human disease related genes:Endocrine and metabolic diseases:Diabetes	Mitochondria (Supported)	Benzylsulfonic acid; 3-Fluoro-L-tyrosine	(M136)PID FOXO PATHWAY	(M5938)HALLMARK REACTIVE OXYGEN SPECIES PATHWAY; (M5949)HALLMARK PEROXISOME; (M5941)HALLMARK UV RESPONSE UP	0	0	0	1	0	0	0	0	1	0	0	0	0	0	0	0	1	0	0	0	2
6652	Q00796	1	1	0	6652	Gene_ID	H. sapiens	6652	H. sapiens	SORD	sorbitol dehydrogenase	GO:0006060 sorbitol metabolic process;GO:0006062 sorbitol catabolic process;GO:0019407 hexitol catabolic process		Human disease related genes:Congenital disorders of metabolism:Congenital disorders of carbohydrate metabolism; Enzymes; Disease related genes; Potential drug targets; Predicted intracellular proteins; ENZYME proteins:Oxidoreductases	Cytosol (Approved)	NADH; Cp-166572, 2-Hydroxymethyl-4-(4-N,N-Dimethylaminosulfonyl-1-Piperazino)-Pyrimidine		(M5928)HALLMARK MYC TARGETS V2; (M5908)HALLMARK ANDROGEN RESPONSE; (M5907)HALLMARK ESTROGEN RESPONSE LATE	0	0	0	0	0	0	1	1	0	1	0	0	0	0	0	0	0	1	0	0	2
9552	O75391	1	1	0	9552	Gene_ID	H. sapiens	9552	H. sapiens	SPAG7	sperm associated antigen 7			Predicted intracellular proteins	Nucleoplasm (Supported)				0	0	0	0	0	0	0	0	0	0	0	0	0	0	0	0	0	0	0	0	2
10558	O15269	0	1	0	10558	Gene_ID	H. sapiens	10558	H. sapiens	SPTLC1	serine palmitoyltransferase long chain base subunit 1	GO:1904649 regulation of fat cell apoptotic process;GO:0046511 sphinganine biosynthetic process;GO:0006667 sphinganine metabolic process		Enzymes; Human disease related genes:Nervous system diseases:Other nervous and sensory system diseases; Disease related genes; ENZYME proteins:Transferases; Potential drug targets	Endoplasmic reticulum (Supported)	Pyridoxal phosphate; Serine			1	0	0	0	0	0	1	1	0	0	0	0	0	0	0	0	0	0	0	0	1
9517	O15270	0	1	0	9517	Gene_ID	H. sapiens	9517	H. sapiens	SPTLC2	serine palmitoyltransferase long chain base subunit 2	GO:0046511 sphinganine biosynthetic process;GO:0006667 sphinganine metabolic process;GO:1904502 regulation of lipophagy		Enzymes; Human disease related genes:Nervous system diseases:Other nervous and sensory system diseases; Disease related genes; ENZYME proteins:Transferases; Potential drug targets	Plasma membrane (Approved); Additional: Cell Junctions	Pyridoxal phosphate; Serine			1	0	0	0	0	0	1	1	0	0	0	0	0	0	0	0	0	0	0	0	1
6713	Q14534	1	1	0	6713	Gene_ID	H. sapiens	6713	H. sapiens	SQLE	squalene epoxidase	GO:0140042 lipid droplet formation;GO:0034389 lipid droplet organization;GO:0016126 sterol biosynthetic process		ENZYME proteins:Oxidoreductases; Predicted intracellular proteins; Enzymes; FDA approved drug targets:Small molecule drugs	Cytosol;Vesicles (Uncertain)	Naftifine; Terbinafine; Butenafine; Ellagic acid		(M5892)HALLMARK CHOLESTEROL HOMEOSTASIS; (M5901)HALLMARK G2M CHECKPOINT; (M5924)HALLMARK MTORC1 SIGNALING	0	0	0	0	0	0	0	0	0	0	0	0	0	0	0	0	0	0	0	1	2
6730	Q9UHB9	1	1	0	6730	Gene_ID	H. sapiens	6730	H. sapiens	SRP68	signal recognition particle 68	GO:0006614 SRP-dependent cotranslational protein targeting to membrane;GO:0006613 cotranslational protein targeting to membrane;GO:0045047 protein targeting to ER		Predicted intracellular proteins; Transporters:Primary Active Transporters	Cytosol (Supported)				1	0	0	0	0	0	0	0	0	0	0	0	0	0	0	0	0	0	0	0	2
6731	O76094	1	1	0	6731	Gene_ID	H. sapiens	6731	H. sapiens	SRP72	signal recognition particle 72	GO:0006614 SRP-dependent cotranslational protein targeting to membrane;GO:0006613 cotranslational protein targeting to membrane;GO:0045047 protein targeting to ER		Human disease related genes:Cardiovascular diseases:Hematologic diseases; Disease related genes; Potential drug targets; Predicted intracellular proteins; Transporters:Primary Active Transporters					1	0	0	0	0	0	0	0	0	0	0	0	0	0	0	0	0	0	0	0	2
10250	Q8IYB3	0	0	1	10250	Gene_ID	H. sapiens	10250	H. sapiens	SRRM1	serine and arginine repetitive matrix 1	GO:0048024 regulation of mRNA splicing, via spliceosome;GO:0050684 regulation of mRNA processing;GO:0043484 regulation of RNA splicing		Predicted intracellular proteins; Transporters:Primary Active Transporters	Nuclear speckles (Enhanced)				1	0	0	0	1	0	0	0	0	0	0	0	0	0	0	0	0	0	0	0	1
51593	Q9BXP5	0	1	0	51593	Gene_ID	H. sapiens	51593	H. sapiens	SRRT	serrate, RNA effector molecule	GO:0031053 primary miRNA processing;GO:0097150 neuronal stem cell population maintenance;GO:0046685 response to arsenic-containing substance		Predicted intracellular proteins	Nucleoplasm (Enhanced)				1	0	1	0	1	0	0	0	0	0	0	0	0	0	0	0	0	0	0	0	1
8683	Q13242	1	0	0	8683	Gene_ID	H. sapiens	8683	H. sapiens	SRSF9	serine and arginine rich splicing factor 9	GO:0048025 negative regulation of mRNA splicing, via spliceosome;GO:0050686 negative regulation of mRNA processing;GO:0000380 alternative mRNA splicing, via spliceosome		Predicted intracellular proteins	Nucleoplasm (Supported); Additional: Nucleoli				1	0	1	0	1	0	0	0	0	0	0	0	0	0	0	0	0	0	0	1	1
6741	P05455	0	1	0	6741	Gene_ID	H. sapiens	6741	H. sapiens	SSB	small RNA binding exonuclease protection factor La	GO:0071045 nuclear histone mRNA catabolic process;GO:0006409 tRNA export from nucleus;GO:0051031 tRNA transport		Predicted intracellular proteins	Nucleoplasm (Approved)			(M5926)HALLMARK MYC TARGETS V1	0	0	1	0	1	0	0	0	0	1	0	1	0	0	0	0	0	0	0	0	1
6742	Q04837	1	1	0	6742	Gene_ID	H. sapiens	6742	H. sapiens	SSBP1	single stranded DNA binding protein 1	GO:0090297 positive regulation of mitochondrial DNA replication;GO:1901860 positive regulation of mitochondrial DNA metabolic process;GO:0090296 regulation of mitochondrial DNA replication		Disease related genes; Human disease related genes:Nervous system diseases:Eye disease; Predicted intracellular proteins	Mitochondria (Supported)			(M5926)HALLMARK MYC TARGETS V1	0	0	0	0	0	0	0	0	0	0	0	0	0	0	0	0	0	0	0	0	2
29101	Q9NP77	0	1	0	29101	Gene_ID	H. sapiens	29101	H. sapiens	SSU72	SSU72 homolog, RNA polymerase II CTD phosphatase	GO:0006369 termination of RNA polymerase II transcription;GO:0006353 DNA-templated transcription termination;GO:0006378 mRNA polyadenylation		ENZYME proteins:Hydrolases; Enzymes; Predicted intracellular proteins	Cytosol;Nucleoplasm (Approved)				0	0	0	0	1	0	0	0	0	0	0	0	0	0	0	0	0	0	0	0	1
114790	Q8N1F8	0	1	0	114790	Gene_ID	H. sapiens	114790	H. sapiens	STK11IP	serine/threonine kinase 11 interacting protein	GO:0008104 protein localization;GO:0070727 cellular macromolecule localization;GO:0033036 macromolecule localization		Predicted intracellular proteins	Vesicles (Enhanced)		(M87)PID LKB1 PATHWAY		0	0	0	0	0	1	0	0	0	0	0	0	0	0	0	0	0	0	0	0	1
3925	P16949	1	1	1	3925	Gene_ID	H. sapiens	3925	H. sapiens	STMN1	stathmin 1	GO:0070494 regulation of thrombin-activated receptor signaling pathway;GO:0070495 negative regulation of thrombin-activated receptor signaling pathway;GO:1905098 negative regulation of guanyl-nucleotide exchange factor activity		Cancer-related genes:Candidate cancer biomarkers; Predicted intracellular proteins	Cytosol (Approved)		(M209)PID P38 GAMMA DELTA PATHWAY; (M14)PID AURORA B PATHWAY	(M5901)HALLMARK G2M CHECKPOINT; (M5925)HALLMARK E2F TARGETS; (M5937)HALLMARK GLYCOLYSIS	0	0	0	0	0	0	0	0	0	0	0	0	0	0	0	0	0	0	0	0	3
11075	Q93045	1	0	0	11075	Gene_ID	H. sapiens	11075	H. sapiens	STMN2	stathmin 2	GO:0031117 positive regulation of microtubule depolymerization;GO:0031115 negative regulation of microtubule polymerization;GO:0007019 microtubule depolymerization		Predicted intracellular proteins	Vesicles (Approved); Additional: Endoplasmic reticulum				0	0	0	0	0	0	0	0	0	0	0	0	0	0	0	0	0	0	0	0	1
85439	Q8WXE9	1	0	1	85439	Gene_ID	H. sapiens	85439	H. sapiens	STON2	stonin 2	GO:0072583 clathrin-dependent endocytosis;GO:0048488 synaptic vesicle endocytosis;GO:0140238 presynaptic endocytosis		Predicted intracellular proteins	Cytosol;Nucleoli (Approved)				0	0	0	0	0	0	0	0	0	0	1	0	0	0	0	0	0	0	0	0	2
3703	P46977	0	1	0	3703	Gene_ID	H. sapiens	3703	H. sapiens	STT3A	STT3 oligosaccharyltransferase complex catalytic subunit A	GO:0043686 co-translational protein modification;GO:0018279 protein N-linked glycosylation via asparagine;GO:0006487 protein N-linked glycosylation		Enzymes; Disease related genes; ENZYME proteins:Transferases; Potential drug targets; Human disease related genes:Congenital disorders of metabolism:Congenital disorders of glycan/glycoprotein metabolism; Cancer-related genes:Candidate cancer biomarkers; Transporters					1	0	0	0	0	0	1	0	0	0	1	0	0	0	0	0	0	0	0	0	1
23673	Q86Y82	1	1	0	23673	Gene_ID	H. sapiens	23673	H. sapiens	STX12	syntaxin 12	GO:0033344 cholesterol efflux;GO:0048278 vesicle docking;GO:0030301 cholesterol transport		Predicted intracellular proteins	Golgi apparatus;Nucleoplasm;Vesicles (Enhanced)			(M5910)HALLMARK PROTEIN SECRETION	0	0	0	0	0	0	0	0	0	0	1	0	0	0	0	0	0	0	1	0	2
8417	O15400	1	1	0	8417	Gene_ID	H. sapiens	8417	H. sapiens	STX7	syntaxin 7	GO:1902685 positive regulation of receptor localization to synapse;GO:1902683 regulation of receptor localization to synapse;GO:0001916 positive regulation of T cell mediated cytotoxicity		Predicted intracellular proteins	Lysosomes (Supported)			(M5910)HALLMARK PROTEIN SECRETION	0	0	0	0	0	0	0	0	0	0	1	0	0	0	0	0	0	0	1	0	2
9482	Q9UNK0	1	1	0	9482	Gene_ID	H. sapiens	9482	H. sapiens	STX8	syntaxin 8	GO:0045022 early endosome to late endosome transport;GO:0098927 vesicle-mediated transport between endosomal compartments;GO:0048278 vesicle docking		Predicted intracellular proteins	Vesicles (Approved); Additional: Cytosol				0	0	0	0	0	0	0	0	0	0	0	0	0	0	0	0	0	0	1	0	2
6613	P61956	1	1	0	6613	Gene_ID	H. sapiens	6613	H. sapiens	SUMO2	small ubiquitin like modifier 2	GO:0016925 protein sumoylation;GO:0032436 positive regulation of proteasomal ubiquitin-dependent protein catabolic process;GO:2000060 positive regulation of ubiquitin-dependent protein catabolic process		Predicted intracellular proteins	Nuclear bodies;Nucleoplasm (Approved)		(M115)PID REG GR PATHWAY		0	0	0	0	0	0	0	0	0	0	0	0	0	0	0	0	0	0	0	0	2
6612	P55854	0	1	0	6612	Gene_ID	H. sapiens	6612	H. sapiens	SUMO3	small ubiquitin like modifier 3	GO:0043392 negative regulation of DNA binding;GO:0016925 protein sumoylation;GO:0051101 regulation of DNA binding		Predicted intracellular proteins	Nuclear bodies;Nucleoplasm (Enhanced)				0	0	0	0	0	0	0	0	0	0	0	0	0	0	0	0	0	0	0	0	1
11198	Q9Y5B9	1	1	0	11198	Gene_ID	H. sapiens	11198	H. sapiens	SUPT16H	SPT16 homolog, facilitates chromatin remodeling subunit	GO:0006337 nucleosome disassembly;GO:0032986 protein-DNA complex disassembly;GO:0006368 transcription elongation by RNA polymerase II		Enzymes; Human disease related genes:Congenital malformations:Congenital malformations of the nervous system; Disease related genes; Peptidases:Metallopeptidases; Potential drug targets; Predicted intracellular proteins	Nucleoplasm (Supported); Additional: Nucleoli fibrillar center				1	0	0	1	0	0	0	0	0	0	0	0	0	0	0	0	0	0	0	0	2
94056	Q96A49	0	0	1	94056	Gene_ID	H. sapiens	94056	H. sapiens	SYAP1	synapse associated protein 1	GO:0038203 TORC2 signaling;GO:1990314 cellular response to insulin-like growth factor stimulus;GO:0048172 regulation of short-term neuronal synaptic plasticity		Predicted intracellular proteins	Golgi apparatus (Enhanced); Additional: Cytosol;Nucleoplasm				0	0	0	0	0	0	0	0	0	0	0	0	0	0	0	0	0	0	0	0	1
9144	O43760	1	1	0	9144	Gene_ID	H. sapiens	9144	H. sapiens	SYNGR2	synaptogyrin 2	GO:0048499 synaptic vesicle membrane organization;GO:0045055 regulated exocytosis;GO:0006887 exocytosis		Predicted intracellular proteins	Golgi apparatus (Approved)			(M5947)HALLMARK IL2 STAT5 SIGNALING; (M5909)HALLMARK MYOGENESIS	0	0	0	0	0	0	0	0	0	0	0	0	0	0	0	0	0	0	1	0	2
84447	Q86TM6	1	1	0	84447	Gene_ID	H. sapiens	84447	H. sapiens	SYVN1	synoviolin 1	GO:0002327 immature B cell differentiation;GO:0030970 retrograde protein transport, ER to cytosol;GO:1903513 endoplasmic reticulum to cytosol transport		Enzymes; Disease related genes; ENZYME proteins:Transferases; Potential drug targets; Transporters:Primary Active Transporters	Nucleoplasm (Supported); Additional: Endoplasmic reticulum;Plasma membrane				0	0	0	1	0	0	0	0	0	0	1	0	0	0	0	0	0	0	0	0	2
26099	Q7Z422	1	1	0	26099	Gene_ID	H. sapiens	26099	H. sapiens	SZRD1	SUZ RNA binding domain containing 1			Predicted intracellular proteins	Cytosol;Nucleoplasm (Approved)				0	0	0	0	0	0	0	0	0	0	0	0	0	0	0	0	0	0	0	0	2
10460	Q9Y6A5	1	0	0	10460	Gene_ID	H. sapiens	10460	H. sapiens	TACC3	transforming acidic coiled-coil containing protein 3	GO:0007091 metaphase/anaphase transition of mitotic cell cycle;GO:0044784 metaphase/anaphase transition of cell cycle;GO:0060236 regulation of mitotic spindle organization		Predicted intracellular proteins	Centriolar satellite;Cytosol;Mitotic spindle (Enhanced); Additional: Vesicles		(M242)PID AURORA A PATHWAY; (M71)PID ILK PATHWAY	(M5901)HALLMARK G2M CHECKPOINT; (M5925)HALLMARK E2F TARGETS	0	0	0	1	0	0	0	0	0	0	0	0	0	0	0	0	0	0	0	0	1
6892	O15533	0	1	0	6892	Gene_ID	H. sapiens	6892	H. sapiens	TAPBP	TAP binding protein	GO:0002398 MHC class Ib protein complex assembly;GO:0050822 peptide stabilization;GO:0050823 peptide antigen stabilization		Human disease related genes:Immune system diseases:Primary immunodeficiency; Disease related genes; Potential drug targets; Predicted intracellular proteins; Transporters:Accessory Factors Involved in Transport	Nucleoli;Plasma membrane (Approved); Additional: Mitochondria			(M5913)HALLMARK INTERFERON GAMMA RESPONSE; (M5932)HALLMARK INFLAMMATORY RESPONSE; (M5950)HALLMARK ALLOGRAFT REJECTION	1	0	0	1	0	0	0	0	0	0	0	0	0	0	0	0	0	0	0	0	1
23435	Q13148	1	1	0	23435	Gene_ID	H. sapiens	23435	H. sapiens	TARDBP	TAR DNA binding protein	GO:0071765 nuclear inner membrane organization;GO:0043922 negative regulation by host of viral transcription;GO:0061158 3'-UTR-mediated mRNA destabilization		Disease related genes; Human disease related genes:Nervous system diseases:Neurodegenerative diseases; Predicted intracellular proteins	Nucleoplasm (Enhanced)			(M5926)HALLMARK MYC TARGETS V1	0	0	0	1	1	0	0	0	0	0	0	0	0	0	0	0	0	0	1	0	2
80222	Q9BW92	0	1	0	80222	Gene_ID	H. sapiens	80222	H. sapiens	TARS2	threonyl-tRNA synthetase 2, mitochondrial	GO:0070159 mitochondrial threonyl-tRNA aminoacylation;GO:0006435 threonyl-tRNA aminoacylation;GO:0070127 tRNA aminoacylation for mitochondrial protein translation		Enzymes; ENZYME proteins:Ligase; Disease related genes; Potential drug targets; Human disease related genes:Congenital disorders of metabolism:Mitochondrial diseases; Predicted intracellular proteins	Cytosol;Nucleoplasm (Approved)	Threonine			1	0	1	0	0	0	0	1	0	0	0	1	0	0	0	0	0	0	0	0	1
83940	Q6P1N9	1	1	0	83940	Gene_ID	H. sapiens	83940	H. sapiens	TATDN1	TatD DNase domain containing 1	GO:0006259 DNA metabolic process;GO:0090304 nucleic acid metabolic process;GO:0006139 nucleobase-containing compound metabolic process		Predicted intracellular proteins	Nucleoplasm (Supported)				0	0	0	0	0	0	0	0	0	0	0	0	0	0	0	0	0	0	0	0	2
128387	Q17R31	0	1	0	128387	Gene_ID	H. sapiens	128387	H. sapiens	TATDN3	TatD DNase domain containing 3			Predicted intracellular proteins	Nucleoplasm (Approved); Additional: Focal adhesion sites;Golgi apparatus				0	0	0	0	0	0	0	0	0	0	0	0	0	0	0	0	0	0	0	0	1
9882	O60343	0	1	0	9882	Gene_ID	H. sapiens	9882	H. sapiens	TBC1D4	TBC1 domain family member 4	GO:0031339 negative regulation of vesicle fusion;GO:0031338 regulation of vesicle fusion;GO:0090630 activation of GTPase activity		Potential drug targets; Disease related genes; Transporters:Accessory Factors Involved in Transport; Predicted intracellular proteins	Cytosol (Enhanced)		(M247)PID INSULIN GLUCOSE PATHWAY; (M249)PID PI3KCI AKT PATHWAY		0	0	0	0	0	0	0	0	1	0	1	0	0	0	0	0	0	0	0	0	1
6902	O75347	0	1	0	6902	Gene_ID	H. sapiens	6902	H. sapiens	TBCA	tubulin folding cofactor A	GO:0007023 post-chaperonin tubulin folding pathway;GO:0007021 tubulin complex assembly;GO:0006457 protein folding		Predicted intracellular proteins	Microtubules (Supported); Additional: Nucleoli				0	0	0	0	0	0	0	0	0	0	1	0	0	0	0	0	1	0	0	0	1
79921	Q96EI5	1	0	0	79921	Gene_ID	H. sapiens	79921	H. sapiens	TCEAL4	transcription elongation factor A like 4			Predicted intracellular proteins					0	0	0	0	0	0	0	0	0	0	0	0	0	0	0	0	0	0	0	0	1
10915	O14776	1	1	0	10915	Gene_ID	H. sapiens	10915	H. sapiens	TCERG1	transcription elongation regulator 1	GO:0034244 negative regulation of transcription elongation by RNA polymerase II;GO:0032785 negative regulation of DNA-templated transcription, elongation;GO:0032968 positive regulation of transcription elongation by RNA polymerase II		Predicted intracellular proteins	Nucleoplasm (Enhanced)				1	0	0	0	1	0	0	0	0	0	0	0	0	0	0	0	0	0	0	0	2
[truncated: 122 more rows]

## Sheet: Enrichment
GroupID	Category	Term	Description	LogP	Log(q-value)	Genes	Symbols	InTerm_InList
[truncated: 460 more rows]
