# Supplementary material for: Exploring the anticancer mechanism of cardiac glycosides using proteome integral solubility alteration approach
Source: Cancer Med. 2024 Sep 30;13(18):e70252. doi: 10.1002/cam4.70252 (PMC11442762; doi:10.1002/cam4.70252)
Supplement: Supplementary file 5 — Table S4: [file CAM4-13-e70252-s008.xlsx]

## Sheet: Sheet1
name	Digitoxin_vs_DMSO_p.adj	Digoxin_vs_DMSO_p.adj	Ouabain_vs_DMSO_p.adj	Digitoxin_vs_DMSO_ratio	Digoxin_vs_DMSO_ratio	Ouabain_vs_DMSO_ratio	-LOG10(Digitoxin_vs_DMSO_p.adj)	-LOG10(Digoxin_vs_DMSO_p.adj)	-LOG10(Ouabain_vs_DMSO_p.adj)	Digitoxin Vina score	digoxin Vina score	Ouabain Vina score
RPS20	4.6e-05	3.28e-06	1.53e-05	0.511	1.01	0.855	4.33724	5.48413	4.81531	-7.4	-7.7	-5.6
TPM3	1.97e-05	1.44e-05	0.211	0.837	0.804	0.155	4.70553	4.84164	0.675718	-6.9	-7.6	-5.6
MAP7	0.000242	0.028	0.0105	1.37	0.58	0.981	3.61618	1.55284	1.97881	-7.3	-7.5	-5.8
NUSAP1	0.000177	7.16e-05	0.00213	0.919	0.989	0.855	3.75203	4.14509	2.67162	-7.9	-8.1	-5.9
BAD	0.00053	6.64e-05	0.54	0.907	1.17	0.142	3.27572	4.17783	0.267606	-7.5	-8.1	-6
UBAP2L	0.0476	1.5e-05	0.73	0.239	0.904	0.0514	1.32239	4.82391	0.136677	-7.9	-7.4	-6.1
RPL29	3.38e-06	3.79e-06	6.42e-05	0.803	0.845	0.666	5.47108	5.42136	4.19246	-7.2	-7.8	-6.1
CDV3	2.61e-06	1.2e-05	0.00969	2.23	1.51	0.729	5.58336	4.92082	2.01368	-7.4	-7.7	-6.2
MARCKSL1	3.42e-06	6.97e-06	0.00245	1.79	1.49	0.818	5.46597	5.15677	2.61083	-6.9	-7.3	-6.2
COMMD3	0.00267	0.00036	0.00664	-1	-1.31	-1.16	2.57349	3.4437	2.17783	-8.1	-8.2	-6.4
RPS10	0.000119	6.51e-06	4.42e-05	0.571	0.92	0.938	3.92445	5.18642	4.35458	-7.1	-8.1	-6.5
RPS24	2.65e-05	6.51e-06	8.01e-05	0.708	0.881	0.828	4.57675	5.18642	4.09637	-7.6	-7.8	-6.5
GEMIN8	0.000236	2.4e-05	0.0701	-1.2	-1.61	-0.517	3.62709	4.61979	1.15428	-7.6	-8.5	-6.5
KRT6A	0.0251	0.0481	0.0771	2.07	1.72	1.95	1.60033	1.31785	1.11295	-7.7	-8	-6.5
LASP1	1.86e-08	6.41e-07	4.42e-05	2.24	1.54	0.852	7.73049	6.19314	4.35458	-7.9	-7.7	-6.6
CALD1	0.00679	9.15e-05	0.00463	0.612	1.14	0.888	2.16813	4.03858	2.33442	-8	-8	-6.6
C18orf21	0.000166	6.81e-05	0.0199	1.77	1.9	-1.03	3.77989	4.16685	1.70115	-8	-8.5	-6.6
REEP6	2.65e-06	6.51e-06	0.00109	1.71	1.41	0.857	5.57675	5.18642	2.96257	-9.4	-8.6	-6.7
ZFAND3	0.0308	1.51e-05	0.938	-0.563	-1.91	-0.0256	1.51145	4.82102	0.0277972	-8.7	-7.8	-6.7
VDAC3	0.00107	3.91e-06	0.000394	0.329	0.892	0.543	2.97062	5.40782	3.4045	-8.8	-8.8	-6.7
CCDC43	9.91e-06	4.46e-05	0.00936	1.92	1.35	0.813	5.00393	4.35067	2.02872	-8.3	-7.8	-6.8
RPS16	0.000329	4.32e-06	1.53e-05	0.41	0.908	0.942	3.4828	5.36452	4.81531	-7.6	-7.9	-6.8
TFG	7.08e-07	3.6e-06	0.00143	1.74	1.52	0.655	6.14997	5.4437	2.84466	-7.7	-8.1	-6.8
KRT16	0.00687	0.0126	0.015	2.54	2.18	2.86	2.16304	1.89963	1.82391	-8	-8.6	-6.8
CD40	0.000357	8.68e-05	0.127	0.814	0.947	0.302	3.44733	4.06148	0.896196	-8.3	-8.4	-6.8
CALML5	7.03e-05	0.000608	0.293	2.86	1.96	0.557	4.15304	3.2161	0.533132	-9.4	-9.2	-6.8
CAV1	0.000447	6.51e-06	0.0146	0.544	1.07	0.394	3.34969	5.18642	1.83565	-8.3	-8.4	-6.9
BAX	6e-05	1.85e-05	0.0768	0.944	1.06	0.319	4.22185	4.73283	1.11464	-8.4	-8.8	-6.9
HDGFL2	1.51e-07	3.55e-07	1.53e-05	1.3	1.33	0.885	6.82102	6.44977	4.81531	-8.8	-8.5	-6.9
CYCS	3.12e-07	3.91e-06	6.6e-05	1.85	1.25	0.999	6.50585	5.40782	4.18046	-8.1	-9	-7
RPS5	0.000833	8.95e-06	0.000611	0.489	0.946	0.724	3.07935	5.04818	3.21396	-9.1	-8.8	-7
RPS15	0.000201	3.97e-06	0.000136	0.514	1.07	0.779	3.6968	5.40121	3.86646	-8	-9.1	-7
EIF4B	2.5e-05	1.28e-05	0.0418	1.12	1.15	0.389	4.60206	4.89279	1.37882	-8.3	-8.5	-7
CKS2	0.000947	0.000353	0.00259	-1.12	-1.24	-1.31	3.02365	3.45223	2.5867	-8.7	-8.3	-7
S100A10	0.00081	0.000135	0.0115	-1.57	-1.94	-1.32	3.09151	3.86967	1.9393	-8.8	-8.6	-7
CHMP5	4.02e-06	2.01e-05	0.00859	1.89	1.28	0.695	5.39577	4.6968	2.06601	-8.6	-8	-7.2
RPS18	6.42e-05	3.6e-06	1.53e-05	0.538	0.991	0.971	4.19246	5.4437	4.81531	-8.7	-8.8	-7.2
TP53I3	3.77e-05	8.88e-06	0.362	0.862	1.03	0.131	4.42366	5.05159	0.441291	-9.2	-9.2	-7.2
TMEM109	2.82e-06	5.4e-06	0.002	1.53	1.34	0.69	5.54975	5.26761	2.69897	-8.7	-8.7	-7.2
TACC3	1.19e-06	0.00022	0.00746	0.975	0.363	0.292	5.92445	3.65758	2.12726	-8.3	-7.8	-7.3
CAST	1.19e-06	3.91e-06	0.000517	1.64	1.39	0.807	5.92445	5.40782	3.28651	-8.5	-9.2	-7.4
RPS19	2.08e-05	3.6e-06	4.42e-05	0.543	0.861	0.677	4.68194	5.4437	4.35458	-9.1	-9.2	-7.4
RFC3	0.00128	6.22e-05	0.842	-1.04	-1.55	-0.0656	2.89279	4.20621	0.0746879	-9	-9.2	-7.4
HNRNPM	6.53e-05	1.11e-05	0.21	-1.06	-1.33	-0.244	4.18509	4.95468	0.677781	-8.6	-9.1	-7.4
IMMT	1.78e-06	4.32e-06	0.0115	-1.28	-1.09	-0.369	5.74958	5.36452	1.9393	-8.9	-8.9	-7.4
HIRIP3	6.81e-05	6.58e-05	0.00129	0.973	0.917	0.863	4.16685	4.18177	2.88941	-8.9	-8.5	-7.4
RPS25	5.09e-05	4.32e-06	1.53e-05	0.625	1.01	1.08	4.29328	5.36452	4.81531	-7.8	-8	-7.5
ACAP2	0.000407	3.13e-05	0.269	-1.34	-1.86	-0.359	3.39041	4.50446	0.570248	-8.3	-9.1	-7.5
ITGAE	2.15e-06	5.14e-06	0.00335	1.86	1.55	0.726	5.66756	5.28904	2.47496	-10.2	-10.1	-7.6
GNAI2	0.000118	6.43e-05	0.598	-0.855	-0.881	-0.0929	3.92812	4.19179	0.223299	-10.4	-9.3	-7.6
RING1	0.00143	0.000381	0.00399	-0.832	-0.968	-0.957	2.84466	3.41908	2.39903	-8.1	-9	-7.6
H1-10	0.000125	0.00021	0.00276	0.984	0.858	0.829	3.90309	3.67778	2.55909	-8.7	-9	-7.6
RPS3	1.96e-05	3.6e-06	1.53e-05	0.574	0.917	0.931	4.70774	5.4437	4.81531	-8.5	-9	-7.7
TP53RK	8.87e-06	4.42e-06	0.000245	0.813	0.944	0.647	5.05208	5.35458	3.61083	-9.4	-9.7	-7.7
OR10A5	5.87e-06	8.5e-06	0.00167	1.68	1.43	0.893	5.23136	5.07058	2.77728	-9.2	-9.7	-7.7
HTRA2	5.83e-05	1.75e-05	0.71	0.865	0.978	0.0608	4.23433	4.75696	0.148742	-9.1	-9.7	-7.7
MT-CO3	0.000192	0.00108	0.0243	-1.89	-1.38	-1.07	3.7167	2.96658	1.61439	-9.7	-9.7	-7.7
ACTG1	1.87e-05	5.7e-06	0.0415	-0.77	-0.949	-0.253	4.72816	5.24413	1.38195	-9.8	-9.2	-7.7
IMP3	1.37e-05	2.37e-05	0.00417	1.66	1.36	0.88	4.86328	4.62525	2.37986	-8.8	-8.5	-7.8
GNAI3	1.39e-05	4.6e-06	0.0129	-0.768	-0.953	-0.32	4.85699	5.33724	1.88941	-9.3	-9.2	-7.8
PRCC	5.57e-05	0.000248	0.142	1.23	0.92	-0.326	4.25414	3.60555	0.847712	-8	-8.6	-7.8
CNPY3	6.43e-06	8.45e-06	0.00234	1.56	1.36	0.8	5.19179	5.07314	2.63078	-9.3	-9.7	-7.8
GTF2H2	0.0159	0.000188	0.53	-1.15	-2.3	-0.334	1.7986	3.72584	0.275724	-8.1	-10	-7.9
IRS4	1.18e-05	1.53e-05	0.418	-0.818	-0.703	-0.0892	4.92812	4.81531	0.378824	-8.9	-8.8	-7.9
HNRNPK	8.1e-06	6.42e-05	0.0336	-0.94	-0.601	-0.281	5.09151	4.19246	1.47366	-9.3	-9.8	-7.9
RPS2	1.32e-05	5.14e-06	1.53e-05	0.8	0.95	1.13	4.87943	5.28904	4.81531	-10	-9.3	-8
GOT2	9.61e-09	3.55e-07	8.01e-05	2.67	1.77	0.812	8.01728	6.44977	4.09637	-10.3	-9.1	-8.1
TP53	1.97e-05	0.000164	0.496	-1.25	-0.829	-0.128	4.70553	3.78516	0.304518	-9.9	-10.3	-8.1
ACTN2	0.441	0.00727	0.00805	0.333	1.33	1.82	0.355561	2.13847	2.0942	-10.3	-9.9	-8.1
ABHD11	0.0244	0.000248	0.0303	-1.09	-2.28	-1.34	1.61261	3.60555	1.51856	-9.1	-9.5	-8.1
HINT3	2.51e-05	8.01e-05	0.001	-0.904	-0.693	-0.699	4.60033	4.09637	3	-9.1	-8.9	-8.1
IDH1	2.87e-06	8.95e-06	0.709	-0.885	-0.654	0.036	5.54212	5.04818	0.149354	-9.7	-9.9	-8.1
SLC44A2	6.97e-05	1.53e-05	0.247	0.973	1.16	0.209	4.15677	4.81531	0.607303	-9.1	-9.2	-8.1
RECQL	0.00092	6.64e-06	0.00626	0.401	0.869	0.394	3.03621	5.17783	2.20343	-9.8	-10.5	-8.2
SEC23A	0.000676	7.31e-06	0.551	-0.605	-1.21	-0.0963	3.17005	5.13608	0.258848	-10	-9.1	-8.2
NACA2	0.00488	1.29e-05	0.435	0.614	1.48	0.176	2.31158	4.88941	0.361511	-8.6	-9	-8.2
EPN2	1.97e-05	1.84e-05	0.00197	1.06	0.975	0.69	4.70553	4.73518	2.70553	-9.7	-9.4	-8.2
MATK	0.000412	2.97e-05	0.00342	0.954	1.34	0.936	3.3851	4.52724	2.46597	-9.4	-10	-8.3
EIF3C	0.016	2.94e-05	0.785	-0.409	-1.08	-0.0547	1.79588	4.53165	0.10513	-8.8	-9.4	-8.3
MAGED1	0.228	1.23e-05	0.176	-0.182	-1.25	-0.253	0.642065	4.91009	0.754487	-9.2	-9.4	-8.3
MCM7	0.000104	6.66e-06	0.0868	-0.694	-1.08	-0.246	3.98297	5.17653	1.06148	-10.1	-9.6	-8.3
CASP3	0.000315	0.000105	0.591	0.952	1.06	0.122	3.50169	3.97881	0.228413	-9.7	-9.3	-8.3
REEP5	2.61e-06	3.6e-06	0.00259	1.51	1.57	0.646	5.58336	5.4437	2.5867	-9.8	-9.5	-8.3
SORD	1.51e-07	3.6e-06	0.000675	1.65	1.07	0.535	6.82102	5.4437	3.1707	-9.8	-10.5	-8.4
CTSA	6.68e-05	6.66e-06	0.036	-1.01	-1.45	-0.433	4.17522	5.17653	1.4437	-9.9	-9.5	-8.4
SQLE	0.00149	9.18e-05	0.876	-1.31	-1.88	0.0671	2.82681	4.03716	0.0574959	-10.1	-10.7	-8.4
GFM1	0.000105	3.79e-06	0.0561	-0.561	-1.09	-0.228	3.97881	5.42136	1.25104	-9.1	-9.4	-8.4
ITGB1	2.34e-05	8.15e-06	0.242	0.831	0.936	0.149	4.63078	5.08884	0.616185	-9.6	-10.3	-8.5
ANXA2	7.08e-07	1.59e-06	4.85e-05	-1.34	-1.35	-0.861	6.14997	5.7986	4.31426	-10	-10.6	-8.5
SLC44A1	2.52e-05	1.18e-05	0.0424	1.09	1.14	0.378	4.5986	4.92812	1.37263	-10.1	-10.6	-8.5
IGF2BP1	0.000126	7.87e-05	0.687	-1.02	-1.03	0.0874	3.89963	4.10403	0.163043	-9.5	-9.9	-8.5
PAK2	1.19e-06	2.2e-05	0.0255	1.3	0.683	0.291	5.92445	4.65758	1.59346	-10.5	-10.7	-8.6
VDAC1	0.0242	6.51e-06	0.00427	0.236	0.944	0.452	1.61618	5.18642	2.36957	-9.9	-9.8	-8.6
AKT2	0.00484	0.00119	0.101	-0.852	-1.03	-0.528	2.31515	2.92445	0.995679	-10	-10.7	-8.6
TTK	6.91e-06	7.28e-06	0.000219	-0.866	-0.797	-0.67	5.16052	5.13787	3.65956	-9.9	-10.1	-8.6
ELAVL1	1.39e-05	4.24e-05	0.131	-0.784	-0.591	-0.167	4.85699	4.37263	0.882729	-9.7	-9.9	-8.6
DDX5	0.000272	3.4e-05	0.631	-0.977	-1.26	0.111	3.56543	4.46852	0.199971	-10.1	-10.3	-8.7
RRM2	1.03e-05	6.51e-06	0.0262	0.872	0.912	0.29	4.98716	5.18642	1.5817	-10.1	-10.2	-8.7
PLK1	0.000318	0.0224	0.223	-1.11	-0.516	0.317	3.49757	1.64975	0.651695	-10.7	-10.4	-8.7
PAK1	1.93e-05	0.000251	0.0109	1.5	0.927	0.699	4.71444	3.60033	1.96257	-10.4	-10.8	-8.7
ATG9A	0.00143	7.28e-06	0.144	-0.527	-1.18	-0.23	2.84466	5.13787	0.841638	-10.2	-10.5	-8.8
TSPAN7	0.00213	0.000291	0.539	1.06	1.37	0.208	2.67162	3.53611	0.268411	-8.9	-9.3	-8.8
PRKDC	0.000175	2.64e-05	0.671	-0.819	-1.03	-0.0774	3.75696	4.5784	0.173277	-10.6	-10.7	-8.8
PRKAA2	0.00111	1.43e-05	0.049	-0.515	-0.949	-0.313	2.95468	4.84466	1.3098	-9.5	-9.6	-8.9
ROR1	8.04e-06	1.17e-05	0.00797	2.27	1.91	0.96	5.09474	4.93181	2.09854	-10.4	-9.9	-9
STON2	0.00273	0.0497	0.00101	1	0.539	1.64	2.56384	1.30364	2.99568	-11.1	-10.8	-9
USP43	7.13e-06	4.54e-06	1.53e-05	0.81	0.891	1	5.14691	5.34294	4.81531	-10	-10.7	-9
FASN	4.94e-05	4.56e-06	0.0243	-0.805	-1.27	-0.367	4.30627	5.34104	1.61439	-12.3	-11.3	-9.1
ALDH18A1	2.03e-07	1.43e-06	0.0144	-1.65	-1.42	-0.321	6.6925	5.84466	1.84164	-11	-10.3	-9.2
MARS1	1.35e-05	3.6e-06	0.185	-1.23	-1.68	-0.224	4.86967	5.4437	0.732828	-11	-11.2	-9.2
HECTD3	0.00182	8.64e-05	0.186	-1.1	-1.66	-0.447	2.73993	4.06349	0.730487	-10.4	-11.3	-9.3
DICER1	0.000194	5.08e-05	0.331	-0.847	-0.976	-0.179	3.7122	4.29414	0.480172	-10.3	-10.6	-9.3
CYFIP2	0.014	0.00056	0.5	-1.11	-1.83	-0.335	1.85387	3.25181	0.30103	-10.7	-10.8	-9.5
ITGA6	0.00072	0.00261	0.778	0.914	0.715	0.0734	3.14267	2.58336	0.10902	-11.8	-11.5	-9.5
RRM2B	6.15e-05	1.41e-05	0.106	0.922	1.09	0.281	4.21112	4.85078	0.974694	-9.9	-9.8	-9.5
OMA1	1.33e-06	3.6e-06	0.000611	2.32	2.06	1.12	5.87615	5.4437	3.21396	-10.3	-10.4	-9.6
CAD	0.000129	5.14e-06	0.0444	-0.732	-1.31	-0.33	3.88941	5.28904	1.35262	-12.3	-11.2	-10
TDRKH	0.000569	0.00064	0.00593	-1.03	-0.961	-0.947	3.24489	3.19382	2.22695	-9.7	-10.8	-10.1
ACLY	0.000358	6.64e-06	0.054	-0.479	-0.898	-0.237	3.44612	5.17783	1.26761	-12.1	-11.3	-10.4
WDR11	0.00356	0.00157	0.0551	-1.89	-2.08	-1.34	2.44855	2.8041	1.25885	-15	-11.9	-10.8
KLHL4	0.000143	1.11e-05	0.00392	-1.36	-1.91	-1.1	3.84466	4.95468	2.40671	-12.9	-12.9	-12.6
HNRNPR	1.19e-06	6.51e-06	0.908	-1.47	-0.996	-0.0161	5.92445	5.18642	0.0419142	-9.5	-10.3	-9.6
DENR	2.98e-05	0.00475	0.416	0.916	0.388	0.12	4.52578	2.32331	0.380907	-7.6	-7.7	-6.5
ENSA	4.09e-06	5.98e-05	0.0494	2.7	1.55	0.639	5.38828	4.2233	1.30627	-7	-7.5	-6.2
PRPSAP2	7.08e-07	5.14e-06	0.000832	0.976	0.688	0.401	6.14997	5.28904	3.07988	-9.3	-9.8	-8.5
SPAG7	3.24e-06	2.48e-05	0.137	2.23	1.4	0.358	5.48945	4.60555	0.863279	-8.2	-8.6	-6.7
FLOT1	1.22e-05	0.00853	0.0624	-1.1	-0.357	-0.296	4.91364	2.06905	1.20482	-8.6	-8.4	-6.8
SRP72	5.09e-06	7.06e-06	0.387	-1.05	-0.922	-0.104	5.29328	5.1512	0.412289	-9.8	-9.4	-8.1
GLUD1	1.51e-07	8.38e-07	4.42e-05	1.61	1.37	0.804	6.82102	6.07676	4.35458	-11	-10.6	-8.8
NEFL	9.86e-06	0.00669	0.0342	-0.786	-0.254	-0.24	5.00612	2.17457	1.46597	-7.8	-7.7	-6.4
PFKM	8.1e-06	0.0154	0.0408	0.778	0.208	0.219	5.09151	1.81248	1.38934	-9.2	-9.6	-8.4
HNRNPA1	9.61e-06	0.00338	0.13	-0.831	-0.301	-0.164	5.01728	2.47108	0.886057	-9.9	-9.7	-8
H1-4	2.23e-07	3.01e-06	3.59e-05	1.32	1.04	0.78	6.6517	5.52143	4.44491	-9	-8.6	-6.8
PABPC1	9.1e-06	0.00293	0.141	-0.777	0.286	0.148	5.04096	2.53313	0.850781	-8.9	-9	-8.1
IMPDH2	1.69e-06	3.21e-05	0.116	0.775	0.405	0.115	5.77211	4.49349	0.935542	-10.4	-10	-7.5
STMN1	5.81e-07	3.6e-06	0.00162	1.84	1.49	0.644	6.23582	5.4437	2.79048	-6.9	-7.6	-5.9
PGAM1	1.94e-06	0.000441	0.912	1.08	0.396	0.0124	5.7122	3.35556	0.0400052	-9.2	-9.1	-7.9
SCP2	2.45e-06	0.00391	0.447	0.941	0.256	-0.0717	5.61083	2.40782	0.349692	-9.4	-8.7	-8.2
HNRNPA2B1	3.38e-06	9.7e-06	0.0172	-1.01	-0.761	-0.309	5.47108	5.01323	1.76447	-8.6	-9.2	-7.7
PTBP1	1.19e-06	2.01e-05	0.115	-1.1	-0.58	-0.153	5.92445	4.6968	0.939302	-9.7	-10.3	-8.8
HNRNPH1	3.96e-06	0.00129	0.0546	-0.918	-0.331	-0.209	5.4023	2.88941	1.26281	-9.1	-9	-7.8
NT5C2	7.85e-06	0.000397	0.217	0.934	0.455	0.143	5.10513	3.40121	0.66354	-10.8	-11.2	-10.4
HNRNPA3	2.52e-06	1.49e-05	0.101	-1.39	-0.897	-0.237	5.5986	4.82681	0.995679	-9.5	-8.8	-8.1
NDUFA6	0.00045	4.32e-06	0.226	-1.15	-2.64	-0.343	3.34679	5.36452	0.645892	-9.1	-9	-7.6
UBE2L3	1.87e-06	5.85e-06	0.047	1.43	1.12	0.292	5.72816	5.23284	1.3279	-7.9	-7.9	-6.6
SRSF9	7.61e-06	0.000192	0.0119	-1.05	-0.562	-0.399	5.11862	3.7167	1.92445	-9.1	-10	-8.5
PABPC4	1.33e-06	0.00185	0.401	-1.03	-0.286	0.0777	5.87615	2.73283	0.396856	-9.3	-9.2	-7.9
SF3B4	3.04e-05	0.163	0.000253	-0.877	-0.156	-0.877	4.51713	0.787812	3.59688	-9.8	-10.5	-7.9
UAP1L1	0.000266	8.15e-06	0.0664	-1.47	-2.47	-0.653	3.57512	5.08884	1.17783	-11.1	-11.5	-9.1
WDR44	1.19e-06	0.00123	0.675	1.1	0.315	-0.0414	5.92445	2.91009	0.170696	-10.3	-10.9	-9.5
NIPBL	4.95e-05	3.6e-06	0.327	-1.95	-3.74	-0.333	4.30539	5.4437	0.485452	-8.5	-9	-7.6
TMEM205	4.09e-06	3.6e-06	0.00346	1.05	1.3	0.467	5.38828	5.4437	2.46092	-9.3	-10.2	-8.1
SZRD1	2.23e-06	7.34e-06	0.119	2.08	1.53	0.322	5.6517	5.1343	0.924453	-7.5	-7.9	-7
PABPN1	2.23e-05	0.142	0.795	-0.929	-0.165	-0.0392	4.6517	0.847712	0.0996329	-8.2	-9.1	-7.2
C1orf52	4.09e-06	9.79e-06	0.138	1.33	1.03	0.222	5.38828	5.00922	0.860121	-7.3	-8	-6.1
PCNP	3.48e-07	4.42e-06	0.000781	1.55	1.03	0.587	6.45842	5.35458	3.10735	-7.8	-8.2	-6.9
ARPC1A	2.45e-06	6.8e-05	0.351	1.15	0.574	0.105	5.61083	4.16749	0.454693	-11.5	-10.6	-11.2
STMN2	1.75e-05	0.194	0.0595	1.33	0.196	-0.387	4.75696	0.712198	1.22548	-7.6	-7.6	-6.2
EFHD2	1.51e-07	6.51e-06	0.00378	1.64	0.835	0.409	6.82102	5.18642	2.42251	-8.1	-8.7	-6.3
AIF1L	1.87e-05	0.000941	0.402	1.08	0.548	-0.134	4.72816	3.02641	0.395774	-8.1	-8.6	-7.5
CHMP4A	8.33e-07	3.73e-06	0.000808	2.16	1.75	0.915	6.07935	5.42829	3.09259	-7.7	-7.5	-5.8
CHMP4B	1.87e-06	5.17e-06	0.00244	1.89	1.52	0.758	5.72816	5.28651	2.61261	-7.8	-7.4	-6
POFUT1	2.61e-06	9.77e-05	0.217	1.36	0.663	0.17	5.58336	4.01011	0.66354	-10	-11	-9.5
VPS45	9.15e-05	5.14e-06	0.774	-1.08	-1.84	0.0648	4.03858	5.28904	0.111259	-10.9	-11.1	-9.3
FARSB	6.3e-06	0.000657	0.687	-0.814	-0.352	-0.0405	5.20066	3.18243	0.163043	-8.8	-9.4	-8.4
SIRT3	0.000942	1.16e-05	0.141	-1.01	-1.89	-0.418	3.02595	4.93554	0.850781	-10.7	-10.6	-8.5
ECHDC1	7.46e-06	0.00394	0.18	1.25	0.42	0.205	5.12726	2.4045	0.744727	-8.6	-9.6	-8.2
INTS13	0.000174	6.36e-06	0.138	-1.61	-2.8	-0.516	3.75945	5.19654	0.860121	-9.5	-9.3	-7.9
CFDP1	3.21e-07	5.75e-06	0.0243	1.98	1.18	0.368	6.49349	5.24033	1.61439	-8.6	-8	-7.3
PTBP2	7.85e-06	0.000214	0.258	-1.09	-0.58	-0.153	5.10513	3.66959	0.58838	-8.8	-8.7	-7.5

## Sheet: Sheet2
GOT2								GLUD1
CurPocket	Vina	Cavity	Center	Docking size				CurPocket	Vina	Cavity	Center	Docking size
ID	score	volume (Å3)	(x, y, z)	(x, y, z)				ID	score	volume (Å3)	(x, y, z)	(x, y, z)
C2	-11.2	1283	122, 139, 121	33, 33, 33				C1	-11	53566	132, 119, 123	33, 33, 33
C5	-10.9	1072	138, 119, 125	33, 33, 33				C2	-10.6	12754	108, 131, 123	33, 33, 33
C1	-10.4	1394	126, 108, 121	33, 33, 33				C5	-9.9	1036	131, 150, 101	33, 33, 33
C3	-8.8	1252	124, 124, 144	33, 33, 33				C3	-7.8	2866	124, 124, 92	33, 33, 33
C4	-8.5	1239	91, 128, 124	33, 33, 33				C4	-5.9	2727	123, 124, 154	33, 33, 33
