# Supplementary material for: Exploring the anticancer mechanism of cardiac glycosides using proteome integral solubility alteration approach
Source: Cancer Med. 2024 Sep 30;13(18):e70252. doi: 10.1002/cam4.70252 (PMC11442762; doi:10.1002/cam4.70252)
Supplement: Supplementary file 6 — Table S5: [file CAM4-13-e70252-s011.xlsx]

## Sheet: report.pg_matrix
Protein.Group	Protein.Ids	Protein.Names	Genes	First.Protein.Description	intact_Ouabain1	intact_Ouabain2	intact_Ouabain3	intact_DMSO1	intact_DMSO2	intact_DMSO3	intact_Digitoxin1	intact_Digitoxin2	intact_Digitoxin3	intact_Digoxin1	intact_Digoxin2	intact_Digoxin3	lysates_Ouabain1	lysates_Ouabain2	lysates_Ouabain3	lysates_DMSO1	lysates_DMSO2	lysates_DMSO3	lysates_Digitoxin1	lysates_Digitoxin2	lysates_Digitoxin3	lysates_Digoxin1	lysates_Digoxin2	lysates_Digoxin3
A0A0B4J2D5;P0DPI2	P0DPI2;A0A0B4J2D5	GAL3A_HUMAN;GAL3B_HUMAN	GATD3;GATD3B	Putative glutamine amidotransferase-like class 1 domain-containing protein 3B, mitochondrial	4200000	4770000	4410000	5660000	6050000	5240000	5920000	4850000	3990000	4300000	4920000	4040000	4090000	3490000	4450000	3830000	4910000	4460000	7790000	7560000	8500000	7550000	7200000	7390000
A0A0J9YWL9	A0A0J9YWL9	TX13C_HUMAN	TEX13C	Putative testis-expressed protein 13C	211040	223405	142473	447047	501109	519021				340387			717245	866698	709536	917605	976249	703179	360322	524519	497310	602773	455961	596911
A0A2Z4LIS9	A0A2Z4LIS9	FXO3B_HUMAN	FOXO3B	Forkhead box protein O3B	560660	677072	349490	323638	319190	450778		799442	717942	456226	318126	411253							284096				341069
A0AVT1	A0AVT1	UBA6_HUMAN	UBA6	Ubiquitin-like modifier-activating enzyme 6	1520000			798013	609833	706789							1080000	1160000	1140000	1330000	1220000	1250000	967154	1050000	957891	914113	816571	822437
A0FGR8	A0FGR8	ESYT2_HUMAN	ESYT2	Extended synaptotagmin-2				594656									506385	449418	400673	465989	396643	460503		334514	327642	432900		205111
A0MZ66	A0MZ66	SHOT1_HUMAN	SHTN1	Shootin-1	2090000	2030000	1920000	2510000	2310000	2620000	1900000	2160000	2170000	1920000	1820000	2100000	953211	929961	761135	872584	812414	879435	793569	895461	967698	764627	781388	744184
A1L0T0	A1L0T0	HACL2_HUMAN	ILVBL	2-hydroxyacyl-CoA lyase 2	687318	1140000	1140000	1080000	1030000	1190000	767611		952423		512278	653888	1250000	1100000	1190000	947814	943921	1070000	1170000	1060000	1190000	1010000	1180000	1140000
A2RU67	A2RU67	F234B_HUMAN	FAM234B	Protein FAM234B		170629	129916	200666	209059	113656	115183	100333	240002				179198	190177	207195	159288	229069	165674	249025	256892	242044	233565	274873	295285
A2RUC4	A2RUC4	TYW5_HUMAN	TYW5	tRNA wybutosine-synthesizing protein 5													432006	407635	322354	292219	395551	389136	379635	372803	375703	379220	362733	489936
A2VDF0	A2VDF0	FUCM_HUMAN	FUOM	Fucose mutarotase	394471	475963	92045.4	421238	326580	656356	741538	171518	560169	315827	431611	393660	253634	170034	178840	127283	147053	160150	412675	248424	293925	288707	428151	447156
A4D1P6	A4D1P6	WDR91_HUMAN	WDR91	WD repeat-containing protein 91				583806	583064	480269							382099	362094	279002	507541	404062	410282	327342	334893	271281	252966	142794	250051
A4D1S0	A4D1S0	KLRG2_HUMAN	KLRG2	Killer cell lectin-like receptor subfamily G member 2	121365	114116	109457	154137	196362	286828		43718.8			101797		170856	188544	200801	180962	181130	248206	157196	141052	157511	99004.1	114108	156350
A5A3E0;P0CG38;P0CG39;Q6S8J3	H3BUK9;Q6S8J7;A0A0A6YYL3;Q6S8J3;A6NI47;A0JP26;Q6S545;A5A3E0;P0CG38;P0CG39;B2RU33;Q6S5H5	POTEE_HUMAN;POTEF_HUMAN;POTEI_HUMAN;POTEJ_HUMAN	POTEE;POTEF;POTEI;POTEJ	POTE ankyrin domain family member F		2170000	2010000	4720000	3450000	3270000	2330000		1880000	1780000	2250000	2600000	4510000	11000000	11100000	7210000	6570000	7070000	4230000	4930000	5060000	3920000	3700000	3630000
A5PLL7	A5PLL7	PDES1_HUMAN	PEDS1	Plasmanylethanolamine desaturase 1	268102	454999	478856	540303	621011	638471	396328	407446	354242	282178	403316	252332	647710	444485	623925	413913	528210	431665	713015	709556	691249	757122	798103	1050000
A5YKK6	A5YKK6	CNOT1_HUMAN	CNOT1	CCR4-NOT transcription complex subunit 1	827793			917034	730666	813235				590113	1690000		1090000	1050000	916456	1120000	914937	969513	485840	620493	518496	482935	301396	388826
A6NC57	A6NC57	ANR62_HUMAN	ANKRD62	Ankyrin repeat domain-containing protein 62											962283
A6NCE7;Q9GZQ8	Q9GZQ8;A6NCE7	MLP3B_HUMAN;MP3B2_HUMAN	MAP1LC3B;MAP1LC3B2	Microtubule-associated proteins 1A/1B light chain 3 beta 2	256624	334607	410335	721663	684616	753419	766870		335466	820604	934261	593694	1590000	412524	1370000	387114	358385	307098	491051	692136	662347	703521	1680000	513511
A6NDB9	A6NDB9	PALM3_HUMAN	PALM3	Paralemmin-3	75073.4			348778	277437	258505				83571.8	174964		147807		110957	112176	119225	82072.3	210292	212529	136702	215584	197645	187547
A6NDG6	A6NDG6	PGP_HUMAN	PGP	Glycerol-3-phosphate phosphatase	7210000	6690000	5820000	5850000	6050000	5690000	9680000	5810000	6850000	5460000	9000000	7260000	8760000	8170000	9310000	6900000	8420000	7660000	14200000	13500000	13800000	12400000	12700000	12800000
A6NDU8	A6NDU8	RIMC1_HUMAN	RIMOC1	RAB7A-interacting MON1-CCZ1 complex subunit 1													177546	144786		205569	166691	159638	101716	136656	101058	104070	106984	79330.9
A6NHL2	A6NHL2	TBAL3_HUMAN	TUBAL3	Tubulin alpha chain-like 3	533631	686549	811974	1150000	1030000	984332	775234		761699	876225	723534	683766	1290000	1270000	1560000	1370000	1530000	1570000	1430000	1330000	1440000	1280000	1380000	1180000
A6NHX0	A6NHX0	CAST2_HUMAN	CASTOR2	Cytosolic arginine sensor for mTORC1 subunit 2				321866		541263							293758	308722	265457	228970	241321	289403	285278	323403	316984	277517	289021	208560
A6NIH7;Q13432	A6NIH7;Q13432	U119A_HUMAN;U119B_HUMAN	UNC119;UNC119B	Protein unc-119 homolog B	526321	425901	591601	477209	500028	402891	1490000	441170	407483	443294	541163	1400000	564975	589138	528874	686477	651026	739345	448888	604079	533799	428581	358113	286422
A6NKD9	A6NKD9	CC85C_HUMAN	CCDC85C	Coiled-coil domain-containing protein 85C	96329.2	100728	134618	133534	236447	228148	74270.7	105780		133562	73545.3	59737.1	144170	152600	165144	150660	168565	187204	178796	204610	199027	186530	202247	172504
A8MWD9;P62308	A8MWD9;P62308	RUXGL_HUMAN;RUXG_HUMAN	SNRPG;SNRPGP15	Putative small nuclear ribonucleoprotein G-like protein 15	670517	910817	580466	702067	633956	419133	1220000	323893	929226	1290000	1610000	1560000	1540000	1820000	1750000	2110000	2760000	1830000	1820000	2050000	1990000	2770000	2230000	2400000
A8MWL7;Q9NUH8	Q9NUH8;A8MWL7	TM14B_HUMAN;TM14D_HUMAN	TMEM14B;TMEM14DP	Transmembrane protein 14DP					158762
A8MXV4	A8MXV4	NUD19_HUMAN	NUDT19	Acyl-coenzyme A diphosphatase NUDT19	848176	556070	818550	1240000	1090000	1190000	1200000	1250000	1120000	1440000	1450000	989922	617900	470944	445493	438214	524007	632048		385234	509650		319186
B2RUZ4	B2RUZ4	SMIM1_HUMAN	SMIM1	Small integral membrane protein 1	633357	661982	655138	680522	583235	514989	581496	557959	550825	479700	521922	406681		229839	282714			97539.2	447453	349185	498878	471407	194163	407274
E9PAV3	E9PAV3	NACAM_HUMAN	NACA	Nascent polypeptide-associated complex subunit alpha, muscle-specific form	27600000	31300000	29600000	49200000	52000000	56800000	35100000	29800000	35700000	37600000	32900000	36100000	65000000	57800000	61300000	31700000	45300000	41800000	77400000	77500000	83400000	78000000	85500000	96800000
E9PRG8	E9PRG8	CK098_HUMAN	C11orf98	Uncharacterized protein C11orf98	742787	682795	498610	164896	256293	120756	1540000	955136	1090000	456891	1710000	1460000	2050000	2150000	2520000	1560000	1960000	1850000	2120000	2050000	2070000	2850000	2750000	2320000
L0R819	L0R819	ASURF_HUMAN	ASDURF	ASNSD1 upstream open reading frame protein	981084	891871	1040000	1510000	1630000	1710000	697419	1530000	797563	1460000	546511	519848	227296	150677	169372	162898	156214	137406	392621	402164	356612	314637	216417	316205
O00115	O00115	DNS2A_HUMAN	DNASE2	Deoxyribonuclease-2-alpha	1970000	2070000	1990000	2010000	2070000	1740000	1950000	1610000	1940000	1690000	1930000	1830000	1080000	910305	1220000	847432	1120000	1000000	2150000	2040000	2090000	2040000	2120000	1950000
O00116	O00116	ADAS_HUMAN	AGPS	Alkyldihydroxyacetonephosphate synthase, peroxisomal	663812	529533	612604	1030000	838712	828527	509332	94222.9	562997	708214	656702	683811	693074	623103	575216	670620	536112	573173	518261	600840	410410	490498	415347	469779
O00139	O00139	KIF2A_HUMAN	KIF2A	Kinesin-like protein KIF2A	503637	586410	490920	463894	349706	331712	655136	827405	912837	324364	400741	296776	420802	448326	409393	350637	342813	358448	450721	310925	397043	519672	307932	541043
O00148	O00148	DX39A_HUMAN	DDX39A	ATP-dependent RNA helicase DDX39A	2250000	2270000	1910000	2860000	2700000	2460000	2560000	2160000	2620000	2190000	2910000	2900000	2590000	2870000	3130000	3910000	4060000	3880000	2190000	2820000	2500000	2300000	2030000	2140000
O00151	O00151	PDLI1_HUMAN	PDLIM1	PDZ and LIM domain protein 1	2010000	2310000	2390000	3670000	4920000	4210000	3230000	2780000	2130000	3580000	2080000	1950000	4070000	4380000	5430000	3320000	4420000	4100000	10400000	9730000	10100000	8480000	8670000	8160000
O00154	O00154	BACH_HUMAN	ACOT7	Cytosolic acyl coenzyme A thioester hydrolase	4760000	4840000	5020000	8650000	9100000	9050000	4500000	4690000	4090000	3990000	4180000	4660000	9090000	8600000	9940000	6380000	7880000	7780000	14100000	13400000	13900000	13200000	13200000	14200000
O00161	O00161	SNP23_HUMAN	SNAP23	Synaptosomal-associated protein 23	2090000	1930000	1840000	2280000	2120000	2790000	1560000	1980000	1630000	2020000	1680000	1560000	754451	575839	703826	611099	942271	689893	1110000	986652	1110000	1240000	1040000	1370000
O00165	O00165	HAX1_HUMAN	HAX1	HCLS1-associated protein X-1	130768			262556	121371	352321				409503			1370000	1210000	1290000	1120000	1360000	1340000	1070000	943789	976349	1360000	1530000	1670000
O00170	O00170	AIP_HUMAN	AIP	AH receptor-interacting protein	1460000	1480000	1130000	1090000	1240000	1320000	1110000	1520000	680694	1050000	711754	1010000	1870000	1820000	1760000	1850000	1870000	2080000	1610000	1630000	1650000	1490000	1480000	1510000
O00178	O00178	GTPB1_HUMAN	GTPBP1	GTP-binding protein 1				579411	527074	529851							780089	789405	668416	704626	590048	695403	473203	404834		412029	553631	476213
O00186	O00186	STXB3_HUMAN	STXBP3	Syntaxin-binding protein 3					138235								191869	206378	153594	208525	139107	148752		142045	113940		50984.4
O00193	O00193	SMAP_HUMAN	SMAP	Small acidic protein	4690000	4510000	4270000	7300000	6620000	5300000	3240000	1270000	3220000	3370000	3600000	3340000	1480000	1770000	1930000	1310000	2020000	1570000	3940000	3380000	3300000	3020000	3140000	3580000
O00203	O00203	AP3B1_HUMAN	AP3B1	AP-3 complex subunit beta-1	675177	811270	792876	1380000	1130000	1200000		918785	467746	777048			943817	1030000	863716	982242	758905	802247	637956	901589	665469	631236	597728	508098
O00217	O00217	NDUS8_HUMAN	NDUFS8	NADH dehydrogenase [ubiquinone] iron-sulfur protein 8, mitochondrial	458659				95274.6	98073.6				247610			708133	689751	697085	987527	1360000	1120000	717955	727474	646081	1010000	919796	1100000
O00231	O00231	PSD11_HUMAN	PSMD11	26S proteasome non-ATPase regulatory subunit 11	2620000	2640000	2490000	6260000	5820000	5720000	2220000	2830000	2490000	2000000	2220000	2110000	10400000	10700000	10200000	11100000	10700000	11100000	8280000	9540000	8440000	7640000	7130000	7730000
O00232	O00232	PSD12_HUMAN	PSMD12	26S proteasome non-ATPase regulatory subunit 12	1310000	1330000	1130000	2500000	2290000	2080000	818209	1100000	895948	806419	710558	894830	3980000	4200000	4440000	4600000	4610000	4500000	3510000	4110000	3730000	3480000	3040000	3120000
O00233	O00233	PSMD9_HUMAN	PSMD9	26S proteasome non-ATPase regulatory subunit 9	3050000	3300000	3180000	2380000	2530000	2350000	2740000	4800000	3540000	2810000	3220000	2420000	1870000	1870000	2250000	1070000	1340000	1490000	4050000	2850000	3400000	2560000	2460000	2790000
O00244	O00244	ATOX1_HUMAN	ATOX1	Copper transport protein ATOX1	1730000	1520000	1350000	959326	1060000	1340000	2310000	1100000	1480000	1220000	2580000	1140000	395792	484574	505123	567178	966844	739247	1150000	953434	1020000	1290000	1250000	1170000
O00264	O00264	PGRC1_HUMAN	PGRMC1	Membrane-associated progesterone receptor component 1	6260000	5980000	4990000	6930000	7250000	10300000	7370000	4420000	5700000	7290000	9890000	5870000	4480000	4680000	4770000	5650000	8340000	6080000	7460000	7200000	7450000	8780000	8580000	11500000
O00267	O00267	SPT5H_HUMAN	SUPT5H	Transcription elongation factor SPT5	985859	923652	814562	1160000	980396	885614	988369	785845	944247	739911	1090000	900385	1160000	1250000	1250000	1280000	1440000	1340000	1410000	1400000	1310000	1470000	1390000	1390000
O00273	O00273	DFFA_HUMAN	DFFA	DNA fragmentation factor subunit alpha	11500000	11000000	11500000	13700000	15400000	20800000	6220000	9530000	9910000	16000000	7970000	10700000	5890000	6430000	6140000	8070000	11200000	8550000	12200000	11100000	11300000	14600000	13400000	14300000
O00287	O00287	RFXAP_HUMAN	RFXAP	Regulatory factor X-associated protein	144925		115793	92937.2	82610.6	76251.2			118850	99557.3	98777.7	73712.8											152153
O00291	O00291	HIP1_HUMAN	HIP1	Huntingtin-interacting protein 1	318875			307746	322143	416325			228585		201552		390280	316190	277549	415338	390458	389850		258095	264417	290593	239314	437780
O00299	O00299	CLIC1_HUMAN	CLIC1	Chloride intracellular channel protein 1	3470000	3690000	3230000	6190000	5810000	6250000	3350000	3190000	3260000	3120000	3300000	3310000	8310000	8300000	7660000	8740000	8800000	9180000	6690000	7370000	7210000	5930000	5840000	5900000
O00303	O00303	EIF3F_HUMAN	EIF3F	Eukaryotic translation initiation factor 3 subunit F	1560000	1340000	1510000	3360000	2910000	2880000	1070000	1500000	1110000	1250000	1130000	1460000	5070000	5430000	5720000	6030000	6490000	6090000	4540000	4980000	4550000	4200000	3700000	4190000
O00330	O00330	ODPX_HUMAN	PDHX	Pyruvate dehydrogenase protein X component, mitochondrial	875166	821375	833226	652779	895400	762425	864467	312950	600849	708634	633500	401645	1530000	1470000	1510000	1470000	1740000	1480000	1500000	1690000	1490000	1680000	1660000	1640000
O00399	O00399	DCTN6_HUMAN	DCTN6	Dynactin subunit 6	1550000	1410000	1430000	1110000	671623	676433	1000000		1170000	1020000			561080	468542	575147	462723	535188	587946	706062	612255	754918	576996	554968	591862
O00410	O00410	IPO5_HUMAN	IPO5	Importin-5	7620000	7990000	8010000	15100000	15000000	15300000	7330000	6820000	7270000	7240000	7530000	7210000	14200000	14300000	15500000	13200000	15000000	14900000	17800000	17100000	17500000	15800000	17000000	15800000
O00422	O00422	SAP18_HUMAN	SAP18	Histone deacetylase complex subunit SAP18	581565	557347	705600	416950	468693	1370000	560046		666277	578887	467618	819723	706694	458012	531380	553048	509915	624379	348660	386619	343973	408314	371633	467723
O00425	O00425	IF2B3_HUMAN	IGF2BP3	Insulin-like growth factor 2 mRNA-binding protein 3				419531	380029	451890							634728	619285	503172	589151	440873	474304	285023	306463	328168	334777	265256	347634
O00429	O00429	DNM1L_HUMAN	DNM1L	Dynamin-1-like protein	1010000	1090000	1150000	1730000	1680000	1760000	1100000	648806	1110000	996662	1170000	1160000	1410000	1300000	1250000	1610000	1360000	1360000	958961	1120000	908786	832437	724988	786872
O00442	O00442	RTCA_HUMAN	RTCA	RNA 3'-terminal phosphate cyclase	321703	169752		352165	405593	403188	229605	261903			300732		790972	773665	674842	771818	691861	760271	444842	559171	467649	459040	374720	382308
O00461	O00461	GOLI4_HUMAN	GOLIM4	Golgi integral membrane protein 4	3330000	3370000	3300000	2240000	2330000	2700000	3670000	3460000	2910000	3840000	4150000	3700000	1290000	1440000	1220000	1340000	1380000	1260000	1420000	1130000	1310000	1460000	1560000	1370000
O00468	O00468	AGRIN_HUMAN	AGRN	Agrin		182244	155017	128359	52071.3		107452		265869	188319	174055	95872.1			51409.2						34465.2	53354.1	38546.7
O00469	O00469	PLOD2_HUMAN	PLOD2	Procollagen-lysine,2-oxoglutarate 5-dioxygenase 2	1850000	1430000	1470000	1720000	1710000	1690000	1470000	1640000	1710000	1670000	1500000	1440000	1840000	1900000	1810000	2140000	2180000	2110000	1610000	1900000	1500000	1400000	1420000	1480000
O00483	O00483	NDUA4_HUMAN	NDUFA4	Cytochrome c oxidase subunit NDUFA4		145602									392906		1090000	1270000	998903	900750	843543	977277	749002	1020000	1050000	738570	641572	830828
O00487	O00487	PSDE_HUMAN	PSMD14	26S proteasome non-ATPase regulatory subunit 14		1000000	1000000	1800000	1960000	1760000	2890000	1350000		1150000	1170000	1570000	3470000	3700000	3870000	4040000	3970000	3420000	3100000	3720000	3440000	3120000	2890000	2540000
O00488	O00488	ZN593_HUMAN	ZNF593	Zinc finger protein 593													1240000	1450000	1610000	1220000	1630000	1570000	1440000	1230000	1240000	1870000	1870000	1880000
O00499	O00499	BIN1_HUMAN	BIN1	Myc box-dependent-interacting protein 1	1440000	1270000	1350000	829400	834124	926022	896184	1020000	1290000	1480000	728490	1300000	742578	516467	587819	535331	766785	527302	763014	607221	808379	638421	489241	952624
O00505	O00505	IMA4_HUMAN	KPNA3	Importin subunit alpha-4	982969	1120000	963285	1320000	1250000	1480000	986777	928370	1070000	899238	1060000	1030000	1790000	1830000	1850000	2130000	2000000	2050000	1280000	1460000	1510000	1370000	1170000	1120000
O00507	O00507	USP9Y_HUMAN	USP9Y	Probable ubiquitin carboxyl-terminal hydrolase FAF-Y			296089	27710.5									95888.4	117057	104063	155226	135554	145021		91579	10987.4	71728.3	65577.7	44396.3
O00512	O00512	BCL9_HUMAN	BCL9	B-cell CLL/lymphoma 9 protein	329713	356375	375585	426815	443636	397987	313302	326453	530104		140748		130027	228319	180116	176941	154037	318085	438900	199747	283136	191514	181338	300972
O00541	O00541	PESC_HUMAN	PES1	Pescadillo homolog			121365	572152	434910	333477							1300000	1380000	1130000	1290000	930105	1050000	546941	575453	415949	599691	501318	563589
O00560	O00560	SDCB1_HUMAN	SDCBP	Syntenin-1	2760000	3480000	3210000	2100000	1890000	2280000	2830000	3210000	3690000	2310000	2530000	2810000	1570000	1710000	1910000	1680000	1610000	1730000	1500000	1680000	1450000	1350000	1490000	1590000
O00566	O00566	MPP10_HUMAN	MPHOSPH10	U3 small nucleolar ribonucleoprotein protein MPP10													106826	115845	158136	131776	143475	128581	72198.8	90265.5	62699.8	138407	144071	94147.4
O00567	O00567	NOP56_HUMAN	NOP56	Nucleolar protein 56	946844	339552	738375	742880	639001	693550	702477	627284	1040000	423235	460918		1490000	1530000	1340000	1520000	1280000	1350000	790109	983944	727459	944605	1080000	998971
O00571	O15523;O00571	DDX3X_HUMAN	DDX3X	ATP-dependent RNA helicase DDX3X	1200000	808161	1440000	2520000	1970000	1980000	1860000	614826	786566	758643	453364	903896	3360000	3200000	2880000	4090000	2810000	3090000	1080000	1480000	1380000	1320000	879469	1190000
O00584	O00584	RNT2_HUMAN	RNASET2	Ribonuclease T2	879397	929984	863390	472218	484795	624565	823074	691088	701087	710906	928407	845214	243200	231820	265994	237714	428533	345651	500903	348233	402897	488460	506177	495652
O00592	O00592	PODXL_HUMAN	PODXL	Podocalyxin	4160000	4320000	4110000	5470000	5010000	5350000	5450000	4230000	4480000	3590000	4450000	3370000	2200000	1940000	2470000	2060000	2160000	1880000	3260000	3080000	3350000	2990000	2810000	3050000
O00625	O00625	PIR_HUMAN	PIR	Pirin	231957	177294	222399	310359	240826	216275		456107	230521	286516		149414	583412	499788	629063	470434	524525	528301	743851	501400	653609	689497	543769	702251
O00629	O00629	IMA3_HUMAN	KPNA4	Importin subunit alpha-3	841475	547887	596126	927031	927904	815795	698832	739453	804004	519012	713725	561373	1120000	1170000	1210000	1180000	1170000	1280000	1210000	1280000	1260000	1140000	1140000	1230000
O00743	O00743	PPP6_HUMAN	PPP6C	Serine/threonine-protein phosphatase 6 catalytic subunit	2910000	2920000	3110000	3820000	3750000	3680000	2550000	2610000	2390000	2380000	2620000	2440000	2920000	2850000	3130000	2370000	2810000	2910000	4450000	4070000	4320000	4350000	4470000	4320000
O00746	O00746	NDKM_HUMAN	NME4	Nucleoside diphosphate kinase, mitochondrial	218030	86873.8	163013	447140	435413	577579				289376	246891		621951	510216	570694	568284	565450	516848	485591	392978	386780	360732	331338	411207
O00754	O00754	MA2B1_HUMAN	MAN2B1	Lysosomal alpha-mannosidase	1480000	1440000	1390000	1910000	1770000	1780000	1430000	1250000	1040000	1690000	1460000	1430000	1140000	813323	1180000	870861	1120000	978555	1850000	1740000	1520000	1940000	1880000	1940000
O00762	O00762	UBE2C_HUMAN	UBE2C	Ubiquitin-conjugating enzyme E2 C	872633	908155	1330000	1240000	979322	1040000	1660000	1150000		1060000	1700000	1150000	1520000	1570000	1450000	1540000	1620000	1710000	1310000	1300000	1530000	1140000	1280000	1310000
O00764	O00764	PDXK_HUMAN	PDXK	Pyridoxal kinase	2470000	2470000	2500000	3300000	3110000	3370000	2430000	2240000	2500000	2450000	2370000	2420000	2000000	1990000	1790000	1990000	1820000	2030000	1580000	1680000	1710000	1330000	1370000	1360000
O00767	O00767	SCD_HUMAN	SCD	Stearoyl-CoA desaturase				699350	586078			481585					1070000	1090000	1170000	1040000	1110000	1110000	1020000	967342	926550	822356	759669	1040000
O14495	O14495	PLPP3_HUMAN	PLPP3	Phospholipid phosphatase 3	1170000	952359	996443	1180000	1190000	1070000	1190000	1080000	1590000	1160000	1400000	1630000	522413	492173	616407	372760	377392	397242	510525	441000	540388	649722	619517	687481
O14497	O14497	ARI1A_HUMAN	ARID1A	AT-rich interactive domain-containing protein 1A	536870	435884	462618		271273		368566	372624	452830	612000	373836	310636
O14519	O14519	CDKA1_HUMAN	CDK2AP1	Cyclin-dependent kinase 2-associated protein 1	977458	1120000	1030000	734150	514271	389952	647135	1830000	2410000	1500000	850243	1220000
O14521	O14521	DHSD_HUMAN	SDHD	Succinate dehydrogenase [ubiquinone] cytochrome b small subunit, mitochondrial	649934	534562	593221	772474	804127	722109	564644		278934	334145		403551	1060000	952580	1010000	1090000	1200000	1230000	869854	963472	930589	988300	969881	939513
O14530	O14530	TXND9_HUMAN	TXNDC9	Thioredoxin domain-containing protein 9				133628	181073	385401				31667.6			372057	444365	394397	427308	454891	470660	371317	346548	277457	372095	365442	255401
O14531	O14531	DPYL4_HUMAN	DPYSL4	Dihydropyrimidinase-related protein 4	4960000	5390000	5400000	2700000	2540000	2370000	5130000	5460000	5830000	5760000	6280000	5530000		2120000			398784
O14545	O14545	TRAD1_HUMAN	TRAFD1	TRAF-type zinc finger domain-containing protein 1	844736	1050000	875643	1020000	1090000	777222	454856	1570000	705219	835958	588348	616037	1080000	998585	1190000	930209	1130000	1140000	1890000	1800000	1600000	1790000	1990000	1740000
O14548	O14548	COX7R_HUMAN	COX7A2L	Cytochrome c oxidase subunit 7A-related protein, mitochondrial													251481	184023	238038	212687	161324	233165	97800	129210
O14561	O14561	ACPM_HUMAN	NDUFAB1	Acyl carrier protein, mitochondrial	652671	530440	562299	543200	417028	321433	1050000	550422	750475	551675	1220000	738269	392598	594812	579273	605071	621651	549599	522214	632074	598348	597620	627239	688911
O14562	O14562	UBFD1_HUMAN	UBFD1	Ubiquitin domain-containing protein UBFD1	4480000	3980000	4020000	3720000	3230000	2600000	3830000	2320000	5230000	4080000	3480000	3680000	1400000	1370000	1440000	1410000	1480000	1670000	1160000	1620000	1430000		957470	834768
O14569	O14569	C56D2_HUMAN	CYB561D2	Transmembrane reductase CYB561D2	1620000	1570000	1560000	1850000	1720000	1830000	1860000	1970000	1250000	2060000	1520000	2210000	717127	549413	621829	460572	436157	384182	947174	810768	694534	924088	869979	832469
O14579	O14579	COPE_HUMAN	COPE	Coatomer subunit epsilon			683601	1120000	1140000	881825	1070000	329171	1010000	466124	392450	973532	1860000	1820000	1870000	2010000	2070000	2040000	1560000	1660000	1490000	1400000	1280000	1440000
O14617	O14617	AP3D1_HUMAN	AP3D1	AP-3 complex subunit delta-1				821216	561815	359174							966007	1030000	932869	925075	744499	861624	522609	603345	511526	583773	476228	671948
O14618	O14618	CCS_HUMAN	CCS	Copper chaperone for superoxide dismutase	771338		700470	1020000	833339	1140000		708521	563206	1860000			757567	812059	786743	1240000	1670000	1250000	1410000	1220000	1270000	1730000	1570000	2250000
O14641	O14641;Q92997	DVL2_HUMAN	DVL2	Segment polarity protein dishevelled homolog DVL-2				157688	378366	403154							675741	937740	1100000	780493	758532	755797	509788	256301	165888		483101	339800
O14654	O14654	IRS4_HUMAN	IRS4	Insulin receptor substrate 4	785493	744023	641886	1140000	896811	911982	1170000	620218	845169	576235	1230000	816511	1470000	1540000	1430000	1700000	1590000	1600000	747985	900206	806106	1010000	832608	862831
O14656	O14656	TOR1A_HUMAN	TOR1A	Torsin-1A													321736	280789	331886	279501	301215	259131	215616	247808	205953	184821		157679
O14657	O14657	TOR1B_HUMAN	TOR1B	Torsin-1B				153372									185417	141697	142619	176619	139376	173155	122927	127660
O14672	O14672	ADA10_HUMAN	ADAM10	Disintegrin and metalloproteinase domain-containing protein 10	735911	759736	789454	716830	704164	549925	642640	654671	936685	869795	863390	705895	290031	392009	473145	404465	430715	425259	489941	515215	526574	478531	416034	435445
O14735	O14735	CDIPT_HUMAN	CDIPT	CDP-diacylglycerol--inositol 3-phosphatidyltransferase				175155	272875								1350000	1480000	1580000	1820000	1650000	1760000	1060000	1380000	1120000	1160000	924556	1090000
O14737	O14737	PDCD5_HUMAN	PDCD5	Programmed cell death protein 5	25900000	23000000	23600000	18000000	20400000	27200000	11900000	23800000	20500000	26700000	14000000	18900000	5180000	4850000	5010000	4510000	6670000	5770000	11400000	9480000	10300000	11800000	10400000	12000000
O14744	O14744	ANM5_HUMAN	PRMT5	Protein arginine N-methyltransferase 5	3550000	3470000	3400000	4800000	4400000	4180000	3530000	2730000	3430000	2150000	3050000	2590000	4900000	5310000	5170000	5530000	5530000	5750000	4450000	4770000	4430000	4140000	3880000	3590000
O14745	O14745	NHRF1_HUMAN	NHERF1	Na(+)/H(+) exchange regulatory cofactor NHE-RF1	8310000	8540000	8950000	12400000	12700000	12800000	4170000	9600000	8370000	9410000	4980000	5830000	4310000	4220000	4670000	2950000	3870000	3680000	8720000	7480000	8230000	7040000	7290000	7480000
O14757	O14757	CHK1_HUMAN	CHEK1	Serine/threonine-protein kinase Chk1	756305	770142	699135	655038	495630	448290	772280	897692	824366	835669	858757	780076	634345	401529	450616	346094	359849	227618			205803
O14763	O14763	TR10B_HUMAN	TNFRSF10B	Tumor necrosis factor receptor superfamily member 10B	791456			577927	534272	697758	592691	190653		375490	343198		776668	743191	584092	572137	627329	519649	790572	890624	873110	848855	865181	769993
O14773	O14773	TPP1_HUMAN	TPP1	Tripeptidyl-peptidase 1				965295	382750	1590000						537675	1160000	1140000	1100000	1330000	1310000	1230000	975395	1010000	992490	869484	819660	914942
O14776	O14776	TCRG1_HUMAN	TCERG1	Transcription elongation regulator 1			1170000	494608	376054	271627	255923		334832	310762	278979	279084	354606	358012	285851	400879	221678	289362		148026	90362.4	153162		179541
O14787	O14787	TNPO2_HUMAN	TNPO2	Transportin-2	1460000	1350000	1250000	1920000	2060000	1710000	1540000	1480000	1250000	1250000	1440000	1660000	1520000	1640000	2010000	1800000	2050000	1820000	2390000	2520000	2290000	2280000	2340000	2250000
O14802	O14802	RPC1_HUMAN	POLR3A	DNA-directed RNA polymerase III subunit RPC1													1660000	1920000	1740000	1780000	1570000	1530000		1470000	1070000	1260000	1000000	1140000
O14810	O14810	CPLX1_HUMAN	CPLX1	Complexin-1	460111	353494	363343	422312	460999	355613	429374		300475	259248	412954	512964			104332	165967	220600	181811	362400	316887	224913	298574	316301	225632
O14818	O14818	PSA7_HUMAN	PSMA7	Proteasome subunit alpha type-7	35100000	37000000	38800000	55400000	64900000	60100000	35000000	34600000	31400000	39100000	35700000	32500000	33400000	32000000	37300000	22900000	30700000	27100000	51900000	53000000	54700000	58200000	57500000	57300000
O14828	O14828	SCAM3_HUMAN	SCAMP3	Secretory carrier-associated membrane protein 3	1850000	1980000	1780000	5920000	5970000	6520000	1680000	946560	1580000	1300000	1480000	1410000	4910000	4700000	4790000	4840000	5230000	5240000	4300000	4670000	4450000	4440000	4310000	4110000
O14867	O14867	BACH1_HUMAN	BACH1	Transcription regulator protein BACH1	420381	409968	408756	439562	426322	454171	356825	388497	386155	409950	309970		192760	145157	117327	212956	108427	149270	152096	130869	106221	109411	105010
O14879	O14879	IFIT3_HUMAN	IFIT3	Interferon-induced protein with tetratricopeptide repeats 3	1300000	1260000	1340000	1840000	1670000	1670000	1210000	970658	1380000	1320000	1280000	1150000	1640000	1480000	1480000	1630000	1530000	1640000	1340000	1480000	1390000	1390000	1250000	1330000
O14880	O14880	MGST3_HUMAN	MGST3	Glutathione S-transferase 3, mitochondrial	4360000	4200000	4320000	2380000	2590000	2790000	6120000	6250000	4680000	5900000	6410000	6760000	803345	833379	912668	736890	620182	744846	536642	641371	593681	852114	723348	662069
O14908	Q8TF64;O14908	GIPC1_HUMAN	GIPC1	PDZ domain-containing protein GIPC1	581300	618139		584796	443065	452105	323081		556606	411473	192900		581667	680306	664446	652491	661172	673284	533842	480563	472675	441409	421807	442624
O14925	O14925;Q5SRD1	TIM23_HUMAN	TIMM23	Mitochondrial import inner membrane translocase subunit Tim23					321252		280326						892236	864763	812483	976022	961848	969059	571648	752034	600821	646662	569149	544361
O14929	O14929	HAT1_HUMAN	HAT1	Histone acetyltransferase type B catalytic subunit	3210000	2840000	3570000	5270000	5110000	5150000	3030000	1660000	2300000	2800000	2890000	2820000	4340000	4360000	4070000	4940000	4910000	4900000	3130000	3750000	3310000	3120000	2630000	3050000
O14936	O14936	CSKP_HUMAN	CASK	Peripheral plasma membrane protein CASK	1910000	1970000	2020000	1140000	1090000	1370000	2170000	1900000	1740000	1390000	2290000	2510000	931018	1020000	959870	810364	839782	805110	812329	1130000	933346	1250000	972990	824610
O14949	O14949	QCR8_HUMAN	UQCRQ	Cytochrome b-c1 complex subunit 8	2580000	2810000	2570000	3550000	3440000	4060000	5610000	2840000	3840000	2210000	3860000	5310000	2700000	2570000	2330000	3020000	2570000	2540000	1690000	2030000	1570000	1890000	1720000	1640000
O14950;P19105	P24844;P19105;O14950	ML12A_HUMAN;ML12B_HUMAN	MYL12A;MYL12B	Myosin regulatory light chain 12B	1620000	1750000	1590000	2330000	2210000	1950000	509073	2540000	1130000	1910000	495350	873865	1870000	1990000	2340000	2480000	3090000	3130000	2920000	2180000	2280000	3120000	2890000	2360000
O14964	O14964	HGS_HUMAN	HGS	Hepatocyte growth factor-regulated tyrosine kinase substrate	1370000	1470000	1500000	1710000	1790000	1570000	1170000	1280000	1230000	1390000	1370000	1350000	1630000	1690000	1930000	2000000	2040000	2070000	1850000	2150000	1930000	1880000	1830000	1720000
O14966	O14966;P57729;Q13637	RAB7L_HUMAN	RAB29	Ras-related protein Rab-7L1													368581	364069	333901	348373	357916	380985	250838	298881		290097	299822	281291
O14967	O14967	CLGN_HUMAN	CLGN	Calmegin			50844.9	70713.2		73866.6					50490.2		140548	92883.1	88235.7	117692	141113	158184	95448.1	151047	105943	165721		137849
O14972	O14972	VP26C_HUMAN	VPS26C	Vacuolar protein sorting-associated protein 26C													101346	90518.4	64385.8	74336.8	84768.3	177531		71685.3	49022.4
O14974	O14974	MYPT1_HUMAN	PPP1R12A	Protein phosphatase 1 regulatory subunit 12A	2310000	2370000	1830000	2090000	1710000	1560000	1960000	2320000	1950000	1720000	1550000	1510000	975559	1400000	1330000	1070000	958921	1260000	1350000	1310000	1290000	1350000	1160000	1350000
O14976	O14976	GAK_HUMAN	GAK	Cyclin-G-associated kinase													534423	562920	483101	616246	466975	428765	277499	453292	477923	317284		248768
O14979	O14979	HNRDL_HUMAN	HNRNPDL	Heterogeneous nuclear ribonucleoprotein D-like	1370000	1430000	1410000	1450000	1560000	1570000	1490000	1380000	1170000	2190000	771838	1240000	4930000	5840000	7150000	5580000	7330000	6810000	4450000	4050000	4240000	8230000	7850000	6180000
O14980	O14980	XPO1_HUMAN	XPO1	Exportin-1	1100000	1100000	1220000	3320000	3130000	2780000	1060000	1050000	1110000	1090000	1130000	1040000	4780000	5280000	4930000	6250000	5920000	5800000	3910000	4690000	4240000	3890000	3650000	3280000
O15027	O15027	SC16A_HUMAN	SEC16A	Protein transport protein Sec16A			300830	529037	410396	605630		609434	1680000		363616		459796	570713	600351	661608	578706	848367	492682	492154	399987	285959	342623	333881
O15031	O15031	PLXB2_HUMAN	PLXNB2	Plexin-B2			858946	850955	781871	1160000		1060000	814804	807947	811175		872865	659744	649971	644064	664665	624787	775485	778284	687225	768821	639828	604338
O15042	O15042	SR140_HUMAN	U2SURP	U2 snRNP-associated SURP motif-containing protein	369970	408993	444206	510146	319257	353509	331257		417516	430672	518342	137462	707034	627348	515977	714919	368522	550825	372283	581734
O15047	O15047	SET1A_HUMAN	SETD1A	Histone-lysine N-methyltransferase SETD1A	413062	359874	378796	382429		481105	485907	396143	479046	589030	555611	604047				167262
O15067	O15067	PUR4_HUMAN	PFAS	Phosphoribosylformylglycinamidine synthase	989568	749530	678214	1770000	1650000	1460000	538590	1130000			2220000		2880000	2630000	2530000	3150000	2970000	3150000	1900000	2110000	1950000	1870000	1560000	1650000
O15084	O15084	ANR28_HUMAN	ANKRD28	Serine/threonine-protein phosphatase 6 regulatory ankyrin repeat subunit A				259962									380459	319005	297625	371680	287383	337062
O15091	O15091	MRPP3_HUMAN	PRORP	Mitochondrial ribonuclease P catalytic subunit													82760.1	104651	70830.1	78007	56258.8	51252.1		69437.2	58751.5	47756.9
O15111	O15111	IKKA_HUMAN	CHUK	Inhibitor of nuclear factor kappa-B kinase subunit alpha													611056	452127		737095	663626	653092		385655
O15116	O15116	LSM1_HUMAN	LSM1	U6 snRNA-associated Sm-like protein LSm1	888677	1120000	748459	1200000	1200000	1460000	1580000	1050000	1080000	1630000	1750000	1360000	660218	718400	595269	698631	1060000	695121	1090000	963128	993128	1240000	1230000	1440000
O15118	O15118	NPC1_HUMAN	NPC1	NPC intracellular cholesterol transporter 1	964009	1220000	954538	1360000	1160000	1240000	796691	884729	822204	763990	896471	647290	1240000	1230000	1180000	981476	1150000	1230000	1470000	1230000	1390000	1350000	1350000	1360000
O15121	O15121	DEGS1_HUMAN	DEGS1	Sphingolipid delta(4)-desaturase DES1				532800	527694	364082							503741	356209	362210	596671	485008	492884	205966	365059	183097	379039		312782
O15126	O15126	SCAM1_HUMAN	SCAMP1	Secretory carrier-associated membrane protein 1	670515	750519	751846	909506	971479	971254	650977	1030000	746554	640915	660881	725465	804002	729373	909351	687509	751381	779592	1330000	1100000	1090000	1100000	1010000	1020000
O15127	O15127	SCAM2_HUMAN	SCAMP2	Secretory carrier-associated membrane protein 2	927640	1010000	894364	1590000	1460000	1670000	834652	1660000	1260000	928151	898861	743823	1650000	1390000	1520000	1250000	1320000	1330000	2260000	2290000	2130000	2550000	2400000	2550000
O15143	O15143	ARC1B_HUMAN	ARPC1B	Actin-related protein 2/3 complex subunit 1B	1540000	1540000	1520000	1090000	952127	788175	1870000	1630000	1840000	2120000	2270000	1860000	371445	306868	277363	256532	237676	268131	370347	277823	317118	253090		289037
O15144	O15144	ARPC2_HUMAN	ARPC2	Actin-related protein 2/3 complex subunit 2	9200000	8880000	8500000	5520000	5690000	5540000	10800000	8650000	8780000	10900000	11200000	11100000	1770000	1680000	1670000	1560000	1670000	1650000	2330000	2260000	2220000	1960000	1940000	1900000
O15145	O15145	ARPC3_HUMAN	ARPC3	Actin-related protein 2/3 complex subunit 3	2320000	2290000	2200000	2060000	1860000	2060000	3850000	2550000	4030000	2540000	4250000	2650000	1840000	1590000	1780000	1830000	1760000	2030000	2220000	1660000	1960000	1720000	1520000	1850000
O15160	O15160	RPAC1_HUMAN	POLR1C	DNA-directed RNA polymerases I and III subunit RPAC1	1180000	1350000	1280000	1440000	1390000	1250000	1750000		1740000	1410000	1230000	1570000	1860000	1830000	1700000	1970000	1860000	2030000	1180000	1360000	1290000	1380000	1240000	1120000
O15162	O15162	PLS1_HUMAN	PLSCR1	Phospholipid scramblase 1	227667	244567	231906	468667	358547	223909		189002	42874.5	211527		163592	290727	239496	306364	198809	296103	238468	546626	476352	414602	596383	504809	737532
O15164	O15164	TIF1A_HUMAN	TRIM24	Transcription intermediary factor 1-alpha	567425	798622	437846	450787	357072	362530	52979		69361.4	271081	139813	96219.7	368045	373169	379495	374713	346733	381032	286359	282115	316599	326975	306790	327140
O15173	O15173	PGRC2_HUMAN	PGRMC2	Membrane-associated progesterone receptor component 2	4320000	4000000	4290000	4220000	4830000	5390000	4390000	3370000	2560000	3480000	4110000	3910000	5810000	5410000	6340000	5100000	7180000	6430000	9750000	8800000	9670000	10800000	10600000	10800000
O15182	O15182	CETN3_HUMAN	CETN3	Centrin-3	2240000	2090000	2180000	1460000	1560000	1200000	1850000	1200000	1520000	2020000	2050000	891947	394345	397298	512612	463098	665520	681465	966473	762780	677342	988563	969915	863800
O15198	O15198;Q15796;P84022	SMAD9_HUMAN	SMAD9	Mothers against decapentaplegic homolog 9						2020000	440922		1240000			783300	863709	1060000	1240000	954105	1240000	1150000	1910000	1640000		1720000	1960000	1540000
O15212	O15212	PFD6_HUMAN	PFDN6	Prefoldin subunit 6	2180000	2440000	2730000	1960000	1990000	3140000	1760000	2090000	2420000	3020000	2180000	2570000	1120000	1260000	1220000	955407	1430000	1100000	1500000	1600000	1580000	1940000	2010000	1510000
O15234	O15234	CASC3_HUMAN	CASC3	Protein CASC3	397356	1040000	599820		229876	569561						725728	509440	473742	513292	390553	428613	367441	676684	676947	581024	765257	891886	799328
O15243	O15243	OBRG_HUMAN	LEPROT	Leptin receptor gene-related protein													33801.3	48189.2	56719.7	61925	65923.1	65469	12638.9	41219.2		41773.4	34649.5
O15254	O15254	ACOX3_HUMAN	ACOX3	Peroxisomal acyl-coenzyme A oxidase 3						128528	89345.3						250171	254949	324750	167694	143949	207957		169561	130145	194338	181115	226496
O15258	O15258	RER1_HUMAN	RER1	Protein RER1	891912	874451	669420	1290000	1120000	772186	709045	502441	584630	539554	588817	880354	889201	830113	800996	767748	617409	649722	834250	809258	626453	704352	589905	679694
O15260	O15260	SURF4_HUMAN	SURF4	Surfeit locus protein 4	653753	479183	990577	1910000	2120000	1580000	694126	369056	618770	898037	796616	887711	2440000	2860000	3470000	4460000	4550000	3440000	3250000	4470000	3360000	4490000	3320000	2750000
O15269	O15269	SPTC1_HUMAN	SPTLC1	Serine palmitoyltransferase 1		979845		510291					2640000		874398		1620000	1570000	1680000	2130000	1780000	1960000	1190000	1500000	1160000	1120000	849031	1140000
O15270	O15270	SPTC2_HUMAN	SPTLC2	Serine palmitoyltransferase 2					354774								534885	426635	441676	515165	419077	436758	331769	359353	361175	353649		267479
O15294	O15294	OGT1_HUMAN	OGT	UDP-N-acetylglucosamine--peptide N-acetylglucosaminyltransferase 110 kDa subunit	1370000	1290000	1260000	1520000	1370000	1230000	1290000	1140000	1370000	1280000	1210000	1260000	1680000	1650000	1520000	1980000	1750000	1920000	1020000	1200000	1100000	937192	865117	768273
O15305	O15305	PMM2_HUMAN	PMM2	Phosphomannomutase 2				386753									1020000	1100000	885226	1110000	1000000	1150000	674445	813473	729348	562076	571187	620449
O15321	O15321	TM9S1_HUMAN	TM9SF1	Transmembrane 9 superfamily member 1													365864	237635	221187	327676	328205	209611		205376				248269
O15344	O15344	TRI18_HUMAN	MID1	E3 ubiquitin-protein ligase Midline-1	371117	475496	258976	703208	602803	558557		782909	377060	514645	330625	288286	850523	835417	687940	806170	795166	746407	626341	739192	588764	530143	497773	580053
O15347	O15347	HMGB3_HUMAN	HMGB3	High mobility group protein B3	1570000	1420000	1450000	2290000	2240000	2580000	1370000	2140000	2240000	2590000	2020000	2670000	381997	405605	456923	256277	369204	315055	527384	533144	457105	592372	550312	536946
O15355	O15355	PPM1G_HUMAN	PPM1G	Protein phosphatase 1G	2140000	2280000	2430000	4630000	4300000	3910000	1940000	2100000	2130000	2010000	2420000	1880000	3360000	3720000	3960000	4150000	4660000	4680000	4450000	3920000	3870000	3810000	3700000	3730000
O15360	O15360	FANCA_HUMAN	FANCA	Fanconi anemia group A protein														23263.1		38310.5	24188.5
O15371	O15371	EIF3D_HUMAN	EIF3D	Eukaryotic translation initiation factor 3 subunit D	963702			1330000	1180000	1160000	536295						2190000	2310000	2020000	2530000	2060000	2230000	1160000	1360000	1270000	1260000	1170000	987139
O15372	O15372	EIF3H_HUMAN	EIF3H	Eukaryotic translation initiation factor 3 subunit H	958935	1300000	1250000	2350000	2140000	1980000	904289	1500000	1620000	1060000	812150	1020000	2940000	2820000	2720000	3120000	3050000	3130000	1850000	2230000	2090000	1850000	1440000	1520000
O15382	O15382	BCAT2_HUMAN	BCAT2	Branched-chain-amino-acid aminotransferase, mitochondrial	4710000	4820000	4680000	4810000	4640000	4670000	3790000	3810000	3690000	3490000	3680000	3890000	3030000	2830000	3330000	2320000	2930000	2740000	5700000	5270000	5330000	5110000	5350000	5370000
O15397	O15397	IPO8_HUMAN	IPO8	Importin-8				1260000	982920	1130000							2070000	1900000	1820000	2080000	2030000	1960000	1710000	1870000	1830000	1700000	1690000	1800000
O15400	O15400	STX7_HUMAN	STX7	Syntaxin-7	4990000	5100000	4920000	5940000	5910000	5960000	3960000	5660000	4570000	5070000	3910000	3970000	4150000	3480000	4010000	2360000	3300000	2920000	5870000	5210000	5650000	5860000	5790000	5880000
O15460	O15460	P4HA2_HUMAN	P4HA2	Prolyl 4-hydroxylase subunit alpha-2	425465			1100000	2550000			1380000			6280000		863181	852292	914949	898205	924282	912058	788899	793540	698772	812247	699317	777151
O15479	O15479	MAGB2_HUMAN	MAGEB2	Melanoma-associated antigen B2				280008	230187	198938							875496	776828	792004	704584	552752	595799	374498	338580	331938	426172	392922	354701
O15498	O15498	YKT6_HUMAN	YKT6	Synaptobrevin homolog YKT6	2370000	2360000	2550000	2640000	2740000	2700000	2130000	1910000	2060000	2320000	2140000	2080000	1870000	1680000	2100000	1340000	1630000	1460000	2350000	2400000	2310000	2340000	2470000	2520000
O15511	O15511	ARPC5_HUMAN	ARPC5	Actin-related protein 2/3 complex subunit 5	6750000	7020000	6420000	3350000	3440000	4310000	6670000	6830000	5890000	7360000	8750000	7430000	1670000	1710000	1470000	1570000	1660000	1620000	2110000	2080000	1880000	1730000		2290000
O15514	O15514	RPB4_HUMAN	POLR2D	DNA-directed RNA polymerase II subunit RPB4	4340000	4280000	4670000	3360000	3500000	3290000	4600000	4200000	4990000	6520000	5300000	2940000	1110000	1400000	1320000	1570000	1880000	1440000	2200000	2100000	2090000	2250000	2460000	2530000
O15533	O15533	TPSN_HUMAN	TAPBP	Tapasin													12085.3	30180.5	46069.3	35521.4	14834.3	37974	38215.8			12040		3031.54
O15541	O15541	R113A_HUMAN	RNF113A	E3 ubiquitin-protein ligase RNF113A	464275	533873	464888	1270000	1310000	1290000	259159	739607	641572	886125	368905	365640	685437	680472	781150	666098	690616	707793	1130000	1030000	1120000	931600	868152	868659
O43143	O60231;O43143;Q14562	DHX15_HUMAN	DHX15	ATP-dependent RNA helicase DHX15	665483	607327	723031	1720000	1600000	1480000	585865	930591	484365	751203	703320	715805	1980000	1850000	1770000	2220000	1690000	1870000	937217	1090000	936488	1030000	799897	683025
O43148	O43148	MCES_HUMAN	RNMT	mRNA cap guanine-N7 methyltransferase				236174	251664	257057			203107			203101	862496	794001	829299	641554	717015	716526	816250	771775	811336	817875	753633	888937
O43149	O43149	ZZEF1_HUMAN	ZZEF1	Zinc finger ZZ-type and EF-hand domain-containing protein 1													32170.9	37813.5	26200.7	62048.7	43866.8	33687.7	7469.07			7720.88
O43156	O43156	TTI1_HUMAN	TTI1	TELO2-interacting protein 1 homolog				413503	396406	710388							874025	981472	799462	928148	972893	911135	821336	819985	767042	490344	504187	800865
O43164	O43164	PJA2_HUMAN	PJA2	E3 ubiquitin-protein ligase Praja-2	176423	139775	193117	325002	355474	266236			266055	95384.7	56865.7		258166	269708	281840	237298	248584	263725	327860	299714	334186	309259	289895	269251
O43169	O43169	CYB5B_HUMAN	CYB5B	Cytochrome b5 type B	2660000	3100000	2540000	2670000	2550000	2070000	4720000	1550000	2000000	2630000	4410000	3340000	850043	874538	1110000	1100000	1660000	1200000	2120000	2030000	2060000	2250000	2210000	2630000
O43172	O43172	PRP4_HUMAN	PRPF4	U4/U6 small nuclear ribonucleoprotein Prp4	521828	577804	594619	909434	844392	910839	376940	613016	539874	703856	505217	550203	1090000	977247	1010000	1100000	947652	1060000	776133	803690	744639	683274	501874	808487
O43175	O43175	SERA_HUMAN	PHGDH	D-3-phosphoglycerate dehydrogenase	2450000	2470000	2460000	8200000	8050000	8110000	2080000	2290000	2180000	1770000	2140000	2350000	16600000	17100000	15400000	20000000	18400000	18800000	9970000	12400000	11500000	9920000	9020000	9290000
O43181	O43181	NDUS4_HUMAN	NDUFS4	NADH dehydrogenase [ubiquinone] iron-sulfur protein 4, mitochondrial													682987	484538	419040	493162	462423			429125	327570	542237	447677	612300
O43237	O43237	DC1L2_HUMAN	DYNC1LI2	Cytoplasmic dynein 1 light intermediate chain 2	766409	876002	794455	970852	799044	746913	822108	1090000	1260000	825990	688836	893415	631793	545887	488691	542727	533297	590993	399605	521228	553336	383845	323678	413418
O43242	O43242	PSMD3_HUMAN	PSMD3	26S proteasome non-ATPase regulatory subunit 3	1440000	1440000	1350000	2950000	2590000	2600000	1160000	1360000	1280000	1030000	1250000	1170000	4170000	4270000	4350000	4240000	4360000	4330000	4130000	4250000	4060000	3770000	3630000	3710000
O43252	O43252	PAPS1_HUMAN	PAPSS1	Bifunctional 3'-phosphoadenosine 5'-phosphosulfate synthase 1	1170000	810010	825564	1910000	1640000	1350000	685961		519088		579820		1430000	1410000	1340000	1600000	1390000	1430000	959786	1090000	839675	973693	884982	669220
O43264	O43264	ZW10_HUMAN	ZW10	Centromere/kinetochore protein zw10 homolog	810169	812535	884725	880157	855210	890515	383118	583989	736388	499063	464248	443265	1500000	1520000	1390000	1650000	1530000	1700000	1010000	1200000	1210000	1020000	1040000	775287
O43290	O43290	SNUT1_HUMAN	SART1	U4/U6.U5 tri-snRNP-associated protein 1				457441	304688	203698	56566.8			158810	60987		1250000	1210000	1180000	1030000	1120000	1160000	1050000	938402	973768	1310000	1400000	1360000
O43301	O43301	HS12A_HUMAN	HSPA12A	Heat shock 70 kDa protein 12A	617536	514340	455021	635573	691734	617376	509185		466447		622978	325568	555874	579453	516856	511529	495784	515901	347412	458037	340034	380672	276576	339934
O43318	O43318	M3K7_HUMAN	MAP3K7	Mitogen-activated protein kinase kinase kinase 7	300295	285843	338657	174146	441839	368059			503403				267836	374655	265059	390486	350656	356840	277004	314100	268823	295471	211898	258847
O43324	O43324	MCA3_HUMAN	EEF1E1	Eukaryotic translation elongation factor 1 epsilon-1	295232	249194	230920	697133	645914	937593	316325	212435	305799	213403	269087	320368	1440000	1550000	1410000	1790000	1400000	1670000	815250	912159	1000000	863306	715746	737099
O43347	O43347	MSI1H_HUMAN	MSI1	RNA-binding protein Musashi homolog 1				427137	327895								620330	659589	731241	649541	610645	667781	382847	561377	317624	622020	505708	518459
O43353	O43353	RIPK2_HUMAN	RIPK2	Receptor-interacting serine/threonine-protein kinase 2	1130000	1160000	1080000	961287	1010000	1100000	901999	1150000	961784	1250000	746569		614006		490259	510982	507387	508825	825698	625528	770422	640603	601587	578779
O43379	O43379	WDR62_HUMAN	WDR62	WD repeat-containing protein 62						50851.8							210067	230212	188462	215896	184965	212582	207659	215148	154101	143497	129051	154521
O43390	O43390	HNRPR_HUMAN	HNRNPR	Heterogeneous nuclear ribonucleoprotein R	1160000	1480000	1290000	1990000	1760000	1930000	771384	1010000	958255	1450000	1520000	1200000	1990000	2000000	1880000	2180000	1680000	1920000	700198	681570	753548	1030000	811070	1070000
O43395	O43395	PRPF3_HUMAN	PRPF3	U4/U6 small nuclear ribonucleoprotein Prp3													556749	784746	700920	822359	719161	598034		489835		416864	433589	503336
O43396	O43396	TXNL1_HUMAN	TXNL1	Thioredoxin-like protein 1	2480000	2470000	2610000	3040000	2900000	2630000	1960000	2060000	2170000	2240000	2310000	2020000	3280000	3390000	3480000	3370000	3740000	3760000	3640000	3500000	3480000	3310000	3320000	3430000
O43399	O43399	TPD54_HUMAN	TPD52L2	Tumor protein D54	16100000	16900000	16700000	20600000	20600000	18900000	6390000	14300000	15900000	14700000	6380000	13300000	5890000	6670000	7930000	5110000	7470000	6120000	16100000	14500000	15100000	13800000	13800000	14800000
O43447	O43447	PPIH_HUMAN	PPIH	Peptidyl-prolyl cis-trans isomerase H	809788	757402	823626	726111	778774	737636	1210000		1170000	862575	1080000	1300000	951574	1190000	1080000	1380000	1310000	1230000	775861	1120000	876776	763398	782232	874200
O43464	O43464;P83110	HTRA2_HUMAN	HTRA2	Serine protease HTRA2, mitochondrial	4490000	4140000	4130000	4210000	3970000	4230000	3860000	4620000	3520000	3580000	3640000	4490000	2070000	2030000	2200000	1770000	2270000	1810000	3420000	3810000	3720000	4040000	3510000	3490000
O43488	O43488	ARK72_HUMAN	AKR7A2	Aflatoxin B1 aldehyde reductase member 2	1440000			1130000	865763	635028							1970000	1900000	2020000	2420000	2260000	2560000	1440000	1560000	1270000	1310000	1110000	1010000
O43491	O43491	E41L2_HUMAN	EPB41L2	Band 4.1-like protein 2	4360000	4230000	4050000	4300000	4420000	4500000	4450000	4210000	4340000	4650000	4600000	3880000	2610000	2730000	2700000	2170000	2290000	2150000	2490000	2900000	2690000	2820000	2820000	2830000
O43493	O43493	TGON2_HUMAN	TGOLN2	Trans-Golgi network integral membrane protein 2	642660	747447	554316	1070000	893233	705088	789241	1190000	1190000	308681	475601	235430	411660	414150	516522	326189	356561	353478	481098	483491	560880	417630	382180	462384
O43502	O43502	RA51C_HUMAN	RAD51C	DNA repair protein RAD51 homolog 3																214142	224614	219443
O43524	O43524	FOXO3_HUMAN	FOXO3	Forkhead box protein O3	450184	523619	594919	287635	284451	336282	189442	590292	568381	674928	372602	400822		67769.7		64692.2					76587.6
O43567	O43567	RNF13_HUMAN	RNF13	E3 ubiquitin-protein ligase RNF13	1940000	2670000	2920000					4390000
O43583	O43583	DENR_HUMAN	DENR	Density-regulated protein	6390000	6320000	7030000	5920000	5880000	6370000	8870000	8730000	8050000	10600000	10300000	6750000	356285	291436	343632	311743	315337	334525	628539	521081	546866	325952	417378	528003
O43592	O43592	XPOT_HUMAN	XPOT	Exportin-T	828025	372244	389727	1040000	1020000	970195			370146	360318			1680000	1880000	1750000	1980000	1860000	2070000	1440000	1440000	1210000	1340000	1300000	1220000
O43598	O43598	DNPH1_HUMAN	DNPH1	5-hydroxymethyl-dUMP N-hydrolase	3020000	3470000	2080000	5080000	6260000	6390000	1740000		2560000	2110000	1750000	2660000	9320000	9410000	10900000	7690000	10500000	8790000	16800000	16300000	17000000	18200000	19100000	17300000
O43615	O43615	TIM44_HUMAN	TIMM44	Mitochondrial import inner membrane translocase subunit TIM44	876134			809390	794807	824061	234224		357827	532969	287212	230907	923281	929741	817068	841560	721132	808940	607699	602423	577569	601798	463143	490979
O43617	O43617	TPPC3_HUMAN	TRAPPC3	Trafficking protein particle complex subunit 3	2970000	3050000	3020000	2590000	2940000	3170000	3050000	2800000	2540000	3460000	3330000	3040000	2680000	2420000	2550000	2390000	2860000	2470000	3160000	3270000	3320000	3280000	3290000	3420000
O43633	O43633	CHM2A_HUMAN	CHMP2A	Charged multivesicular body protein 2a	469993	300835	688436	623875	795886	815094	957059	1230000	1270000	751872	1190000	843979	291691	399007	261342	233395	201423	164618	358512	266273	320276	187052	222530
O43657	O43657	TSN6_HUMAN	TSPAN6	Tetraspanin-6	4840000	4550000	4400000	4970000	4840000	3870000	4390000	2630000	4270000	2860000	4400000	3470000	1410000	1970000	2490000	1500000	2150000	1990000	4050000	3520000	3740000	3900000	4170000	3260000
O43660	O43660	PLRG1_HUMAN	PLRG1	Pleiotropic regulator 1					324112		962371		798570				370411			320950					434921	506457
O43665	O43665	RGS10_HUMAN	RGS10	Regulator of G-protein signaling 10	2450000	2510000	2430000	1920000	1970000	1910000	1170000	3380000	2450000	2270000	1990000	2070000	572551	383866	673234	361350	280227	326456	633162	460164	439644	321081	304290	389357
O43670	O43670	ZN207_HUMAN	ZNF207	BUB3-interacting and GLEBS motif-containing protein ZNF207				1190000	944568				577599			1050000	1400000	1760000	1660000	1540000	1650000	1600000	1420000	1430000	1170000	1560000	1520000	1600000
O43676	O43676	NDUB3_HUMAN	NDUFB3	NADH dehydrogenase [ubiquinone] 1 beta subcomplex subunit 3	255499	270736	137806	230901	204433		198042	387268	273657		211463	290953	312809	323539	252741	315302	258119	305103	227885	202804	96903.9		245624	190893
O43678	O43678	NDUA2_HUMAN	NDUFA2	NADH dehydrogenase [ubiquinone] 1 alpha subcomplex subunit 2	1110000	1100000	954555	487527	598459	653573	526327	1010000	1210000	2180000	1260000	1420000	306965	438074	355332	460358	387780	444903	294844	270486	275845	279790	239735	360694
O43681	O43681	GET3_HUMAN	GET3	ATPase GET3	1510000		583130	1150000	1410000	1250000				768458	545494	674803	1740000	1820000	1650000	1730000	1840000	1820000	1370000	1520000	1450000	1450000	1380000	1510000
O43683	O43683	BUB1_HUMAN	BUB1	Mitotic checkpoint serine/threonine-protein kinase BUB1	159069			153524	96767.3	77593	198929		261959		242432		246906	174409	170695	162159	153388	146932	133984	84655.3	90463	111011		116637
O43684	O43684	BUB3_HUMAN	BUB3	Mitotic checkpoint protein BUB3	4510000	4640000	4700000	5860000	5420000	5010000	4170000	5110000	4890000	4860000	4690000	4950000	3750000	3850000	3930000	4590000	4130000	4410000	3030000	2970000	3050000	2810000	2520000	2660000
O43707	O43707	ACTN4_HUMAN	ACTN4	Alpha-actinin-4	26700000	26400000	27800000	39600000	41800000	40200000	26700000	21600000	22300000	26500000	28500000	21500000	28400000	26100000	33000000	20500000	27200000	25700000	46700000	43900000	46300000	48500000	48900000	47400000
O43708	O43708	MAAI_HUMAN	GSTZ1	Maleylacetoacetate isomerase						45131.9							391381	288043	324231	338465	374159	282658	254280	333431	151505	298416	290192	165126
O43709	O43709	BUD23_HUMAN	BUD23	Probable 18S rRNA (guanine-N(7))-methyltransferase													269162	294630	248269	313690	251813	264762		140479		221661	191874	122383
O43719	O43719	HTSF1_HUMAN	HTATSF1	17S U2 SnRNP complex component HTATSF1	2290000	2020000	1960000	2470000	2060000	1640000	1580000	1590000	1770000	1700000	1720000	1600000	1500000	1540000	1830000	1520000	1660000	1720000	2110000	1980000	1890000	1830000	1890000	1890000
O43747	O43747	AP1G1_HUMAN	AP1G1	AP-1 complex subunit gamma-1	1490000	1400000	1450000	1770000	1630000	1680000	1480000	1350000	1400000	1350000	1470000	1430000	1220000	1410000	1180000	1520000	1300000	1310000	930489	1020000	768902	737535	640754	726186
O43752	O43752	STX6_HUMAN	STX6	Syntaxin-6	510449	498810	451499	1010000	880230	1020000	298215	760924	370717	392824	241652	281337	895687	722808	740290	676446	760939	694080	999548	810427	852967	1060000	1010000	1130000
O43759	O43759	SNG1_HUMAN	SYNGR1	Synaptogyrin-1	1070000	957814	852596	1530000	1840000	1360000	741635		1320000	1100000	894297	871880	1300000	1470000	1720000	1270000	1670000	1540000	2360000	2310000	2370000	2470000	2810000	2280000
O43760	O43760	SNG2_HUMAN	SYNGR2	Synaptogyrin-2	4730000	5180000	5070000	6740000	6100000	5540000	3980000	3190000	3770000	3170000	3560000	3790000	4410000	3820000	5040000	3540000	5300000	4720000	8180000	6800000	7560000	7270000	7940000	7890000
O43765	O43765	SGTA_HUMAN	SGTA	Small glutamine-rich tetratricopeptide repeat-containing protein alpha	7040000	6390000	5510000	5460000	6640000	8520000	9290000	4370000	6140000	8510000	9980000	6630000	4130000	4890000	4620000	5740000	8070000	5660000	8000000	7950000	8170000	9290000	8780000	11500000
O43766	O43766	LIAS_HUMAN	LIAS	Lipoyl synthase, mitochondrial													367835	252555	222014	267963	261712	259531	317609	358394	227995	389338	426981	455888
O43768	O43768	ENSA_HUMAN	ENSA	Alpha-endosulfine	13700000	13300000	13800000	13500000	15200000	14300000	9750000	15200000	14800000	16400000	10300000	13600000	1040000	993736	1080000	579145	569588	487346	3540000	2840000	3330000	1310000	1490000	1230000
O43772	O43772	MCAT_HUMAN	SLC25A20	Mitochondrial carnitine/acylcarnitine carrier protein											133774		272057	341827	285198	279605	239153	264116	265929			174934
O43776	O43776	SYNC_HUMAN	NARS1	Asparagine--tRNA ligase, cytoplasmic		4080000	1530000	1520000	1230000	1170000	2860000		1200000	1750000		1580000	2130000	2190000	2180000	2420000	2150000	2350000	1410000	1490000	1350000	1390000	1110000	1200000
O43795	O43795	MYO1B_HUMAN	MYO1B	Unconventional myosin-Ib			383130	184575		170861	409259		408641		511041	534176	252027	223643		273387	357426	362623	471107			544785	446213	481869
O43809	O43809	CPSF5_HUMAN	NUDT21	Cleavage and polyadenylation specificity factor subunit 5	1610000	1640000	1770000	1720000	1650000	1740000	2560000	1440000	1750000	1640000	2600000	2070000	3530000	4010000	3680000	4110000	5070000	4110000	2920000	2810000	2800000	4610000	4670000	4740000
O43813	O43813	LANC1_HUMAN	LANCL1	Glutathione S-transferase LANCL1	1170000	1030000	889256	1700000	1670000	1760000	914045	1080000	1020000	732603	1060000	974079	1210000	1090000	1180000	1120000	1210000	1150000	1680000	1560000	1590000	1450000	1480000	1620000
O43815	O43815	STRN_HUMAN	STRN	Striatin	707925		558248	618104	761408	691637				431841	548241	297499	971315	675762	577520	757451	679580	728648	659689	598961	525729	584026	532574	413430
O43818	O43818	U3IP2_HUMAN	RRP9	U3 small nucleolar RNA-interacting protein 2	1110000	1270000	943827	2140000	1780000	2020000	1500000	1310000	2050000	1450000	1060000	1140000	2350000	2120000	2360000	2020000	2230000	2220000	2510000	1900000	2070000	2920000	2790000	3470000
O43819	O43819	SCO2_HUMAN	SCO2	Protein SCO2 homolog, mitochondrial			349042	399579	281340	264898			199666	295023	225306		851055	881588	563320	746782	820712	767330	394652	736985	800688	766720	646506	627535
O43823	O43823	AKAP8_HUMAN	AKAP8	A-kinase anchor protein 8				95868.7						390919			429854	372501	316182	439158	320032	336394	255148	280028	226826	304990	237418	303416
O43826	O43826	G6PT1_HUMAN	SLC37A4	Glucose-6-phosphate exchanger SLC37A4													580198	910688	941809	1010000	1080000	1160000	726818	796616	679984	742035	577798	437472
O43837	O43837	IDH3B_HUMAN	IDH3B	Isocitrate dehydrogenase [NAD] subunit beta, mitochondrial				835372	577131								875807	828839	906232	1010000	926002	867444	751260	722916	687044	735619	659981	592892
O43847	O43847	NRDC_HUMAN	NRDC	Nardilysin	1510000	1390000	1270000	1830000	1810000	1810000	1070000	1180000	1300000	1250000	1340000	1210000	2450000	2390000	2520000	2490000	2570000	2640000	2460000	2480000	2440000	2410000	2290000	2240000
O43852	O43852	CALU_HUMAN	CALU	Calumenin	10600000	10800000	10500000	16800000	15800000	12600000	2150000	10500000	8270000	12000000	4620000	6360000	5660000	5950000	6680000	7150000	10800000	8870000	13700000	10900000	11600000	16900000	16100000	13500000
O43865	O43865	SAHH2_HUMAN	AHCYL1	S-adenosylhomocysteine hydrolase-like protein 1				1090000	648162	669080							1670000	1510000	1750000	1840000	1810000	1780000	1560000	1720000	1620000	1630000	1560000	1470000
O43920	O43920	NDUS5_HUMAN	NDUFS5	NADH dehydrogenase [ubiquinone] iron-sulfur protein 5				427658	429785								288150	373155	348930	391492	373180	280177		215101		350506	246220	105331
O43924	O43924	PDE6D_HUMAN	PDE6D	Retinal rod rhodopsin-sensitive cGMP 3',5'-cyclic phosphodiesterase subunit delta	1690000	1970000	1670000	1750000	1690000	1560000	1800000	791092	1780000	1820000	2380000	1760000	855823	864090	1020000	836682	977293	933499	1480000	1310000	1140000	1400000	1330000	1380000
O60216	O60216	RAD21_HUMAN	RAD21	Double-strand-break repair protein rad21 homolog	2560000	2530000	2480000	1530000	1460000	1250000	2740000	2570000	3030000	3670000	3290000	3490000								1100000		1380000	1380000	150785
O60218	O60218	AK1BA_HUMAN	AKR1B10	Aldo-keto reductase family 1 member B10		74524.8					56579.4		54587.4	67126.1	61222.2	55731.7		850994	1020000	802349	1030000	716741	1300000	1320000	1540000	1460000	1420000	1110000
O60220	O60220	TIM8A_HUMAN	TIMM8A	Mitochondrial import inner membrane translocase subunit Tim8 A	954258	991087	1090000	393707	512790	542237	1290000	1240000	1020000	1180000	1280000	1160000							237129	194761		323897
O60231	O60231	DHX16_HUMAN	DHX16	Pre-mRNA-splicing factor ATP-dependent RNA helicase DHX16				633494									524474	500993	431177	548516	514926	415477		380481
O60232	O60232	ZNRD2_HUMAN	ZNRD2	Protein ZNRD2	923221	981075	933563	514975	803126	853441	1810000	817798	1070000	1070000	2080000	982816	422437	299598	521067	522921	679101	604624	561125	636011	649360	838654	821083	1100000
O60235;Q8WZ64	O60235;Q8WZ64	ARAP2_HUMAN;TM11D_HUMAN	ARAP2;TMPRSS11D	Transmembrane protease serine 11D	402791	435156	379580	420741	460800		535910	280678	677284		518206	405900	293373	525137	496662	383580	392472	467157	575600	592640	552996	495907	489691	267710
O60239	O60239	3BP5_HUMAN	SH3BP5	SH3 domain-binding protein 5	226764	215229	154496	203651	217655	222003	114253	206037	180825	218090	111395	104527	108935	86346.9	88389.6	87944.1	104795	101224	103993	128344	133041	103749	136485	92395.3
O60256	O60256	KPRB_HUMAN	PRPSAP2	Phosphoribosyl pyrophosphate synthase-associated protein 2	3620000	3780000	3700000	6520000	6880000	6790000	3780000	3550000	2940000	2740000	3060000	2870000	3140000	3060000	3290000	2370000	2350000	2340000	4380000	4380000	4410000	3550000	3600000	3530000
O60264	O60264	SMCA5_HUMAN	SMARCA5	SWI/SNF-related matrix-associated actin-dependent regulator of chromatin subfamily A member 5		747686		1050000	869234			907703	1160000				228423	185150	118376	182021	186668	222405	278692	237717
O60271	O60271	JIP4_HUMAN	SPAG9	C-Jun-amino-terminal kinase-interacting protein 4	2340000	2300000	2170000	2870000	2760000	2770000	1860000	2060000	2290000	2060000	1970000	2130000	2430000	2470000	2730000	2200000	2620000	2560000	3160000	3090000	3120000	3140000	3200000	3190000
O60291	Q96PX1;O60291	MGRN1_HUMAN	MGRN1	E3 ubiquitin-protein ligase MGRN1	58228.2		80389.3	63396.4	105446	101457	40011.2		69769.9	54699.6	20695.5		93425.2	80346.3	76341.1	98538.9	123887	108849	56375.3	111903	108838	97917.2	127052	150887
O60306	O60306	AQR_HUMAN	AQR	RNA helicase aquarius	2710000	2240000	2850000	1430000	2460000	3070000	2010000	1920000	2830000	3970000	2780000	2550000	776217	811061	808365	882919	937235	882997	1090000	1020000	953544	1010000	1110000	895544
O60313	O60313	OPA1_HUMAN	OPA1	Dynamin-like 120 kDa protein, mitochondrial													918448	779029	739098	864793	773077	719178	463580	618067	566061	615935	408769	385674
O60341	O60341	KDM1A_HUMAN	KDM1A	Lysine-specific histone demethylase 1A	479913	371873	447835	430021	346921	399149	526308	565370	487164	427391	435304	413897	245255	114196	130402	238027	203777	235139
O60343	O60343	TBCD4_HUMAN	TBC1D4	TBC1 domain family member 4				415874	385493	304525		753104	1590000	346215			580121	512890	511983	466208	397916	444139	433382	415402	305060	323725		241387
O60361	O60361	NDK8_HUMAN	NME2P1	Putative nucleoside diphosphate kinase	3750000	3640000	3290000	2100000	2040000	2020000	2300000	2180000	3450000	2510000		2680000	1870000	1690000	1390000	959491	1190000	1080000	2090000	1880000	2250000	1980000	2130000	2190000
O60443	O60443	GSDME_HUMAN	GSDME	Gasdermin-E													318449	51960.2	179721	218040	225710	195747	221869	229803	198122	196907	134324
O60478	O60478	G137B_HUMAN	GPR137B	Integral membrane protein GPR137B	574370	484356	524692	714361	808478	871124	490838		865440	669380	551310	526507	366897	377485	395442		339358	276437	562260	519950	457221	515295	596782	414468
O60488	O60488	ACSL4_HUMAN	ACSL4	Long-chain-fatty-acid--CoA ligase 4	1290000			995654	569698	606662							702535	570366	453068	571494	490946	582150	483505	383318	357186	421620		292769
O60493	O60493	SNX3_HUMAN	SNX3	Sorting nexin-3	672040	739961	695871	1060000	1070000	863167	747592	748898	553621	666935	597793	730504	2120000	1890000	1710000	2200000	1970000	2180000	1620000	1590000	1450000	1360000	1220000	1220000
O60499	O60499	STX10_HUMAN	STX10	Syntaxin-10	1130000	897484	526648	1090000	833216	334826		842621				922436	1120000	1120000	1140000	1100000	1270000	1250000	1650000	1690000	1670000	1630000	1570000	1540000
O60502	O60502	OGA_HUMAN	OGA	Protein O-GlcNAcase	958461	1010000	1060000	1900000	1860000	1680000	1580000	795833	611760	896684	626697	717594	2760000	2770000	2710000	2910000	2880000	2950000	2500000	2660000	2500000	2520000	2370000	2360000
O60506	O60506	HNRPQ_HUMAN	SYNCRIP	Heterogeneous nuclear ribonucleoprotein Q	1710000	1450000	2320000	3230000	2680000	2750000	1320000	1350000	1870000	1860000	1310000	2050000	10200000	10700000	11000000	8880000	9010000	9130000	5880000	5620000	5460000	9360000	8640000	9320000
O60518	O60518	RNBP6_HUMAN	RANBP6	Ran-binding protein 6		246440	254826		739947	1650000		1900000	288585				2210000	2270000	801364	793057	999240	1250000	1100000	1000000	1190000	1060000	602909	1260000
O60547	O60547	GMDS_HUMAN	GMDS	GDP-mannose 4,6 dehydratase	3280000	3280000	2990000	1220000	1060000	793789	3500000	3530000	2540000	2370000	4560000	5390000	1520000	1180000	1230000	1230000	1460000	1360000	1000000	1080000	1050000	1150000	1040000	1050000
O60566	O60566	BUB1B_HUMAN	BUB1B	Mitotic checkpoint serine/threonine-protein kinase BUB1 beta	45391.8	73752.2	20165.7	182601	152661	116812	50617.4						186373	176043	182714	218975	231178	205229	129792	154646	109335	139771	142365	110915
O60568	O60568	PLOD3_HUMAN	PLOD3	Multifunctional procollagen lysine hydroxylase and glycosyltransferase LH3			175983	515736	487600	618008	233616	276853		252604			866619	755821	794932	819083	757520	788679	453297	476870	436390	440298	383827	459795
O60573	O60573	IF4E2_HUMAN	EIF4E2	Eukaryotic translation initiation factor 4E type 2				177369									171406	231275	228653	234797	183320	222182	159922	191065	116829	175651	156314	130561
O60610	O60610	DIAP1_HUMAN	DIAPH1	Protein diaphanous homolog 1	844354	760962	666607	1450000	1330000	1390000	665828	882460	727230	769366	901574	742375	1860000	1770000	1880000	2110000	2030000	2090000	1520000	1570000	1390000	1530000	1430000	1420000
O60637	O60637	TSN3_HUMAN	TSPAN3	Tetraspanin-3	5920000	6420000	6430000	9000000	11300000	11200000	5600000	7100000	5900000	7340000	5100000	6460000	8400000	7700000	9130000	6830000	10200000	8910000	13100000	12900000	13200000	15100000	15900000	14400000
O60664	O60664	PLIN3_HUMAN	PLIN3	Perilipin-3	13200000	13600000	12800000	12300000	13000000	14300000	10200000	10300000	11700000	11200000	10400000	10800000	8410000	7990000	9050000	7100000	10100000	8810000	16200000	15000000	16000000	16000000	17800000	17800000
O60671	O60671	RAD1_HUMAN	RAD1	Cell cycle checkpoint protein RAD1	1450000	1730000	1210000	1440000	1370000	1450000	926297	1250000	1340000	1140000	1510000	1290000	1130000	850676	860201	887310	799118	722173	1140000	1160000	846711	1310000	1030000	1330000
O60678	O60678	ANM3_HUMAN	PRMT3	Protein arginine N-methyltransferase 3				362350	307519	337477			162794				482820	415154	461761	556115	457826	486154	380163	388998	400972	335984	286941	305506
O60684	O60684	IMA7_HUMAN	KPNA6	Importin subunit alpha-7	1040000	727038	788500	1720000	1530000	1390000		545222		562948	735977	600073	2320000	2340000	2260000	2830000	2790000	2940000	1910000	1980000	1910000	1840000	1580000	1560000
O60701	O60701	UGDH_HUMAN	UGDH	UDP-glucose 6-dehydrogenase				453990	428943	304248							790938	782766	683987	813281	703873	725691	516377	636526	533033	594657	444875	447495
O60716	O60716	CTND1_HUMAN	CTNND1	Catenin delta-1				713821	681905	486153							784645	634393	599146	881593	765576	766259	821934	652802	423118	616095	599675	632352
O60725	O60725	ICMT_HUMAN	ICMT	Protein-S-isoprenylcysteine O-methyltransferase				75668.4	39051.3								278061	353689	317840	266110	245167	267495	236534	305879	256359	222956	251640	133428
O60749	Q13596;O60749	SNX2_HUMAN	SNX2	Sorting nexin-2	1400000	1350000	975297	1910000	1710000	1560000	1420000	1310000	1270000	1190000	1150000	932661	2210000	2080000	1980000	2310000	2250000	2370000	1900000	2000000	1850000	1780000	1600000	1730000
O60762	O60762	DPM1_HUMAN	DPM1	Dolichol-phosphate mannosyltransferase subunit 1				340384	265777								750565	801966	645558	729404	593764	551559	450744	549664	553892	392836	286564
O60763	O60763	USO1_HUMAN	USO1	General vesicular transport factor p115	1290000	1350000	1310000	2630000	2370000	2300000	1080000	1130000	1190000	1160000	1250000	1030000	3400000	3460000	3240000	4150000	3880000	4000000	2550000	2910000	2670000	2520000	2170000	2350000
O60783	O60783	RT14_HUMAN	MRPS14	Small ribosomal subunit protein uS14m													1140000	968510	858774	955173	815499	802156		788319	544483	941201	843083
O60784	O60784	TOM1_HUMAN	TOM1	Target of Myb1 membrane trafficking protein	1210000	984189	416872	1020000	902473	802138	567536	775141	391256	686765	691902	399657	1220000	1120000	1200000	1010000	1200000	1130000	1330000	1180000	1050000	1230000	1400000	1390000
O60814;P57053;P58876;P62807;Q5QNW6;Q93079;Q99877;Q99879;Q99880	Q99879;P57053;Q16778;Q5QNW6;P62807;O60814;P23527;P06899;Q99877;Q99880;P33778;Q93079;Q96A08;P58876;Q8N257	H2B1C_HUMAN;H2B1D_HUMAN;H2B1H_HUMAN;H2B1K_HUMAN;H2B1L_HUMAN;H2B1M_HUMAN;H2B1N_HUMAN;H2B2F_HUMAN;H2BFS_HUMAN	H2BC10;H2BC12;H2BC12L;H2BC13;H2BC14;H2BC15;H2BC18;H2BC5;H2BC9	Histone H2B type 1-K	15300000	15500000	16900000	9470000	10200000	9110000	18800000	15400000	14900000	14000000	18100000	15700000	8630000	10200000	7920000	9880000	9110000	9500000	8020000	7600000	7380000	7730000	7800000	6820000
O60826	O60826	CCD22_HUMAN	CCDC22	Coiled-coil domain-containing protein 22				110723									57796	107659	122876	144241	120673	107934	82788.9	123399	47528.5	90823.5		42599.1
O60828	O60828	PQBP1_HUMAN	PQBP1	Polyglutamine-binding protein 1				1170000	1050000	2290000			1930000	531104			5490000	5360000	5500000	4520000	5440000	5330000	5910000	5230000	5780000	8120000	7500000	8840000
O60831	O60831	PRAF2_HUMAN	PRAF2	PRA1 family protein 2	1030000	986909		1230000	1260000	1680000		1140000	1010000	929050	962289	868347	1440000	1180000	1370000	1040000	1090000	1230000	1540000	1470000	1700000	1160000	1520000	1530000
O60832	O60832	DKC1_HUMAN	DKC1	H/ACA ribonucleoprotein complex subunit DKC1	1090000	1020000	930784	1240000	1210000	1120000	1150000	1230000	1120000	1080000	1080000	1160000	1930000	2030000	1920000	1710000	1760000	1790000	1430000	1330000	1380000	2050000	1980000	1970000
O60841	O60841	IF2P_HUMAN	EIF5B	Eukaryotic translation initiation factor 5B			398152	1030000	941984	893674				236332	462907		1130000	1180000	1100000	1070000	897530	1020000	635911	707836	716081	736964	653326	630935
O60869	O60869	EDF1_HUMAN	EDF1	Endothelial differentiation-related factor 1	441858			486759	437419	630049			436341	113904	508427		2300000	2520000	2790000	1740000	2140000	1930000	2170000	2000000	2130000	2780000	3080000	2820000
O60884	O60884	DNJA2_HUMAN	DNAJA2	DnaJ homolog subfamily A member 2	4120000	3640000	3850000	4200000	3750000	3300000	3650000	3360000	3320000	3290000	3470000	3190000	3790000	3810000	4040000	4220000	4080000	4230000	3350000	3660000	3390000	3780000	3700000	3450000
O60885	Q15059;O60885	BRD4_HUMAN	BRD4	Bromodomain-containing protein 4	239443	240204	197276	183017	185921	189027	262662	220747	228719	285313	269641	238327								83733.1		69511	75618.8	89518.4
O60888	O60888	CUTA_HUMAN	CUTA	Protein CutA	6730000	5860000	4610000	3340000	4170000	9120000	11800000	3490000	3830000	7790000	9690000	8240000	1190000	1230000	890937	1440000	2290000	1540000	2580000	2440000	2530000	3730000	2540000	3290000
O60921	O60921	HUS1_HUMAN	HUS1	Checkpoint protein HUS1	545321	611421	593769	403619	503243		1160000		775761	1090000	1670000	905760	238541	281244	245672	252603	255770	252144	246383	293818	253295	312698	292964	239925
O60925	O60925	PFD1_HUMAN	PFDN1	Prefoldin subunit 1	3010000	3150000	2920000	3130000	3020000	4350000	1560000	2290000	2250000	5010000	1900000	2560000	1810000	1880000	1740000	2300000	3410000	2400000	3180000	2860000	3010000	3840000	3490000	4000000
O60927	O60927	PP1RB_HUMAN	PPP1R11	E3 ubiquitin-protein ligase PPP1R11	988054	1040000	785924	1710000	1190000	593034	836205	881372	887346	760826	800042	641138	543588	385775	517537	368821	488418	432645	1110000	828899	817143	968767	937705	896422
O75054	O75054	IGSF3_HUMAN	IGSF3	Immunoglobulin superfamily member 3	674025		407014		1090000		716580	1310000	823387	753120	539210	566628						220390
O75056	O75056	SDC3_HUMAN	SDC3	Syndecan-3	804997		1060000			921663	1170000	1030000	1150000	728249	1150000	1040000												973739
O75083	O75083	WDR1_HUMAN	WDR1	WD repeat-containing protein 1	1270000	1450000	1570000	2280000	2270000	2170000	1630000		1570000	1700000	1300000	1140000	2980000	2850000	2650000	3140000	2930000	3090000	2240000	2400000	2190000	2210000	1720000	2070000
O75113	O75113	N4BP1_HUMAN	N4BP1	NEDD4-binding protein 1	34200000	38100000	37100000	26000000	25200000	22200000	30400000	24800000	35300000	10200000	22200000	17100000	3280000	3890000	5050000	2550000	3710000	3390000	10400000	9200000	9740000	10500000	10100000	9090000
O75116	O75116	ROCK2_HUMAN	ROCK2	Rho-associated protein kinase 2	809712	877353	784413	687477	626130	612348	830418	964828	984816	731963	838540	831834	719337	665003	556654	640821	544389	544906	448623	421599	407234	452199	434006	463845
O75122	O75122	CLAP2_HUMAN	CLASP2	CLIP-associating protein 2		62075.4	88931.6	50851.6	80491.4	78538.6			77819.3				121955	140874	108263	131178	111035	84480.1		84883.7	60077.5	72276.8	43738.9	79905.7
O75127	O75127	PTCD1_HUMAN	PTCD1	Pentatricopeptide repeat-containing protein 1, mitochondrial				77760									115498	99320.4	67156.2	108045	90739.2	59613.8
O75131	O75131	CPNE3_HUMAN	CPNE3	Copine-3	2270000	2090000	2440000	3080000	2620000	2690000	2140000	2030000	2130000	1940000	2280000	2310000	2780000	2750000	2250000	3010000	2370000	2540000	1360000	1410000	1360000	1360000	1260000	1320000
O75143	O75143	ATG13_HUMAN	ATG13	Autophagy-related protein 13	616397	629065	692668	970681	845230	837445	549997	562198	627381	553448	566876	437457	612421	597715	638052	468996	584093	571461	801704	819875	859555	770703	829983	791926
O75144	O75144	ICOSL_HUMAN	ICOSLG	ICOS ligand				123438	98535.8	129185				97961.9			183183		140073	102343	98143.3	94227.1	125780	108726	98918.1	121163	145700	177609
O75150	O75150	BRE1B_HUMAN	RNF40	E3 ubiquitin-protein ligase BRE1B	186365	272177	154899	323138	242486	262712	254645		157620	335764	336723	215445	231477	208997	192866	234180	173810	190255	100074		118895	74207.2
O75152	O75152;A0A1B0GTU1;P0DQW0	ZC11A_HUMAN	ZC3H11A	Zinc finger CCCH domain-containing protein 11A	67070.1	46477.8	15690	37507.6	71734.1	68809.2	120145		53531.4	32415.2	95009.7		50116.2	59812.5	48728.1	66488	39311.6	21598.6		33219.1			24516.6
O75153	O75153	CLU_HUMAN	CLUH	Clustered mitochondria protein homolog	870952	1050000	897936	1920000	1670000	1560000	763738	902673	867695	743610	678963	938029	2520000	2540000	2380000	2920000	2730000	3020000	1790000	2050000	1850000	1620000	1470000	1540000
O75155	O75155	CAND2_HUMAN	CAND2	Cullin-associated NEDD8-dissociated protein 2							446761						436859	483097	352605	443224	432201	423902	275689	300695	362359	244738	188451
O75157	O75157	T22D2_HUMAN	TSC22D2	TSC22 domain family protein 2	1370000	1310000	1010000	1720000	1450000	1500000	459417	2950000	1070000	1310000	715747	440449	601452	578786	605952	583529	738928	793387	1300000	651805	988689	1030000	831670	1050000
O75170	O75170	PP6R2_HUMAN	PPP6R2	Serine/threonine-protein phosphatase 6 regulatory subunit 2				506183	391204	521010							786915	629453	661392	744597	786277	533468	685424	878809	786220	728290	770691	578989
O75175	O75175	CNOT3_HUMAN	CNOT3	CCR4-NOT transcription complex subunit 3	718670	595163	548954	1240000	1260000	1090000				842816	520026	543681	859114	758444	930672	845205	1100000	893056	1080000	1050000	956494	1090000	1220000	1130000
O75179	O75179;Q8IWZ3	ANR17_HUMAN	ANKRD17	Ankyrin repeat domain-containing protein 17	591776	444576	526032	956970	909595	890409	546243	992189	487998		468269	444738	1140000	1140000	1020000	1110000	1020000	1050000	785878	865460	760546	709823	633252	645169
O75190	O75190	DNJB6_HUMAN	DNAJB6	DnaJ homolog subfamily B member 6				95962.4		161633						73032.6	441004	457363	432798	396998	471068	442667	410737	394647	358039	415887	396676	345983
O75191	O75191	XYLB_HUMAN	XYLB	Xylulose kinase													737081		477473	506390	454864			391707				360690
O75208	O75208	COQ9_HUMAN	COQ9	Ubiquinone biosynthesis protein COQ9, mitochondrial	733554	782938	652660	555068	579274	512182	933753	702053	449530	500590	755016	599847	747438	752311	870532	871607	1120000	956359	1330000	1240000	1180000	1330000	1370000	1400000
O75223	O75223	GGCT_HUMAN	GGCT	Gamma-glutamylcyclotransferase	5450000	5430000	5490000	6780000	6480000	5910000	4470000	4940000	5310000	4140000	4080000	4190000	3630000	3380000	4230000	2920000	3600000	3440000	5730000	4900000	5270000	5520000	5260000	5520000
O75251	O75251	NDUS7_HUMAN	NDUFS7	NADH dehydrogenase [ubiquinone] iron-sulfur protein 7, mitochondrial						312736							882304	782493	834051	757018	818943	808998	607941	494160	573183	726910	619939	617454
O75306	O75306	NDUS2_HUMAN	NDUFS2	NADH dehydrogenase [ubiquinone] iron-sulfur protein 2, mitochondrial	1910000	2000000	1920000	1310000	999318	1000000	1380000	1570000	1340000	1800000	1720000	1760000	3360000	2860000	3050000	2550000	2530000	2620000	2330000	2220000	2260000	2680000	2750000	2580000
O75312	O75312	ZPR1_HUMAN	ZPR1	Zinc finger protein ZPR1	2690000	2570000	2640000	3230000	3190000	3320000	1840000	2440000	2320000	2600000	2090000	1730000	2840000	2960000	3000000	2800000	3740000	3490000	4670000	4370000	4440000	4840000	4960000	4840000
O75340	O75340	PDCD6_HUMAN	PDCD6	Programmed cell death protein 6	357966	530513	479341	781841	663799		316566		609254	1030000	516226		918492	823531	880745	1050000	911674	928923	792472	662112	606092	755810	646266	604543
O75347	O75347	TBCA_HUMAN	TBCA	Tubulin-specific chaperone A	41800000	38700000	43200000	40200000	47800000	50900000	35900000	32700000	31900000	41100000	35900000	24500000	17300000	17200000	20200000	18400000	26000000	23000000	36900000	32900000	36100000	40000000	40700000	39200000
O75348	O75348	VATG1_HUMAN	ATP6V1G1	V-type proton ATPase subunit G 1	1490000	1540000	1700000	1590000	1920000	2080000	795217	1370000	1180000	2640000	1200000	966407	1480000	1560000	1790000	1200000	1450000	1440000	1510000	1560000	1530000	1860000	2150000	2050000
O75351	O75351	VPS4B_HUMAN	VPS4B	Vacuolar protein sorting-associated protein 4B				596750	420186	441454							621993	559993	575198	700711	601465	638816	749743	362711	251425	627764		276188
O75352	O75352	MPU1_HUMAN	MPDU1	Mannose-P-dolichol utilization defect 1 protein	353473	470981	476429	867183	915913	864005	244723	221636	224691	164347	133802	288899	1110000	1320000	1300000	1120000	1070000	1090000	1080000	1080000	1060000	815138	950627	770770
O75367	O75367	H2AY_HUMAN	MACROH2A1	Core histone macro-H2A.1		59230.3
O75368	O75368	SH3L1_HUMAN	SH3BGRL	Adapter SH3BGRL	1200000	1230000	1190000	1080000	902048	1020000	426235	1090000	797860	1220000	521993	908643	980349	911678	847889	893617	1170000	961165	1380000	1260000	1280000	1340000	1440000	1700000
O75369	O75369	FLNB_HUMAN	FLNB	Filamin-B	3800000	3760000	3620000	3780000	3610000	3490000	3610000	4010000	4220000	4280000	3970000	4410000	2620000	2640000	2510000	2860000	2640000	2750000	2160000	2390000	2160000	1990000	1710000	1800000
O75379	O75379	VAMP4_HUMAN	VAMP4	Vesicle-associated membrane protein 4	311679	388722	378013	369588	384240	369366	314990	428614	266633	278570	300539	368874	173479	188435	161074	131394	127378	124892	282415	241129	237485	224953	199712	237019
O75380	O75380	NDUS6_HUMAN	NDUFS6	NADH dehydrogenase [ubiquinone] iron-sulfur protein 6, mitochondrial	2110000	2110000	2140000	978946	1510000	1530000	2820000	1890000	2300000	4740000	3470000	2950000	867913	808813	918341	817269	1080000	856092	1820000	1850000	1780000	2250000	2300000	2060000
O75381	O75381	PEX14_HUMAN	PEX14	Peroxisomal membrane protein PEX14	1740000	1930000	1770000	1350000	1450000	1560000	1710000	1600000	1760000	1460000	1880000	1730000	1660000	1530000	1710000	1370000	1650000	1610000	2280000	2150000	2380000	2070000	2280000	2030000
O75390	O75390	CISY_HUMAN	CS	Citrate synthase, mitochondrial	2080000	1980000	2300000	4640000	4310000	4110000	1860000	2120000	2320000	1960000	1880000	2100000	11200000	11500000	11900000	10000000	10100000	10700000	9180000	8890000	8960000	9920000	9410000	10200000
O75391	O75391	SPAG7_HUMAN	SPAG7	Sperm-associated antigen 7	1670000	1650000	1870000	2160000	2350000	1970000	1090000	1860000	1480000	2370000	1190000	1240000	345164	144966	183230				573900	518069	532539	397324	346960	445195
O75396	O75396	SC22B_HUMAN	SEC22B	Vesicle-trafficking protein SEC22b	2300000	2400000	2300000	2700000	2560000	2520000	3450000	2850000	2300000	2660000	2900000	2820000	2510000	2560000	2610000	2460000	2240000	2470000	2110000	2250000	2130000	1960000	1630000	2020000
O75410	O75410;O95359	TACC1_HUMAN	TACC1	Transforming acidic coiled-coil-containing protein 1	3080000	3180000	3040000	2560000	2400000	2400000	2200000	3280000	3430000	3000000	2470000	3050000	712462	716986	790973	661876	716542	706556	980451	905279	953787	909711	855010	828388
O75419	O75419	CDC45_HUMAN	CDC45	Cell division control protein 45 homolog													432563	473469	607417	591755	560304	542131	384176			369644	331484	276810
O75431	O75431	MTX2_HUMAN	MTX2	Metaxin-2				269639	229535	556210	491923		527044	535190	378700	418349	413095	440337	507394	425984	338300	471729	338641	363699	403546	369995	474494	543982
O75436	O75436	VP26A_HUMAN	VPS26A	Vacuolar protein sorting-associated protein 26A	3660000	3370000	3280000	5320000	4920000	5460000	3180000	3370000	2990000	3720000	3050000	3150000	4880000	4700000	4760000	5580000	5340000	5470000	4400000	4080000	3810000	3770000	3650000	3500000
O75439	O75439	MPPB_HUMAN	PMPCB	Mitochondrial-processing peptidase subunit beta	479875	429563	418948	1170000	996842	979371	313881		288027	233600	279448	371534	1760000	1780000	1630000	2120000	1970000	2020000	1200000	1510000	1370000	1240000	1110000	1090000
O75448	O75448	MED24_HUMAN	MED24	Mediator of RNA polymerase II transcription subunit 24	3390000	3280000	4020000	2800000	2110000	2720000	1800000	3050000	2880000	1750000	1840000	2410000		1530000	1510000	3460000	1650000	1330000	1630000	1740000	1530000	1640000	1720000	1800000
O75477	O75477	ERLN1_HUMAN	ERLIN1	Erlin-1													214827	190548	180585	317651	265406	316791		117631
O75489	O75489	NDUS3_HUMAN	NDUFS3	NADH dehydrogenase [ubiquinone] iron-sulfur protein 3, mitochondrial	2240000	2150000	2050000	1320000	1420000	1560000	2260000	2180000	1960000	2750000	2240000	1980000	4200000	4180000	4210000	3910000	4540000	4130000	3360000	3550000	3140000	4230000	4210000	3800000
O75494	O75494	SRS10_HUMAN	SRSF10	Serine/arginine-rich splicing factor 10													640860	928187	795972	769538	705632	700015	555508	521088		511066		557348
O75496	O75496	GEMI_HUMAN	GMNN	Geminin	2350000	2370000	2310000	5790000	5360000	4850000	2650000	2400000	2940000	3580000	2810000	2730000	1090000	1250000	1420000	922902	1060000	1130000	2190000	2330000	2290000	1990000	2030000	1950000
O75503	O75503	CLN5_HUMAN	CLN5	Ceroid-lipofuscinosis neuronal protein 5	303384	526999	285235	405821	329502	307872							295030	431486	342406	364709	349165	381223	381156	354021	255582	304651	339381	364766
O75521	O75521	ECI2_HUMAN	ECI2	Enoyl-CoA delta isomerase 2	141986	456236		426149	342196	452185			143303		147998		505259	497398	466167	470307	404292	398384	390615	387043	329087	363347	328647	388830
O75531	O75531	BAF_HUMAN	BANF1	Barrier-to-autointegration factor		3110000	2790000				2660000		2510000	1800000	4010000	2190000	1150000		1220000	1420000	1180000	1280000	1230000			1430000		1160000
O75533	O75533	SF3B1_HUMAN	SF3B1	Splicing factor 3B subunit 1	1540000	1510000	1550000	2650000	2080000	2070000	1190000	2380000	1320000	1170000	1490000	1420000	3360000	3350000	3460000	3420000	3000000	3260000	2010000	2210000	2040000	2710000	2460000	2410000
O75534	O75534	CSDE1_HUMAN	CSDE1	Cold shock domain-containing protein E1	1500000	1550000	1410000	2890000	2420000	2250000	1390000	1460000	1380000	1510000	1430000	1240000	3590000	3520000	3410000	4190000	3870000	3970000	2400000	2670000	2380000	2330000	1990000	2140000
O75569	O75569	PRKRA_HUMAN	PRKRA	Interferon-inducible double-stranded RNA-dependent protein kinase activator A													306216	275816	244309	324164	213213	242007				153672	103179	180317
O75600	O75600	KBL_HUMAN	GCAT	2-amino-3-ketobutyrate coenzyme A ligase, mitochondrial	1540000	1360000	1450000	1400000	1180000	1120000	1660000	1710000	1360000	1420000	1510000	1200000		659633	498373					400282				419404
O75607	O75607	NPM3_HUMAN	NPM3	Nucleoplasmin-3	2570000	2500000	3010000	4060000	4340000	6590000	5870000	3060000	5100000	5130000	4910000	3230000	5270000	4910000	4530000	6380000	6430000	6050000	4580000	4210000	4520000	5470000	5340000	5810000
O75608	O75608	LYPA1_HUMAN	LYPLA1	Acyl-protein thioesterase 1	3210000	3020000	2870000	2450000	2600000	2880000	3450000	2650000	2800000	1800000	3450000	2490000	3070000	2830000	2970000	2380000	2680000	2450000	3920000	3670000	3910000	3400000	3700000	4140000
O75629	O75629	CREG1_HUMAN	CREG1	Protein CREG1	1400000	1300000	1300000	1180000	1610000	894546	1510000	839127		1330000	1830000	1590000	620921	713066	598383	912164	1310000	891845	1120000	1880000	1530000	1740000	1460000	1240000
O75643	O75643	U520_HUMAN	SNRNP200	U5 small nuclear ribonucleoprotein 200 kDa helicase	1160000	897892	942520	1390000	1120000	1080000	638726	605108	801118	679134	797679	628340	1950000	1980000	1770000	2410000	1920000	2070000	1020000	1160000	977128	1070000	858888	992977
O75663	O75663	TIPRL_HUMAN	TIPRL	TIP41-like protein	406105	337917	362654	1080000	966651	945449	480944	429800	282445	433196	515426	159798	1540000	1830000	1820000	2110000	2170000	2150000	1570000	1510000	1500000	1440000	1310000	1190000
O75674	O75674	TM1L1_HUMAN	TOM1L1	TOM1-like protein 1	147900	129248	227230	89410.4	112325	121064	48905.2	86774		176062		188587	133559			86971.9		45834.6		80017.6			72043.3
O75683	O75683	SURF6_HUMAN	SURF6	Surfeit locus protein 6			694060	837854		772844	958151				565988		1080000	904564	946958	781257	721148	766092	702072	869377	826738	999371	890350	1090000
O75688	O75688;P35813	PPM1B_HUMAN	PPM1B	Protein phosphatase 1B	865920	774499	777915	1020000	804380	869842	951844		790754	668579		612595	1170000	1140000	1350000	1230000	1410000	1350000	1400000	1310000	1330000	1430000	1470000	1350000
O75694	O75694	NU155_HUMAN	NUP155	Nuclear pore complex protein Nup155	745971	699643	333701	622824	424662	307905	286484	419464	151201			577842	819902	759965	657416	945788	898544	963776	485934	568510	423224	455501	393682	420111
O75695	O75695	XRP2_HUMAN	RP2	Protein XRP2													164338	197095	299960	261941	337197	314059		178328		167038	180912	181149
O75717	O75717	WDHD1_HUMAN	WDHD1	WD repeat and HMG-box DNA-binding protein 1	1260000	1220000	1230000	1010000	1110000	1110000	545327	1090000	959240	849801	541342	1190000	850751	894287	760569	847690	784955	776247	881148	855594	813699	722444	714034	784270
O75718	O75718	CRTAP_HUMAN	CRTAP	Cartilage-associated protein	610893			391873	291061								1230000	1160000	1070000	1510000	1380000	1310000	680987	910496	724321	685312	689990	664613
O75746	O75746	S2512_HUMAN	SLC25A12	Electrogenic aspartate/glutamate antiporter SLC25A12, mitochondrial	66367.6	96940.3	35673.2	34943.5		58302.6	132698		48448.2	92398.4	163118	31550.4	69408	28781.4	47329.4	65136.1	48456.9	39395.4		36910.2	20978.4	21444.9	29445.4	38695.2
O75781	O75781	PALM_HUMAN	PALM	Paralemmin-1	4530000	5030000	4970000	4870000	4750000	4200000	3500000	4350000	5070000	4100000	4200000	3120000	1580000	1750000	2010000	1230000	1760000	1710000	3040000	2590000	2380000	2930000	3020000	2920000
O75787	O75787	RENR_HUMAN	ATP6AP2	Renin receptor													314627	315520	335425	418119	460415	386527		283741	132824	314028		287070
O75792	O75792	RNH2A_HUMAN	RNASEH2A	Ribonuclease H2 subunit A	431492			544373	676989	496455			390820			626876	928895	909558	827674	895793	933944	998666	733673	805969	797425	661292	653934	684914
O75794	O75794	CD123_HUMAN	CDC123	Translation initiation factor eIF2 assembly protein				552933	785065	839819							1220000	1160000	1110000	1390000	1360000	1400000	899758	969185	894748	875664	745610	760723
O75817	O75817	POP7_HUMAN	POP7	Ribonuclease P protein subunit p20	564657		526891	466589	463539		218900				331413		1520000	1360000	1420000	1130000	1290000	1270000	1410000	1690000	1160000	1960000	1650000	1680000
O75818	O75818	RPP40_HUMAN	RPP40	Ribonuclease P protein subunit p40	631284	479145	588640	838912	759734	732011	730561	511723	772755	595908	694076	904458	1340000	1230000	1220000	1070000	1250000	1140000	1410000	1340000	1200000	1700000	1680000	1700000
O75821	O75821	EIF3G_HUMAN	EIF3G	Eukaryotic translation initiation factor 3 subunit G	2950000	2980000	2970000	4340000	4330000	4050000	2430000	3890000	3880000	2900000	2050000	2830000	3010000	3470000	3400000	3040000	3280000	3460000	3320000	3460000	3480000	3140000	2970000	2930000
O75822	O75822	EIF3J_HUMAN	EIF3J	Eukaryotic translation initiation factor 3 subunit J	2420000	2500000	2530000	3630000	3850000	3860000	2050000	2410000	2550000	2410000	2110000	2100000	3530000	3710000	4060000	3370000	3670000	3750000	4800000	4570000	4730000	4110000	4680000	4340000
O75832	O75832	PSD10_HUMAN	PSMD10	26S proteasome non-ATPase regulatory subunit 10	943415	978521	948116	1560000	1470000	1320000	1020000	833289	825229	836436	1070000	686315	1890000	2050000	1850000	2470000	2560000	2150000	1760000	2080000	1840000	1710000	1620000	1450000
O75844	O75844	FACE1_HUMAN	ZMPSTE24	CAAX prenyl protease 1 homolog	2720000	2590000	2700000	5510000	5160000	4800000	2900000	3470000	3200000	1980000	2310000	1950000	2060000	2000000	2270000	1760000	1770000	1930000	1850000	1830000	1840000	1880000	1840000	2040000
O75874	O75874	IDHC_HUMAN	IDH1	Isocitrate dehydrogenase [NADP] cytoplasmic	365779	605728	494914	1510000	1550000	1530000	389002		318250	428910	283085	255712	3990000	4200000	4350000	3860000	4080000	3980000	1880000	2330000	2040000	2370000	2460000	2270000
O75880	O75880	SCO1_HUMAN	SCO1	Protein SCO1 homolog, mitochondrial	1680000	1440000	1860000	2180000	1920000	1930000	2310000	2240000	1570000	1830000	2470000	1590000	2270000	2210000	2240000	2110000	2060000	2120000	2270000	2250000	2090000	2400000	2270000	2270000
O75882	O75882	ATRN_HUMAN	ATRN	Attractin	479658	447002	446231	587072	598503	691482	386815	328484	368797	389030	293190	402174	412960	224985	266289	246919	233466	241220	379326	329174	296458	350866	319410	349541
O75884	O75884	RBBP9_HUMAN	RBBP9	Serine hydrolase RBBP9				115928	221271								156779	212564	309548	298401	393556	328355	390625	373992	268359	456943	434842	404705
O75886	O75886	STAM2_HUMAN	STAM2	Signal transducing adapter molecule 2	366998				375769								1000000	907207	915720	818680	797865	832929	1040000	772233	848935	1040000	919475	709671
O75909	O75909	CCNK_HUMAN	CCNK	Cyclin-K	720517	781648	683053	804212	671257	605705	814689	1020000	1060000	571119	691630	1070000	500024	606877	599139	470945	538118	569975	439352	597620	536145	408579	389920	415124
O75915	O75915	PRAF3_HUMAN	ARL6IP5	PRA1 family protein 3	2730000	2620000	2830000	3820000	4650000	4980000	3420000	1570000	3730000	3290000	3780000	3060000	1540000	1490000	1590000	1430000	1520000	1570000	1860000	2020000	1750000	1860000	2000000	1740000
O75934	O75934	SPF27_HUMAN	BCAS2	Pre-mRNA-splicing factor SPF27	674971	847999	578951	443296	462503	593777	597550	562101	451691	720481	582728	661293	904990	838807	714884	938668	867614	964002	451278	701163	580045	672772	517744	516658
O75935	O75935	DCTN3_HUMAN	DCTN3	Dynactin subunit 3			708725	1120000	751552	854980	895016			603209		1230000	1170000	1120000	1120000	1320000	1250000	1470000	1200000	745488	1040000	947967	727673	1240000
O75937	O75937	DNJC8_HUMAN	DNAJC8	DnaJ homolog subfamily C member 8	5330000	5190000	5200000	4880000	5400000	5130000	3740000	4790000	3990000	4990000	3850000	4340000	4700000	3520000	3190000	3350000	3300000	3290000	3780000	4090000	4040000	4600000	4600000	4570000
O75940	O75940	SPF30_HUMAN	SMNDC1	Survival of motor neuron-related-splicing factor 30	474818	343886	597078	736648	693502	845842	1050000	795618	735901	705564	941404	554588	732863	776665	909319	620222	865314	755733	1090000	1090000	1080000	1170000	1230000	1050000
O75947	O75947	ATP5H_HUMAN	ATP5PD	ATP synthase subunit d, mitochondrial	1250000	1250000	1100000	1400000	1270000	1250000	553678	927592	1040000	1530000	1200000	1280000	2120000	2200000	2160000	2560000	2490000	2580000	1880000	2100000	2060000	1910000	1680000	1650000
O75955	O75955	FLOT1_HUMAN	FLOT1	Flotillin-1	1400000	1510000	1390000	1640000	1590000	1560000	1540000	2060000	1500000	1440000	1500000	1630000	799209	718470	730672	794536	770469	823819	641837	565411	431824	754019	668327	742205
O75964	O75964	ATP5L_HUMAN	ATP5MG	ATP synthase subunit g, mitochondrial	1960000	1990000	1750000	1980000	1760000	2010000	725216	1730000	1250000	1350000	1530000	1620000	6550000	7330000	6340000	7220000	6960000	6820000	4410000	5190000	4950000	4490000	3990000	3990000
O75970	O75970	MPDZ_HUMAN	MPDZ	Multiple PDZ domain protein									1070000	1200000	901788					54465.6	52241.2	43655.9
O75976	O75976	CBPD_HUMAN	CPD	Carboxypeptidase D	3590000	3390000	3510000	3610000	3590000	3590000	2990000	3440000	2920000	2900000	2880000	2900000	2680000	2440000	2680000	2280000	2600000	2570000	3630000	3410000	3410000	3310000	3340000	3460000
O76003	O76003	GLRX3_HUMAN	GLRX3	Glutaredoxin-3	5140000	5330000	5400000	5820000	6170000	5930000	4910000	5200000	4950000	5010000	4740000	4550000	4640000	4610000	4250000	5290000	5280000	5200000	4010000	4620000	4380000	3840000	3680000	3560000
O76021	O76021	RL1D1_HUMAN	RSL1D1	Ribosomal L1 domain-containing protein 1		3160000		1630000	1220000	1360000	2580000	611489	1800000	109269			2280000	2690000	2590000	2180000	1890000	1960000	1390000	1450000	1480000	1980000	1890000	1910000
O76024	O76024	WFS1_HUMAN	WFS1	Wolframin	61546.6		71356.9	285043	214765	174892	37960.2						436442	467878	462575	512361	543832	534181	342683	395957	413516	441434	329737	589392
O76031	O76031	CLPX_HUMAN	CLPX	ATP-dependent Clp protease ATP-binding subunit clpX-like, mitochondrial				207084	253713								350226	351754	279834	406038	398282	360731	256490	311689	269825	284737	238223	227059
O76070	O76070	SYUG_HUMAN	SNCG	Gamma-synuclein	1270000	1180000	1020000	821703	1080000	1100000	1770000		661477	744478	1380000	1140000	530902	448119	351415	427694	534836	311985	728444	748582	704944	922507	721809	1270000
O76071	O76071	CIAO1_HUMAN	CIAO1	Probable cytosolic iron-sulfur protein assembly protein CIAO1				335974	389744				1720000				493701	471597	564299	677337	628845	695035	404559	453558	348825	450162	399404	425635
O76080	O76080	ZFAN5_HUMAN	ZFAND5	AN1-type zinc finger protein 5	1190000	1260000	1320000	1380000	1530000	1620000	623766	1530000	875969	1700000	648390	813646	614292	493711	691306	253988	281343	359681	926617	882593	940721	736332	849184	684081
O76094	O76094	SRP72_HUMAN	SRP72	Signal recognition particle subunit SRP72	147393			561406	505081	573036							1160000	1120000	1100000	1270000	1020000	1240000	551108	574470	603637	665544	578923	665294
O76095	O76095	JTB_HUMAN	JTB	Protein JTB	395667	400392	383006	582235	552799	503227	427288	436204	414019	443401	501873	393339	233065	246261	228684	209197	262754	241131	230962	218648	242627	252752	264408	240076
O76096	O76096	CYTF_HUMAN	CST7	Cystatin-F		279652	355605	357844	493827	631962	406029		392105	305072	379233	309446		410316				363350	369250	473797	447053	422271	459665	389879
O94760	O94760	DDAH1_HUMAN	DDAH1	N(G),N(G)-dimethylarginine dimethylaminohydrolase 1	4140000	4220000	4300000	3650000	4510000	4220000	3210000	3130000	3420000	2960000	3050000	3230000	4290000	4730000	4970000	4300000	5830000	5250000	7310000	7100000	7070000	8180000	8630000	8770000
O94762	O94762	RECQ5_HUMAN	RECQL5	ATP-dependent DNA helicase Q5							35580.9						57697.8	72655.1	60218.1	69358.8	73430.2	55496.8	61293.5	73937.8	84670.1	82495.8	86806.4	86653.8
O94763	O94763	RMP_HUMAN	URI1	Unconventional prefoldin RPB5 interactor 1	455102		405154	289850	245142					291254		496112	200611	136052	153740	207118	231963	216838	155560	194909	135513	192978	169076	159383
O94776	O94776	MTA2_HUMAN	MTA2	Metastasis-associated protein MTA2	3900000	3730000	3900000	2760000	2540000	2360000	3910000	4150000	4050000	3180000	3850000	4060000	1560000	1610000	1430000	1730000	1550000	1670000	971205	1300000	868739	1110000	881872	994560
O94788	P05091;O94788	AL1A2_HUMAN	ALDH1A2	Retinal dehydrogenase 2	1390000	1450000	1320000	1890000	1790000	1850000	1330000	1190000	1520000	1190000	1230000	1300000	1630000	1500000	1760000	1240000	1430000	1370000	2300000	2200000	2140000	2250000	2180000	2340000
O94813	O94813	SLIT2_HUMAN	SLIT2	Slit homolog 2 protein						6958.49							58227.8	56007.5	94399.5	62003.6	76742.1	83334.7	107357	95129.7		101074	124578	121494
O94826	O94826	TOM70_HUMAN	TOMM70	Mitochondrial import receptor subunit TOM70	1590000	1640000	1680000	1940000	1870000	1520000	1650000	1350000	1620000	1640000	1890000	1600000	2430000	2530000	2370000	2750000	2590000	2630000	1800000	2080000	1810000	1920000	1760000	1690000
O94830	O94830	DDHD2_HUMAN	DDHD2	Phospholipase DDHD2				646627	349589			244247		1130000			752669	693935	713917	628558	719585	636305	901018	970615	866714	1070000	981128	1030000
O94842	O94842	TOX4_HUMAN	TOX4	TOX high mobility group box family member 4	1120000	1230000	1110000	802226	760506	852137	388535	1240000	1290000	1630000	578595	1130000	276029	254671	301857	246563	292554	322796	248258	284446	217610	345821	392520	402411
O94855	O94855	SC24D_HUMAN	SEC24D	Protein transport protein Sec24D			247737	369467	419233	377483				275174			224241	248396	195798	231731	215935	204940	133236	174004	156923	167007
O94864	O94864	ST65G_HUMAN	SUPT7L	STAGA complex 65 subunit gamma	259826	198391	275268								113373										88530.2
O94874	O94874	UFL1_HUMAN	UFL1	E3 UFM1-protein ligase 1						1240000							740259	728776	736742	703231	665895	721773	636841	655310	646055	551984	564539	439854
O94888	O94888	UBXN7_HUMAN	UBXN7	UBX domain-containing protein 7	954734	780222	803888	1240000	1270000	1230000	1400000	678713	770063	929300	909835	962472	1210000	1000000	1040000	1040000	1360000	1270000	1570000	1460000	1530000	1460000	1500000	1530000
O94903	O94903	PLPHP_HUMAN	PLPBP	Pyridoxal phosphate homeostasis protein			335670	711633	948581	584609	477946	472048	547278	465914	525276	472374	786303	822751	772819	1130000	1090000	1020000	850629	932585	790576	782380	661556	736459
O94905	O94905	ERLN2_HUMAN	ERLIN2	Erlin-2				510808	401912	568646							774968	811667	650590	1150000	1060000	1080000	359188	477873	425938	401439	337075	505781
O94906	O94906	PRP6_HUMAN	PRPF6	Pre-mRNA-processing factor 6				261104	334498								834919	809389	753159	871884	650242	739457	291315	325590	315507	343779	360879	326108
O94919	O94919	ENDD1_HUMAN	ENDOD1	Endonuclease domain-containing 1 protein	933189	906952	1030000	1760000	1400000	1220000	835495		966042	914347	1100000	819922	1060000	996803	1140000	749986	800709	821670	1250000	1190000	1140000	1380000	1350000	1850000
O94925	O94925	GLSK_HUMAN	GLS	Glutaminase kidney isoform, mitochondrial	303211			889107	648749	554924	201871		164396				1400000	1400000	1300000	1550000	1600000	1630000	961903	1140000	1070000	1050000	802996	913912
O94966	O94966	UBP19_HUMAN	USP19	Ubiquitin carboxyl-terminal hydrolase 19	1140000	1090000	999532	740590	901664	741977	701620			277862	746590	771760	1410000	1240000	1260000	1150000	1240000	1310000	1210000	1180000	1170000	1190000	1240000	1110000
O94973	O94973	AP2A2_HUMAN	AP2A2	AP-2 complex subunit alpha-2			841417	515357	807808	1110000	865791						899479	710069	725665	808786	785197	704033	454449	536647	450005	524406	471859	612968
O94979	O94979	SC31A_HUMAN	SEC31A	Protein transport protein Sec31A	1100000	1010000	1020000	1140000	1010000	1420000	992513	1330000	1160000	1060000	1200000	992651	1170000	1050000	997786	1180000	1160000	1140000	839810	1020000	985905	1080000	995423	890865
O94985	O94985	CSTN1_HUMAN	CLSTN1	Calsyntenin-1				731689		956821		1060000								329515			1120000	469581			499552
O94992	O94992	HEXI1_HUMAN	HEXIM1	Protein HEXIM1	1620000	1480000	1510000	3660000	3920000	3820000	1510000	1950000	1440000	2550000	1100000	1490000	2810000	2680000	2890000	2490000	2950000	2720000	3620000	3560000	3490000	3710000	3350000	3520000
O95059	O95059	RPP14_HUMAN	RPP14	Ribonuclease P protein subunit p14				334500	236719	544214	464879					505677	950023	750516	804338	551510	621968	659349	958703	639232	797952	765351	823624	928888
O95071	O95071	UBR5_HUMAN	UBR5	E3 ubiquitin-protein ligase UBR5				319800	299447	357336		1220000			124251		430881	448519	387977	441386	395507	375143	307034	441464	332713	303100	256529	138783
O95139	O95139	NDUB6_HUMAN	NDUFB6	NADH dehydrogenase [ubiquinone] 1 beta subcomplex subunit 6	350524		337492	294529	342378	326590	563901	392490	323239		482324		333572	339543	393440	375387	391005	387754	341777	276398	245680	391252	317219	395131
O95155	O95155	UBE4B_HUMAN	UBE4B	Ubiquitin conjugation factor E4 B					754406								703861	511840	549091	743372	615071	645743	532937	513769	492942	652695		204400
O95159	O95159	ZFPL1_HUMAN	ZFPL1	Zinc finger protein-like 1	427173		436034	1820000			638518	376506	300699	472893	689354	576779	679777	642812	634892	647348	700770	692421	627774	679161	639986	536759	525216	691388
O95163	O95163	ELP1_HUMAN	ELP1	Elongator complex protein 1				922335	643124	562012							1530000	1430000	1250000	1580000	1400000	1460000	955413	1140000	983624	1030000	818902	766766
O95166	O95166	GBRAP_HUMAN	GABARAP	Gamma-aminobutyric acid receptor-associated protein	612563	422924	642646	492723	365217		873450		630670	614073	641554	670096	203559	275446	214573	261877	315766	205373	164034	466468	238388	207863
O95168	O95168	NDUB4_HUMAN	NDUFB4	NADH dehydrogenase [ubiquinone] 1 beta subcomplex subunit 4			135722								151888		880758	653397	628134	770545	725121	770351	410467	512076	421421	526751	533172	483447
O95169	O95169	NDUB8_HUMAN	NDUFB8	NADH dehydrogenase [ubiquinone] 1 beta subcomplex subunit 8, mitochondrial	1010000	906427	787426				1640000		773199	1540000	1970000	1230000	529149	705482	798076	850692	1380000	1190000	1040000	790061	862370	1690000	1250000	1070000
O95182	O95182	NDUA7_HUMAN	NDUFA7	NADH dehydrogenase [ubiquinone] 1 alpha subcomplex subunit 7							83166.7				68840.4		99611.1	108790	73891.7	102387	87205.7	85540.7	28132.4	68842.5
O95197	O95197	RTN3_HUMAN	RTN3	Reticulon-3	7330000	7930000	7830000	15200000	15700000	15400000	8510000	6130000	8370000	6130000	7990000	7910000	5040000	4650000	5280000	4000000	4700000	4300000	6270000	6520000	6770000	5840000	5720000	4560000
O95202	O95202	LETM1_HUMAN	LETM1	Mitochondrial proton/calcium exchanger protein	2480000	2420000	2400000	1920000	1590000	1880000	2270000	2500000	2500000	2220000	2670000	2120000	3140000	3080000	3020000	2910000	2960000	2830000	2640000	2870000	2640000	2750000	2620000	2680000
O95208	O95208	EPN2_HUMAN	EPN2	Epsin-2	642517	670720	696584	707725	730760	800556	567599	639605	509558	618577	566812	604534	259401	263947	336809	201325	191191	139681	393961	336168	312917	317009	318100	313432
O95210	O95210	STBD1_HUMAN	STBD1	Starch-binding domain-containing protein 1														707509		665053	762535	696794	1090000	1010000				1190000
O95218	O95218	ZRAB2_HUMAN	ZRANB2	Zinc finger Ran-binding domain-containing protein 2	5300000	5490000	5700000	4760000	4570000	3100000	6050000	6060000	6290000	4680000	6460000	4690000	1650000	2200000	2670000	1370000	1640000	1630000	2980000	2420000	2690000	3420000	3890000	2660000
O95219	O95219	SNX4_HUMAN	SNX4	Sorting nexin-4				251953	230990	322395							483261	460837	489370	513230	509581	526154	431242	431048	403214	397715	415469	291523
O95229	O95229	ZWINT_HUMAN	ZWINT	ZW10 interactor	903304	884175	918163	981169	981394	953121	668685	813713	844294	919626	660781	874814	860102	796322	895662	799650	897757	841759	1110000	1140000	1120000	1070000	1070000	1090000
O95232	O95232	LC7L3_HUMAN	LUC7L3	Luc7-like protein 3	1230000	1220000	1180000	1060000	984339	1050000	1530000	1390000	1360000	1720000	1710000	1630000	1790000	1830000	1860000	1460000	1480000	1450000	1450000	1360000	1350000	1560000	1560000	1450000
O95249	O95249	GOSR1_HUMAN	GOSR1	Golgi SNAP receptor complex member 1	977366	1030000	948389	1290000	1220000	893706	1000000	1050000	1170000	961663	976345	835181	1000000	1040000	1010000	1110000	1030000	1170000	1080000	704811	1160000	1320000	745200	1120000
O95273	O95273	CCDB1_HUMAN	CCNDBP1	Cyclin-D1-binding protein 1	648063	608213	591407	508058	433090	441065	538187	655219	601682	807137	791682	454287	291998	304000	339381	281109	320882	340157	372189	294600	333115	367627	395760	419261
O95292	O95292	VAPB_HUMAN	VAPB	Vesicle-associated membrane protein-associated protein B/C	1270000	1170000	977525	660595	980624	951773	1930000	674947	530666	1390000	1900000	1310000	1280000	1260000	1160000	1370000	1490000	1570000	1200000	1180000	1020000	1350000	1110000	1240000
O95295	O95295	SNAPN_HUMAN	SNAPIN	SNARE-associated protein Snapin	1780000	1950000	1880000	1280000	1330000	1510000	1020000	1620000	2060000	2290000	1340000	2160000	643534	613896	532688	680153	848428	828752	898479	839990	897155	875679	890502	910347
O95297	O95297	MPZL1_HUMAN	MPZL1	Myelin protein zero-like protein 1	1430000	1520000	1380000	1930000	2190000	2440000	1510000	1340000	1690000	1540000	1720000	1500000	701776	568849	610266	608563	664322	594265	816086	860245	774125	782946	850558	821991
O95298	O95298	NDUC2_HUMAN	NDUFC2	NADH dehydrogenase [ubiquinone] 1 subunit C2													483874	661574	568066	631449	630373	615999		464118	411390	533907	281791	571566
O95299	O95299	NDUAA_HUMAN	NDUFA10	NADH dehydrogenase [ubiquinone] 1 alpha subcomplex subunit 10, mitochondrial				301780	245558								292880	406266	460357	450100	410718	480530	173753	326667	188634	271979	336279	219302
O95302	O95302	FKBP9_HUMAN	FKBP9	Peptidyl-prolyl cis-trans isomerase FKBP9	640638	766401	641784	993226	1050000	733877	731643	714265	2830000	580128	628328	636485	674826	654078	563728	577620	628709	788917	924406	700007	792374	759150	712031	841681
O95319	O95319	CELF2_HUMAN	CELF2	CUGBP Elav-like family member 2	416597	421795	536325	273773			796039		124800	409989		940505	492355	456122	466807	473536	497918	460094	441043	524472	489203	602688	569559	529784
O95336	O95336	6PGL_HUMAN	PGLS	6-phosphogluconolactonase	2620000	2310000	2430000	2430000	2320000	2380000	3550000	2100000	2200000	1620000	3670000	2030000	2400000	2180000	2070000	2080000	2290000	1870000	2600000	2590000	2700000	2510000	2480000	3150000
O95340	O95340	PAPS2_HUMAN	PAPSS2	Bifunctional 3'-phosphoadenosine 5'-phosphosulfate synthase 2				195104	155587	60866.8							176797	169035	187276	201062	183044	145424		118656	34925.4			62025.8
O95347	O95347	SMC2_HUMAN	SMC2	Structural maintenance of chromosomes protein 2				359818	391823	355770	145396			110093	160469	133367	203656	180456	167718	276361	202661	134064		160175	89982.1	127449
O95352	O95352	ATG7_HUMAN	ATG7	Ubiquitin-like modifier-activating enzyme ATG7													631441	476196	540219	772350	680080	550336	135467	457999	225011	412863		468588
O95359	O95359	TACC2_HUMAN	TACC2	Transforming acidic coiled-coil-containing protein 2	510865	511646	522950	752590	514763	663090	286532	676354	651616	355924	241403	231940		1040000
O95363	O95363	SYFM_HUMAN	FARS2	Phenylalanine--tRNA ligase, mitochondrial														108490		138648	107491
O95373	O95373	IPO7_HUMAN	IPO7	Importin-7	2090000	1960000	2100000	5660000	5220000	4680000	2170000	1260000	1780000	1480000	1830000	1790000	7900000	9280000	8460000	9670000	9530000	9940000	7140000	7870000	7160000	6790000	6360000	6140000
O95376	O95376	ARI2_HUMAN	ARIH2	E3 ubiquitin-protein ligase ARIH2	527791	610803		444282	472003	444597							517120	440162	518789	707048	600169	651802	394696	484765	406929	451863	389682	373025
O95379	O95379	TFIP8_HUMAN	TNFAIP8	Tumor necrosis factor alpha-induced protein 8					13338.5											79144.7	86037.6			132009		37833.4
O95394	O95394	AGM1_HUMAN	PGM3	Phosphoacetylglucosamine mutase	233554	231995	220043	822545	794196	760565	353019		320521		258168	257600	1390000	1430000	1360000	1540000	1470000	1580000	1090000	1190000	1090000	1170000	1010000	1040000
O95396	O95396	MOCS3_HUMAN	MOCS3	Adenylyltransferase and sulfurtransferase MOCS3						311510								575399	412094	585587	588167	682645	529554	497428	515790	646635	589689	461986
O95400	O95400	CD2B2_HUMAN	CD2BP2	CD2 antigen cytoplasmic tail-binding protein 2	726664	734035	677147	1320000	1140000	963220	830947	539117	566412	947999	938746	624838	1850000	1820000	1790000	2010000	2430000	2240000	1890000	1770000	1940000	1860000	1760000	1750000
O95406	O95406	CNIH1_HUMAN	CNIH1	Protein cornichon homolog 1					793765				279373		928461			971865	1190000	989928	1110000	1210000	2020000	1530000	1800000	1970000	1770000	1670000
O95429	O95429	BAG4_HUMAN	BAG4	BAG family molecular chaperone regulator 4		649133	1580000	1160000	1440000	1770000	1190000			1050000	1510000			865215	1170000	1520000	1800000	1410000	1740000	1400000	1470000	1970000	1780000	1920000
O95433	O95433	AHSA1_HUMAN	AHSA1	Activator of 90 kDa heat shock protein ATPase homolog 1	3010000	2880000	2800000	5440000	5050000	4660000	2900000	3220000	3040000	2680000	2820000	2500000	6770000	7020000	7930000	7960000	8750000	8740000	7210000	7370000	6770000	6780000	6570000	6550000
O95453	O95453	PARN_HUMAN	PARN	Poly(A)-specific ribonuclease PARN				749278	470932	522593				579287			547353	428431	425821	585134	492205	504737		543626	370108	436729	279212	343599
O95456	O95456	PSMG1_HUMAN	PSMG1	Proteasome assembly chaperone 1	5850000	5210000	5810000	5210000	5850000	5150000	4850000	4860000	5120000	4030000	4130000	5580000	3150000	2860000	3140000	2570000	3060000	2870000	3680000	4040000	3940000	4210000	4390000	3980000
O95478	O95478	NSA2_HUMAN	NSA2	Ribosome biogenesis protein NSA2 homolog													137409	139165	96054.4	131813		84656.3					8703.62
O95544	O95544	NADK_HUMAN	NADK	NAD kinase	916960	691099	849491	630081	630298	603040	938934	1020000	1020000	813644	1020000	933133		541520	531264		438817		326370		510805			181928
O95551	O95551	TYDP2_HUMAN	TDP2	Tyrosyl-DNA phosphodiesterase 2	394073	295163	446739	561309	521052	510106			630808		439624	307403	510561	403382	401188	448229	465971	541689	453071	346464	412047	439935	347364	444586
O95562	O95562	SFT2B_HUMAN	SFT2D2	Vesicle transport protein SFT2B	334860	357488	320776	534995	457340	405064	240881	1190000	584201	351195	218570	294990		278968	320488		155148	202065	499649	207723		392079		407244
O95563	O95563	MPC2_HUMAN	MPC2	Mitochondrial pyruvate carrier 2				31876	31748.6								305317	315747	333547	296549	267453	353301	203036	221433	177697	204397	198636	136418
O95571	O95571	ETHE1_HUMAN	ETHE1	Persulfide dioxygenase ETHE1, mitochondrial				560519		651495							1320000	1200000	1140000	1010000	1120000	1080000	1470000	1380000	1520000	1530000	1510000	1640000
O95573	O95573	ACSL3_HUMAN	ACSL3	Fatty acid CoA ligase Acsl3				1160000	987771	1160000				338683			1390000	1270000	1080000	1170000	993197	1030000	655523	814170	807038	721916	667589	664653
O95602	O95602	RPA1_HUMAN	POLR1A	DNA-directed RNA polymerase I subunit RPA1	611724	635725	564696						439208			369910	505818	497216	495718	648091	606990	589576		417778		390266	267637
O95628	O95628	CNOT4_HUMAN	CNOT4	CCR4-NOT transcription complex subunit 4	1160000	944887	927631	876974	863647	874193	910639	1250000	964449	672125	913350	891428	543617	473613	533355	449818	449046	471286	555910	535760	530647	561430	536862	533907
O95630	O95630	STABP_HUMAN	STAMBP	STAM-binding protein	1440000	1460000	1430000	1220000	1190000	1180000	1330000	1080000	1320000	1350000	1440000	1390000	630894	620553	523571	648881	643848	636499	503611	627095	484092	617412	550522	612315
O95671	O95671	ASML_HUMAN	ASMTL	Probable bifunctional dTTP/UTP pyrophosphatase/methyltransferase protein	539590	237344	411119	707145	688387	694940	330114		497578	171226	363990	326587	813247	963374	958520	988764	1010000	1040000	709272	770284	677306	652806	631239	637321
O95674	O95674	CDS2_HUMAN	CDS2	Phosphatidate cytidylyltransferase 2				586262										496642	520399	551509	514069	577851		506666	407571	423616	510227
O95684	O95684	CEP43_HUMAN	CEP43	Centrosomal protein 43	4000000	3690000	3550000	2570000	2560000	2540000	2300000	3760000	4010000	4040000	3380000	4170000	1240000	1180000	1240000	1280000	1530000	1310000	1650000	1850000	1520000	1790000	1680000	1890000
O95707	O95707	RPP29_HUMAN	POP4	Ribonuclease P protein subunit p29													188614	287765	296724	168407	98817.8	121315	148865	106725	113589	103925	92302	117812
O95714	O95714	HERC2_HUMAN	HERC2	E3 ubiquitin-protein ligase HERC2	50900000	38100000	58000000	26000000	28700000	20500000	72000000	27300000	76100000	13500000	41100000	27300000	5070000	7430000	5140000	2860000	2660000		12500000	15200000	15400000	15300000	15900000	17100000
O95716	O95716;P20336	RAB3D_HUMAN	RAB3D	Ras-related protein Rab-3D				818459	785788	655748							1220000	1170000	1180000	1220000	1100000	957241	1310000	1200000	1180000	1160000	1150000	1290000
O95721	O95721	SNP29_HUMAN	SNAP29	Synaptosomal-associated protein 29	2180000	2080000	2290000	3090000	3410000	3380000	1320000	2640000	2200000	2630000	1260000	1760000	981062	849918	983449	855464	1030000	980888	1450000	1390000	1480000	1440000	1540000	1340000
O95747	O95747	OXSR1_HUMAN	OXSR1	Serine/threonine-protein kinase OSR1	537558		474695	672803	462872	571322		604186	723722	258626	190316		927947	1100000	1020000	889877	778221	897305	662058	450830	550096	544271	410491	527830
O95749	O95749	GGPPS_HUMAN	GGPS1	Geranylgeranyl pyrophosphate synthase													171802	141533	221074	135991		191922	184846		253833	282060	241588	408321
O95757	O95757	HS74L_HUMAN	HSPA4L	Heat shock 70 kDa protein 4L	1240000	1460000	1100000	2010000	1630000	1580000	918993		1140000	1010000	1220000	1150000	2490000	2450000	2370000	2660000	2580000	2690000	2060000	2100000	1930000	1950000	1730000	1720000
O95772	O95772	STR3N_HUMAN	STARD3NL	STARD3 N-terminal-like protein						198504							236361			202426	162896			169378		116517	127532
O95777	O95777	LSM8_HUMAN	LSM8	U6 snRNA-associated Sm-like protein LSm8	7050000	7850000	8070000	8840000	8670000	9930000	13900000	11100000	8930000	13400000	17700000	11900000	4350000	4030000	3860000	3720000	5480000	3920000	6960000	6240000	6530000	6850000	6550000	7290000
O95782	O95782	AP2A1_HUMAN	AP2A1	AP-2 complex subunit alpha-1				617958	447835	535381					508161	512209	506904	441979	384031	446373	379987	448856	288315			434738	267161	346755
O95786	O95786	RIGI_HUMAN	RIGI	Antiviral innate immune response receptor RIG-I	1460000	1040000	1090000	512605	757147	1010000	3740000			2870000	943510	339335	847509	808794	729097	733656	707487	733762	581400	667314	704272	551526	491701	451947
O95793	O95793	STAU1_HUMAN	STAU1	Double-stranded RNA-binding protein Staufen homolog 1				416200	266707	279586						243245	1680000	1700000	1640000	1300000	1230000	1210000	758153	815237	744334	1330000	1230000	1240000
O95801	O95801	TTC4_HUMAN	TTC4	Tetratricopeptide repeat protein 4				837482	690369	768658	457336						1550000	1520000	1450000	1620000	1440000	1590000	1090000	1190000	1170000	937439	913628	865290
O95816	O95816	BAG2_HUMAN	BAG2	BAG family molecular chaperone regulator 2	3230000	3250000	3350000	3100000	3050000	3130000	1470000	3510000	2950000	4140000	1830000	2960000	1900000	1720000	1640000	1430000	1580000	1530000	1650000	1600000	1650000	1420000	1370000	1560000
O95817	O95817	BAG3_HUMAN	BAG3	BAG family molecular chaperone regulator 3	3470000	3340000	3540000	5590000	6800000	6200000	3170000	3800000	3640000	3940000	2940000	3180000	1690000	1600000	1790000	1410000	1910000	1560000	2730000	2520000	2710000	2480000	2440000	2250000
O95825	O95825	QORL1_HUMAN	CRYZL1	Quinone oxidoreductase-like protein 1	1860000	1880000	1950000	1570000	1610000	1640000	1990000	1460000	1910000	1540000	2070000	1920000	1330000	1280000	1440000	1120000	1170000	1240000	1980000	1890000	1850000	2070000	2080000	2060000
O95831	O95831	AIFM1_HUMAN	AIFM1	Apoptosis-inducing factor 1, mitochondrial	10600000	11100000	11500000	7940000	8140000	7530000	11300000	10100000	11000000	11900000	12200000	11600000	2380000	2570000	2480000	2530000	2440000	2500000	2020000	2370000	2120000	2070000	1900000	1860000
O95834	O95834	EMAL2_HUMAN	EML2	Echinoderm microtubule-associated protein-like 2					1160000	929586							801989	826747	806602	605666	787192	817919	1080000	863545	740966	923092	804645	702437
O95857	O95857;Q12999	TSN13_HUMAN	TSPAN13	Tetraspanin-13	1090000	1110000	1080000	2160000	1800000	1650000	945270		474467	1060000	1120000	862477	1600000	1080000	1290000	976321	1090000	987191	1990000	1730000	1870000	2080000	1860000	2050000
O95861	O95861	BPNT1_HUMAN	BPNT1	3'(2'),5'-bisphosphate nucleotidase 1	1780000	1890000	1750000	4160000	3930000	3840000	1350000	1650000	1730000	1070000	978069	1070000	4160000	3790000	4650000	2890000	3450000	3250000	6230000	5430000	5620000	5780000	5940000	6090000
O95881	O95881	TXD12_HUMAN	TXNDC12	Thioredoxin domain-containing protein 12	2190000	1810000	1350000	1330000	1480000	1850000	1030000	1050000	1020000	2660000	1540000	1640000	704007	809630	835511	1640000	2630000	1840000	2320000	1900000	1510000	2970000	2440000	3530000
O95905	O95905	ECD_HUMAN	ECD	Protein ecdysoneless homolog													681481	516847	517445	643929	647553	530441	617175	417854	555572	356178	431057	412600
O95983	O95983	MBD3_HUMAN	MBD3	Methyl-CpG-binding domain protein 3	71586				36727		298165	88900.6		109155	253149		113346	49888.2	50429.5	107439	119958	127308		25979.2		96494.5	64696.6	24997.8
O95989	O95989	NUDT3_HUMAN	NUDT3	Diphosphoinositol polyphosphate phosphohydrolase 1	1560000	1600000	1360000	1510000	1760000	2020000	1670000	1990000	1620000	1620000	1820000	592621	2430000	2060000	2280000	1820000	2180000	2010000	3090000	2850000	3140000	3130000	3250000	3490000
O95999	O95999	BCL10_HUMAN	BCL10	B-cell lymphoma/leukemia 10	1280000	1430000	1340000	1960000	1690000	1540000	715234	1650000	1480000	1120000	637216	478102	427490	450378	425347	512309	484220	539614	546077	540572	568571	415763	321723	476765
O96000	O96000	NDUBA_HUMAN	NDUFB10	NADH dehydrogenase [ubiquinone] 1 beta subcomplex subunit 10	157371	192661	243220	213211	269681	382711	103406		204352	208118	188889	200858	669349	616060	550170	645311	523835	528419	264106	418377	357322	346633	286170	357267
O96005	O96005	CLPT1_HUMAN	CLPTM1	Putative lipid scramblase CLPTM1	874998	1020000	963283	1820000	2120000	1830000	922921		1200000	863439	823014	396051	3910000	4170000	3970000	3450000	3830000	4150000	3460000	3880000	3890000	3370000	3660000	3160000
O96007	O96007	MOC2B_HUMAN	MOCS2	Molybdopterin synthase catalytic subunit	1560000	1250000	1500000	1260000	1280000	1550000	1280000	1020000	1320000	1030000	1330000	1130000	1050000	922559	946252	666759	863715	855597	1470000	1290000	1350000	1350000	1340000	1270000
O96008	O96008	TOM40_HUMAN	TOMM40	Mitochondrial import receptor subunit TOM40 homolog	18800000	17800000	21000000	14100000	13100000	11300000	21000000	18900000	21300000	24600000	24000000	24300000	3340000	3120000	3090000	2440000	2450000	2260000	2360000	2410000	2160000	3530000	3360000	3540000
O96011	O96011	PX11B_HUMAN	PEX11B	Peroxisomal membrane protein 11B		83998.2	64284.9	404306	271522	207298	135756			55818.5		101639	155160	168919	161867	186350	110044	105892		57967	73394.8
O96019	O96019	ACL6A_HUMAN	ACTL6A	Actin-like protein 6A	2480000	2400000	2420000	1660000	1380000	1300000	2420000	1910000	2700000	2230000	2360000	2410000	632777	454110	496201	596565	545914	574215	405279	410857	383263	334594
P00167	P00167	CYB5_HUMAN	CYB5A	Cytochrome b5	1660000	1450000		1050000	1130000	1230000	1940000			826987	2550000	944729	993504	1050000	1030000	900473	1040000	1010000	1110000	1170000	1050000	1380000	1270000	1910000
P00338	P00338	LDHA_HUMAN	LDHA	L-lactate dehydrogenase A chain	444000000	482000000	509000000	593000000	643000000	637000000	481000000	401000000	398000000	394000000	450000000	418000000	451000000	407000000	458000000	297000000	385000000	341000000	733000000	722000000	758000000	690000000	726000000	714000000
P00367	P00367;P49448	DHE3_HUMAN	GLUD1	Glutamate dehydrogenase 1, mitochondrial	6550000	6720000	7220000	10100000	10500000	10500000	7290000	6320000	6240000	6660000	7080000	7310000	6800000	6200000	7250000	3820000	3890000	3870000	11300000	10700000	11100000	8810000	8900000	8800000
P00374	Q86XF0;P00374	DYR_HUMAN	DHFR	Dihydrofolate reductase				966695	741093	918112							1560000	1730000	1790000	1710000	1600000	1770000	1270000	1310000	1230000	1370000	1350000	1270000
P00387	P00387	NB5R3_HUMAN	CYB5R3	NADH-cytochrome b5 reductase 3	705484	794493	793270	1800000	1690000	1670000	813875	555277	628568	500541	963180	655315	2900000	3070000	2940000	3110000	3080000	3080000	2690000	3010000	2650000	2540000	2380000	2250000
P00390	P00390	GSHR_HUMAN	GSR	Glutathione reductase, mitochondrial	23100000	21300000	23600000	29000000	31100000	32200000	21700000	18800000	18000000	20900000	21300000	23100000	13600000	11900000	13600000	9400000	12600000	11400000	20400000	20400000	20900000	20600000	20800000	20900000
P00395	P00395	COX1_HUMAN	MT-CO1	Cytochrome c oxidase subunit 1	1940000	1680000	1700000	977771	1040000	741258	2030000	615402	582713	1290000	2380000	1990000						329747		586000
P00403	P00403	COX2_HUMAN	MT-CO2	Cytochrome c oxidase subunit 2	23300000	15900000	24400000	12600000	12400000	11100000	39100000	25300000	23700000	26300000	40300000	32600000	12500000	12500000	12300000	13200000	13300000	13500000	9440000	10100000	9180000	12000000	12100000	12100000
P00414	P00414	COX3_HUMAN	MT-CO3	Cytochrome c oxidase subunit 3	50948.4			38924.4	59197.4	52228.2							208733	268643	250225	523025	536841	448941	98914.8	195690	156284	175689	233439	149713
P00441	P00441	SODC_HUMAN	SOD1	Superoxide dismutase [Cu-Zn]	6970000	6460000	5730000	4960000	5950000	7830000	4530000	4330000	5630000	12200000	7840000	7080000	2160000	2230000	2020000	3230000	5000000	3410000	4900000	4130000	4800000	5650000	6040000	8560000
P00491	P00491	PNPH_HUMAN	PNP	Purine nucleoside phosphorylase	49400000	50800000	54100000	68700000	71900000	69400000	43600000	45600000	38900000	47000000	48300000	45400000	38800000	33800000	38900000	27400000	37700000	33600000	64200000	64200000	69000000	68100000	60400000	63700000
P00492	P00492	HPRT_HUMAN	HPRT1	Hypoxanthine-guanine phosphoribosyltransferase	22600000	23000000	26300000	31000000	36800000	38600000	22900000	18400000	19000000	23400000	20100000	21700000	21400000	20000000	23100000	16600000	22500000	19800000	33600000	31300000	33400000	33100000	33000000	34200000
P00505	P00505	AATM_HUMAN	GOT2	Aspartate aminotransferase, mitochondrial	148000000	145000000	157000000	113000000	125000000	118000000	147000000	108000000	125000000	125000000	137000000	138000000	19000000	16900000	19400000	10800000	11400000	10600000	61700000	59800000	62500000	31800000	32900000	32300000
P00533	P00533	EGFR_HUMAN	EGFR	Epidermal growth factor receptor					266506			248936					169327	214907	116558	165164	109698	131937	116378	138483	73842.4	98016.4	112194
P00558	P00558	PGK1_HUMAN	PGK1	Phosphoglycerate kinase 1	5370000	5440000	5650000	11000000	10700000	10600000	5870000	4570000	5480000	5000000	5520000	5340000	24200000	23800000	26600000	20900000	22800000	21900000	30200000	30500000	31300000	27900000	28600000	26100000
P00568	P00568	KAD1_HUMAN	AK1	Adenylate kinase isoenzyme 1	1870000	2210000	2260000	2190000	2370000	2150000	1630000	3490000	1460000	3200000	1520000	1650000	2590000	2700000	2730000	3080000	3050000	2850000	3000000	2980000	2820000	2510000	1970000	2300000
P00734	P00734	THRB_HUMAN	F2	Prothrombin		475946	539779				597777	553349	427828		500194	912111
P00813	P00813	ADA_HUMAN	ADA	Adenosine deaminase	1540000	1550000	1650000	1840000	2120000	2120000	1060000	1300000	1430000	1420000	1820000	1130000	2100000	2050000	2500000	1690000	2180000	2170000	3520000	3130000	3180000	3560000	3960000	3440000
P00846	P00846	ATP6_HUMAN	MT-ATP6	ATP synthase subunit a	349059		231520		729693	499509	521107	294768	395638	381568	542623	525279	1350000	1220000	1150000	1600000	1730000	1600000	927684	1480000	1220000	1300000	1070000	1080000
P00918	P00918	CAH2_HUMAN	CA2	Carbonic anhydrase 2	11300000	11700000	12800000	17800000	18500000	18800000	13400000	13000000	11800000	12600000	12900000	12500000	33900000	34800000	38900000	29700000	38900000	33300000	52800000	52100000	53100000	54700000	54300000	46900000
P01023	P01023	A2MG_HUMAN	A2M	Alpha-2-macroglobulin	7090000	6760000	7230000	6090000	6230000	5910000	10200000	6000000	9740000	6200000	8100000	8590000	2750000	2530000	2610000	1980000	2220000	2420000	3330000	3570000	3920000	3530000	3790000	3720000
P01033	P01033	TIMP1_HUMAN	TIMP1	Metalloproteinase inhibitor 1	3830000	3850000	3990000	2170000	1740000	1420000	4430000	2260000	4110000	3530000	5050000	4620000				736750	577617	636693		520473				342261
P01034	P01034	CYTC_HUMAN	CST3	Cystatin-C	1140000	1310000	1220000	1250000	888565	855988	696581		970883	1300000	758345	1010000	710460	642462	920477	567467	707659	602358	973236	858963	1030000	1080000	1040000	972794
P01111	P01116;P01111	RASN_HUMAN	NRAS	GTPase NRas				432888	470406	327763				157316			1040000	922298	1050000	905500	1030000	909759	1010000	1080000	1020000	1170000	1070000	1080000
P01112	P01111;P01112	RASH_HUMAN	HRAS	GTPase HRas	1080000	923838		649677	792216	883261	1560000						1550000	1430000	1500000	1500000	1490000	1440000	1980000	1910000	1900000	1970000	1870000	1850000
P01137	P01137	TGFB1_HUMAN	TGFB1	Transforming growth factor beta-1 proprotein	1180000	1120000	1030000	772932	603435	632534	1040000	1260000	1120000	933731	1020000	917686
P01213	P01213	PDYN_HUMAN	PDYN	Proenkephalin-B	662251		7760000	20600000	23700000	25300000	9460000		7530000	12500000	9780000	10700000		695490	846944	471274		5720000		1360000		12300000		12200000
P01241	P01241	SOMA_HUMAN	GH1	Somatotropin			148273	265754	169993	630805	90710.1			340516	207159	301704							126937					367864
P01889	P01889;P04439	HLAB_HUMAN	HLA-B	HLA class I histocompatibility antigen, B alpha chain	2940000	2780000	2820000	4140000	4600000	3970000	2270000	2180000	1940000	2070000	2320000	1850000	4010000	4250000	5060000	3680000	4730000	4440000	6940000	5950000	6890000	6810000	6870000	6730000
P01911	P01911;P04440	DRB1_HUMAN	HLA-DRB1	HLA class II histocompatibility antigen, DRB1 beta chain													578990	485131			576448	550773	636364		737918	571503		609263
P02100	P69891;P02100;P69892	HBE_HUMAN	HBE1	Hemoglobin subunit epsilon	563797		512932				824267		615998	699429	1080000	745839
P02462	P02462;P29400	CO4A1_HUMAN	COL4A1	Collagen alpha-1(IV) chain	4220000	3910000	4070000	1900000	2570000	2680000	6010000	2080000	4060000	4610000	5900000	4960000
P02533	P02533	K1C14_HUMAN	KRT14	Keratin, type I cytoskeletal 14			458419			2700000				1160000		1050000		839068	3100000	421348	134162		606081	947833	6010000		417919
P02538	O95678;P02538;P48668	K2C6A_HUMAN	KRT6A	Keratin, type II cytoskeletal 6A										939389				986707	3440000					767057	4110000
P02545	P02545	LMNA_HUMAN	LMNA	Prelamin-A/C	14500000	14400000	15700000	9820000	10500000	11600000	15500000	22000000	16700000	24600000	16700000	15600000	1030000	1040000	873915	630067	1730000	891633	885195	1510000	1690000	765231	658655	1090000
P02647	P02647	APOA1_HUMAN	APOA1	Apolipoprotein A-I	1230000	1350000	981746	1090000	1040000	946298	1540000	1210000	1680000	920301	2010000	925426				824593	850859		599275	647106	614213	651748	505990
P02649	P02649	APOE_HUMAN	APOE	Apolipoprotein E	1670000	1660000	1750000	1960000	1950000	2070000	1570000	2360000	1640000	2120000	1910000	2060000	851636	725576	931413	600114	814681	739007	1260000	1210000	1300000	1210000	1370000	1400000
P02751	P02751	FINC_HUMAN	FN1	Fibronectin	959540	897131	801799	1000000	345138	269309	1010000	1210000	1200000	867999	973652	1270000					428435
P02765	P02765	FETUA_HUMAN	AHSG	Alpha-2-HS-glycoprotein	325483	331445	285955	271597	324267	376878	876171	823369	1340000	1050000	788301	941054					110612	117478						150516
P02768	P02768	ALBU_HUMAN	ALB	Albumin	50000000	54000000	58300000	45000000	54100000	55100000	102000000	119000000	100000000	119000000	84700000	90000000	6770000	6130000	7820000	5370000	6780000	6570000	11600000	10600000	11700000	11100000	12300000	12000000
P02771	P02771	FETA_HUMAN	AFP	Alpha-fetoprotein	768142	779514	684806	517995	536485	494393	1540000	1890000	1750000	730541	928476	896653
P02774	P02774	VTDB_HUMAN	GC	Vitamin D-binding protein	1050000	855419	794866				1680000	1200000	908958	950021	1220000
P02786	P02786	TFR1_HUMAN	TFRC	Transferrin receptor protein 1	30300000	30700000	30700000	39800000	39900000	41300000	25400000	25000000	25500000	23300000	25500000	24900000	27900000	26700000	31900000	19900000	27300000	24600000	47400000	44200000	47300000	46200000	48700000	49500000
P02787	P02787	TRFE_HUMAN	TF	Serotransferrin	1550000	1710000	1960000	1490000	1990000	1500000	1740000	2290000	2830000	1910000	1220000	1310000	286221	280993	350257	274227	369666	342118	650305	609443	722885	668300	671186	708268
P02788	P02788	TRFL_HUMAN	LTF	Lactotransferrin	1100000	1070000	881375	1250000	1320000	1360000	1200000	1840000	1820000	2020000	1280000	1410000		517012	691948	529089	715757	694281	1150000	817289	791905	992535	1070000	1370000
P02792	P02792	FRIL_HUMAN	FTL	Ferritin light chain	4720000	4200000	5800000	6400000	5640000	5770000	4900000	1730000	6300000	5270000	5920000	7660000	1610000	1790000	2130000	1950000	2300000	2230000	2520000	2590000	2670000	2400000	2920000	2820000
P02794	P02794	FRIH_HUMAN	FTH1	Ferritin heavy chain	2290000	2400000		1990000	1560000	1650000	1440000		1300000		1930000	2260000	768084	572949	645767	792909	907705	829027	1050000	1210000	1100000	1040000	1280000	1100000
P03886	P03886	NU1M_HUMAN	MT-ND1	NADH-ubiquinone oxidoreductase chain 1													310089	297461	288729	355437	398332	356815	216473	347216	209131	307588	200066	221960
P03897	P03897	NU3M_HUMAN	MT-ND3	NADH-ubiquinone oxidoreductase chain 3	1270000		695672				805641		1070000		957128	1070000	1080000	973200	1260000	1000000	1180000	1220000	1190000	1100000	1130000	1330000	1490000	1290000
P04004	P04004	VTNC_HUMAN	VTN	Vitronectin	2480000	2750000	1750000	1090000	1400000	1630000	4400000	1850000	3170000	3640000	5250000	2800000	447642	412033	413797	426717	527453	500512	507873	442192	444536	484304	517104	652270
P04040	P04040	CATA_HUMAN	CAT	Catalase	3000000	3030000	3100000	3740000	3700000	3700000	3060000	2820000	2750000	2190000	2830000	2480000	2350000	2150000	2620000	1740000	2240000	2170000	3670000	3510000	3730000	3740000	4190000	4000000
P04062	P04062	GBA1_HUMAN	GBA1	Lysosomal acid glucosylceramidase				622009	653386								1250000	1030000	1100000	979483	1110000	1060000	998028	927702	978785	1100000	1120000	1170000
P04066	P04066	FUCO_HUMAN	FUCA1	Tissue alpha-L-fucosidase	1020000	974779	971137	1140000	1100000	1270000	751646	775296	861337	1000000	749161	881398	791263	680187	820752	520918	585014	585332	840746	707947	822489	695691	884851	909174
P04075	P04075	ALDOA_HUMAN	ALDOA	Fructose-bisphosphate aldolase A	498000000	515000000	527000000	280000000	347000000	357000000	661000000	530000000	479000000	595000000	601000000	667000000	155000000	127000000	149000000	105000000	137000000	123000000	221000000	207000000	225000000	229000000	241000000	248000000
P04080	P04080	CYTB_HUMAN	CSTB	Cystatin-B	5950000	6000000	6030000	7130000	6690000	7610000	9820000	4850000	5160000	6160000	9380000	6070000	4730000	5110000	5450000	4870000	6420000	5280000	8930000	8190000	8430000	8800000	8810000	9300000
P04083	P04083	ANXA1_HUMAN	ANXA1	Annexin A1	518264		419333	849252	730472	667205	447672		332438	215591	260092	260437	1360000	1390000	1170000	1340000	1260000	1330000	895024	1020000	993333	813079	825595	725044
P04114	P04114	APOB_HUMAN	APOB	Apolipoprotein B-100	1310000	1390000	1600000	1430000	1510000	1620000	1420000	2220000	1890000	1450000	1510000	1090000	1260000	1010000	955091	620450	865444	673643	912829	579956		1270000	723106
P04156	P04156	PRIO_HUMAN	PRNP	Major prion protein	1480000	1730000	1430000	1830000	1380000	1210000	1100000	2480000	1360000	1910000	1750000	1570000	500997	527890	539341	456408	559790	699314	808428	791875	644731	889785	888106	1050000
P04179	P04179	SODM_HUMAN	SOD2	Superoxide dismutase [Mn], mitochondrial	34800000	34100000	33000000	36400000	35700000	36500000	32700000	24700000	25600000	32000000	34100000	26500000	14500000	13600000	16700000	13700000	20600000	18100000	33200000	27400000	30200000	36100000	34100000	34000000
P04181	P04181	OAT_HUMAN	OAT	Ornithine aminotransferase, mitochondrial	2420000	2320000	2430000	4060000	4030000	3960000	1840000	1690000	1870000	1740000	1930000	1960000	10200000	10200000	10900000	9330000	10700000	10600000	8840000	9080000	8990000	10600000	10900000	10700000
P04183	P04183	KITH_HUMAN	TK1	Thymidine kinase, cytosolic	10100000	9940000	10200000	6990000	7310000	7120000	12700000	7440000	10200000	9420000	12200000	10400000	733145	692970	635757	864980	739994	707931	371476	810951	541693	419739	257916	368570
P04196	P04196	HRG_HUMAN	HRG	Histidine-rich glycoprotein	2150000	2090000	2210000	1820000	2340000	3330000	1570000	2790000	2090000	8950000	2250000	3740000			1870000	1360000	1530000	1400000	1560000			1940000	1490000	1470000
P04259	P04259;P48668	K2C6B_HUMAN	KRT6B	Keratin, type II cytoskeletal 6B										372488				479788	2600000						862725
P04264	P04259;P04264	K2C1_HUMAN	KRT1	Keratin, type II cytoskeletal 1	4280000	4760000	6400000	1210000	2000000	37400000	1730000	4050000	2170000	13100000	1050000	11800000	791462	2570000	6620000	2670000	2810000	2700000	7660000	9310000	32200000	3470000	5900000	1880000
P04350	P04350	TBB4A_HUMAN	TUBB4A	Tubulin beta-4A chain	354709	493941		686772	504398	460930			536562	436101			788835	766429	803444	991106	935533	978628	666229	567417	588991	594710	526388	498726
P04406	P04406	G3P_HUMAN	GAPDH	Glyceraldehyde-3-phosphate dehydrogenase	594000000	586000000	611000000	457000000	505000000	524000000	570000000	389000000	439000000	507000000	479000000	542000000	410000000	337000000	363000000	254000000	319000000	291000000	496000000	492000000	525000000	537000000	515000000	540000000
P04424	P04424	ARLY_HUMAN	ASL	Argininosuccinate lyase	243386		306843	423010	486771	544936	382125		427394	213380	288373		358683	274608	342799	299404	303601	298854	449361	562313	379768	480408	519384	445678
P04439	P30511;P10321;P04439;P01893	HLAA_HUMAN	HLA-A	HLA class I histocompatibility antigen, A alpha chain	2490000	1920000	2380000	3370000	3880000	4020000	2960000	3040000	2790000	1990000	2890000	3520000	5390000	5140000	5330000	4320000	4760000	4930000	6400000	5530000	6780000	6360000	5620000	7710000
P04632	P04632	CPNS1_HUMAN	CAPNS1	Calpain small subunit 1	1390000	1520000	1480000	2150000	2360000	2770000	1780000	1400000	959019	1880000	1940000	1640000	1680000	1620000	1590000	1820000	2280000	1950000	2800000	2350000	2680000	2990000	2630000	3040000
P04637	P04637	P53_HUMAN	TP53	Cellular tumor antigen p53		54271.2		218324	160183	162079							431600	418743	385813	506385	447595	467086	150734	148482	166528	236413	172302	163883
P04792	P04792	HSPB1_HUMAN	HSPB1	Heat shock protein beta-1													957173	899240	861364	1190000	1480000	1230000	1020000	1100000	1600000	1290000	1250000	1130000
P04818	P04818	TYSY_HUMAN	TYMS	Thymidylate synthase	1290000	793127		1670000	1570000	1630000	407189				925296	810927	2540000	2360000	2420000	2760000	2630000	2760000	1800000	1960000	1780000	1720000	1610000	1460000
P04843	P04843	RPN1_HUMAN	RPN1	Dolichyl-diphosphooligosaccharide--protein glycosyltransferase subunit 1	1880000	1630000	1880000	3060000	3180000	3200000	1680000	1780000	1720000	1900000	1870000	1750000	5380000	5820000	5160000	6360000	5730000	6010000	3520000	4160000	3930000	3210000	2910000	3040000
P04844	P04844	RPN2_HUMAN	RPN2	Dolichyl-diphosphooligosaccharide--protein glycosyltransferase subunit 2	1130000	1100000	1380000	2420000	2190000	1790000	1450000	1570000	907358	1260000	1250000	1360000	4450000	5130000	4480000	5060000	4810000	4450000	3180000	3770000	3300000	3130000	2660000	3070000
P04899	P04899	GNAI2_HUMAN	GNAI2	Guanine nucleotide-binding protein G(i) subunit alpha-2				383800	234651								1010000	1160000	952827	1160000	1070000	1120000	609892	726023	677083	717358	588818	590896
P04920	P04920	B3A2_HUMAN	SLC4A2	Anion exchange protein 2				175352	182149								349953	416636	345949	358070	391955	341810	367134	426531				191440
P05023	P05023	AT1A1_HUMAN	ATP1A1	Sodium/potassium-transporting ATPase subunit alpha-1	4410000	4580000	4490000	25900000	26200000	24200000	4890000	4540000	5020000	3390000	3790000	3870000	11900000	13200000	13200000	13900000	14600000	15000000	10700000	11200000	10900000	10000000	9490000	9570000
P05026	P05026	AT1B1_HUMAN	ATP1B1	Sodium/potassium-transporting ATPase subunit beta-1	849523	756340	436451	2060000	1910000	2010000	799301	840297	865244	655783	819282	799464	984314	973672	869398	940835	873799	790310	770675	822893	814689	687812	670504	760200
P05067	P05067	A4_HUMAN	APP	Amyloid-beta precursor protein	552998	499690	487922	856581	907499	801902	483856	230753	432960	250086	273443	359457	614208	630118	709560	557064	739253	694244	714929	743493	840296	795135	960920	909497
P05091	P05091	ALDH2_HUMAN	ALDH2	Aldehyde dehydrogenase, mitochondrial	1050000	779450	885871	1910000	1670000	1720000	977858		1500000	538365	834157	990992	2780000	2820000	2940000	2740000	2650000	2840000	2820000	2880000	2710000	2550000	2580000	2530000
P05109	P05109	S10A8_HUMAN	S100A8	Protein S100-A8										651068										533992	1290000
P05114	P05114	HMGN1_HUMAN	HMGN1	Non-histone chromosomal protein HMG-14									92602.2					7385.18
P05141	P05141;P12236;P12235;Q9H0C2	ADT2_HUMAN	SLC25A5	ADP/ATP translocase 2	5940000	5480000	5830000	5780000	5040000	4710000	3970000	4450000	4640000	4500000	5900000	6010000	23500000	25600000	22500000	23900000	20000000	21600000	12500000	14600000	13600000	13500000	11500000	11900000
P05161	P05161	ISG15_HUMAN	ISG15	Ubiquitin-like protein ISG15	1630000	1590000	1670000	1140000	1110000	1140000	2680000	1450000	1630000	1470000	2180000	2430000	1260000	1300000	1200000	1630000	1590000	1510000	1250000	1570000	1340000	1210000	1170000	1180000
P05166	P05166	PCCB_HUMAN	PCCB	Propionyl-CoA carboxylase beta chain, mitochondrial		324919		401224	348291	439038	144774		273025	127468	170718
P05186	P05186	PPBT_HUMAN	ALPL	Alkaline phosphatase, tissue-nonspecific isozyme	455164	442593	415151	275392	309074	295361	349646	452808	351589	421198	316091	416551	247655				257909	294481				317588	254786	313632
P05198	P05198	IF2A_HUMAN	EIF2S1	Eukaryotic translation initiation factor 2 subunit 1	3740000	3540000	3700000	3850000	3420000	3110000	4210000	3900000	4520000	4350000	4460000	4620000	4310000	4490000	4440000	4190000	4280000	4270000	2940000	3120000	2980000	3770000	3590000	3410000
P05204;Q15651	P05204;Q15651	HMGN2_HUMAN;HMGN3_HUMAN	HMGN2;HMGN3	Non-histone chromosomal protein HMG-17	286905	195256		681014	541880	399892	326990	46791.5		127199	393159	149103	2270000	3240000	3810000	1320000	2590000	676342	1160000	1760000	3280000	1500000	2280000	1820000
P05386	P05386	RLA1_HUMAN	RPLP1	Large ribosomal subunit protein P1	2980000	3440000	2780000	5260000	5360000	5790000	6230000	2100000	2700000	4010000	6640000	3790000	4130000	4350000	4650000	3580000	3970000	4320000	5390000	4610000	4780000	5140000	5060000	5990000
P05387	P05387	RLA2_HUMAN	RPLP2	Large ribosomal subunit protein P2	5260000	5560000	4580000	5140000	5050000	5600000	13100000	5170000	5490000	7150000	15800000	5680000	2900000	3190000	3320000	3250000	4050000	3730000	4510000	4110000	4330000	5590000	5200000	6780000
P05388	P05388	RLA0_HUMAN	RPLP0	Large ribosomal subunit protein uL10	11400000	11800000	12100000	15600000	16500000	16300000	12800000	11200000	12600000	13400000	14800000	13200000	21800000	23800000	21300000	15800000	14000000	13900000	17500000	18200000	17700000	16900000	15800000	15000000
P05412	P05412	JUN_HUMAN	JUN	Transcription factor Jun	1420000	1310000	1560000	3080000	2350000	1350000		586431	1470000	2460000	319739	1160000			321681	249342	376493	196238		218719	188549	301928	253922	420108
P05413	P05413	FABPH_HUMAN	FABP3	Fatty acid-binding protein, heart									1160000
P05455	P05455	LA_HUMAN	SSB	Lupus La protein	8050000	7840000	7970000	13100000	12900000	10400000	7260000	7060000	6950000	6890000	7370000	5720000	13500000	13300000	16200000	10700000	14900000	12600000	20200000	20200000	20600000	22000000	22700000	21100000
P05556	P05556	ITB1_HUMAN	ITGB1	Integrin beta-1	4520000	4410000	4680000	4320000	4780000	4630000	4350000	3910000	4450000	3510000	4050000	3760000	2670000	2630000	2980000	2090000	2770000	2490000	4430000	4160000	4470000	4460000	4550000	4360000
P05783	P05783	K1C18_HUMAN	KRT18	Keratin, type I cytoskeletal 18	4020000	4180000	4030000	2860000	2570000	2860000	3740000	4410000	3300000	4760000	3470000	3640000	3700000	3250000	3720000	3120000	3220000	3300000	3150000	2950000	3020000	3980000	3810000	3810000
P05787	P05787	K2C8_HUMAN	KRT8	Keratin, type II cytoskeletal 8	5380000	5470000	5350000	3500000	3300000	3600000	3680000	5640000	4310000	5990000	4230000	5650000	4180000	4220000	5200000	3660000	4120000	3990000	4330000	4100000	4280000	5180000	5340000	5190000
P06132	P06132	DCUP_HUMAN	UROD	Uroporphyrinogen decarboxylase	4590000	4310000	4760000	5310000	5770000	6140000	6320000	3460000	3410000	3600000	5390000	3770000	5180000	4730000	5780000	4150000	5170000	4760000	8230000	7150000	7630000	8200000	8450000	8620000
P06280	P06280	AGAL_HUMAN	GLA	Alpha-galactosidase A	406980	631304	709969	1100000	1010000	765346	561786	654497	683646	311009	826252	600559	1730000	1800000	1970000	1890000	2060000	2090000	1590000	1710000	1460000	1840000	1750000	1750000
P06396	P06396	GELS_HUMAN	GSN	Gelsolin	613050	728773	557694	1440000	1120000	959678	384154		430404	652864	382857	434788	1210000	1220000	1280000	1510000	1480000	1530000	1180000	1410000	1270000	1330000	1270000	1150000
P06454	P06454	PTMA_HUMAN	PTMA	Prothymosin alpha	26000000	26600000	20700000	16600000	16100000	15500000	169000000	54500000	56400000	23900000	134000000	37000000	6900000	7430000	6710000	5150000	6170000	5550000	14300000	3440000	7560000	7440000	3690000	6890000
P06493	P06493	CDK1_HUMAN	CDK1	Cyclin-dependent kinase 1	2450000	2690000	2440000	4460000	3880000	3610000	2000000	2430000	2240000	1810000	2200000	1620000	4130000	4490000	4130000	5190000	4240000	4730000	3140000	3520000	3160000	2650000	2360000	2830000
P06576	P06576	ATPB_HUMAN	ATP5F1B	ATP synthase subunit beta, mitochondrial	50000000	49300000	47600000	30300000	31100000	35100000	47200000	39900000	39400000	54000000	49500000	50300000	46300000	43200000	43600000	34300000	39800000	39200000	46700000	46600000	50800000	47300000	46500000	48200000
P06702	P06702	S10A9_HUMAN	S100A9	Protein S100-A9		156289						164118		390652					175597						2730000			647337
P06730	P06730	IF4E_HUMAN	EIF4E	Eukaryotic translation initiation factor 4E	888988	927057	791793	1320000	1220000	1110000	686359	292545	531069	757719	811707	438383	2490000	2620000	3090000	2950000	3050000	3120000	2970000	2840000	2690000	2650000	2700000	2380000
P06732	P06732	KCRM_HUMAN	CKM	Creatine kinase M-type				1600000	1210000	1150000							2720000	2010000	1960000	3110000	3650000	3350000	1870000	2200000	2160000	1500000	1390000	1870000
P06733	P06733	ENOA_HUMAN	ENO1	Alpha-enolase	261000000	249000000	300000000	325000000	389000000	450000000	319000000	332000000	227000000	287000000	244000000	238000000	268000000	217000000	240000000	151000000	184000000	173000000	330000000	328000000	348000000	339000000	336000000	367000000
P06737	P06737;P11217;P11216	PYGL_HUMAN	PYGL	Glycogen phosphorylase, liver form	9390000	9170000	9880000	12800000	13300000	13400000	8590000	7180000	8270000	7680000	8000000	7710000	17200000	15900000	19400000	12900000	16600000	15500000	23000000	22500000	22700000	27800000	29600000	27800000
P06744	P06744	G6PI_HUMAN	GPI	Glucose-6-phosphate isomerase	18000000	17200000	18800000	21900000	24500000	23100000	17400000	14000000	17400000	15900000	16900000	16900000	24400000	21200000	24500000	15800000	17700000	18000000	33900000	31500000	33500000	31700000	34000000	30700000
P06748	P06748	NPM_HUMAN	NPM1	Nucleophosmin	62200000	61400000	67900000	114000000	124000000	129000000	84900000	73100000	74200000	123000000	96600000	86300000	141000000	129000000	122000000	113000000	150000000	128000000	175000000	167000000	180000000	187000000	187000000	173000000
P06753	P06753	TPM3_HUMAN	TPM3	Tropomyosin alpha-3 chain	32300000	31800000	35200000	55100000	59100000	64400000	27600000	43600000	29800000	44700000	31100000	24700000	22900000	19700000	22500000	16700000	20200000	18200000	31600000	32200000	33900000	31500000	30000000	32100000
P06756	P06756	ITAV_HUMAN	ITGAV	Integrin alpha-V	662952	843350	577744	356883	354286	431921	492024	626631	457902	333520	506686	496360	527687	678900	605214	526114	580395	542918	650961	737884	620625	647986	691837	765892
P06865	P06865	HEXA_HUMAN	HEXA	Beta-hexosaminidase subunit alpha	1870000	1680000	1800000	2530000	2220000	2110000	1560000	1110000	1460000	1540000	1390000	1230000	1830000	1570000	1920000	1550000	1740000	1760000	2060000	2090000	2050000	2090000	2150000	2060000
P06899;P23527;P33778;Q16778;Q8N257	Q6DN03;Q16778;P23527;P06899;Q6DRA6;P33778;Q8N257	H2B1B_HUMAN;H2B1J_HUMAN;H2B1O_HUMAN;H2B2E_HUMAN;H2B3B_HUMAN	H2BC11;H2BC17;H2BC21;H2BC26;H2BC3	Histone H2B type 1-J	2540000	3420000	2540000	1860000	2040000	1500000	4690000	3770000	3930000	1840000	4260000	2830000	883421	766078	875485	1030000	1090000	905025	855480	720500	789131	1050000	804632	1050000
P07099	P07099	HYEP_HUMAN	EPHX1	Epoxide hydrolase 1	3080000	2850000	3240000	7320000	7180000	6960000	2450000	2580000	2370000	1900000	2260000	1960000	5100000	4560000	5460000	3550000	4340000	3990000	7350000	6650000	6740000	7320000	7660000	7560000
P07108	P07108	ACBP_HUMAN	DBI	Acyl-CoA-binding protein	2640000	2670000	2270000	2710000	2130000	2520000	3390000	2310000	2350000	1800000	3020000	2020000	1130000	1010000	985625	1010000	1530000	1300000	2040000	1610000	1780000	2210000	2190000	2030000
P07195	P07195	LDHB_HUMAN	LDHB	L-lactate dehydrogenase B chain	314000000	321000000	323000000	403000000	430000000	437000000	337000000	255000000	293000000	259000000	294000000	290000000	290000000	260000000	311000000	190000000	256000000	238000000	482000000	457000000	509000000	467000000	488000000	469000000
P07196	P07196	NFL_HUMAN	NEFL	Neurofilament light polypeptide	1230000	857755	743469					728449	1140000	393933	1550000	1050000	1280000	1250000	1330000	1390000	1450000	1500000	801650	711862	720540	1130000	1130000	1130000
P07197	P07197	NFM_HUMAN	NEFM	Neurofilament medium polypeptide	9280000	8740000	9820000	5060000	5450000	5660000	7200000	10100000	8510000	14200000	8830000	9440000	3100000	2910000	2800000	2830000	3000000	2950000	1930000	1980000	1860000	2620000	2540000	2710000
P07237	P07237	PDIA1_HUMAN	P4HB	Protein disulfide-isomerase	62200000	61100000	64100000	74900000	82700000	82400000	54000000	54200000	48400000	58700000	52700000	55000000	50700000	45100000	53300000	37100000	51500000	44300000	82900000	80000000	84300000	85000000	93000000	86800000
P07311	P07311	ACYP1_HUMAN	ACYP1	Acylphosphatase-1	1850000	1740000	1970000	1200000	1250000	1370000	2020000	1670000	1450000	2360000	1910000	1810000	547978	422656	438713	490945	503542	396946	532967	614352	561631	384712	318359	304292
P07339	P07339	CATD_HUMAN	CTSD	Cathepsin D	2660000	2570000	2730000	4160000	4040000	4130000	2330000	1590000	2670000	2450000	2380000	2240000	5140000	4650000	5230000	4260000	5030000	4870000	4360000	4080000	4820000	5300000	5480000	5550000
P07355	P07355;A6NMY6	ANXA2_HUMAN	ANXA2	Annexin A2	2560000	2420000	2590000	3910000	3600000	3700000	2900000	3010000	2840000	3000000	3100000	2870000	1520000	1520000	1420000	2830000	2560000	2830000	823877	999167	917194	965502	827857	869957
P07384	P07384	CAN1_HUMAN	CAPN1	Calpain-1 catalytic subunit	1540000	1290000	1270000	1640000	1480000	1510000	1090000	1360000	1160000	1280000	1350000	1240000	921849	799919	831134	658930	691917	690045	1130000	992232	993362	889362	800250	841842
P07437	P07437;P04350;P68371	TBB5_HUMAN	TUBB	Tubulin beta chain	14700000	13200000	14900000	43800000	43400000	39100000	14200000	10900000	13000000	16400000	17000000	18300000	95900000	101000000	87800000	121000000	112000000	113000000	61300000	75800000	70500000	56300000	49200000	50500000
P07602	P07602	SAP_HUMAN	PSAP	Prosaposin	2840000	3080000	2870000	4010000	4160000	3700000	3240000	2220000	2410000	2630000	2780000	2630000	2060000	1780000	1920000	1570000	2080000	1740000	3410000	3010000	3010000	3380000	3440000	3740000
P07686	P07686	HEXB_HUMAN	HEXB	Beta-hexosaminidase subunit beta	3800000	3870000	4070000	3030000	2900000	2810000	3940000	2990000	3580000	3090000	3430000	3380000	3340000	3510000	3670000	3250000	3640000	3520000	4420000	4130000	4380000	4740000	4660000	4880000
P07711	P07711	CATL1_HUMAN	CTSL	Procathepsin L	365370	580262	529861	554206	431453	267793	208745	432484	641996	402056	165337	254896	322989	290349	478865	245570	324597	403686	845870	247041	645764	546436	295449	616072
P07737	P07737	PROF1_HUMAN	PFN1	Profilin-1	30500000	33100000	35400000	33200000	33200000	29400000	11500000	31400000	27300000	34300000	15100000	29100000	47200000	47500000	45500000	46700000	52900000	50000000	64400000	63200000	67200000	55000000	49700000	53200000
P07738	P07738	PMGE_HUMAN	BPGM	Bisphosphoglycerate mutase				164041	191406	120341							240669	155445	119405	185784	204551	175094	175823	136289	85161.5	160558	180084	282008
P07741	P07741	APT_HUMAN	APRT	Adenine phosphoribosyltransferase	2760000	2360000	2850000	5940000	5610000	6180000	2790000	2300000	2810000	1830000	2240000	2390000	10800000	10800000	9930000	11300000	10800000	10800000	8780000	9110000	9120000	7520000	7150000	7210000
P07814	P07814	SYEP_HUMAN	EPRS1	Bifunctional glutamate/proline--tRNA ligase	725557	799424	682614	2290000	1900000	1650000	679705	1040000	642279	541060	601947	678760	3180000	3370000	3090000	3950000	3120000	3560000	1910000	2140000	1920000	1930000	1610000	1750000
P07858	P07858	CATB_HUMAN	CTSB	Cathepsin B	926013	886352	747580	1620000	1490000	1180000	1100000		928315		1000000	1510000	1400000	1810000	1910000	2060000	2310000	2040000	1710000	1890000	1650000	1760000	1650000	1290000
P07864	P07864	LDHC_HUMAN	LDHC	L-lactate dehydrogenase C chain		23334.4		60551.8	56962.6	59136.5							39690.7	35590.6		39272.2	48134.1		76115.6	54710.7	49943.5	54237	48619.1	50144.3
P07900	P07900	HS90A_HUMAN	HSP90AA1	Heat shock protein HSP 90-alpha	20400000	21700000	20700000	41700000	38800000	38700000	18500000	21600000	18800000	20700000	20100000	17600000	69000000	65300000	66800000	65700000	74700000	74400000	66100000	67300000	70500000	62600000	60900000	63400000
P07902	P07902	GALT_HUMAN	GALT	Galactose-1-phosphate uridylyltransferase					533971	676330					522096		878943	669606	775038	780606	883154	713850	1300000	1340000	1280000	1260000	1170000	1150000
P07910	P07910	HNRPC_HUMAN	HNRNPC	Heterogeneous nuclear ribonucleoproteins C1/C2	15300000	14900000	15200000	16400000	14800000	13700000	17200000	17400000	13900000	16500000	19100000	21600000	10700000	10900000	9530000	12900000	10400000	10800000	4340000	4930000	4350000	5800000	4560000	5160000
P07919	P07919	QCR6_HUMAN	UQCRH	Cytochrome b-c1 complex subunit 6, mitochondrial	3150000	3220000	2990000	1200000	1140000	1460000	7110000	2050000	1900000	5720000	13300000	2650000	438085		574301			905670	683675		381559		551262	1050000
P07942	P07942	LAMB1_HUMAN	LAMB1	Laminin subunit beta-1	1060000	1180000	1190000	1160000	1180000	1270000	1140000	845195	1040000	1090000	1090000	840757	665481	633839	638704	554342	690217	633086	754127	785974	750956	774319	745409	638048
P07947	P12931;P07947;P06241	YES_HUMAN	YES1	Tyrosine-protein kinase Yes			534803	508648	399913	608610	444528		585256	537097	575895	567818	416731	412265	433444	439317	399991	467849	256001	282897	221185	247444	221547	198941
P07951	P07951	TPM2_HUMAN	TPM2	Tropomyosin beta chain	797141	1000000	902019	1610000	1110000			1620000	728150	719649	774730	682480		658607		422269	466142		883652	546208	837281	656662
P07954	P07954	FUMH_HUMAN	FH	Fumarate hydratase, mitochondrial	632013	765114	564225	1570000	1620000	1400000			1740000	292068	1510000		2600000	2770000	2620000	2990000	2920000	3000000	2120000	2420000	2240000	2000000	1790000	1790000
P08047	P08047	SP1_HUMAN	SP1	Transcription factor Sp1	576226	455150	469396	427257	406728		681637	661157	650373	704656	671288	881899		241747		598707	222090	169478	336995			406377	247250	240934
P08133	P08133	ANXA6_HUMAN	ANXA6	Annexin A6	1280000	1190000	1240000	2700000	2610000	2580000	1080000	1230000	1050000	892315	1060000	885376	4940000	4760000	4620000	5070000	5150000	5230000	3920000	4290000	4040000	3940000	3780000	3790000
P08174	P08174	DAF_HUMAN	CD55	Complement decay-accelerating factor	4030000	3880000	3920000	2810000	2600000	2470000	3520000	2740000	4080000	2940000	3350000	3570000	850051	836271	924436	911053	1070000	1030000	995772	693003	992860	945700	1010000	992293
P08195	P08195	4F2_HUMAN	SLC3A2	Amino acid transporter heavy chain SLC3A2	9650000	9650000	9420000	12000000	12300000	12700000	8600000	8700000	8340000	8320000	8690000	8140000	13900000	13000000	14500000	11400000	13100000	13000000	17400000	16500000	17000000	16300000	17200000	16700000
P08236	P08236	BGLR_HUMAN	GUSB	Beta-glucuronidase	1100000	980254	1210000	872715	811374	1170000	720619	981385	602672	1060000	930766	769569	635383	531341	518118	528361	493281	423361	530187	424234	551244	569676	488362	629993
P08237	P08237;P17858	PFKAM_HUMAN	PFKM	ATP-dependent 6-phosphofructokinase, muscle type	2720000	2730000	2500000	5770000	5820000	5960000	2300000	2110000	2360000	1910000	1970000	2070000	1510000	1500000	1480000	1370000	1160000	1280000	2150000	2050000	1950000	1520000	1220000	1330000
P08238	Q58FF8;P08238;P07900;Q14568	HS90B_HUMAN	HSP90AB1	Heat shock protein HSP 90-beta	56900000	56300000	57700000	112000000	115000000	111000000	49900000	53600000	46700000	52800000	52000000	47000000	189000000	183000000	184000000	185000000	209000000	209000000	185000000	185000000	194000000	172000000	165000000	165000000
P08240	P08240	SRPRA_HUMAN	SRPRA	Signal recognition particle receptor subunit alpha	929977		249756	886585	614356	735275	828192				463541	776239	563441	576504	682271	480849	460476	549009	807402	608748	478420	665530	793555	795308
P08243	P08243	ASNS_HUMAN	ASNS	Asparagine synthetase [glutamine-hydrolyzing]	574619	611209	531859	2230000	2110000	2000000	378583		525955		616919	649083	3540000	3520000	3300000	4480000	3710000	3840000	2260000	2730000	2330000	1970000	1760000	1670000
P08247	P08247	SYPH_HUMAN	SYP	Synaptophysin													336293	299168	303818	318619	326607	329689	308010	324763	369751	323886	293167	318041
P08397	P08397	HEM3_HUMAN	HMBS	Porphobilinogen deaminase	10400000	10800000	10700000	11700000	12200000	12400000	9870000	9740000	9230000	8520000	9370000	9910000	7070000	6530000	7050000	5030000	6790000	6110000	11200000	11200000	11400000	12200000	13200000	13100000
P08559	P08559;P29803	ODPA_HUMAN	PDHA1	Pyruvate dehydrogenase E1 component subunit alpha, somatic form, mitochondrial	398861		1160000	1050000	936378	1020000				257815			2950000	3260000	3210000	3480000	3210000	3470000	2180000	2350000	2410000	2180000	1860000	2170000
P08572	P08572	CO4A2_HUMAN	COL4A2	Collagen alpha-2(IV) chain	2180000	2230000	2370000	1620000	1500000	1190000	2650000	3040000	3040000	2040000	2710000	2510000
P08574	P08574	CY1_HUMAN	CYC1	Cytochrome c1, heme protein, mitochondrial	1040000	977149	1100000	1590000	1290000	1090000	1180000	1010000	1380000	1190000	1360000	1350000	2000000	2160000	1870000	2360000	2190000	2230000	1370000	1480000	1380000	1360000	1150000	1350000
P08579	P08579	RU2B_HUMAN	SNRPB2	U2 small nuclear ribonucleoprotein B''	1030000	1100000	862317	684734	752796	687473	1800000	1260000	942820	1150000	1910000	1880000	2400000	2470000	3010000	2040000	2300000	2180000	2070000	1890000	1850000	2670000	2710000	2590000
P08621	P08621	RU17_HUMAN	SNRNP70	U1 small nuclear ribonucleoprotein 70 kDa	476300	409096	409823	550135	596916	605669	388379	482256	658276	420425	391076	314686	1780000	1890000	1960000	1580000	1640000	1630000	1260000	1120000	1130000	1940000	1940000	1860000
P08648	P08648	ITA5_HUMAN	ITGA5	Integrin alpha-5	2970000	2930000	2870000	3960000	3620000	3410000	2480000	2780000	2980000	2440000	2360000	2760000	2850000	2600000	3330000	2340000	2980000	2750000	4620000	4130000	4280000	4560000	4730000	4620000
P08670	P08670	VIME_HUMAN	VIM	Vimentin	127000000	130000000	149000000	81600000	72000000	80900000	52400000	117000000	94300000	168000000	82700000	112000000	84300000	73200000	75800000	64100000	69400000	71400000	69700000	65700000	69400000	85500000	82000000	86800000
P08708	P08708	RS17_HUMAN	RPS17	Small ribosomal subunit protein eS17				2350000	2010000	1670000	850232		1290000	896699	870959	1050000	17900000	19400000	18400000	11700000	13100000	11900000	15000000	15400000	15500000	19700000	18000000	19600000
P08754	P08754	GNAI3_HUMAN	GNAI3	Guanine nucleotide-binding protein G(i) subunit alpha-3	608275	609785	542267	1660000	1460000	1410000	498780						2330000	2570000	2430000	3300000	2990000	3180000	1820000	1900000	1620000	1650000	1340000	1510000
P08758	P08758	ANXA5_HUMAN	ANXA5	Annexin A5	3540000	3320000	3340000	8050000	7500000	8180000	2850000	3070000	2740000	2740000	3020000	2830000	16700000	16600000	16100000	18100000	18600000	19200000	13400000	14800000	13700000	12700000	12900000	12400000
P08779	P08779	K1C16_HUMAN	KRT16	Keratin, type I cytoskeletal 16						555798				411888		55906.1		374060	1830000		65250			164002	830594
P08865	A0A8I5KQE6;P08865	RSSA_HUMAN	RPSA	Small ribosomal subunit protein uS2	4650000	4520000	4520000	12800000	12000000	12400000	4510000	4020000	4350000	4330000	5930000	5080000	44500000	49300000	46400000	45300000	60500000	50200000	42300000	40400000	43000000	63100000	61500000	70500000
P08962	P08962	CD63_HUMAN	CD63	CD63 antigen	2890000	2840000	2820000	6580000	2940000	2310000	4000000		1930000	1590000	3350000	2420000	1110000	1310000	1960000	1290000	1730000	1860000	3170000	2520000	2740000	2820000	2830000	2720000
P09001	P09001	RM03_HUMAN	MRPL3	Large ribosomal subunit protein uL3m													845241	769447	741810	864830	627476	652121	768906	659774	632307	540284	553552	778483
P09012	P09012	SNRPA_HUMAN	SNRPA	U1 small nuclear ribonucleoprotein A	10500000	10300000	11600000	3910000	4890000	4620000	18100000	11100000	11900000	11200000	17500000	13400000	12800000	13300000	15300000	10600000	13200000	12400000	13700000	12600000	13000000	18700000	19400000	16400000
P09104	P09104	ENOG_HUMAN	ENO2	Gamma-enolase	2590000	2580000	3030000	3780000	4390000	4510000	5010000	2770000	1950000	2650000	3620000	2560000	3460000	3030000	3650000	2330000	3070000	2900000	5480000	5270000	5480000	5970000	5730000	5850000
P09110	P09110	THIK_HUMAN	ACAA1	3-ketoacyl-CoA thiolase, peroxisomal	1940000	2580000	2250000	826265	914802	958456	2110000		2140000	1410000	1920000	1400000	644294	533869	605022	458985	471515	613558	792688	595971	575887	524532	553925	610800
P09132	P09132	SRP19_HUMAN	SRP19	Signal recognition particle 19 kDa protein				185082	134535	130104			98668.3				515267	632091	617381	533477	533500	561754	470222	422978	513255	498615	487104	466916
P09211	P09211	GSTP1_HUMAN	GSTP1	Glutathione S-transferase P	2830000	2720000	2620000	7590000	7300000	6190000	2440000	1850000	1980000	1650000	2500000	2350000	16900000	19200000	17100000	20300000	20700000	20700000	13800000	14900000	13500000	13400000	12200000	12700000
P09234	P09234	RU1C_HUMAN	SNRPC	U1 small nuclear ribonucleoprotein C		574639											1200000	1560000	1660000	1700000	2260000	2040000	1610000	1580000	1060000	2760000	2650000	2000000
P09382	P09382	LEG1_HUMAN	LGALS1	Galectin-1	966753	1020000	1090000	831525	808356	735603	1010000		760260	901872	893796	875742	528193	518259	616198	581210	873686	575484	717229	736753	607043	1120000	700897	764680
P09417	P09417	DHPR_HUMAN	QDPR	Dihydropteridine reductase				1170000	1260000								1430000	883842	1080000	1160000	1090000	1110000	1190000	1010000	768219	1290000	1100000	1200000
P09429	P09429;P26583	HMGB1_HUMAN	HMGB1	High mobility group protein B1	14000000	13600000	15400000	29200000	29800000	24100000	19000000	29100000	27600000	37800000	25600000	34000000	2560000	2840000	2770000	2290000	2390000	2840000	3750000	3760000	3640000	3610000	3520000	3270000
P09455	P09455	RET1_HUMAN	RBP1	Retinol-binding protein 1	959031	815495	1040000	1230000	1290000	1210000	1030000		1350000	826522	802217	717010	1190000	1280000	1500000	1340000	1650000	1310000	1780000	1850000	1440000	2170000	1860000	1570000
P09493	P09493	TPM1_HUMAN	TPM1	Tropomyosin alpha-1 chain	24300000	24300000	22800000	23800000	23700000	19400000	21300000	19500000	25200000	24300000	22500000	21500000	7610000	8200000	8600000	6510000	7430000	7730000	13700000	13300000	12900000	13500000	13500000	12600000
P09496	P09496	CLCA_HUMAN	CLTA	Clathrin light chain A	3410000	3380000	2560000	2640000	3200000	4240000	1720000	2300000	1960000	4500000	3150000	2610000	1720000	1950000	2020000	2270000	3530000	2840000	4080000	3970000	4280000	4210000	4400000	4280000
P09497	P09497	CLCB_HUMAN	CLTB	Clathrin light chain B	6000000	6050000	6120000	4510000	5980000	7250000	3590000	3370000	5330000	5820000	4540000	4400000	1870000	2140000	2230000	1900000	2930000	2040000	4810000	5010000	5410000	4950000	5230000	4610000
P09525	P09525	ANXA4_HUMAN	ANXA4	Annexin A4				473629	308400	271324				120651			590931	513596	519427	634613	571112	582489	437085	424345	391052	434271	305817	316288
P09543	P09543	CN37_HUMAN	CNP	2',3'-cyclic-nucleotide 3'-phosphodiesterase				307022	264151								341988	310719	275050	301200	262901	276317	302676	300813	349856	192024	342837
P09601	P09601	HMOX1_HUMAN	HMOX1	Heme oxygenase 1	2770000	2730000	2740000	2410000	2500000	2300000	3850000	2530000	2320000	2440000	3870000	2500000	1860000	1890000	2170000	1850000	1950000	2000000	1840000	1850000	1750000	1960000	1750000	1840000
P09622	P09622	DLDH_HUMAN	DLD	Dihydrolipoyl dehydrogenase, mitochondrial	36300000	37100000	39600000	34500000	35800000	34200000	30700000	32900000	35800000	37600000	30700000	36600000	12900000	11700000	13000000	8380000	9850000	10300000	21000000	17800000	20700000	17700000	17000000	18600000
P09651	A0A2R8Y4L2;P09651	ROA1_HUMAN	HNRNPA1	Heterogeneous nuclear ribonucleoprotein A1	13900000	13700000	13900000	17800000	16900000	15000000	12300000	12000000	12400000	15900000	15000000	15700000	14700000	17500000	17800000	18900000	19800000	18400000	9370000	10600000	10200000	15000000	14500000	13100000
P09661	P09661	RU2A_HUMAN	SNRPA1	U2 small nuclear ribonucleoprotein A'	3010000	2840000	2810000	3070000	3060000	3230000	4740000	4260000	3860000	3750000	4620000	4060000	6210000	6430000	6320000	4610000	4960000	4890000	4830000	4340000	4730000	5640000	5720000	6330000
P09668	P09668	CATH_HUMAN	CTSH	Pro-cathepsin H	1140000	1110000	1070000	1090000	937324	881262	1520000	2510000	1230000	833828	1270000	1140000	671202	695784	927286	615998	730943	737881	1440000	1050000	1110000	1400000	1440000	1210000
P09669	P09669	COX6C_HUMAN	COX6C	Cytochrome c oxidase subunit 6C	4480000	4510000	5250000	3230000	4490000	4240000	8440000	6360000	4480000	7170000	11400000	6560000	2590000	2430000	3130000	2520000	2370000	2590000	2990000	2980000	2780000	3290000	3160000	2850000
P09874	P09874	PARP1_HUMAN	PARP1	Poly [ADP-ribose] polymerase 1	1320000	1320000	1440000	2680000	2420000	2310000	992471	1120000	1280000	984397	889407	1030000	2160000	2200000	1990000	2030000	1760000	1850000	1060000	1270000	1060000	1380000	1170000	1130000
P09884	P09884	DPOLA_HUMAN	POLA1	DNA polymerase alpha catalytic subunit				315277	276404	240947							618220	547351	586619	598034	523188	604736	361118	427197	395199	351666	238938	217202
P09913	P09913	IFIT2_HUMAN	IFIT2	Interferon-induced protein with tetratricopeptide repeats 2	489448		667568	880524	727755	700605	731921		937129	333011	508954	845821	950413	972106	956918	1120000	1030000	1050000	738295	837536	731413	700178	618576	636094
P09914	P09914	IFIT1_HUMAN	IFIT1	Interferon-induced protein with tetratricopeptide repeats 1				623707	558001	607859		559821	716735		295038		1020000	977430	1030000	1200000	1050000	1160000	814144	830802	797656	737856	630116	693775
P09936	P09936	UCHL1_HUMAN	UCHL1	Ubiquitin carboxyl-terminal hydrolase isozyme L1	7300000	7260000	6250000	6600000	6060000	6610000	13000000	3720000	6600000	9850000	16900000	7970000	2620000	2930000	2900000	4550000	5850000	4230000	6050000	5750000	5170000	6950000	6330000	9870000
P09960	P09960	LKHA4_HUMAN	LTA4H	Leukotriene A-4 hydrolase	9950000	10000000	9960000	12700000	12900000	12200000	8900000	8050000	8600000	8070000	8510000	8430000	7180000	6960000	8260000	5720000	7160000	6860000	10500000	10300000	10100000	10100000	10500000	10200000
P09972	P09972	ALDOC_HUMAN	ALDOC	Fructose-bisphosphate aldolase C	68600000	69500000	69000000	45900000	50400000	56300000	85100000	59800000	61600000	66200000	81600000	71900000	28600000	22300000	28100000	17700000	22600000	22900000	42300000	37600000	41100000	38800000	42200000	44500000
P0C0L4;P0C0L5	P0C0L4;P0C0L5	CO4A_HUMAN;CO4B_HUMAN	C4A;C4B_2	Complement C4-A	879445	776344	919672	350578		698443	690379	690865	1090000	653981	929716	780321
P0C0S5;Q71UI9	P0C0S5;Q71UI9	H2AV_HUMAN;H2AZ_HUMAN	H2AZ1;H2AZ2	Histone H2A.Z	463060	417079	458589	621198	446359	750865	316520	785353	609625		744339	352840	274287	215960	254407	327072	244588	263035	246245	158878	124739	179829	143196	227796
P0C0S8;P20671;Q6FI13;Q96KK5;Q99878	Q6FI13;P04908;P0C0S8;P20671;Q9BTM1;Q7L7L0;Q99878;Q93077;Q16777;Q96KK5	H2A1D_HUMAN;H2A1H_HUMAN;H2A1J_HUMAN;H2A1_HUMAN;H2A2A_HUMAN	H2AC12;H2AC14;H2AC17;H2AC19;H2AC7	Histone H2A type 1	44900000	49500000	38500000	18600000	25900000	23000000	79300000	38000000	42200000	33300000	52600000	47200000	30500000	31400000	30700000	31100000	31700000	29700000	20700000	22400000	20800000	26100000	24400000	19100000
P0C5J1	P0C5J1	F86B2_HUMAN	FAM86B2	Putative protein N-methyltransferase FAM86B2													531963	515875	531275	302516	295917			629286	577650	796634	939581
P0CG40	P0CG40	SP9_HUMAN	SP9	Transcription factor Sp9		1170000		581164	587708	460802			960591	862992			1390000	1400000	1360000	1010000	955468	922468	1140000	1260000	1200000	1110000	1180000	1050000
P0DJ93	P0DJ93	SIM13_HUMAN	SMIM13	Small integral membrane protein 13	725811	866816	532979	1370000	889818	802281	553817	1670000	1400000	314559	457124	240686	629973	436279	713687	273471	296569	367496	1340000	518434	899255	851043	545291	732406
P0DJD0;P0DJD1	A6NKT7;O14715;Q7Z3J3;P0DJD1;P0DJD0;Q99666	RGPD1_HUMAN;RGPD2_HUMAN	RGPD1;RGPD2	RANBP2-like and GRIP domain-containing protein 1	383164	386461	341154	239686		239269	457359		393042	643334	691573	743812	71994.7	34906.8	27325.2	56137.7	10835.9		90859.2	92088.5	59274.2	97447.9	104065	124714
P0DMU7;P0DMU8;P0DMU9;P0DMV0;P0DMV1;P0DMV2;Q5DJT8;Q5HYN5;Q8NHU0	Q8NHU0;P0DMU8;Q5HYN5;P0DMU9;P0DMV2;P0DMV1;P0DMU7;P0DMV0;Q5DJT8	CT451_HUMAN;CT452_HUMAN;CT453_HUMAN;CT455_HUMAN;CT456_HUMAN;CT457_HUMAN;CT458_HUMAN;CT459_HUMAN;CT45A_HUMAN	CT45A1;CT45A10;CT45A2;CT45A3;CT45A5;CT45A6;CT45A7;CT45A8;CT45A9	Cancer/testis antigen family 45 member A6													674742	551732	496177	437629	281987	261094	430402	417926	319719	434764	434596	362345
P0DMV8;P0DMV9	P0DMV9;P0DMV8	HS71A_HUMAN;HS71B_HUMAN	HSPA1A;HSPA1B	Heat shock 70 kDa protein 1A	30700000	30900000	32200000	66000000	64700000	60800000	25000000	32800000	26400000	29600000	27700000	26400000	112000000	108000000	103000000	115000000	111000000	117000000	78200000	78900000	85600000	73100000	58500000	69800000
P0DP23;P0DP24;P0DP25	P0DP24;P0DP25;P0DP23	CALM1_HUMAN;CALM2_HUMAN;CALM3_HUMAN	CALM1;CALM2;CALM3	Calmodulin-1	10700000	10900000	10000000	9410000	8530000	11500000	27800000	10700000	8480000	11000000	27300000	6330000	3500000	3620000	3720000	3470000	4740000	3890000	7150000	5590000	6190000	7620000	7270000	8020000
P0DPB6	P0DPB6	RPAC2_HUMAN	POLR1D	DNA-directed RNA polymerases I and III subunit RPAC2	1660000	1600000	1270000		685698	1110000		1200000	1500000	2200000	1290000	1550000		1010000	977878	1090000	1300000	1050000	1010000	946806	758453	1180000	930119	1110000
P10109	P10109	ADX_HUMAN	FDX1	Adrenodoxin, mitochondrial	1730000	1580000	1480000	2340000	1820000	2450000	470403	561815	1080000	3350000	730911	1780000	1340000	951453	1150000	1460000	1680000	1200000	1900000	1690000	1610000	2200000	1900000	2790000
P10155	P10155	RO60_HUMAN	RO60	RNA-binding protein RO60	11200000	9990000	11200000	15700000	16400000	16800000	11600000	7680000	9230000	10100000	9730000	10300000	8750000	7570000	9370000	6380000	8310000	7620000	12800000	12200000	12400000	14700000	14800000	12700000
P10253	P10253	LYAG_HUMAN	GAA	Lysosomal alpha-glucosidase	2820000	2440000	2680000	3340000	2820000	3000000	2100000	2570000	1880000	1550000	2020000	1840000	3490000	3230000	3990000	2820000	3510000	3270000	4480000	3670000	3850000	4760000	4990000	5140000
P10301	P10301	RRAS_HUMAN	RRAS	Ras-related protein R-Ras				337664		232872							394645	436476	266137	422911	404778	391218	237853	337016	274507	241838		165319
P10321	P10321	HLAC_HUMAN	HLA-C	HLA class I histocompatibility antigen, C alpha chain	3610000	3450000	3890000	4740000	5220000	3840000	2670000	2160000	2840000	2760000	3940000	3020000	5500000	6020000	8030000	6200000	7160000	8180000	9690000	8920000	9330000	9580000	9620000	9320000
P10398	P10398	ARAF_HUMAN	ARAF	Serine/threonine-protein kinase A-Raf													342390	275042	274176	295175	257211	273256			175272	267594		140723
P10412	P16402;P10412;P16403	H14_HUMAN	H1-4	Histone H1.4	2350000	2610000	1830000	3370000	3340000	3060000	1870000	5070000	2230000	2030000	3250000	2110000	6740000	6390000	6020000	4470000	4050000	4150000	10400000	8210000	9500000	6910000	8170000	7600000
P10515	P10515	ODP2_HUMAN	DLAT	Dihydrolipoyllysine-residue acetyltransferase component of pyruvate dehydrogenase complex, mitochondrial	4480000	4380000	4170000	2280000	1900000	2080000	3770000	3400000	3730000	3370000	3500000	3490000	5280000	5500000	5340000	5050000	4840000	4950000	5200000	5800000	5740000	3910000	3880000	3890000
P10599	P10599	THIO_HUMAN	TXN	Thioredoxin	17500000	17400000	15800000	21300000	20600000	25000000	37500000	21500000	11900000	31800000	49700000	25300000	7690000	7850000	6450000	12500000	17400000	12500000	16000000	12000000	12900000	21400000	15700000	19100000
P10606	P10606	COX5B_HUMAN	COX5B	Cytochrome c oxidase subunit 5B, mitochondrial	3940000	3970000	4520000	1980000	2160000	2740000	4450000	3880000	4430000	7310000	6770000	4960000	1520000	1420000	1270000	1290000	1980000	1370000	2110000	1830000	1900000	2680000	2440000	2910000
P10619	P10619	PPGB_HUMAN	CTSA	Lysosomal protective protein													183334	177589	140889	214502	197586	214131	95260.1			131781
P10635	P10635	CP2D6_HUMAN	CYP2D6	Cytochrome P450 2D6						446674										391250						445156
P10644	P10644	KAP0_HUMAN	PRKAR1A	cAMP-dependent protein kinase type I-alpha regulatory subunit				293596	241322	201250							837706	731743	783850	794977	798905	827082	697937	674772	685969	611019	599752	704705
P10768	P10768	ESTD_HUMAN	ESD	S-formylglutathione hydrolase	1320000	1020000	1300000	3440000	3130000	2650000	1240000		1230000	1020000	1070000	1250000	11900000	10400000	13000000	8670000	10100000	10200000	16300000	14200000	15400000	15000000	16000000	15500000
P10809	P10809	CH60_HUMAN	HSPD1	60 kDa heat shock protein, mitochondrial	111000000	114000000	126000000	144000000	174000000	192000000	109000000	121000000	108000000	145000000	110000000	118000000	158000000	134000000	142000000	115000000	149000000	130000000	198000000	210000000	219000000	193000000	185000000	203000000
P10909	P10909	CLUS_HUMAN	CLU	Clusterin				206619		174684							264445	155944	157895	171276	73590.7	189526		207697	143056	242107	184795	194136
P11021	P11021	BIP_HUMAN	HSPA5	Endoplasmic reticulum chaperone BiP	104000000	107000000	110000000	116000000	124000000	126000000	83300000	107000000	97400000	132000000	97900000	105000000	102000000	101000000	106000000	105000000	118000000	118000000	97300000	99800000	102000000	97900000	92600000	91800000
P11047	P11047	LAMC1_HUMAN	LAMC1	Laminin subunit gamma-1	1230000	1070000	982105	1000000	954958	1130000	1090000	1200000	936183	1110000	1200000	911143	929232	867243	832396	986089	934621	979859	797290	903962	758072	723816	716192	730397
P11117	P11117	PPAL_HUMAN	ACP2	Lysosomal acid phosphatase	2270000	1980000	2070000	2210000	2330000	2480000	2030000	1820000	2160000	1800000	1800000	2070000	2140000	1910000	1880000	1410000	1630000	1530000	2320000	2130000	2180000	2450000	2480000	2630000
P11142	P11142	HSP7C_HUMAN	HSPA8	Heat shock cognate 71 kDa protein	57600000	56300000	60600000	95900000	97600000	102000000	52100000	55300000	51100000	58000000	52900000	56500000	149000000	146000000	141000000	154000000	158000000	157000000	108000000	124000000	118000000	108000000	96600000	104000000
P11166	P11166	GTR1_HUMAN	SLC2A1	Solute carrier family 2, facilitated glucose transporter member 1	471722	367294	376303	581920	632303	644787	297827	240604	366957	384018	408677	343004	446307	484517	453667	460183	496831	502496	389191	436125	361173	406767	388780	406880
P11171	P11171	EPB41_HUMAN	EPB41	Protein 4.1	1120000	1070000	1020000	1310000	1150000	1170000	836512	1060000	858149	1140000	873090	979320	1520000	1420000	1600000	1160000	1350000	1420000	1520000	1210000	1380000	1810000	1920000	1920000
P11172	P11172	UMPS_HUMAN	UMPS	Uridine 5'-monophosphate synthase	466119	547732	326147	1410000	1410000	1160000		429145	558134	737536	435170		2400000	2450000	2260000	2780000	2500000	2480000	1660000	2100000	1640000	1590000	1390000	1470000
P11177	P11177	ODPB_HUMAN	PDHB	Pyruvate dehydrogenase E1 component subunit beta, mitochondrial				624761	467178	616915		176527				431922	2970000	3100000	3220000	3380000	3390000	3620000	2290000	2510000	2320000	2400000	2170000	2120000
P11216	P11217;P11216	PYGB_HUMAN	PYGB	Glycogen phosphorylase, brain form	1250000	1510000	1400000	2050000	1860000	1620000		1120000		1180000	1050000	1040000	4370000	3880000	4560000	3300000	3660000	3620000	5190000	5120000	4980000	5420000	5530000	5180000
P11233	P11233	RALA_HUMAN	RALA	Ras-related protein Ral-A	1300000	1420000	1550000	2490000	1910000	2020000	1270000		1540000	2160000	1560000	1560000	3200000	2930000	3340000	2700000	2880000	2900000	3140000	3120000	3170000	3190000	3130000	2950000
P11274	P11274;Q12979	BCR_HUMAN	BCR	Breakpoint cluster region protein													249506	360115	342818	277742	171208	180371	168700	85393.6	129337	134974
P11279	P11279	LAMP1_HUMAN	LAMP1	Lysosome-associated membrane glycoprotein 1	10700000	11500000	12000000	15000000	16000000	15900000	9340000	9880000	10800000	11000000	10400000	10400000	7760000	6890000	6900000	6180000	6820000	6570000	8950000	8810000	9450000	8740000	8810000	9390000
P11310	P11310	ACADM_HUMAN	ACADM	Medium-chain specific acyl-CoA dehydrogenase, mitochondrial	596254	900300	642457	1940000	1600000	1440000	340831		534857		612458	556311	2550000	2790000	2460000	2980000	2810000	3080000	1870000	2100000	1910000	1670000	1520000	1420000
P11387	P11387	TOP1_HUMAN	TOP1	DNA topoisomerase 1	537801	516980	371748	712029	630853	521874	388360	301913	435227		304393	402674	363459	786250	236775	443109	370492	269614	234111			507882		669311
P11413	P11413	G6PD_HUMAN	G6PD	Glucose-6-phosphate 1-dehydrogenase	1090000	436023	631328	1120000	1040000	1060000	296014	3370000			609837	473890	1740000	1780000	1740000	1830000	1730000	1820000	1380000	1380000	1310000	1180000	1090000	1080000
P11441	P11441	UBL4A_HUMAN	UBL4A	Ubiquitin-like protein 4A	426324	352004	362352	489159	601031	347155		838870	302335	759309	465842	361227	382217	324095	359605	464039	524404	450885	574391	524230	508067	559581	489588	498817
P11498	P11498	PYC_HUMAN	PC	Pyruvate carboxylase, mitochondrial			469514	335526	202400	59301.4							725109	603099	572430	805679	617695	682805	389975	536515	383173	449556	317937	431011
P11586	P11586	C1TC_HUMAN	MTHFD1	C-1-tetrahydrofolate synthase, cytoplasmic	4680000	4460000	4040000	18500000	16300000	15300000	3790000	3190000	3130000	3420000	4310000	3550000	32700000	35100000	32300000	38900000	34600000	36500000	21300000	26000000	23300000	19200000	16000000	16900000
P11717	P11717	MPRI_HUMAN	IGF2R	Cation-independent mannose-6-phosphate receptor	2870000	2850000	2730000	3030000	2990000	3020000	2520000	2560000	2540000	2490000	2500000	2480000	1910000	1760000	1810000	1730000	1920000	1890000	2010000	1890000	1910000	1950000	1760000	1900000
P11766	P11766	ADHX_HUMAN	ADH5	Alcohol dehydrogenase class-3	4180000	3850000	4100000	4910000	4790000	4870000	4290000	2850000	4480000	3370000	4260000	3990000	4190000	4660000	5070000	3950000	4360000	4300000	5620000	5880000	5630000	5910000	6060000	5520000
P11802	P11802	CDK4_HUMAN	CDK4	Cyclin-dependent kinase 4	661819	651686	700680	1230000	1140000	1150000	1130000	538910	956482	736573	703042	716038	1750000	1630000	1450000	1580000	1590000	1580000	1540000	1510000	1530000	1420000	1380000	1410000
P11908	P11908	PRPS2_HUMAN	PRPS2	Ribose-phosphate pyrophosphokinase 2	1150000			1140000	1090000	1480000							976420	1020000	1060000	1050000	1040000	976690	1120000	1090000	1180000	983342	980468	767022
P11940	P11940;Q4VXU2	PABP1_HUMAN	PABPC1	Polyadenylate-binding protein 1	4010000	3770000	3770000	6020000	5900000	6030000	4130000	4450000	4260000	4860000	5350000	5410000	19200000	19000000	20300000	15600000	18500000	17300000	9610000	9340000	9350000	20100000	19800000	17900000
P12004	P12004	PCNA_HUMAN	PCNA	Proliferating cell nuclear antigen	14100000	14500000	15900000	20400000	21600000	22200000	16300000	13800000	13700000	17700000	16900000	17800000	22100000	23500000	23000000	28100000	29400000	29000000	19200000	21300000	19800000	19400000	17000000	17400000
P12081	P12081;P49590	HARS1_HUMAN	HARS1	Histidine--tRNA ligase, cytoplasmic	1660000	1650000	1700000	3060000	3010000	3270000	1540000	1840000	1550000	1420000	1470000	1370000	3220000	3170000	3170000	3150000	3030000	3210000	3120000	3350000	3220000	2920000	2760000	2730000
P12109	P12109	CO6A1_HUMAN	COL6A1	Collagen alpha-1(VI) chain	1710000	1520000	1720000	1300000	1500000	1450000	1740000	1490000	1520000	1420000	1220000	1700000	588051	847241	754338	828930	898929	715976	782746	780593	589464	829859	688681	441291
P12235	P12235	ADT1_HUMAN	SLC25A4	ADP/ATP translocase 1	129292			114400	99294.2	114654	114475				148012	174936	442605	422924	476933	435039	331228	446538	276336	263933	256173	261195	215194	219639
P12236	P12236;P12235	ADT3_HUMAN	SLC25A6	ADP/ATP translocase 3	5610000	6040000	5630000	4850000	4640000	4900000	4280000	4550000	4850000	4640000	4600000	5580000	14100000	15100000	15300000	13500000	12400000	13500000	9360000	10000000	9060000	9960000	9200000	9030000
P12268	P12268	IMDH2_HUMAN	IMPDH2	Inosine-5'-monophosphate dehydrogenase 2	12300000	12700000	14000000	21500000	22900000	22900000	12400000	12200000	12000000	11900000	11500000	11900000	13000000	13800000	13400000	11600000	12800000	12400000	19600000	20500000	20600000	15400000	14800000	14700000
P12270	P12270	TPR_HUMAN	TPR	Nucleoprotein TPR	27900000	28200000	29000000	13300000	13200000	14000000	25600000	28500000	26200000	34600000	28900000	29300000	2690000	2490000	2520000	2820000	2600000	2750000	2370000	2400000	2480000	2200000	1600000	2090000
P12277	P12277	KCRB_HUMAN	CKB	Creatine kinase B-type	3840000	2890000	3140000	11600000	11000000	10400000	3000000	2910000	2460000	3210000	2940000	3300000	24100000	25200000	24000000	31300000	30500000	31000000	17300000	20900000	19500000	16300000	14700000	15200000
P12532	P12532	KCRU_HUMAN	CKMT1B	Creatine kinase U-type, mitochondrial	21800000	21300000	23900000	13900000	17000000	17800000	40100000	22100000	20400000	24800000	37500000	27000000	18700000	17400000	21300000	14200000	19200000	17100000	31000000	29200000	30800000	27600000	29300000	27100000
P12814	P12814	ACTN1_HUMAN	ACTN1	Alpha-actinin-1	7720000	7380000	7850000	9740000	10300000	9530000	7350000	5920000	7250000	7010000	7360000	6130000	6450000	5950000	7070000	4840000	5870000	5610000	9250000	9260000	9230000	9470000	10100000	9680000
P12882	Q9Y623;P13535;Q9UKX2;P12882;P13533;P11055	MYH1_HUMAN	MYH1	Myosin-1	97355.3	120266	141961				233940		118057		149800		276145				116060
P12931	P12931	SRC_HUMAN	SRC	Proto-oncogene tyrosine-protein kinase Src				55879.5	35203.5	17685.8										89697.8	64943.9	43283.9			23840.4
P12955	P12955	PEPD_HUMAN	PEPD	Xaa-Pro dipeptidase	9440000	9550000	9200000	13000000	13500000	12800000	7010000	9770000	8510000	8480000	8130000	7700000	8100000	7370000	9050000	6410000	7540000	7220000	11400000	10000000	10600000	11100000	11500000	11200000
P12956	P12956	XRCC6_HUMAN	XRCC6	X-ray repair cross-complementing protein 6	20400000	20600000	20800000	17800000	19200000	17800000	21800000	21900000	19500000	22300000	22200000	18900000	5600000	5770000	5510000	6050000	5540000	5430000	5030000	5630000	5200000	4820000	4370000	4460000
P13010	P13010	XRCC5_HUMAN	XRCC5	X-ray repair cross-complementing protein 5	17300000	17600000	18600000	14600000	15000000	14800000	19100000	17100000	17200000	17800000	18500000	18300000	6120000	6290000	6000000	7020000	6810000	6790000	5000000	5470000	5400000	4920000	4490000	4630000
P13073	P13073	COX41_HUMAN	COX4I1	Cytochrome c oxidase subunit 4 isoform 1, mitochondrial	19700000	19600000	20900000	10700000	11400000	10600000	21000000	10900000	18800000	20500000	24800000	21400000	5340000	6060000	6480000	5260000	5990000	5950000	6590000	6300000	6410000	7070000	7080000	6800000
P13164;Q01628;Q01629	Q01628;Q01629;P13164	IFM1_HUMAN;IFM2_HUMAN;IFM3_HUMAN	IFITM1;IFITM2;IFITM3	Interferon-induced transmembrane protein 1	657562	617607	625286	604424	581217	387176	777855		427045	417403	609559	607304		262754	363421	247083	271796	325877	446568	389792	444034	485977	463823	503956
P13284	P13284	GILT_HUMAN	IFI30	Gamma-interferon-inducible lysosomal thiol reductase	1040000	907633	1090000	819209	766421	749123	1960000		862624	1000000	1760000	1270000	454708	451522	782828	557199	817397	616070	1190000	1000000	859346	1140000	1280000	1400000
P13473	P13473	LAMP2_HUMAN	LAMP2	Lysosome-associated membrane glycoprotein 2	21400000	18600000	43600000	35800000	38600000	20900000	32100000	40300000	32500000	32500000	29500000	40100000	14900000	22000000	10200000	28100000	41800000	17300000	17500000	63400000	31700000	33100000	20200000	22100000
P13489	P13489	RINI_HUMAN	RNH1	Ribonuclease inhibitor	7570000	7290000	7890000	9150000	9330000	8440000	6300000	6960000	6270000	7200000	6620000	6550000	7020000	7120000	6900000	7310000	7630000	7640000	7290000	7370000	7500000	7070000	6980000	7070000
P13591	P13591	NCAM1_HUMAN	NCAM1	Neural cell adhesion molecule 1	1070000	1030000	913650	1680000	1810000	1670000	823041	582436	835934	579414	678624	574411	994889	955315	1200000	937947	1160000	1070000	1490000	1380000	1300000	1450000	1580000	1420000
P13639	P13639	EF2_HUMAN	EEF2	Elongation factor 2	84400000	82100000	85800000	120000000	126000000	124000000	86300000	80200000	91000000	89400000	87800000	90200000	121000000	125000000	121000000	112000000	106000000	108000000	152000000	152000000	155000000	119000000	112000000	111000000
P13645	P13645	K1C10_HUMAN	KRT10	Keratin, type I cytoskeletal 10	952526	1110000	2020000	506817	971410	41500000	903581	2210000	1610000	11700000	478459	2980000	1140000	887523	2650000	1360000	1640000	1380000	5110000	3650000	19900000	2690000	2780000	1210000
P13647	P13647	K2C5_HUMAN	KRT5	Keratin, type II cytoskeletal 5	1550000	1290000	1290000			3600000		530558		1440000		1300000		520594	1150000	359939	364610	414444	749989	786286	7690000	454057	451035	915770
P13667	P13667	PDIA4_HUMAN	PDIA4	Protein disulfide-isomerase A4	11700000	11000000	11900000	10200000	10400000	9380000	9930000	11400000	10600000	12200000	10300000	11300000	19700000	19100000	23200000	18700000	24300000	23200000	23300000	21300000	22600000	25700000	27300000	25900000
P13674	P13674	P4HA1_HUMAN	P4HA1	Prolyl 4-hydroxylase subunit alpha-1	1220000	1110000		1590000	1440000	925870	1070000		1600000	656503	1140000	1060000	1850000	1960000	2120000	1960000	2040000	2030000	1860000	1880000	1890000	1900000	2060000	2070000
P13693	P13693;Q9HAU6	TCTP_HUMAN	TPT1	Translationally-controlled tumor protein	7830000	8490000	9460000	6040000	6780000	7250000	6390000	3080000	7670000	14000000	6350000	9330000	4050000	3970000	3880000	5830000	6680000	6440000	5060000	4710000	4400000	5120000	4700000	4650000
P13716	P13716	HEM2_HUMAN	ALAD	Delta-aminolevulinic acid dehydratase	1270000	1270000	1360000	1570000	1560000	1350000	1140000	1010000	1060000	844542	1100000	976333	825570	736821	993109	603454	864309	755730	1460000	1370000	1380000	1530000	1620000	1540000
P13797	P13797	PLST_HUMAN	PLS3	Plastin-3	22000000	21100000	22500000	27800000	30000000	28700000	26200000	19500000	22500000	21500000	25100000	22600000	23300000	23800000	26300000	21800000	25300000	23600000	31500000	32100000	32000000	29000000	28400000	27600000
P13798	P13798	ACPH_HUMAN	APEH	Acylamino-acid-releasing enzyme	8760000	8810000	9340000	10600000	11600000	12700000	7860000	7810000	7300000	6980000	7450000	7670000	8000000	6720000	8120000	5420000	6990000	6460000	12300000	11500000	11800000	11400000	12000000	12100000
P13804	P13804	ETFA_HUMAN	ETFA	Electron transfer flavoprotein subunit alpha, mitochondrial	1810000	1880000	1570000	2710000	2420000	2470000	1330000	1210000	1440000	1280000	1250000	1260000	4670000	4230000	4640000	3400000	3840000	3990000	6060000	5320000	5830000	4750000	4960000	4770000
P13807	P13807	GYS1_HUMAN	GYS1	Glycogen [starch] synthase, muscle				795773	711436								719010	783927	532606	865135	828899	723191		646281	611455	713662		437116
P13861	P13861	KAP2_HUMAN	PRKAR2A	cAMP-dependent protein kinase type II-alpha regulatory subunit	1080000	1210000	991115	1960000	1840000	1570000	1450000	2020000	1360000	985123	1370000	1600000	4680000	4500000	4800000	4250000	4800000	4480000	4520000	4950000	4790000	4950000	5260000	4940000
P13929	P13929	ENOB_HUMAN	ENO3	Beta-enolase	1730000	1620000	1610000	1470000	1410000	1590000	992736	1590000	1530000	1230000	1160000	1480000	1210000	1120000	1080000	735697	785174	710370	1370000	1320000	1520000	1370000	1490000	1480000
P13984	P13984	T2FB_HUMAN	GTF2F2	General transcription factor IIF subunit 2	437747		520719	313866	279204	173090	182878	146441	173824	201157			240795	222797	212360	262986	209895	178070	189430	240236	121310	284095	185341	188171
P13987	P13987	CD59_HUMAN	CD59	CD59 glycoprotein	7560000	7600000	7480000	6190000	5880000	5450000	6710000	4910000	6510000	5980000	7980000	7710000	1920000	2000000	2220000	1820000	2530000	2170000	3380000	2950000	3210000	3710000	4070000	3790000
P13995	P13995	MTDC_HUMAN	MTHFD2	Bifunctional methylenetetrahydrofolate dehydrogenase/cyclohydrolase, mitochondrial				1200000	1450000	630174	548677		712524				2440000	2450000	2290000	2620000	2500000	2590000	1470000	1680000	1500000	1590000	1360000	1440000
P14174	P14174	MIF_HUMAN	MIF	Macrophage migration inhibitory factor	23300000	21800000	22100000	17500000	19900000	28000000	25100000	12800000	19600000	21200000	15900000	21200000	13300000	13500000	12200000	9180000	11000000	9970000	19800000	20700000	22700000	22100000	18100000	24600000
P14209	P14209	CD99_HUMAN	CD99	CD99 antigen	1060000	959293	901864	757224	724062	653143	1450000	3040000	839541	850388	1530000		264400	273070	368806	323645	477567	372905	770696	648940	612597	757028	768746	857159
P14314	P14314	GLU2B_HUMAN	PRKCSH	Glucosidase 2 subunit beta	25400000	23900000	26700000	33700000	38600000	36800000	10900000	19200000	18300000	27200000	16200000	19800000	21000000	22900000	29200000	21700000	30100000	27500000	39500000	37500000	40200000	44600000	47700000	43300000
P14324	P14324	FPPS_HUMAN	FDPS	Farnesyl pyrophosphate synthase				2470000	1990000	2040000				707232			4560000	4490000	4520000	5260000	5350000	5230000	3270000	3640000	3570000	3290000	3010000	3130000
P14406	P14406	CX7A2_HUMAN	COX7A2	Cytochrome c oxidase subunit 7A2, mitochondrial	1250000	1290000	1350000	1740000	1500000	1430000	1980000	1080000	1680000	1120000	1460000	1140000	3550000	4140000	3580000	3150000	3240000	3290000	2340000	2420000	2110000	2160000	2200000	2460000
P14543	P14543	NID1_HUMAN	NID1	Nidogen-1	770165	690963	579533	417903	361835	463678	747399	644494	852936	844402	854655	597391				299875		232934		364690				114402
P14550	P14550	AK1A1_HUMAN	AKR1A1	Aldo-keto reductase family 1 member A1				649815	525644	425895			243401	177753	259116		1050000	989778	902859	1090000	866885	973464	636595	730199	587149	621972	475892	544410
P14618	P14618	KPYM_HUMAN	PKM	Pyruvate kinase PKM	10700000	9890000	9450000	27000000	26500000	24000000	8440000	8460000	8360000	6730000	7620000	7540000	31300000	35000000	34400000	30100000	28400000	28900000	31000000	33300000	32900000	27800000	27600000	28100000
P14625	P14625	ENPL_HUMAN	HSP90B1	Endoplasmin	38200000	37000000	38100000	67700000	67400000	67500000	35100000	36100000	34300000	36500000	36400000	30700000	76600000	74800000	80700000	75300000	85800000	85600000	83400000	84200000	84500000	79400000	79600000	79000000
P14649	P14649	MYL6B_HUMAN	MYL6B	Myosin light chain 6B			286483	286407	412634	505351	392460		302189	192030	134150	311698						212200		61356.9		65563.3
P14678;P63162	P14678;P63162	RSMB_HUMAN;RSMN_HUMAN	SNRPB;SNRPN	Small nuclear ribonucleoprotein-associated proteins B and B'	1700000	1550000	1370000	1550000	1540000	1360000	2070000	1870000	641704	1590000	2150000	1800000	7550000	7550000	7460000	6050000	7190000	5820000	6090000	6160000	5940000	8970000	8310000	7150000
P14735	P14735	IDE_HUMAN	IDE	Insulin-degrading enzyme	937004	946323	1110000	1500000	1350000	1400000	1050000	815866	949535	1320000	1140000	803064	2070000	2040000	2020000	2180000	2150000	2280000	1810000	1830000	1790000	1500000	1550000	1580000
P14854	P14854	CX6B1_HUMAN	COX6B1	Cytochrome c oxidase subunit 6B1	2540000	2610000	2320000	1400000	1470000	663863	1070000	996544	2550000	2900000	2000000	2470000	826422	737370	954721	839634	802203	878932	1070000	758873	932161	965494	683103	991107
P14859	P14859	PO2F1_HUMAN	POU2F1	POU domain, class 2, transcription factor 1	1590000	1450000	1430000	836710	695678	864788	1890000	1820000	1790000	1860000	1780000	1960000	284651	269600	264632	250681	228775	219645	353217	241061			216521	192515
P14866	P14866	HNRPL_HUMAN	HNRNPL	Heterogeneous nuclear ribonucleoprotein L	1600000	1630000	1570000	2390000	1900000	1510000	1120000	1890000	1640000	1510000	1660000	1390000	1330000	1430000	1440000	1760000	1420000	1600000	823134	770944	664689	757668	573743	557419
P14868	P14868	SYDC_HUMAN	DARS1	Aspartate--tRNA ligase, cytoplasmic	1440000	1330000	1310000	2030000	1920000	1690000	1300000	1340000	1200000	1090000	1260000	1220000	2970000	3220000	2890000	3510000	2830000	3140000	1730000	2060000	1860000	1650000	1420000	1420000
P14923	P14923	PLAK_HUMAN	JUP	Junction plakoglobin	1040000	1020000	1030000	1130000	1070000	1070000	1130000	881618	1080000	946918	1080000	1200000	711836	714951	899800	812484	832409	797352	689830	734310	948845	761342	742614	650303
P14927	P14927	QCR7_HUMAN	UQCRB	Cytochrome b-c1 complex subunit 7	3370000	3580000	3380000	1710000	1740000	1970000	1020000	2890000	3770000	6450000	2240000	5150000		466955	479760	674590	854049	644547	818946	707613	773324	1020000	933087	933015
P15104	P15104	GLNA_HUMAN	GLUL	Glutamine synthetase	4660000	4440000	4580000	5470000	5370000	5380000	4910000	3680000	4130000	3940000	4590000	4660000	4370000	4310000	4620000	3420000	4010000	3870000	5960000	5950000	5870000	6060000	6010000	5650000
P15121	P15121	ALDR_HUMAN	AKR1B1	Aldo-keto reductase family 1 member B1	2740000	2530000	2540000	5640000	5000000	4610000	2310000	2450000	2220000	1860000	2200000	1860000	14600000	14300000	17700000	11600000	14500000	13200000	22000000	21400000	22100000	22900000	24100000	22200000
P15151	P15151	PVR_HUMAN	PVR	Poliovirus receptor	6680000	6380000	6720000	7880000	8210000	7160000	5640000	5460000	5820000	4940000	6610000	5790000	3710000	3490000	4100000	3070000	3860000	3580000	5270000	5380000	5400000	5340000	5230000	4930000
P15170	Q8IYD1;P15170	ERF3A_HUMAN	GSPT1	Eukaryotic peptide chain release factor GTP-binding subunit ERF3A	9670000	9110000	9620000	8090000	8290000	8090000	10700000	7950000	9750000	10200000	11100000	10700000	5110000	5120000	5280000	6070000	5980000	5940000	4640000	5570000	4900000	4470000	4190000	3890000
P15289	P15289	ARSA_HUMAN	ARSA	Arylsulfatase A	1210000	1180000	1200000	1290000	1270000	1320000	1220000	453709	1180000	827230	1070000	804370	654123	699904	764851	666139	759224	691628	1120000	1260000	1130000	1410000	1450000	1330000
P15291	P15291	B4GT1_HUMAN	B4GALT1	Beta-1,4-galactosyltransferase 1	378083	363969		481511	503780	509688	352666	267287		222852	287098		539894	600931	460276	516437	458771	531585	391038	427504	481523	328904	293056	225101
P15311	P15311	EZRI_HUMAN	EZR	Ezrin	21400000	20300000	22400000	17200000	18100000	18800000	24100000	23500000	22000000	28000000	23500000	22500000	2630000	2410000	2540000	2350000	2390000	2340000	2950000	2950000	2700000	2730000	2680000	2510000
P15336	P15336	ATF2_HUMAN	ATF2	Cyclic AMP-dependent transcription factor ATF-2	230009	439070		420264	388822	649459			328449	978695	554155
P15374	P15374	UCHL3_HUMAN	UCHL3	Ubiquitin carboxyl-terminal hydrolase isozyme L3	2320000	2490000	2320000	3140000	3030000	3450000	3660000	1510000	2230000	3440000	3410000	2270000	1820000	2040000	1900000	3010000	3800000	2930000	3310000	3240000	2900000	4140000	3850000	4370000
P15529	P15529	MCP_HUMAN	CD46	Membrane cofactor protein	2160000	2140000	1960000	3390000	2590000	2010000	2280000	1830000	1970000	1960000	2440000	2390000	912185	921130	659372	1060000	992777	1010000	932622	1090000	625025	1090000	1130000	703004
P15531	P15531	NDKA_HUMAN	NME1	Nucleoside diphosphate kinase A	162000000	161000000	158000000	179000000	194000000	216000000	189000000	111000000	137000000	145000000	170000000	140000000	174000000	173000000	191000000	138000000	184000000	160000000	333000000	317000000	342000000	329000000	332000000	333000000
P15586	P15586	GNS_HUMAN	GNS	N-acetylglucosamine-6-sulfatase	5680000	6070000	5860000	6870000	7440000	7590000	4930000	5840000	4790000	5630000	5510000	4770000	4850000	4250000	5280000	3310000	4310000	4180000	7110000	6490000	7280000	7490000	8000000	8160000
P15848	P15848	ARSB_HUMAN	ARSB	Arylsulfatase B	500516	586799	424695	555871	276220	455768	338340	624350	600476		331053	363865		490492		202112	281013		402890	374603	607377	383322	380463	240892
P15880	P15880	RS2_HUMAN	RPS2	Small ribosomal subunit protein uS5	561537	448908	462592	5170000	4870000	4260000	249701	1530000	455795	427793	484884	532887	33100000	36400000	37100000	17100000	15800000	16400000	29800000	25400000	27700000	30700000	28300000	28400000
P15924	P15924	DESP_HUMAN	DSP	Desmoplakin	1180000	1390000	1350000	1820000	1790000	1080000	706957	1710000	1520000	1180000	934174	845777	922149	1030000	999499	1150000	503411	663476	746113	892952	2950000	1060000	1270000	1150000
P15927	P15927	RFA2_HUMAN	RPA2	Replication protein A 32 kDa subunit	7680000	8840000	9130000	5720000	5820000	6330000	8940000	6950000	8950000	8660000	8130000	7900000	4660000	4280000	4620000	3850000	4360000	4060000	5520000	4960000	4830000	5170000	5130000	5750000
P16070	P16070	CD44_HUMAN	CD44	CD44 antigen	629632	666635	289822	472536			1480000	678281	1090000	969718	1250000	1840000
P16083	P16083	NQO2_HUMAN	NQO2	Ribosyldihydronicotinamide dehydrogenase [quinone]	2750000	2770000	2820000	3080000	2980000	3320000	2630000	1880000	2270000	2250000	2680000	2160000	2570000	2180000	2600000	1810000	2310000	2060000	3800000	3500000	3670000	3960000	3830000	4080000
P16152	P16152	CBR1_HUMAN	CBR1	Carbonyl reductase [NADPH] 1	2340000	2050000	2030000	3600000	3680000	3430000	2420000	2440000	2180000	1770000	2240000	2070000	6130000	6090000	6430000	6110000	6030000	6050000	5280000	5990000	5480000	5010000	4960000	4800000
P16219	P16219	ACADS_HUMAN	ACADS	Short-chain specific acyl-CoA dehydrogenase, mitochondrial													425623	308095	297687	266032	220107	157206		255565		329913	292091	294854
P16220	P18846;P16220	CREB1_HUMAN	CREB1	Cyclic AMP-responsive element-binding protein 1	3860000	3970000	4310000	3360000	3400000	3400000	1600000	5370000	4880000	6000000	2270000	4300000			216412
P16278	P16278	BGAL_HUMAN	GLB1	Beta-galactosidase				205918	219824	309731							793097	738876	647859	894262	781649	812177	696347	812772	528561	581254	700191	630357
P16298	P16298	PP2BB_HUMAN	PPP3CB	Serine/threonine-protein phosphatase 2B catalytic subunit beta isoform				367071	423613	466405							519391	457284	492065	439127	421886	411421	677346	670854	618468	648830	629871	543075
P16333	P16333	NCK1_HUMAN	NCK1	SH2/SH3 adapter protein NCK1				1470000	1220000	999002		1290000			1120000		917808	850862	708392	812042	731874	782463	716824	769144	656691		458624	414077
P16383	P16383	GCFC2_HUMAN	GCFC2	Intron Large complex component GCFC2		212756			403472	301577						222109	566839	574769	371786	515606	478095	397500	330440	398347	309930	333140	303964	169901
P16403	P16403	H12_HUMAN	H1-2	Histone H1.2	2520000				1440000			7380000					7310000		1210000	707934	685337	635326		1570000			1290000
P16435	P16435	NCPR_HUMAN	POR	NADPH--cytochrome P450 reductase	2130000	1600000	2680000	7180000	5970000	6700000	3540000	7990000	3460000	3250000	2820000	2190000	10800000	10100000	10700000	9340000	10100000	10500000	10600000	9780000	10200000	11200000	11200000	11400000
P16615	P16615	AT2A2_HUMAN	ATP2A2	Sarcoplasmic/endoplasmic reticulum calcium ATPase 2			399885	1250000	1120000	1200000		618124	363064		354639	273584	2950000	3170000	3090000	4170000	4270000	4280000	2150000	2470000	2140000	2240000	2020000	1950000
P16930	P16930	FAAA_HUMAN	FAH	Fumarylacetoacetase	4050000	4070000	4410000	5370000	5320000	5530000	3300000	3710000	3430000	3380000	3480000	3480000	1930000	1790000	2040000	1270000	1730000	1550000	3890000	3430000	3680000	3240000	3530000	3570000
P16949	P16949	STMN1_HUMAN	STMN1	Stathmin	74800000	65900000	66400000	97500000	110000000	120000000	55400000	72400000	56900000	64700000	54100000	51800000	26500000	22900000	25900000	13200000	18100000	16800000	58300000	52500000	55900000	40500000	41600000	41800000
P16989	P16989	YBOX3_HUMAN	YBX3	Y-box-binding protein 3	10100000	10700000	10400000	8870000	10500000	8240000	15400000	10900000	11400000	7700000	14700000	9220000	17600000	20800000	23600000	14600000	18600000	16900000	19500000	17500000	20500000	27800000	30500000	26500000
P17096	P17096	HMGA1_HUMAN	HMGA1	High mobility group protein HMG-I/HMG-Y	2580000	2590000	2470000	835848	808254	775854	2250000	2520000	2140000	1880000	2170000	1490000	156880					263811	202040			32144.1	361565	439587
P17152	P17152	TMM11_HUMAN	TMEM11	Transmembrane protein 11, mitochondrial				200658	351785								237772	260041	185526	306040	278255	294927	338717	137400	117640			134468
P17174	P17174	AATC_HUMAN	GOT1	Aspartate aminotransferase, cytoplasmic	21900000	22100000	22900000	28200000	29800000	29300000	19500000	17800000	20800000	18500000	19900000	19100000	14300000	12900000	16100000	9720000	13400000	12700000	25700000	23600000	25200000	25300000	28300000	25800000
P17301	P17301	ITA2_HUMAN	ITGA2	Integrin alpha-2	911541	1500000	920641	971699	830254	1080000	698669	1200000	1300000	1000000	469506		576254	581012	572076	516985	568895	547760	611496	726039	638666	676698	653078	556232
P17405	P17405	ASM_HUMAN	SMPD1	Sphingomyelin phosphodiesterase					37616.6								36077.8	28617.3		37179.5	57036.5		32732.4	58478.1	40753.5	63477.6	105665
P17535	P17535	JUND_HUMAN	JUND	Transcription factor JunD	794765	786357	790155	488907	358803			433169		918800		574846							76621.1					90850.1
P17544	P17544	ATF7_HUMAN	ATF7	Cyclic AMP-dependent transcription factor ATF-7	712546	566969	867818	441965	397526	514851		565039	657038	898552	361589	691930
P17612	P22694;P17612	KAPCA_HUMAN	PRKACA	cAMP-dependent protein kinase catalytic subunit alpha				488091	414928	454808							1660000	1570000	1720000	1320000	1260000	1330000	1680000	1660000	1720000	1620000	1680000	1530000
P17655	P17655	CAN2_HUMAN	CAPN2	Calpain-2 catalytic subunit	1500000	1560000	1320000	2590000	2430000	2220000	1120000	1290000	1110000	968696	998494	846887	3060000	3020000	3640000	2590000	3010000	2980000	4220000	4070000	4000000	4000000	4080000	4100000
P17661	P17661	DESM_HUMAN	DES	Desmin	500159	441532	435489		127241	213156	244153	585511	359698	455243	275718		195593	168727	181023			150030	110427	127101	134654	185045	180556	251651
P17677	P17677	NEUM_HUMAN	GAP43	Neuromodulin	536929	528423	459961	425186	539167	529877	943988	672148	712373	576757	697138	506796	66105.5	92776	77782.1	56625.7	61374.3	43642.9	135393	187267	166425	113768	122167	112035
P17812	P17812;Q9NRF8	PYRG1_HUMAN	CTPS1	CTP synthase 1	1410000	1320000	1060000	3360000	3100000	2680000	875467	1360000	1040000	966565	1100000	1070000	5310000	5470000	5050000	6640000	6410000	6330000	3890000	4660000	4360000	4020000	3470000	3580000
P17844	P17844	DDX5_HUMAN	DDX5	Probable ATP-dependent RNA helicase DDX5	4110000	3680000	3890000	9950000	9030000	7620000	3600000	2620000	4280000	2850000	4200000	4410000	11300000	12000000	10400000	12800000	8470000	9810000	4120000	5520000	4320000	4870000	3300000	3420000
P17858	P17858	PFKAL_HUMAN	PFKL	ATP-dependent 6-phosphofructokinase, liver type	1590000	1440000	1430000	4180000	4010000	3880000	1190000	1040000	1400000	747140	931579	1140000	1800000	1750000	1750000	1690000	1470000	1560000	2520000	2310000	2410000	1860000	1620000	1950000
P17900	P17900	SAP3_HUMAN	GM2A	Ganglioside GM2 activator	637163	449497	357839	517061	470534	437065	607440	872152		470457	547721	287838	395644	357299	416179	398088	494748	235259	618388	640474	504573	539298	513355	868702
P17980	P17980	PRS6A_HUMAN	PSMC3	26S proteasome regulatory subunit 6A	1240000	1150000	1270000	3180000	2960000	2980000	1380000	1170000	1570000	1300000	1480000	1330000	5080000	5400000	5640000	5700000	5770000	6090000	4710000	4910000	4660000	4230000	3960000	3910000
P17987	P17987	TCPA_HUMAN	TCP1	T-complex protein 1 subunit alpha	5410000	4890000	5450000	11900000	11900000	12300000	4770000	4580000	4790000	4660000	4560000	4730000	22700000	22200000	23200000	19300000	22500000	20800000	24100000	26400000	25800000	27200000	27400000	26500000
P18031	P18031	PTN1_HUMAN	PTPN1	Tyrosine-protein phosphatase non-receptor type 1	471542	98397.4	383374	959890	753876	731806					464445	455224	1140000	1070000	1140000	1310000	1250000	1380000	901530	1110000	852629	934254	812850	841227
P18077	P18077	RL35A_HUMAN	RPL35A	Large ribosomal subunit protein eL33	1950000	1390000		3840000	3510000	3370000	822601	1690000		1350000	1590000	1270000	13800000	15300000	13000000	9220000	7580000	7850000	9940000	9810000	10100000	10900000	9410000	9110000
P18085	P18085	ARF4_HUMAN	ARF4	ADP-ribosylation factor 4	3200000	3430000	2890000	5720000	5720000	5580000	1980000	3280000	2950000	2620000	2630000	2390000	8010000	8370000	8500000	9930000	9710000	10300000	6990000	7720000	7190000	6940000	6490000	6750000
P18124	P18124	RL7_HUMAN	RPL7	Large ribosomal subunit protein uL30	576319	626487	610084	6550000	6020000	5210000	433537	308037	465622	512638	587331	394037	25000000	28400000	25500000	16100000	13000000	14000000	19800000	19000000	19900000	19900000	17800000	18600000
P18206	P18206	VINC_HUMAN	VCL	Vinculin	28100000	28200000	28800000	34100000	36600000	33900000	25900000	20900000	26500000	22000000	25600000	22900000	16800000	15700000	19400000	12100000	16800000	15300000	30500000	28000000	29500000	31300000	32300000	32500000
P18583	P18583	SON_HUMAN	SON	Protein SON	580492	491549	546060	280495	233767	389636	282173	311341	578398	312223	351305	318170	444152	454939	463570	240406	246010	269121	349378	261365	371078	445701	490750	433964
P18615	P18615	NELFE_HUMAN	NELFE	Negative elongation factor E	1040000			686818									1070000	1010000	946777	1020000	926021	1100000	686449	815718	744147	916864	995075	1110000
P18621	P18621	RL17_HUMAN	RPL17	Large ribosomal subunit protein uL22	238713		333712	3090000	2520000	1980000			626773		562484	744528	10100000	13300000	12800000	8410000	7350000	7430000	9140000	9170000	9820000	9690000	8650000	8180000
P18669	P18669	PGAM1_HUMAN	PGAM1	Phosphoglycerate mutase 1	43300000	45700000	49400000	52600000	57200000	50800000	41400000	30400000	35100000	38300000	39500000	36700000	21600000	22800000	24000000	21700000	21400000	22900000	44100000	41200000	44300000	25400000	24400000	26100000
P18754	P18754	RCC1_HUMAN	RCC1	Regulator of chromosome condensation	1440000	1600000	1720000	2800000	2380000	2160000	1630000	1840000	1830000	1470000	1700000	1390000		1370000	528467	553106	864658		367179	1030000
P18858	P18858	DNLI1_HUMAN	LIG1	DNA ligase 1				135251	134593	166292							310654	289814	262388	295051	231360	292407	212179	202298	251787	213307	132134	315540
P18859	P18859	ATP5J_HUMAN	ATP5PF	ATP synthase-coupling factor 6, mitochondrial	1130000	1230000	1040000	683162	828331	780961	428690	767845	954040	1180000	737158	837135						424599	691324					465991
P18887	P18887	XRCC1_HUMAN	XRCC1	DNA repair protein XRCC1	422943	389407	438162	218475	148053	173476	135437	326491	272457	352015	217237	180121		165207	165648	156056	157920	192565	187464	79731.9	65237.2	186745	177430	163980
P19022	P19022	CADH2_HUMAN	CDH2	Cadherin-2	904391	838879	895155	1070000	1130000	883554	1010000	793126	650676	637536	696432	724179	745981	569062	727869	579982	704160	723747	853825	779677	709660	872597	874323	850004
P19174	P19174	PLCG1_HUMAN	PLCG1	1-phosphatidylinositol 4,5-bisphosphate phosphodiesterase gamma-1				524221		416783							750587	751029	682444	811631	696338	796921	522660	563663	568766	502040	424396	340849
P19256	P19256	LFA3_HUMAN	CD58	Lymphocyte function-associated antigen 3	1430000	1310000	1070000	1310000	1210000	1260000		936399	1250000	1110000	1260000	1050000	701841	474680	707486	534768	646067	550275	880978	776470	881362	865882	903198	951847
P19338	P19338	NUCL_HUMAN	NCL	Nucleolin	9560000	9090000	9770000	17300000	18000000	18900000	6120000	12300000	7760000	15400000	8310000	8950000	72500000	72900000	77000000	50400000	60400000	56900000	59400000	61600000	62300000	81900000	81200000	76900000
P19367	P19367	HXK1_HUMAN	HK1	Hexokinase-1	1680000	1530000	1550000	2670000	2340000	2400000	1530000	1790000	1590000	1720000	1820000	1850000	2730000	2700000	2480000	2840000	2440000	2600000	1550000	1730000	1530000	1490000	1300000	1360000
P19387	P19387	RPB3_HUMAN	POLR2C	DNA-directed RNA polymerase II subunit RPB3	784574	621512	901294	493201	669434	579625	881813	746039	893021	663264	764827	679765	669843	725252	732978	758767	774698	876148	593014	601062	588270	558968	491600	465335
P19388	P19388	RPAB1_HUMAN	POLR2E	DNA-directed RNA polymerases I, II, and III subunit RPABC1	1760000	1920000	2090000	1870000	1860000	1660000	2010000	1980000	2210000	2040000	2240000	1820000	1960000	2300000	1990000	2250000	2170000	2170000	1230000	1560000	1490000	1340000	1370000	1180000
P19404	P19404	NDUV2_HUMAN	NDUFV2	NADH dehydrogenase [ubiquinone] flavoprotein 2, mitochondrial	4670000	4510000	4370000	958929	1210000	1580000	5720000	4320000	4840000	6500000	7430000	5010000	964680	881417	857252	943144	1400000	994393	1130000	984898	995406	1470000	1420000	1890000
P19525	P19525	E2AK2_HUMAN	EIF2AK2	Interferon-induced, double-stranded RNA-activated protein kinase													392285	352186	336691	457942	517017	226376		370310
P19623	P19623	SPEE_HUMAN	SRM	Spermidine synthase	929883	1050000	890880	2770000	2260000	2370000	768652	914363	772776	746895	824186	867657	4110000	4050000	3940000	4680000	4660000	4990000	3260000	3390000	3290000	2820000	2670000	2750000
P19784	P19784	CSK22_HUMAN	CSNK2A2	Casein kinase II subunit alpha'					586962								517074	477674	457461	544038	473832	454774	431110	414693	459716	507057	443078	212609
P19823	P19823	ITIH2_HUMAN	ITIH2	Inter-alpha-trypsin inhibitor heavy chain H2	643065	573701	510817	285088	322505	343368	1260000	1050000	1290000	695388	909144	846173
P19838	P19838	NFKB1_HUMAN	NFKB1	Nuclear factor NF-kappa-B p105 subunit				424425		408827							812627	679011	608029	630823	603609	567288	624581	676126	651139	594628	587162	529388
P20020	P23634;P20020	AT2B1_HUMAN	ATP2B1	Plasma membrane calcium-transporting ATPase 1	1050000	953977	987948	1470000	1320000	1280000	979401		713538			578119	1690000	1640000	1720000	1680000	1700000	1760000	1520000	1520000	1500000	1400000	1290000	1400000
P20042	P20042	IF2B_HUMAN	EIF2S2	Eukaryotic translation initiation factor 2 subunit 2	926821	1130000	961221	1450000	1200000	1020000	763662	1100000	1000000	800525	882005	935438	1790000	1940000	2160000	1830000	1800000	2000000	1600000	1290000	1280000	1780000	1720000	1540000
P20073	P20073	ANXA7_HUMAN	ANXA7	Annexin A7				831987	516998	513926			211107			231745	1290000	1230000	1160000	1410000	1390000	1320000	873104	1010000	873004	852815	719968	846715
P20226	P20226;Q6SJ96	TBP_HUMAN	TBP	TATA-box-binding protein	1140000	1200000	1110000	875161	724571	723500	1590000	2000000	1360000	1070000	1190000	1130000
P20290	P20290	BTF3_HUMAN	BTF3	Transcription factor BTF3	2170000	1950000	1820000	5870000	6640000	6810000	3450000	1970000	3340000	3290000	3960000	4460000	13700000	12800000	13400000	8950000	12800000	9770000	16900000	18100000	18600000	21000000	20300000	21000000
P20336	P20336	RAB3A_HUMAN	RAB3A	Ras-related protein Rab-3A													408205	367705	356675	394200	337872	397239	338724	332977	321292	365677	324652	344362
P20337	P20337	RAB3B_HUMAN	RAB3B	Ras-related protein Rab-3B						597565							1590000	1510000	1240000	1670000	1330000	1430000	2060000	1720000	1300000	1540000	1370000	1900000
P20338	P20338	RAB4A_HUMAN	RAB4A	Ras-related protein Rab-4A	1140000	1140000		1670000	1580000	1700000							1830000	1580000	1740000	1290000	1320000	1420000	1930000	1830000	1910000	1930000	2000000	2030000
P20340	P20340	RAB6A_HUMAN	RAB6A	Ras-related protein Rab-6A	6750000	6720000	6420000	8850000	9280000	8880000	5510000	4780000	4900000	5620000	5890000	5700000	6910000	6210000	7500000	5220000	6640000	6320000	9830000	9160000	9340000	10100000	10300000	10000000
P20618	P20618	PSB1_HUMAN	PSMB1	Proteasome subunit beta type-1	46500000	49800000	47400000	54100000	61200000	65300000	47200000	40200000	39800000	39700000	41300000	41100000	36000000	31400000	34800000	24000000	32000000	29000000	53000000	52200000	55600000	54000000	56700000	63900000
P20645	P20645	MPRD_HUMAN	M6PR	Cation-dependent mannose-6-phosphate receptor	3620000	3440000	3510000	5010000	5150000	5490000	3060000	3090000	2600000	3130000	3050000	2590000	2360000	1880000	2390000	2060000	2400000	2380000	2960000	2790000	2890000	2790000	2900000	2680000
P20674	P20674	COX5A_HUMAN	COX5A	Cytochrome c oxidase subunit 5A, mitochondrial	4730000	4230000	3960000	2580000	2170000	2520000	3670000	2810000	4830000	7150000	7610000	5970000	932246	615875	875429	1220000	1560000	1040000	1550000	1260000	938813	2110000	1580000	1920000
P20700	P20700	LMNB1_HUMAN	LMNB1	Lamin-B1	13400000	13400000	14200000	6930000	6620000	6470000	7510000	12800000	11500000	15700000	8800000	10600000	1350000	1540000	1450000	1900000	1890000	2020000	1360000	1560000	1440000	1650000	1460000	1370000
P20742	P20742	PZP_HUMAN	PZP	Pregnancy zone protein	787517	861286	784688	1270000	1560000	1330000	1050000	689476	1030000	1360000	991444	1670000	493611	538846	560380	459527	654673	598560	819049	861705	840445	1110000	910830	769667
P20810	P20810	ICAL_HUMAN	CAST	Calpastatin	8450000	8540000	8150000	11400000	11500000	11300000	8530000	8670000	9610000	6990000	7540000	6880000	3700000	3130000	3730000	1750000	1990000	2050000	6070000	5390000	5840000	4560000	4730000	4950000
P20839	P20839	IMDH1_HUMAN	IMPDH1	Inosine-5'-monophosphate dehydrogenase 1	1260000	1270000	1230000	1990000	1840000	1790000	1330000	1070000	933190	1120000	883204	1110000	1380000	1290000	1270000	1280000	1300000	1270000	1930000	2110000	1940000	1620000	1580000	1480000
P20933	P20933	ASPG_HUMAN	AGA	N(4)-(beta-N-acetylglucosaminyl)-L-asparaginase	515635	504317	464161	688339	636485	742612	446465	898330	655186	516777	482575	357304	512868	397909	463311	321097	339842	450270	761571	425712	484663	830219	491885	643197
P20962	P20962	PTMS_HUMAN	PTMS	Parathymosin	3130000	3610000	3320000	2420000	3380000	3490000	9140000	4430000	2000000	5260000	6250000	3950000	1390000	1350000	1240000	1250000	1290000	1080000	2490000	2460000	2950000	2060000	2910000	1760000
P21127;Q9UQ88	P21127;Q9UQ88	CD11A_HUMAN;CD11B_HUMAN	CDK11A;CDK11B	Cyclin-dependent kinase 11B													199443	192142	73661.4	244623	104773	188743		148068	71830.5			77612.8
P21266	P21266	GSTM3_HUMAN	GSTM3	Glutathione S-transferase Mu 3	679353	720231	385215	1670000	1400000	1290000		976524	817477	1060000	758640	949449	2310000	2640000	2530000	2900000	2730000	2970000	2120000	2150000	2180000	1930000	1710000	1830000
P21281	P21281	VATB2_HUMAN	ATP6V1B2	V-type proton ATPase subunit B, brain isoform	9310000	8460000	9100000	8500000	8120000	7950000	8810000	8230000	8120000	9420000	9270000	9490000	5380000	4910000	5480000	3850000	4600000	4420000	7000000	6370000	6980000	6820000	6810000	6800000
P21283	P21283	VATC1_HUMAN	ATP6V1C1	V-type proton ATPase subunit C 1	1710000	1510000	1650000	1110000	966490	981759	1200000	809510	1430000	858626	1500000	1150000	736281	908596	1130000	827224	816466	968285	885374	688358	683684	745112	911549	823693
P21291	P21291	CSRP1_HUMAN	CSRP1	Cysteine and glycine-rich protein 1	90116.6						359218		328074		399621	194602
P21333	P21333	FLNA_HUMAN	FLNA	Filamin-A	4430000	4380000	4460000	4420000	4190000	3980000	4310000	4840000	5250000	4700000	4640000	5230000	1680000	1780000	1560000	1950000	1580000	1730000	1150000	1460000	1280000	1090000	1020000	899345
P21399	P21399	ACOHC_HUMAN	ACO1	Cytoplasmic aconitate hydratase	1050000	1450000	1320000	1290000	1210000	1320000	1180000	1080000	1080000	751041	838055	596047	2060000	1780000	1880000	1660000	1710000	1640000	1940000	2030000	1990000	1960000	1970000	2070000
P21796	P21796	VDAC1_HUMAN	VDAC1	Voltage-dependent anion-selective channel protein 1	189000000	185000000	199000000	95200000	96300000	95900000	235000000	211000000	179000000	241000000	259000000	290000000	18000000	16100000	17900000	11600000	13900000	12200000	14500000	13200000	14000000	21300000	21600000	23700000
P21912	P21912	SDHB_HUMAN	SDHB	Succinate dehydrogenase [ubiquinone] iron-sulfur subunit, mitochondrial	964523	977626	1140000	1630000	1340000	1240000	882730	982431	528055	646444	670173	681362	2340000	2410000	2380000	2390000	2240000	2470000	2100000	1990000	1870000	1910000	1870000	1600000
P21926	P21926	CD9_HUMAN	CD9	CD9 antigen	3530000	3400000	3440000	4080000	4330000	3200000	4880000	3240000	3240000	3080000	3730000	2790000	1800000	1630000	1830000	1330000	1760000	1620000	2690000	2910000	2860000	3140000	3010000	2540000
P21964	P21964	COMT_HUMAN	COMT	Catechol O-methyltransferase		1040000		1210000	1000000	1110000	935927	1000000				300094	2030000	1980000	1550000	2120000	2250000	2050000	1650000	2070000	1820000	1800000	1520000	1540000
P21980	P21980	TGM2_HUMAN	TGM2	Protein-glutamine gamma-glutamyltransferase 2		177099			254517	333551							322185	335876	323352	369368	309469	368595	397739	331642	301463	304762	321964	344491
P22033	P22033	MUTA_HUMAN	MMUT	Methylmalonyl-CoA mutase, mitochondrial													234433	259102	142522	254159	279939	200350		263636				146467
P22059	P22059	OSBP1_HUMAN	OSBP	Oxysterol-binding protein 1	2180000	2430000	2320000	2900000	2880000	2750000	2030000	1890000	2400000	2080000	1930000	1780000	1390000	1240000	1360000	1200000	1170000	1210000	1760000	1830000	1840000	1420000	1330000	1310000
P22061	P22061	PIMT_HUMAN	PCMT1	Protein-L-isoaspartate(D-aspartate) O-methyltransferase	1430000	1190000	1080000	910745	1180000	1020000	1990000	664373	726954	1180000	1420000	1260000	1950000	1830000	1660000	2680000	3110000	2700000	2040000	2230000	2210000	2460000	2140000	2860000
P22087	P22087	FBRL_HUMAN	FBL	rRNA 2'-O-methyltransferase fibrillarin			1590000	1590000	1040000	1030000							2790000	3030000	2540000	2790000	2080000	2480000	1300000	1600000	1530000	1780000	1300000	1620000
P22102	P22102	PUR2_HUMAN	GART	Trifunctional purine biosynthetic protein adenosine-3	2150000	1920000	1750000	4680000	4390000	4410000	1750000	1840000	1900000	1630000	1710000	1510000	6330000	6500000	6000000	7480000	7180000	7300000	4560000	5540000	4980000	4310000	3750000	4100000
P22234	P22234	PUR6_HUMAN	PAICS	Bifunctional phosphoribosylaminoimidazole carboxylase/phosphoribosylaminoimidazole succinocarboxamide synthetase	71700000	73500000	76600000	119000000	122000000	117000000	63800000	65000000	62800000	59000000	56400000	57000000	45600000	42000000	47100000	31500000	40600000	37300000	81000000	78200000	81500000	67000000	67500000	70600000
P22307	P22307	SCP2_HUMAN	SCP2	Sterol carrier protein 2	15000000	13900000	13200000	4730000	5020000	6220000	19000000	10000000	12400000	11100000	16600000	12500000	1270000	1290000	1370000	1500000	1420000	1280000	2770000	2490000	2670000	1520000	1560000	1740000
P22314	P22314	UBA1_HUMAN	UBA1	Ubiquitin-like modifier-activating enzyme 1	4750000	4690000	4770000	11300000	10900000	11300000	3810000	4600000	4220000	3790000	4060000	3800000	20900000	20300000	19400000	22400000	22400000	24100000	16500000	17600000	17200000	14600000	13900000	14000000
P22392	O60361;P22392	NDKB_HUMAN	NME2	Nucleoside diphosphate kinase B	39800000	43000000	30300000	109000000	122000000	95700000	78600000	71600000	33600000	73500000	70200000	71000000	83200000	84600000	94000000	68300000	96600000	72100000	193000000	186000000	193000000	179000000	158000000	169000000
P22413	P22413	ENPP1_HUMAN	ENPP1	Ectonucleotide pyrophosphatase/phosphodiesterase family member 1	1100000	1090000	1140000	1350000	1170000	1020000	1260000	1430000	1400000	1070000	1270000	1430000	835035	372291	485729	384773		399079	487923	463318	369814	440149	454601	519477
P22415	P22415	USF1_HUMAN	USF1	Upstream stimulatory factor 1	903759	697338	768686	510646	590226	760850		1240000	909204	1900000	771716	1350000
P22570	P22570	ADRO_HUMAN	FDXR	NADPH:adrenodoxin oxidoreductase, mitochondrial						140398							214170	231726	185389	276420	183597	192988	134066
P22626	P22626	ROA2_HUMAN	HNRNPA2B1	Heterogeneous nuclear ribonucleoproteins A2/B1	14200000	13500000	13900000	17200000	16500000	13200000	12400000	14700000	14200000	15600000	14800000	13900000	12900000	15600000	13900000	18000000	17300000	17200000	7260000	8680000	7940000	10300000	9210000	8590000
P22670	P22670;P48378;P48380	RFX1_HUMAN	RFX1	MHC class II regulatory factor RFX1	1980000	1980000	1830000	817230	892928	670019	1980000	2340000	1940000	1580000	1760000	1910000												489432
P22681	P22681	CBL_HUMAN	CBL	E3 ubiquitin-protein ligase CBL	349713		355709	627495	581290	620866	483484	355870	389822	386171	417292	569799	293649	348991	249635	375077	254572	329625	269055	321360	317929	300751		158309
P22694	P22694	KAPCB_HUMAN	PRKACB	cAMP-dependent protein kinase catalytic subunit beta													246791	262627	224434	197416	186631	185823	162978	139589	63150.5	156252	177817	144800
P22695	P22695	QCR2_HUMAN	UQCRC2	Cytochrome b-c1 complex subunit 2, mitochondrial	898867	932934	883496	1320000	1210000	1160000	1130000	1490000	1090000	1200000	1080000	1200000	1940000	2050000	1790000	2170000	1890000	1970000	1070000	1240000	1170000	1130000	924226	946517
P23142	P23142	FBLN1_HUMAN	FBLN1	Fibulin-1	777173	712175	747392	546114	509381	433715	678402	454357	667617	811954	697782	833065	309897	295244	299574	347875	338345	304582	409935	337521	302229	385199	311360	382075
P23193	Q15560;P23193	TCEA1_HUMAN	TCEA1	Transcription elongation factor A protein 1	7830000	7580000	8090000	5630000	6390000	6340000	6120000	7350000	9410000	10900000	8270000	8550000	1480000	1500000	1530000	1720000	1640000	1560000	1400000	1740000	1490000	1410000	1440000	1310000
P23229	P23229	ITA6_HUMAN	ITGA6	Integrin alpha-6		83014.9		140962	133893	99082.6	118920			90273.3			57075.1	54183.5	63931	47193.6	64767.6	55678.3	77076.4	95152.2	80955.1	81213.1	79437.4	79196.8
P23246	P23246	SFPQ_HUMAN	SFPQ	Splicing factor, proline- and glutamine-rich	1910000	2030000	2090000	2960000	2690000	2240000	1840000	2120000	2100000	2170000	2430000	2110000	1520000	1770000	1660000	2220000	1530000	1700000	746399	843991	769096	938174	720001	853338
P23258	P23258	TBG1_HUMAN	TUBG1	Tubulin gamma-1 chain	361862			549858	391512		442608				435923		1110000	963655	991004	911486	948478	916969	950860	1070000	950379	1200000	1010000	988761
P23284	P23284	PPIB_HUMAN	PPIB	Peptidyl-prolyl cis-trans isomerase B	8790000	8310000	8620000	9660000	9690000	10100000	9660000	8590000	10700000	10400000	10800000	9390000	7750000	7910000	7730000	7420000	6850000	7140000	5820000	6260000	6220000	5270000	5020000	4430000
P23368	P23368	MAOM_HUMAN	ME2	NAD-dependent malic enzyme, mitochondrial	2080000	1940000	1900000	2420000	2380000	2060000	2010000	1880000	1920000	1770000	2030000	1850000	1810000	1690000	1780000	1800000	1770000	1860000	1120000	1260000	1200000	1470000	1280000	1290000
P23381	P23381	SYWC_HUMAN	WARS1	Tryptophan--tRNA ligase, cytoplasmic	23300000	23900000	24800000	24900000	25300000	28000000	23700000	20300000	21700000	21100000	23600000	21700000	10200000	9200000	10000000	7740000	9830000	9310000	14700000	13900000	13700000	13200000	13700000	14200000
P23396	P23396	RS3_HUMAN	RPS3	Small ribosomal subunit protein uS3	2750000	2720000	2730000	13500000	12200000	11400000	2330000	2700000	2440000	2540000	3030000	2490000	67900000	71400000	71000000	37100000	36300000	36900000	55900000	50900000	53800000	67500000	65100000	68300000
P23434	P23434	GCSH_HUMAN	GCSH	Glycine cleavage system H protein, mitochondrial	982785	1120000	1040000	956095	790076	724057	1450000	992287	1150000	1030000	1880000	963782							448389			907720	484004	741207
P23508	P23508	CRCM_HUMAN	MCC	Colorectal mutant cancer protein	670046	649738	615098	642813	671344	646345	445983	486128	668709	681930	483308	724024	342456				166534	88939.8	669797	311706		298977		620486
P23511	P23511	NFYA_HUMAN	NFYA	Nuclear transcription factor Y subunit alpha														247619	274524	279427	347206	300470	291800	598684	390391	400805	379937	396682
P23526	P23526	SAHH_HUMAN	AHCY	Adenosylhomocysteinase	13000000	12400000	13200000	20900000	23000000	22500000	11300000	10400000	11400000	9600000	11300000	11100000	32800000	32100000	37900000	24100000	31200000	28000000	44700000	45300000	46200000	48600000	53200000	47800000
P23528	Q9Y281;P23528	COF1_HUMAN	CFL1	Cofilin-1	43000000	42300000	47400000	57500000	64800000	59000000	35200000	59200000	38600000	91600000	38700000	47200000	25600000	27500000	27100000	32500000	32800000	32500000	33100000	35200000	34700000	27200000	24300000	23000000
P23588	P23588	IF4B_HUMAN	EIF4B	Eukaryotic translation initiation factor 4B	8370000	9100000	9110000	21400000	21700000	15400000	8280000	12000000	11500000	7030000	8710000	4910000	4430000	5210000	5900000	3290000	5070000	4230000	10000000	8270000	8890000	9040000	8480000	8870000
P23634	P23634	AT2B4_HUMAN	ATP2B4	Plasma membrane calcium-transporting ATPase 4				315855	290125	264147							470100	360022	403797	494253	501008	472973	310168	532375	361725	480644	447716	280652
P23786	P23786	CPT2_HUMAN	CPT2	Carnitine O-palmitoyltransferase 2, mitochondrial				303413	402987	555838							627497	655586	565971	646212	683156	670527	433964	559504		438737	402616	395759
P23919	P23919	KTHY_HUMAN	DTYMK	Thymidylate kinase	394638	1110000	1030000	1270000	1050000	827846	1230000	798332		528355	539703	1160000	1410000	1350000	1230000	1520000	1340000	1470000	964006	1080000	945198	913871	785153	811319
P23921	P23921	RIR1_HUMAN	RRM1	Ribonucleoside-diphosphate reductase large subunit	1210000	1230000	1270000	2820000	2270000	2250000	790198	994559	904873	902474	982058	1080000	3170000	3410000	3310000	3530000	3270000	3540000	3170000	3240000	3120000	2540000	2400000	2690000
P24386	P24386	RAE1_HUMAN	CHM	Rab proteins geranylgeranyltransferase component A 1													308594	241189	325859	358695	349632	321693	246405			389986		299210
P24534	P24534	EF1B_HUMAN	EEF1B2	Elongation factor 1-beta	35300000	37900000	39900000	27500000	30100000	32000000	19400000	29200000	34000000	91100000	33200000	45800000	4710000	7070000	6840000	12100000	17200000	12600000	11000000	8870000	8890000	14100000	12400000	14600000
P24539	P24539	AT5F1_HUMAN	ATP5PB	ATP synthase F(0) complex subunit B1, mitochondrial	504962	424685	479250	511493	676946	450896	415565	197854	302221	315303	435861	559895	1940000	2200000	2220000	2790000	2700000	2590000	1470000	2010000	1740000	1530000	1460000	1270000
P24666	P24666	PPAC_HUMAN	ACP1	Low molecular weight phosphotyrosine protein phosphatase	746317			1060000	1190000	1560000	604617			1010000		651956	2050000	2110000	2030000	2660000	2540000	2540000	1710000	1720000	1700000	1780000	1520000	1380000
P24752	P24752	THIL_HUMAN	ACAT1	Acetyl-CoA acetyltransferase, mitochondrial	1290000	1320000	1200000	2370000	2160000	2020000	1030000	1340000	1260000	1000000	1160000	960121	4020000	4270000	4600000	4430000	4450000	4650000	3580000	3770000	3780000	3860000	3860000	3940000
P24928	P24928	RPB1_HUMAN	POLR2A	DNA-directed RNA polymerase II subunit RPB1	907922	907197	874598	812767	743169	855315	706207	693395	974562	916727	851358	897740	657756	583528	458155	576992	437681	536696	341283	397251	231860	362001	259260	217880
P24941	P24941	CDK2_HUMAN	CDK2	Cyclin-dependent kinase 2	645905	696142	585382	1110000	1070000	1080000	962626	828548	848423	738215	1030000	772243	1030000	1120000	1120000	1140000	1090000	1090000	866029	938444	930797	918726	869957	1030000
P25098	P25098;P35626	ARBK1_HUMAN	GRK2	Beta-adrenergic receptor kinase 1														282861	187497	228522	134636	179961
P25205	P25205	MCM3_HUMAN	MCM3	DNA replication licensing factor MCM3	2400000	2290000	2240000	3030000	2860000	2740000	2300000	2290000	2320000	2490000	2520000	2560000	4350000	4260000	4310000	4810000	4680000	4720000	3550000	3690000	3610000	3610000	3220000	3470000
P25208	P25208	NFYB_HUMAN	NFYB	Nuclear transcription factor Y subunit beta	1940000	2060000	1450000	385088	356521	366230	3460000	1210000	1510000	3280000	5280000	1660000												373336
P25325	P25325	THTM_HUMAN	MPST	3-mercaptopyruvate sulfurtransferase				733741	355138	334866			424174				1090000	1100000	1140000	1270000	1270000	1360000	868046	985774	942365	1010000	931901	917714
P25398	P25398	RS12_HUMAN	RPS12	Small ribosomal subunit protein eS12	4460000	4660000	4450000	3950000	4710000	5640000	2130000	2680000	3440000	8540000	4930000	6920000	6240000	7840000	7410000	10500000	15900000	11700000	10200000	9870000	10700000	16600000	14300000	16600000
P25440	P25440	BRD2_HUMAN	BRD2	Bromodomain-containing protein 2	367154	382849	281359	199578	188486	164846	236698	297775	245703	76683.4	150805	136968
P25490	P25490	TYY1_HUMAN	YY1	Transcriptional repressor protein YY1	5070000	4250000	4340000				5030000		3580000	5290000	6130000	8810000
P25685	P25685	DNJB1_HUMAN	DNAJB1	DnaJ homolog subfamily B member 1	944497	867699	1120000	963317	857899	942859	500209	541450	770218	939290	664933	521271	1180000	1260000	1080000	1190000	996395	1060000	957344	907470	793732	958024	833114	840078
P25705	P25705	ATPA_HUMAN	ATP5F1A	ATP synthase subunit alpha, mitochondrial	19200000	21200000	21400000	18500000	18300000	19100000	16500000	18500000	17700000	21400000	17800000	21000000	22300000	22200000	20400000	20200000	20000000	20000000	20500000	22100000	22100000	19400000	17500000	20400000
P25786	P25786	PSA1_HUMAN	PSMA1	Proteasome subunit alpha type-1	47600000	49000000	50500000	57300000	63500000	66300000	49200000	40500000	42600000	41600000	45800000	41900000	37900000	34500000	43000000	26200000	37100000	33200000	62700000	56000000	61300000	62600000	67100000	69700000
P25787	P25787	PSA2_HUMAN	PSMA2	Proteasome subunit alpha type-2	16900000	16100000	18300000	25100000	29100000	24900000	16800000	18500000	11400000	16900000	15800000	17000000	17300000	15900000	14900000	12300000	16900000	13600000	24500000	25700000	26800000	25800000	24900000	27100000
P25788	P25788	PSA3_HUMAN	PSMA3	Proteasome subunit alpha type-3	30400000	27900000	29100000	35000000	41000000	45200000	28000000	22700000	21800000	24700000	28200000	24100000	21400000	20000000	23800000	15300000	22200000	19600000	34700000	33800000	35100000	36900000	40800000	39300000
P25789	P25789	PSA4_HUMAN	PSMA4	Proteasome subunit alpha type-4	39100000	40900000	44600000	53900000	58200000	57800000	42100000	34900000	32700000	36300000	38000000	39700000	32600000	28500000	31800000	22900000	30900000	26800000	49900000	48200000	50900000	53000000	54000000	52100000
P25942	P25942	TNR5_HUMAN	CD40	Tumor necrosis factor receptor superfamily member 5	2960000	3130000	2330000	3860000	3670000	3850000	1250000	2240000	1830000	1870000	1960000	1080000	2200000	1770000	2430000	1730000	1860000	1790000	2950000	2660000	2520000	2950000	3010000	2850000
P26038	P26038	MOES_HUMAN	MSN	Moesin	47900000	47900000	51300000	39700000	41800000	39600000	49200000	51100000	47200000	55300000	51700000	48500000	9770000	9230000	9790000	8360000	8160000	7870000	10400000	10200000	9890000	9630000	8440000	9240000
P26196	P26196	DDX6_HUMAN	DDX6	Probable ATP-dependent RNA helicase DDX6	775025	1300000	913555	1760000	1650000	1550000	885904	1060000	1030000	891305	676579	1020000	1760000	1940000	1820000	1870000	1410000	1580000	1080000	1320000	1010000	1120000	868189	1060000
P26358	P26358	DNMT1_HUMAN	DNMT1	DNA (cytosine-5)-methyltransferase 1	1390000	1660000	1470000	1080000	1030000	1020000	1280000	1240000	1630000	1210000	1290000	1300000		337102		188518	291634	323280	453307	260290	429433	385478	518842	506768
P26368	P26368	U2AF2_HUMAN	U2AF2	Splicing factor U2AF 65 kDa subunit	1010000	819634	937333	1420000	1270000	1230000	1000000	741298	728504	842988	822271	1050000	2820000	3210000	3000000	2280000	2200000	2310000	1860000	1890000	1760000	2200000	2210000	2090000
P26373	P26373	RL13_HUMAN	RPL13	Large ribosomal subunit protein eL13	1150000	1220000	1190000	9210000	8660000	7580000	837388	2090000	1060000	831245	964126	1100000	42100000	47200000	43800000	28900000	22400000	24300000	31600000	30000000	30400000	33000000	29400000	31800000
P26374	P26374	RAE2_HUMAN	CHML	Rab proteins geranylgeranyltransferase component A 2	103225	47337.1	91323.5	106145	209379	164566	114568		81902.6			51896.2	135182	122690	91331.4	148672	156775	125455	55297	99739.8	55790.2	74355.1	49272.5	54000.9
P26440	P26440	IVD_HUMAN	IVD	Isovaleryl-CoA dehydrogenase, mitochondrial	1250000	1240000	896228	2000000	1710000	1710000	1060000	1250000	1120000	1140000	1270000	1080000	1650000	1470000	1460000	1310000	1260000	1320000	1690000	1610000	1420000	1570000	1400000	1700000
P26583	P26583	HMGB2_HUMAN	HMGB2	High mobility group protein B2	2440000	2160000	2510000	2880000	2780000	2610000	2560000	2630000	2410000	3600000	3130000	3310000	996782	814624	1060000	999993	990499	844797	1320000	1470000	1230000	1420000	1490000	1330000
P26599	P26599	PTBP1_HUMAN	PTBP1	Polypyrimidine tract-binding protein 1	3990000	4090000	4480000	5480000	4920000	4420000	4320000	3240000	3840000	4020000	4940000	5430000	5120000	5650000	5140000	5690000	5730000	5710000	2520000	2610000	2430000	3820000	3440000	3410000
P26639	P26639;A2RTX5	SYTC_HUMAN	TARS1	Threonine--tRNA ligase 1, cytoplasmic	3690000	3690000	3610000	4880000	4670000	4370000	3660000	3210000	3610000	3290000	3680000	3620000	4590000	4880000	4760000	5260000	4960000	5250000	3940000	4310000	3860000	3660000	3460000	3460000
P26640	P26640	SYVC_HUMAN	VARS1	Valine--tRNA ligase	1660000	1590000	1550000	2950000	2560000	2390000	1830000	1590000	1900000	1590000	1830000	1840000	2770000	3010000	2740000	3230000	2820000	3070000	1540000	1840000	1640000	1630000	1350000	1480000
P26641	P26641	EF1G_HUMAN	EEF1G	Elongation factor 1-gamma	43400000	41600000	43700000	39800000	38600000	39200000	45600000	46600000	46100000	51900000	51800000	50400000	24300000	23400000	21700000	27800000	26600000	26500000	15200000	16700000	16300000	15100000	13400000	14100000
P26885	P26885	FKBP2_HUMAN	FKBP2	Peptidyl-prolyl cis-trans isomerase FKBP2	3100000	3010000	3630000	2900000	3200000	2580000	2380000	3390000	3200000	5240000	2790000	2730000	1440000	1510000	1450000	1390000	1360000	1160000	1560000	1650000	1720000	1230000	1080000	892157
P26992	P26992	CNTFR_HUMAN	CNTFR	Ciliary neurotrophic factor receptor subunit alpha	538657	558571	456549	744089	515245	525954	540089	653147		720555	437350		451395	367299	375629	416143	480292	490485	327764	436918	459943	405385	453471	426139
P27105	P27105	STOM_HUMAN	STOM	Stomatin	3420000	3210000	3160000	3640000	3420000	3210000	3760000	3530000	3370000	3930000	4130000	4410000	1850000	1860000	2020000	1460000	1550000	1560000	1860000	1630000	1620000	2170000	2120000	2260000
P27144	P27144;A0A8I5KW96	KAD4_HUMAN	AK4	Adenylate kinase 4, mitochondrial				680495	531278	438541			2110000				1100000	1200000	1080000	1340000	1310000	1330000	897971	954539	902721	795234	752794	776391
P27348	P27348	1433T_HUMAN	YWHAQ	14-3-3 protein theta	19600000	19700000	20400000	28000000	26800000	27400000	16800000	19100000	18400000	18900000	18700000	17100000	27200000	27800000	30800000	29700000	32500000	33800000	31700000	28800000	30000000	27900000	28100000	25900000
P27361	P27361	MK03_HUMAN	MAPK3	Mitogen-activated protein kinase 3			625862	1050000	984378	1500000	41569.1	900116	867904	470178			1680000	1640000	1410000	1670000	1580000	1700000	1130000	1180000	1260000	1150000	971650	1090000
P27449	P27449	VATL_HUMAN	ATP6V0C	V-type proton ATPase 16 kDa proteolipid subunit c	1840000	1760000	2130000	3130000	3530000	2890000	2700000		2740000	1850000	3090000	2940000	1280000	1130000	1990000	1030000	1440000	1230000	1930000	2110000	2010000	2600000	2340000	1680000
P27540	P27540	ARNT_HUMAN	ARNT	Aryl hydrocarbon receptor nuclear translocator	770552	895931	890305	536062	438323	521925	695987	957540	824782	637153	741580	805240			1090000
P27635	P27635;Q96L21	RL10_HUMAN	RPL10	Large ribosomal subunit protein uL16	730942	752872	751737	5080000	4790000	4450000	857833	1780000	1050000	555075	556902	1240000	17500000	19600000	17700000	14600000	11600000	12700000	9820000	11400000	12000000	11200000	10500000	10300000
P27694	P27694	RFA1_HUMAN	RPA1	Replication protein A 70 kDa DNA-binding subunit	22800000	22900000	23100000	16400000	16500000	15100000	21700000	19700000	21700000	20700000	22300000	21300000	6930000	7220000	8300000	5930000	6370000	6510000	9560000	8990000	8840000	9620000	9650000	9450000
P27695	P27695	APEX1_HUMAN	APEX1	DNA-(apurinic or apyrimidinic site) endonuclease	1490000	1340000	1660000	3240000	2650000	2620000	1490000	1570000	1420000	1520000	1640000	864564	2310000	2400000	2330000	2080000	1980000	2160000	1710000	1770000	1640000	1860000	1830000	1830000
P27701	P27701	CD82_HUMAN	CD82	CD82 antigen	684827	656441	618184	732467	426797	546794		1080000			277891			215508	271725				354320	328768	313284	260255	312889	681629
P27707	P27707	DCK_HUMAN	DCK	Deoxycytidine kinase	3950000	3770000	3800000	2310000	2460000	2830000	3560000	4550000	4470000	6690000	3810000	3140000	1940000	1760000	2970000	2680000	1100000	3000000	1150000	2110000	1930000	1200000	1050000	1730000
P27708	P27708	PYR1_HUMAN	CAD	Multifunctional protein CAD	1020000	1020000	888480	2620000	2500000	2620000	589325	665978	827072	677568	606289	955067	3660000	3870000	3370000	4860000	4030000	4410000	2200000	2840000	2440000	1810000	1490000	1620000
P27797	P27797	CALR_HUMAN	CALR	Calreticulin	5870000	5660000	5660000	10700000	9890000	7470000	4300000	3990000	4750000	4670000	5020000	3670000	20600000	22300000	26600000	26000000	32400000	31000000	25800000	24200000	26000000	28100000	27500000	26500000
P27816	P27816	MAP4_HUMAN	MAP4	Microtubule-associated protein 4	4390000	4740000	4520000	3790000	4040000	4200000	3320000	3580000	4870000	5570000	4880000	4760000	4710000	5190000	5680000	4360000	5340000	5000000	6170000	5460000	5880000	6440000	6150000	5880000
P27824	P27824	CALX_HUMAN	CANX	Calnexin	6130000	5890000	6170000	13400000	12700000	10100000	6440000	5360000	6000000	4900000	6220000	5230000	19800000	22900000	26400000	26600000	32600000	31700000	24700000	26300000	25800000	25700000	26000000	21900000
P28065	P28065	PSB9_HUMAN	PSMB9	Proteasome subunit beta type-9	3860000	3870000	3330000	3780000	3920000	4560000	3860000	3380000	3180000	2130000	3430000	2740000	1790000	1140000	1460000	963277	1160000	933268	2300000	1990000	2330000	2900000	2990000	3130000
P28066	P28066	PSA5_HUMAN	PSMA5	Proteasome subunit alpha type-5	41200000	42700000	41600000	50100000	55300000	51800000	45000000	35000000	37700000	33700000	42500000	35000000	26100000	27500000	30900000	22200000	30100000	26600000	47600000	45700000	48100000	52000000	53400000	47900000
P28068	P28068	DMB_HUMAN	HLA-DMB	HLA class II histocompatibility antigen, DM beta chain	112401	84827.1		91114.9	124983	105553	86572.1		111825				69978.9	52568.5	86447.7	52724.7	78349.2		96282.5	126428	103756	133173	146965	120725
P28070	P28070	PSB4_HUMAN	PSMB4	Proteasome subunit beta type-4	18100000	19900000	20700000	24600000	27400000	26900000	17300000	13000000	15300000	17300000	17300000	17100000	16700000	12300000	14100000	11200000	15800000	13000000	24200000	24100000	25600000	26500000	25700000	26200000
P28072	P28072	PSB6_HUMAN	PSMB6	Proteasome subunit beta type-6	44400000	42000000	47900000	51600000	62500000	70100000	42300000	31600000	34500000	43400000	37100000	42700000	33100000	27600000	30700000	23200000	33600000	29700000	49500000	48500000	52200000	61600000	62900000	56600000
P28074	P28074	PSB5_HUMAN	PSMB5	Proteasome subunit beta type-5	36400000	36300000	37000000	50000000	51400000	47700000	28500000	29600000	28800000	31400000	31300000	31600000	25300000	23500000	28200000	18300000	26100000	23300000	45000000	41300000	44900000	47600000	49000000	49800000
P28161	Q03013;P09488;P28161	GSTM2_HUMAN	GSTM2	Glutathione S-transferase Mu 2				646944	556433	522952					301703		1270000	1280000	1260000	1370000	1420000	1430000	1230000	1210000	1150000	1120000	1100000	1170000
P28288	P28288	ABCD3_HUMAN	ABCD3	ATP-binding cassette sub-family D member 3				84175.4	79331.2	67214.4							282275	237115	240542	240824	168368	200386	144505	146920	129291	140755	133008	128565
P28331	P28331	NDUS1_HUMAN	NDUFS1	NADH-ubiquinone oxidoreductase 75 kDa subunit, mitochondrial	1470000	1500000	1090000	1230000	1040000	911539	1070000	1120000	1140000	1190000	1390000	1420000	2280000	2470000	2170000	2600000	2480000	2510000	1440000	1720000	1490000	1500000	1350000	1470000
P28340	P28340	DPOD1_HUMAN	POLD1	DNA polymerase delta catalytic subunit	633867			1020000	867601	1050000		576279	658668	481058			1330000	1250000	1190000	1270000	1120000	1190000	948349	998175	836981	861880	825371	722494
P28482	P27361;P31152;Q16659;P28482	MK01_HUMAN	MAPK1	Mitogen-activated protein kinase 1	6340000	6560000	6270000	7600000	7020000	6640000	6150000	5010000	6270000	4600000	5860000	6190000	6370000	6280000	6050000	6360000	6200000	6080000	6250000	5970000	6210000	6160000	5800000	5980000
P28676	P28676	GRAN_HUMAN	GCA	Grancalcin						34649.6							205447	163162	147226	229502	242671	244828	136996	130034	122140	169117	167877	150079
P28799	P28799	GRN_HUMAN	GRN	Progranulin	1130000	1380000	914055	1290000	1340000	1170000	1800000	1110000					698410	657942	747263	733837	568648	639511	1170000	1020000	1060000	1190000	1240000	1020000
P28838	P28838	AMPL_HUMAN	LAP3	Cytosol aminopeptidase	26100000	26700000	25300000	36700000	36400000	36800000	28500000	22000000	20600000	21800000	23800000	25500000	17100000	15800000	19800000	13100000	17200000	15000000	30100000	28100000	29900000	30400000	31300000	30400000
P29034	P29034	S10A2_HUMAN	S100A2	Protein S100-A2																					450112	499982
P29083	P29083	T2EA_HUMAN	GTF2E1	General transcription factor IIE subunit 1	789610	879186	944244	401118	366310	382674	537767	975595	873759	974596	734149	910186	440952	201777	303634	356933	375416	409832	282688	253251	295962	271339	244954	254758
P29144	P29144	TPP2_HUMAN	TPP2	Tripeptidyl-peptidase 2	1590000	1530000	1540000	2390000	2290000	2190000	1310000	1400000	1430000	1090000	1350000	1270000	3130000	2930000	3330000	2360000	2620000	2550000	3930000	3790000	3840000	3610000	3710000	3690000
P29218	P29218	IMPA1_HUMAN	IMPA1	Inositol monophosphatase 1	8490000	8360000	8860000	12800000	13600000	13000000	6020000	8450000	6320000	7870000	7500000	6870000	6490000	5590000	7040000	4550000	5950000	6020000	11800000	10100000	10500000	11700000	12600000	12000000
P29323	P29323	EPHB2_HUMAN	EPHB2	Ephrin type-B receptor 2				16545.3		12698.9							22055.7	39121.4	28954.8	41488.6		24707.6	19430.9
P29373	P29373	RABP2_HUMAN	CRABP2	Cellular retinoic acid-binding protein 2	20600000	20600000	22600000	18400000	21200000	20000000	19800000	16400000	18900000	16700000	19500000	19100000	9830000	10300000	11500000	9750000	10700000	10400000	14800000	15000000	14400000	12600000	13000000	11100000
P29401	P29401	TKT_HUMAN	TKT	Transketolase	158000000	169000000	184000000	144000000	163000000	176000000	140000000	153000000	137000000	154000000	140000000	152000000	54900000	44600000	52200000	29900000	40000000	36000000	101000000	93000000	97900000	85700000	87600000	87500000
P29558	P29558	RBMS1_HUMAN	RBMS1	RNA-binding motif, single-stranded-interacting protein 1													734345	822310	754204	627292	750878	745560	546957	622845	564131	781882	970933	873518
P29590	P29590	PML_HUMAN	PML	Protein PML	681164	589598	672965		675814	581289			726380	672944	823341	814122	548280	479075	518662	459465	545185	531087	519147	532135	493459	560077	581908	521547
P29692	P29692	EF1D_HUMAN	EEF1D	Elongation factor 1-delta	41900000	41900000	47000000	26800000	29600000	28300000	28300000	37500000	44100000	60200000	35900000	49200000	7810000	9540000	9870000	11000000	11600000	12000000	7850000	7720000	8060000	8630000	8690000	9080000
P29966	P29966	MARCS_HUMAN	MARCKS	Myristoylated alanine-rich C-kinase substrate	18000000	18700000	18800000	40400000	46300000	51500000	24500000	30700000	30600000	18100000	18000000	16800000	12800000	13700000	16700000	11000000	16300000	14100000	28500000	29600000	35500000	23800000	27900000	27200000
P29992	P29992;O95837	GNA11_HUMAN	GNA11	Guanine nucleotide-binding protein subunit alpha-11				653394	545409	654299							919468	998390	674330	1170000	1040000	960187	655962	849891	750542	688303	566146	609064
P30040	P30040	ERP29_HUMAN	ERP29	Endoplasmic reticulum resident protein 29	4020000	3830000	4510000	2070000	2290000	2360000	2010000	3190000	2790000	4640000	3160000	3850000	2860000	3020000	3170000	3550000	4090000	4100000	4660000	3650000	4120000	4210000	4220000	3720000
P30041	P30041	PRDX6_HUMAN	PRDX6	Peroxiredoxin-6	26400000	27100000	28100000	19100000	21600000	21800000	30600000	22100000	22600000	28900000	30100000	22100000	23000000	25600000	25100000	28400000	31700000	27200000	27900000	30700000	29000000	27300000	26700000	24600000
P30043	P30043	BLVRB_HUMAN	BLVRB	Flavin reductase (NADPH)	464444			1540000	1260000	1170000				267696	440674		2530000	3090000	2850000	3260000	3300000	3140000	2280000	2810000	2560000	2620000	2490000	2230000
P30044	P30044	PRDX5_HUMAN	PRDX5	Peroxiredoxin-5, mitochondrial	4870000	4280000	4240000	3030000	3150000	3160000	2970000	3480000	3380000	4400000	2880000	4050000	4900000	5350000	4640000	4760000	5160000	4770000	6530000	6310000	6740000	5550000	5610000	6020000
P30046	A6NHG4;P30046	DOPD_HUMAN	DDT	D-dopachrome decarboxylase	941358	1140000		1030000	1060000	1290000	1900000	913569	1540000	1040000	1950000	1500000	942750	1020000	883975	882361	931952	815591	1110000	1010000	1110000	1220000	1150000	1130000
P30047	P30047	GFRP_HUMAN	GCHFR	GTP cyclohydrolase 1 feedback regulatory protein	1690000	1740000	1870000	1170000	1070000	1230000	1920000	1240000	1670000	1480000	1770000	1340000	559334	434406	609628	505183	496957	454607	812650	822720	760684	971745	894997	965688
P30048	P30048	PRDX3_HUMAN	PRDX3	Thioredoxin-dependent peroxide reductase, mitochondrial	20000000	21200000	19600000	23500000	25400000	33700000	25400000	17400000	16800000	24000000	24300000	20100000	8600000	8010000	7490000	9460000	10100000	8720000	7610000	8010000	7940000	8190000	7070000	8740000
P30049	P30049	ATPD_HUMAN	ATP5F1D	ATP synthase subunit delta, mitochondrial	3930000	3850000	3530000	1720000	2800000	2530000	5690000	3030000	3340000	5670000	7900000	4010000	1490000	1620000	1490000	1890000	2170000	2020000	2550000	2480000	2870000	3200000	3190000	4120000
P30050	P30050	RL12_HUMAN	RPL12	Large ribosomal subunit protein uL11	6490000	6520000	6880000	15100000	15200000	14300000	7080000	4510000	5470000	6380000	6870000	5280000	35500000	35800000	33800000	25800000	24900000	24000000	28600000	28600000	28000000	34700000	32900000	29500000
P30084	P30084	ECHM_HUMAN	ECHS1	Enoyl-CoA hydratase, mitochondrial	4640000	4700000	5480000	5050000	5190000	5190000	4270000	5140000	4070000	4850000	4630000	4900000	3440000	3250000	3060000	3960000	3710000	3500000	2530000	3060000	2780000	2580000	2380000	2520000
P30085	P30085	KCY_HUMAN	CMPK1	UMP-CMP kinase	2660000	2480000	2500000	2590000	2610000	2150000	1450000	2100000	2230000	2390000	1860000	2190000	1570000	1620000	1860000	2050000	2400000	2120000	2030000	2110000	1870000	1980000	1870000	1840000
P30086	P30086	PEBP1_HUMAN	PEBP1	Phosphatidylethanolamine-binding protein 1	40600000	40400000	42900000	38700000	42100000	39400000	32800000	31200000	36100000	32900000	36100000	33500000	29200000	30700000	38300000	26500000	39600000	33600000	60300000	58500000	60700000	60800000	66500000	57900000
P30101	P30101	PDIA3_HUMAN	PDIA3	Protein disulfide-isomerase A3	3680000	4030000	3910000	8360000	8190000	7480000	3000000	3240000	3610000	3800000	3290000	3320000	15400000	17400000	16500000	19500000	19800000	20200000	12600000	14300000	13200000	12000000	10900000	10700000
P30153	P30153	2AAA_HUMAN	PPP2R1A	Serine/threonine-protein phosphatase 2A 65 kDa regulatory subunit A alpha isoform	2040000	2100000	1950000	3820000	3890000	3890000	2010000	1440000	1530000	1840000	2050000	1970000	7190000	7210000	7190000	7930000	7990000	7750000	7170000	7830000	7660000	7260000	7360000	6840000
P30154	P30154	2AAB_HUMAN	PPP2R1B	Serine/threonine-protein phosphatase 2A 65 kDa regulatory subunit A beta isoform	287529	237249	214305	515866	455431	203836	189526		475218	549997	211294		553779	569893	572020	651766	691556	665184	512235	542656	472900	515845	489423	569126
P30405	P30405	PPIF_HUMAN	PPIF	Peptidyl-prolyl cis-trans isomerase F, mitochondrial	805429	892726	862090	618887	620064	319914	676481	758279	1290000	1020000	671015	545084	96239.8	148548	89119.1	229059	161236	278682	298484	277653		125134		100677
P30419	P30419	NMT1_HUMAN	NMT1	Glycylpeptide N-tetradecanoyltransferase 1				635983	573862	412490	268083	513388	796986			433996	1010000	1200000	1050000	923559	717838	829902	594445	602858	614646	603087	464975	539644
P30519	P30519	HMOX2_HUMAN	HMOX2	Heme oxygenase 2	922468	530648	336617	889194	869121	943898				454307	421942		1360000	1200000	1220000	1490000	1580000	1540000	1260000	1430000	1290000	1420000	1320000	1460000
P30520	P30520	PURA2_HUMAN	ADSS2	Adenylosuccinate synthetase isozyme 2	5260000	5380000	5420000	6360000	6560000	6450000	5570000	4930000	4600000	4680000	5330000	4630000	4470000	4330000	4860000	3390000	4010000	4050000	6440000	5800000	6020000	5720000	5950000	6150000
P30533	P30533	AMRP_HUMAN	LRPAP1	Alpha-2-macroglobulin receptor-associated protein	841736	716788	725038	1230000	1160000	998587		741538	817901	664182	535034	1120000	1650000	1530000	1410000	1540000	1330000	1240000	1370000	1760000	1200000	1810000	1330000	1490000
P30536	P30536	TSPO_HUMAN	TSPO	Translocator protein				543592	499309	457016	292032				262117	307040	700685	460838	398656	992077	804955	891900	512034	432185	423263	508245	480652	353435
P30566	P30566	PUR8_HUMAN	ADSL	Adenylosuccinate lyase	6430000	6930000	6780000	7790000	8400000	8290000	6280000	6680000	5990000	5250000	5490000	5410000	3700000	3630000	3860000	3150000	3660000	3240000	4540000	4920000	5030000	4520000	4710000	4590000
P30622	P30622	CLIP1_HUMAN	CLIP1	CAP-Gly domain-containing linker protein 1	3410000	3220000	3210000	3090000	2840000	3320000	2960000	3310000	3520000	4790000	3300000	3590000	991940	771156	816751	506050	703296	626631	1450000	1340000	1250000	1150000	1030000	1100000
P30626	P30626	SORCN_HUMAN	SRI	Sorcin													1270000	1240000	1100000	1410000	1330000	1270000	1050000	1100000	1140000	963251	917764	1040000
P30740	P30740	ILEU_HUMAN	SERPINB1	Leukocyte elastase inhibitor	357053		327982	321992	348341	330918							849344	699584	716875	653913	665980	702957	706191	700196	574550	682713	668103	604989
P30825	P30825	CTR1_HUMAN	SLC7A1	High affinity cationic amino acid transporter 1	483607	512144	319418	2070000	1630000	1470000	404175			132343	225871		2270000	2340000	2450000	2400000	2440000	2450000	1860000	2180000	2390000	1940000	1640000	2230000
P30837	P30837	AL1B1_HUMAN	ALDH1B1	Aldehyde dehydrogenase X, mitochondrial	244284		137083	626962	488539	398247				206085	246803		1550000	1560000	1400000	1690000	1560000	1550000	947612	1150000	978760	911152	807868	883694
P30876	P30876	RPB2_HUMAN	POLR2B	DNA-directed RNA polymerase II subunit RPB2	9480000	8410000	6940000	5750000	4680000	4980000	9360000	5830000	5510000	4300000	5360000	7870000	4690000	4200000	4660000	5690000	4790000	5220000	4090000	4060000	4290000	4590000	3350000	2950000
P31040	P31040	SDHA_HUMAN	SDHA	Succinate dehydrogenase [ubiquinone] flavoprotein subunit, mitochondrial	4540000	4580000	4640000	7410000	7590000	6970000	3620000	4070000	3280000	2400000	3100000	3300000	4970000	5030000	5240000	5500000	5550000	5450000	5060000	5300000	4920000	5330000	5120000	4760000
P31146	P31146	COR1A_HUMAN	CORO1A	Coronin-1A													138520		172366	188355	171673	167959
P31150	P31150	GDIA_HUMAN	GDI1	Rab GDP dissociation inhibitor alpha	1140000	1090000	1200000	2070000	1800000	1830000	809930	1020000	1140000	1380000	702818	859819	2340000	2290000	2400000	2690000	2800000	3090000	2320000	2300000	2220000	2200000	2070000	2190000
P31151;Q86SG5	P31151;Q86SG5	S10A7_HUMAN;S1A7A_HUMAN	S100A7;S100A7A	Protein S100-A7																					364230
P31153	P31153	METK2_HUMAN	MAT2A	S-adenosylmethionine synthase isoform type-2	7560000	7010000	7320000	11700000	11500000	11900000	6310000	5710000	6500000	5850000	6300000	6220000	12600000	12700000	14700000	11200000	13300000	12400000	16100000	15500000	16300000	16600000	16800000	16700000
P31323	P31323	KAP3_HUMAN	PRKAR2B	cAMP-dependent protein kinase type II-beta regulatory subunit													603795	379204	347393	426821	441730	393032	261009	396652	313924	358210	378326	291984
P31350	P31350	RIR2_HUMAN	RRM2	Ribonucleoside-diphosphate reductase subunit M2	14600000	14000000	15500000	21300000	22200000	23000000	12400000	13100000	13000000	13100000	13200000	12700000	10800000	9290000	10900000	7170000	8790000	8100000	14200000	14500000	14400000	14000000	14200000	14200000
P31483	P31483	TIA1_HUMAN	TIA1	Cytotoxic granule associated RNA binding protein TIA1	1040000	1240000	1370000	880330	916320	721139	678705	1670000	1330000	1300000	729427	938691	675497	628320	834753	507812	653680	646204	775091	640203	745936	783930	925486	882272
P31689	P31689	DNJA1_HUMAN	DNAJA1	DnaJ homolog subfamily A member 1	1830000	1670000	1640000	2230000	2380000	2190000	2030000	1800000	2160000	1980000	2010000	1840000	2630000	2660000	2750000	2780000	2690000	2560000	1990000	2140000	2110000	2400000	2170000	2110000
P31749	P31749	AKT1_HUMAN	AKT1	RAC-alpha serine/threonine-protein kinase		340568		473905	453034	394588						209773	464617	546290	473245	572070	554695	591412	391933	348674	434589	329325	350376	372195
P31751	P31751	AKT2_HUMAN	AKT2	RAC-beta serine/threonine-protein kinase	98043	72942.1	74620.7	77897.9	87924.5	78581.5	45459.5	28333.6			47920.8			99284	89139.6	159275	177528	115512	52694.4	78606.5	60134.6	30595.3		66675.7
P31930	P31930	QCR1_HUMAN	UQCRC1	Cytochrome b-c1 complex subunit 1, mitochondrial	1790000	1670000	1810000	2030000	1960000	1740000	2060000	2050000	2340000	2040000	2140000	2090000	2910000	3250000	3260000	3810000	3790000	3920000	2110000	2300000	2410000	2200000	2040000	2090000
P31937	P31937	3HIDH_HUMAN	HIBADH	3-hydroxyisobutyrate dehydrogenase, mitochondrial	1220000	1210000	1340000	1020000	983908	1030000	2120000	1550000	1170000	1150000	1880000	1230000	2080000	2260000	2470000	2360000	3180000	2560000	3980000	3520000	3730000	4360000	4440000	4700000
P31939	P31939	PUR9_HUMAN	ATIC	Bifunctional purine biosynthesis protein ATIC	1390000	1350000	1410000	4330000	4120000	3900000	914497	1100000	1080000	1040000	925798	924379	9100000	9150000	9790000	8610000	8600000	8910000	6800000	7300000	6940000	7620000	7510000	7830000
P31942	P31942	HNRH3_HUMAN	HNRNPH3	Heterogeneous nuclear ribonucleoprotein H3	562003	574070	634783	1030000	849696	851106	547545	489199	652845	613664	749195	761709	815990	765473	648720	907868	757169	870664	338824	367973	283282	377315	327753	310317
P31943	P31943	HNRH1_HUMAN	HNRNPH1	Heterogeneous nuclear ribonucleoprotein H	5080000	5030000	5090000	9770000	8440000	6990000	4800000	5260000	4890000	4880000	5090000	5210000	14100000	16400000	17800000	17000000	19300000	19200000	9640000	9240000	8850000	13600000	13600000	12900000
P31946	P31946	1433B_HUMAN	YWHAB	14-3-3 protein beta/alpha	20200000	19800000	18700000	24900000	26500000	26600000	22000000	19100000	19000000	20000000	20200000	16100000	13600000	15000000	18100000	12300000	15300000	15700000	21500000	21100000	23100000	19300000	23400000	22000000
P31947	P31947	1433S_HUMAN	SFN	14-3-3 protein sigma	1070000	1100000	1080000	1270000	1200000	1120000	586072	1170000	1040000	742150	628237	868944	688821	633525	724577	609960	722515	686098	958158	878956	1080000	968895	954124	1070000
P31948	P31948	STIP1_HUMAN	STIP1	Stress-induced-phosphoprotein 1	24200000	23600000	27800000	40300000	48600000	45600000	14000000	19200000	25600000	30500000	15900000	21900000	17300000	17800000	20000000	20000000	22800000	22100000	19100000	19100000	18500000	19800000	19400000	18700000
P31949	P31949	S10AB_HUMAN	S100A11	Protein S100-A11	6640000	9300000	6500000	2900000	2430000	2250000	17800000	7800000	10700000	5370000	10700000	5680000	1070000	1010000	1000000	1130000	1170000	905986	1280000	1470000	1750000	1160000	1050000	1650000
P32119	P32119	PRDX2_HUMAN	PRDX2	Peroxiredoxin-2	142000000	145000000	155000000	74800000	85000000	106000000	124000000	141000000	136000000	187000000	136000000	140000000	15200000	14400000	14400000	15000000	19100000	17000000	22800000	21000000	21800000	21100000	22000000	22000000
P32121	P32121	ARRB2_HUMAN	ARRB2	Beta-arrestin-2	337287	251864	288628	374517	356521	393344	318879	504208	403889	232263	302333	252541	495167	499686	445295	458641	408369	457670	318985	381999	337204	362444	303207	326716
P32189	Q14410;P32189;Q14409	GLPK_HUMAN	GK	Glycerol kinase	1060000	1180000	984286	1390000	1210000	1100000	1430000		881477	1950000	1340000	1790000	616779	363698	562178	604194	759197	666814	730657	901721	614854	835051	618776	771044
P32321	P32321	DCTD_HUMAN	DCTD	Deoxycytidylate deaminase	546776	478802	525544	689808	594460	614104	462466	465192	346713	432270	442516	351006	436842	419409	447203	318233	375871	323929	574635	546592	554851	588623	487841	621511
P32322	P32322	P5CR1_HUMAN	PYCR1	Pyrroline-5-carboxylate reductase 1, mitochondrial	6780000	6980000	7180000	5790000	6030000	5930000	10200000	9270000	8210000	7780000	9420000	8640000	2080000	1930000	1950000	1860000	1730000	1780000	1840000	1860000	1980000	2400000	2470000	2680000
P32519	P32519	ELF1_HUMAN	ELF1	ETS-related transcription factor Elf-1	546422		524186		293064	320862			436807	498894
P32926	P32926	DSG3_HUMAN	DSG3	Desmoglein-3	818637	615225	619747	568244	717524	685110	904498	670786	405509	855612		1170000	607873	756918	687171	795477	716426	722257	428362	639586	591380	586138	459445	549996
P32929	P32929	CGL_HUMAN	CTH	Cystathionine gamma-lyase	9340000	9440000	9220000	12300000	13000000	13100000	7940000	7270000	8830000	6830000	7580000	8180000	6460000	5800000	7080000	4250000	5840000	5390000	11100000	10200000	10700000	11200000	11600000	10900000
P32969	P32969	RL9_HUMAN	RPL9P9	Large ribosomal subunit protein uL6				5850000	5420000	4160000		802340					16100000	18400000	17200000	12100000	9940000	9800000	12400000	13000000	12300000	13100000	12100000	12200000
P33121	P33121	ACSL1_HUMAN	ACSL1	Long-chain-fatty-acid--CoA ligase 1				227163	159058	228568							544834	586310	491708	532440	456181	476558	210690	307414	247458	286727	151003	102551
P33176	P33176	KINH_HUMAN	KIF5B	Kinesin-1 heavy chain	1360000	846832	1140000	2000000	1840000	1730000	693231	1070000	1270000	1130000	1260000	1390000	2060000	2040000	1770000	1970000	1560000	1760000	1270000	1490000	1380000	1240000	1100000	1030000
P33240	Q9H0L4;P33240	CSTF2_HUMAN	CSTF2	Cleavage stimulation factor subunit 2	11000000	11500000	12000000	4160000	5150000	8350000	11300000	13200000	13300000	22100000	12700000	13000000	799492	774663	670180	1030000	1120000	979896	927019	979758	1040000	1060000	814110	716983
P33316	P33316	DUT_HUMAN	DUT	Deoxyuridine 5'-triphosphate nucleotidohydrolase, mitochondrial	2550000	2740000	3190000	2780000	3060000	3260000	1440000	2440000	1720000	4240000	1720000	2710000	4030000	4590000	4410000	5760000	6860000	5760000	5200000	4930000	4980000	5240000	4420000	5130000
P33527	P33527	MRP1_HUMAN	ABCC1	Multidrug resistance-associated protein 1				471909	505822	455620							688239	744368	666244	714788	722457	680267	593541	649648	619731	624444	513900	595191
P33552	P33552	CKS2_HUMAN	CKS2	Cyclin-dependent kinases regulatory subunit 2				701185									479130		362111	1100000	734287	736427
P33947	P24390;P33947	ERD22_HUMAN	KDELR2	ER lumen protein-retaining receptor 2											50736.9					87260	64384.5	88814.1
P33981	P33981	TTK_HUMAN	TTK	Dual specificity protein kinase TTK																171652	163300			93975.6
P33991	P33991	MCM4_HUMAN	MCM4	DNA replication licensing factor MCM4	1310000	1810000	1280000	2110000	1790000	1700000	1170000	1100000		497357	1140000	974356	3030000	3220000	2810000	3660000	3380000	3440000	1950000	2370000	1990000	1900000	1660000	1820000
P33992	P33992	MCM5_HUMAN	MCM5	DNA replication licensing factor MCM5	1160000	1180000	1230000	1840000	1640000	1510000	1460000	1290000	1380000	1380000	1460000	1680000	2110000	2130000	2040000	2330000	1950000	1980000	1480000	1610000	1430000	1400000	1150000	1200000
P33993	P33993	MCM7_HUMAN	MCM7	DNA replication licensing factor MCM7	816640	825573	1110000	2290000	2030000	1790000	825378	964818	886958	847045	837479	1030000	3850000	4010000	3720000	5040000	4370000	4410000	2520000	3030000	2540000	2360000	1940000	2050000
P34059	P34059	GALNS_HUMAN	GALNS	N-acetylgalactosamine-6-sulfatase	548728	523058	580712	311394	532038	438946	522338		285855	318992	461989	530172	554088		466061	200847	371947	321475	552293	454093	453658	580211	631906	565341
P34896	P34896	GLYC_HUMAN	SHMT1	Serine hydroxymethyltransferase, cytosolic	4440000	4300000	4460000	4030000	4000000	4130000	4230000	3920000	4050000	3730000	4520000	4450000	2300000	2070000	2330000	1770000	1990000	1780000	2790000	2810000	2760000	3150000	3200000	3400000
P34897	P34897	GLYM_HUMAN	SHMT2	Serine hydroxymethyltransferase, mitochondrial	11900000	12500000	12600000	16700000	17900000	18200000	13000000	12400000	11500000	12600000	12100000	13300000	15800000	16400000	16300000	11500000	12200000	11900000	20600000	20600000	21800000	17800000	17600000	18200000
P34913	P34913	HYES_HUMAN	EPHX2	Bifunctional epoxide hydrolase 2				416218	301732			164781	749507				484130	421713	437649		325744	370859	586006	620718	704405	590984	546800	611690
P34931	P34931	HS71L_HUMAN	HSPA1L	Heat shock 70 kDa protein 1-like	899715	997348	1110000	1090000	1190000	1410000	1340000		864588	937107	882843	857642	718225	513434	848685	667452	711455	566158	673494	834107	1260000	642917	949961	756286
P34932	P34932	HSP74_HUMAN	HSPA4	Heat shock 70 kDa protein 4	6450000	6400000	6440000	11100000	10500000	9460000	5770000	5480000	6000000	5870000	6260000	5860000	11400000	12100000	12500000	12700000	13600000	13900000	11600000	11700000	11300000	10700000	9860000	9870000
P34949	P34949	MPI_HUMAN	MPI	Mannose-6-phosphate isomerase				226587	149740	124136				42015.7	54801.8		322392	340031	368049	455289	491431	448163	228236	381294	306964	340475	203205	207182
P35052	P35052	GPC1_HUMAN	GPC1	Glypican-1					128361				160767		103447	179994		14427.8
P35080	P35080	PROF2_HUMAN	PFN2	Profilin-2	1380000	1460000	1330000	3440000	2750000	2460000	1250000	1310000	1390000	973301	1090000	1230000	5260000	5490000	5210000	5950000	5610000	5450000	5040000	4960000	4840000	4410000	3890000	4380000
P35219	P35219	CAH8_HUMAN	CA8	Carbonic anhydrase-related protein	1520000	1510000	1540000	1670000	1680000	1950000	1190000	1350000	1540000	1190000	1030000	1180000	1280000	1270000	1280000	1270000	1240000	1420000	1070000	1250000	1250000	1110000	1070000	997502
P35221	P35221	CTNA1_HUMAN	CTNNA1	Catenin alpha-1	574759	514715	527404	786594	766607	664086	526835	713542	639597	719988	634002	657051	757364	827007	774572	729264	687257	705765	654184	762155	645215	654093	586715	563341
P35222	P14923;P35222	CTNB1_HUMAN	CTNNB1	Catenin beta-1	1230000	1260000	1190000	1740000	1820000	1790000	1010000	1140000	1030000	1180000	1260000	1140000	1380000	1270000	1520000	1230000	1450000	1410000	1650000	1700000	1600000	1820000	1900000	1920000
P35232	P35232	PHB1_HUMAN	PHB1	Prohibitin 1	38900000	39300000	42100000	26000000	31700000	34900000	78500000	47200000	39900000	64900000	85000000	54300000	25600000	25100000	25200000	21300000	26000000	23600000	30300000	28500000	28800000	36800000	37000000	40100000
P35237	P35237;P50452	SPB6_HUMAN	SERPINB6	Serpin B6	2000000	2040000	1870000	3230000	3070000	3140000	1790000	2050000	1980000	1390000	1420000	1530000	4170000	3420000	3890000	2820000	3230000	3160000	4240000	4110000	4060000	4310000	4490000	4380000
P35241	P35241	RADI_HUMAN	RDX	Radixin	6630000	6440000	6930000	6190000	6470000	7110000	8510000	7790000	6980000	8630000	8300000	7860000	1860000	1460000	1580000	1170000	1440000	1270000	2200000	2050000	1820000	2280000	2260000	2210000
P35244	P35244	RFA3_HUMAN	RPA3	Replication protein A 14 kDa subunit	1680000	1880000	1870000	1450000	1290000	1620000	1930000	1240000	1690000	1660000	2040000	1510000	1550000	1500000	1750000	1540000	1550000	1760000	1880000	1490000	1620000	1830000	1820000	1940000
P35249	P35249	RFC4_HUMAN	RFC4	Replication factor C subunit 4			235821	485657									667577	589733	608072	648442	520588	584819	387575	480491	391007	405246		374268
P35250	P35250	RFC2_HUMAN	RFC2	Replication factor C subunit 2	1120000	1150000	958275	1180000	986227	1030000	987399			716735			1380000	1380000	1090000	1580000	1220000	1310000	700883	892161	832109	787906	592586	771130
P35268	P35268	RL22_HUMAN	RPL22	Large ribosomal subunit protein eL22	2630000	2750000	2620000	8260000	7720000	10600000	2170000	2900000	2110000	2020000	2300000	2290000	46900000	42000000	39200000	28100000	30700000	26400000	25400000	24100000	24700000	36600000	33400000	42200000
P35269	P35269	T2FA_HUMAN	GTF2F1	General transcription factor IIF subunit 1	156524			547016	501538	585402							729015	724150	772808	517221	574840	543810	559339	609172	600222	760054	762470	729722
P35270	P35270	SPRE_HUMAN	SPR	Sepiapterin reductase				612590	470216	552945							1110000	1200000	967872	1230000	1210000	1200000	670247	950167	956622	819056	757831	568249
P35520	P35520	CBS_HUMAN	CBS	Cystathionine beta-synthase	2310000	2010000	2340000	4240000	4270000	3590000	1960000	1880000	2730000	2130000	2380000	2040000	4290000	4570000	4540000	4900000	5140000	5110000	3840000	4320000	3850000	3690000	3180000	3450000
P35527	P35527	K1C9_HUMAN	KRT9	Keratin, type I cytoskeletal 9	1440000	1590000	2500000	520958	477647	4080000	312723	1200000	634526	1880000	185985	4300000		1290000	1830000	1150000	882433	928749	2160000	4540000	3320000	381109	3220000	296926
P35556	P35556	FBN2_HUMAN	FBN2	Fibrillin-2	108713	58645.9					97810.9		72061.7		551851
P35573	P35573	GDE_HUMAN	AGL	Glycogen debranching enzyme				1060000	963608	842190	2060000						1610000	1720000	1480000	1760000	1570000	1720000	1210000	1290000	1190000	1080000	856360	921505
P35579	P35579	MYH9_HUMAN	MYH9	Myosin-9	1760000	1700000	1710000	2530000	2480000	2680000	1710000	2170000	1910000	2400000	1930000	1730000	1070000	1090000	1050000	1330000	1170000	1140000	894750	1090000	918357	801726	901736	757144
P35580	P35580	MYH10_HUMAN	MYH10	Myosin-10	1100000	1080000	1080000	874326	821178	922739	860736	1250000	1100000	1440000	1000000	960300	809742	693325	581931	704733	650278	661723	602903	703682	631932	638048	538239	616490
P35606	P35606	COPB2_HUMAN	COPB2	Coatomer subunit beta'	1860000	1800000	1680000	3490000	3420000	3220000	1870000	1960000	1630000	1500000	1640000	1790000	3900000	4100000	3980000	4790000	4640000	4760000	3200000	3470000	3210000	3080000	2840000	3040000
P35609	P35609	ACTN2_HUMAN	ACTN2	Alpha-actinin-2						680651		954296					545863	320470		100602	67137.9	124635		116097	168820			509470
P35610	P35610	SOAT1_HUMAN	SOAT1	Sterol O-acyltransferase 1	63083	33434.3	82028.1	97056.4	167707	191969	73394.4		71240	47048.9	74161		158212	249984	166903	324385	308891	337946	130444	138659	139885	119913	137344	143181
P35611	P35611	ADDA_HUMAN	ADD1	Alpha-adducin	1060000	1050000	1060000	1970000	1900000	1710000	871158	1330000	1120000	1130000	1100000	1340000	962395	991909	984178	811060	850851	809322	1120000	1030000	1110000	1120000	1060000	1080000
P35613	P35613	BASI_HUMAN	BSG	Basigin	10400000	10800000	11200000	24200000	26100000	25200000	10400000	10200000	9830000	9460000	9440000	9370000	11500000	12000000	12200000	12000000	13100000	13600000	11500000	12600000	12500000	11200000	11600000	11900000
P35637	P35637	FUS_HUMAN	FUS	RNA-binding protein FUS	2890000		3020000	1300000	1140000	776324	2120000			803652		2590000	12000000	14100000	16400000	12100000	15100000	14000000	8960000	7850000	8420000	17000000	17000000	15100000
P35658	P35658	NU214_HUMAN	NUP214	Nuclear pore complex protein Nup214	505633	723381	565713	299371	329728	413896	390680	948369	541138	525422	479312	450905	250373	273527	201161	278376	343068	346692	79971.4	207481	535177		209161	214109
P35659	P35659	DEK_HUMAN	DEK	Protein DEK	3120000	2850000	2920000	2880000	2770000	2730000	2760000	1830000	3060000	3730000	3350000	2620000	1090000	1160000	1260000	1070000	1120000	1170000	1310000	1170000	1230000	1310000	1070000	1100000
P35790	P35790	CHKA_HUMAN	CHKA	Choline kinase alpha	1670000	1640000	1660000	701778	715565	894693	1440000	2150000	1330000	2470000	1760000	1910000	352069	337148	378631	355607	208398	409866	232998
P35813	P35813	PPM1A_HUMAN	PPM1A	Protein phosphatase 1A			212301	286281					505267				703662	691656	512911	739430	834283	639308	537461	642334	554343	582607	560889	520059
P35908	P35908	K22E_HUMAN	KRT2	Keratin, type II cytoskeletal 2 epidermal	910987	629161	864152	943576	726778	35600000	666925	1580000	888549	7910000	697537	1610000	350645	570397	532295	738407	826941	723417	3060000	2000000	1980000	1370000	1880000	316154
P35914	P35914	HMGCL_HUMAN	HMGCL	Hydroxymethylglutaryl-CoA lyase, mitochondrial	687508	750049	730095	807049	795457	380311	695832	399550	550273	835712	608110	640989	912724	802065	813208	842730	784304	861663	821309	883631	877029	873100	774975	861382
P35998	P35998	PRS7_HUMAN	PSMC2	26S proteasome regulatory subunit 7	959693	1120000	1030000	2240000	2040000	1940000	1150000	941249	716399	750477	765956	876817	3790000	4090000	4130000	4250000	4220000	4380000	3540000	3740000	3640000	3220000	3050000	2970000
P36021	P36021	MOT8_HUMAN	SLC16A2	Monocarboxylate transporter 8	104305		105173	318453	369497	368468					112401		327548	457471	389411	386792	467600	442006	393667	435536	402630	361930	424199	403598
P36404	P36404	ARL2_HUMAN	ARL2	ADP-ribosylation factor-like protein 2				313170									452550	455092	429226	534439	505624	525022	361383	459609	406555	493063	374070	416985
P36405	P36405	ARL3_HUMAN	ARL3	ADP-ribosylation factor-like protein 3	2050000	1850000	1790000	2060000	2380000	2270000	1520000	1490000	1310000	1820000	1530000	1800000	4480000	4340000	4880000	3490000	4040000	4200000	5420000	5270000	5400000	5210000	5570000	5530000
P36507	Q02750;P36507	MP2K2_HUMAN	MAP2K2	Dual specificity mitogen-activated protein kinase kinase 2	1280000	1230000	941761	1630000	1660000	1470000	894910		897251	619819	711643	800258	2530000	2530000	2180000	2860000	2660000	2650000	1760000	2010000	1880000	1690000	1510000	1900000
P36542	P36542	ATPG_HUMAN	ATP5F1C	ATP synthase subunit gamma, mitochondrial	3280000	3170000	3470000	2660000	2550000	2380000	3060000	2200000	2920000	3350000	3760000	3950000	5660000	5740000	5820000	5250000	4740000	4900000	4950000	5490000	5600000	4710000	4360000	4840000
P36543	P36543	VATE1_HUMAN	ATP6V1E1	V-type proton ATPase subunit E 1	2240000	2060000	2120000	2440000	2350000	2100000	2090000	2890000	1910000	2800000	1930000	2230000	2730000	2700000	2560000	2450000	2390000	2260000	2150000	2600000	2330000	2480000	2530000	2890000
P36551	P36551	HEM6_HUMAN	CPOX	Oxygen-dependent coproporphyrinogen-III oxidase, mitochondrial	10400000	9780000	10200000	9360000	9480000	9770000	9360000	8990000	9040000	7870000	8740000	7700000	4510000	4000000	4750000	3350000	3760000	3570000	7380000	7130000	7300000	5370000	5730000	5580000
P36578	P36578	RL4_HUMAN	RPL4	Large ribosomal subunit protein uL4	619342	536560	505306	5420000	4740000	3970000	527090	894022	469638	249005	517165	558700	17400000	20100000	17700000	12700000	10100000	10300000	14800000	14000000	14100000	15100000	13000000	13500000
P36639	P36639	8ODP_HUMAN	NUDT1	Oxidized purine nucleoside triphosphate hydrolase	879490	772348	766325	778293	769590	791473	1730000	873159	837019	1100000	1800000	766703	1240000	1210000	1270000	1180000	1490000	1200000	1470000	1480000	1300000	1860000	1650000	1830000
P36776	P36776	LONM_HUMAN	LONP1	Lon protease homolog, mitochondrial	508898	442862	515492	799206	703626	770216	565680	571573	508569	491838	440584	430925	1580000	1630000	1580000	1940000	1950000	1850000	1010000	1220000	1000000	1150000	1050000	1020000
P36871	P36871	PGM1_HUMAN	PGM1	Phosphoglucomutase-1	2860000	3150000	3060000	5970000	6290000	6190000	1910000	2320000	2070000	1880000	1940000	1860000	7180000	6460000	7990000	4840000	6330000	5960000	10800000	9640000	10100000	10700000	11600000	11200000
P36873	P36873	PP1G_HUMAN	PPP1CC	Serine/threonine-protein phosphatase PP1-gamma catalytic subunit	3530000	3220000	2870000	4660000	4320000	4610000	2930000	3110000	3600000	3060000	2710000	2850000	5110000	4500000	4610000	3920000	3520000	3970000	5110000	4290000	4740000	4160000	3870000	4580000
P36915	P36915	GNL1_HUMAN	GNL1	Guanine nucleotide-binding protein-like 1				581721	323265	308453							606226	644737	563008	761588	605554	591079	357539	474695	325851	426572	349748	349586
P36954	P36954	RPB9_HUMAN	POLR2I	DNA-directed RNA polymerase II subunit RPB9	1350000	1390000	1380000	1200000	990026	1240000	1150000	746272	916962	2640000	1170000	928430	874203	669694	644331	779212	1070000	818376	1140000	961097	915586	1530000	1300000	1860000
P36957	P36957	ODO2_HUMAN	DLST	Dihydrolipoyllysine-residue succinyltransferase component of 2-oxoglutarate dehydrogenase complex, mitochondrial	16100000	17900000	16200000	16900000	16700000	16700000	16700000	15000000	17900000	13000000	15300000	14400000	9180000	8650000	9480000	6550000	7690000	7610000	12800000	11800000	12700000	11500000	11400000	11600000
P36959	P36959	GMPR1_HUMAN	GMPR	GMP reductase 1	4640000	4010000	4740000	3780000	4300000	5250000	9000000		5050000	2870000	8670000	8540000	2040000	1560000	2740000	2480000	2940000	2720000	3520000	3490000	3990000	4190000	3960000	5310000
P36969	P36969	GPX4_HUMAN	GPX4	Phospholipid hydroperoxide glutathione peroxidase GPX4	279063	238061	212383	546067	430416	585530	269075		216547	357247	296040	306042	587390	518085	500538	566850	521979	526269	338452	439949	436726	353647	336147	299115
P37108	P37108	SRP14_HUMAN	SRP14	Signal recognition particle 14 kDa protein	1160000	1010000	1250000	1420000	1730000	1540000	874194	1300000	1110000	1340000	1140000	943087	4870000	5130000	5520000	3680000	4250000	4210000	4510000	4370000	4250000	5660000	6010000	5640000
P37198	P37198	NUP62_HUMAN	NUP62	Nuclear pore glycoprotein p62	1990000	2100000	1680000	1300000	1350000	1660000	2340000	2090000	1990000	3960000	2980000	2580000	390831	396361	269474	538880	680690	405244	452046	461180	270570	486901	521357	587834
P37235	P37235	HPCL1_HUMAN	HPCAL1	Hippocalcin-like protein 1	2140000	2230000	2180000	2220000	2070000	1660000	2440000	1540000	2480000	1650000	2280000	1990000	420034	619676	582354	501245	606217	503889	1040000	802986	929196	940376	737551	987021
P37268	P37268	FDFT_HUMAN	FDFT1	Squalene synthase	677108	683777	588337	1090000	896506	800013	565934	532994	619045	581516	579951	601244	1580000	1260000	1400000	1430000	1310000	1350000	1110000	1200000	1110000	1120000	969095	1050000
P37275	P37275	ZEB1_HUMAN	ZEB1	Zinc finger E-box-binding homeobox 1	727541	702950	697194	340398	330856	297356	755434	926983	838171	686352	747446	667165		108532	78350.9	109264	122988	77597.3	136641	83038.5	126672	221859	103560	78379.6
P37802	P37802	TAGL2_HUMAN	TAGLN2	Transgelin-2	11800000	11700000	12100000	8470000	8620000	9510000	13100000	7260000	11100000	17100000	15200000	11300000	20200000	19600000	18800000	21600000	25600000	22400000	22100000	21200000	22500000	23600000	25600000	24500000
P37837	P37837	TALDO_HUMAN	TALDO1	Transaldolase	7550000	7490000	8160000	13200000	14400000	13100000	6230000	6290000	6640000	7680000	6590000	6960000	13800000	13600000	14800000	14600000	15800000	16000000	16800000	16900000	16500000	16200000	16400000	16100000
P37840	P37840	SYUA_HUMAN	SNCA	Alpha-synuclein	331345	269898	249187	206248	235192	357153	528244	231647	277671	294932	503886	401827							71644.1	118494	84590.9	66126.3	98482	114341
P38117	P38117	ETFB_HUMAN	ETFB	Electron transfer flavoprotein subunit beta	2410000	2450000	2530000	4240000	4030000	3770000	2580000	2540000	2430000	2250000	2380000	2270000	7030000	7170000	7690000	6000000	6260000	6140000	10100000	10200000	10300000	8060000	8130000	8510000
P38159	P38159;Q96E39	RBMX_HUMAN	RBMX	RNA-binding motif protein, X chromosome	948500	925285	971373	820374	866514	853532	1160000	1060000	972353	1140000	1270000	1220000	2220000	2760000	2610000	2350000	2020000	2080000	1420000	1580000	1510000	1930000	1900000	1670000
P38398	P38398	BRCA1_HUMAN	BRCA1	Breast cancer type 1 susceptibility protein	244367	148336	191267	281985	45295.3	276557	199385	191679	98817.4	72260.9	188583		93329.8	106437	83344	105650	91840.2	89957.9	59474.4	77074	58618.3	60203.2	59445	281490
P38435	P38435	VKGC_HUMAN	GGCX	Vitamin K-dependent gamma-carboxylase													149913		52784	133208
P38570	P38570	ITAE_HUMAN	ITGAE	Integrin alpha-E	2010000	2390000	2500000	1160000	1780000	1590000	2750000	1030000	2390000	1120000	2400000	2000000	431227	508157	493239	245729	374944	307778	929174	988239	1080000	778001	862070	704859
P38571	P38571	LICH_HUMAN	LIPA	Lysosomal acid lipase/cholesteryl ester hydrolase				368661	306773								388016	395044	460963	437877	404123	408317	339198	343781	345807	333462	334841	295349
P38606	P38606	VATA_HUMAN	ATP6V1A	V-type proton ATPase catalytic subunit A	10000000	10100000	9920000	9660000	10200000	9570000	10600000	9000000	11000000	11200000	12500000	11200000	7450000	7150000	7790000	6340000	7460000	6980000	9560000	9350000	9750000	9610000	10000000	9960000
P38646	P38646	GRP75_HUMAN	HSPA9	Stress-70 protein, mitochondrial	33200000	32600000	34500000	26800000	27800000	25100000	29800000	30100000	31100000	34600000	30900000	32000000	27800000	29800000	30500000	30400000	32400000	33000000	26800000	26800000	26600000	24300000	23300000	23200000
P38919	P38919	IF4A3_HUMAN	EIF4A3	Eukaryotic initiation factor 4A-III	4300000	4190000	4450000	3960000	3680000	3400000	4000000	4390000	4600000	3610000	3940000	3990000	3470000	3680000	3470000	4110000	3740000	3630000	2410000	2580000	2430000	2460000	2240000	2140000
P39019	P39019	RS19_HUMAN	RPS19	Small ribosomal subunit protein eS19	1190000	1120000	1050000	3690000	3440000	3180000	1170000	878464	956654	1060000	1050000	1550000	25000000	27700000	29000000	15600000	16600000	16000000	23700000	22000000	23500000	28100000	29200000	27700000
P39023	P39023	RL3_HUMAN	RPL3	Large ribosomal subunit protein uL3	434366	393759	903503	4400000	4200000	3630000		582367	192897	216000	704939		15700000	17100000	16700000	11500000	9490000	10400000	13600000	11600000	11900000	13900000	11900000	12400000
P39210	P39210	MPV17_HUMAN	MPV17	Protein Mpv17																171524	185047
P39656	P39656	OST48_HUMAN	DDOST	Dolichyl-diphosphooligosaccharide--protein glycosyltransferase 48 kDa subunit	1470000	1590000	1510000	2760000	2410000	2580000	1340000	1340000	1810000	1050000	1570000	1730000	5150000	5580000	4590000	5820000	5320000	5270000	3170000	4040000	3290000	3480000	2560000	3160000
P39687	P39687;O43423	AN32A_HUMAN	ANP32A	Acidic leucine-rich nuclear phosphoprotein 32 family member A	16000000	17000000	16400000	18100000	18900000	23600000	14900000	18800000	18500000	27600000	21200000	20200000	12300000	11500000	11500000	10900000	13700000	11600000	19100000	16300000	20000000	17700000	18700000	19900000
P39748	P39748	FEN1_HUMAN	FEN1	Flap endonuclease 1	684843	858314	757298	2630000	2160000	2140000	703604	569767	757915	511372	837089	946198	1850000	2000000	1500000	1780000	1410000	1350000	674869	1060000	936487	859478	868156	744118
P39880	P39880	CUX1_HUMAN	CUX1	Homeobox protein cut-like 1	744466	821807	854253	539476	308362	382364	477439	792211	733288	925740	567115	718256			1160000			1470000	1670000		1220000	2580000		2970000
P40222	P40222	TXLNA_HUMAN	TXLNA	Alpha-taxilin	9410000	9510000	9260000	8140000	8040000	8010000	10900000	11300000	13600000	13300000	13100000	12800000	3160000	3260000	3380000	3070000	2970000	3010000	2900000	2950000	2930000	2790000	2770000	3100000
P40227	P40227	TCPZ_HUMAN	CCT6A	T-complex protein 1 subunit zeta	5290000	5470000	5220000	11600000	12400000	13400000	4640000	5290000	5000000	4760000	5010000	5030000	24000000	21600000	23700000	17900000	20400000	19500000	26500000	26100000	27300000	27600000	29000000	28500000
P40425	P40425	PBX2_HUMAN	PBX2	Pre-B-cell leukemia transcription factor 2	602639	619225	535913	540301	377686	407299	601261	1170000	655183	625841	552402	417650	519604		421899	412653	383790	353050
P40429	Q6NVV1;P40429	RL13A_HUMAN	RPL13A	Large ribosomal subunit protein uL13				1980000	2130000	1770000							9430000	10100000	10100000	6740000	5600000	6110000	8030000	8040000	7890000	8810000	7210000	6690000
P40616	P40616	ARL1_HUMAN	ARL1	ADP-ribosylation factor-like protein 1				1770000	1580000	1670000						1110000	2250000	2340000	2380000	2730000	2640000	2760000	2110000	2560000	2040000	2130000	2030000	1980000
P40763	P40763	STAT3_HUMAN	STAT3	Signal transducer and activator of transcription 3	78231.9		422003	626234	621036	822460			410515		340249	344885	617199	518277	613443	682131	611982	678826	495984	535542	421794	431668	424235	364038
P40818	P40818	UBP8_HUMAN	USP8	Ubiquitin carboxyl-terminal hydrolase 8				22220.9		72818.6	25427.3						200751									116290
P40855	P40855	PEX19_HUMAN	PEX19	Peroxisomal biogenesis factor 19	474717	444970	290319	265459	257109	399762	1520000	379199	517545	704343	1790000	833292		66204.8	85268.6	117011	151653	99965.6	172161	157081	148161	250184	218649	326765
P40925	P40925	MDHC_HUMAN	MDH1	Malate dehydrogenase, cytoplasmic	34800000	34200000	37400000	38500000	42300000	39500000	34700000	30000000	31800000	29200000	31400000	30700000	28900000	28600000	33900000	21800000	27800000	25600000	48700000	46700000	48400000	45000000	48100000	44500000
P40926	P40926	MDHM_HUMAN	MDH2	Malate dehydrogenase, mitochondrial	196000000	193000000	204000000	115000000	133000000	145000000	230000000	170000000	206000000	200000000	227000000	239000000	28900000	30900000	28500000	29800000	27500000	27500000	33500000	36600000	36400000	24100000	22900000	23500000
P40937	P40937	RFC5_HUMAN	RFC5	Replication factor C subunit 5		228425		830174	837473	942218							967240	923564	899935	1030000	876768	894666	655845	661017	601024	637083	591561	558923
P40938	P40938	RFC3_HUMAN	RFC3	Replication factor C subunit 3				309300	231729	289416	80391.8						308033	347216	276131	370949	293437	298744	151367	191015	161884	112922	93441.5	98291.1
P40939	P40939	ECHA_HUMAN	HADHA	Trifunctional enzyme subunit alpha, mitochondrial	4720000	4740000	4730000	3930000	3920000	3920000	4430000	4100000	4730000	4530000	4490000	4600000	4370000	4310000	4530000	3270000	3430000	3430000	5110000	4640000	4960000	4810000	4870000	5090000
P41091	P41091	IF2G_HUMAN	EIF2S3	Eukaryotic translation initiation factor 2 subunit 3	2940000	2820000	3090000	3490000	3390000	3170000	3680000	3060000	3900000	3900000	3820000	3610000	5050000	5280000	5090000	4810000	4820000	5000000	3050000	3390000	3140000	3850000	3570000	3670000
P41208	P41208	CETN2_HUMAN	CETN2	Centrin-2	3500000	3520000	3680000	2390000	2310000	2320000	2110000	1800000	2780000	4730000	2670000	3640000	500140	379145	462047	412986	464545	476077	808432	826633	790067	785569	905058	715050
P41214	P41214	EIF2D_HUMAN	EIF2D	Eukaryotic translation initiation factor 2D				162212	114468	128872							333096	302630	249473	291842	174055	189429	76308.6	137048		98537		77833.1
P41223	P41223	BUD31_HUMAN	BUD31	Protein BUD31 homolog				360957	172867	143047			153888				367053	368231	332264	313612	176540	299541	221984		152729	118711	61737.1	169342
P41227	Q9BSU3;P41227	NAA10_HUMAN	NAA10	N-alpha-acetyltransferase 10	364594	671544	335671	1190000	1030000	785065	451649	1240000	721717	484947	544407	748232	1370000	1500000	1460000	1690000	1540000	1540000	1360000	1200000	1260000	1140000	1040000	1030000
P41229	Q9BY66;P29375;P41229	KDM5C_HUMAN	KDM5C	Lysine-specific demethylase 5C				210054									354308	299820	317447	351499	285094	331635		301140				242328
P41236	P41236	IPP2_HUMAN	PPP1R2	Protein phosphatase inhibitor 2	2820000	3020000	2840000	3120000	2840000	2710000	1620000	3350000	4730000	2580000	1660000	2520000	923022	952919	992376	1350000	1960000	1560000	1820000	880387	1940000	2120000	1390000	1400000
P41240	P41240	CSK_HUMAN	CSK	Tyrosine-protein kinase CSK	328871	595297	1180000	806744	710683	704473			408000	240257		238043	755796	689026	610944	718704	657660	727287	521982	527324	522274	458815	457966	395673
P41250	P41250	GARS_HUMAN	GARS1	Glycine--tRNA ligase	3780000	3770000	3820000	5170000	5360000	5260000	3340000	3450000	3770000	3110000	3180000	3080000	3430000	3630000	3390000	4170000	3890000	4110000	2740000	3040000	2760000	2580000	2200000	2200000
P41252	P41252	SYIC_HUMAN	IARS1	Isoleucine--tRNA ligase, cytoplasmic				934134	687235	583531							1750000	1820000	1590000	2280000	1690000	2000000	663597	930846	714229	743422	525364	571945
P41440	P41440	S19A1_HUMAN	SLC19A1	Reduced folate transporter				323978	212237		567147	875521	1460000					242670	328429	272043	272155	295170	376112		299719	356219	520647
P41567	O60739;P41567	EIF1_HUMAN	EIF1	Eukaryotic translation initiation factor 1	2930000	2910000	3200000	3430000	3370000	2930000	2650000	3610000	3590000	4710000	3440000	2880000	862257	936401	804738	959678	927067	764157	1370000	1330000	1300000	1140000	1020000	1020000
P41732	P41732	TSN7_HUMAN	TSPAN7	Tetraspanin-7				277549	262222									111587	106151		102061	104043	271738	162769	149387	221070	222162	355042
P41743	P41743	KPCI_HUMAN	PRKCI	Protein kinase C iota type	114784	137303	74677.2	248276	229658	314126	230378			91441.2	251536		413471	428657	455719	450654	488385	475243	300947	405163	346325	322951	421598	382476
P42025	P42025	ACTY_HUMAN	ACTR1B	Beta-centractin				588204	547686						522199		714915	893259	745414	552014	568555	613153	647250	536258	723574	676108	753923	749164
P42126	P42126	ECI1_HUMAN	ECI1	Enoyl-CoA delta isomerase 1, mitochondrial	13200000	12500000	11600000	11800000	11800000	12000000	15400000	8540000	10900000	11700000	15300000	12300000	4760000	4760000	5360000	5140000	8000000	6390000	11400000	9280000	10200000	12400000	12300000	12700000
P42166	P42166	LAP2A_HUMAN	TMPO	Lamina-associated polypeptide 2, isoform alpha	21700000	21300000	24000000	13700000	14500000	15800000	9530000	26300000	21400000	26300000	12300000	16300000	1490000	1050000	1180000	1030000	1170000	1040000	1710000	1520000	1580000	1450000	1530000	1600000
P42263	P42263;P42262;P42261	GRIA3_HUMAN	GRIA3	Glutamate receptor 3	1500000	1370000	1560000	1950000	1970000	1320000	1510000	1140000	1450000	872825	1480000	1350000		967557	1000000	737873	743267	981301	1380000	1480000	1460000	1280000	1350000	1090000
P42285	P42285	MTREX_HUMAN	MTREX	Exosome RNA helicase MTR4	1600000	1300000	1430000	1700000	1620000	1880000	1390000	1440000	1500000	1560000	1460000	1400000	1450000	1520000	1440000	1450000	1420000	1460000	1090000	1190000	1060000	1070000	981713	955612
P42345	P42345	MTOR_HUMAN	MTOR	Serine/threonine-protein kinase mTOR					2200000	2700000			1680000	1890000	1760000		1420000	898113	877146	1450000	1240000	1290000		1250000		1830000		1720000
P42566	P42566	EPS15_HUMAN	EPS15	Epidermal growth factor receptor substrate 15	1580000	1360000	1500000	1760000	1640000	1910000	1080000	1240000	1360000	1300000	1100000	1110000	904780	961007	883968	746377	763798	788553	955691	883571	871966	866349	870233	905781
P42574	P42574	CASP3_HUMAN	CASP3	Caspase-3	5580000	5630000	5480000	6620000	6350000	5650000	4920000	3160000	4740000	4130000	5290000	3980000	2980000	2890000	4280000	2900000	3680000	3390000	5720000	5550000	5530000	5270000	5770000	5710000
P42575	P42575	CASP2_HUMAN	CASP2	Caspase-2													455159	346824	299047	368111		405806	153178			274681		229853
P42677	P42677;Q71UM5	RS27_HUMAN	RPS27	Small ribosomal subunit protein eS27	2310000	1820000	1910000	6580000	5790000	6380000	843122	1220000	955554	1470000	968306	3800000	13600000	14500000	13700000	12600000	10400000	11700000	10300000	11400000	11000000	10100000	9960000	8820000
P42679	P42679	MATK_HUMAN	MATK	Megakaryocyte-associated tyrosine-protein kinase	292261	214170	259998	325104	374626	401272	223606	90131.1	406632	239694	170502	185984	488560	723167	659075	263227	371251	293117	578216	619752	664760	755033	922279	652316
P42704	P42704	LPPRC_HUMAN	LRPPRC	Leucine-rich PPR motif-containing protein, mitochondrial	1850000	1790000	1760000	2140000	1910000	1950000	1590000	1410000	1670000	1760000	1730000	1770000	7250000	7430000	7090000	8080000	7540000	7930000	5000000	5800000	5280000	4860000	4450000	4490000
P42765	P42765	THIM_HUMAN	ACAA2	3-ketoacyl-CoA thiolase, mitochondrial	6210000	6710000	6590000	4930000	5070000	4690000	5660000	4670000	4630000	5530000	6030000	5830000	3030000	2560000	2850000	1920000	2430000	2150000	4220000	3960000	4270000	4840000	4850000	4350000
P42766	P42766	RL35_HUMAN	RPL35	Large ribosomal subunit protein uL29		2700000	3090000	5060000	4980000	4420000				3470000	3280000		21800000	20900000	19400000	13000000	11800000	12000000	15600000	15700000	15600000	17900000	16700000	17800000
P42771	P42772;P42771	CDN2A_HUMAN	CDKN2A	Cyclin-dependent kinase inhibitor 2A	599215	718781	638074	1600000	1180000	1680000	1140000	973588	1130000	1560000	1500000	960823	1560000	1480000	1630000	1760000	1800000	1720000	1710000	1690000	1430000	1580000	1520000	1770000
P42773	P42773	CDN2C_HUMAN	CDKN2C	Cyclin-dependent kinase 4 inhibitor C	794565			707747					367802	673739	356874	823387	420423	350982	479452	513802	557470	571139	569581			619210	497999	874949
P42785	P42785	PCP_HUMAN	PRCP	Lysosomal Pro-X carboxypeptidase	2120000	2510000	2200000	2060000	2240000	2390000	1680000	635682	1950000	1610000	1820000	1600000	1090000	835926	1250000	1030000	1140000	1170000	1410000	1420000	1270000	1420000	1520000	1380000
P42858	P42858	HD_HUMAN	HTT	Huntingtin	1410000	1520000	1460000	201527	297122	206330	3000000	1040000	1800000	566239	3030000	1900000	607919	575687	511641	629530	528257	632992	329065	668132	445394	467546	300100	365803
P42892	P42892	ECE1_HUMAN	ECE1	Endothelin-converting enzyme 1	2380000	2300000	2280000	2720000	2810000	3050000	2290000	2520000	1790000	1900000	2230000	2100000	1690000	1440000	1570000	1420000	1590000	1520000	2150000	2240000	2020000	2010000	2150000	2100000
P43003	P43003	EAA1_HUMAN	SLC1A3	Excitatory amino acid transporter 1				89914.3	94186.8	154590						20281.9	134806	119536	111508	104277	112612	98229.3	92846.8	73304.3	71600.1	103177	85684.1	84353.4
P43034	P43034	LIS1_HUMAN	PAFAH1B1	Platelet-activating factor acetylhydrolase IB subunit beta	6390000	6010000	6830000	4810000	4620000	4350000	6740000	5000000	5870000	6050000	6770000	6500000	2540000	2410000	2550000	2100000	2200000	2360000	3600000	3460000	3510000	3170000	3040000	2880000
P43121	P43121	MUC18_HUMAN	MCAM	Cell surface glycoprotein MUC18	2400000	2410000	2250000	2490000	2420000	2370000	1990000	2390000	2280000	1650000	1790000	1610000	1200000	1130000	1240000	965142	1190000	1120000	1630000	1620000	1640000	1500000	1660000	1580000
P43243	P43243	MATR3_HUMAN	MATR3	Matrin-3	1900000	1830000	1770000	1860000	1680000	1550000	1360000	1440000	1480000	1780000	1750000	2350000	1610000	1720000	1700000	2490000	1900000	2080000	822216	972453	791901	1040000	806615	870392
P43246	P43246	MSH2_HUMAN	MSH2	DNA mismatch repair protein Msh2	907556	989063	1040000	1340000	1090000	942483	830546	179401	582300	401481	678933	753346	872259	944102	850376	1200000	1210000	1130000	658049	704291	577892	591813	535458	561228
P43304	P43304	GPDM_HUMAN	GPD2	Glycerol-3-phosphate dehydrogenase, mitochondrial	1180000	1200000	1000000	1830000	1760000	1730000	1050000	1260000	1020000	999912	898413	1020000	1170000	1150000	966420	980953	960992	914341	1330000	1190000	1030000	1050000	963565	1020000
P43307	P43307	SSRA_HUMAN	SSR1	Translocon-associated protein subunit alpha	3730000	6620000	5520000	4300000	4400000	3920000	5010000	9140000	3440000	8370000	7510000	7700000	5280000	5350000	4580000	6360000	7330000	5750000	5140000	6920000	6240000	7560000	5830000	6030000
P43487	P43487	RANG_HUMAN	RANBP1	Ran-specific GTPase-activating protein	21100000	21100000	22900000	32100000	37600000	28800000	8490000	22200000	16500000	26500000	9720000	14000000	13400000	14400000	17000000	13700000	16500000	17000000	23000000	22600000	25600000	22500000	24500000	18700000
P43490	P43490	NAMPT_HUMAN	NAMPT	Nicotinamide phosphoribosyltransferase	6340000	5980000	6190000	7860000	8290000	8060000	5860000	5630000	5580000	5680000	6130000	6280000	6880000	6280000	6980000	5070000	5710000	5630000	10800000	9760000	10100000	8970000	9520000	9140000
P43686	P43686	PRS6B_HUMAN	PSMC4	26S proteasome regulatory subunit 6B	1600000	1060000	1110000	2980000	2780000	2760000	799537	1680000	848869	887291	1040000	962566	5020000	5030000	4600000	5370000	5450000	5450000	3950000	4470000	4190000	3700000	3600000	3660000
P43897	P43897	EFTS_HUMAN	TSFM	Elongation factor Ts, mitochondrial		3230000		1280000	1040000	674806			477171				1730000	1570000	1450000	1740000	1550000	1480000	1350000	1340000	952986	1360000	951870	1170000
P45877	P45877	PPIC_HUMAN	PPIC	Peptidyl-prolyl cis-trans isomerase C				312058	214721								280141	271618	276103	271515	189301	197775	161612	204062		220668	155104
P45880	P45880	VDAC2_HUMAN	VDAC2	Voltage-dependent anion-selective channel protein 2	132000000	129000000	132000000	54700000	59800000	58300000	168000000	118000000	140000000	167000000	188000000	207000000	14200000	14300000	14800000	9900000	12000000	10400000	11100000	12700000	12200000	17100000	18300000	17600000
P45954	P45954	ACDSB_HUMAN	ACADSB	Short/branched chain specific acyl-CoA dehydrogenase, mitochondrial				439394	351794							225685	919580	834193	801900	893741	865781	862900	715287	744336	657502	614327	571948	665451
P45973	P45973	CBX5_HUMAN	CBX5	Chromobox protein homolog 5	2220000	2030000	2050000	1070000	1090000	1000000	1920000	1340000	2350000	1880000	2110000	1940000	846413	764848	985717	603801	704190	826733	883885	795082	867577	1100000	1230000	1190000
P45974	P45974	UBP5_HUMAN	USP5	Ubiquitin carboxyl-terminal hydrolase 5	2440000	2620000	2450000	3230000	3150000	2990000	2140000	2380000	2130000	2070000	2020000	2090000	3520000	3530000	3510000	3580000	3900000	4070000	3700000	3840000	3930000	3340000	3480000	3530000
P45984	P45984;P53779	MK09_HUMAN	MAPK9	Mitogen-activated protein kinase 9					112616	181910			86309.1				101499	132300	131909	122697	108552	133334	123975	86355.6	79724.6	49993		66225.3
P46013	P46013	KI67_HUMAN	MKI67	Proliferation marker protein Ki-67	47135.9	72315.4	97232.3	48760.9			51599.1	47907.7	82523.9	60778.8	49330.8	78134.6
P46020	P46020	KPB1_HUMAN	PHKA1	Phosphorylase b kinase regulatory subunit alpha, skeletal muscle isoform	769273	820733	1070000	489475	694868	886886	905781	1120000	1250000	1380000	1060000	1240000
P46060	P46060	RAGP1_HUMAN	RANGAP1	Ran GTPase-activating protein 1	3890000	3980000	3950000	5470000	4980000	5170000	3770000	4170000	4080000	3660000	3840000	3710000	7480000	7600000	7630000	7800000	7790000	8320000	6130000	6620000	6380000	5940000	5780000	5790000
P46063	P46063	RECQ1_HUMAN	RECQL	ATP-dependent DNA helicase Q1	1480000	1510000	1480000	1510000	1340000	1220000	1810000	1450000	1670000	1370000	1490000	1700000	1130000	1270000	1430000	860634	951782	916573	1280000	1220000	1160000	1530000	1570000	1630000
P46087	P46087	NOP2_HUMAN	NOP2	Probable 28S rRNA (cytosine(4447)-C(5))-methyltransferase	331414			529413	534116	508912			528257		271920		1110000	1200000	1110000	873333	739084	816858	815307	712860	787980	916917	857265	962654
P46108	P46108	CRK_HUMAN	CRK	Adapter molecule crk	1840000	1800000	1910000	1650000	1770000	1540000	1220000	1320000	1350000	1690000	1240000	1740000	1330000	1330000	1470000	1500000	1720000	1660000	1780000	1820000	1830000	1610000	1760000	1680000
P46109	P46109	CRKL_HUMAN	CRKL	Crk-like protein	4700000	4800000	5310000	3760000	4250000	3900000	4350000	4350000	4090000	5500000	4040000	4800000	3980000	4100000	4350000	4180000	4600000	4470000	5370000	5130000	5380000	5400000	5520000	5110000
P46199	P46199	IF2M_HUMAN	MTIF2	Translation initiation factor IF-2, mitochondrial														324582	261913	274035	228651	191195
P46379	P46379	BAG6_HUMAN	BAG6	Large proline-rich protein BAG6	2260000	2250000	2070000	4570000	4560000	4390000	2380000	2760000	2390000	2530000	2150000	2530000	3050000	3130000	3240000	2450000	2740000	2800000	3630000	4040000	3910000	3010000	2850000	3160000
P46459	P46459	NSF_HUMAN	NSF	Vesicle-fusing ATPase	761219	760624	802583	1590000	1450000	1320000	828696			1190000	736615	730620	1800000	1740000	1670000	2010000	1790000	1930000	1200000	1360000	1200000	1030000	957490	994688
P46531	P46531	NOTC1_HUMAN	NOTCH1	Neurogenic locus notch homolog protein 1				192798	180056	277870						105792
P46734	P46734	MP2K3_HUMAN	MAP2K3	Dual specificity mitogen-activated protein kinase kinase 3				481091	395819	298829	216303				159212		348016	394419	336228	333330	429283	211789	331308	525309	482943	458850	625103	493687
P46736	P46736	BRCC3_HUMAN	BRCC3	Lys-63-specific deubiquitinase BRCC36	1070000	1070000	997127	1270000	1240000	1160000	901561	1300000	855284	836317	897079	1000000	1300000	1100000	1240000	1060000	1180000	1130000	1610000	1510000	1490000	1840000	1730000	1830000
P46776	P46776	RL27A_HUMAN	RPL27A	Large ribosomal subunit protein uL15	1760000	1830000	1870000	16200000	12800000	11100000	1640000	1230000	1580000	1250000	1700000	3210000	53400000	63700000	59600000	40900000	32500000	34100000	40300000	39700000	39000000	42100000	39200000	39400000
P46777	P46777	RL5_HUMAN	RPL5	Large ribosomal subunit protein uL18	814259	671519	714506	4610000	4000000	2880000				1030000	288653	314427	18200000	20400000	21600000	16300000	20300000	18600000	28000000	25400000	27700000	30200000	28100000	25800000
P46778	P46778	RL21_HUMAN	RPL21	Large ribosomal subunit protein eL21	904112	1050000		5660000	4930000	3110000				361133			16700000	20100000	20300000	13000000	11200000	12100000	16400000	15400000	15600000	17100000	15000000	13300000
P46779	P46779	RL28_HUMAN	RPL28	Large ribosomal subunit protein eL28	414432	478653	548848	4790000	4450000	3640000	676557		491985	597988	510057	751671	17600000	18100000	16900000	11900000	9510000	10500000	13500000	13000000	13300000	14500000	11900000	12400000
P46781	P46781	RS9_HUMAN	RPS9	Small ribosomal subunit protein uS4	739938	1800000	1620000	6750000	6140000	5950000	912868	630102	836484		1310000	970501	39300000	39300000	38400000	22300000	20800000	21400000	28000000	27600000	28300000	33400000	32100000	32500000
P46782	P46782	RS5_HUMAN	RPS5	Small ribosomal subunit protein uS7	1250000	1330000	1260000	4940000	4210000	3830000	992291	2340000	1230000	823529	1210000	1260000	30500000	33900000	36800000	19700000	21200000	21600000	32400000	24600000	26500000	40100000	40100000	36100000
P46783	Q9NQ39;P46783	RS10_HUMAN	RPS10	Small ribosomal subunit protein eS10	1030000	983190	799581	3770000	3680000	3470000	527118	603166	634718	914262	1010000	998079	27000000	24500000	26200000	14500000	12800000	13700000	21600000	18800000	20400000	23800000	24600000	23200000
P46821	P46821	MAP1B_HUMAN	MAP1B	Microtubule-associated protein 1B	410824	365531	301711	454165	334050	43987.3		588726			156579	324148	323632	218725	269616	281493	231542	267982	216910	188425		280158	240273	231152
P46926	P46926;Q8TDQ7	GNPI1_HUMAN	GNPDA1	Glucosamine-6-phosphate isomerase 1	9470000	9430000	10400000	13900000	14200000	14700000	7910000	8800000	7630000	9110000	8750000	8750000	8120000	7000000	9090000	5520000	7810000	6770000	13100000	12400000	13100000	13700000	14300000	14300000
P46937	P46937	YAP1_HUMAN	YAP1	Transcriptional coactivator YAP1	3220000	2800000	3050000	1550000	2060000	2360000	2280000		3220000	3680000	1930000	2850000	1420000			2100000	643479		1020000	955963	1120000		958379	1930000
P46940	P46940	IQGA1_HUMAN	IQGAP1	Ras GTPase-activating-like protein IQGAP1	1050000	1420000		1060000	1060000	1010000	652723		510219	505926	568893		1990000	2000000	1920000	2080000	2020000	2080000	1480000	1560000	1440000	1590000	1440000	1430000
P46976	P46976	GLYG_HUMAN	GYG1	Glycogenin-1	1670000	1730000	1790000	2140000	2120000	1980000	1740000	1610000	1920000	2030000	1730000	1740000	2160000	2180000	2440000	2020000	2350000	2380000	2280000	2280000	2230000	2410000	2390000	2200000
P46977	P46977	STT3A_HUMAN	STT3A	Dolichyl-diphosphooligosaccharide--protein glycosyltransferase subunit STT3A	706538	1230000	469326	1210000	989141	818417		631724	1700000	274787	320515	694468	1300000	1420000	1300000	1700000	1410000	1610000	1010000	1010000	908759	878387	678877	670219
P47224	P47224	MSS4_HUMAN	RABIF	Guanine nucleotide exchange factor MSS4													1290000	1380000	1350000	1100000	1690000	1300000	2250000	1990000	2050000	2140000	2040000	2340000
P47755	P47755	CAZA2_HUMAN	CAPZA2	F-actin-capping protein subunit alpha-2	1970000	1950000	1870000	3080000	3090000	2950000	1700000	2010000	2280000	2300000	2180000	1840000	2830000	2590000	2780000	2190000	2440000	2550000	3090000	2970000	3110000	3050000	3040000	2980000
P47756	P47756	CAPZB_HUMAN	CAPZB	F-actin-capping protein subunit beta	8670000	8730000	8630000	10400000	10400000	8800000	8280000	8010000	8220000	7840000	8700000	7660000	7840000	7690000	9640000	6660000	7970000	7940000	11600000	10400000	10700000	10600000	10700000	9800000
P47813	O14602;P47813	IF1AX_HUMAN	EIF1AX	Eukaryotic translation initiation factor 1A, X-chromosomal				2030000	1590000	1190000			263080		596016		7800000	7410000	8510000	6240000	7430000	7000000	8460000	7340000	8010000	10700000	10400000	9520000
P47897	P47897	SYQ_HUMAN	QARS1	Glutamine--tRNA ligase	275405	338208	255143	1140000	982096	818826			563159			497910	2120000	2180000	2000000	2690000	2280000	2500000	1140000	1260000	1140000	1250000	1010000	1110000
P47914	P47914	RL29_HUMAN	RPL29	Large ribosomal subunit protein eL29	6360000	7260000	6010000	2940000	3360000	2420000	6130000	6560000	4720000	7160000	10800000	10400000	60900000	62900000	65400000	41200000	41800000	39000000	68800000	65300000	73800000	65700000	67600000	63100000
P47929	P47929	LEG7_HUMAN	LGALS7B	Galectin-7																					2820000
P47985	P0C7P4;P47985	UCRI_HUMAN	UQCRFS1	Cytochrome b-c1 complex subunit Rieske, mitochondrial	2450000	2100000	2660000	2250000	2230000	1990000	2380000	2500000	2760000	2240000	2270000	2810000	3380000	2990000	2890000	3260000	3500000	3390000	2320000	2500000	2410000	2700000	2260000	2440000
P48047	P48047	ATPO_HUMAN	ATP5PO	ATP synthase subunit O, mitochondrial	598378	760156	678888	850648	707602	536127	529387			282588	423496	543326	2550000	2790000	2380000	2710000	2070000	2260000	1400000	1710000	1310000	1310000	1010000	1140000
P48059	P48059	LIMS1_HUMAN	LIMS1	LIM and senescent cell antigen-like-containing domain protein 1	4870000	4800000	4750000	2640000	2420000	2060000	2880000	3090000	6270000	6410000	4750000	6600000		399975	365672	554524	311933	333120	400547	458064	717177	532167	472927	569861
P48147	P48147	PPCE_HUMAN	PREP	Prolyl endopeptidase	2430000	2210000	1470000	870212	623686	779104	796726	2070000	2360000	1230000	1130000	1720000	1260000	1160000	1130000	1320000	1350000	1410000	916775	1030000	983869	1020000	893204	893991
P48163	P48163	MAOX_HUMAN	ME1	NADP-dependent malic enzyme	1190000	1060000	1060000	1780000	1710000	1730000	1200000	1780000	1240000	834876	1020000	1210000	1740000	1650000	1810000	1420000	1590000	1420000	2280000	2330000	2260000	2400000	2090000	2310000
P48444	P48444	COPD_HUMAN	ARCN1	Coatomer subunit delta	953237	998864	911518	2020000	1850000	1800000	1240000	1020000	912056	622470	870798	900687	2610000	2660000	2440000	3240000	3080000	3170000	1730000	2030000	1680000	1670000	1480000	1590000
P48449	P48449	LSS_HUMAN	LSS	Lanosterol synthase	318797	465575	245673	454680	327635	403212	226028	376978	416738	176502	374411	491311	933343	853442	877468	668928	744484	734914	1030000	919597	1050000	955882	965389	1150000
P48506	P48506	GSH1_HUMAN	GCLC	Glutamate--cysteine ligase catalytic subunit	646444			323183	311159	450868	151180		229508			160488	438156	419462	396202	386295	370162	388033	418511	350054	337439	305542	337796	293389
P48507	P48507	GSH0_HUMAN	GCLM	Glutamate--cysteine ligase regulatory subunit	392929	393747	352307	682957	681473	656529	312420		370452	372247	232776		936537	996263	996701	1130000	1140000	1170000	783276	961261	871714	840838	735497	811564
P48509	P48509	CD151_HUMAN	CD151	CD151 antigen	8650000	8500000	7310000	11600000	11700000	10500000	13200000	6710000	7880000	8080000	10200000	10300000	6960000	6480000	7160000	5850000	7450000	5840000	10400000	10200000	10200000	9950000	9680000	10900000
P48556	P48556	PSMD8_HUMAN	PSMD8	26S proteasome non-ATPase regulatory subunit 8	1320000	1380000	997669	1870000	1970000	2150000	1130000	907911	625460	1250000	1190000	1120000	5040000	5020000	5690000	4290000	5050000	4830000	6840000	6390000	6430000	6560000	6970000	6630000
P48634	P48634	PRC2A_HUMAN	PRRC2A	Protein PRRC2A				301800	459827	423680			445678				1390000	1330000	1400000	935736	993960	935852	1420000	1360000	1430000	1380000	1310000	1360000
P48637	P48637	GSHB_HUMAN	GSS	Glutathione synthetase	5190000	5590000	5560000	7190000	7530000	7690000	5220000	4700000	4890000	4410000	4950000	4500000	5380000	4490000	5670000	3520000	4390000	4150000	7230000	6920000	7050000	7810000	8770000	8190000
P48643	P48643	TCPE_HUMAN	CCT5	T-complex protein 1 subunit epsilon	6190000	6170000	6960000	13700000	13900000	12800000	6090000	5670000	5290000	5990000	5920000	6130000	23700000	24000000	26700000	22200000	25400000	23700000	28900000	31300000	30500000	30500000	30400000	27700000
P48681	P48681	NEST_HUMAN	NES	Nestin	3580000	3500000	3530000	1820000	1690000	2110000	3320000	3740000	3530000	4530000	4310000	3760000	1320000	1340000	1180000	1520000	1430000	1490000	977917	1030000	714986	1060000	710378	1040000
P48723	P48723	HSP13_HUMAN	HSPA13	Heat shock 70 kDa protein 13	110753	119266		155036	157385	125664				81470.5		89933	502339	447349	429646	471809	412979	393451	318018	357950	267415	346187	341065	292350
P48729	P48729;Q8N752	KC1A_HUMAN	CSNK1A1	Casein kinase I isoform alpha			158306	471872	522704	520141						296253	554564	576626	538225	540923	426966	536795	343136	417205	295426	329885	278221	279076
P48735	P48735	IDHP_HUMAN	IDH2	Isocitrate dehydrogenase [NADP], mitochondrial		302557		880949	734359	743849			88026.8		127686		1270000	1250000	1170000	1340000	1140000	1150000	863811	1040000	796013	838863	688109	737373
P48739	P48739	PIPNB_HUMAN	PITPNB	Phosphatidylinositol transfer protein beta isoform	2210000	2410000	2040000	3380000	3270000	2870000	1900000	2710000	2200000	1630000	1900000	1730000	3280000	3390000	4110000	3580000	3810000	3880000	4240000	3970000	3940000	4080000	4000000	4100000
P48960	P48960	AGRE5_HUMAN	ADGRE5	Adhesion G protein-coupled receptor E5			203562	299280	184448	244009		432023	217784	203953	251150	175579	74610.3		29919	118247	229759		113500	175187	86017.3
P49005	P49005	DPOD2_HUMAN	POLD2	DNA polymerase delta subunit 2	444906	529382	420116	576958	453200	657178	562461	348118	340378		432332	430375	1040000	833968	817505	939911	866251	893788	623767	770098	677521	636331	542803	567207
P49006	P49006	MRP_HUMAN	MARCKSL1	MARCKS-related protein	11500000	11500000	11500000	36400000	42100000	47200000	17000000	16800000	17000000	13600000	14400000	15100000	13800000	11200000	14700000	7480000	10000000	8290000	26700000	22400000	26700000	19700000	20500000	20400000
P49023	P49023	PAXI_HUMAN	PXN	Paxillin	485458	449037	465367	534896	355910	499760	362745		387737	452355	358780	639676	960401	952313	1070000	769204	1050000	901120	1690000	1620000	1630000	1640000	1800000	1630000
P49069	P49069	CAMLG_HUMAN	CAMLG	Guided entry of tail-anchored proteins factor CAMLG					81794.1	149291							95893.8	73568.7	76391.6	104162	110264	91886.1	76170.7	98944.7	78206.5		76374.1	81991.6
P49137;Q16644	Q16644;P49137	MAPK2_HUMAN;MAPK3_HUMAN	MAPKAPK2;MAPKAPK3	MAP kinase-activated protein kinase 2				163747	119743	140532							265988	211815	163203	241394	141666	206385		151970		105179		49551.2
P49189	P49189	AL9A1_HUMAN	ALDH9A1	4-trimethylaminobutyraldehyde dehydrogenase	1460000	1750000	1410000	2730000	2260000	2420000	783215	1390000	970271	1100000	981351	648053	4040000	4110000	3960000	4500000	4240000	4530000	3300000	3650000	3470000	3260000	3010000	3040000
P49207	P49207	RL34_HUMAN	RPL34	Large ribosomal subunit protein eL34				3500000	3900000	3890000							14000000	14900000	13200000	9930000	8870000	9980000	10600000	10700000	9900000	11800000	10800000	10300000
P49247	P49247	RPIA_HUMAN	RPIA	Ribose-5-phosphate isomerase	9090000	9160000	10700000	9760000	10400000	9400000	12100000	8580000	11300000	10100000	11100000	11200000	2780000	2210000	2590000	2060000	2500000	2480000	3340000	3230000	3430000	3250000	3300000	2890000
P49257	P49257	LMAN1_HUMAN	LMAN1	Protein ERGIC-53			277367	2810000	2730000	2690000					229121		4300000	4020000	4200000	4270000	4380000	4160000	4030000	4170000	3820000	3890000	3420000	4050000
P49321	P49321	NASP_HUMAN	NASP	Nuclear autoantigenic sperm protein	29300000	29800000	30900000	42900000	44500000	44400000	26800000	25400000	25700000	26600000	25300000	21200000	26400000	25800000	28000000	22400000	28700000	26000000	39800000	38500000	40600000	39000000	41200000	40200000
P49327	P49327	FAS_HUMAN	FASN	Fatty acid synthase	1800000	1830000	1680000	5920000	5440000	5270000	1680000	1620000	1460000	1150000	1410000	1440000	8710000	9430000	8500000	12100000	10600000	11600000	5670000	6820000	6220000	4950000	4210000	4280000
P49354	P49354	FNTA_HUMAN	FNTA	Protein farnesyltransferase/geranylgeranyltransferase type-1 subunit alpha	1030000	1280000	1250000	1690000	1570000	1470000	852741	1240000	1230000	897774	753321	891126	1590000	1330000	1490000	1350000	1350000	1330000	1770000	1660000	1720000	1600000	1630000	1780000
P49366	P49366	DHYS_HUMAN	DHPS	Deoxyhypusine synthase	809685	841102	890413	946252	1130000	1150000	972338	1010000	876775	670057	994430		1440000	1240000	1210000	931231	1020000	1060000	1360000	1320000	1270000	1300000	1390000	1450000
P49368	P49368	TCPG_HUMAN	CCT3	T-complex protein 1 subunit gamma	6260000	6540000	6590000	18800000	18700000	17600000	5740000	6350000	5960000	6440000	5870000	6170000	31500000	29000000	32100000	27300000	29600000	29200000	34900000	35200000	35700000	35700000	34600000	34800000
P49406	P49406	RM19_HUMAN	MRPL19	Large ribosomal subunit protein bL19m													556962	613548	586484	641653	502318	516739		440139	452482	316998	560714	387041
P49407	P49407	ARRB1_HUMAN	ARRB1	Beta-arrestin-1	1090000	1200000	1040000	1070000	827069	840737	1080000	1500000	1180000	963331	928892	889168	603139	540768	617149	467491	526944	492067	627017	650926	639029	642126	599920	685970
P49411	P49411	EFTU_HUMAN	TUFM	Elongation factor Tu, mitochondrial	2530000	2560000	2170000	5700000	5500000	5220000	2180000	1980000	2060000	1580000	1820000	2070000	8830000	8810000	8240000	9200000	8150000	8940000	6050000	7030000	6430000	5480000	4930000	5100000
P49419	P49419	AL7A1_HUMAN	ALDH7A1	Alpha-aminoadipic semialdehyde dehydrogenase	981897	762017	838495	1730000	1500000	1230000				371772	610780	1040000	2210000	2560000	2430000	2800000	2740000	2720000	2030000	2220000	2010000	1860000	1600000	1680000
P49427	P49427	UB2R1_HUMAN	CDC34	Ubiquitin-conjugating enzyme E2 R1						391465							1000000	763781	661301	998517	876006	824144	734898		724365
P49454	P49454	CENPF_HUMAN	CENPF	Centromere protein F	504889	451876	424076	218811	283623	277986	412820	286206	359492	521316	466134	423752		19521.7		55101.9		22078.1
P49458	P49458	SRP09_HUMAN	SRP9	Signal recognition particle 9 kDa protein	6840000	6560000	7450000	6670000	8010000	7480000	5730000	7480000	7760000	11500000	8640000	11200000	5710000	6700000	7880000	6850000	7860000	7150000	7140000	6860000	6650000	8750000	8310000	7790000
P49459	P49459	UBE2A_HUMAN	UBE2A	Ubiquitin-conjugating enzyme E2 A	1660000	1560000	1610000		1190000		2840000		1590000	2600000	3750000	2120000				943530	1290000		1070000	1140000	1290000	1180000	1110000	916733
P49585	P49585;Q9Y5K3	PCY1A_HUMAN	PCYT1A	Choline-phosphate cytidylyltransferase A				781085	715870	872339		471532	382971	683263	583592		559157	519915	570964	659094	614237	663772	588789	552719	470018	491195	480763	539516
P49588	P49588	SYAC_HUMAN	AARS1	Alanine--tRNA ligase, cytoplasmic	813626	752827	815943	2040000	1830000	1900000	678096	432749	800174	629538	574538	696491	3220000	3260000	3150000	3760000	3700000	3580000	2520000	2910000	2710000	2470000	2380000	2240000
P49589	P49589	SYCC_HUMAN	CARS1	Cysteine--tRNA ligase, cytoplasmic	388750			891696	801299	643372			437934			833885	961019	999363	932059	1020000	924026	932556	685407	800342	682944	707568	591583	528655
P49590	P49590	SYHM_HUMAN	HARS2	Histidine--tRNA ligase, mitochondrial	292280	273754		287204			296521		305786			458137	1290000	1180000	1220000	863623	951119	829241	1420000	1460000	1490000	1490000	1530000	1420000
P49591	P49591	SYSC_HUMAN	SARS1	Serine--tRNA ligase, cytoplasmic	785596	727815	870316	2560000	2270000	1950000	532304	429279	997450	778877	791626	624070	4670000	4510000	4910000	3580000	3680000	3740000	5980000	5660000	5720000	4970000	4680000	5040000
P49593	P49593	PPM1F_HUMAN	PPM1F	Protein phosphatase 1F		200228		481085	519015	425740	535124						1060000	1000000	878315	1020000	1110000	998271	809225	921449	912377	827394	754551	793231
P49642	P49642	PRI1_HUMAN	PRIM1	DNA primase small subunit				356983	220909	416458			99182.4				523926	481709	474480	482024	351544	503376	351086	239344	174400	245520	302065	283445
P49643	P49643	PRI2_HUMAN	PRIM2	DNA primase large subunit				456529	338574	511985							605990	594016	529799	596257	449497	556710	389895	402056	337769	310057	310376	297441
P49720	P49720	PSB3_HUMAN	PSMB3	Proteasome subunit beta type-3	11700000	12100000	13500000	17400000	18700000	17300000	11200000	10300000	10700000	10700000	10800000	12000000	10200000	9130000	10400000	7310000	9620000	7770000	13400000	15900000	15200000	16900000	14700000	15300000
P49721	P49721	PSB2_HUMAN	PSMB2	Proteasome subunit beta type-2	25100000	26200000	24900000	27800000	29300000	33300000	23900000	20200000	21900000	21100000	23800000	24400000	17900000	16300000	16900000	15300000	20400000	17400000	28400000	28100000	28600000	32800000	33100000	31500000
P49736	P49736	MCM2_HUMAN	MCM2	DNA replication licensing factor MCM2	5490000	5870000	5530000	8990000	8900000	7970000	5380000	5930000	4890000	4730000	5440000	5900000	12300000	12600000	12400000	14400000	14400000	15000000	9940000	11000000	10800000	9650000	8220000	9060000
P49748	P49748	ACADV_HUMAN	ACADVL	Very long-chain specific acyl-CoA dehydrogenase, mitochondrial	2050000	2100000	2000000	1880000	1870000	1970000	2210000	2470000	2230000	1940000	2170000	2080000	1220000	1170000	1180000	1050000	1030000	1030000	1220000	1040000	1090000	1220000	1130000	1280000
P49750	P49750	YLPM1_HUMAN	YLPM1	YLP motif-containing protein 1	205731		180077	291581				643754	158148	207436		209774	273893	189989	196146	235478	213785	291600		78342.3
P49755	P49755	TMEDA_HUMAN	TMED10	Transmembrane emp24 domain-containing protein 10	949439	824483	852891	1690000	1540000	1360000	916179		614221		536195	912472	3680000	4100000	4070000	4180000	4500000	4210000	2740000	2870000	2810000	2880000	2390000	2730000
P49756	P49756	RBM25_HUMAN	RBM25	RNA-binding protein 25	1370000	1320000	1320000	1300000	1140000	1180000	1160000	1250000	1160000	1630000	1460000	889443	1280000	1200000	1080000	1560000	1180000	1260000	519628	670609	447372	738461	615983	611641
P49768	P49768;P49810	PSN1_HUMAN	PSEN1	Presenilin-1				1700000	2580000	2200000							2090000	1940000	2080000	1670000	1780000	1830000	2290000	2490000	2380000	2560000	2520000	3270000
P49770	P49770	EI2BB_HUMAN	EIF2B2	Translation initiation factor eIF2B subunit beta	430559			1020000	852324	641189			526146		446076	503287	1730000	1760000	2010000	1750000	1650000	1820000	1460000	1400000	1550000	1480000	1520000	1600000
P49773	P49773	HINT1_HUMAN	HINT1	Adenosine 5'-monophosphoramidase HINT1	785765	744086	786834	898835	1150000	1230000	1090000	507039	876549	1350000	771780	871562	1290000	1490000	1340000	1800000	2710000	1900000	2800000	2260000	2270000	2950000	2980000	4150000
P49789	P49789	FHIT_HUMAN	FHIT	Bis(5'-adenosyl)-triphosphatase	661402	601716	494525	578633	680052	643554	537535		641246	506546	545712	613601		263146	243908	248883	371767	295952	479388	415521	356472	602552	580938	514249
P49790	P49790	NU153_HUMAN	NUP153	Nuclear pore complex protein Nup153	1010000	969491	948129	596280	749034	851854	520417	1240000	822918	1160000	949334	741621	494845	365938	480847	351415	376528	451929	473708	455307	546284	495453	542943	594955
P49792	P49792	RBP2_HUMAN	RANBP2	E3 SUMO-protein ligase RanBP2	2430000	2380000	2320000	1270000	1160000	1120000	1500000	1660000	1930000	2030000	1610000	1880000	1310000	1350000	1310000	1250000	1190000	1200000	1220000	1270000	1150000	1230000	1150000	1090000
P49821	P49821	NDUV1_HUMAN	NDUFV1	NADH dehydrogenase [ubiquinone] flavoprotein 1, mitochondrial	1950000	1680000	1740000	1130000	937046	636896	1350000	1430000	1140000	953557	1620000	1400000	971815	1040000	1030000	1120000	981710	992632	703865	819588	667184	739652	625280	696280
P49840	P49840;P49841	GSK3A_HUMAN	GSK3A	Glycogen synthase kinase-3 alpha	467431	467637	411313	939964	633498	644582		469952	236224		292241		670115	647470	655273	576203	446235	504900	502518	563259	578964	354748	326657	339227
P49902	P49902	5NTC_HUMAN	NT5C2	Cytosolic purine 5'-nucleotidase	1060000	1000000	938242	1690000	1490000	1330000	691054	459393	856761	466943	655720	618033	1060000	954314	1300000	870955	968220	958364	1830000	1740000	1750000	1280000	1230000	1290000
P49903	P49903	SPS1_HUMAN	SEPHS1	Selenide, water dikinase 1	13200000	13400000	13500000	6600000	7230000	8050000	30100000	10300000	18300000	21100000	31700000	22200000	1190000	1250000	1060000	1970000	2550000	1970000	2220000	2330000	2150000	2810000	2410000	2480000
P49915	P49915	GUAA_HUMAN	GMPS	GMP synthase [glutamine-hydrolyzing]	1670000	1530000	1670000	3280000	2800000	2570000	1160000	1040000	997287	905856	1440000	1210000	3940000	4170000	3950000	4890000	4590000	4840000	3290000	3600000	3240000	2890000	2530000	2610000
P49959	P49959	MRE11_HUMAN	MRE11	Double-strand break repair protein MRE11	711748	679111	629215	736738	696965	902816	645317	327105	690439	857481	765536	701405	901290	791879	818468	739485	751933	747603	786926	781928	633560	898445	1100000	773060
P50213	P50213	IDH3A_HUMAN	IDH3A	Isocitrate dehydrogenase [NAD] subunit alpha, mitochondrial	634376	554693	615675	1400000	1180000	1090000	400871		396125	1150000	433310	452317	2330000	2770000	2860000	3110000	3130000	3280000	2360000	2450000	2320000	2580000	2280000	1950000
P50225	P50225;P50226;P0DMM9;P0DMN0	ST1A1_HUMAN	SULT1A1	Sulfotransferase 1A1				215015		261133		146367					570164	584021	478761	669926	604468	585739	433563	459585	283513	343808	370066	436763
P50336	P50336	PPOX_HUMAN	PPOX	Protoporphyrinogen oxidase														207875	160437	213005	188268	202093		187122		159874
P50395	P50395	GDIB_HUMAN	GDI2	Rab GDP dissociation inhibitor beta	4280000	4480000	4480000	8380000	8050000	7760000	3410000	4300000	4090000	4430000	4200000	4020000	9470000	10300000	10100000	12000000	11400000	11800000	8050000	8830000	8280000	7160000	6290000	6700000
P50402	P50402	EMD_HUMAN	EMD	Emerin	3310000	3890000	3510000	1780000	1670000	1270000	2710000	3220000	2680000	3110000	2800000	3840000	2540000	2760000	2690000	3080000	3310000	3530000	2760000	2410000	2480000	3050000	2890000	2970000
P50416	P50416	CPT1A_HUMAN	CPT1A	Carnitine O-palmitoyltransferase 1, liver isoform													329031	295413	292702	398092	296635	330767		228362	183983		214432	203443
P50453	P50452;P50453	SPB9_HUMAN	SERPINB9	Serpin B9													554817	388793		410633	414230	398127	329799	420825	524851	502607	406822	458439
P50454	P50454	SERPH_HUMAN	SERPINH1	Serpin H1	1710000	1850000	1440000	1870000	1640000	1780000	1900000	1870000	1860000	1650000	1800000	1810000	1560000	1360000	1230000	1400000	1200000	1200000	1140000	1420000	1270000	1030000	847890	859366
P50502	P50502;Q8NFI4	F10A1_HUMAN	ST13	Hsc70-interacting protein	12700000	12400000	14200000	22200000	24200000	23900000	8520000	9250000	11800000	17500000	11000000	12400000	29200000	26900000	32600000	22900000	31900000	29100000	39900000	38100000	41100000	47500000	48800000	45000000
P50542	P50542	PEX5_HUMAN	PEX5	Peroxisomal targeting signal 1 receptor				785320	865452								979382	1010000	988603	1060000	1160000	1070000	1200000	1220000	1050000	1350000	1200000	1160000
P50552	P50552	VASP_HUMAN	VASP	Vasodilator-stimulated phosphoprotein	550660	615726	485691	500074	526057	396274	849072	1550000	1110000	676571	743117	761229	219520	210743	175774	215017	214484	112802	109350	175290	140795	125016	175620	160951
P50570	Q9UQ16;P50570	DYN2_HUMAN	DNM2	Dynamin-2	922698	939533	889533	1490000	1320000	1290000	744493	941570	922368	880312	882138	983533	238624	247916	290581	432124								710767
P50579	P50579	MAP2_HUMAN	METAP2	Methionine aminopeptidase 2	6150000	5800000	6680000	6930000	7510000	7550000	8520000	8830000	7450000	7450000	8030000	6120000	1710000	1680000	1880000	1260000	1370000	1320000	2690000	2420000	2440000	2310000	2350000	2420000
P50583	P50583	AP4A_HUMAN	NUDT2	Bis(5'-nucleosyl)-tetraphosphatase [asymmetrical]				236826									398464	383566	306785	426817	381808	422232	279132	291536	177730	326557	216994	271117
P50613	P50613	CDK7_HUMAN	CDK7	Cyclin-dependent kinase 7	1040000	977139	923292	748059	740505	765495	987093	876652	858582	714136	820176	789906	658111	569324	469513	645692	429848	629707	625635	651567	555667	646450	489117	499271
P50748	P50748	KNTC1_HUMAN	KNTC1	Kinetochore-associated protein 1													456512	145034	59640.7	204881	115935	139110
P50750	P50750	CDK9_HUMAN	CDK9	Cyclin-dependent kinase 9				455132	229574				200378	265953			676435	714862	625643	708226	525518	493371	334575	438215	220987	403033		449656
P50851	P50851	LRBA_HUMAN	LRBA	Lipopolysaccharide-responsive and beige-like anchor protein					194927								1770000	1360000	1760000	1440000	1400000	1580000	1470000	1540000	1610000	1340000	1540000	1270000
P50895	P50895	BCAM_HUMAN	BCAM	Basal cell adhesion molecule	1780000	1580000	1720000	1910000	1660000	1700000	825682	1770000	1480000	1430000	1320000	1310000	1140000	928528	920027	715752	728515	783624	1410000	984725	1010000	968294	976615	991676
P50897	P50897	PPT1_HUMAN	PPT1	Palmitoyl-protein thioesterase 1				1240000	1100000	1040000							1350000	1220000	1270000	1370000	1380000	1520000	1160000	1170000	1100000	1070000	1080000	984749
P50914	P50914	RL14_HUMAN	RPL14	Large ribosomal subunit protein eL14	917197	785354	768431	6140000	5580000	5390000				608210	616893		30400000	34300000	27500000	20500000	16200000	16300000	22000000	23800000	22300000	23300000	20900000	18000000
P50990	P50990	TCPQ_HUMAN	CCT8	T-complex protein 1 subunit theta	13700000	13700000	13700000	23700000	24500000	24500000	13500000	12800000	13600000	13100000	13400000	13400000	43400000	42000000	45400000	35300000	41000000	39600000	53900000	51900000	54300000	52000000	52500000	54900000
P50991	P50991	TCPD_HUMAN	CCT4	T-complex protein 1 subunit delta	5880000	6120000	5770000	15500000	14700000	14600000	6320000	5790000	5900000	5320000	5700000	6030000	19600000	20500000	19700000	19600000	20800000	20100000	19800000	21000000	21000000	21500000	20600000	20700000
P50995	P50995	ANX11_HUMAN	ANXA11	Annexin A11	790760	703623	877452	1110000	973561	1060000	846626		687339	1240000	614254	601890	1380000	1330000	1270000	1510000	1430000	1520000	1150000	1040000	1060000	919111	798873	813386
P51003	P51003;Q9NRJ5	PAPOA_HUMAN	PAPOLA	Poly(A) polymerase alpha	1150000	1250000	1290000	1530000	1220000	1350000	1110000	1110000	1220000	896265	941568	1070000	1970000	1880000	1720000	1810000	1600000	1850000	1560000	1480000	1420000	1390000	1000000	1310000
P51114	P51114	FXR1_HUMAN	FXR1	RNA-binding protein FXR1			511690	682215	557580	703655							496490	571336	550537	518164	453503	468543	443079	459402	362250	442630	479222	320265
P51116	P51116	FXR2_HUMAN	FXR2	RNA-binding protein FXR2				593620	607808	1080000					390236		1580000	1460000	1340000	1310000	1120000	1180000	802779	729068	666600	793537	803040	996875
P51148	P20339;P61020;P51148	RAB5C_HUMAN	RAB5C	Ras-related protein Rab-5C	2100000	2040000	1900000	3840000	3640000	3420000	1880000	1990000	2360000	1500000	2130000	1650000	3900000	4170000	4400000	4210000	4400000	4500000	4310000	4690000	4650000	4160000	3950000	4100000
P51149	P51149	RAB7A_HUMAN	RAB7A	Ras-related protein Rab-7a	2690000	2360000	2620000	3690000	4100000	4130000	2210000	2180000	2020000	2000000	1890000	1830000	5570000	5220000	5870000	5030000	5640000	5390000	6520000	6340000	6700000	6340000	6740000	6820000
P51151	P51151;Q9NP90	RAB9A_HUMAN	RAB9A	Ras-related protein Rab-9A				822411	708585	780504							1220000	1350000	1360000	1340000	1320000	1400000	1100000	1090000	1070000	1060000	990048	931235
P51153	P51153	RAB13_HUMAN	RAB13	Ras-related protein Rab-13	788755			1120000	1170000	1180000				757319	867900	736926	921199	850142	836810	879995	942134	912967	658794	732689	677572	734424	653447	643866
P51398	P51398	RT29_HUMAN	DAP3	Small ribosomal subunit protein mS29	563715		533050	421507	267801	349745	499641		858885				1230000	1140000	1040000	1160000	1040000	1050000	746749	935767	764965	782290	654016	806272
P51452	P51452	DUS3_HUMAN	DUSP3	Dual specificity protein phosphatase 3	744413	723186	822962	577153	486877	456132	714476	796672	746703	752302	818576	663572	569933	674273	529368	754460	605974	653369	448582	469777	480207			348631
P51513;Q9UNW9	Q9UNW9;P51513	NOVA1_HUMAN;NOVA2_HUMAN	NOVA1;NOVA2	RNA-binding protein Nova-1	270789	253813	260068		119204		451810		181044	331777	360222	329912		152388									193767
P51553	P51553	IDH3G_HUMAN	IDH3G	Isocitrate dehydrogenase [NAD] subunit gamma, mitochondrial													480816	452173	474317	460335	433721	453680	431405	365977	354200	400400	325343	278185
P51570	P51570	GALK1_HUMAN	GALK1	Galactokinase				1020000	860369	779425			576728			858396	1190000	1210000	1120000	1380000	1220000	1380000	778526	979055	823291	914486	741831	716088
P51571	P51571	SSRD_HUMAN	SSR4	Translocon-associated protein subunit delta	972854	1010000	1040000	2120000	1840000	1690000	1670000	1610000	2050000	2130000	1690000	2140000	3300000	3670000	3740000	4290000	4160000	3990000	2700000	3610000	3300000	3450000	2830000	2820000
P51572	P51572	BAP31_HUMAN	BCAP31	B-cell receptor-associated protein 31	26300000	26200000	26400000	36100000	41100000	37900000	26700000	21800000	22900000	23500000	26500000	23400000	17800000	16900000	23400000	12600000	16400000	15300000	32800000	32400000	31700000	35500000	37600000	35400000
P51580	P51580	TPMT_HUMAN	TPMT	Thiopurine S-methyltransferase				656752	584193	616743					407833		734070	751988	563865	707749	810761	828552	651366	609630	564459	534178	524591	473152
P51608	P51608	MECP2_HUMAN	MECP2	Methyl-CpG-binding protein 2	409449	315318	360368				383431	293487	387305	241566	435374	394568
P51610	P51610	HCFC1_HUMAN	HCFC1	Host cell factor 1	25000000	24400000	25600000	9360000	9730000	9600000	25500000	23200000	29400000	26500000	27100000	29500000	1050000	1120000	801275	942844	809053	808727	703495	797875	770998	675393	603556	608060
P51636	P51636	CAV2_HUMAN	CAV2	Caveolin-2			172020	215246	101852
P51648	P51648	AL3A2_HUMAN	ALDH3A2	Aldehyde dehydrogenase family 3 member A2	370307		366861	599592	462793	476427	150184		313608		319985		776414	734195	651102	632471	579689	628374	604923	570341	596498	552796	561648	630859
P51649	P51649	SSDH_HUMAN	ALDH5A1	Succinate-semialdehyde dehydrogenase, mitochondrial				472558	482187	464623							715835	615898	625522	611314	546418	592247	514868	554647	474373	519892	511013	386580
P51659	P51659	DHB4_HUMAN	HSD17B4	Peroxisomal multifunctional enzyme type 2	2180000	2000000	2200000	2520000	2400000	2540000	2530000	2820000	2270000	2640000	2480000	2710000	2050000	1900000	1760000	1770000	1590000	1630000	1350000	1510000	1400000	1490000	1340000	1400000
P51665	P51665	PSMD7_HUMAN	PSMD7	26S proteasome non-ATPase regulatory subunit 7	1390000	975459	1080000	2670000	2090000	2210000	1300000	1410000	1050000	1260000	1090000	1480000	3810000	4190000	3980000	4580000	4790000	3960000	3490000	4180000	3750000	3270000	3190000	3100000
P51687	P51687	SUOX_HUMAN	SUOX	Sulfite oxidase, mitochondrial	987871		856912	1090000	1080000	1280000		669118	572522	553773	423677	601308	1150000	1350000	1510000	997172	1170000	1190000	1630000	1480000	1550000	1670000	1560000	1750000
P51690	P51690	ARSL_HUMAN	ARSL	Arylsulfatase L							501195							175752	131710		156605	163653	271495	355993	174616	261562	218281	170231
P51784	P51784	UBP11_HUMAN	USP11	Ubiquitin carboxyl-terminal hydrolase 11				369618	298371	243634							636909	530968	505738	648870	568464	731933	448972	515404	389449	444422	406484	396077
P51798	P51798	CLCN7_HUMAN	CLCN7	H(+)/Cl(-) exchange transporter 7				586632	552595	498559							261926	301567	232440		377279	190457	247785	664369	460714	548156	569676	659076
P51808	P51808	DYLT3_HUMAN	DYNLT3	Dynein light chain Tctex-type 3	485857	622428	418297	283045	263054		315649	173577		367253
P51809	P51809	VAMP7_HUMAN	VAMP7	Vesicle-associated membrane protein 7	637255	861957	657290	1150000	1110000	1130000	744648	441681	613713	547012	635434	513557	543852	560514	394046	586281	523039	551895	485889	433404	425706	428113	359259	496084
P51812	P51812	KS6A3_HUMAN	RPS6KA3	Ribosomal protein S6 kinase alpha-3				813354	667553	355729							869428	843699	753079	952372	878983	913544	664435	695914	603271	580819	519878	503482
P51858	P51858	HDGF_HUMAN	HDGF	Hepatoma-derived growth factor	4390000	3750000	3830000	7410000	8370000	8110000	4980000	5310000	5600000	6660000	5350000	4880000	4020000	3880000	4740000	3070000	4020000	3890000	8130000	7220000	8010000	6440000	6810000	5440000
P51946	P51946	CCNH_HUMAN	CCNH	Cyclin-H	112996			123107	111328	118213	130693		140635		90482.1	125408	116355	79920.6	90199.8	106781	80785.1	70113.4	103100	100308	34776.8		97007.8	71974
P51948	P51948	MAT1_HUMAN	MNAT1	CDK-activating kinase assembly factor MAT1		165910	168647				235781		184096	308510	232676		247043	214831	218955	158896	218664	198874	242603	286318	277882	219538	257184	263289
P51965	P51965	UB2E1_HUMAN	UBE2E1	Ubiquitin-conjugating enzyme E2 E1	1400000		1510000	1970000	2170000	1870000	1460000	2000000	1290000	1610000	1490000	1780000	1720000	1650000	1520000	2050000	1510000	1620000	1270000	1430000	1480000	1400000	1050000	1340000
P51970	P51970	NDUA8_HUMAN	NDUFA8	NADH dehydrogenase [ubiquinone] 1 alpha subcomplex subunit 8	586089	950230	754603	671211	901716	639233	841307	950578	1000000	1350000	959333	929090	1330000	1540000	1450000	1560000	1480000	1510000	1050000	1170000	1140000	1120000	1150000	1180000
P51991	P51991	ROA3_HUMAN	HNRNPA3	Heterogeneous nuclear ribonucleoprotein A3	4470000	4500000	4650000	7200000	6160000	5230000	4550000	2320000	3300000	3800000	5400000	4680000	4380000	5260000	5250000	6450000	5480000	5780000	2080000	2630000	1970000	3250000	2920000	2910000
P52209	P52209	6PGD_HUMAN	PGD	6-phosphogluconate dehydrogenase, decarboxylating	4300000	4260000	4180000	5720000	5530000	5260000	4140000	4650000	4200000	4660000	4670000	4450000	9820000	9670000	10600000	7930000	9460000	9370000	7790000	7460000	8020000	10600000	11000000	10800000
P52272	P52272	HNRPM_HUMAN	HNRNPM	Heterogeneous nuclear ribonucleoprotein M	4670000	4500000	4830000	5990000	5640000	4610000	4650000	4660000	4900000	5100000	5150000	6290000	3530000	4030000	3880000	5380000	3850000	4600000	1950000	2160000	1890000	2040000	1570000	1510000
P52292	P52292	IMA1_HUMAN	KPNA2	Importin subunit alpha-1	3350000	3350000	3330000	6380000	5910000	5990000	3280000	3230000	3580000	2850000	3540000	3340000	12100000	12600000	11700000	12500000	12100000	13500000	8150000	8400000	8410000	8020000	7860000	8080000
P52294	P52294	IMA5_HUMAN	KPNA1	Importin subunit alpha-5				666686	476020	925042	365786	631937		707232	393379		1170000	1070000	894360	1160000	1010000	1090000	573321	692401	606065	648289	547848	648648
P52298	P52298	NCBP2_HUMAN	NCBP2	Nuclear cap-binding protein subunit 2	496880	456846	476192	292427	1230000	531548	257870		104312				211501	231609	295971	356999	366823	396952	207162	296623	223830	259062	279047	216469
P52306	P52306	GDS1_HUMAN	RAP1GDS1	Rap1 GTPase-GDP dissociation stimulator 1	807964	709662	637190	1060000	1030000	1020000	560971	850538	646388	735603	749297	792324	1320000	1420000	1410000	1410000	1480000	1420000	1390000	1490000	1370000	1400000	1380000	1370000
P52434	P52434	RPAB3_HUMAN	POLR2H	DNA-directed RNA polymerases I, II, and III subunit RPABC3	2370000	2490000	2450000	1760000	1840000	1600000	2340000	2110000	2150000	2280000	2260000	2040000	1660000	1680000	1780000	1690000	2080000	1970000	1540000	1670000	1480000	1910000	1760000	1500000
P52565	P52565	GDIR1_HUMAN	ARHGDIA	Rho GDP-dissociation inhibitor 1	8790000	8450000	9320000	8830000	9020000	8840000	7570000	7710000	8670000	8030000	8060000	7680000	7750000	8150000	8290000	7870000	8380000	8310000	8150000	8090000	8590000	7560000	7780000	7540000
P52594	P52594	AGFG1_HUMAN	AGFG1	Arf-GAP domain and FG repeat-containing protein 1	2280000	2430000	2610000	1290000	973595	921419	2300000	3290000	3110000	2800000	2380000	2610000	653148	685019	485831	622337	618191	450367	559389	399607	460316	535578	351139	459099
P52597	P52597	HNRPF_HUMAN	HNRNPF	Heterogeneous nuclear ribonucleoprotein F	2690000	3050000	2780000	5080000	4410000	4530000	2760000	2820000	2400000	3030000	2890000	3020000	12800000	13400000	15400000	13400000	15300000	15300000	10600000	10300000	9900000	13300000	14000000	12400000
P52655	P52655	TF2AA_HUMAN	GTF2A1	Transcription initiation factor IIA subunit 1	952059	949687	563059	357395	356525	476923	1430000	377055	825874	1500000	1510000	1200000				597082	1130000	922200		912566		1080000	526734	535783
P52657	P52657	T2AG_HUMAN	GTF2A2	Transcription initiation factor IIA subunit 2	2100000	2540000	2360000	2540000	2960000	3300000	4150000	2120000	2290000	2010000	3820000	3190000	2630000	2370000	2830000	1880000	2360000	1850000	3720000	3920000	3780000	3150000	3800000	3820000
P52701	P52701	MSH6_HUMAN	MSH6	DNA mismatch repair protein Msh6	375268			653634	606850	640352				320407	322981		518503	503361	561192	586682	551145	567883	293309	583581	428384	338705
P52732	P52732	KIF11_HUMAN	KIF11	Kinesin-like protein KIF11	2350000	2410000	2220000	2100000	1860000	1800000	2510000	2060000	2720000	2280000	2850000	2710000	1500000	1490000	1300000	1640000	1310000	1480000	1930000	1330000	1270000	982442	1780000	1010000
P52735	P52735	VAV2_HUMAN	VAV2	Guanine nucleotide exchange factor VAV2	1470000	1530000	1550000	2020000	1630000	1210000	1790000	1570000	1520000	1130000	1840000					117347
P52739	P52739	ZN131_HUMAN	ZNF131	Zinc finger protein 131		129076	77029.1				170490		169325	189807	158901	234432
P52758	P52758	RIDA_HUMAN	RIDA	2-iminobutanoate/2-iminopropanoate deaminase	8320000	8220000	8840000	6550000	7300000	7120000	7690000	7480000	7400000	6100000	7760000	7110000	2970000	2200000	2430000	2370000	3200000	2820000	5240000	4750000	4680000	5310000	5340000	5310000
P52788	P52788	SPSY_HUMAN	SMS	Spermine synthase	1580000	1880000	2060000	4260000	4250000	3310000	2920000	1600000	1810000	1590000	1590000	2270000	3880000	3430000	4120000	3100000	3540000	3130000	5050000	5610000	5610000	5780000	4820000	5190000
P52789	P52789	HXK2_HUMAN	HK2	Hexokinase-2	863387	1000000	827673	901189	710960	764083	402901		269836	654075	678916	791618	1420000	1340000	1260000	1580000	1430000	1560000	1000000	1050000	912083	956336	815906	850365
P52815	P52815	RM12_HUMAN	MRPL12	Large ribosomal subunit protein bL12m	5770000	5630000	5090000	1330000	1450000	1970000	8310000	3380000	4300000	5140000	9830000	5920000	548091	435618	357302	502533	495002	535042	992933	706994	661894	749787	631223	1140000
P52888	P52888	THOP1_HUMAN	THOP1	Thimet oligopeptidase	4110000	4190000	4210000	4930000	5090000	5110000	3720000	3280000	3240000	3470000	3570000	3730000	3310000	3000000	3500000	2610000	3130000	2930000	4400000	4220000	4340000	4240000	4330000	4410000
P52907	P52907	CAZA1_HUMAN	CAPZA1	F-actin-capping protein subunit alpha-1	6540000	6600000	6530000	10200000	10200000	9950000	6900000	7180000	8310000	7690000	7970000	5980000	10800000	10700000	11400000	8270000	9710000	9010000	12600000	12200000	13000000	12400000	12600000	12600000
P52926	P52926	HMGA2_HUMAN	HMGA2	High mobility group protein HMGI-C	808050	844912	891778	267982	215323	374509	930570	1120000	876828	537881	588722	665270		283895	422597	737788	294236	373657		345073			395230	539694
P52943	P52943	CRIP2_HUMAN	CRIP2	Cysteine-rich protein 2	1890000	1840000	2020000	750703	963186	999437	2210000	2370000	2080000	2780000	2010000	1910000	170434		156577	105818			181160		169776	212438	226123	227296
P52948	P52948	NUP98_HUMAN	NUP98	Nuclear pore complex protein Nup98-Nup96					295015								497494	451546	430898	459615	409786	400370		303656
P53004	P53004	BIEA_HUMAN	BLVRA	Biliverdin reductase A	522024	434998	447124	1200000	1080000	1050000	343328			485907		370543	1550000	1670000	1580000	1720000	1630000	1590000	1130000	1260000	1150000	1000000	980637	1090000
P53007	P53007	TXTP_HUMAN	SLC25A1	Tricarboxylate transport protein, mitochondrial	562811	876340		1130000	889761	831530						765150	816163	781871	699335	828868	742692	713468	439611	567339	402580	535540	385890	449505
P53041	P53041	PPP5_HUMAN	PPP5C	Serine/threonine-protein phosphatase 5	2480000	2590000	2710000	2650000	2780000	2570000	2070000	2700000	2570000	2750000	2220000	2050000	1640000	1620000	1600000	1580000	1630000	1640000	1610000	1530000	1500000	1440000	1360000	1450000
P53350	P53350	PLK1_HUMAN	PLK1	Serine/threonine-protein kinase PLK1				481944	413293	459830		399702	1010000	252569			468927	608281	538272	467984	398483	460512	355926	376156	361184	355659	318242	355433
P53365	P53365	ARFP2_HUMAN	ARFIP2	Arfaptin-2	1030000	1040000	942440	1100000	897868	902189	1010000	1150000	846291	1260000	926069	1030000	928125	919133	796132	1030000	1030000	1110000	825039	889152	924994	793054	769567	804796
P53367	P53367	ARFP1_HUMAN	ARFIP1	Arfaptin-1	1170000	1040000	996544	815354	755645	718708	1030000	1020000	984807	783041	899054	987191	1100000	1070000	975009	1100000	1060000	1000000	832002	1060000	923412	918506	799805	783323
P53384	P53384	NUBP1_HUMAN	NUBP1	Cytosolic Fe-S cluster assembly factor NUBP1	982509	955379	1040000	799074	915238	892032	849205	907281	919440	840620	880176	745761	724145	724672	824763	868494	948632	923100	645638	645154	688946	640963	632085	623863
P53396	P53396	ACLY_HUMAN	ACLY	ATP-citrate synthase	2410000	2290000	2420000	6030000	5530000	5160000	2020000	1910000	2140000	1710000	1900000	2390000	6770000	7200000	6660000	8520000	7630000	7640000	5080000	5910000	5430000	4340000	3670000	3820000
P53539	P53539	FOSB_HUMAN	FOSB	Protein FosB	857594	767262	1000000	659347	734671	916619	895103	778315	648217	965712	756688							123642					166667
P53582	P53582	MAP11_HUMAN	METAP1	Methionine aminopeptidase 1	315406	2220000		1150000	615777	786973	2580000		326806	621168	722396		1550000	1460000	1490000	1330000	1340000	1350000	1450000	1520000	1390000	1490000	1450000	1590000
P53597	P53597	SUCA_HUMAN	SUCLG1	Succinate--CoA ligase [ADP/GDP-forming] subunit alpha, mitochondrial	809532	750213		1290000	1080000	1040000							1330000	1710000	1640000	1670000	1290000	1500000	1050000	1230000	983028	868055	736737	694145
P53602	P53602	MVD1_HUMAN	MVD	Diphosphomevalonate decarboxylase	470655		462858										608754	673966	681622	679469	725322	724349	654766	487634	562905	517116	386419	509971
P53609	P53609	PGTB1_HUMAN	PGGT1B	Geranylgeranyl transferase type-1 subunit beta	1410000	1660000	1490000	1820000	1600000	1710000	1130000	1380000	851975	1090000	973695	1390000	1580000	1510000	1590000	1130000	1420000	1360000	2060000	1790000	1870000	1700000	1890000	1920000
P53611	P53611	PGTB2_HUMAN	RABGGTB	Geranylgeranyl transferase type-2 subunit beta	697558	687494	647045	1030000	994044	1150000	684626	1280000	420495	502723	495491	735867	1340000	1230000	1310000	1380000	1390000	1390000	1230000	1290000	1200000	1240000	1120000	1180000
P53618	P53618	COPB_HUMAN	COPB1	Coatomer subunit beta	1190000	1300000	1120000	3030000	2900000	2890000	1310000	1540000	1620000	989412	1410000	1270000	4070000	4360000	4190000	5000000	5120000	4960000	3920000	4590000	4270000	3640000	3480000	3300000
P53621	P53621	COPA_HUMAN	COPA	Coatomer subunit alpha	1270000	1020000	1270000	3220000	2720000	2680000	1090000	1190000	1110000	1210000	1270000	1230000	4340000	4500000	4020000	5380000	4770000	5000000	2720000	3190000	2920000	2640000	2230000	2380000
P53634	P53634	CATC_HUMAN	CTSC	Dipeptidyl peptidase 1	2020000	2340000	2000000	2200000	2130000	2030000	1810000	1290000	1280000	1870000	1620000	2170000	1600000	1510000	1580000	1230000	1410000	1540000	1870000	1690000	1430000	1930000	1890000	1700000
P53680	P53680	AP2S1_HUMAN	AP2S1	AP-2 complex subunit sigma				777519	745324	887741		579738					1250000	1120000	900996	1380000	1220000	1230000	615663	640912		627605	495545	604928
P53701	P53701	CCHL_HUMAN	HCCS	Holocytochrome c-type synthase	338348	455089	253491	391603	484685	392318	465014				372565	226054	700002	839888	891205	950748	1030000	1090000	970389	946568	931025	935584	965693	810457
P53801	P53801	PTTG_HUMAN	PTTG1IP	Pituitary tumor-transforming gene 1 protein-interacting protein	6510000	4840000	5710000	5160000	5540000	6400000	6360000	4380000	6680000	4110000	5290000	6190000	2710000	2900000	2550000	1520000	2070000	2640000	3330000	3180000	4020000	3170000	3680000	3620000
P53814	P53814	SMTN_HUMAN	SMTN	Smoothelin	1120000	1190000	1230000		321784	400170	467168	987959	819543	1040000	483013	444519	137850		101095				138112		100696		153718	167088
P53985	P53985	MOT1_HUMAN	SLC16A1	Monocarboxylate transporter 1	716235	680594		6030000	6050000	6200000	667296	827072	672981	468346	554670	394096	3340000	3400000	3300000	3840000	3380000	3630000	2280000	2410000	2130000	2240000	1980000	2280000
P53990	P53990	IST1_HUMAN	IST1	IST1 homolog	2110000	2230000	2220000	1830000	1940000	2260000	2320000	2170000	2280000	2680000	2720000	1700000	1350000	1330000	1130000	1310000	1210000	1320000	1160000	1150000	1030000	1240000	1070000	964126
P53992	P53992	SC24C_HUMAN	SEC24C	Protein transport protein Sec24C	497597	451068	414481	638507	537458	560164	351924	437135	457124	338205	394496	411808	622975	584214	522124	620151	506176	551569	341290	405830	316678	358451	283861	281480
P53999	P53999	TCP4_HUMAN	SUB1	Activated RNA polymerase II transcriptional coactivator p15	4320000	4220000	5230000	6490000	6700000	4590000	2340000	3670000	4690000	5830000	3280000	4240000	4890000	5800000	7880000	5560000	6480000	6160000	6590000	6050000	6360000	7920000	8250000	7160000
P54105	P54105	ICLN_HUMAN	CLNS1A	Methylosome subunit pICln	979806	1180000	1040000	1650000	2130000	3260000	1040000	1070000	1030000	2270000	1070000	1060000	1960000	2410000	2510000	3170000	3750000	3310000	3530000	3170000	3220000	3770000	3720000	5490000
P54136	P54136	SYRC_HUMAN	RARS1	Arginine--tRNA ligase, cytoplasmic	614653	753439	659583	2120000	1740000	1670000	419798		627195	325150	487098	597925	3960000	3970000	3510000	4660000	3750000	4270000	2150000	2630000	2440000	2270000	1960000	1820000
P54252	P54252	ATX3_HUMAN	ATXN3	Ataxin-3				464597					322191				477269	489039	563587	496478	576687	566120	611136	614236	570823	635204	625739	604057
P54289	P54289	CA2D1_HUMAN	CACNA2D1	Voltage-dependent calcium channel subunit alpha-2/delta-1	677796	623665	599899	559353	582814	556548	565317	695369	756746	576601	669450	657939	350636	297458	322436	249640	310157	314641	451655	348580	323824	428206	414055	455249
P54577	P54577	SYYC_HUMAN	YARS1	Tyrosine--tRNA ligase, cytoplasmic	2820000	2740000	2600000	4600000	4010000	3730000	2490000	3260000	2820000	2650000	2340000	2850000	4760000	4860000	4830000	5520000	5190000	5320000	3790000	4220000	3880000	3510000	3190000	3290000
P54578	P54578	UBP14_HUMAN	USP14	Ubiquitin carboxyl-terminal hydrolase 14	2370000	2330000	2190000	2910000	2600000	2700000	2580000	2470000	2760000	2290000	2470000	2130000	2720000	2860000	2910000	3040000	3150000	3140000	2590000	2830000	2500000	2550000	2530000	2420000
P54619	P54619;Q9UGJ0	AAKG1_HUMAN	PRKAG1	5'-AMP-activated protein kinase subunit gamma-1				461179	225106	226470				301762			279616	251173	235272	338774	273412	306680		275652	236106	181439	170149	116851
P54687	P54687	BCAT1_HUMAN	BCAT1	Branched-chain-amino-acid aminotransferase, cytosolic	1820000	2250000	2030000	2520000	2960000	2640000	1590000		2210000	1520000	1720000	1600000	2230000	2100000	2080000	1610000	2170000	2010000	3030000	2710000	2710000	2840000	3050000	2650000
P54709	P54709	AT1B3_HUMAN	ATP1B3	Sodium/potassium-transporting ATPase subunit beta-3	5110000	5770000	5410000	16900000	17300000	18400000	5300000	4650000	5420000	4460000	4810000	4450000	9550000	9370000	9490000	9130000	9700000	10100000	8590000	9240000	8970000	8450000	8480000	7850000
P54725	P54725	RD23A_HUMAN	RAD23A	UV excision repair protein RAD23 homolog A	4050000	3770000	3430000	3460000	3900000	5540000	4980000	2690000	3320000	4790000	5350000	4480000	1930000	1690000	1690000	1840000	2600000	1860000	3290000	3200000	3160000	3900000	3960000	4430000
P54727	P54727;P54725	RD23B_HUMAN	RAD23B	UV excision repair protein RAD23 homolog B	11100000	11500000	8550000	6300000	7090000	10900000	27400000	5250000	8230000	13100000	31500000	10100000	2660000	2760000	2880000	3610000	5280000	3410000	6300000	6050000	6230000	7780000	7270000	9750000
P54802	P54802	ANAG_HUMAN	NAGLU	Alpha-N-acetylglucosaminidase	608842	566892	635011	733714	650281	600256	613938		619391	415409	462910	600585	899710	733688	683385	539836	566823	602163	724345	826607	636001	828749	948951	877406
P54819	P54819	KAD2_HUMAN	AK2	Adenylate kinase 2, mitochondrial	14500000	15100000	16900000	11400000	17100000	16700000	10900000	9990000	10500000	20000000	12100000	15100000	15000000	15700000	17600000	16300000	20900000	18900000	30400000	27900000	30000000	33100000	31300000	26800000
P54886	P54886	P5CS_HUMAN	ALDH18A1	Delta-1-pyrroline-5-carboxylate synthase	1140000	1210000	1070000	1470000	1220000	1320000	1010000	1110000	1240000	1310000	1160000	1290000	2670000	2790000	2570000	3640000	3180000	3470000	933899	1120000	1100000	1290000	1120000	1210000
P54920	P54920	SNAA_HUMAN	NAPA	Alpha-soluble NSF attachment protein	1300000	1200000	1310000	2530000	2630000	2660000	990810	1130000	1260000	1040000	1070000	1020000	2160000	2100000	2190000	2070000	2130000	2400000	2260000	2180000	2230000	2130000	2170000	2230000
P55010	P55010	IF5_HUMAN	EIF5	Eukaryotic translation initiation factor 5	8220000	7340000	5690000	10700000	9660000	10100000	7330000	7450000	7670000	6700000	6390000	9220000	11900000	12200000	13400000	13800000	13600000	13900000	11300000	11300000	10900000	11000000	10200000	11200000
P55011	P55011	S12A2_HUMAN	SLC12A2	Solute carrier family 12 member 2		1020000	734203	1670000	1420000	1730000	439579	1530000	1140000	221705	138487	304573	2390000	2030000	2070000	1900000	1980000	2090000	1910000	1790000	1760000	1550000	1680000	1680000
P55036	P55036;A2A3N6	PSMD4_HUMAN	PSMD4	26S proteasome non-ATPase regulatory subunit 4	2030000	1900000	2100000	2680000	3120000	3100000	1220000	1580000	2160000	2370000	1370000	1830000	3910000	3700000	4010000	2910000	3370000	3280000	5520000	5310000	5480000	4700000	4760000	4850000
P55039	P55039	DRG2_HUMAN	DRG2	Developmentally-regulated GTP-binding protein 2				396424	386931	222970	2670000					1000000	693583	744196	738788	743859	694997	589476	473618	624622	506209	582283	495030	477904
P55058	P55058	PLTP_HUMAN	PLTP	Phospholipid transfer protein	636197	602887	589113	471264	520060	489640	591824	732166	596810	603171	558278	443858	364756	316053	314813	235667	264117	264991	399414	411881	444865	437218	438135	447321
P55060	P55060	XPO2_HUMAN	CSE1L	Exportin-2	3470000	3480000	3350000	8120000	7600000	7530000	3000000	3170000	3150000	2690000	3140000	2770000	12600000	13500000	13500000	14900000	15400000	16200000	11700000	12200000	11700000	11100000	10800000	10700000
P55061	P55061	BI1_HUMAN	TMBIM6	Bax inhibitor 1	1030000	1020000	965185	639489	657317	556899	1030000	704247	808570	840958	1040000	1040000	307635	362496	323367	272820	300236	260252	524158	565980	455554	701443	548720	597746
P55072	P55072	TERA_HUMAN	VCP	Transitional endoplasmic reticulum ATPase	83800000	87200000	88100000	112000000	119000000	122000000	87600000	76700000	77500000	88900000	87000000	78800000	72800000	61700000	73800000	45800000	62400000	56200000	115000000	108000000	115000000	116000000	117000000	122000000
P55081	P55081	MFAP1_HUMAN	MFAP1	Microfibrillar-associated protein 1	3190000	3050000	2990000	2340000	2190000	2260000	2440000	3160000	4020000	3780000	3590000	4230000	1520000	1550000	1560000	1140000	1470000	1450000	2250000	1950000	1990000	1990000	2200000	1870000
P55084	P55084	ECHB_HUMAN	HADHB	Trifunctional enzyme subunit beta, mitochondrial	3720000	3580000	3740000	2910000	2840000	2750000	3430000	3730000	3040000	3300000	3300000	3590000	4110000	3880000	4190000	3330000	3410000	3290000	4540000	4340000	4500000	4430000	4530000	4740000
P55145	P55145	MANF_HUMAN	MANF	Mesencephalic astrocyte-derived neurotrophic factor	5670000	5700000	6120000	8150000	9450000	8400000	3200000	10000000	10400000	11600000	4950000	8880000			451537		390585	386138	550087	505028	533837	664569	545270	298955
P55196	P55196	AFAD_HUMAN	AFDN	Afadin	982973	821777	933014	1090000	1000000	1190000	722694	852601	815158	970170	761757	834192	641102	649152	517831	514058	471433	487333	608971	531400	507535	564278	595524	528342
P55209	P55209	NP1L1_HUMAN	NAP1L1	Nucleosome assembly protein 1-like 1	4460000	4520000	4740000	9010000	8370000	8280000	3930000	4960000	4790000	5610000	4760000	3600000	16500000	16800000	16100000	17000000	19500000	18000000	16400000	16200000	16000000	15600000	16300000	15900000
P55210	P55210	CASP7_HUMAN	CASP7	Caspase-7	774187	655246	1100000	747491	636110	686471	617001	593388	733307	548880	790890	611980	789640	655778	721696	738925	707741	712466	886345	820698	703774	731180	775455	743035
P55212	P55212	CASP6_HUMAN	CASP6	Caspase-6	2260000	2310000	2490000	4680000	5750000	5960000	1470000	2310000	1190000	4110000	2190000	2780000	4690000	3650000	4100000	3670000	5050000	4130000	6750000	6610000	6710000	7090000	7370000	6890000
P55263	P55263	ADK_HUMAN	ADK	Adenosine kinase	1270000	1090000	1160000	1980000	1160000	1160000	1360000	1190000	743768	973952	827195		1810000	2540000	2480000	2790000	2820000	2820000	2050000	2520000	2180000	2440000	2130000	1990000
P55265	P55265	DSRAD_HUMAN	ADAR	Double-stranded RNA-specific adenosine deaminase	873784	1010000	835911	890170	776287	712920	726365	790127	839900	953103	953210	881724	673439	640728	586615	864612	458432	581001		462100	263976	342348	404244	359093
P55327	P55327	TPD52_HUMAN	TPD52	Tumor protein D52	5230000	5020000	4860000	3100000	3010000	3960000	4430000	3160000	4200000	2910000	4940000	3890000	1450000	1430000	1590000	1420000	2080000	1510000	3100000	2820000	2920000	3300000	3180000	3520000
P55347	P55347	PKNX1_HUMAN	PKNOX1	Homeobox protein PKNOX1	961243	1160000	705603	248924	265591	491083	673394	1090000	786034	907896	847540	1000000
P55735	P55735	SEC13_HUMAN	SEC13	Protein SEC13 homolog	2240000	2020000	2650000	1530000	1590000	926771	1890000	1910000	1920000	1810000	1970000	1470000	1320000	1480000	1550000	1490000	1740000	1670000	1400000	1400000	1260000	1510000	1470000	1560000
P55769	P55769	NH2L1_HUMAN	SNU13	NHP2-like protein 1	742028	726525	736710	542923	404053	358714	900019	717121	673849	1090000	992069	1060000	894146	976900	797349	1240000	1510000	1320000	847146	839548	832680	1070000	948367	1280000
P55786	A6NEC2;P55786	PSA_HUMAN	NPEPPS	Puromycin-sensitive aminopeptidase	5990000	5970000	6010000	8850000	9200000	9240000	5580000	5680000	5610000	4820000	5420000	5350000	6120000	5920000	6680000	4970000	5900000	5740000	8370000	8080000	8350000	7760000	8260000	8540000
P55789	P55789	ALR_HUMAN	GFER	FAD-linked sulfhydryl oxidase ALR	527772	746770	692525	818238	736995	744351		841120		403742	604012			201948	227210			203060	311365	409762	318341	129823	59804.3	370593
P55795	P55795	HNRH2_HUMAN	HNRNPH2	Heterogeneous nuclear ribonucleoprotein H2	1120000	1100000	1160000	1600000	1290000	1370000			198827	1320000			1310000	1100000	1320000	1530000	1360000	1480000	919504	893365		1120000	914971	959514
P55854	P55854	SUMO3_HUMAN	SUMO3	Small ubiquitin-related modifier 3	491102	534207	489703	118658	137104	280899	986785	198597	226387	686343	988234	317454		28255.4		75931.2	55983.7	50862.5	34412.4	81201.7		106308	101049	100221
P55884	P55884	EIF3B_HUMAN	EIF3B	Eukaryotic translation initiation factor 3 subunit B	2230000	2150000	2190000	4370000	4200000	3800000	1880000	1740000	1850000	1780000	1700000	2010000	5750000	5730000	5750000	6500000	6430000	6480000	4690000	5090000	4560000	4520000	3990000	4390000
P55957	P55957	BID_HUMAN	BID	BH3-interacting domain death agonist	1930000	1760000	1580000	1320000	1480000	2050000	3100000	1940000	1220000	2910000	3470000	1530000	579587	497108	501515	807258	1310000	925370	1450000	1190000	1330000	1580000	1530000	1690000
P56134	P56134	ATPK_HUMAN	ATP5MF	ATP synthase subunit f, mitochondrial	1020000	622463	965056	1620000	1560000	1570000	1860000	207507	858784	909329	954405	1020000	6010000	5910000	5340000	5690000	5120000	5690000	3740000	4180000	3910000	3400000	3400000	3310000
P56182	P56182	RRP1_HUMAN	RRP1	Ribosomal RNA processing protein 1 homolog A	160260			264299									633260	691031	684646	694345	568604	573277	372974	483820	365676	559846	458821	519389
P56192	P56192	SYMC_HUMAN	MARS1	Methionine--tRNA ligase, cytoplasmic				2030000	1720000	1710000						1350000	3110000	3190000	2860000	3990000	3020000	3480000	1210000	1580000	1170000	1180000	960330	1140000
P56199	P56199	ITA1_HUMAN	ITGA1	Integrin alpha-1	665305		583449	331458	397448	380926	398692			133728	291560		216683	169471	197095	148478	201379	144607	353394	331706	305953	298477	323328	328391
P56211	P56211	ARP19_HUMAN	ARPP19	cAMP-regulated phosphoprotein 19	2450000	2300000	2530000	6350000	6260000	5920000	4490000	4110000	4400000	3970000	3520000	4080000
P56270	P56270	MAZ_HUMAN	MAZ	Myc-associated zinc finger protein	387335	380830		301296		392213	374627		393555	338571	563589	325976	336720	510959	651898	325262	528581	448879	526334	445331	401110	705525	547193	705379
P56277	P56277	CMC4_HUMAN	CMC4	Cx9C motif-containing protein 4	1260000	1220000	1160000	562740	592103	634080	1390000	920103	1230000	1310000	1180000	772616								164361
P56377	P56377	AP1S2_HUMAN	AP1S2	AP-1 complex subunit sigma-2		630685			1380000	1240000	638672	893303					911935	891877	735318	884901	711520	805746	599448	656258	443313	469172	392459	601254
P56378	P56378	ATP68_HUMAN	ATP5MJ	ATP synthase subunit ATP5MJ, mitochondrial	84432	111428	73823.9	259643	355841	283009					321665		311659	491218	374508	428603	339837	387807	310282	359251	307916	316415	291042	263293
P56381;Q5VTU8	Q5VTU8;P56381	AT5EL_HUMAN;ATP5E_HUMAN	ATP5F1E;ATP5F1EP2	ATP synthase subunit epsilon, mitochondrial	1770000	1700000	2210000	1000000	1250000	1280000	1210000	1730000	1190000	2130000	1980000	2200000	1680000	1220000	1170000	1040000	1280000	1050000	1920000	1870000	1680000	1560000	1680000	1600000
P56385	P56385	ATP5I_HUMAN	ATP5ME	ATP synthase subunit e, mitochondrial	753580	773938	689895	1090000	983772	873641	1060000	692930	417427	800416	986115	1190000	2050000	2230000	2130000	2460000	2340000	2460000	1690000	2110000	1740000	1570000	1580000	1550000
P56537	P56537	IF6_HUMAN	EIF6	Eukaryotic translation initiation factor 6	36900000	38300000	39300000	23600000	25000000	26900000	37800000	35500000	34700000	38900000	40600000	39900000	13200000	10300000	11000000	10300000	10400000	10500000	13100000	12100000	13200000	12200000	12700000	14400000
P56545	P56545;Q13363	CTBP2_HUMAN	CTBP2	C-terminal-binding protein 2	1780000	1350000	1870000	1420000	1210000	1690000	2710000	2190000	871659	1490000	2050000	2070000	2040000	2100000	2100000	2200000	2160000	2380000	1300000	1510000	1440000	1300000	1280000	1290000
P56556	P56556	NDUA6_HUMAN	NDUFA6	NADH dehydrogenase [ubiquinone] 1 alpha subcomplex subunit 6													77915.4	96936.6	63263	134766	95900.1	95502		46717.4
P56557	P56557	TM50B_HUMAN	TMEM50B	Transmembrane protein 50B	1010000	1150000	1140000	481806	495660	491931	683539	525093	800727	522607	774682	632017	745426	823883	920951	509823	723099	836050	1360000	923015	1150000	1140000	1540000	1280000
P56589	P56589	PEX3_HUMAN	PEX3	Peroxisomal biogenesis factor 3								87845.4					313614	273340	345939	318072	335633	338169	336379	276481	189350	277173	228266	282491
P56937	P56937	DHB7_HUMAN	HSD17B7	3-keto-steroid reductase/17-beta-hydroxysteroid dehydrogenase 7														64764.9		66402.1	55162.8	33184.9			36905.1
P56945	P56945	BCAR1_HUMAN	BCAR1	Breast cancer anti-estrogen resistance protein 1	412910			237642	110850								351803	126464	197308	265225	242432	236168	275257	302444	157848	209555	274724	124977
P57076	P57076	CF298_HUMAN	CFAP298	Cilia- and flagella-associated protein 298						373972							429751	383799	324043	403002	365929	352748	301266			222437	288204	253276
P57081	P57081	WDR4_HUMAN	WDR4	tRNA (guanine-N(7)-)-methyltransferase non-catalytic subunit WDR4			155843	810113	533517	709883							871514	800063	875945	671650	708879	678623	1070000	986426	1020000	1030000	1050000	958682
P57088	P57088	TMM33_HUMAN	TMEM33	Transmembrane protein 33	687364	653456	594636	1920000	1640000	1870000	462384	526104	520275	575617	773004	725285	3560000	4310000	3280000	3720000	3510000	3660000	2430000	2840000	2380000	2460000	2090000	1970000
P57105	P57105	SYJ2B_HUMAN	SYNJ2BP	Synaptojanin-2-binding protein				677986	713314								1530000	1210000	1290000	1280000	1220000	1330000		892705	743880	946516	936658	950126
P57678	P57678	GEMI4_HUMAN	GEMIN4	Gem-associated protein 4													604608	526654	452573	674049	456145	588907		315361		107340	166675
P57721	P57721	PCBP3_HUMAN	PCBP3	Poly(rC)-binding protein 3	1460000		1480000	1830000	1890000	1710000	1620000		2000000	2370000	1850000	2520000	1110000		996625	1190000	1520000	1140000	1010000	819876	1090000	1260000	673968	829159
P57737	P57737	CORO7_HUMAN	CORO7	Coronin-7	1810000			283259	332031				354878			339225	569580	539789	442367	561122	451660	546409	376849	427586	510055	334222	252414	262715
P57740	P57740	NU107_HUMAN	NUP107	Nuclear pore complex protein Nup107				102948	195889			445752					419352	337219	264319	376171	366822	416832	123789	236097		209985	187377	259154
P58004	P58004	SESN2_HUMAN	SESN2	Sestrin-2	278724	175602											569533	461090	376418	484276	477087	522399	291088	392762	308903	495021	342631
P58107	P58107	EPIPL_HUMAN	EPPK1	Epiplakin				426109									599956	508752	411619	647690	513109	633488	548544	399450	447302	207405	326987
P58511	P58511	SIM11_HUMAN	SMIM11	Small integral membrane protein 11				51799.7	96245.6		98998.2			97712.9	71600.1					16599.4	23687.6			65804
P58546	P58546	MTPN_HUMAN	MTPN	Myotrophin	3530000	2770000	2820000	3560000	3440000	2930000	2490000	3080000	2850000	2800000	2690000	2410000	2870000	3200000	3430000	3440000	3710000	3840000	3530000	3710000	3540000	3760000	3690000	4110000
P59998	P59998	ARPC4_HUMAN	ARPC4	Actin-related protein 2/3 complex subunit 4	16600000	16700000	17200000	10500000	11000000	13100000	15400000	21200000	16400000	24500000	20300000	20900000	4110000	3810000	3750000	3400000	3580000	3430000	4670000	4680000	4610000	4080000	4200000	4180000
P60033	P60033	CD81_HUMAN	CD81	CD81 antigen	4090000	5480000	5550000	5360000	5930000	6110000	4600000	3620000	5710000	3470000	5350000	4830000	4010000	3200000	3900000	2940000	3680000	3710000	6060000	5350000	5310000	7190000	6650000	8140000
P60059	P60059	SC61G_HUMAN	SEC61G	Protein transport protein Sec61 subunit gamma	5150000	6400000	4870000	2210000	1730000	1840000	6050000	1380000	6510000	2940000	6470000	4940000	1880000	2070000	2890000	2120000	2730000	2320000	5090000	3400000	3420000	3470000	4570000	4630000
P60174	P60174	TPIS_HUMAN	TPI1	Triosephosphate isomerase	99400000	102000000	112000000	120000000	139000000	128000000	67500000	90500000	79000000	97100000	81100000	88200000	185000000	158000000	194000000	128000000	183000000	148000000	284000000	276000000	290000000	293000000	303000000	296000000
P60228	P60228	EIF3E_HUMAN	EIF3E	Eukaryotic translation initiation factor 3 subunit E	1410000	1240000	1730000	3710000	3530000	3320000	681955	597146	2400000	901048	985895	1310000	6320000	6450000	6290000	8140000	7780000	7780000	4720000	5610000	5230000	4650000	4210000	4140000
P60468	P60468	SC61B_HUMAN	SEC61B	Protein transport protein Sec61 subunit beta	4290000	4510000	4600000	4860000	4640000	4080000	4420000	5890000	5320000	4670000	5360000	5290000	3110000	3020000	3230000	3020000	2900000	2960000	2940000	2880000	3040000	2830000	2780000	2600000
P60510	P60510	PP4C_HUMAN	PPP4C	Serine/threonine-protein phosphatase 4 catalytic subunit	5210000	4960000	4870000	5350000	5260000	4870000	4430000	3970000	4530000	3870000	4410000	4050000	2610000	2400000	2760000	2330000	2640000	2560000	4050000	3670000	3890000	3540000	3730000	3670000
P60520	P60520	GBRL2_HUMAN	GABARAPL2	Gamma-aminobutyric acid receptor-associated protein-like 2	2760000	2760000	3080000	1010000	1280000	1170000	7030000	2670000	3430000	3450000	6300000	3750000	1370000	1390000	1170000	1320000	1400000	1280000	1170000	1300000	1080000	1200000	1120000	1180000
P60602	P60602	ROMO1_HUMAN	ROMO1	Reactive oxygen species modulator 1	10600000	10300000	9940000	6880000	6560000	6490000	14900000	9340000	12700000	9540000	16300000	13000000	1470000	2510000	1900000	2060000	2580000	1960000	1560000	1520000	1770000	1400000	1400000	1630000
P60660	P60660	MYL6_HUMAN	MYL6	Myosin light polypeptide 6	2560000	2580000	2020000	2920000	2930000	3560000	1770000	2280000	1750000	6080000	3040000	2120000	1180000	1250000	1160000	1620000	1810000	1380000	2100000	1740000	1820000	2180000	2110000	3630000
P60763	P60763	RAC3_HUMAN	RAC3	Ras-related C3 botulinum toxin substrate 3													817251	658997	765067	966943	964868	888734		722482	590368	645513		627307
P60842	P60842	IF4A1_HUMAN	EIF4A1	Eukaryotic initiation factor 4A-I	9320000	8780000	10100000	26200000	23700000	22500000	8940000	8640000	8680000	9050000	9270000	8500000	36500000	39100000	37400000	47500000	42700000	44100000	24400000	28100000	25500000	22900000	19300000	20200000
P60866	P60866	RS20_HUMAN	RPS20	Small ribosomal subunit protein uS10	1940000	1800000	1850000	4960000	4980000	4720000	1370000	1760000	2240000	2240000	2330000	2160000	42300000	42500000	42000000	23600000	25600000	23900000	36100000	33600000	34300000	47300000	46800000	43700000
P60891	P21108;P11908;P60891	PRPS1_HUMAN	PRPS1	Ribose-phosphate pyrophosphokinase 1	8470000	7970000	8060000	20200000	21300000	20300000	8550000	6290000	7730000	7100000	7250000	7950000	20600000	21000000	22500000	18700000	19000000	19400000	22600000	23600000	22500000	23000000	22400000	20200000
P60900	P60900	PSA6_HUMAN	PSMA6	Proteasome subunit alpha type-6	51400000	53600000	52100000	75000000	78500000	70400000	41700000	36500000	40200000	44900000	44900000	49100000	38000000	34000000	43600000	28300000	39800000	34000000	61900000	59900000	62900000	69300000	65200000	64800000
P60903	P60903	S10AA_HUMAN	S100A10	Protein S100-A10	942832	871071	939231	756397	734251	770642	2550000	1630000	1080000	2430000	2760000	1770000	234121	124744	225565	436523	389520	386439				179438	111602	217507
P60953	P60953	CDC42_HUMAN	CDC42	Cell division control protein 42 homolog	441782	591759	565952	1550000	1450000	1640000	639398	897076	605869	514880	525395	464770	2760000	2820000	3040000	2800000	2910000	3010000	3150000	3100000	2980000	2930000	3110000	2980000
P60981	P60981	DEST_HUMAN	DSTN	Destrin	2040000	1870000	2100000	3140000	2880000	2720000	1470000	1320000	1940000	1770000	1700000	2540000	3440000	3460000	3590000	4020000	3970000	4510000	2990000	2840000	2880000	2830000	2350000	2580000
P60983	P60983	GMFB_HUMAN	GMFB	Glia maturation factor beta	5240000	4980000	4920000	3370000	3970000	5190000	8140000	3580000	5720000	8050000	9350000	5710000	1790000	1920000	1780000	2340000	3160000	2470000	3660000	3580000	3480000	3610000	3530000	4260000
P61006	P20337;P51153;O95716;Q96E17;Q92930;P20336;P61006	RAB8A_HUMAN	RAB8A	Ras-related protein Rab-8A	1230000	1250000	1110000	2250000	2260000	2440000	1390000	2420000	2650000	650890	1270000	1420000	2270000	2200000	2020000	2010000	2020000	2010000	1980000	1740000	2010000	1490000	1400000	1780000
P61009	P61009	SPCS3_HUMAN	SPCS3	Signal peptidase complex subunit 3				1090000	1060000	1060000				428429			2360000	2040000	2030000	1970000	1870000	1970000	1620000	1590000	1410000	1580000	1640000	1610000
P61011	P61011	SRP54_HUMAN	SRP54	Signal recognition particle subunit SRP54				862881	574560								701268	681534	603743	781214	705699	763111	518372	575466	512785	530643	414149	466478
P61019	P61019;Q8WUD1	RAB2A_HUMAN	RAB2A	Ras-related protein Rab-2A	1090000	1020000	1080000	2490000	2600000	2620000	895917	765680	1030000	704169	859049	857045	4230000	4310000	4450000	3690000	4080000	4500000	3970000	3710000	3670000	3660000	3860000	3800000
P61020	P61020	RAB5B_HUMAN	RAB5B	Ras-related protein Rab-5B				229008	160934								527602	357436	313322	496144	379078	358617	324244	353388	415329	393123	242296	351387
P61024	P61024	CKS1_HUMAN	CKS1B	Cyclin-dependent kinases regulatory subunit 1	2160000	1910000	2260000	1470000	1630000	1670000	2230000			4480000	1980000		1210000	399421	1470000	1800000	1940000	1860000	2270000	1820000	2020000	1400000
P61026	P61026	RAB10_HUMAN	RAB10	Ras-related protein Rab-10	2070000	1620000	1670000	2480000	2680000	2730000	1640000	1200000	738069	1250000	1070000	1180000	2810000	2670000	2650000	2900000	2990000	2870000	2520000	2590000	2620000	2400000	2350000	2100000
P61077;P62837	P62837;P61077	UB2D2_HUMAN;UB2D3_HUMAN	UBE2D2;UBE2D3	Ubiquitin-conjugating enzyme E2 D3	3500000	3740000	3600000	2010000	1720000	1500000	7640000	2130000	3250000	2700000	7900000	3600000	1580000	1950000	1620000	2240000	2350000	1910000	1730000	1950000	1520000	1550000	1310000	1490000
P61081	P61081	UBC12_HUMAN	UBE2M	NEDD8-conjugating enzyme Ubc12	3930000	4360000	3970000	3920000	3890000	3380000	4010000	3790000	3520000	2870000	4250000	3460000	5040000	5450000	4990000	5710000	5800000	5880000	4330000	5110000	4920000	3560000	3660000	3990000
P61086	P61086	UBE2K_HUMAN	UBE2K	Ubiquitin-conjugating enzyme E2 K	3700000	3720000	3660000	3260000	3610000	3150000	7180000	3560000	4160000	3660000	5850000	4040000	2650000	3230000	3310000	3700000	4550000	3910000	4310000	4370000	4310000	4890000	4750000	4410000
P61088	P61088	UBE2N_HUMAN	UBE2N	Ubiquitin-conjugating enzyme E2 N	8190000	7750000	7950000	4080000	3910000	4020000	22700000	6320000	7930000	7540000	22500000	9310000	4310000	5020000	4670000	5430000	5840000	5650000	4650000	4780000	4790000	4610000	4320000	4810000
P61106	P61106	RAB14_HUMAN	RAB14	Ras-related protein Rab-14	3560000	3620000	3480000	5630000	5530000	5520000	3360000	3000000	3640000	2510000	2940000	3120000	5500000	5860000	6220000	5150000	5840000	5540000	6210000	5870000	6270000	6670000	6610000	6280000
P61158	P61158	ARP3_HUMAN	ACTR3	Actin-related protein 3	6740000	6830000	7020000	4010000	3820000	3610000	8770000	7580000	7770000	8350000	9570000	7450000	2290000	2130000	2550000	2140000	2250000	2260000	2940000	2700000	2950000	2340000	2220000	2240000
P61160	P61160	ARP2_HUMAN	ACTR2	Actin-related protein 2	16100000	16300000	17100000	10700000	10400000	10200000	18400000	13000000	17200000	19600000	20800000	19600000	3850000	3860000	4160000	4200000	4040000	3970000	5610000	5410000	5290000	4250000	3810000	3830000
P61163	P61163	ACTZ_HUMAN	ACTR1A	Alpha-centractin	2720000	2730000	2750000	3690000	3690000	3240000	2890000	2820000	2640000	2690000	2660000	2790000	3520000	3470000	3500000	3060000	3520000	3310000	3750000	3560000	3830000	4090000	3730000	3430000
P61165	P61165	TM258_HUMAN	TMEM258	Transmembrane protein 258	11500000	10000000	10600000	6390000	5590000	3950000	8850000	943170	7670000	8020000	11400000	8700000	3870000	3890000	6450000	4670000	5880000	5720000	8520000	7340000	6620000	9150000	9430000	7340000
P61201	P61201	CSN2_HUMAN	COPS2	COP9 signalosome complex subunit 2	1520000	1500000	1490000	2380000	2250000	2440000	1540000	896296	1420000	1290000	1430000	1390000	2320000	2350000	2720000	2300000	2480000	2470000	2740000	2730000	2490000	2440000	2440000	2230000
P61218	P61218	RPAB2_HUMAN	POLR2F	DNA-directed RNA polymerases I, II, and III subunit RPABC2	929468	1210000	953375	949095	954316	1060000	4900000	4070000	1320000	2090000	5050000	1660000
P61221	P61221	ABCE1_HUMAN	ABCE1	ATP-binding cassette sub-family E member 1	1880000	1940000	1580000	4350000	3800000	3620000	2170000	1280000	2140000	1800000	1590000	2420000	3330000	3380000	3420000	3070000	2780000	3010000	3300000	2930000	2850000	2910000	2460000	2870000
P61224	P61224;A6NIZ1	RAP1B_HUMAN	RAP1B	Ras-related protein Rap-1b	765445	699717	851303	1370000	1190000	816065	629891		958143	602879	773925		1340000	1340000	1780000	1430000	1490000	1400000	1980000	1730000	1570000	1890000	2120000	1500000
P61225	P61225;Q9Y3L5;P10114	RAP2B_HUMAN	RAP2B	Ras-related protein Rap-2b	1080000	753113	990854	1150000	1080000	1250000	954991	579001	764629	518064	666802	788406	1420000	1290000	1660000	1220000	1440000	1500000	1950000	1590000	1700000	1860000	2020000	2060000
P61244	P61244	MAX_HUMAN	MAX	Protein max	2340000	2340000	2490000	1280000	1220000	1100000	1220000	3100000	2380000	3360000	2300000	2750000								573611
P61247	P61247	RS3A_HUMAN	RPS3A	Small ribosomal subunit protein eS1	653150	597115	703383	6680000	6220000	5980000	647637	783293	481903	623953	778777	678256	44200000	47500000	47600000	27000000	27000000	26400000	28000000	27500000	27800000	41800000	41800000	39800000
P61254	P61254;Q9UNX3	RL26_HUMAN	RPL26	Large ribosomal subunit protein uL24	1950000	1880000	1920000	6910000	6360000	5080000		2390000	1500000	1490000	1850000	1360000	27000000	30300000	28900000	21500000	20300000	19300000	24400000	21900000	22600000	28800000	26100000	25400000
P61289	P61289	PSME3_HUMAN	PSME3	Proteasome activator complex subunit 3	17100000	17200000	17400000	23100000	24300000	25000000	16800000	15600000	14200000	16300000	15500000	16400000	12900000	12000000	13200000	9250000	11700000	11000000	19400000	18300000	19400000	17300000	18700000	18800000
P61313	P61313	RL15_HUMAN	RPL15	Large ribosomal subunit protein eL15				6290000	5770000	4250000	916181					1190000	13100000	16400000	17100000	12700000	10700000	11700000	14300000	15000000	15000000	16800000	14200000	11700000
P61326	Q96A72;P61326	MGN_HUMAN	MAGOH	Protein mago nashi homolog	4000000	4120000	3790000	3130000	3080000	2810000	4610000	2220000	3560000	3090000	5510000	3710000	4380000	4810000	4970000	5140000	5360000	5420000	3950000	4200000	3720000	4460000	4750000	4400000
P61353	P61353	RL27_HUMAN	RPL27	Large ribosomal subunit protein eL27	809048	1300000	1030000	3400000	3080000	2820000							16500000	18900000	17400000	12900000	12000000	12100000	14500000	13900000	14400000	14900000	13500000	13900000
P61421	P61421	VA0D1_HUMAN	ATP6V0D1	V-type proton ATPase subunit d 1	1460000	1550000	1520000	2400000	2560000	2380000	1140000	1220000	992100	1490000	1370000	1390000	2010000	2030000	2060000	1730000	1940000	1970000	2130000	2230000	2100000	2470000	2420000	2160000
P61457	P61457	PHS_HUMAN	PCBD1	Pterin-4-alpha-carbinolamine dehydratase	6040000	5260000	5620000	6860000	6920000	6700000	5080000	4040000	5730000	4890000	5680000	4080000	2470000	1860000	2690000	2120000	3120000	2920000	4450000	3970000	4340000	4830000	5120000	4600000
P61513	P61513;A6NKH3	RL37A_HUMAN	RPL37A	Large ribosomal subunit protein eL43		140961	27766.2	1710000	1430000	875294			145410				4460000	5030000	5580000	4190000	3820000	3730000	4000000	3630000	3530000	5680000	4450000	3820000
P61586	P08134;P62745;P61586	RHOA_HUMAN	RHOA	Transforming protein RhoA	3400000	3620000	2970000	6680000	6400000	5550000	2240000	3300000	2190000	1760000	1650000	2670000	11700000	12200000	13000000	12800000	12400000	12500000	13200000	12300000	13700000	12500000	12100000	12400000
P61599	P61599	NAA20_HUMAN	NAA20	N-alpha-acetyltransferase 20				148846	176786	168136	114444						307016	272707	281781	339883	336171	337580	360332	300110	292995	368143	295594	339280
P61604	P61604	CH10_HUMAN	HSPE1	10 kDa heat shock protein, mitochondrial	8200000	8590000	8010000	6260000	7950000	8920000	10700000	6220000	6920000	8660000	11700000	7790000	3960000	4040000	4170000	3680000	4300000	3640000	9830000	9040000	9650000	6570000	6800000	10800000
P61619	Q9H9S3;P61619	S61A1_HUMAN	SEC61A1	Protein transport protein Sec61 subunit alpha isoform 1	366666	313538	384285	767663	914641	791160	441580	1010000	228137	261727	276939	275958	1870000	1970000	2020000	1810000	1720000	1760000	1690000	1760000	1670000	1690000	1660000	1610000
P61758	P61758	PFD3_HUMAN	VBP1	Prefoldin subunit 3	1900000	1750000	1860000	2320000	2620000	2170000	1430000	2080000	1630000	2020000	1890000	1310000	2270000	2670000	3050000	2370000	3000000	2740000	3730000	3610000	3690000	3910000	4050000	3250000
P61764	P61764	STXB1_HUMAN	STXBP1	Syntaxin-binding protein 1				159585		63208.7									33724.1	85732.4	67847.4	65201	32227.9	39755.4
P61769	P61769	B2MG_HUMAN	B2M	Beta-2-microglobulin	392724	374869	341734	431411	477737	491708	292542		261598	423378	263621	495293	650923	667307	652160	725295	1040000	750932	989749	1070000	1070000	1270000	1240000	1230000
P61803	P61803	DAD1_HUMAN	DAD1	Dolichyl-diphosphooligosaccharide--protein glycosyltransferase subunit DAD1	7480000	7480000	7550000	7080000	6690000	7300000	7460000	6840000	6720000	6910000	7500000	7010000	8260000	7490000	8620000	6550000	7670000	7920000	10700000	8530000	9850000	9750000	10100000	9910000
P61916	P61916	NPC2_HUMAN	NPC2	NPC intracellular cholesterol transporter 2	6850000	7180000	6160000	4190000	4060000	5260000	5720000	4000000	5840000	5760000	5980000	4840000	2240000	2290000	2460000	1940000	2670000	2080000	4200000	4320000	4230000	4120000	4510000	5840000
P61923	P61923	COPZ1_HUMAN	COPZ1	Coatomer subunit zeta-1	2440000	2700000	2620000	4030000	3830000	4750000	3040000	2910000	2580000	2270000	2720000	2830000	7770000	7840000	8340000	7700000	8110000	8490000	7960000	6840000	7670000	6980000	8340000	9290000
P61956	Q6EEV6;P61956;P55854	SUMO2_HUMAN	SUMO2	Small ubiquitin-related modifier 2	73300000	74500000	73500000	21100000	24100000	35900000	102000000	60500000	41400000	92000000	100000000	58200000	7880000	4960000	6140000	6640000	10600000	8010000	16500000	13700000	14300000	15300000	19200000	16900000
P61960	P61960	UFM1_HUMAN	UFM1	Ubiquitin-fold modifier 1	1350000	1490000	1720000	755302	778974	957097	1670000	1100000	1350000	1230000	1890000	1550000	1550000	1700000	1440000	1600000	1520000	1650000	1090000	1080000	1120000	1060000	1210000	961720
P61962	P61962	DCAF7_HUMAN	DCAF7	DDB1- and CUL4-associated factor 7	1270000	1370000	1750000	1590000	1490000	1410000	1120000	1200000	1480000	1040000	1320000	1030000	1390000	1190000	1140000	1220000	1170000	1310000	943081	1130000	838804	946908	935541	997659
P61964	P61964	WDR5_HUMAN	WDR5	WD repeat-containing protein 5	2490000	2650000	2790000	2030000	2030000	1890000	2960000	3470000	4000000	3290000	3130000	3370000	580251	506707	455985	436715	395783	377613	342209	407056	448494	584277	393201	453111
P61966	P61966;P56377	AP1S1_HUMAN	AP1S1	AP-1 complex subunit sigma-1A	348669	288655	523124	565216	546367	521634	280001	587243	156667	325752	204077	224288	609588	591532	554332	747345	566271	650807	456054	535275	386333	440798	380295	481348
P61970	P61970	NTF2_HUMAN	NUTF2	Nuclear transport factor 2	2830000	1010000	1510000	3580000	4080000	4150000	5040000	2840000	2780000	2410000	3950000	2380000	5190000	5950000	5530000	5830000	7140000	5310000	6120000	6690000	6650000	7550000	7270000	7750000
P61978	P61978	HNRPK_HUMAN	HNRNPK	Heterogeneous nuclear ribonucleoprotein K	6780000	6250000	6910000	11200000	10600000	9170000	5950000	5390000	6370000	8100000	7560000	6470000	14800000	17400000	17000000	20100000	19500000	19600000	8910000	9980000	9180000	12800000	11600000	11200000
P61981	P61981	1433G_HUMAN	YWHAG	14-3-3 protein gamma	26600000	25700000	27200000	35300000	36600000	35400000	20500000	28300000	23900000	27100000	21400000	20900000	24200000	19400000	23300000	15200000	18300000	19900000	32700000	26800000	28200000	30200000	29400000	32700000
P62070	P62070	RRAS2_HUMAN	RRAS2	Ras-related protein R-Ras2				1470000	1270000	1360000							1580000	1310000	1430000	1820000	1780000	1720000	1380000	1450000	1300000	1330000	1290000	1380000
P62072	P62072	TIM10_HUMAN	TIMM10	Mitochondrial import inner membrane translocase subunit Tim10	1890000	1960000	2050000	1210000	1100000	1640000	1320000	1430000	1870000	2530000	2180000	1520000	584228	347712	257794	363020	525260	484258	471860	434020	357493	694058	531641	828784
P62081	P62081	RS7_HUMAN	RPS7	Small ribosomal subunit protein eS7		485419	643734	5600000	5100000	4060000	500015	318255		638716	430696	659931	29500000	30300000	27600000	21900000	20900000	18900000	19700000	22700000	20300000	27000000	24700000	26200000
P62136	P36873;P62136;P62140	PP1A_HUMAN	PPP1CA	Serine/threonine-protein phosphatase PP1-alpha catalytic subunit	2700000	2890000	2960000	4180000	3820000	3810000	2960000	2640000	2680000	2890000	2720000	2740000	5070000	4860000	5000000	4460000	4740000	4560000	5260000	5340000	5170000	5330000	5320000	5170000
P62140	P62140	PP1B_HUMAN	PPP1CB	Serine/threonine-protein phosphatase PP1-beta catalytic subunit	1570000	1680000	1470000	1880000	1600000	1820000	1320000	1590000	1310000	1270000	1210000	1260000	2540000	2360000	2830000	2270000	2680000	2250000	2350000	2640000	2740000	2600000	2710000	2650000
P62166	P62166	NCS1_HUMAN	NCS1	Neuronal calcium sensor 1	2580000	2250000	2090000	1120000	1080000	1410000	3630000	1830000	2050000	2160000	3640000	2140000	467571	477368	547425	510644	596478	522880	818395	663107	744577	947034	785256	937049
P62191	P62191	PRS4_HUMAN	PSMC1	26S proteasome regulatory subunit 4	1110000	1070000	982756	2750000	2650000	2920000	1360000	1130000	997732	1120000	1130000	1010000	4700000	5050000	5200000	5170000	5210000	5150000	4290000	4940000	4520000	4240000	3890000	3800000
P62195	P62195	PRS8_HUMAN	PSMC5	26S proteasome regulatory subunit 8	1170000	1150000	1200000	3050000	2760000	2820000	1310000	1310000	1180000	972170	1040000	1150000	4200000	4440000	4180000	4910000	4740000	4410000	3280000	4060000	3640000	3260000	2800000	2920000
P62241	P62241	RS8_HUMAN	RPS8	Small ribosomal subunit protein eS8	1700000	1760000	1880000	5530000	5160000	4970000	1400000	1480000	1290000	1430000	1530000	1660000	24300000	25700000	24800000	14400000	13100000	13100000	16300000	15800000	16100000	19500000	18000000	18400000
P62244	P62244	RS15A_HUMAN	RPS15A	Small ribosomal subunit protein uS8	2480000	2480000	2430000	9100000	8370000	7720000	2540000	1880000	1920000	2020000	2500000	2600000	36400000	34900000	39600000	25800000	22200000	21300000	28500000	27600000	26800000	34100000	30300000	30700000
P62249	P62249	RS16_HUMAN	RPS16	Small ribosomal subunit protein uS9	576370	611565	1000000	5860000	5350000	5420000	300759	777125	425464	302884	495944	750009	44400000	44100000	43700000	23200000	23000000	22100000	31500000	28100000	31000000	41700000	40500000	40000000
P62253	P62253	UB2G1_HUMAN	UBE2G1	Ubiquitin-conjugating enzyme E2 G1	1950000	1810000	1380000	729463	749904	1160000	2220000	1790000	1770000	1680000	2220000	1930000	739594	883695	1040000	1060000	1550000	1450000	1570000	1250000	1420000	1830000	2010000	1680000
P62256	P62256	UBE2H_HUMAN	UBE2H	Ubiquitin-conjugating enzyme E2 H	607173			716778	626966	640313			514276	659528		374786	696922	676400	598422	725076	858681	749921	824514	821739	762758	861782	840799	717475
P62258	P62258	1433E_HUMAN	YWHAE	14-3-3 protein epsilon	218000000	204000000	212000000	235000000	257000000	266000000	207000000	165000000	178000000	179000000	185000000	166000000	162000000	158000000	169000000	117000000	146000000	138000000	216000000	217000000	231000000	207000000	214000000	217000000
P62263	P62263	RS14_HUMAN	RPS14	Small ribosomal subunit protein uS11	1360000	1520000	1190000	7320000	6370000	6440000	1010000	1140000	2170000	1140000	1130000	886388	38200000	41500000	38800000	21900000	19600000	20500000	22500000	21800000	22300000	33000000	32000000	32900000
P62266	P62266	RS23_HUMAN	RPS23	Small ribosomal subunit protein uS12	1290000	440763	927499	4160000	3760000	3110000	677720					494474	13200000	15500000	13700000	9140000	8320000	8500000	8670000	8030000	8400000	9410000	8400000	9000000
P62269	P62269	RS18_HUMAN	RPS18	Small ribosomal subunit protein uS13	2010000	2360000	2290000	13400000	11900000	11000000	1680000	1280000	2080000	2240000	2080000	1560000	120000000	123000000	121000000	61500000	63900000	62600000	92100000	81800000	87100000	121000000	116000000	120000000
P62273	P62273	RS29_HUMAN	RPS29	Small ribosomal subunit protein uS14													9930000	13600000	16800000	9610000	10500000	9920000	16400000	15300000	15600000	18800000	19600000	15500000
P62277	P62277	RS13_HUMAN	RPS13	Small ribosomal subunit protein uS15	794136	880962	877077	3970000	3500000	3080000	1350000			793409	983929	1230000	24500000	28100000	24800000	16800000	14100000	13500000	14100000	16500000	16100000	17200000	16000000	15900000
P62280	P62280	RS11_HUMAN	RPS11	Small ribosomal subunit protein uS17	528804	451926	624124	4180000	3550000	3450000	593389	420631	538618	482686	574393	655223	17900000	18400000	17400000	12200000	10500000	11200000	11400000	11700000	11100000	12900000	11500000	12300000
P62304	P62304	RUXE_HUMAN	SNRPE	Small nuclear ribonucleoprotein E	7900000	8200000	7410000	5000000	5920000	13700000	9670000	13400000	6350000	9380000	8800000	9340000	32600000	31800000	28600000	17700000	18000000	23000000	21300000	18800000	21600000	20200000	23200000	33400000
P62306	P62306	RUXF_HUMAN	SNRPF	Small nuclear ribonucleoprotein F	9660000	8960000	8170000	5850000	4300000	5280000	9520000	8870000	8060000	10300000	9710000	11200000	7890000	8660000	7900000	6270000	7380000	7240000	6830000	6700000	8200000	9460000	8740000	9220000
P62310	P62310	LSM3_HUMAN	LSM3	U6 snRNA-associated Sm-like protein LSm3	6460000	6080000	6630000	6180000	6600000	9560000	3510000	5310000	5190000	14000000	6750000	5080000	3720000	3800000	3880000	4560000	6210000	4850000	7990000	5570000	5740000	8080000	8000000	9860000
P62312	P62312	LSM6_HUMAN	LSM6	U6 snRNA-associated Sm-like protein LSm6	1120000	1140000	1020000	1120000	1140000	1170000	987779	766730	928510	1050000	1230000	1210000	1960000	1830000	1970000	1550000	2190000	1660000	2820000	2980000	3030000	2900000	3170000	3680000
P62314	P62314	SMD1_HUMAN	SNRPD1	Small nuclear ribonucleoprotein Sm D1	2110000	1900000	2020000	2760000	3250000	2940000	2520000	2730000	2480000	4880000	3400000	3670000	10100000	10200000	11400000	8700000	9520000	7000000	9670000	9740000	8400000	12600000	10600000	10700000
P62316	P62316	SMD2_HUMAN	SNRPD2	Small nuclear ribonucleoprotein Sm D2	1080000	1200000	1200000	1570000	1660000	1210000	1170000	2010000	1430000	1400000	1840000	1420000	7630000	7440000	9180000	6370000	7940000	7610000	8480000	7660000	7920000	11100000	11200000	11000000
P62318	P62318	SMD3_HUMAN	SNRPD3	Small nuclear ribonucleoprotein Sm D3	2750000	2900000	2370000	4780000	5070000	5440000	4010000	2810000	2980000	4020000	6710000	4890000	29400000	32500000	34900000	21900000	26300000	26100000	25500000	24000000	25600000	35200000	34600000	39100000
P62330	P62330	ARF6_HUMAN	ARF6	ADP-ribosylation factor 6	977511	749140	871524	1500000	1370000	1150000		509515				653784	1350000	1280000	1520000	1380000	1370000	1520000	1830000	1430000	1250000	2410000	1620000	1200000
P62333	P62333	PRS10_HUMAN	PSMC6	26S proteasome regulatory subunit 10B	1240000	1150000	1100000	2470000	2320000	2170000	816460	1090000	923321	597933	880690	822589	3330000	3690000	3590000	4100000	3900000	4220000	3250000	3680000	3450000	2880000	2680000	2710000
P62341	P62341	SELT_HUMAN	SELENOT	Thioredoxin reductase-like selenoprotein T				137035	140759						192704		163482					139677
P62380	P62380	TBPL1_HUMAN	TBPL1	TATA box-binding protein-like 1	300037	243613	246616	228987			194213	230811	199784	243319	261777	254416	659887	657277	769722	469507	576950	608811	775104	669019	753819	784825	782676	708876
P62424	P62424	RL7A_HUMAN	RPL7A	Large ribosomal subunit protein eL8	596344	1160000	1140000	5660000	4870000	4450000	238088		819176	294170	554836	969710	22100000	23200000	20500000	13800000	11700000	12400000	17200000	16300000	16700000	17900000	15500000	16600000
P62487	P62487	RPB7_HUMAN	POLR2G	DNA-directed RNA polymerase II subunit RPB7	6990000	7200000	7370000	4320000	4480000	4740000	7920000	5900000	7120000	7180000	8650000	8030000	1930000	1880000	2060000	1450000	1770000	1660000	3080000	2800000	2900000	2790000	2850000	2900000
P62491	P62491	RB11A_HUMAN	RAB11A	Ras-related protein Rab-11A														238121	288514	271737	309086	292165	364790	298160	295874	342934	348520
P62495	P62495	ERF1_HUMAN	ETF1	Eukaryotic peptide chain release factor subunit 1	2230000	2360000	2080000	3980000	3330000	3340000	1820000	2000000	1740000	2090000	2040000	2240000	3760000	4210000	3940000	4370000	3940000	4260000	3190000	3460000	3260000	2920000	2540000	2690000
P62633	P62633	CNBP_HUMAN	CNBP	CCHC-type zinc finger nucleic acid binding protein	17900000	17400000	18800000	13000000	16700000	18200000	30300000	9490000	17500000	24500000	28200000	16600000	20100000	16700000	20300000	14400000	20600000	19400000	30800000	27800000	28400000	33300000	37300000	33500000
P62699	P62699	YPEL5_HUMAN	YPEL5	Protein yippee-like 5			765933										751744	748597	719091	637354	660862	705306	536467	634592	770269	611693	631941	408061
P62701	P62701;Q8TD47	RS4X_HUMAN	RPS4X	Small ribosomal subunit protein eS4, X isoform	2350000	2370000	1940000	9120000	8340000	7860000	677734	1780000	3920000		772173	1640000	44100000	45800000	45000000	25800000	23600000	23800000	34800000	33300000	34100000	38700000	35900000	34000000
P62736;P63267;P68032	P62736;P68133;P68032;P63267	ACTA_HUMAN;ACTC_HUMAN;ACTH_HUMAN	ACTA2;ACTC1;ACTG2	Actin, aortic smooth muscle	19400000	12000000	12900000	13100000	14700000	14400000	17700000	12700000	13700000	15700000	21900000	16900000	18900000	26100000	15600000	22800000	21100000	24300000	11700000	13400000	13800000	13800000	12300000	11200000
P62745	P62745	RHOB_HUMAN	RHOB	Rho-related GTP-binding protein RhoB					224538	190661							450317	382615	406622	390553	384930	400523	536909	471252	438395	461062	434238	797778
P62750	P62750	RL23A_HUMAN	RPL23A	Large ribosomal subunit protein uL23	1850000	1650000	1490000	1830000	1940000	1680000	1470000	1780000	1580000	1710000	1630000	2530000	14900000	17200000	17000000	11000000	11400000	10500000	13800000	13000000	13100000	17400000	17300000	15400000
P62753	P62753	RS6_HUMAN	RPS6	Small ribosomal subunit protein eS6	908877	772531	766765	5610000	4270000	4430000	559273	553107	653073	576746	672501	714684	25000000	25200000	23700000	14900000	13100000	13900000	15400000	14600000	15200000	17600000	17200000	17700000
P62760	P62760	VISL1_HUMAN	VSNL1	Visinin-like protein 1	563083	432570	466421		431972	636822	605728		576155	725864	842822	530606
P62805	P62805	H4_HUMAN	H4C16	Histone H4	24800000	26900000	24400000	7960000	7200000	7090000	40100000	21500000	26200000	17500000	32800000	23800000	9930000	9260000	9590000	10400000	10900000	10700000	6030000	5870000	7190000	8390000	7900000	8290000
P62820	P62820	RAB1A_HUMAN	RAB1A	Ras-related protein Rab-1A	738769	1310000	1040000	1190000	1090000	816934	529829	521975	644912	480558	490159	414930	1280000	1000000	1300000	1050000	1150000	1260000	1450000	941233	1050000	1260000	1010000	1390000
P62826	P62826	RAN_HUMAN	RAN	GTP-binding nuclear protein Ran	39100000	43300000	45000000	86400000	89500000	90400000	36200000	33700000	35100000	30200000	32200000	29000000	49100000	44100000	54200000	31600000	33800000	33000000	95100000	80000000	86600000	58500000	61400000	63400000
P62829	P62829	RL23_HUMAN	RPL23	Large ribosomal subunit protein uL14	1240000	1900000	1390000	6850000	6190000	5120000	1840000	1240000	2080000	2110000	2120000	1960000	23100000	23500000	23000000	16300000	13500000	14300000	14100000	15600000	15800000	15600000	14300000	13800000
P62834	P62834;P61224	RAP1A_HUMAN	RAP1A	Ras-related protein Rap-1A	3470000	3240000	3860000	5110000	5320000	5010000	3440000	2970000	2680000	2690000	3120000	3300000	8420000	8730000	8810000	8060000	8380000	7730000	8880000	9070000	9000000	9120000	9590000	9000000
P62841	P62841	RS15_HUMAN	RPS15	Small ribosomal subunit protein uS19		29293.6	78193.2	1020000	1040000	989878	125295						12800000	13100000	15000000	8380000	8370000	7730000	10500000	10500000	11700000	15600000	16700000	13900000
P62847	P62847	RS24_HUMAN	RPS24	Small ribosomal subunit protein eS24	280426			1460000	1420000	1120000							8150000	8550000	9060000	4820000	4390000	4100000	7130000	6660000	7150000	7990000	7590000	7590000
P62851	P62851	RS25_HUMAN	RPS25	Small ribosomal subunit protein eS25	1320000	1250000	1240000	7430000	6770000	6570000		1190000	1090000	924503	1090000	1080000	71900000	75700000	73200000	34200000	34800000	36500000	52900000	44600000	50200000	66400000	63200000	61000000
P62854	Q5JNZ5;P62854	RS26_HUMAN	RPS26	Small ribosomal subunit protein eS26				6960000	7600000	7310000							37000000	41300000	34400000	23800000	22400000	24200000	21100000	20500000	21800000	29800000	27900000	25700000
P62857	P62857	RS28_HUMAN	RPS28	Small ribosomal subunit protein eS28	26400000	24300000	25500000	14500000	20300000	27800000	21100000	22700000	20500000	41300000	28900000	23800000	22500000	22600000	22500000	16500000	19800000	15400000	25900000	22900000	25800000	27200000	29100000	28800000
P62861	P62861	RS30_HUMAN	FAU	Ubiquitin-like FUBI-ribosomal protein eS30 fusion protein	7710000	7320000		3520000		3930000			4570000		6550000	6170000	51200000	51900000	51100000	31200000	34100000	33200000	45400000	42500000	45600000	54100000	53300000	49400000
P62873	P62873;P62879	GBB1_HUMAN	GNB1	Guanine nucleotide-binding protein G(I)/G(S)/G(T) subunit beta-1	2620000	2760000	2790000	5550000	5550000	5440000	1990000	1960000	2100000	2300000	1980000	2410000	8720000	7620000	8890000	8970000	9390000	9450000	7550000	7660000	7390000	8940000	8470000	8690000
P62877	P62877	RBX1_HUMAN	RBX1	E3 ubiquitin-protein ligase RBX1	21000000	23900000	23900000	13200000	12400000	10700000	21800000	8750000	29000000	20700000	27100000	20800000	4040000	3610000	4720000	3640000	4850000	4570000	7210000	6150000	6270000	6470000	6770000	7810000
P62879	P62879	GBB2_HUMAN	GNB2	Guanine nucleotide-binding protein G(I)/G(S)/G(T) subunit beta-2				450691	466137	593852				142907			1030000	930491	906552	1190000	1140000	1190000	710549	730383	747401	730898	633451	714029
P62888	P62888	RL30_HUMAN	RPL30	Large ribosomal subunit protein eL30	1380000	1500000	1530000	8120000	8010000	7130000	1360000	1110000	1280000	1630000	1700000	1760000	19700000	22100000	21800000	14600000	14200000	14000000	19700000	16900000	19100000	20600000	17400000	17800000
P62891;Q59GN2	P62891;Q59GN2	R39L5_HUMAN;RL39_HUMAN	RPL39;RPL39P5	Large ribosomal subunit protein eL39							1400000				1500000		2900000	2340000	2860000	2930000	3390000	2920000	5350000	4580000	4730000	4720000	4130000	3500000
P62899	P62899	RL31_HUMAN	RPL31	Large ribosomal subunit protein eL31	1800000	1580000	1630000	7660000	6920000	5370000	1190000	1550000	1510000	2760000	1570000	1380000	32500000	33100000	33600000	20300000	20300000	21700000	26700000	21100000	22400000	33300000	30100000	29800000
P62906	P62906	RL10A_HUMAN	RPL10A	Large ribosomal subunit protein uL1	976594	1680000	1650000	6010000	5580000	5180000			1110000	1470000	509690		19500000	21800000	21000000	15200000	12500000	12800000	15100000	15500000	15000000	15800000	14100000	14800000
P62910	P62910	RL32_HUMAN	RPL32	Large ribosomal subunit protein eL32		257917	312217	4300000	3070000	3020000							13200000	13800000	13600000	10400000	8630000	8300000	10900000	10500000	10700000	12300000	10400000	9990000
P62913	P62913	RL11_HUMAN	RPL11	Large ribosomal subunit protein uL5	2210000	2090000	1830000	8260000	7080000	6160000	1760000	1970000	2400000	3020000	2300000	2490000	19600000	23100000	22000000	15600000	13900000	14600000	18000000	16500000	16400000	17700000	14800000	15700000
P62917	P62917	RL8_HUMAN	RPL8	Large ribosomal subunit protein uL2	1450000	1350000	1580000	7900000	7680000	6220000	1050000	1440000	2030000	1980000	1470000	1740000	37700000	40800000	37800000	26400000	24400000	24400000	28100000	27400000	27700000	34500000	30000000	29700000
P62937	P62937	PPIA_HUMAN	PPIA	Peptidyl-prolyl cis-trans isomerase A	19300000	18300000	18200000	18900000	19600000	23000000	16900000	16200000	19300000	25700000	20800000	19300000	32900000	34600000	28800000	39000000	39300000	35400000	28900000	31600000	30200000	29200000	24100000	22700000
P62942	P62942	FKB1A_HUMAN	FKBP1A	Peptidyl-prolyl cis-trans isomerase FKBP1A	46400000	43400000	39500000	15700000	19400000	19800000	66700000	18900000	37000000	31200000	58100000	40900000	6490000	7540000	8120000	9240000	15900000	11300000	17500000	16800000	19000000	19400000	18600000	17400000
P62979	P62979	RS27A_HUMAN	RPS27A	Ubiquitin-ribosomal protein eS31 fusion protein	67200000	60800000	53600000	34300000	40600000	57200000	113000000	68600000	52700000	119000000	97500000	79500000	26500000	25000000	25700000	23000000	29400000	21500000	25900000	29400000	29300000	32900000	32300000	29900000
P62993	P62993	GRB2_HUMAN	GRB2	Growth factor receptor-bound protein 2	2750000	2730000	2960000	2380000	3050000	2880000	2780000	2930000	2050000	3820000	2410000	2710000	3280000	3380000	3730000	3610000	4620000	4090000	5110000	4880000	5070000	5470000	5750000	5100000
P62995	P62995	TRA2B_HUMAN	TRA2B	Transformer-2 protein homolog beta	356951	293229	311897	488692	353492	595352			505965		169631		887853	1070000	1040000	1080000	903659	943732	554782	530097	545923	761171	557529	648437
P63000	P15153;P60763;P63000	RAC1_HUMAN	RAC1	Ras-related C3 botulinum toxin substrate 1	698307	1280000		2090000	2060000	1980000	639050	1490000		671018	748655	1100000	3110000	2460000	2280000	2540000	2270000	2250000	2280000	2520000	2630000	2220000	1920000	2260000
P63010	P63010	AP2B1_HUMAN	AP2B1	AP-2 complex subunit beta	599141	441174	507372	1010000	970324	878376	635902	631696	722707	613427	644277	783642	1230000	1450000	1370000	1630000	1470000	1600000	906404	1040000	952610	1040000	1030000	853798
P63027	P63027	VAMP2_HUMAN	VAMP2	Vesicle-associated membrane protein 2	1430000	1170000	1140000	2090000	2210000	1890000	1250000	1230000	1540000	1310000	865600	1110000	1300000	1160000	1400000	939179	1180000	1120000	1870000	1580000	1520000	1870000	1960000	2210000
P63096	P63096	GNAI1_HUMAN	GNAI1	Guanine nucleotide-binding protein G(i) subunit alpha-1											645488		1100000	962052	852001	1110000	1120000	978137	503302	798893		626807	502357	645772
P63098	P63098	CANB1_HUMAN	PPP3R1	Calcineurin subunit B type 1	900761	1160000	940782	399324	284283	365948	1170000	655944	1070000	471448	1090000	816143		99874.1		140981	283794	153576	217525	272698	201358	410853	243195	249662
P63104	P63104	1433Z_HUMAN	YWHAZ	14-3-3 protein zeta/delta	108000000	112000000	119000000	157000000	164000000	168000000	97100000	104000000	97700000	103000000	102000000	98300000	113000000	102000000	119000000	81800000	100000000	94600000	145000000	142000000	149000000	139000000	141000000	144000000
P63151	P63151	2ABA_HUMAN	PPP2R2A	Serine/threonine-protein phosphatase 2A 55 kDa regulatory subunit B alpha isoform	1650000	1700000	1380000	2050000	2100000	1950000	1340000	1580000	1130000	1170000	1270000	1110000	1690000	1570000	1590000	1800000	1670000	1590000	1230000	1360000	1270000	1130000	985630	1070000
P63165	G2XKQ0;P63165	SUMO1_HUMAN	SUMO1	Small ubiquitin-related modifier 1	6430000	6380000	5680000	2460000	2590000	3480000	10200000	4550000	5670000	11500000	13400000	6230000	1520000	1730000	1710000	1680000	2070000	1830000	2160000	1870000	1970000	2150000	2020000	2340000
P63167	P63167	DYL1_HUMAN	DYNLL1	Dynein light chain 1, cytoplasmic	1370000	1400000	1630000	1370000	1120000	1130000	1960000		2100000	1630000	2240000	632968	1220000	1000000	1040000	1290000	1240000	1570000	1260000	1090000	980594	1190000	1160000	1140000
P63172	P63172	DYLT1_HUMAN	DYNLT1	Dynein light chain Tctex-type 1	772640	779438	787710	731355	699166	790141	905174	791106	772031	815620	920113	739172	435575	407796	415589	429202	441446	446083	449360	397161	390303	388996	425901	514353
P63173	P63173	RL38_HUMAN	RPL38	Large ribosomal subunit protein eL38	510843	930632	593595	2840000	1970000	2390000	942616	529423	391750	421740	431544	494489	7540000	6450000	6940000	5560000	4760000	5020000	4250000	5340000	4810000	5450000	5390000	5120000
P63208	P63208	SKP1_HUMAN	SKP1	S-phase kinase-associated protein 1	12700000	12600000	12100000	6420000	6780000	8660000	26100000	8570000	13000000	17800000	35700000	15600000	1630000	2030000	2100000	2440000	3380000	2410000	3750000	2920000	3210000	4880000	3980000	4680000
P63220	P63220	RS21_HUMAN	RPS21	Small ribosomal subunit protein eS21	2270000	2320000	2980000	3300000	3380000	3610000	2700000	2170000	2930000	4290000	3220000	2920000	5940000	6990000	7200000	7230000	9590000	7820000	7980000	7010000	7620000	10700000	9790000	14500000
P63241	Q9GZV4;P63241;Q6IS14	IF5A1_HUMAN	EIF5A	Eukaryotic translation initiation factor 5A-1	17900000	19300000	24000000	17600000	21200000	21800000	8630000	27000000	17000000	36700000	12300000	16200000	10400000	11600000	11500000	13100000	13900000	13100000	13100000	13500000	13400000	11600000	10500000	11600000
P63244	P63244	RACK1_HUMAN	RACK1	Small ribosomal subunit protein RACK1	3830000	3220000	3540000	12100000	11200000	10400000	2730000	2570000	3100000	2900000	3240000	3310000	43700000	46900000	52700000	35200000	41900000	38800000	41500000	40000000	40100000	57400000	53200000	56000000
P63261	P63261;P60709	ACTG_HUMAN	ACTG1	Actin, cytoplasmic 2	143000000	141000000	149000000	163000000	174000000	201000000	177000000	157000000	167000000	193000000	208000000	177000000	281000000	281000000	242000000	314000000	308000000	324000000	164000000	181000000	187000000	160000000	143000000	158000000
P63272	P63272	SPT4H_HUMAN	SUPT4H1	Transcription elongation factor SPT4	152073			267879	159159	124301				125117	380078		558738	607384	568751	651736	692592	594439	609258	666812	607883	653462	565501	620560
P63279	P63279	UBC9_HUMAN	UBE2I	SUMO-conjugating enzyme UBC9	1270000	1300000	1190000	896576	776924	654824	2050000	1010000	1010000	963212	1860000	1400000	1230000	1310000	1270000	1660000	1590000	1580000	1150000	1320000	1240000	1200000	1100000	933501
P63313	P63313	TYB10_HUMAN	TMSB10	Thymosin beta-10	5860000	5820000	5590000	6580000	5050000	5770000	5490000	1160000	6040000	4330000	4930000	3710000	1830000	1690000	2000000	1580000	2290000	2100000	4090000	2930000	3460000	4480000	4520000	3770000
P67775	P67775;P62714	PP2AA_HUMAN	PPP2CA	Serine/threonine-protein phosphatase 2A catalytic subunit alpha isoform	3150000	3200000	3240000	4310000	3860000	3390000	2790000	2900000	3230000	2680000	3330000	2710000	5860000	6550000	7640000	6280000	7100000	7230000	8450000	7900000	7350000	8320000	8930000	8440000
P67809	P16989;P67809;Q9Y2T7	YBOX1_HUMAN	YBX1	Y-box-binding protein 1	69500000	67700000	67100000	49200000	56400000	53900000	73600000	58600000	63200000	51300000	78300000	54500000	70300000	72600000	78600000	53200000	68100000	61800000	65600000	60300000	68100000	94700000	102000000	100000000
P67812	P67812	SC11A_HUMAN	SEC11A	Signal peptidase complex catalytic subunit SEC11A	830750	1070000	763090	1060000	1340000	931378		729952			657306	890703	2110000	2110000	2010000	1880000	1950000	1840000	1580000	2020000	1830000	1830000	1740000	1630000
P67870	P67870	CSK2B_HUMAN	CSNK2B	Casein kinase II subunit beta			383530				652270			240960			971644	1310000	1300000	1770000	2060000	1790000	1290000	1150000	1010000	1650000	1520000	1540000
P67936	P67936	TPM4_HUMAN	TPM4	Tropomyosin alpha-4 chain	91100000	88300000	90900000	116000000	125000000	129000000	71200000	85800000	65500000	100000000	75200000	59600000	43900000	44000000	47000000	37000000	44900000	42100000	72500000	72100000	74400000	70700000	70700000	70400000
P68036	A0A1B0GUS4;P68036	UB2L3_HUMAN	UBE2L3	Ubiquitin-conjugating enzyme E2 L3	5210000	5500000	5750000	2790000	4210000	3470000	14800000	4720000	5550000	4690000	13300000	7130000	3440000	3780000	4300000	2830000	3370000	3120000	8580000	7810000	7880000	6120000	6940000	5900000
P68104;Q5VTE0	P68104;Q5VTE0	EF1A1_HUMAN;EF1A3_HUMAN	EEF1A1;EEF1A1P5	Elongation factor 1-alpha 1	26500000	27400000	24000000	49400000	44400000	42900000	38200000	22700000	30300000	35000000	36300000	36700000	29100000	32300000	28000000	29200000	21800000	24800000	18600000	21500000	20500000	16700000	15200000	14500000
P68366	P68366;P68363	TBA4A_HUMAN	TUBA4A	Tubulin alpha-4A chain	6100000	3280000	3460000	14600000	14300000	13200000	4030000	3140000	4120000	5710000	5110000	5910000	22700000	20100000	22400000	22800000	25800000	27500000	18200000	16500000	18900000	19500000	16300000	16000000
P68371	Q13885;Q9BVA1;P68371	TBB4B_HUMAN	TUBB4B	Tubulin beta-4B chain	3710000	3600000	3790000	9970000	9550000	9170000	2940000	2230000	3440000	3770000	4170000	3950000	20000000	22600000	19200000	26000000	23900000	23600000	14000000	18400000	16900000	13500000	12300000	11800000
P68400	Q8NEV1;P68400	CSK21_HUMAN	CSNK2A1	Casein kinase II subunit alpha	681852	394098		694772	575219	600738	535676	567313	509087	931621	356970	552812	2560000	2580000	2670000	2210000	2260000	2270000	1960000	2120000	1910000	2290000	2300000	2260000
P68402	P68402	PA1B2_HUMAN	PAFAH1B2	Platelet-activating factor acetylhydrolase IB subunit alpha2	2980000	2800000	2600000	1820000	1920000	3020000	3950000	2010000	2450000	3160000	4900000	3230000	2630000	2540000	2180000	3490000	5020000	3590000	3640000	3180000	3100000	4120000	4140000	3800000
P68431;P84243;Q16695;Q71DI3	Q5TEC6;P84243;Q71DI3;P68431;Q16695;Q6NXT2	H31T_HUMAN;H31_HUMAN;H32_HUMAN;H33_HUMAN	H3-3B;H3-4;H3C12;H3C13	Histone H3.1	33000000	31300000	31400000	8520000	8350000	8560000	42700000	23900000	32900000	19200000	29600000	24900000	9390000	9020000	9570000	10400000	11000000	10800000	7460000	7780000	7700000	9480000	9940000	9200000
P68871	P69891;P02100;P68871;P02042;P69892	HBB_HUMAN	HBB	Hemoglobin subunit beta	1650000	1680000	1570000	850846	897643	909870	2140000	1110000	1350000	2310000	3710000	2690000					235669		285967	538800	536396	637319	659124
P69905	P69905	HBA_HUMAN	HBA2	Hemoglobin subunit alpha		822308	831217	817851	1090000	716989	1240000		656403	1860000	2020000	1470000												873412
P78310	P78310	CXAR_HUMAN	CXADR	Coxsackievirus and adenovirus receptor	4110000	4010000	3970000	4650000	4700000	4120000	3300000	3510000	3730000	3530000	3900000	4210000	1830000	1850000	2290000	1230000	1690000	1550000	3410000	2950000	3270000	3340000	3480000	3450000
P78316	P78316	NOP14_HUMAN	NOP14	Nucleolar protein 14													972242	988179	1050000	723020	842636	841746	732874	667099	831872	1210000	1150000	1130000
P78318	P78318	IGBP1_HUMAN	IGBP1	Immunoglobulin-binding protein 1	767460	878294	1090000	1220000	1100000	975671	793823	1170000	831539	682311	640184	883800	935170	1020000	978355	913822	1070000	1020000	1140000	1190000	1190000	1160000	1220000	1240000
P78324	P78324	SHPS1_HUMAN	SIRPA	Tyrosine-protein phosphatase non-receptor type substrate 1	387463	313136	332495	341159	498953	463254	220566	263748	418053			218955	142501	94625.9	138689		111963	102902	304407	244473	208717	276303	383425	318974
P78330	P78330	SERB_HUMAN	PSPH	Phosphoserine phosphatase	3510000	3900000	4260000	6630000	7980000	7910000	5410000	4820000	3140000	4150000	4360000	3050000	5080000	4640000	5240000	3400000	4090000	3550000	8440000	8150000	8270000	7110000	7560000	7170000
P78332	P78332	RBM6_HUMAN	RBM6	RNA-binding protein 6													554960	431810	376943	339777	374760	432859	477601	422602	361308	466215	478237	555941
P78344	P78344	IF4G2_HUMAN	EIF4G2	Eukaryotic translation initiation factor 4 gamma 2	767226	478569	546219	1160000	902177	961517	513170		451173	337682	353987	495335	1420000	1480000	1400000	1510000	1180000	1380000	814071	915155	745026	816650	685554	730245
[truncated: 2,572 more rows]
