# Supplementary material for: Exploring the anticancer mechanism of cardiac glycosides using proteome integral solubility alteration approach
Source: Cancer Med. 2024 Sep 30;13(18):e70252. doi: 10.1002/cam4.70252 (PMC11442762; doi:10.1002/cam4.70252)
Supplement: Supplementary file 7 — Table S6: [file CAM4-13-e70252-s007.xlsx]

## Sheet: intact_result
	name	ID	intact_Digitoxin_vs_intact_DMSO_p.val	intact_Digoxin_vs_intact_DMSO_p.val	intact_Ouabain_vs_intact_DMSO_p.val	intact_Digitoxin_vs_intact_DMSO_p.adj	intact_Digoxin_vs_intact_DMSO_p.adj	intact_Ouabain_vs_intact_DMSO_p.adj	intact_Digitoxin_vs_intact_DMSO_significant	intact_Digoxin_vs_intact_DMSO_significant	intact_Ouabain_vs_intact_DMSO_significant	significant	intact_Digitoxin_vs_intact_DMSO_ratio	intact_Digoxin_vs_intact_DMSO_ratio	intact_Ouabain_vs_intact_DMSO_ratio	intact_Digitoxin_centered	intact_Digoxin_centered	intact_DMSO_centered	intact_Ouabain_centered	lysates_Digitoxin_centered	lysates_Digoxin_centered	lysates_DMSO_centered	lysates_Ouabain_centered
1	AAAS	Q9NRG9	0.000265655	0.00164444	5.03e-05	0.00103	0.00432	0.000268	FALSE	FALSE	TRUE	TRUE	-0.824	-0.676	-0.961	-0.869	-0.721	-0.045	-1.01	0.671	0.469	0.653	0.848
2	AARS1	P49588	6.3e-09	8.64e-09	2.18e-07	1.18e-07	1.2e-07	2.72e-06	TRUE	TRUE	TRUE	TRUE	-1.43	-1.4	-1.13	-1.33	-1.3	0.097	-1.04	0.758	0.559	1.24	1.02
3	AASDHPPT	Q9NRN7	2.28e-06	4.49e-07	6.19e-05	1.8e-05	3.75e-06	0.000321	TRUE	TRUE	TRUE	TRUE	-1.48	-1.66	-1.13	-1.45	-1.64	0.0239	-1.11	0.864	0.397	1.68	1.23
4	ABCE1	P61221	4.03e-05	9.75e-05	1.4e-05	0.000207	0.000383	8.95e-05	FALSE	FALSE	TRUE	TRUE	-0.9	-0.832	-0.983	-0.462	-0.394	0.438	-0.545	0.231	0.089	0.236	0.407
5	ABCF1	Q8NE71	0.267443	6.21e-06	0.0135252	0.357	3.59e-05	0.031	FALSE	TRUE	FALSE	TRUE	-0.285	-1.54	-0.679	-8.46e-05	-1.26	0.285	-0.394	0.0524	-0.179	0.614	0.883
6	ABCF2	Q9UG63	1.23e-08	4.18e-09	9.66e-07	2.14e-07	6.51e-08	9.76e-06	TRUE	TRUE	TRUE	TRUE	-1.72	-1.84	-1.28	-1.38	-1.5	0.337	-0.946	0.353	0.336	1.29	1.52
7	ACAA1	P09110	2.02e-08	2.08e-06	7.65e-09	3.2e-07	1.4e-05	1.6e-07	TRUE	TRUE	TRUE	TRUE	1.37	1	1.46	1.13	0.752	-0.249	1.21	-0.554	-0.76	-0.86	-0.668
8	ACADM	P11310	8.44e-07	2.42e-06	3.62e-05	7.75e-06	1.59e-05	0.000201	TRUE	TRUE	TRUE	TRUE	-1.46	-1.35	-1.09	-1.27	-1.16	0.192	-0.897	0.607	0.254	1.24	1.03
9	ACAT1	P24752	2.22e-06	3.19e-08	2.71e-06	1.76e-05	3.78e-07	2.28e-05	FALSE	TRUE	FALSE	TRUE	-0.647	-0.867	-0.637	-0.921	-1.14	-0.274	-0.912	0.659	0.726	0.98	0.884
10	ACBD6	Q9BR61	0.251581	0.0303031	0.000120267	0.34	0.054	0.000565	FALSE	FALSE	TRUE	TRUE	-0.225	-0.446	-0.92	0.0116	-0.209	0.237	-0.683	-0.00694	-0.158	0.474	0.334
11	ACIN1	Q9UKV3	1.12e-11	5.92e-12	1.92e-10	6.97e-10	3.37e-10	8.03e-09	TRUE	TRUE	TRUE	TRUE	1.34	1.39	1.13	1.46	1.51	0.123	1.26	-1.11	-1.05	-1.28	-0.917
12	ACLY	P53396	6.79e-10	4.29e-10	6.59e-09	1.89e-08	1.1e-08	1.41e-07	TRUE	TRUE	TRUE	TRUE	-1.25	-1.29	-1.09	-0.923	-0.958	0.327	-0.76	0.467	-0.00787	1.04	0.813
13	ACOT13	Q9NPJ3	1.35e-07	3.96e-08	3.59e-06	1.58e-06	4.55e-07	2.9e-05	TRUE	TRUE	TRUE	TRUE	1.34	1.45	1.06	1.81	1.93	0.472	1.53	-1.17	-1.85	-1.32	-1.4
14	ACOT7	O00154	6.27e-08	2.23e-08	2.56e-07	8.22e-07	2.81e-07	3.1e-06	TRUE	TRUE	FALSE	TRUE	-0.805	-0.861	-0.732	-0.717	-0.773	0.0877	-0.644	0.881	0.851	0.00402	0.31
15	ACOT9	Q9Y305	0.00602286	0.0888996	0.081098	0.0143	0.136	0.141	TRUE	FALSE	FALSE	TRUE	2.49	1.45	1.48	1.1	0.0478	-1.4	0.0875	-0.23	-0.401	0.465	0.332
16	ACSF2	Q96CM8	1.27e-06	3.1e-08	1.81e-06	1.09e-05	3.69e-07	1.63e-05	TRUE	TRUE	TRUE	TRUE	-1.1	-1.42	-1.08	-0.93	-1.25	0.175	-0.901	0.494	0.262	1.16	0.986
17	ACSL1	P33121	0.031365	0.000277869	0.00286975	0.0592	0.000923	0.00847	FALSE	TRUE	FALSE	TRUE	-0.55	-1.05	-0.81	-0.676	-1.18	-0.126	-0.936	0.358	-0.26	1.35	1.47
18	ACSL3	O95573	0.0020553	3.79e-06	0.000146684	0.00575	2.34e-05	0.000677	FALSE	TRUE	FALSE	TRUE	-0.561	-1.01	-0.744	-0.223	-0.673	0.338	-0.406	-0.0382	-0.181	0.492	0.692
19	ACSL4	O60488	9.41e-05	0.000375032	0.000124029	0.000425	0.00119	0.000581	FALSE	FALSE	TRUE	TRUE	0.915	0.801	0.892	0.809	0.695	-0.106	0.786	-0.732	-0.961	-0.259	-0.232
20	ACTL6A	O96019	3.08e-07	2.98e-07	3.04e-07	3.26e-06	2.6e-06	3.62e-06	TRUE	TRUE	TRUE	TRUE	0.899	0.901	0.9	1.32	1.32	0.417	1.32	-1.27	-1.53	-0.71	-0.864
21	ACTR2	P61160	4.26e-08	2.46e-10	6.94e-08	5.97e-07	7.18e-09	1.05e-06	TRUE	TRUE	TRUE	TRUE	0.83	1.14	0.803	1.03	1.34	0.2	1	-0.574	-1.03	-0.953	-1.02
22	ACTR3	P61158	1.58e-11	6.94e-12	1.25e-09	8.88e-10	3.84e-10	3.65e-08	TRUE	TRUE	TRUE	TRUE	1.28	1.35	0.991	1.08	1.14	-0.21	0.782	-0.457	-0.794	-0.787	-0.746
23	ACTR3B	Q9P1U1	2.13e-07	3.36e-07	3.55e-07	2.38e-06	2.86e-06	4.12e-06	TRUE	TRUE	TRUE	TRUE	1.14	1.1	1.1	0.65	0.615	-0.488	0.611	0.101	-0.0786	-0.773	-0.637
24	ADPGK	Q9BRR6	0.00168956	3.03e-07	4.31e-05	0.00487	2.62e-06	0.000234	FALSE	TRUE	TRUE	TRUE	-0.76	-1.6	-1.1	-0.793	-1.64	-0.0337	-1.13	1.09	1.02	0.706	0.788
25	ADPRS	Q9NX46	0.00392933	0.192206	0.14617	0.0099	0.26	0.228	TRUE	FALSE	FALSE	TRUE	-1.22	-0.502	-0.563	-1.21	-0.495	0.00729	-0.555	0.368	0.253	0.992	0.642
26	ADRM1	Q16186	0.000453018	2.31e-06	0.0068031	0.00161	1.53e-05	0.0172	FALSE	TRUE	FALSE	TRUE	-0.841	-1.33	-0.603	-1.09	-1.57	-0.245	-0.848	0.774	0.832	1.17	0.975
27	AEBP2	Q6ZN18	1.56e-08	8.42e-10	4.89e-10	2.59e-07	1.81e-08	1.75e-08	TRUE	TRUE	TRUE	TRUE	1.06	1.27	1.32	1.48	1.69	0.417	1.73	-1.31	-0.952	-1.33	-1.73
28	AFP	P02771	1.71e-14	6.8e-09	8.3e-07	4.86e-12	9.83e-08	8.61e-06	TRUE	TRUE	FALSE	TRUE	1.95	0.92	0.668	1.58	0.551	-0.369	0.299	-0.552	-0.602	-0.499	-0.407
29	AGFG1	P52594	3.34e-08	1.42e-07	6.53e-07	4.95e-07	1.38e-06	7.07e-06	TRUE	TRUE	TRUE	TRUE	1.66	1.51	1.36	1.52	1.37	-0.139	1.22	-1.14	-1.22	-0.847	-0.762
30	AGO1	Q9UL18	2.64e-06	0.00101342	0.000219955	2.04e-05	0.00285	0.00095	TRUE	TRUE	TRUE	TRUE	1.98	1.16	1.36	1.27	0.452	-0.709	0.654	-0.332	-0.444	-0.592	-0.298
31	AGPS	O00116	0.0030268	0.649336	0.291805	0.00796	0.712	0.395	TRUE	FALSE	FALSE	TRUE	-1.37	-0.185	-0.435	-0.844	0.336	0.522	0.0865	-0.141	-0.281	0.128	0.194
32	AGRN	O00468	0.0025014	0.00683468	0.00492437	0.00678	0.0149	0.0132	TRUE	FALSE	FALSE	TRUE	1.12	0.973	1.02	0.941	0.797	-0.176	0.844	-0.861	-0.89	-0.174	-0.481
33	AHCY	P23526	1.29e-07	4.54e-08	2.76e-06	1.52e-06	5.15e-07	2.3e-05	FALSE	TRUE	FALSE	TRUE	-0.794	-0.851	-0.64	-0.993	-1.05	-0.199	-0.838	1	1.14	0.326	0.61
34	AHSG	P02765	1.45e-09	3.93e-09	0.531072	3.41e-08	6.23e-08	0.628	TRUE	TRUE	FALSE	TRUE	1.83	1.72	0.107	1.87	1.77	0.0432	0.15	-0.969	-0.861	-1.13	-0.877
35	AK4	P27144	9.3e-05	0.0167094	0.0310017	0.000423	0.0324	0.0626	TRUE	FALSE	FALSE	TRUE	1.21	0.642	0.57	0.362	-0.204	-0.846	-0.276	0.0825	-0.163	0.652	0.391
36	AKAP8	O43823	8.65e-05	3.82e-05	0.00401567	0.000398	0.000174	0.0112	TRUE	TRUE	FALSE	TRUE	1.14	1.22	0.75	0.174	0.259	-0.966	-0.215	-0.128	0.0171	0.425	0.434
37	AKR1A1	P14550	5.13e-06	1.34e-06	1.89e-05	3.58e-05	9.57e-06	0.000116	TRUE	TRUE	TRUE	TRUE	-0.946	-1.05	-0.853	-0.947	-1.05	-0.000665	-0.854	0.468	0.213	1.09	1.08
38	AKR1B1	P15121	3.57e-08	7.86e-10	1.84e-07	5.19e-07	1.73e-08	2.34e-06	TRUE	TRUE	TRUE	TRUE	-0.913	-1.16	-0.819	-1.55	-1.8	-0.636	-1.46	1.64	1.71	0.933	1.15
39	AKR1B10	O60218	1.65e-09	6.62e-10	8.17e-09	3.77e-08	1.53e-08	1.69e-07	TRUE	TRUE	TRUE	TRUE	-1.88	-1.99	-1.7	-2.26	-2.37	-0.378	-2.08	2.09	2.03	1.41	1.55
40	ALB	P02768	1.81e-08	1.16e-07	0.124288	2.94e-07	1.16e-06	0.202	TRUE	TRUE	FALSE	TRUE	1.27	1.12	0.219	2.13	1.99	0.864	1.08	-1.15	-1.09	-1.98	-1.85
41	ALDH1B1	P30837	4.6e-05	9.48e-05	1.04e-05	0.000231	0.000374	7.05e-05	TRUE	TRUE	TRUE	TRUE	-1.15	-1.08	-1.3	-1.44	-1.37	-0.291	-1.59	0.918	0.679	1.6	1.49
42	ALDH2	P05091	0.0164329	2.2e-05	0.000184	0.0341	0.000108	0.000821	FALSE	TRUE	FALSE	TRUE	-0.472	-1	-0.831	-0.589	-1.12	-0.117	-0.948	0.716	0.581	0.724	0.754
43	ALDH7A1	P49419	0.00258892	0.000239898	0.0124906	0.00696	0.000813	0.0291	FALSE	TRUE	FALSE	TRUE	-0.804	-1.05	-0.64	-0.873	-1.12	-0.0684	-0.708	0.599	0.312	1.04	0.815
44	ALDH9A1	P49189	7.45e-06	7.03e-07	0.00579765	4.9e-05	5.52e-06	0.0151	TRUE	TRUE	FALSE	TRUE	-1.06	-1.27	-0.541	-1.09	-1.3	-0.0287	-0.57	0.632	0.469	1.02	0.865
45	ALDOA	P04075	3.29e-07	3.21e-08	4.87e-06	3.45e-06	3.8e-07	3.68e-05	TRUE	TRUE	FALSE	TRUE	0.968	1.13	0.796	0.973	1.14	0.00469	0.801	-0.414	-0.278	-1.22	-1
46	ALKBH6	Q3KRA9	6.22e-08	1.35e-06	5.67e-06	8.2e-07	9.63e-06	4.23e-05	TRUE	TRUE	TRUE	TRUE	1.29	1.04	0.936	0.934	0.687	-0.355	0.581	-0.591	-0.669	-0.316	-0.272
47	AMOT	Q4VCS5	0.00070815	4.05e-06	0.00886355	0.00234	2.47e-05	0.0216	FALSE	TRUE	FALSE	TRUE	0.595	0.942	0.43	0.944	1.29	0.349	0.778	-1.25	-1.41	-0.252	-0.448
48	ANK3	Q12955	5.61e-05	0.000369825	0.000399036	0.000274	0.00118	0.00157	TRUE	FALSE	FALSE	TRUE	0.937	0.784	0.778	0.85	0.697	-0.0873	0.691	-0.441	-0.419	-0.723	-0.567
49	ANKFY1	Q9P2R3	0.00485985	0.00440386	7.36e-05	0.0119	0.0102	0.000373	FALSE	FALSE	TRUE	TRUE	-0.567	-0.575	-0.897	-0.42	-0.428	0.147	-0.75	0.214	0.0815	0.686	0.469
50	ANXA1	P04083	8.59e-06	2.66e-09	0.00018584	5.49e-05	4.63e-08	0.000825	FALSE	TRUE	FALSE	TRUE	-0.807	-1.4	-0.619	-0.802	-1.4	0.00495	-0.614	0.548	0.248	1.02	0.992
51	ANXA4	P09525	6.27e-05	1.83e-07	6.76e-06	0.000301	1.71e-06	4.9e-05	FALSE	TRUE	TRUE	TRUE	-0.86	-1.34	-1.03	-0.768	-1.25	0.0916	-0.942	0.548	0.284	1.1	0.936
52	ANXA5	P08758	4.22e-13	3.32e-13	5.51e-12	5.45e-11	3.76e-11	5.23e-10	TRUE	TRUE	TRUE	TRUE	-1.24	-1.26	-1.08	-1.36	-1.38	-0.116	-1.19	0.869	0.729	1.33	1.12
53	ANXA6	P08133	6.72e-11	1.51e-12	2.55e-10	3.22e-09	1.11e-10	1.01e-08	TRUE	TRUE	TRUE	TRUE	-1.02	-1.28	-0.947	-1.08	-1.34	-0.0597	-1.01	0.74	0.65	1.11	0.981
54	ANXA7	P20073	4.92e-08	3.03e-08	8.68e-07	6.76e-07	3.63e-07	8.94e-06	TRUE	TRUE	TRUE	TRUE	-1.34	-1.39	-1.1	-1.36	-1.4	-0.0117	-1.12	0.754	0.565	1.38	1.19
55	AP2M1	Q96CW1	0.0835615	1.96e-05	0.0318199	0.135	9.78e-05	0.0641	FALSE	TRUE	FALSE	TRUE	-0.304	-0.941	-0.386	-0.139	-0.776	0.165	-0.221	-0.188	-0.185	0.645	0.7
56	AP3S1	Q92572	0.000397734	0.0173094	0.295021	0.00144	0.0334	0.399	TRUE	FALSE	FALSE	TRUE	-1.08	-0.655	0.27	-1.38	-0.961	-0.306	-0.0359	0.519	0.374	0.941	0.854
57	AP4E1	Q9UPM8	1.02e-05	0.0219327	0.000144275	6.38e-05	0.0409	0.000667	TRUE	FALSE	TRUE	TRUE	2.65	1.11	2.11	2.55	1.01	-0.1	2.01	-1.53	-1.17	-1.31	-1.44
58	APEX1	P27695	0.000227091	1.13e-05	8.43e-05	0.000902	6.07e-05	0.00042	FALSE	TRUE	FALSE	TRUE	-0.709	-0.923	-0.779	-0.24	-0.454	0.469	-0.31	-0.0919	0.0165	0.228	0.383
59	APP	P05067	6.97e-05	2.13e-06	0.00816138	0.00033	1.43e-05	0.0201	TRUE	TRUE	FALSE	TRUE	-1.02	-1.35	-0.594	-0.629	-0.96	0.391	-0.203	0.396	0.608	0.22	0.177
60	APRT	P07741	1.31e-08	1.58e-10	5.52e-09	2.26e-07	5.14e-09	1.23e-07	TRUE	TRUE	TRUE	TRUE	-0.961	-1.26	-1.01	-0.975	-1.27	-0.0145	-1.03	0.759	0.455	1.08	0.997
61	ARCN1	P48444	7.64e-05	9.77e-08	2.46e-06	0.000358	9.95e-07	2.11e-05	FALSE	TRUE	TRUE	TRUE	-0.638	-1.06	-0.842	-0.518	-0.938	0.119	-0.723	0.222	0.0257	1.07	0.744
62	ARF1	P84077	2.26e-08	3.8e-08	1.01e-08	3.48e-07	4.38e-07	2.02e-07	TRUE	TRUE	TRUE	TRUE	-0.888	-0.858	-0.934	-0.703	-0.673	0.185	-0.749	0.624	0.514	0.493	0.31
63	ARF4	P18085	1.11e-06	3.28e-07	2.02e-05	9.78e-06	2.81e-06	0.000123	TRUE	TRUE	FALSE	TRUE	-0.874	-0.952	-0.699	-0.894	-0.972	-0.0201	-0.719	0.508	0.39	0.999	0.708
64	ARF5	P84085	7.45e-06	1.08e-05	3.36e-06	4.9e-05	5.85e-05	2.73e-05	TRUE	TRUE	TRUE	TRUE	-1.09	-1.06	-1.16	-0.87	-0.839	0.222	-0.939	0.524	0.312	0.872	0.718
65	ARHGEF12	Q9NZN5	0.000165664	0.010837	0.00158185	0.000691	0.0222	0.00517	TRUE	FALSE	TRUE	TRUE	-1.91	-1.15	-1.5	-2	-1.25	-0.0935	-1.6	1.1	1.15	1.26	1.43
66	ARMCX3	Q9UH62	0.000478959	3.58e-06	0.0750943	0.00169	2.23e-05	0.133	FALSE	TRUE	FALSE	TRUE	0.833	1.28	0.372	0.242	0.687	-0.59	-0.218	-0.372	-0.429	0.439	0.241
67	ARMT1	Q9H993	8.87e-05	6.34e-07	1.66e-05	0.000407	5.03e-06	0.000104	FALSE	TRUE	TRUE	TRUE	-0.903	-1.33	-1.04	-1.02	-1.45	-0.115	-1.16	0.854	0.392	1.32	1.17
68	ARNT	P27540	9.98e-07	1.74e-05	1.24e-06	8.98e-06	8.88e-05	1.2e-05	TRUE	FALSE	TRUE	TRUE	0.932	0.749	0.917	0.286	0.103	-0.646	0.271	-0.211	-0.266	0.0646	0.399
69	ARPC1A	Q92747	6.89e-08	3e-09	1.09e-07	8.88e-07	5.05e-08	1.52e-06	FALSE	TRUE	TRUE	TRUE	0.792	0.968	0.768	1.29	1.47	0.501	1.27	-0.518	-1.11	-1.53	-1.36
70	ARPC1B	O15143	3.55e-08	2.19e-09	2.16e-06	5.19e-07	3.97e-08	1.89e-05	TRUE	TRUE	TRUE	TRUE	1.14	1.36	0.856	1.47	1.69	0.337	1.19	-1.05	-1.26	-1.34	-1.05
71	ARPC2	O15144	1.83e-10	4.17e-12	2.94e-09	6.91e-09	2.51e-10	7.43e-08	TRUE	TRUE	TRUE	TRUE	0.956	1.19	0.808	1.29	1.52	0.331	1.14	-0.802	-1.03	-1.24	-1.2
72	ARPC3	O15145	1.4e-05	0.000112488	0.0658922	8.32e-05	0.000434	0.119	TRUE	FALSE	FALSE	TRUE	0.986	0.824	0.331	0.7	0.538	-0.286	0.0451	-0.163	-0.357	-0.172	-0.305
73	ARPC4	P59998	4.35e-07	3.05e-09	4.15e-06	4.41e-06	5.08e-08	3.24e-05	TRUE	TRUE	FALSE	TRUE	0.818	1.13	0.694	1.16	1.47	0.337	1.03	-0.8	-0.965	-1.18	-1.04
74	ARPC5	O15511	2.88e-08	6.54e-10	3.24e-08	4.37e-07	1.53e-08	5.48e-07	TRUE	TRUE	TRUE	TRUE	1.02	1.29	1.01	1.03	1.31	0.0111	1.03	-0.686	-0.722	-0.97	-0.996
75	ARPC5L	Q9BPX5	5.03e-07	8.36e-09	9.45e-07	5.01e-06	1.17e-07	9.58e-06	TRUE	TRUE	TRUE	TRUE	1.11	1.46	1.07	1.05	1.4	-0.0597	1.01	-0.806	-0.78	-0.868	-0.949
76	ARPIN	Q7Z6K5	4.27e-05	0.778005	0.000658433	0.000217	0.824	0.00243	TRUE	FALSE	TRUE	TRUE	2.69	-0.145	2.07	1.63	-1.2	-1.05	1.01	0.177	0.179	-0.383	-0.37
77	ARPP19	P56211	0.00112508	8e-06	4.36e-12	0.00345	4.46e-05	4.5e-10	FALSE	FALSE	TRUE	TRUE	-0.301	-0.477	-1.21	1.39	1.22	1.69	0.488	-1.06	-1.05	-1.39	-1.29
78	ASMTL	O95671	0.0555736	0.000193575	0.00698683	0.0957	0.000686	0.0176	FALSE	TRUE	FALSE	TRUE	-0.507	-1.15	-0.752	-0.401	-1.04	0.106	-0.647	0.315	0.149	0.85	0.67
79	ASNS	P08243	1.08e-09	6.55e-09	1.7e-09	2.7e-08	9.6e-08	4.71e-08	TRUE	TRUE	TRUE	TRUE	-1.79	-1.6	-1.74	-1.44	-1.25	0.353	-1.39	0.722	0.284	1.48	1.24
80	ATG3	Q9NT62	9.68e-07	6.52e-06	0.00702162	8.77e-06	3.73e-05	0.0177	TRUE	FALSE	FALSE	TRUE	-1.02	-0.885	-0.434	-1.2	-1.06	-0.178	-0.612	0.83	0.839	0.883	0.5
81	ATG4B	Q9Y4P1	0.000548299	0.000778015	0.000204055	0.00188	0.00226	0.000891	TRUE	FALSE	TRUE	TRUE	-1.05	-1.01	-1.16	-1.05	-1.01	0.00345	-1.16	0.54	0.429	1.24	1.01
82	ATG9A	Q7Z3C6	3.07e-07	2.08e-09	2.91e-08	3.26e-06	3.82e-08	5e-07	TRUE	TRUE	TRUE	TRUE	-1.89	-2.61	-2.21	-0.98	-1.7	0.908	-1.3	0.513	0.11	1.33	1.12
83	ATIC	P31939	4.59e-15	1.68e-15	2.6e-13	1.5e-12	7.83e-13	4.82e-11	TRUE	TRUE	TRUE	TRUE	-1.79	-1.89	-1.43	-1.73	-1.83	0.0581	-1.37	0.993	1.12	1.34	1.42
84	ATP1A1	P05023	4.03e-17	1.91e-18	1.04e-17	8.58e-14	6.58e-15	4.43e-14	TRUE	TRUE	TRUE	TRUE	-2.19	-2.58	-2.36	-0.837	-1.23	1.35	-1	0.302	0.127	0.748	0.54
85	ATP1B1	P05026	3.46e-06	5.4e-07	2.69e-08	2.54e-05	4.38e-06	4.69e-07	TRUE	TRUE	TRUE	TRUE	-1.05	-1.2	-1.46	-0.0347	-0.186	1.01	-0.453	-0.136	-0.323	0.0132	0.109
86	ATP1B3	P54709	2.27e-14	3.62e-15	2.77e-14	6.04e-12	1.19e-12	8.65e-12	TRUE	TRUE	TRUE	TRUE	-1.57	-1.73	-1.55	-0.574	-0.741	0.993	-0.557	0.186	0.072	0.335	0.286
87	ATP2A2	P16615	2.33e-07	4.17e-09	3.11e-07	2.57e-06	6.51e-08	3.67e-06	TRUE	TRUE	TRUE	TRUE	-1.28	-1.66	-1.25	-1.46	-1.84	-0.18	-1.43	0.905	0.782	1.86	1.37
88	ATP2C1	P98194	1.23e-06	0.000560714	8.59e-05	1.06e-05	0.00169	0.000424	TRUE	TRUE	TRUE	TRUE	2.15	1.27	1.53	1.58	0.708	-0.563	0.964	-1.13	-0.867	-0.314	-0.386
89	ATP5F1B	P06576	1.74e-06	5.77e-09	6.65e-08	1.44e-05	8.58e-08	1.02e-06	FALSE	TRUE	TRUE	TRUE	0.599	0.879	0.751	0.001	0.281	-0.598	0.153	0.148	0.127	-0.162	0.0491
90	ATP5F1D	P30049	0.000486433	2.79e-06	0.00137689	0.00171	1.79e-05	0.00459	FALSE	TRUE	FALSE	TRUE	0.957	1.5	0.853	0.452	0.994	-0.505	0.348	-0.148	0.256	-0.486	-0.911
91	ATP5F1E	P56381	0.0141595	2.19e-06	4.37e-05	0.03	1.46e-05	0.000238	FALSE	TRUE	FALSE	TRUE	0.423	1.05	0.827	-0.108	0.519	-0.531	0.296	0.273	0.0973	-0.391	-0.156
92	ATP5MJ	P56378	0.139824	0.0459719	7.29e-05	0.207	0.0772	0.00037	FALSE	FALSE	TRUE	TRUE	-0.489	-0.678	-1.6	-0.338	-0.526	0.151	-1.45	0.448	0.28	0.726	0.71
93	ATP6V0A1	Q93050	5.19e-07	6.84e-06	3.7e-08	5.14e-06	3.89e-05	6.16e-07	FALSE	FALSE	TRUE	TRUE	-0.63	-0.521	-0.753	-0.11	-0.00106	0.52	-0.233	-0.0327	0.113	-0.244	-0.0122
94	ATP6V0D1	P61421	2.42e-09	2.35e-06	4.77e-06	5.25e-08	1.55e-05	3.64e-05	TRUE	FALSE	FALSE	TRUE	-0.925	-0.584	-0.554	-0.645	-0.304	0.28	-0.274	0.262	0.385	0.103	0.194
95	ATRAID	Q6UW56	6.3e-06	1.02e-06	3.25e-05	4.27e-05	7.6e-06	0.000184	TRUE	TRUE	FALSE	TRUE	-0.954	-1.09	-0.835	-0.332	-0.471	0.621	-0.214	0.212	0.275	0.0907	-0.181
96	ATXN2	Q99700	0.368533	0.00410069	0.0488439	0.463	0.00955	0.0927	FALSE	TRUE	FALSE	TRUE	-0.425	-1.51	-0.972	-0.349	-1.43	0.0763	-0.896	0.128	0.594	0.866	1.01
97	AURKB	Q96GD4	0.0046443	0.137531	0.9999	0.0114	0.197	1	TRUE	FALSE	FALSE	TRUE	1.72	0.83	6.82e-05	1.15	0.26	-0.57	-0.57	-0.489	-0.846	0.216	0.851
98	BAD	Q92934	0.0102301	7.28e-05	0.41739	0.0225	0.000299	0.522	FALSE	TRUE	FALSE	TRUE	-0.751	-1.33	-0.218	-0.255	-0.834	0.497	0.278	0.463	0.658	-0.419	-0.389
99	BAG6	P46379	1.11e-06	2.57e-07	6.61e-09	9.78e-06	2.27e-06	1.41e-07	FALSE	FALSE	TRUE	TRUE	-0.637	-0.706	-0.898	-0.185	-0.254	0.452	-0.445	0.393	0.0321	-0.104	0.111
100	BAK1	Q16611	7.17e-05	3.95e-06	2.09e-05	0.000339	2.42e-05	0.000126	FALSE	TRUE	TRUE	TRUE	0.882	1.12	0.98	0.635	0.871	-0.247	0.733	-0.36	0.0862	-0.948	-0.769
101	BANF1	O75531	0.000944022	0.00037398	8.45e-05	0.00298	0.00119	0.00042	FALSE	FALSE	TRUE	TRUE	0.735	0.812	0.936	0.532	0.609	-0.203	0.733	-0.45	-0.403	-0.352	-0.467
102	BANP	Q8N9N5	4e-10	2.41e-10	2.86e-08	1.25e-08	7.07e-09	4.93e-07	TRUE	TRUE	TRUE	TRUE	1.13	1.16	0.866	0.895	0.93	-0.234	0.632	-0.569	-0.424	-0.653	-0.577
103	BASP1	P80723	0.000398482	2.47e-09	5.95e-09	0.00144	4.39e-08	1.31e-07	FALSE	TRUE	TRUE	TRUE	-0.826	-2.03	-1.92	0.506	-0.698	1.33	-0.59	0.348	0.101	-0.739	-0.261
104	BCAR1	P56945	0.00705846	0.0238602	0.00364332	0.0164	0.0441	0.0103	FALSE	FALSE	TRUE	TRUE	1	0.814	1.1	0.361	0.174	-0.64	0.459	0.0019	-0.289	0.11	-0.177
105	BCL10	O95999	0.259018	0.000516991	0.433428	0.348	0.00157	0.537	FALSE	TRUE	FALSE	TRUE	-0.305	-1.1	-0.21	0.743	-0.0483	1.05	0.838	-0.428	-0.895	-0.498	-0.759
106	BCL2L1	Q07817	4.7e-06	0.000175502	7.82e-07	3.32e-05	0.000634	8.27e-06	TRUE	FALSE	TRUE	TRUE	1.13	0.83	1.29	0.958	0.66	-0.17	1.12	-0.369	-0.475	-0.84	-0.882
107	BCL2L13	Q9BXK5	4.24e-06	4.3e-05	0.0305005	3.05e-05	0.000192	0.0618	TRUE	TRUE	FALSE	TRUE	-1.61	-1.34	-0.591	-1.78	-1.51	-0.171	-0.762	1.14	1.36	0.833	0.893
108	BCOR	Q6W2J9	5.84e-05	0.0284229	5.03e-06	0.000285	0.0512	3.79e-05	TRUE	FALSE	TRUE	TRUE	1.73	0.798	2.12	1.23	0.291	-0.507	1.61	-0.97	-0.669	-0.352	-0.63
109	BCS1L	Q9Y276	0.00364795	0.0681889	0.00235755	0.00929	0.108	0.00715	FALSE	FALSE	TRUE	TRUE	1.03	0.602	1.09	-0.0863	-0.517	-1.12	-0.026	0.298	-0.379	1.02	0.811
110	BIRC3	Q13489	1.44e-07	3.57e-08	2.91e-07	1.67e-06	4.15e-07	3.47e-06	TRUE	TRUE	TRUE	TRUE	1.27	1.39	1.21	1.61	1.73	0.339	1.55	-1.19	-1.19	-1.43	-1.42
111	BLOC1S2	Q6QNY1	9.38e-08	1.26e-07	1.42e-07	1.16e-06	1.25e-06	1.9e-06	TRUE	TRUE	TRUE	TRUE	1.88	1.84	1.82	1.67	1.63	-0.205	1.62	-0.875	-0.805	-1.55	-1.49
112	BLVRA	P53004	4.96e-08	1.75e-08	5.45e-08	6.8e-07	2.26e-07	8.55e-07	TRUE	TRUE	TRUE	TRUE	-1.11	-1.19	-1.11	-0.91	-0.988	0.203	-0.903	0.457	0.251	0.978	0.912
113	BLVRB	P30043	3.12e-08	2.08e-09	2.28e-08	4.67e-07	3.82e-08	3.99e-07	TRUE	TRUE	TRUE	TRUE	-1.36	-1.61	-1.39	-1.43	-1.69	-0.074	-1.46	1.04	0.984	1.43	1.21
114	BOD1L1	Q8NFC6	5.83e-07	1.01e-06	5.69e-05	5.67e-06	7.56e-06	0.000299	TRUE	FALSE	FALSE	TRUE	0.905	0.871	0.634	1.48	1.44	0.57	1.2	-0.966	-0.878	-1.74	-1.1
115	BOLA3	Q53S33	1.32e-05	4.23e-05	1.57e-06	7.92e-05	0.000189	1.46e-05	FALSE	FALSE	TRUE	TRUE	0.762	0.691	0.896	1.28	1.21	0.517	1.41	-0.802	-1.21	-1.17	-1.22
116	BORCS5	Q969J3	0.000283974	8.34e-06	0.00106906	0.00109	4.64e-05	0.00371	TRUE	TRUE	FALSE	TRUE	1.08	1.48	0.94	0.954	1.35	-0.128	0.812	-0.964	-0.652	-0.508	-0.861
117	BPNT1	O95861	5.74e-10	3.76e-13	4.62e-09	1.68e-08	3.82e-11	1.08e-07	TRUE	TRUE	TRUE	TRUE	-1.13	-1.73	-0.996	-0.847	-1.45	0.284	-0.711	0.983	1.03	0.171	0.54
118	BRAT1	Q6PJG6	1.03e-08	3.17e-09	7.61e-06	1.82e-07	5.24e-08	5.42e-05	TRUE	TRUE	FALSE	TRUE	-0.838	-0.902	-0.529	-1.19	-1.25	-0.35	-0.879	0.73	0.658	1.23	1.05
119	BRD2	P25440	0.00109582	0.0232794	1.98e-05	0.00337	0.0432	0.000121	FALSE	FALSE	TRUE	TRUE	0.704	-0.452	1.03	0.455	-0.701	-0.249	0.784	-0.3	-0.266	0.131	0.146
120	BRD8	Q9H0E9	4.59e-06	1.24e-05	1.96e-05	3.25e-05	6.58e-05	0.00012	TRUE	TRUE	TRUE	TRUE	1.13	1.05	1.01	0.914	0.829	-0.22	0.79	-0.589	-0.493	-0.626	-0.605
121	BSG	P35613	9.08e-12	1.68e-12	1.29e-11	6.05e-10	1.21e-10	1e-09	TRUE	TRUE	TRUE	TRUE	-1.1	-1.21	-1.08	-0.24	-0.351	0.861	-0.217	-0.0186	-0.0956	0.1	-0.0387
122	BTF3	P20290	1.27e-05	0.00509308	1.56e-08	7.66e-05	0.0115	2.84e-07	TRUE	FALSE	TRUE	TRUE	-0.972	-0.526	-1.56	-1.29	-0.846	-0.321	-1.88	1.32	1.54	0.576	0.909
123	BTN2A1	Q7KYR7	4e-05	5.37e-05	6.75e-06	0.000206	0.00023	4.9e-05	TRUE	TRUE	TRUE	TRUE	-1.26	-1.23	-1.46	-0.418	-0.386	0.842	-0.615	-0.17	0.00962	0.303	0.434
124	BUB1	O43683	1.29e-05	3.58e-05	0.000910903	7.77e-05	0.000164	0.00323	TRUE	TRUE	FALSE	TRUE	1.24	1.14	0.833	0.573	0.473	-0.666	0.167	-0.557	-0.488	0.0931	0.405
125	BUB1B	O60566	0.00147995	0.000133137	1.27e-05	0.00435	0.000506	8.27e-05	TRUE	TRUE	TRUE	TRUE	-1.09	-1.41	-1.72	-0.714	-1.03	0.379	-1.34	0.355	0.357	1.14	0.853
126	C11orf98	E9PRG8	7.12e-08	1.71e-07	1.5e-05	9.15e-07	1.61e-06	9.49e-05	TRUE	TRUE	TRUE	TRUE	2.98	2.81	2.02	0.0865	-0.0829	-2.89	-0.87	0.871	1.21	0.687	0.988
127	C1orf94	Q6P1W5	0.000298789	0.0556709	0.004626	0.00113	0.0908	0.0125	TRUE	FALSE	TRUE	TRUE	1.78	0.819	1.29	1.5	0.543	-0.276	1.01	-0.651	-0.711	-0.778	-0.642
128	C4A	P0C0L4	0.000134311	0.000242066	0.000102726	0.000577	0.000818	0.000496	FALSE	FALSE	TRUE	TRUE	0.905	0.856	0.928	0.632	0.583	-0.273	0.655	-0.443	-0.461	-0.376	-0.318
129	CACUL1	Q86Y37	7.89e-06	2.18e-06	4.29e-06	5.15e-05	1.46e-05	3.33e-05	TRUE	TRUE	TRUE	TRUE	1.14	1.26	1.2	0.423	0.54	-0.72	0.478	-0.000892	0.0143	-0.421	-0.313
130	CAD	P27708	8.76e-10	2.04e-09	9.37e-08	2.29e-08	3.76e-08	1.37e-06	TRUE	TRUE	TRUE	TRUE	-1.7	-1.61	-1.26	-1.28	-1.2	0.413	-0.85	0.522	-0.0802	1.39	1.09
131	CALCOCO1	Q9P1Z2	0.000315221	3.72e-06	0.0169817	0.00119	2.3e-05	0.0377	FALSE	TRUE	FALSE	TRUE	0.625	0.915	0.372	0.483	0.774	-0.142	0.23	-0.337	-0.21	-0.445	-0.352
132	CALR	P27797	2.16e-06	2.96e-06	0.000527852	1.73e-05	1.89e-05	0.00201	TRUE	FALSE	FALSE	TRUE	-0.882	-0.862	-0.548	-1.44	-1.42	-0.555	-1.1	1.06	1.17	1.33	0.942
133	CANX	P27824	4.71e-06	6.01e-07	2.78e-06	3.32e-05	4.82e-06	2.31e-05	FALSE	TRUE	TRUE	TRUE	-0.807	-0.939	-0.84	-1.12	-1.25	-0.315	-1.16	0.946	0.88	1.22	0.799
134	CAPN2	P17655	7.76e-08	3.83e-10	1.05e-05	9.85e-07	1.02e-08	7.09e-05	TRUE	TRUE	FALSE	TRUE	-0.831	-1.16	-0.583	-0.872	-1.2	-0.0411	-0.625	0.891	0.877	0.408	0.562
135	CASC3	O15234	0.00117527	0.00180604	0.00840983	0.00359	0.0047	0.0207	TRUE	FALSE	FALSE	TRUE	1.05	0.993	0.805	0.342	0.291	-0.703	0.103	0.16	0.505	-0.505	-0.193
136	CASP6	P55212	6.85e-07	0.00453597	8.46e-05	6.48e-06	0.0104	0.00042	TRUE	FALSE	TRUE	TRUE	-1.56	-0.689	-1.07	-1.23	-0.356	0.333	-0.733	0.799	0.887	0.182	0.116
137	CBLN4	Q9NTU7	2.32e-09	3.1e-10	1.49e-07	5.1e-08	8.59e-09	1.98e-06	FALSE	TRUE	FALSE	TRUE	-0.734	-0.829	-0.561	-1.51	-1.61	-0.78	-1.34	1.16	1.22	1.08	1.78
138	CBR4	Q8N4T8	3.86e-08	2.35e-07	3.64e-06	5.51e-07	2.11e-06	2.93e-05	TRUE	TRUE	FALSE	TRUE	1.07	0.951	0.781	0.986	0.864	-0.087	0.694	-0.6	-0.653	-0.73	-0.475
139	CBX1	P83916	0.000218049	2.71e-06	0.00212317	0.000875	1.75e-05	0.00658	FALSE	TRUE	FALSE	TRUE	0.651	0.942	0.508	0.682	0.974	0.0311	0.539	-0.254	0.00578	-1.06	-0.917
140	CBX5	P45973	2.11e-06	4.94e-07	3.57e-07	1.7e-05	4.07e-06	4.14e-06	TRUE	TRUE	TRUE	TRUE	1	1.11	1.14	0.634	0.744	-0.368	0.77	-0.514	-0.048	-0.74	-0.477
141	CCAR1	Q8IX12	8.52e-10	4.21e-10	1.11e-07	2.27e-08	1.09e-08	1.54e-06	TRUE	TRUE	TRUE	TRUE	1.04	1.09	0.767	0.881	0.927	-0.163	0.604	-0.93	-0.858	-0.163	-0.298
142	CCDC117	Q8IWD4	0.8994	0.00307888	0.496992	0.926	0.00744	0.596	FALSE	TRUE	FALSE	TRUE	-0.0745	-1.97	-0.403	-0.153	-2.05	-0.0786	-0.481	1.02	0.731	0.555	0.456
143	CCDC126	Q96EE4	0.616515	0.215998	0.00363083	0.695	0.288	0.0103	FALSE	FALSE	TRUE	TRUE	0.18	0.453	-1.17	0.632	0.905	0.452	-0.723	-0.03	0.00735	-0.801	-0.443
144	CCDC43	Q96MW1	1.29e-09	9.54e-10	1.45e-10	3.14e-08	2e-08	6.72e-09	TRUE	TRUE	TRUE	TRUE	-1.4	-1.43	-1.6	-0.0105	-0.0364	1.39	-0.207	0.603	-0.0551	-1.15	-0.531
145	CCDC47	Q96A33	0.000188243	2.31e-05	1.5e-07	0.00077	0.000112	1.98e-06	FALSE	FALSE	TRUE	TRUE	-0.569	-0.686	-0.997	-0.693	-0.81	-0.124	-1.12	0.397	0.57	0.92	0.86
146	CCDC6	Q16204	0.00632053	0.00187022	0.0397875	0.0149	0.00485	0.0777	FALSE	TRUE	FALSE	TRUE	-0.988	-1.16	-0.71	-0.0063	-0.181	0.981	0.271	-0.213	-0.198	-0.349	-0.305
147	CCDC86	Q9H6F5	1.05e-10	1.4e-12	2.13e-11	4.36e-09	1.07e-10	1.44e-09	TRUE	TRUE	TRUE	TRUE	1.78	2.28	1.95	-0.413	0.0918	-2.19	-0.238	0.679	0.852	0.449	0.771
148	CCDC90B	Q9GZT6	2.74e-05	4.32e-05	1.26e-05	0.00015	0.000192	8.25e-05	TRUE	TRUE	TRUE	TRUE	1.57	1.51	1.67	0.924	0.864	-0.644	1.03	-0.364	0.0268	-0.997	-0.838
149	CCT2	P78371	6.64e-13	2.9e-13	7.05e-13	8.1e-11	3.75e-11	1.16e-10	TRUE	TRUE	TRUE	TRUE	-1.15	-1.2	-1.14	-1.33	-1.39	-0.188	-1.33	1.2	1.2	0.857	0.982
150	CCT3	P49368	4.93e-14	7.12e-14	7.88e-14	1.11e-11	1.38e-11	1.98e-11	TRUE	TRUE	TRUE	TRUE	-1.4	-1.37	-1.36	-1.38	-1.35	0.0193	-1.34	1.13	1.12	0.868	0.948
151	CCT4	P50991	3.09e-12	8.31e-13	8.16e-13	2.58e-10	7.23e-11	1.2e-10	TRUE	TRUE	TRUE	TRUE	-1.1	-1.19	-1.19	-0.984	-1.07	0.121	-1.07	0.751	0.774	0.759	0.719
152	CCT5	P48643	3.12e-10	1.14e-09	2.07e-09	1.02e-08	2.34e-08	5.59e-08	TRUE	TRUE	TRUE	TRUE	-1.04	-0.958	-0.923	-1.26	-1.18	-0.225	-1.15	1.11	1.07	0.798	0.836
153	CCT6A	P40227	1.56e-11	1.21e-11	2.57e-11	8.88e-10	5.99e-10	1.71e-09	TRUE	TRUE	TRUE	TRUE	-1.11	-1.13	-1.08	-1.26	-1.28	-0.149	-1.23	1.11	1.2	0.684	0.922
154	CCT7	Q99832	3.54e-12	1.15e-12	6.29e-12	2.85e-10	9.42e-11	5.59e-10	TRUE	TRUE	TRUE	TRUE	-1.21	-1.29	-1.17	-1.22	-1.3	-0.0139	-1.18	1.2	0.995	0.737	0.797
155	CD40	P25942	0.000149653	3.46e-05	0.138191	0.000632	0.000159	0.219	FALSE	TRUE	FALSE	TRUE	-0.927	-1.06	-0.303	-0.383	-0.513	0.544	0.241	0.222	0.34	-0.332	-0.118
156	CD44	P16070	0.000113113	7.74e-06	0.478183	0.000498	4.35e-05	0.579	TRUE	TRUE	FALSE	TRUE	1.32	1.66	0.197	0.984	1.32	-0.337	-0.14	-0.502	-0.528	-0.433	-0.364
157	CD99	P14209	0.00035196	0.0122174	0.0675139	0.0013	0.0246	0.121	TRUE	FALSE	FALSE	TRUE	1.33	0.85	0.595	1.15	0.668	-0.181	0.413	-0.0905	0.143	-0.855	-1.25
158	CDC26	Q8NHZ8	4.13e-07	1.94e-07	4.54e-05	4.2e-06	1.79e-06	0.000245	TRUE	TRUE	TRUE	TRUE	1.43	1.51	0.999	0.681	0.758	-0.753	0.246	-0.285	-0.187	-0.274	-0.186
159	CDC42	P60953	7.86e-07	1.11e-09	1.33e-09	7.29e-06	2.29e-08	3.82e-08	TRUE	TRUE	TRUE	TRUE	-0.925	-1.42	-1.4	-1.02	-1.51	-0.0908	-1.49	1.07	1.03	1.03	0.984
160	CDK1	P06493	2.67e-05	2.81e-07	0.000271603	0.000147	2.47e-06	0.00113	FALSE	TRUE	FALSE	TRUE	-0.63	-0.887	-0.51	-0.398	-0.655	0.232	-0.279	0.118	-0.21	0.682	0.51
161	CDK2AP1	O14519	6.09e-05	0.000494358	0.00232169	0.000296	0.00152	0.00707	TRUE	TRUE	TRUE	TRUE	1.64	1.34	1.12	1.17	0.873	-0.466	0.656	-0.584	-0.536	-0.586	-0.527
162	CDK6	Q00534	2.63e-06	3.04e-08	7.59e-06	2.04e-05	3.64e-07	5.42e-05	TRUE	TRUE	TRUE	TRUE	-0.904	-1.23	-0.834	-0.469	-0.796	0.436	-0.398	0.264	0.171	0.517	0.275
163	CDKN2A	P42771	0.125802	0.793047	1.17e-06	0.19	0.836	1.14e-05	FALSE	FALSE	TRUE	TRUE	-0.236	0.0392	-1.03	-0.248	0.0272	-0.012	-1.05	0.281	0.294	0.453	0.251
164	CDKN2AIP	Q9NXV6	4.45e-07	3.08e-06	4.55e-08	4.5e-06	1.95e-05	7.4e-07	TRUE	FALSE	TRUE	TRUE	1.01	0.877	1.18	0.5	0.368	-0.509	0.668	-0.282	0.0956	-0.628	-0.211
165	CHAC2	Q8WUX2	0.128552	6.59e-05	0.344757	0.193	0.000276	0.45	FALSE	TRUE	FALSE	TRUE	-0.394	-1.27	-0.24	-0.502	-1.37	-0.108	-0.348	0.495	0.576	0.653	0.605
166	CHAMP1	Q96JM3	1.59e-05	2.22e-05	4.43e-05	9.22e-05	0.000108	0.00024	TRUE	TRUE	TRUE	TRUE	1.76	1.71	1.62	1.03	0.983	-0.73	0.886	-1.17	0.0752	-0.528	-0.542
167	CHKA	P35790	1.33e-05	6.16e-07	1.63e-05	7.99e-05	4.89e-06	0.000102	TRUE	TRUE	TRUE	TRUE	1.28	1.61	1.26	1.31	1.64	0.0333	1.29	-1.28	-1.04	-1.06	-0.893
168	CHMP5	Q9NZZ3	3.14e-07	2.4e-07	1.06e-07	3.29e-06	2.15e-06	1.5e-06	TRUE	TRUE	TRUE	TRUE	-1.21	-1.23	-1.3	-0.791	-0.813	0.421	-0.883	1.34	0.702	-0.347	0.375
169	CHMP7	Q8WUX9	3.79e-05	1.75e-05	4.82e-07	0.000196	8.91e-05	5.34e-06	TRUE	TRUE	TRUE	TRUE	-1.2	-1.28	-1.67	-0.629	-0.709	0.569	-1.11	0.0436	0.42	0.844	0.566
170	CHP1	Q99653	0.00122952	4.31e-05	0.0168258	0.00373	0.000192	0.0374	TRUE	TRUE	FALSE	TRUE	1.06	1.48	0.732	0.458	0.875	-0.602	0.13	-0.168	0.214	-0.323	-0.584
171	CHRAC1	Q9NRG0	8.27e-10	2.44e-09	4.65e-08	2.22e-08	4.34e-08	7.51e-07	TRUE	TRUE	TRUE	TRUE	2.11	1.98	1.64	1.54	1.4	-0.577	1.06	-1	-1.01	-0.601	-0.811
172	CHTOP	Q9Y3Y2	1.14e-05	3.18e-06	5.16e-05	7e-05	2.01e-05	0.000274	TRUE	TRUE	TRUE	TRUE	2.06	2.27	1.81	-0.198	0.015	-2.26	-0.442	0.593	0.94	0.308	1.04
173	CIP2A	Q8TCG1	2.61e-07	7.14e-08	1.76e-09	2.85e-06	7.59e-07	4.79e-08	TRUE	TRUE	TRUE	TRUE	-1.15	-1.26	-1.59	-0.867	-0.973	0.287	-1.31	0.501	0.282	1.12	0.957
174	CIZ1	Q9ULV3	1.13e-09	2.17e-09	2.39e-07	2.79e-08	3.96e-08	2.93e-06	TRUE	TRUE	TRUE	TRUE	1.52	1.46	1.07	0.89	0.83	-0.626	0.449	-0.216	0.0364	-1.03	-0.329
175	CKB	P12277	1.17e-12	7.05e-12	6.45e-12	1.18e-10	3.84e-10	5.61e-10	TRUE	TRUE	TRUE	TRUE	-1.77	-1.6	-1.61	-1.73	-1.56	0.0413	-1.57	1.01	0.692	1.74	1.37
176	CKMT1B	P12532	0.00019114	3.45e-05	0.00612302	0.00078	0.000159	0.0158	FALSE	TRUE	FALSE	TRUE	0.912	1.06	0.609	0.25	0.402	-0.662	-0.0528	0.414	0.297	-0.408	-0.241
177	CLPP	Q16740	2.5e-05	5.69e-05	0.000608286	0.000137	0.000242	0.00227	TRUE	TRUE	TRUE	TRUE	1.48	1.38	1.1	0.367	0.266	-1.11	-0.0159	0.0858	0.0771	0.273	0.0596
178	CLPTM1	O96005	0.00202515	1.29e-06	0.000245269	0.00568	9.34e-06	0.00104	FALSE	TRUE	FALSE	TRUE	-0.691	-1.34	-0.87	-0.896	-1.55	-0.206	-1.08	0.922	0.781	0.985	1.04
179	CLTC	Q00610	6.8e-12	3.73e-12	1.9e-11	4.91e-10	2.41e-10	1.31e-09	TRUE	TRUE	TRUE	TRUE	-1.51	-1.56	-1.42	-1.37	-1.42	0.138	-1.28	0.825	0.429	1.53	1.16
180	CLUH	O75153	1.45e-06	2.1e-07	6.26e-06	1.22e-05	1.92e-06	4.59e-05	FALSE	TRUE	FALSE	TRUE	-0.811	-0.929	-0.727	-0.753	-0.871	0.0577	-0.669	0.37	0.0734	1.02	0.774
181	CMC4	P56277	6.13e-07	3.41e-06	6.74e-07	5.92e-06	2.13e-05	7.23e-06	TRUE	TRUE	TRUE	TRUE	1.18	1.04	1.17	1.29	1.15	0.111	1.28	-1.35	-1.12	-0.787	-0.569
182	CMTM4	Q8IZR5	6.06e-07	3.88e-06	0.00184283	5.88e-06	2.38e-05	0.00588	TRUE	TRUE	FALSE	TRUE	-1.31	-1.14	-0.644	-0.916	-0.75	0.393	-0.251	0.421	0.502	0.356	0.244
183	CMTM6	Q9NX76	4.33e-06	5.66e-09	1.02e-06	3.1e-05	8.45e-08	1.02e-05	FALSE	TRUE	FALSE	TRUE	-0.687	-1.08	-0.765	-0.556	-0.95	0.132	-0.633	0.445	0.52	0.558	0.484
184	CNIH4	Q9P003	1.21e-06	9.62e-08	2.23e-08	1.05e-05	9.84e-07	3.95e-07	TRUE	TRUE	TRUE	TRUE	-0.883	-1.05	-1.16	-1.17	-1.34	-0.283	-1.44	0.982	0.903	1.31	1.03
185	CNN2	Q99439	1.5e-05	0.00025099	3.41e-05	8.82e-05	0.000846	0.000192	TRUE	FALSE	TRUE	TRUE	0.92	0.716	0.86	0.531	0.327	-0.389	0.47	-0.606	-0.509	0.16	0.0167
186	CNN3	Q15417	0.000442707	1.29e-06	0.000107872	0.00158	9.3e-06	0.000517	FALSE	TRUE	FALSE	TRUE	0.625	1.03	0.718	0.426	0.826	-0.2	0.518	-0.466	-0.614	-0.115	-0.375
187	CNOT10	Q9H9A5	3.2e-06	0.000178371	7.98e-05	2.39e-05	0.000641	0.0004	TRUE	FALSE	TRUE	TRUE	1.24	0.884	0.952	0.000491	-0.354	-1.24	-0.286	0.408	0.328	0.594	0.548
188	CNPY2	Q9Y2B0	0.00124344	0.0025728	0.0374372	0.00376	0.00638	0.0737	TRUE	TRUE	FALSE	TRUE	-1.8	-1.65	-1.06	-1.07	-0.914	0.735	-0.328	0.555	0.941	0.305	-0.227
189	CNPY4	Q8N129	5.58e-05	0.00108561	0.0666926	0.000272	0.00303	0.12	TRUE	TRUE	FALSE	TRUE	-1.51	-1.12	-0.566	-0.88	-0.496	0.625	0.0589	0.252	0.564	-0.0291	-0.0943
190	COG3	Q96JB2	5.46e-07	1.92e-08	1.1e-08	5.39e-06	2.46e-07	2.16e-07	TRUE	TRUE	TRUE	TRUE	-1.55	-1.94	-2.01	-1.32	-1.71	0.234	-1.77	0.833	0.72	1.55	1.46
191	COL4A1	P02462	0.00149846	1.73e-05	0.000780808	0.00439	8.87e-05	0.00281	FALSE	TRUE	FALSE	TRUE	0.862	1.33	0.929	1.35	1.81	0.485	1.41	-0.901	-0.902	-1.74	-1.51
192	COL4A2	P08572	1.37e-09	7.64e-08	9.34e-07	3.28e-08	8.01e-07	9.49e-06	TRUE	TRUE	TRUE	TRUE	1.24	0.959	0.807	1.36	1.08	0.125	0.933	-0.632	-0.558	-1.19	-1.13
193	COMMD1	Q8N668	0.000994436	5.13e-05	1.73e-06	0.00311	0.000223	1.58e-05	FALSE	FALSE	TRUE	TRUE	-0.589	-0.788	-1.03	-0.388	-0.588	0.2	-0.831	0.449	0.547	0.185	0.426
194	COMMD9	Q9P000	0.00243135	0.000310463	0.0532324	0.00662	0.00101	0.0999	FALSE	TRUE	FALSE	TRUE	0.851	1.07	0.501	0.655	0.876	-0.195	0.306	-0.267	-0.163	-0.486	-0.727
195	COPA	P53621	8.81e-10	5.89e-09	8.33e-10	2.29e-08	8.69e-08	2.65e-08	TRUE	TRUE	TRUE	TRUE	-1.13	-1.01	-1.14	-0.96	-0.835	0.172	-0.964	0.374	0.0884	1.19	0.933
196	COPB1	P53618	8.32e-07	6.07e-09	2.11e-09	7.67e-06	8.93e-08	5.66e-08	FALSE	TRUE	TRUE	TRUE	-0.776	-1.08	-1.15	-0.748	-1.05	0.0277	-1.12	0.726	0.432	1.01	0.725
197	COPB2	P35606	2.21e-07	1.04e-08	3.02e-08	2.47e-06	1.4e-07	5.15e-07	FALSE	TRUE	TRUE	TRUE	-0.685	-0.837	-0.782	-0.551	-0.703	0.134	-0.648	0.263	0.122	0.826	0.557
198	COPG1	Q9Y678	2.14e-08	4.86e-07	1.16e-05	3.31e-07	4.01e-06	7.69e-05	TRUE	TRUE	TRUE	TRUE	-1.42	-1.15	-0.91	-1.09	-0.82	0.333	-0.578	0.305	0.0205	1.08	0.749
199	CORO7	P57737	0.140655	0.159783	0.000936884	0.208	0.223	0.00331	FALSE	FALSE	TRUE	TRUE	0.516	0.491	1.32	-0.0606	-0.0856	-0.577	0.739	0.017	-0.614	0.307	0.274
200	COX4I1	P13073	8e-05	2.58e-07	3.33e-06	0.000372	2.28e-06	2.71e-05	FALSE	TRUE	TRUE	TRUE	0.789	1.23	1.02	0.72	1.16	-0.0689	0.954	-0.663	-0.546	-0.793	-0.763
201	COX5A	P20674	0.000527513	4.75e-08	8.87e-05	0.00182	5.36e-07	0.000436	FALSE	TRUE	TRUE	TRUE	0.817	1.71	0.972	0.778	1.67	-0.0386	0.934	-0.854	-0.254	-0.778	-1.46
202	COX5B	P10606	7.79e-07	1.61e-09	3.06e-06	7.24e-06	3.12e-08	2.53e-05	TRUE	TRUE	TRUE	TRUE	1.11	1.67	1.01	0.709	1.26	-0.404	0.603	-0.463	-0.00578	-0.78	-0.922
203	COX6B1	P14854	0.0861928	0.000272431	0.000337085	0.138	0.000906	0.00136	FALSE	TRUE	TRUE	TRUE	0.541	1.33	1.31	0.235	1.03	-0.306	1	-0.424	-0.496	-0.503	-0.536
204	COX6C	P09669	0.000422119	6.96e-06	0.0607667	0.00151	3.95e-05	0.111	FALSE	TRUE	FALSE	TRUE	0.866	1.25	0.405	0.712	1.09	-0.154	0.25	-0.426	-0.34	-0.613	-0.521
205	CPNE1	Q99829	8.6e-11	1.21e-09	1.35e-07	3.7e-09	2.45e-08	1.81e-06	TRUE	TRUE	TRUE	TRUE	-1.79	-1.53	-1.13	-1.56	-1.3	0.233	-0.898	0.777	0.524	1.24	0.979
206	CRIP2	P52943	3.57e-10	4.24e-10	9.76e-09	1.13e-08	1.1e-08	1.97e-07	TRUE	TRUE	TRUE	TRUE	1.52	1.5	1.24	2.11	2.1	0.596	1.83	-1.56	-1.26	-2.11	-1.71
207	CRTAP	O75718	6.37e-05	0.000195175	1.67e-06	0.000304	0.00069	1.54e-05	FALSE	FALSE	TRUE	TRUE	0.592	0.534	0.792	-0.47	-0.528	-1.06	-0.27	0.248	0.0758	1.16	0.852
208	CS	O75390	8.27e-09	1.74e-09	3.22e-09	1.49e-07	3.32e-08	7.99e-08	TRUE	TRUE	TRUE	TRUE	-0.845	-0.932	-0.897	-1.21	-1.3	-0.365	-1.26	0.852	0.978	1.08	1.22
209	CSE1L	P55060	2.32e-12	3.54e-13	8.08e-12	2.06e-10	3.77e-11	6.5e-10	TRUE	TRUE	TRUE	TRUE	-1.11	-1.23	-1.03	-1.14	-1.26	-0.0269	-1.06	0.754	0.626	1.18	0.922
210	CSK	P41240	0.0583566	0.000282164	0.679234	0.0997	0.000934	0.758	FALSE	TRUE	FALSE	TRUE	-0.606	-1.34	-0.126	-0.256	-0.988	0.351	0.224	0.0194	-0.245	0.478	0.417
211	CSNK1A1	P48729	0.000145166	0.000583157	6.22e-07	0.000619	0.00176	6.77e-06	FALSE	FALSE	TRUE	TRUE	-0.708	-0.616	-1.1	-0.347	-0.255	0.361	-0.736	-0.00684	-0.249	0.549	0.683
212	CSRP2	Q16527	2.15e-05	6.57e-08	0.000915959	0.00012	7.04e-07	0.00324	FALSE	TRUE	FALSE	TRUE	0.594	0.907	0.416	0.818	1.13	0.224	0.64	-0.964	-0.457	-0.6	-0.791
213	CSTF1	Q05048	9.73e-10	4.19e-12	2.8e-09	2.48e-08	2.51e-10	7.1e-08	TRUE	TRUE	TRUE	TRUE	1.15	1.58	1.08	0.995	1.43	-0.153	0.923	-0.962	-0.627	-0.891	-0.715
214	CSTF2	P33240	4.13e-06	2.95e-07	2.89e-05	2.98e-05	2.58e-06	0.000167	TRUE	TRUE	TRUE	TRUE	1.37	1.65	1.17	2.08	2.37	0.711	1.88	-1.64	-1.85	-1.52	-2.03
215	CTBP1	Q13363	2.79e-07	3.01e-07	1.68e-09	3.02e-06	2.61e-06	4.69e-08	FALSE	FALSE	TRUE	TRUE	-0.806	-0.802	-1.12	-0.986	-0.982	-0.18	-1.3	0.676	0.413	1.25	1.1
216	CTPS1	P17812	1.35e-08	7.73e-09	9.8e-08	2.32e-07	1.1e-07	1.42e-06	TRUE	TRUE	TRUE	TRUE	-1.29	-1.33	-1.13	-1.24	-1.29	0.0462	-1.09	0.712	0.491	1.34	1.02
217	CTSH	P09668	0.000143481	0.118691	0.12601	0.000612	0.174	0.204	TRUE	FALSE	FALSE	TRUE	1	0.346	0.339	0.71	0.0517	-0.294	0.0445	0.171	0.35	-0.569	-0.465
218	CTU2	Q2VPK5	1.05e-05	1.61e-06	1.71e-07	6.54e-05	1.11e-05	2.23e-06	TRUE	TRUE	TRUE	TRUE	-0.937	-1.08	-1.26	-0.766	-0.91	0.171	-1.09	0.467	0.246	0.948	0.938
219	CUTC	Q9NTM9	2.08e-07	5.03e-07	0.000385299	2.34e-06	4.12e-06	0.00153	TRUE	TRUE	FALSE	TRUE	1.21	1.14	0.659	1.82	1.75	0.606	1.26	-1.14	-1.17	-1.89	-1.22
220	CUX1	P39880	0.000299053	6.48e-05	2.39e-05	0.00113	0.000273	0.000142	FALSE	TRUE	TRUE	TRUE	0.919	1.06	1.16	-0.559	-0.417	-1.48	-0.323	0.556	1.35	0.614	0.261
221	CWC15	Q9P013	6.34e-05	0.000160466	1.42e-05	0.000303	0.000588	9.05e-05	FALSE	FALSE	TRUE	TRUE	-0.913	-0.838	-1.04	0.461	0.535	1.37	0.338	-0.242	-0.494	-1.11	-0.864
222	CYB5R3	P00387	6.68e-07	1.16e-06	4.15e-06	6.33e-06	8.48e-06	3.24e-05	TRUE	TRUE	TRUE	TRUE	-1.18	-1.13	-1.03	-1.2	-1.15	-0.0225	-1.05	0.836	0.616	1.03	0.947
223	CYCS	P99999	3.46e-06	7.83e-07	0.0215355	2.54e-05	6.07e-06	0.0464	TRUE	TRUE	FALSE	TRUE	0.867	0.966	0.335	3.92	4.02	3.05	3.38	-2.72	-3.5	-4.46	-3.69
224	DAP3	P51398	2.42e-06	0.00022639	3.67e-05	1.89e-05	0.000775	0.000204	TRUE	FALSE	TRUE	TRUE	1.08	0.738	0.871	-0.0676	-0.411	-1.15	-0.278	0.27	0.144	0.724	0.767
225	DARS2	Q6PI48	0.0361022	0.000740001	0.499797	0.0668	0.00216	0.598	FALSE	TRUE	FALSE	TRUE	-0.728	-1.3	-0.222	-0.651	-1.22	0.0771	-0.145	0.334	0.114	0.729	0.762
226	DBN1	Q16643	5.15e-09	1.82e-09	1.32e-08	1.01e-07	3.44e-08	2.54e-07	TRUE	TRUE	TRUE	TRUE	1.31	1.4	1.24	0.897	0.984	-0.418	0.821	-0.679	-0.499	-0.568	-0.538
227	DCAF6	Q58WW2	0.0520444	3.37e-05	0.00353794	0.0905	0.000156	0.0101	FALSE	TRUE	FALSE	TRUE	-0.616	-1.61	-0.99	-0.378	-1.37	0.239	-0.752	0.744	0.834	0.158	0.523
228	DCAF8	Q5TAQ9	0.604987	0.242615	0.0012106	0.686	0.316	0.0041	FALSE	FALSE	TRUE	TRUE	0.146	-0.334	-1.05	0.512	0.0323	0.366	-0.687	-0.0333	-0.411	0.0663	0.155
229	DCPS	Q96C86	8.34e-06	8.2e-09	3.82e-06	5.38e-05	1.15e-07	3.04e-05	FALSE	TRUE	FALSE	TRUE	-0.702	-1.13	-0.745	-0.491	-0.924	0.211	-0.535	0.714	0.616	0.0585	0.351
230	DCTN6	O00399	0.000141914	0.000513616	4.81e-06	0.000607	0.00157	3.66e-05	FALSE	FALSE	TRUE	TRUE	0.767	0.675	1.02	0.602	0.51	-0.165	0.854	-0.209	-0.471	-0.558	-0.564
231	DCUN1D5	Q9BTE7	1.18e-05	0.000262833	3.54e-05	7.18e-05	0.00088	0.000198	TRUE	TRUE	TRUE	TRUE	-1.49	-1.13	-1.36	-0.842	-0.485	0.646	-0.713	-0.00529	-0.227	0.9	0.728
232	DDX1	Q92499	0.18436	0.0385104	0.293149	0.262	0.0667	0.396	FALSE	TRUE	FALSE	TRUE	-0.97	-1.57	-0.761	-0.58	-1.18	0.39	-0.371	-0.14	-0.372	1.04	1.21
233	DDX10	Q13206	0.00473181	0.00025794	0.00182738	0.0116	0.000865	0.00584	FALSE	TRUE	FALSE	TRUE	0.81	1.13	0.917	0.836	1.16	0.0261	0.943	-0.785	-0.487	-0.888	-0.806
234	DDX3X	O00571	0.009879	0.000282886	0.0252125	0.0218	0.000936	0.053	FALSE	TRUE	FALSE	TRUE	-0.94	-1.46	-0.796	-0.569	-1.09	0.371	-0.425	-0.182	-0.408	1.19	1.1
235	DDX5	P17844	1.58e-05	6.01e-05	5.38e-05	9.14e-05	0.000254	0.000283	TRUE	TRUE	TRUE	TRUE	-1.15	-1.03	-1.04	-0.64	-0.517	0.511	-0.527	-0.257	-0.537	0.927	1.04
236	DDX56	Q9NY93	0.0207408	6.65e-05	0.00112231	0.0414	0.000277	0.00386	FALSE	TRUE	FALSE	TRUE	-0.503	-1.02	-0.766	-0.412	-0.924	0.0915	-0.674	-0.348	-0.0511	1.02	1.29
237	DES	P17661	3.57e-05	0.00013194	4.83e-06	0.000187	0.000502	3.67e-05	TRUE	TRUE	TRUE	TRUE	1.33	1.19	1.57	0.767	0.621	-0.565	1	-0.866	-0.149	-0.511	-0.297
238	DHCR7	Q9UBM7	0.010244	0.0230663	0.00252484	0.0225	0.0428	0.0076	FALSE	FALSE	TRUE	TRUE	-1.03	-0.892	-1.26	-0.91	-0.773	0.119	-1.14	0.636	0.474	0.829	0.762
239	DHRS2	Q13268	6.91e-05	0.0282113	0.0107806	0.000328	0.0509	0.0257	TRUE	FALSE	FALSE	TRUE	1.33	0.622	0.74	0.444	-0.262	-0.884	-0.144	0.353	0.56	-0.249	0.18
240	DHRS7	Q9Y394	3.29e-05	0.00631175	0.0142592	0.000174	0.014	0.0325	TRUE	FALSE	FALSE	TRUE	-1.09	-0.62	-0.545	-1.09	-0.614	0.0059	-0.539	0.4	0.355	0.792	0.686
241	DHX15	O43143	9.12e-06	6.48e-05	7.31e-06	5.78e-05	0.000273	5.23e-05	TRUE	FALSE	TRUE	TRUE	-1.11	-0.938	-1.12	-0.653	-0.486	0.452	-0.673	-0.079	-0.335	0.918	0.856
242	DHX29	Q7Z478	0.00106923	0.0708199	0.00140125	0.00331	0.112	0.00465	TRUE	FALSE	TRUE	TRUE	1.2	0.597	1.17	1.19	0.583	-0.0138	1.15	-0.407	-0.675	-1.08	-0.753
243	DIRAS2	Q96HU8	3.35e-09	5.13e-10	2.76e-08	6.94e-08	1.26e-08	4.79e-07	TRUE	TRUE	TRUE	TRUE	1.48	1.66	1.3	1.89	2.07	0.404	1.7	-1.53	-1.48	-1.51	-1.56
244	DLAT	P10515	4.89e-11	1.89e-10	2.48e-12	2.51e-09	5.85e-09	2.64e-10	TRUE	TRUE	TRUE	TRUE	1.01	0.935	1.2	-0.0883	-0.166	-1.1	0.102	0.486	-0.0325	0.352	0.448
245	DLG1	Q12959	0.00239513	0.207261	0.269008	0.00654	0.278	0.371	TRUE	FALSE	FALSE	TRUE	1.66	0.62	0.54	1.19	0.145	-0.475	0.0653	-0.198	-0.441	-0.14	-0.144
246	DNAAF5	Q86Y56	4.14e-09	1.22e-10	6.7e-08	8.25e-08	4.17e-09	1.02e-06	TRUE	TRUE	TRUE	TRUE	-2.13	-2.63	-1.78	-1.6	-2.1	0.53	-1.25	0.874	0.665	1.53	1.34
247	DNAH8	Q96JB1	5.57e-05	0.203025	0.280912	0.000272	0.273	0.384	TRUE	FALSE	FALSE	TRUE	1.23	0.312	0.263	2.49	1.58	1.26	1.53	-1.12	-0.995	-2.59	-2.15
248	DNAJC11	Q9NVH1	1.42e-05	2.29e-07	5.29e-07	8.43e-05	2.07e-06	5.82e-06	FALSE	TRUE	TRUE	TRUE	0.824	1.12	1.06	0.342	0.636	-0.482	0.573	-0.928	-0.176	0.0967	-0.0624
249	DNPH1	O43598	4.68e-06	2.21e-06	8.49e-05	3.31e-05	1.47e-05	0.000421	TRUE	TRUE	TRUE	TRUE	-1.18	-1.25	-0.931	-1.41	-1.48	-0.229	-1.16	1.44	1.57	0.577	0.697
250	DNTTIP2	Q5QJE6	0.000270753	0.00591101	0.00567644	0.00104	0.0132	0.0149	TRUE	FALSE	FALSE	TRUE	1.3	0.906	0.912	1.03	0.635	-0.271	0.64	-0.876	-0.453	-0.48	-0.229
251	DOLPP1	Q86YN1	0.0249226	0.486383	0.000190196	0.0487	0.567	0.000843	FALSE	FALSE	TRUE	TRUE	-0.664	-0.193	-1.26	-0.433	0.0378	0.231	-1.03	0.127	0.137	0.525	0.403
252	DPF2	Q92785	6.78e-06	9.52e-05	5.17e-07	4.55e-05	0.000375	5.69e-06	TRUE	TRUE	TRUE	TRUE	2.02	1.62	2.44	1.06	0.656	-0.963	1.48	-0.153	-0.174	-0.926	-0.977
253	DPH5	Q9H2P9	0.000822279	4.52e-05	0.0145478	0.00266	0.0002	0.033	TRUE	TRUE	FALSE	TRUE	-1.21	-1.6	-0.819	-0.958	-1.35	0.252	-0.567	0.415	0.413	0.943	0.853
254	DPM1	O60762	2.48e-05	7.48e-08	4.04e-06	0.000136	7.86e-07	3.18e-05	FALSE	TRUE	TRUE	TRUE	-0.783	-1.2	-0.904	-0.947	-1.36	-0.164	-1.07	0.822	0.254	1.13	1.34
255	DPP3	Q9NY33	1.87e-10	6.58e-11	2.16e-10	6.99e-09	2.42e-09	8.76e-09	TRUE	TRUE	TRUE	TRUE	-1.18	-1.26	-1.17	-1.19	-1.26	-0.00638	-1.18	0.783	0.711	1.07	1.07
256	DPY30	Q9C005	2.82e-12	5.75e-11	3.28e-10	2.41e-10	2.13e-09	1.25e-08	TRUE	TRUE	TRUE	TRUE	2.38	2	1.81	1.45	1.07	-0.93	0.876	-0.954	-0.627	-0.434	-0.457
257	DPYSL3	Q14195	0.000390304	1.53e-06	0.00172602	0.00142	1.07e-05	0.00557	TRUE	TRUE	TRUE	TRUE	1.21	1.93	1.02	0.738	1.46	-0.469	0.554	-0.6	-0.345	-1.09	-0.247
258	DPYSL4	O14531	1.05e-05	4.43e-06	3.6e-05	6.54e-05	2.67e-05	0.000201	TRUE	TRUE	TRUE	TRUE	1.32	1.41	1.19	1.42	1.51	0.102	1.29	-1.04	-1.12	-1.67	-0.492
259	DPYSL5	Q9BPU6	3.52e-09	1.07e-09	3.81e-07	7.18e-08	2.23e-08	4.36e-06	TRUE	TRUE	FALSE	TRUE	0.904	0.973	0.666	1.24	1.31	0.334	1	-0.919	-1	-1.05	-0.908
260	DR1	Q01658	1.27e-07	9.02e-09	5.28e-08	1.5e-06	1.24e-07	8.34e-07	TRUE	TRUE	TRUE	TRUE	1.29	1.54	1.37	1.37	1.61	0.0735	1.44	-1.23	-0.909	-0.885	-1.47
261	DRG1	Q9Y295	1.09e-07	5e-07	8.05e-06	1.33e-06	4.11e-06	5.7e-05	TRUE	TRUE	TRUE	TRUE	-1.32	-1.19	-0.966	-1.32	-1.19	0.00144	-0.965	0.678	0.846	0.769	1.17
262	DRG2	P55039	3.71e-06	1.76e-05	0.000156856	2.71e-05	8.95e-05	0.000715	TRUE	TRUE	TRUE	TRUE	2.15	1.9	1.57	0.909	0.661	-1.24	0.329	-0.366	-0.407	0.015	0.0989
263	DTNA	Q9Y4J8	0.00224949	5.9e-05	1.81e-05	0.0062	0.00025	0.000112	FALSE	TRUE	TRUE	TRUE	-0.785	-1.14	-1.26	-0.664	-1.02	0.121	-1.14	0.205	0.226	1.05	1.23
264	DTNBP1	Q96EV8	0.00145723	0.0801544	0.0335518	0.00429	0.124	0.0669	TRUE	FALSE	FALSE	TRUE	1.61	0.8	0.992	1.27	0.461	-0.339	0.653	-0.636	-1.11	-0.0846	-0.215
265	DYNC1I2	Q13409	4.8e-07	0.001327	0.000119723	4.79e-06	0.00358	0.000563	TRUE	FALSE	FALSE	TRUE	0.89	0.448	0.575	1.18	0.733	0.285	0.86	-0.681	-0.883	-0.758	-0.732
266	DYNLL2	Q96FJ2	1.15e-07	6.08e-10	8.93e-07	1.39e-06	1.47e-08	9.17e-06	TRUE	TRUE	TRUE	TRUE	1.26	1.76	1.1	1.07	1.57	-0.191	0.906	-0.857	-0.832	-0.617	-1.05
267	DYNLRB1	Q9NP97	3.05e-07	2.4e-07	1.12e-06	3.25e-06	2.15e-06	1.09e-05	TRUE	TRUE	TRUE	TRUE	1.26	1.28	1.15	1.77	1.79	0.507	1.66	-1.36	-1.14	-1.59	-1.63
268	DYNLT3	P51808	0.658843	0.0212615	0.000118388	0.733	0.0399	0.000558	FALSE	FALSE	TRUE	TRUE	0.0835	0.468	0.9	-0.201	0.184	-0.284	0.616	-0.182	-0.13	-0.00445	0.00223
269	EAF1	Q96JC9	0.000337105	0.237063	0.00623153	0.00125	0.31	0.016	TRUE	FALSE	FALSE	TRUE	1.15	0.322	0.813	0.992	0.161	-0.161	0.652	-0.373	-0.427	-0.472	-0.373
270	ECPAS	Q5VYK3	0.126406	0.00785518	0.307696	0.19	0.0168	0.413	FALSE	TRUE	FALSE	TRUE	0.886	1.65	0.581	0.154	0.916	-0.732	-0.151	-0.0421	-0.525	0.0858	0.293
271	EDC3	Q96F86	0.00593107	0.000202582	0.206024	0.0141	0.00071	0.3	FALSE	TRUE	FALSE	TRUE	-0.767	-1.14	-0.324	-0.844	-1.21	-0.077	-0.401	0.366	0.547	0.762	0.861
272	EEF1D	P29692	0.00230578	1.04e-05	0.000127671	0.00634	5.63e-05	0.000596	FALSE	TRUE	FALSE	TRUE	0.564	0.953	0.768	0.996	1.38	0.432	1.2	-1.24	-1.08	-0.655	-1.03
273	EEF1E1	O43324	1e-06	5.22e-07	1.78e-07	9e-06	4.26e-06	2.29e-06	TRUE	TRUE	TRUE	TRUE	-1.24	-1.3	-1.4	-1.14	-1.2	0.107	-1.3	0.545	0.308	1.41	1.25
274	EGFL7	Q9UHF1	0.00469979	0.0153508	0.0178318	0.0116	0.0301	0.0393	TRUE	FALSE	FALSE	TRUE	1.45	1.2	1.17	0.879	0.635	-0.569	0.604	-0.765	-0.91	0.0704	0.0543
275	EIF1AX	P47813	1.36e-07	1.59e-06	3.61e-06	1.58e-06	1.11e-05	2.91e-05	TRUE	TRUE	TRUE	TRUE	-1.73	-1.46	-1.37	-2.44	-2.17	-0.707	-2.08	1.8	2.16	1.63	1.81
276	EIF2A	Q9BY44	1.04e-06	3.38e-08	1.43e-06	9.27e-06	3.97e-07	1.35e-05	TRUE	TRUE	TRUE	TRUE	-0.894	-1.13	-0.873	-0.691	-0.926	0.203	-0.671	0.249	0.278	0.567	0.991
277	EIF2B3	Q9NR50	4.75e-07	1.66e-07	1.37e-08	4.77e-06	1.57e-06	2.58e-07	TRUE	TRUE	TRUE	TRUE	-1.42	-1.52	-1.79	-1.12	-1.23	0.295	-1.5	0.561	0.53	1.36	1.1
278	EIF2D	P41214	0.000852637	4.02e-05	8.19e-05	0.00274	0.000181	0.000409	FALSE	TRUE	TRUE	TRUE	-0.925	-1.24	-1.17	-0.705	-1.02	0.22	-0.948	0.0296	-0.201	1.09	1.53
279	EIF3A	Q14152	2.97e-08	1.97e-07	2.57e-07	4.47e-07	1.81e-06	3.11e-06	TRUE	TRUE	TRUE	TRUE	-1.54	-1.36	-1.33	-1.05	-0.872	0.487	-0.847	0.283	0.0853	0.885	1.03
280	EIF3B	P55884	2.04e-10	1.92e-10	8.5e-09	7.36e-09	5.9e-09	1.75e-07	TRUE	TRUE	TRUE	TRUE	-0.965	-0.968	-0.768	-0.893	-0.896	0.0722	-0.696	0.452	0.298	0.929	0.734
281	EIF3C	Q99613	1.06e-06	9.91e-06	7.37e-06	9.46e-06	5.4e-05	5.26e-05	TRUE	TRUE	TRUE	TRUE	-1.35	-1.14	-1.16	-0.952	-0.744	0.394	-0.77	0.468	-0.25	0.928	0.926
282	EIF3E	P60228	6.24e-05	0.000108242	0.00186733	0.0003	0.000421	0.00593	TRUE	TRUE	TRUE	TRUE	-1.61	-1.54	-1.14	-1.53	-1.45	0.0872	-1.05	0.81	0.552	1.46	1.12
283	EIF3F	O00303	2.9e-08	7.21e-08	6.06e-07	4.39e-07	7.65e-07	6.61e-06	TRUE	TRUE	TRUE	TRUE	-1.12	-1.05	-0.91	-1.18	-1.12	-0.0647	-0.975	0.724	0.503	1.17	0.944
284	EIF3H	O15372	0.00753339	2.29e-05	0.00035599	0.0173	0.000111	0.00143	FALSE	TRUE	FALSE	TRUE	-0.516	-0.963	-0.75	-0.379	-0.826	0.137	-0.613	0.233	-0.131	0.868	0.711
285	EIF3I	Q13347	4.21e-05	3.65e-06	0.000223798	0.000215	2.26e-05	0.000964	TRUE	TRUE	TRUE	TRUE	-1.31	-1.59	-1.12	-1.28	-1.57	0.0248	-1.1	0.805	0.512	1.48	1.13
286	EIF3K	Q9UBQ5	1.41e-06	7.14e-08	0.00405868	1.19e-05	7.59e-07	0.0112	FALSE	TRUE	FALSE	TRUE	-0.748	-0.92	-0.353	-1.19	-1.36	-0.438	-0.791	0.966	0.954	1.06	0.795
287	EIF3L	Q9Y262	2.49e-10	5.29e-10	2.3e-09	8.36e-09	1.3e-08	6.04e-08	TRUE	TRUE	TRUE	TRUE	-1.92	-1.83	-1.68	-1.64	-1.55	0.279	-1.4	0.886	0.569	1.52	1.34
288	EIF3M	Q7L2H7	2.99e-09	3.4e-11	7.07e-12	6.24e-08	1.38e-09	5.95e-10	TRUE	TRUE	TRUE	TRUE	-0.896	-1.17	-1.28	-0.857	-1.13	0.039	-1.24	0.708	0.501	1.08	0.906
289	EIF4A1	P60842	9.86e-12	1.38e-11	1.56e-11	6.37e-10	6.6e-10	1.13e-09	TRUE	TRUE	TRUE	TRUE	-1.25	-1.23	-1.22	-1.06	-1.03	0.193	-1.02	0.467	0.143	1.29	1.02
290	EIF4B	P23588	0.00241806	1.55e-06	6.48e-05	0.00659	1.09e-05	0.000334	FALSE	TRUE	TRUE	TRUE	-0.672	-1.32	-0.979	0.404	-0.244	1.08	0.0963	0.147	0.109	-0.941	-0.648
291	EIF4E	P06730	6.85e-05	0.00559189	0.145477	0.000325	0.0125	0.227	TRUE	FALSE	FALSE	TRUE	-1.15	-0.705	-0.342	-1.56	-1.12	-0.415	-0.757	0.973	0.834	1.11	0.931
292	EIF4G1	Q04637	9.18e-06	2.52e-06	3.67e-07	5.81e-05	1.64e-05	4.23e-06	FALSE	FALSE	TRUE	TRUE	-0.615	-0.679	-0.78	-0.158	-0.222	0.457	-0.322	-0.171	-0.255	0.312	0.36
293	EIF4G2	P78344	3e-05	1.18e-06	0.00112258	0.000161	8.58e-06	0.00386	TRUE	TRUE	FALSE	TRUE	-0.9	-1.16	-0.633	-0.682	-0.939	0.219	-0.415	0.0982	-0.0496	0.853	0.915
294	EIF4H	Q15056	0.00102002	0.0445424	2.29e-07	0.00318	0.075	2.83e-06	FALSE	FALSE	TRUE	TRUE	-0.94	-0.521	-1.91	-0.563	-0.144	0.377	-1.53	0.465	0.348	0.596	0.453
295	EIF5B	O60841	3.74e-05	1.73e-06	5.85e-06	0.000194	1.19e-05	4.33e-05	TRUE	TRUE	TRUE	TRUE	-0.958	-1.22	-1.11	-0.553	-0.815	0.406	-0.708	0.0955	0.0662	0.669	0.839
296	EIF6	P56537	1.59e-07	1.09e-08	1.14e-07	1.82e-06	1.46e-07	1.58e-06	FALSE	TRUE	FALSE	TRUE	0.728	0.868	0.745	0.887	1.03	0.159	0.903	-0.65	-0.62	-0.909	-0.796
297	ELAC2	Q9BQ52	2.75e-09	8.93e-10	1.94e-08	5.84e-08	1.9e-08	3.46e-07	TRUE	TRUE	TRUE	TRUE	-1.02	-1.1	-0.905	-0.827	-0.9	0.196	-0.709	0.858	0.957	0.0411	0.384
298	ELAVL2	Q12926	1.44e-09	1.72e-08	6.04e-10	3.41e-08	2.23e-07	2.08e-08	TRUE	TRUE	TRUE	TRUE	1.07	0.915	1.13	0.675	0.522	-0.393	0.733	-0.478	-0.0927	-0.587	-0.38
299	ELF1	P32519	3.06e-06	1.6e-07	3.94e-09	2.3e-05	1.53e-06	9.49e-08	FALSE	FALSE	TRUE	TRUE	0.538	0.664	0.844	0.0881	0.214	-0.45	0.394	-0.127	-0.0663	-0.111	0.0588
300	ELP2	Q6IA86	0.00164479	2.15e-05	4.7e-07	0.00475	0.000106	5.23e-06	FALSE	TRUE	TRUE	TRUE	-0.75	-1.15	-1.53	-0.611	-1.01	0.139	-1.39	0.607	0.578	0.948	0.737
301	ELP3	Q9H9T3	0.000180649	0.0178517	0.0236566	0.000743	0.0343	0.0502	TRUE	FALSE	FALSE	TRUE	-1.16	-0.647	-0.614	-1.1	-0.584	0.063	-0.551	0.343	0.116	0.885	0.824
302	ELP4	Q96EB1	2.98e-05	0.474132	0.00184965	0.000161	0.554	0.00589	TRUE	FALSE	FALSE	TRUE	1.02	0.137	0.679	1.65	0.764	0.627	1.31	-0.751	-0.939	-1.59	-1.07
303	EMC6	Q9BV81	7.76e-07	2.71e-06	0.000182783	7.22e-06	1.75e-05	0.000816	TRUE	FALSE	FALSE	TRUE	0.862	0.787	0.553	0.375	0.299	-0.487	0.0659	-0.042	-0.161	-0.11	0.0598
304	EMD	P50402	1.15e-07	1.31e-08	4.75e-09	1.39e-06	1.72e-07	1.1e-07	TRUE	TRUE	TRUE	TRUE	1.09	1.25	1.34	0.101	0.267	-0.986	0.35	-0.112	0.11	0.303	-0.0321
305	EML5	Q05BV3	1.8e-12	1.35e-11	1.58e-12	1.7e-10	6.59e-10	1.98e-10	TRUE	TRUE	TRUE	TRUE	-1.61	-1.43	-1.62	-2.21	-2.04	-0.608	-2.23	1.62	2.05	1.62	1.79
306	ENAH	Q8N8S7	3.03e-10	2.44e-11	8.15e-09	1.01e-08	1.07e-09	1.69e-07	TRUE	TRUE	TRUE	TRUE	1.12	1.3	0.913	1.74	1.91	0.619	1.53	-1.33	-1.28	-1.61	-1.57
307	ENOPH1	Q9UHY7	6.32e-07	1.32e-06	1.59e-06	6.07e-06	9.49e-06	1.48e-05	TRUE	TRUE	TRUE	TRUE	-1.22	-1.16	-1.15	-1.34	-1.28	-0.117	-1.26	0.892	0.917	1.21	0.98
308	EPHB2	P29323	0.00136457	0.0088758	0.0130413	0.00406	0.0186	0.0301	TRUE	FALSE	FALSE	TRUE	1.46	1.14	1.07	0.78	0.455	-0.681	0.386	-0.578	-1.1	0.377	0.361
309	EPHX1	P07099	8.13e-12	2.7e-13	2.47e-10	5.68e-10	3.72e-11	9.93e-09	TRUE	TRUE	TRUE	TRUE	-1.33	-1.61	-1.09	-0.745	-1.03	0.581	-0.505	0.697	0.817	-0.0716	0.253
310	EPRS1	P07814	1.22e-06	2.16e-08	2.43e-07	1.05e-05	2.74e-07	2.97e-06	TRUE	TRUE	TRUE	TRUE	-1.12	-1.47	-1.25	-0.916	-1.27	0.201	-1.05	0.409	0.232	1.28	1.12
311	ERH	P84090	3.26e-08	7.18e-10	1.03e-07	4.84e-07	1.61e-08	1.47e-06	TRUE	TRUE	TRUE	TRUE	2.55	3.23	2.36	1.18	1.86	-1.37	0.992	-0.502	-0.0889	-0.83	-1.25
312	ERP29	P30040	0.0110362	4.5e-06	2.75e-06	0.0241	2.69e-05	2.3e-05	FALSE	TRUE	TRUE	TRUE	0.436	0.983	1.02	-0.33	0.217	-0.766	0.254	0.282	0.253	0.243	-0.155
313	ESD	P10768	2.09e-08	3.62e-09	7.65e-09	3.27e-07	5.82e-08	1.6e-07	TRUE	TRUE	TRUE	TRUE	-1.13	-1.26	-1.2	-1.8	-1.93	-0.674	-1.87	1.81	1.83	1.19	1.45
314	ESYT1	Q9BSJ8	3.62e-09	6.21e-08	1.45e-06	7.29e-08	6.72e-07	1.37e-05	TRUE	TRUE	TRUE	TRUE	-1.27	-1.06	-0.851	-1.4	-1.19	-0.132	-0.983	0.76	0.676	1.19	1.08
315	EVL	Q9UI08	1.36e-08	6.76e-05	1.85e-05	2.32e-07	0.00028	0.000114	TRUE	TRUE	TRUE	TRUE	1.94	1.04	1.16	1.51	0.612	-0.43	0.734	-0.605	-0.573	-0.651	-0.599
316	EXOC7	Q9UPT5	1.55e-05	1.79e-07	3.18e-05	9.05e-05	1.68e-06	0.000181	TRUE	TRUE	TRUE	TRUE	1.38	1.91	1.3	1.96	2.5	0.581	1.88	-2.15	-1.94	-1.14	-1.69
317	EXOSC2	Q13868	1.06e-07	1.31e-10	4.21e-06	1.29e-06	4.39e-09	3.27e-05	FALSE	TRUE	FALSE	TRUE	0.711	1.08	0.547	0.824	1.19	0.114	0.661	-0.424	-0.476	-1.02	-0.877
318	EXOSC4	Q9NPD3	1.5e-08	4.32e-10	1.1e-08	2.53e-07	1.1e-08	2.15e-07	TRUE	TRUE	TRUE	TRUE	1.01	1.26	1.03	0.66	0.908	-0.351	0.68	-0.261	-0.18	-0.903	-0.551
319	EXOSC5	Q9NQT4	0.00179319	1.81e-06	1.56e-07	0.00514	1.24e-05	2.04e-06	FALSE	FALSE	TRUE	TRUE	0.461	0.864	1.03	0.12	0.523	-0.341	0.685	-0.456	-0.511	0.0831	-0.104
320	EXOSC7	Q15024	3.11e-07	6.53e-08	4.15e-05	3.28e-06	7.01e-07	0.000227	FALSE	TRUE	FALSE	TRUE	0.804	0.894	0.554	1.03	1.12	0.222	0.776	-0.659	-0.442	-1.08	-0.956
321	EXOSC8	Q96B26	2.94e-07	5.44e-08	5.03e-08	3.15e-06	5.99e-07	8e-07	TRUE	TRUE	TRUE	TRUE	0.867	0.972	0.977	0.834	0.939	-0.0332	0.944	-0.523	-0.509	-0.773	-0.878
322	FAHD1	Q6P587	6.24e-05	0.000109256	0.00403383	0.0003	0.000424	0.0112	TRUE	TRUE	FALSE	TRUE	1.26	1.19	0.802	1.67	1.61	0.418	1.22	-1.11	-1.17	-1.8	-0.841
323	FAIM	Q9NVQ4	0.000487836	3.69e-05	4.87e-06	0.00171	0.000169	3.68e-05	FALSE	TRUE	TRUE	TRUE	-0.954	-1.22	-1.43	-0.725	-0.987	0.229	-1.2	0.635	0.0986	1.21	0.742
324	FAM120A	Q9NZB2	1.07e-06	1.48e-06	1.06e-06	9.51e-06	1.04e-05	1.05e-05	TRUE	TRUE	TRUE	TRUE	1.49	1.46	1.49	0.907	0.872	-0.584	0.908	-0.799	-0.713	-0.354	-0.236
325	FAM136A	Q96C01	0.0441552	0.000660959	0.000414436	0.0788	0.00196	0.00162	FALSE	TRUE	TRUE	TRUE	0.699	1.32	1.39	0.733	1.35	0.0345	1.42	-0.664	-0.824	-0.765	-1.29
326	FAM234A	Q9H0X4	9.28e-06	5.72e-05	1.26e-07	5.86e-05	0.000243	1.71e-06	TRUE	FALSE	TRUE	TRUE	-1.12	-0.961	-1.53	-0.63	-0.473	0.487	-1.04	0.616	0.504	0.255	0.28
327	FAM98B	Q52LJ0	0.0861021	0.244437	0.0116734	0.138	0.318	0.0275	FALSE	FALSE	TRUE	TRUE	0.793	0.526	1.22	0.0575	-0.21	-0.736	0.488	0.026	-0.307	-0.0386	0.72
328	FANCA	O15360	0.00264835	0.0107113	0.0121586	0.0071	0.0219	0.0285	TRUE	FALSE	FALSE	TRUE	1.39	1.14	1.11	0.792	0.54	-0.596	0.516	-0.661	-0.977	0.347	0.0386
329	FARSA	Q9Y285	2.21e-10	7.17e-12	2.18e-07	7.65e-09	3.84e-10	2.72e-06	TRUE	TRUE	TRUE	TRUE	-1.67	-2.04	-1.08	-1.49	-1.86	0.183	-0.898	0.436	0.848	1.24	1.54
330	FARSB	Q9NSD9	2.11e-10	1.2e-10	6.79e-10	7.45e-09	4.14e-09	2.26e-08	TRUE	TRUE	TRUE	TRUE	-1.55	-1.6	-1.44	-1.32	-1.37	0.23	-1.21	0.344	0.797	1.29	1.25
331	FASN	P49327	4.81e-12	3.32e-13	1.34e-11	3.73e-10	3.76e-11	1.02e-09	TRUE	TRUE	TRUE	TRUE	-1.6	-1.86	-1.5	-1.26	-1.52	0.332	-1.17	0.666	0.188	1.58	1.19
332	FAU	P62861	5.69e-06	4.99e-08	6.6e-09	3.93e-05	5.58e-07	1.41e-07	FALSE	TRUE	TRUE	TRUE	0.636	0.889	1.01	-1.52	-1.26	-2.15	-1.14	1.5	1.74	1.1	1.73
333	FBLIM1	Q8WUP2	0.134013	6.51e-05	0.105205	0.2	0.000274	0.175	FALSE	TRUE	FALSE	TRUE	-0.296	-0.966	-0.322	-0.299	-0.969	-0.00302	-0.325	0.742	0.55	0.0551	0.25
334	FBXO30	Q8TB52	0.00953266	0.00439833	0.00304434	0.0212	0.0102	0.00892	FALSE	TRUE	TRUE	TRUE	-1.11	-1.24	-1.3	-1.22	-1.35	-0.11	-1.41	0.597	0.851	1.35	1.3
335	FDPS	P14324	4.74e-10	1.06e-11	8.39e-10	1.46e-08	5.33e-10	2.65e-08	TRUE	TRUE	TRUE	TRUE	-0.989	-1.24	-0.956	-1.13	-1.38	-0.142	-1.1	0.719	0.566	1.35	1.11
336	FDX1	P10109	0.000576882	0.565522	0.40502	0.00196	0.64	0.509	TRUE	FALSE	FALSE	TRUE	-1.52	-0.215	-0.313	-1.12	0.181	0.396	0.0828	0.224	0.615	-0.00779	-0.367
337	FEN1	P39748	3.74e-07	1.3e-06	1.11e-06	3.84e-06	9.39e-06	1.09e-05	TRUE	TRUE	TRUE	TRUE	-1.56	-1.43	-1.45	-0.614	-0.482	0.95	-0.499	-0.279	-0.37	0.54	0.753
338	FHL2	Q14192	0.0068752	0.00153356	0.000289843	0.016	0.00406	0.00119	FALSE	TRUE	TRUE	TRUE	1	1.22	1.47	0.518	0.739	-0.485	0.982	-0.197	-0.0893	-0.704	-0.764
339	FIP1L1	Q6UN15	7.49e-06	1.1e-07	3.1e-06	4.92e-05	1.1e-06	2.54e-05	FALSE	TRUE	TRUE	TRUE	0.8	1.08	0.856	-0.0151	0.269	-0.815	0.041	0.151	0.175	0.00518	0.189
340	FKBP14	Q9NWM8	0.000217424	0.0833346	0.0255814	0.000874	0.128	0.0536	TRUE	FALSE	FALSE	TRUE	-0.983	-0.394	-0.522	-0.503	0.0855	0.479	-0.0428	0.0851	0.36	0.0432	-0.507
341	FKBP1A	P62942	0.000896219	0.000177142	0.000218833	0.00286	0.000637	0.000947	TRUE	TRUE	TRUE	TRUE	1.19	1.41	1.38	0.849	1.07	-0.345	1.04	-0.216	-0.161	-0.761	-1.47
342	FLAD1	Q8NFF5	0.000128218	2.35e-05	6.15e-06	0.000556	0.000114	4.53e-05	FALSE	FALSE	TRUE	TRUE	-0.648	-0.752	-0.838	-0.81	-0.914	-0.162	-1	0.557	0.323	1.02	0.99
343	FLII	Q13045	8.5e-06	6.04e-07	1.78e-07	5.46e-05	4.83e-06	2.29e-06	FALSE	FALSE	TRUE	TRUE	-0.641	-0.78	-0.849	-0.664	-0.804	-0.0232	-0.873	0.0497	0.145	1.11	1.06
344	FN1	P02751	4.06e-05	0.000133999	0.00114968	0.000208	0.000508	0.00392	TRUE	TRUE	TRUE	TRUE	1.54	1.38	1.11	1.01	0.858	-0.523	0.584	-0.6	-0.591	-0.382	-0.361
345	FRRS1	Q6ZNA5	3.52e-05	3.52e-06	9.25e-08	0.000185	2.19e-05	1.36e-06	FALSE	FALSE	TRUE	TRUE	-0.736	-0.885	-1.14	0.000235	-0.149	0.736	-0.408	-0.044	0.0333	-0.134	-0.0348
346	FSCN1	Q16658	8.41e-11	2.42e-12	4.63e-10	3.66e-09	1.59e-10	1.67e-08	TRUE	TRUE	TRUE	TRUE	0.913	1.12	0.825	0.758	0.966	-0.155	0.67	-0.255	-0.922	-0.439	-0.624
347	FUBP1	Q96AE4	0.000597791	4.22e-08	0.0477055	0.00202	4.81e-07	0.0908	FALSE	TRUE	FALSE	TRUE	0.472	1.01	0.243	-0.399	0.14	-0.872	-0.629	0.548	0.986	0.0753	0.151
348	FUS	P35637	0.000330834	0.00764538	2.1e-05	0.00124	0.0164	0.000127	TRUE	FALSE	TRUE	TRUE	1.23	0.842	1.58	-1.12	-1.51	-2.35	-0.764	0.819	1.78	1.56	1.58
349	FXN	Q16595	0.000241989	1.78e-05	0.0451232	0.00095	9.03e-05	0.0865	TRUE	TRUE	FALSE	TRUE	1.18	1.49	0.559	0.779	1.09	-0.399	0.161	-0.36	-0.0532	-0.615	-0.6
350	G3BP1	Q13283	5.96e-10	3.64e-10	1.86e-10	1.71e-08	9.76e-09	7.94e-09	TRUE	TRUE	TRUE	TRUE	-1.34	-1.38	-1.43	-1.46	-1.5	-0.121	-1.56	0.774	0.88	1.53	1.45
351	G3BP2	Q9UN86	1.15e-05	2.58e-05	1.05e-06	7.08e-05	0.000123	1.04e-05	TRUE	TRUE	TRUE	TRUE	-1.25	-1.17	-1.5	-1.34	-1.26	-0.0934	-1.59	0.604	0.933	1.42	1.34
352	GABARAPL2	P60520	1.25e-07	5.73e-08	1.05e-05	1.48e-06	6.26e-07	7.09e-05	TRUE	TRUE	TRUE	TRUE	2.01	2.12	1.46	1.17	1.27	-0.847	0.614	-0.642	-0.659	-0.427	-0.48
353	GABPA	Q06546	4.91e-06	4.14e-08	1.35e-05	3.46e-05	4.73e-07	8.72e-05	FALSE	TRUE	FALSE	TRUE	0.811	1.13	0.749	0.765	1.09	-0.0463	0.703	-0.985	-0.502	-0.402	-0.621
354	GALNT17	Q6IS24	6.93e-10	2.04e-11	5.19e-09	1.92e-08	9.37e-10	1.17e-07	TRUE	TRUE	TRUE	TRUE	0.973	1.2	0.86	0.7	0.926	-0.273	0.587	-0.354	-0.304	-0.632	-0.652
355	GALNT2	Q10471	1.38e-05	2.34e-05	1.37e-05	8.2e-05	0.000113	8.83e-05	TRUE	FALSE	TRUE	TRUE	-0.945	-0.905	-0.945	-0.862	-0.821	0.0836	-0.862	0.573	0.2	0.769	0.919
356	GAN	Q9H2C0	3.87e-05	1.38e-06	0.000149517	0.0002	9.85e-06	0.000686	TRUE	TRUE	TRUE	TRUE	-1.04	-1.36	-0.925	-0.809	-1.12	0.235	-0.69	0.455	0.38	0.772	0.778
357	GANAB	Q14697	1.28e-13	2.37e-14	4.51e-13	2.02e-11	5.62e-12	8.01e-11	TRUE	TRUE	TRUE	TRUE	-1.67	-1.83	-1.55	-1.55	-1.72	0.117	-1.44	1	0.779	1.52	1.29
358	GART	P22102	8.09e-11	5.35e-12	9.75e-11	3.59e-09	3.08e-10	4.89e-09	TRUE	TRUE	TRUE	TRUE	-1.09	-1.27	-1.07	-0.896	-1.08	0.19	-0.884	0.514	0.205	1.1	0.853
359	GCA	P28676	0.000170307	0.000214324	0.000278973	0.000707	0.000741	0.00115	TRUE	TRUE	TRUE	TRUE	1.29	1.26	1.23	0.131	0.103	-1.16	0.0703	-0.199	0.124	0.723	0.21
360	GCLM	P48507	4.69e-05	4.54e-07	5.11e-05	0.000235	3.78e-06	0.000271	FALSE	TRUE	FALSE	TRUE	-0.692	-0.989	-0.687	-0.724	-1.02	-0.0322	-0.719	0.501	0.371	0.94	0.684
361	GDE1	Q9NZC3	2.07e-07	9.53e-05	1.34e-05	2.34e-06	0.000375	8.68e-05	TRUE	TRUE	TRUE	TRUE	-1.83	-1.14	-1.35	-0.897	-0.205	0.934	-0.413	0.32	0.379	-0.277	0.158
362	GDI2	P50395	7.15e-09	5.31e-08	5.8e-08	1.31e-07	5.89e-07	9.03e-07	TRUE	FALSE	FALSE	TRUE	-0.832	-0.731	-0.727	-0.715	-0.614	0.117	-0.61	0.339	0.017	0.863	0.602
363	GEMIN5	Q8TEQ6	1.02e-10	1.84e-10	7.24e-11	4.25e-09	5.77e-09	3.72e-09	TRUE	TRUE	TRUE	TRUE	1.33	1.28	1.35	0.526	0.48	-0.8	0.553	-0.469	-0.411	0.161	-0.0391
364	GHDC	Q8N2G8	0.00317987	0.020603	0.00573794	0.00828	0.0388	0.015	TRUE	FALSE	TRUE	TRUE	1.37	1.02	1.26	0.393	0.0481	-0.974	0.286	-0.0712	-0.179	0.168	0.33
365	GHITM	Q9H3K2	0.0397458	0.00013437	0.00323437	0.0723	0.000509	0.00934	FALSE	TRUE	FALSE	TRUE	0.588	1.27	0.897	0.864	1.55	0.277	1.17	-0.93	-0.7	-1.11	-1.12
366	GID8	Q9NWU2	8.41e-05	2.12e-06	4.42e-06	0.000389	1.42e-05	3.42e-05	FALSE	TRUE	TRUE	TRUE	0.793	1.07	1.01	0.0566	0.333	-0.736	0.275	-0.0318	0.354	0.137	-0.387
367	GLRX2	Q9NS18	0.000943383	0.564438	0.753459	0.00298	0.639	0.816	TRUE	FALSE	FALSE	TRUE	-1.35	-0.202	-0.11	-1.25	-0.104	0.0986	-0.0112	0.78	0.946	-0.252	-0.206
368	GLS	O94925	1.37e-08	2.73e-09	1.17e-06	2.33e-07	4.73e-08	1.14e-05	TRUE	TRUE	TRUE	TRUE	-1.51	-1.67	-1.12	-1.47	-1.63	0.041	-1.08	0.831	0.628	1.47	1.22
369	GMDS	O60547	8.21e-08	8.59e-09	1.3e-07	1.03e-06	1.2e-07	1.76e-06	TRUE	TRUE	TRUE	TRUE	1.86	2.15	1.8	0.924	1.22	-0.931	0.868	-0.717	-0.669	-0.309	-0.382
370	GMFB	P60983	0.00949181	9.27e-05	0.0598151	0.0211	0.000367	0.11	FALSE	TRUE	FALSE	TRUE	0.631	1.08	0.438	0.54	0.989	-0.092	0.346	-0.128	-0.0454	-0.53	-1.08
371	GMNN	O75496	1.64e-06	4.22e-05	3.12e-08	1.37e-05	0.000189	5.29e-07	FALSE	FALSE	TRUE	TRUE	-0.793	-0.613	-1.04	0.312	0.491	1.1	0.0639	0.0411	-0.149	-1.05	-0.809
372	GMPS	P49915	8.64e-09	4.63e-08	3.13e-05	1.55e-07	5.23e-07	0.000178	TRUE	TRUE	FALSE	TRUE	-1.22	-1.1	-0.68	-1.1	-0.98	0.116	-0.564	0.516	0.179	1.05	0.783
373	GNAI3	P08754	1.42e-11	1.02e-11	2.86e-11	8.39e-10	5.2e-10	1.87e-09	TRUE	TRUE	TRUE	TRUE	-1.27	-1.29	-1.22	-1.14	-1.16	0.135	-1.08	0.538	0.289	1.41	1.01
374	GNAS	Q5JWF2	3.14e-10	8.31e-10	1.76e-11	1.02e-08	1.81e-08	1.23e-09	TRUE	TRUE	TRUE	TRUE	1.29	1.22	1.53	0.622	0.548	-0.67	0.861	-0.64	-0.751	0.19	-0.16
375	GNB1	P62873	3.48e-12	2.56e-11	1.3e-09	2.85e-10	1.1e-09	3.74e-08	TRUE	TRUE	TRUE	TRUE	-1.24	-1.11	-0.876	-1.24	-1.1	0.00545	-0.87	0.621	0.828	0.959	0.792
376	GNB2	P62879	1.69e-06	3.92e-09	9.65e-06	1.4e-05	6.23e-08	6.64e-05	TRUE	TRUE	FALSE	TRUE	-0.865	-1.3	-0.757	-0.987	-1.42	-0.122	-0.879	0.589	0.512	1.31	0.992
377	GNPNAT1	Q96EK6	4.77e-07	2.43e-08	2.1e-06	4.77e-06	3.03e-07	1.85e-05	TRUE	TRUE	TRUE	TRUE	1.02	1.24	0.915	1.22	1.44	0.198	1.11	-0.761	-0.845	-1.18	-1.18
378	GOLGA7	Q7Z5G4	0.000672756	3.3e-06	0.000150412	0.00223	2.07e-05	0.000689	FALSE	TRUE	FALSE	TRUE	-0.597	-0.956	-0.695	-0.128	-0.487	0.469	-0.225	-0.129	-0.15	0.362	0.288
379	GOLGB1	Q14789	1.29e-05	0.00897461	0.0639734	7.77e-05	0.0188	0.116	TRUE	FALSE	FALSE	TRUE	0.943	0.47	0.317	0.293	-0.181	-0.65	-0.333	0.0207	0.296	0.183	0.372
380	GOLIM4	O00461	7.13e-06	1.45e-07	2.61e-05	4.76e-05	1.4e-06	0.000154	FALSE	TRUE	FALSE	TRUE	0.674	0.893	0.607	0.736	0.955	0.0618	0.669	-0.687	-0.498	-0.599	-0.636
381	GPX4	P36969	0.000146365	0.00522898	7.25e-06	0.000622	0.0118	5.2e-05	FALSE	FALSE	TRUE	TRUE	-0.738	-0.491	-0.953	-0.441	-0.195	0.296	-0.657	0.101	-0.19	0.56	0.526
382	GSK3A	P49840	9.19e-05	9.19e-05	0.00913706	0.000418	0.000365	0.0222	TRUE	FALSE	FALSE	TRUE	-0.946	-0.946	-0.556	-0.459	-0.459	0.488	-0.0677	0.244	-0.443	0.171	0.524
383	GSN	P06396	2.15e-06	6.55e-06	0.000457039	1.72e-05	3.74e-05	0.00177	TRUE	TRUE	FALSE	TRUE	-1.17	-1.07	-0.736	-0.977	-0.882	0.19	-0.546	0.506	0.465	0.776	0.467
384	GSTM2	P28161	6.49e-07	2.72e-08	9.55e-05	6.21e-06	3.33e-07	0.000465	FALSE	TRUE	FALSE	TRUE	-0.764	-0.946	-0.514	-1.14	-1.32	-0.372	-0.886	0.855	0.772	1.13	0.957
385	GSTM3	P21266	0.00753073	0.0184922	2.07e-06	0.0173	0.0354	1.83e-05	FALSE	FALSE	TRUE	TRUE	-0.529	-0.456	-1.19	-0.682	-0.608	-0.152	-1.34	0.587	0.346	1.04	0.813
386	GSTP1	P09211	3.2e-10	4.61e-10	1.45e-08	1.03e-08	1.16e-08	2.68e-07	TRUE	TRUE	TRUE	TRUE	-1.54	-1.51	-1.22	-1.69	-1.66	-0.151	-1.37	1.02	0.88	1.61	1.37
387	GSTZ1	O43708	0.000608329	0.00141892	0.00407982	0.00205	0.00379	0.0113	TRUE	TRUE	TRUE	TRUE	1.52	1.38	1.21	0.21	0.0718	-1.31	-0.102	0.00801	0.0588	0.54	0.526
388	GTF2A1	P52655	0.00396517	1.75e-05	0.00405721	0.00996	8.9e-05	0.0112	TRUE	TRUE	TRUE	TRUE	1.17	2.03	1.16	0.0642	0.928	-1.1	0.0606	0.0517	-0.163	0.219	-0.0569
389	GTF2E1	P29083	1.89e-05	3.83e-06	6.77e-06	0.000106	2.36e-05	4.9e-05	TRUE	TRUE	TRUE	TRUE	1.22	1.38	1.32	0.816	0.979	-0.404	0.92	-0.708	-0.816	-0.211	-0.576
390	GTF2F1	P35269	1.97e-10	5.58e-11	5.52e-12	7.25e-09	2.1e-09	5.23e-10	TRUE	TRUE	TRUE	TRUE	-1.25	-1.34	-1.53	-0.949	-1.05	0.296	-1.24	0.578	0.927	0.504	0.926
391	GTF2H2	Q13888	0.0168322	0.0543729	0.0996671	0.0348	0.0889	0.167	TRUE	FALSE	FALSE	TRUE	1.52	1.19	1	0.449	0.118	-1.07	-0.0672	-0.252	-1.15	1.19	0.783
392	GTF3C5	Q9Y5Q8	0.00426068	8.77e-05	2.01e-06	0.0106	0.00035	1.79e-05	FALSE	FALSE	TRUE	TRUE	-0.625	-0.956	-1.3	-0.322	-0.653	0.303	-0.996	0.197	0.0896	0.836	0.545
393	H1-10	Q92522	0.000111865	8.48e-06	5.24e-06	0.000493	4.7e-05	3.93e-05	TRUE	TRUE	TRUE	TRUE	-1.29	-1.61	-1.67	-1.19	-1.5	0.101	-1.57	1.37	1.14	0.374	1.28
394	H1-2	P16403	0.00311291	0.0428366	0.0566705	0.00815	0.0726	0.105	TRUE	FALSE	FALSE	TRUE	1.56	1	0.937	1.1	0.543	-0.459	0.478	-0.255	-0.392	-1.36	0.337
395	H2AC12	P0C0S8	3.82e-06	3.09e-05	4.92e-05	2.78e-05	0.000145	0.000264	TRUE	TRUE	TRUE	TRUE	1.38	1.17	1.13	0.72	0.507	-0.664	0.461	-0.565	-0.454	0.00806	-0.0138
396	H2BC10	O60814	7.59e-08	1.53e-07	3.96e-07	9.69e-07	1.47e-06	4.5e-06	TRUE	TRUE	TRUE	TRUE	0.975	0.93	0.871	0.64	0.595	-0.335	0.537	-0.492	-0.536	-0.144	-0.266
397	H2BC11	P06899	2.02e-06	0.00062335	0.00125977	1.64e-05	0.00186	0.00423	TRUE	FALSE	FALSE	TRUE	1.41	0.859	0.794	1.44	0.885	0.0264	0.82	-0.991	-0.703	-0.598	-0.881
398	H3-3B	P68431	1.68e-11	6.85e-10	3.36e-11	9.29e-10	1.57e-08	2.08e-09	TRUE	TRUE	TRUE	TRUE	2.14	1.72	2.05	1.25	0.827	-0.891	1.16	-0.874	-0.556	-0.346	-0.572
399	H4C16	P62805	7.24e-10	5.32e-09	4.43e-09	1.98e-08	8.02e-08	1.04e-07	TRUE	TRUE	TRUE	TRUE	2.14	1.9	1.92	1.21	0.959	-0.936	0.981	-0.995	-0.626	-0.206	-0.383
400	HARS1	P12081	1.56e-08	2.31e-10	6.64e-09	2.59e-07	6.88e-09	1.41e-07	FALSE	TRUE	TRUE	TRUE	-0.716	-0.928	-0.755	-0.498	-0.71	0.217	-0.538	0.436	0.231	0.43	0.432
401	HAS1	Q92839	5.81e-06	8.61e-07	1.77e-06	3.99e-05	6.56e-06	1.62e-05	FALSE	FALSE	TRUE	TRUE	-0.731	-0.842	-0.799	-1.09	-1.2	-0.361	-1.16	1	1.21	0.559	1.05
402	HAT1	O14929	1.5e-06	0.000180229	0.00100669	1.26e-05	0.000647	0.00352	TRUE	FALSE	FALSE	TRUE	-0.984	-0.663	-0.555	-0.574	-0.253	0.41	-0.145	-0.0364	-0.249	0.54	0.308
403	HAUS7	Q99871	0.0346568	0.000209604	0.000324966	0.0645	0.000728	0.00132	FALSE	TRUE	TRUE	TRUE	0.784	1.58	1.51	0.341	1.13	-0.443	1.07	-0.891	-0.979	0.0627	-0.291
404	HBA2	P69905	0.130104	1.24e-06	0.44788	0.195	8.95e-06	0.55	FALSE	TRUE	FALSE	TRUE	0.281	1.24	0.138	0.191	1.15	-0.0898	0.0478	-0.215	0.00418	-0.526	-0.564
405	HBB	P68871	0.000631497	1.32e-07	0.000291495	0.00212	1.3e-06	0.00119	FALSE	TRUE	TRUE	TRUE	0.946	1.89	1.02	0.965	1.91	0.0195	1.04	-0.839	-0.319	-1.57	-1.21
406	HCFC1	P51610	9.71e-12	3.88e-12	3.57e-11	6.37e-10	2.47e-10	2.17e-09	TRUE	TRUE	TRUE	TRUE	1.65	1.74	1.53	2.74	2.83	1.09	2.62	-2.4	-2.67	-2.19	-2.01
407	HDDC3	Q8N4P3	0.00190734	5.18e-05	0.0217317	0.00541	0.000225	0.0468	FALSE	TRUE	FALSE	TRUE	-0.697	-1.01	-0.484	-0.292	-0.601	0.406	-0.0782	-0.0546	0.252	0.241	0.128
408	HDGF	P51858	0.00808736	0.0268941	2.16e-06	0.0184	0.0489	1.89e-05	FALSE	FALSE	TRUE	TRUE	-0.378	-0.306	-0.856	0.0307	0.102	0.408	-0.448	0.542	0.215	-0.517	-0.333
409	HDGFL2	Q7Z4V5	2.49e-10	4.41e-10	3.9e-06	8.36e-09	1.12e-08	3.08e-05	TRUE	TRUE	TRUE	TRUE	1.52	1.47	0.803	0.452	0.401	-1.06	-0.261	0.501	0.48	-0.622	0.113
410	HDHD2	Q9H0R4	0.0514821	0.00873427	2.79e-05	0.0897	0.0184	0.000163	FALSE	FALSE	TRUE	TRUE	-0.424	-0.597	-1.12	-0.639	-0.812	-0.215	-1.33	0.975	1.04	0.358	0.629
411	HDHD5	Q9BXW7	0.00725707	0.00028135	6.86e-05	0.0168	0.000932	0.000351	FALSE	FALSE	TRUE	TRUE	-0.637	-0.942	-1.08	-0.693	-0.997	-0.0557	-1.13	0.462	0.269	1.17	0.972
412	HEATR3	Q7Z4Q2	3.49e-09	1.57e-09	1.18e-09	7.16e-08	3.07e-08	3.52e-08	TRUE	TRUE	TRUE	TRUE	-1.95	-2.05	-2.08	-1.83	-1.93	0.12	-1.96	1.1	0.836	1.85	1.82
413	HECTD1	Q9ULT8	0.112295	1.48e-05	0.162363	0.172	7.69e-05	0.247	FALSE	TRUE	FALSE	TRUE	-0.319	-1.11	-0.279	-0.355	-1.14	-0.0354	-0.314	0.356	0.0896	0.787	0.617
414	HERC2	O95714	0.00161864	0.58018	0.00593028	0.00468	0.654	0.0154	TRUE	FALSE	FALSE	TRUE	1.31	0.2	1.1	1.71	0.598	0.398	1.5	-0.231	-0.063	-2.39	-1.52
415	HEXIM1	O94992	4.05e-05	3.51e-05	8.11e-06	0.000208	0.000162	5.73e-05	TRUE	TRUE	TRUE	TRUE	-1.02	-1.03	-1.16	-0.566	-0.579	0.454	-0.71	0.525	0.511	0.174	0.191
416	HEYL	Q9NQ87	7.75e-05	7.51e-07	0.00255952	0.000361	5.85e-06	0.00769	FALSE	TRUE	FALSE	TRUE	-0.696	-1	-0.481	-0.0418	-0.35	0.654	0.173	-0.0736	-0.349	0.249	-0.262
417	HGH1	Q9BTY7	3.99e-12	2.5e-10	4.69e-08	3.15e-10	7.23e-09	7.55e-07	TRUE	TRUE	TRUE	TRUE	1.76	1.38	0.997	0.877	0.5	-0.881	0.116	-0.214	-0.362	0.0673	-0.103
418	HMGA1	P17096	0.00774676	0.0271889	0.00570279	0.0177	0.0494	0.0149	TRUE	FALSE	TRUE	TRUE	1.72	1.38	1.8	2.06	1.72	0.334	2.14	-1.53	-1.73	-1.24	-1.74
419	HMGA2	P52926	2.96e-07	8.2e-05	2.12e-06	3.17e-06	0.000329	1.87e-05	TRUE	TRUE	TRUE	TRUE	2.01	1.3	1.75	1.04	0.33	-0.969	0.778	-0.532	-0.15	-0.129	-0.37
420	HMGN2	P05204	0.0197161	0.0549365	0.0976127	0.0396	0.0898	0.164	TRUE	FALSE	FALSE	TRUE	-1.53	-1.23	-1.05	-2.08	-1.78	-0.548	-1.6	1.45	1.42	0.98	2.16
421	HMGN5	P82970	1.08e-05	5.32e-05	3.99e-06	6.69e-05	0.000229	3.15e-05	TRUE	FALSE	TRUE	TRUE	-1.08	-0.949	-1.17	0.192	0.327	1.28	0.105	-0.152	0.0204	-0.984	-0.784
422	HNRNPAB	Q99729	0.000702802	3.33e-05	0.00213881	0.00232	0.000155	0.00662	FALSE	TRUE	FALSE	TRUE	0.792	1.06	0.696	-0.0396	0.227	-0.832	-0.136	0.0826	0.549	0.151	-0.00333
423	HNRNPH2	P55795	0.00589751	0.325375	0.628968	0.014	0.405	0.715	TRUE	FALSE	FALSE	TRUE	-1.17	-0.382	-0.186	-0.884	-0.0917	0.29	0.104	-0.183	-0.0527	0.536	0.28
424	HNRNPR	O43390	3.32e-06	0.0744649	0.00711134	2.46e-05	0.116	0.0178	TRUE	FALSE	FALSE	TRUE	-0.849	-0.247	-0.394	-0.463	0.14	0.386	-0.00805	-0.859	-0.422	0.61	0.616
425	HNRNPUL2	Q1KMD3	0.00122214	6.91e-05	0.00155467	0.00371	0.000286	0.0051	FALSE	TRUE	FALSE	TRUE	0.836	1.12	0.813	0.544	0.824	-0.292	0.521	-0.308	-0.628	-0.318	-0.343
426	HRNR	Q86YZ3	0.0183501	0.10271	0.117752	0.0374	0.154	0.193	TRUE	FALSE	FALSE	TRUE	-1.58	-1.05	-1.01	-0.971	-0.44	0.612	-0.393	0.483	0.353	-0.722	1.08
427	HSD17B12	Q53GQ0	1.61e-10	1.91e-12	1.76e-09	6.3e-09	1.29e-10	4.79e-08	TRUE	TRUE	TRUE	TRUE	-1.41	-1.83	-1.22	-0.97	-1.38	0.441	-0.78	0.594	0.403	0.787	0.91
428	HSD17B8	Q92506	1.88e-07	1.24e-07	6.12e-05	2.14e-06	1.23e-06	0.000318	TRUE	TRUE	FALSE	TRUE	1.11	1.14	0.713	1.02	1.05	-0.0882	0.625	-0.717	-0.565	-0.765	-0.564
429	HSDL1	Q3SXM5	0.934408	0.0529742	0.00995405	0.954	0.0871	0.024	FALSE	FALSE	TRUE	TRUE	0.0417	-1.03	1.43	-0.266	-1.34	-0.307	1.13	0.0893	-0.0704	0.327	0.441
430	HSP90AA1	P07900	5.71e-09	4.02e-09	9.89e-09	1.09e-07	6.34e-08	1.98e-07	TRUE	TRUE	TRUE	TRUE	-0.809	-0.827	-0.782	-0.975	-0.993	-0.166	-0.947	0.775	0.649	0.887	0.77
431	HSP90AB1	P08238	7.56e-11	9.02e-11	7.12e-10	3.4e-09	3.21e-09	2.34e-08	TRUE	TRUE	TRUE	TRUE	-0.962	-0.952	-0.841	-1.06	-1.05	-0.103	-0.944	0.802	0.633	0.935	0.796
432	HSP90AB4P	Q58FF6	7.67e-05	0.00135632	1.05e-07	0.000358	0.00364	1.49e-06	FALSE	FALSE	TRUE	TRUE	-0.872	-0.651	-1.44	-0.939	-0.718	-0.0666	-1.51	0.929	0.622	0.906	0.772
433	HSPA1A	P0DMV8	6.38e-09	5.82e-09	3.27e-08	1.19e-07	8.61e-08	5.52e-07	TRUE	TRUE	TRUE	TRUE	-0.984	-0.99	-0.887	-0.967	-0.972	0.0176	-0.869	0.525	0.25	1.06	0.953
434	HTT	P42858	7.37e-07	2.49e-06	3.66e-06	6.9e-06	1.63e-05	2.94e-05	TRUE	TRUE	TRUE	TRUE	3.15	2.89	2.8	1.42	1.15	-1.74	1.07	-0.575	-0.886	-0.168	-0.27
435	HUS1	O60921	1.49e-05	1.02e-07	0.0158072	8.8e-05	1.03e-06	0.0354	TRUE	TRUE	FALSE	TRUE	1.1	1.59	0.506	1.01	1.49	-0.0968	0.41	-0.711	-0.625	-0.729	-0.747
436	HYPK	Q9NX55	7.47e-05	2.83e-06	0.0196057	0.000351	1.82e-05	0.0427	FALSE	TRUE	FALSE	TRUE	0.807	1.05	0.408	0.652	0.898	-0.155	0.253	-0.187	0.0695	-0.423	-1.11
437	IARS2	Q9NSE4	7.23e-06	4.86e-06	7.16e-05	4.8e-05	2.89e-05	0.000364	TRUE	TRUE	TRUE	TRUE	-1.19	-1.22	-0.981	-1.1	-1.14	0.0871	-0.894	0.654	0.328	1.18	0.879
438	ICMT	O60725	2.94e-05	0.00462446	0.000233464	0.000159	0.0106	0.000994	TRUE	FALSE	TRUE	TRUE	1.15	0.675	0.953	-0.394	-0.868	-1.54	-0.59	0.889	0.452	0.899	1.16
439	IDH1	O75874	7.13e-07	1.56e-08	1.38e-06	6.71e-06	2.03e-07	1.31e-05	TRUE	TRUE	TRUE	TRUE	-1.61	-2.08	-1.53	-1.53	-2	0.0764	-1.46	0.682	0.87	1.66	1.71
440	IDH2	P48735	1.64e-07	1.99e-07	6.81e-05	1.87e-06	1.83e-06	0.000349	TRUE	TRUE	TRUE	TRUE	-2.15	-2.12	-1.35	-1.71	-1.68	0.437	-0.917	0.793	0.543	1.26	1.27
441	IDH3A	P50213	6.77e-05	0.0046329	0.00221115	0.000321	0.0106	0.00679	TRUE	FALSE	FALSE	TRUE	-1.26	-0.795	-0.876	-1.53	-1.06	-0.268	-1.14	0.863	0.787	1.32	1.03
442	IGF2BP1	Q9NZI8	0.437017	0.000130375	0.0319369	0.531	0.000497	0.0642	FALSE	TRUE	FALSE	TRUE	-0.313	-1.89	-0.914	-0.29	-1.87	0.0233	-0.891	0.128	0.14	1.36	1.4
443	IK	Q13123	1.25e-06	7.54e-09	1.21e-07	1.08e-05	1.09e-07	1.64e-06	TRUE	TRUE	TRUE	TRUE	-1.37	-1.93	-1.62	-0.774	-1.34	0.598	-1.02	-0.091	0.173	1.07	1.38
444	ILF2	Q12905	7.08e-10	1.72e-11	1.22e-08	1.95e-08	8.08e-10	2.38e-07	TRUE	TRUE	TRUE	TRUE	1.19	1.48	0.999	0.575	0.867	-0.617	0.382	-0.505	-0.11	-0.426	-0.166
445	ILF3	Q12906	3.67e-10	2.55e-11	1.45e-09	1.15e-08	1.1e-09	4.11e-08	TRUE	TRUE	TRUE	TRUE	1.21	1.41	1.11	0.517	0.723	-0.69	0.421	-0.461	0.0441	-0.41	-0.144
446	IMMT	Q16891	0.000243254	0.0368613	0.218502	0.000953	0.0642	0.314	TRUE	FALSE	FALSE	TRUE	1.38	0.685	0.388	0.288	-0.404	-1.09	-0.701	-0.173	0.00254	1.24	0.838
447	INTS14	Q96SY0	0.00100951	3.92e-05	1.5e-05	0.00315	0.000177	9.5e-05	FALSE	FALSE	TRUE	TRUE	0.604	0.829	0.899	0.33	0.555	-0.274	0.624	-0.295	-0.478	-0.0267	-0.436
448	INTS4	Q96HW7	0.00263593	0.0356427	0.00984384	0.00707	0.0624	0.0237	TRUE	FALSE	TRUE	TRUE	1.77	1.16	1.47	0.979	0.366	-0.791	0.676	-0.484	-0.875	0.242	-0.112
449	IPO11	Q9UI26	0.000187617	0.00132664	2.97e-05	0.000768	0.00358	0.00017	FALSE	FALSE	TRUE	TRUE	-0.785	-0.638	-0.926	-1.24	-1.09	-0.45	-1.38	1.02	0.985	1.14	1.01
450	IPO4	Q8TEX9	4.88e-10	1.36e-09	4.1e-09	1.48e-08	2.73e-08	9.76e-08	TRUE	TRUE	TRUE	TRUE	-0.953	-0.895	-0.836	-0.538	-0.481	0.415	-0.422	0.274	0.169	0.304	0.278
451	IPO5	O00410	2.1e-10	3.91e-10	9.02e-10	7.45e-09	1.02e-08	2.83e-08	TRUE	TRUE	TRUE	TRUE	-0.874	-0.842	-0.801	-0.672	-0.64	0.203	-0.598	0.575	0.465	0.33	0.337
452	IPO7	O95373	5.51e-09	5.05e-09	6.56e-08	1.07e-07	7.75e-08	1.01e-06	TRUE	TRUE	TRUE	TRUE	-1.4	-1.41	-1.19	-1.3	-1.3	0.103	-1.09	0.782	0.581	1.22	1.01
453	IPO9	Q96P70	8.9e-06	6.13e-10	2.42e-07	5.67e-05	1.47e-08	2.96e-06	FALSE	TRUE	TRUE	TRUE	-0.63	-1.2	-0.82	-0.957	-1.53	-0.327	-1.15	1.06	1.06	0.934	0.903
454	IRF2BP1	Q8IU81	8.27e-06	0.00351572	1.72e-06	5.35e-05	0.00834	1.57e-05	FALSE	FALSE	TRUE	TRUE	0.824	0.454	0.929	0.178	-0.192	-0.646	0.283	0.309	0.746	-0.26	-0.419
455	ISG15	P05161	6.17e-05	1.99e-05	0.00143655	0.0003	9.88e-05	0.00476	TRUE	TRUE	FALSE	TRUE	0.922	1.02	0.671	0.383	0.476	-0.539	0.132	-0.0845	-0.304	0.146	-0.209
456	ISOC2	Q96AB3	0.000299006	8.83e-06	0.0614472	0.00113	4.86e-05	0.112	FALSE	TRUE	FALSE	TRUE	-0.717	-0.977	-0.322	-0.965	-1.23	-0.248	-0.57	0.79	0.791	0.71	0.719
457	ITFG1	Q8TB96	0.00064552	0.0184359	3.91e-05	0.00216	0.0353	0.000216	FALSE	FALSE	TRUE	TRUE	0.797	0.504	1.04	0.528	0.235	-0.269	0.773	-0.311	0.0605	-0.628	-0.388
458	ITGAV	P06756	0.000814777	0.0241115	1.05e-05	0.00264	0.0445	7.09e-05	FALSE	FALSE	TRUE	TRUE	0.667	0.411	0.997	-0.044	-0.3	-0.711	0.286	0.271	0.338	0.0276	0.133
459	ITIH2	P19823	1.07e-13	2.37e-11	3.57e-08	1.82e-11	1.05e-09	5.98e-07	TRUE	TRUE	TRUE	TRUE	2.13	1.57	1	1.46	0.901	-0.665	0.337	-0.586	-0.441	-0.571	-0.439
460	ITIH4	Q14624	0.000400535	1.08e-07	3.01e-05	0.00145	1.08e-06	0.000172	FALSE	TRUE	TRUE	TRUE	0.842	1.63	1.07	0.382	1.17	-0.461	0.61	-0.483	-0.407	-0.439	-0.368
461	ITM2B	Q9Y287	0.00140083	0.00685754	0.00011278	0.00415	0.015	0.000538	FALSE	FALSE	TRUE	TRUE	0.733	0.594	0.951	0.542	0.403	-0.191	0.76	-0.103	-0.121	-0.805	-0.486
462	JUND	P17535	0.00451425	0.000346566	0.0001783	0.0112	0.00112	0.000799	FALSE	TRUE	TRUE	TRUE	0.795	1.07	1.15	1.05	1.33	0.256	1.4	-1.45	-1.27	-0.514	-0.808
463	KCT2	Q8NC54	8.58e-06	1.68e-07	2.24e-09	5.49e-05	1.6e-06	5.94e-08	FALSE	FALSE	TRUE	TRUE	-0.633	-0.842	-1.11	-0.24	-0.449	0.393	-0.719	0.179	0.194	0.45	0.19
464	KIF1A	Q12756	1.47e-08	3.34e-11	1.11e-10	2.48e-07	1.37e-09	5.43e-09	TRUE	TRUE	TRUE	TRUE	-1.34	-1.94	-1.81	-1.01	-1.61	0.326	-1.48	0.677	0.556	1.33	1.21
465	KIF2A	O00139	1.54e-06	0.812687	0.00351472	1.29e-05	0.852	0.01	TRUE	FALSE	FALSE	TRUE	1.28	0.0446	0.619	0.906	-0.326	-0.371	0.248	-0.189	0.0226	-0.273	-0.0165
466	KIF2C	Q99661	0.00645688	0.00839394	0.00163684	0.0151	0.0177	0.00532	TRUE	TRUE	TRUE	TRUE	1.86	1.79	2.23	1.15	1.08	-0.709	1.52	-0.598	-0.796	-0.544	-1.11
467	KLRG2	A4D1S0	0.000510195	0.00276529	0.0201113	0.00178	0.0068	0.0436	TRUE	FALSE	FALSE	TRUE	-1.15	-0.945	-0.697	-0.718	-0.513	0.431	-0.266	0.159	-0.169	0.605	0.471
468	KMT2C	Q8NEZ4	0.0593414	3.18e-05	0.0620084	0.101	0.000149	0.113	FALSE	TRUE	FALSE	TRUE	-0.496	-1.34	-0.491	-0.229	-1.08	0.267	-0.224	0.679	0.789	-0.221	0.0155
469	KPNA6	O60684	6.7e-08	4.79e-08	1.25e-05	8.68e-07	5.39e-07	8.2e-05	TRUE	TRUE	FALSE	TRUE	-1.06	-1.09	-0.73	-1.03	-1.06	0.0332	-0.697	0.526	0.302	1.13	0.796
470	KRT14	P02533	0.130201	0.191005	0.0226682	0.195	0.259	0.0484	FALSE	FALSE	TRUE	TRUE	-1.02	-0.876	-1.6	0.0613	0.207	1.08	-0.52	0.734	-0.62	-1.55	0.607
471	LAMTOR4	Q0VGL1	3.4e-05	6.06e-07	0.000490808	0.000179	4.84e-06	0.00189	FALSE	TRUE	FALSE	TRUE	-0.804	-1.1	-0.626	-0.766	-1.06	0.0376	-0.588	0.762	0.808	0.335	0.469
472	LARP1	Q6PKG0	0.397011	0.664209	2.54e-06	0.492	0.725	2.16e-05	FALSE	FALSE	TRUE	TRUE	0.15	0.0761	-1.15	0.0665	-0.00699	-0.0831	-1.23	0.00386	0.193	0.343	0.712
473	LARP4	Q71RC2	0.000259544	8.43e-06	7.63e-05	0.00101	4.67e-05	0.000385	TRUE	TRUE	TRUE	TRUE	-1.07	-1.45	-1.2	-1.26	-1.63	-0.185	-1.39	0.676	0.99	1.35	1.45
474	LASP1	Q14847	4.2e-08	4.14e-09	1.55e-07	5.91e-07	6.49e-08	2.03e-06	TRUE	TRUE	TRUE	TRUE	1.06	1.23	0.97	1.26	1.43	0.199	1.17	-0.115	-0.822	-1.89	-1.22
475	LHPP	Q9H008	0.265793	0.186022	0.000284522	0.355	0.253	0.00117	FALSE	FALSE	TRUE	TRUE	0.321	0.384	1.24	0.0322	0.0954	-0.289	0.955	-0.155	-0.163	-0.289	-0.186
476	LIMS1	P48059	0.00324624	2.01e-05	0.000352749	0.00844	9.97e-05	0.00141	FALSE	TRUE	TRUE	TRUE	0.905	1.52	1.17	1.55	2.16	0.649	1.82	-1.4	-1.36	-1.76	-1.67
477	LLPH	Q9BRT6	0.0156963	0.000805575	2.51e-06	0.0328	0.00233	2.14e-05	FALSE	FALSE	TRUE	TRUE	-0.499	-0.748	-1.25	-0.781	-1.03	-0.282	-1.53	0.931	1.17	0.688	0.831
478	LMAN1	P49257	6.71e-11	1.07e-12	4.55e-12	3.22e-09	8.97e-11	4.51e-10	TRUE	TRUE	TRUE	TRUE	-2.45	-3.11	-2.86	-1.77	-2.43	0.682	-2.18	1.39	1.31	1.52	1.47
479	LMAN2L	Q9H0V9	1.51e-07	1.5e-07	2.31e-09	1.75e-06	1.45e-06	6.04e-08	TRUE	TRUE	TRUE	TRUE	-1.23	-1.23	-1.61	-0.14	-0.141	1.09	-0.52	0.0115	-0.25	-0.0474	-0.00562
480	LMNB1	P20700	0.000141477	2.82e-05	2.51e-06	0.000606	0.000134	2.14e-05	FALSE	TRUE	TRUE	TRUE	0.843	0.972	1.18	1.42	1.55	0.581	1.76	-1.45	-1.42	-0.999	-1.45
481	LMNB2	Q03252	0.00246822	0.00121323	0.00025251	0.0067	0.00333	0.00106	FALSE	FALSE	TRUE	TRUE	0.855	0.932	1.1	1.41	1.49	0.558	1.66	-1.46	-1.42	-0.93	-1.31
482	LNPK	Q9C0E8	8.53e-06	2.78e-07	3.68e-07	5.47e-05	2.45e-06	4.23e-06	FALSE	TRUE	TRUE	TRUE	-0.802	-1.03	-1.01	0.038	-0.19	0.84	-0.171	-0.161	-0.453	0.0827	0.0148
483	LPCAT1	Q8NF37	0.0129036	9.67e-06	0.00309203	0.0276	5.28e-05	0.00901	FALSE	TRUE	FALSE	TRUE	0.651	1.42	0.804	0.192	0.96	-0.458	0.345	-0.332	-0.612	0.00553	-0.1
484	LRRC40	Q9H9A6	3.31e-05	1.23e-05	5.08e-05	0.000175	6.51e-05	0.00027	TRUE	TRUE	TRUE	TRUE	-1.09	-1.18	-1.05	-0.83	-0.923	0.259	-0.79	0.343	0.0597	0.976	0.905
485	LRRC57	Q8N9N7	3.04e-06	0.000207242	3.45e-07	2.29e-05	0.000721	4.02e-06	TRUE	FALSE	TRUE	TRUE	1.1	0.771	1.29	1.43	1.1	0.329	1.62	-1.3	-1.06	-1.27	-0.846
486	LRRC8E	Q6NSJ5	5.92e-09	3.21e-06	4.36e-08	1.12e-07	2.02e-05	7.14e-07	TRUE	FALSE	TRUE	TRUE	0.962	0.627	0.847	0.156	-0.179	-0.806	0.0408	-0.0538	0.137	0.253	0.452
487	LUC7L3	O95232	6.68e-09	4.64e-11	2.94e-05	1.24e-07	1.8e-09	0.000169	FALSE	TRUE	FALSE	TRUE	0.677	0.915	0.373	0.0521	0.289	-0.625	-0.252	-0.0324	0.102	0.0848	0.381
488	MAGEB2	O15479	0.000397487	1.67e-06	0.000259514	0.00144	1.15e-05	0.00109	FALSE	TRUE	FALSE	TRUE	-0.726	-1.16	-0.757	-1.05	-1.48	-0.322	-1.08	0.415	0.58	1.28	1.66
489	MAGED2	Q9UNF1	1.1e-06	3.53e-07	0.000201243	9.76e-06	2.99e-06	0.000882	TRUE	TRUE	FALSE	TRUE	-0.867	-0.94	-0.566	-1.17	-1.24	-0.3	-0.865	0.674	0.697	1.15	1.05
490	MAGOHB	Q96A72	3.33e-07	2.46e-07	2.3e-05	3.48e-06	2.19e-06	0.000137	TRUE	TRUE	FALSE	TRUE	0.919	0.938	0.668	0.344	0.364	-0.575	0.0936	-0.38	-0.126	0.196	0.0824
491	MAP1A	P78559	0.00114005	0.153212	0.324596	0.00349	0.215	0.429	TRUE	FALSE	FALSE	TRUE	1.05	0.407	0.277	0.91	0.269	-0.138	0.139	-0.566	-0.507	-0.0108	-0.0965
492	MAP2K2	P36507	8.47e-05	1.52e-07	0.0114547	0.000391	1.46e-06	0.0271	FALSE	TRUE	FALSE	TRUE	-0.591	-0.96	-0.332	-0.661	-1.03	-0.0699	-0.402	0.343	0.19	0.915	0.714
493	MAPK14	Q16539	0.000119238	0.000257328	2.34e-07	0.000521	0.000864	2.89e-06	FALSE	FALSE	TRUE	TRUE	0.489	0.454	0.795	-0.105	-0.139	-0.593	0.202	0.00455	-0.242	0.516	0.356
494	MAPK3	P27361	0.0270871	0.155447	0.35134	0.0522	0.218	0.455	TRUE	FALSE	FALSE	TRUE	-1.65	-1.02	-0.657	-1.43	-0.801	0.217	-0.441	0.421	0.265	0.932	0.839
495	MAPRE2	Q15555	0.44907	0.00463244	0.41815	0.543	0.0106	0.523	FALSE	TRUE	FALSE	TRUE	0.372	-1.54	-0.398	0.608	-1.31	0.236	-0.161	0.304	-0.646	0.513	0.454
496	MARCKS	P29966	0.00353686	1.29e-07	1.42e-07	0.00908	1.27e-06	1.9e-06	FALSE	TRUE	TRUE	TRUE	-0.478	-1.17	-1.17	0.385	-0.312	0.863	-0.304	0.467	0.223	-0.683	-0.637
497	MARCKSL1	P49006	1.83e-08	7.09e-10	9.87e-12	2.97e-07	1.6e-08	7.8e-10	TRUE	TRUE	TRUE	TRUE	-1.09	-1.33	-1.71	0.0544	-0.19	1.14	-0.572	0.582	0.263	-0.941	-0.34
498	MAVS	Q7Z434	4.77e-07	3.37e-05	7.07e-06	4.77e-06	0.000156	5.1e-05	TRUE	FALSE	TRUE	TRUE	1.01	0.73	0.829	0.988	0.707	-0.0226	0.806	-0.317	-0.715	-0.731	-0.716
499	MAX	P61244	0.000153574	2.57e-06	3.92e-05	0.000646	1.67e-05	0.000216	TRUE	TRUE	TRUE	TRUE	1.01	1.41	1.14	1.02	1.43	0.0152	1.15	-0.829	-0.908	-0.977	-0.906
500	MBD3	O95983	0.00152964	0.00246131	0.093502	0.00447	0.00615	0.159	TRUE	TRUE	FALSE	TRUE	1.79	1.69	0.853	0.991	0.889	-0.798	0.0552	-0.994	-0.54	0.631	-0.234
501	MBNL1	Q9NR56	0.00118074	7.7e-05	0.00403505	0.00361	0.000312	0.0112	FALSE	TRUE	FALSE	TRUE	0.905	1.19	0.776	0.283	0.57	-0.622	0.154	-0.658	-0.19	0.188	0.272
502	MCL1	Q07820	0.000562044	0.788386	0.49687	0.00192	0.833	0.596	TRUE	FALSE	FALSE	TRUE	-1.23	0.0811	0.206	-1.11	0.201	0.12	0.327	0.0925	0.196	0.0778	0.1
503	MCM7	P33993	5.72e-07	6.68e-07	3.21e-07	5.58e-06	5.27e-06	3.78e-06	TRUE	TRUE	TRUE	TRUE	-0.976	-0.965	-1.02	-1.02	-1.01	-0.0418	-1.06	0.531	0.181	1.34	1.07
504	MCMBP	Q9BTE3	2.94e-06	0.000236895	1.98e-08	2.22e-05	0.000806	3.51e-07	FALSE	FALSE	TRUE	TRUE	-0.836	-0.576	-1.18	-0.843	-0.584	-0.00761	-1.19	0.47	0.222	1.13	0.804
505	MCTS1	Q9ULC4	3.34e-05	2.27e-05	0.0138735	0.000177	0.000111	0.0317	TRUE	TRUE	FALSE	TRUE	1.28	1.33	0.644	1.29	1.34	0.00997	0.654	-0.824	-1.08	-0.584	-0.808
506	MDC1	Q14676	0.00048417	5.26e-05	0.000201493	0.00171	0.000227	0.000882	FALSE	TRUE	TRUE	TRUE	0.984	1.22	1.07	0.785	1.02	-0.199	0.875	-0.623	-0.4	-0.708	-0.746
507	MDH2	P40926	2.92e-07	2.94e-08	1.44e-06	3.14e-06	3.54e-07	1.35e-05	TRUE	TRUE	FALSE	TRUE	0.831	0.968	0.742	1.51	1.65	0.681	1.42	-1.03	-1.63	-1.32	-1.29
508	MED15	Q96RN5	0.00665648	1.09e-05	0.00387643	0.0155	5.9e-05	0.0108	FALSE	TRUE	FALSE	TRUE	0.81	1.58	0.874	0.837	1.6	0.0269	0.901	-0.861	-0.739	-0.643	-1.12
509	MED30	Q96HR3	1.03e-08	1.54e-09	1.54e-08	1.82e-07	3.03e-08	2.83e-07	TRUE	TRUE	TRUE	TRUE	1.7	1.91	1.65	1.12	1.33	-0.582	1.07	-0.733	-0.306	-0.975	-0.922
510	MED8	Q96G25	0.00141103	0.00545817	0.00491935	0.00418	0.0122	0.0132	TRUE	TRUE	TRUE	TRUE	2.16	1.81	1.84	1.84	1.49	-0.324	1.52	-1.27	-0.972	-0.691	-1.59
511	METTL2B	Q6P1Q9	0.000939454	2.33e-05	0.000443867	0.00298	0.000113	0.00172	FALSE	TRUE	TRUE	TRUE	-1.02	-1.45	-1.11	-0.984	-1.42	0.0362	-1.07	0.54	-0.198	1.66	1.43
512	METTL3	Q86U44	0.0064243	0.0467687	0.0297038	0.0151	0.0782	0.0605	TRUE	FALSE	FALSE	TRUE	1.73	1.2	1.33	0.797	0.267	-0.935	0.394	-0.101	-0.0291	-0.329	-0.0649
513	MFAP1	P55081	6.29e-05	6.85e-07	0.000327869	0.000302	5.39e-06	0.00133	FALSE	TRUE	FALSE	TRUE	0.684	0.974	0.585	0.515	0.805	-0.169	0.416	-0.139	-0.171	-0.716	-0.54
514	MFSD10	Q14728	0.000219808	3.96e-05	5.4e-06	0.00088	0.000178	4.04e-05	TRUE	TRUE	TRUE	TRUE	-1.1	-1.29	-1.51	-0.841	-1.03	0.26	-1.25	0.319	0.371	0.929	1.24
515	MGME1	Q9BQP7	2.59e-09	1e-06	5.12e-10	5.56e-08	7.53e-06	1.82e-08	TRUE	FALSE	TRUE	TRUE	0.948	0.64	1.05	0.653	0.344	-0.296	0.751	-0.356	-0.2	-0.462	-0.434
516	MGST3	O14880	2.37e-09	3.46e-10	1.39e-06	5.15e-08	9.4e-09	1.32e-05	TRUE	TRUE	TRUE	TRUE	1.34	1.5	0.876	1.71	1.88	0.374	1.25	-1.59	-1.26	-1.31	-1.05
517	MKKS	Q9HB66	7.76e-05	0.000212405	0.00151778	0.000361	0.000736	0.00499	TRUE	TRUE	TRUE	TRUE	1.38	1.25	1.02	0.681	0.558	-0.695	0.32	-0.609	-0.482	0.163	0.0635
518	MKRN1	Q9UHC7	0.00097224	0.0165938	7.22e-05	0.00305	0.0322	0.000367	FALSE	FALSE	TRUE	TRUE	0.813	0.548	1.05	0.482	0.217	-0.331	0.722	-0.3	-0.443	-0.114	-0.233
519	MORF4L1	Q9UBU8	0.000146185	0.000550219	0.00416601	0.000622	0.00166	0.0115	TRUE	TRUE	FALSE	TRUE	1.57	1.37	1.08	1.69	1.49	0.122	1.2	-0.902	-0.86	-1.49	-1.25
520	MORF4L2	Q15014	0.803552	0.00671215	0.170301	0.853	0.0147	0.257	FALSE	TRUE	FALSE	TRUE	-0.126	-1.53	-0.715	0.0806	-1.32	0.207	-0.507	0.246	-0.198	0.214	1.28
521	MPC2	O95563	6.37e-07	0.000242727	8.51e-05	6.1e-06	0.000819	0.000421	TRUE	FALSE	TRUE	TRUE	1.53	0.945	1.04	-0.338	-0.928	-1.87	-0.83	0.705	0.528	1.35	1.39
522	MPDU1	O75352	4.34e-08	3.02e-09	0.000219492	6.06e-07	5.06e-08	0.000949	TRUE	TRUE	FALSE	TRUE	-1.73	-2.05	-0.895	-1.36	-1.68	0.367	-0.528	0.816	0.465	0.881	1.04
523	MPDZ	O75970	3.44e-09	2.96e-09	1.63e-06	7.09e-08	5.03e-08	1.52e-05	TRUE	TRUE	TRUE	TRUE	2.66	2.68	1.76	2.44	2.46	-0.217	1.54	-1.43	-1.12	-1.71	-1.96
524	MPI	P34949	0.00122287	9.42e-06	0.000182862	0.00371	5.16e-05	0.000816	FALSE	TRUE	TRUE	TRUE	-0.981	-1.55	-1.2	-1.12	-1.68	-0.135	-1.33	0.919	0.619	1.59	1.13
525	MRI1	Q9BV20	1.84e-09	2.9e-10	2.37e-09	4.17e-08	8.2e-09	6.17e-08	TRUE	TRUE	TRUE	TRUE	-0.915	-1.02	-0.901	-0.571	-0.68	0.344	-0.557	0.374	0.0584	0.603	0.429
526	MRPL12	P52815	3.41e-06	1.89e-07	1.91e-06	2.52e-05	1.75e-06	1.71e-05	TRUE	TRUE	TRUE	TRUE	1.87	2.3	1.96	1.69	2.12	-0.183	1.77	-1.03	-0.957	-1.59	-1.83
527	MRPL39	Q9NYK5	0.0188424	0.816068	3.09e-05	0.0381	0.855	0.000176	FALSE	FALSE	TRUE	TRUE	0.41	0.0376	0.868	-0.2	-0.572	-0.61	0.258	0.0819	-0.156	0.713	0.486
528	MRPL44	Q9H9J2	3.2e-05	0.00248427	0.000169128	0.00017	0.00619	0.000766	TRUE	FALSE	TRUE	TRUE	1.21	0.777	1.04	-0.667	-1.1	-1.88	-0.834	0.638	0.77	1.4	1.66
529	MRPS31	Q92665	0.000146224	0.000687787	0.00884533	0.000622	0.00203	0.0216	TRUE	FALSE	FALSE	TRUE	0.992	0.849	0.611	0.199	0.0555	-0.793	-0.182	-0.281	-0.191	0.592	0.601
530	MRPS9	P82933	4.66e-05	9.28e-08	1.18e-05	0.000234	9.51e-07	7.79e-05	FALSE	TRUE	TRUE	TRUE	-0.735	-1.17	-0.825	-1.13	-1.57	-0.397	-1.22	0.683	0.51	1.47	1.66
531	MRTFB	Q9ULH7	3.69e-05	4.44e-06	0.00360573	0.000192	2.67e-05	0.0102	FALSE	TRUE	FALSE	TRUE	0.898	1.06	0.556	0.66	0.827	-0.237	0.319	-0.428	-0.42	-0.402	-0.32
532	MT-CO1	P00395	0.548875	0.00118146	0.00257979	0.635	0.00325	0.00774	FALSE	TRUE	TRUE	TRUE	0.194	1.21	1.1	0.226	1.24	0.0321	1.13	-0.41	-0.403	-1.06	-0.766
533	MT-CO2	P00403	8.37e-08	1.4e-08	3.44e-05	1.05e-06	1.83e-07	0.000193	TRUE	TRUE	TRUE	TRUE	1.46	1.64	0.936	0.883	1.06	-0.579	0.357	-0.743	-0.408	-0.225	-0.349
534	MTA1	Q13330	1.49e-11	2.51e-10	4.69e-11	8.63e-10	7.23e-09	2.63e-09	TRUE	TRUE	TRUE	TRUE	1.53	1.3	1.43	1.54	1.3	0.00592	1.44	-1.38	-1.29	-0.735	-0.878
535	MTA2	O94776	8.06e-07	8.35e-06	8.17e-06	7.46e-06	4.64e-05	5.77e-05	TRUE	FALSE	FALSE	TRUE	0.874	0.734	0.735	0.995	0.855	0.121	0.856	-1.02	-1.08	-0.302	-0.432
536	MTCH1	Q9NZJ7	0.0253794	5.8e-06	1.53e-05	0.0495	3.38e-05	9.67e-05	FALSE	TRUE	TRUE	TRUE	0.384	0.986	0.913	-0.088	0.514	-0.472	0.441	-0.552	-0.471	0.332	0.297
537	MTHFD1	P11586	9.42e-14	3.54e-13	1.73e-12	1.75e-11	3.77e-11	2.07e-10	TRUE	TRUE	TRUE	TRUE	-2.1	-1.95	-1.78	-1.8	-1.65	0.303	-1.48	0.963	0.525	1.65	1.49
538	MYCBP	Q99417	0.000196896	3.31e-06	0.00136809	0.000798	2.08e-05	0.00456	TRUE	TRUE	FALSE	TRUE	1.06	1.5	0.864	1.09	1.53	0.031	0.895	-0.394	-0.195	-1.09	-1.86
539	MYO1B	O43795	2.25e-07	4.5e-08	3.75e-06	2.5e-06	5.12e-07	3e-05	TRUE	TRUE	TRUE	TRUE	1.28	1.43	1.05	0.305	0.45	-0.976	0.0707	0.178	0.478	-0.0572	-0.449
540	NAA10	P41227	0.472074	0.0629984	0.00156422	0.565	0.101	0.00512	FALSE	FALSE	TRUE	TRUE	-0.207	-0.557	-1.04	-0.285	-0.635	-0.0781	-1.12	0.453	0.201	0.813	0.65
541	NAA15	Q9BXJ9	2.77e-06	1.14e-06	1.33e-06	2.11e-05	8.32e-06	1.27e-05	TRUE	TRUE	TRUE	TRUE	-0.847	-0.905	-0.894	-0.615	-0.672	0.233	-0.662	0.314	0.038	0.736	0.627
542	NABP2	Q9BQ15	1.41e-06	2.2e-05	6.5e-06	1.19e-05	0.000108	4.75e-05	TRUE	FALSE	TRUE	TRUE	1.1	0.888	0.979	1.05	0.843	-0.0448	0.934	-1.26	-0.805	-0.358	-0.361
543	NACC1	Q96RE7	8.61e-10	1.4e-10	1.57e-09	2.28e-08	4.62e-09	4.41e-08	TRUE	TRUE	TRUE	TRUE	1.31	1.46	1.26	1.22	1.37	-0.0855	1.17	-1.12	-1.04	-0.778	-0.744
544	NADK2	Q4G0N4	1.47e-09	2.64e-09	9.75e-10	3.44e-08	4.63e-08	3.01e-08	TRUE	TRUE	TRUE	TRUE	2.55	2.46	2.61	1.64	1.55	-0.909	1.7	-1.41	-0.775	-1	-0.792
545	NANS	Q9NR45	0.0118354	1.56e-05	0.00172917	0.0256	8.08e-05	0.00558	FALSE	TRUE	FALSE	TRUE	-0.45	-0.93	-0.589	-1.21	-1.7	-0.765	-1.35	1.62	1.68	0.676	1.06
546	NAPA	P54920	1.69e-10	2.88e-11	1.16e-09	6.48e-09	1.23e-09	3.49e-08	TRUE	TRUE	TRUE	TRUE	-1.01	-1.12	-0.896	-0.591	-0.702	0.415	-0.481	0.351	0.319	0.372	0.318
547	NCAM1	P13591	1.36e-07	2.99e-09	6.12e-05	1.58e-06	5.05e-08	0.000318	TRUE	TRUE	FALSE	TRUE	-1.01	-1.29	-0.636	-0.489	-0.771	0.522	-0.114	0.379	0.472	0.0178	-0.0159
548	NCDN	Q9UBB6	0.00799474	5.94e-06	0.00303454	0.0182	3.45e-05	0.0089	FALSE	TRUE	FALSE	TRUE	-0.663	-1.39	-0.76	-0.723	-1.45	-0.0604	-0.82	0.657	0.509	1.05	0.843
549	NCLN	Q969V3	2.62e-07	5.66e-07	0.0430647	2.86e-06	4.56e-06	0.0831	TRUE	TRUE	FALSE	TRUE	-1.56	-1.47	-0.432	-1.76	-1.68	-0.203	-0.636	0.903	0.741	1.34	1.29
550	NCS1	P62166	1.73e-05	6.64e-06	6.16e-05	9.87e-05	3.78e-05	0.00032	TRUE	TRUE	TRUE	TRUE	1.21	1.31	1.09	1.11	1.21	-0.0982	0.988	-0.625	-0.364	-1.03	-1.19
551	NDFIP1	Q9BT67	0.0605541	2.82e-05	0.143097	0.103	0.000134	0.225	FALSE	TRUE	FALSE	TRUE	-0.572	-1.57	0.438	-0.426	-1.43	0.147	0.585	0.323	0.76	-0.0294	0.066
552	NDRG3	Q9UGV2	0.000578223	0.106742	0.067773	0.00196	0.159	0.122	TRUE	FALSE	FALSE	TRUE	-1.22	-0.501	-0.573	-1.34	-0.619	-0.118	-0.691	0.638	0.623	0.86	0.646
553	NDUFA12	Q9UI09	0.0203541	0.0217893	0.000475366	0.0407	0.0407	0.00183	FALSE	FALSE	TRUE	TRUE	0.607	0.599	1.01	0.0968	0.0891	-0.51	0.5	-0.243	-0.561	0.0922	0.535
554	NDUFA2	O43678	0.00439119	2.05e-06	0.000590409	0.0109	1.38e-05	0.00221	FALSE	TRUE	TRUE	TRUE	0.795	1.66	1.01	0.662	1.52	-0.133	0.88	-1.01	-0.961	-0.349	-0.618
555	NDUFA4	O00483	0.0287214	0.0251284	0.000239166	0.055	0.0461	0.00101	FALSE	FALSE	TRUE	TRUE	-0.521	-0.536	-0.995	-0.817	-0.831	-0.295	-1.29	0.825	0.481	0.826	1.1
556	NDUFA5	Q16718	0.765349	4.07e-06	0.0153619	0.825	2.48e-05	0.0347	FALSE	TRUE	FALSE	TRUE	-0.0494	1.04	0.435	-0.611	0.483	-0.561	-0.127	0.00209	0.273	0.411	0.129
557	NDUFAB1	O14561	0.000482085	0.000283072	0.0255366	0.0017	0.000936	0.0536	TRUE	TRUE	FALSE	TRUE	1.07	1.13	0.615	0.391	0.451	-0.677	-0.0618	-0.0315	0.0967	0.0294	-0.198
558	NDUFB11	Q9NX14	3.92e-05	1.93e-07	0.000723941	0.000202	1.79e-06	0.00263	TRUE	TRUE	TRUE	TRUE	1.4	2.09	1.06	0.67	1.36	-0.731	0.328	-0.382	-0.201	-0.52	-0.525
559	NDUFS2	O75306	6.44e-06	1.93e-08	4.91e-09	4.35e-05	2.47e-07	1.12e-07	FALSE	TRUE	TRUE	TRUE	0.593	0.89	0.971	-0.436	-0.139	-1.03	-0.0584	0.189	0.422	0.405	0.646
560	NDUFS3	O75489	3.68e-07	5.59e-08	1.08e-06	3.78e-06	6.13e-07	1.06e-05	FALSE	TRUE	FALSE	TRUE	0.785	0.891	0.728	-0.335	-0.228	-1.12	-0.392	0.272	0.556	0.634	0.614
561	NDUFS6	O75380	1.35e-05	1.18e-08	0.000142404	8.05e-05	1.58e-07	0.00066	TRUE	TRUE	FALSE	TRUE	1.02	1.68	0.834	0.481	1.14	-0.542	0.292	0.0924	0.369	-0.865	-0.965
562	NDUFS8	O00217	0.000149655	0.00102278	1.49e-05	0.000632	0.00287	9.48e-05	TRUE	FALSE	TRUE	TRUE	1.29	1.06	1.58	-0.595	-0.827	-1.89	-0.307	0.577	1.11	1.33	0.596
563	NDUFV1	P49821	0.000401746	0.000479146	3.78e-06	0.00145	0.00148	3.02e-05	FALSE	FALSE	TRUE	TRUE	0.779	0.765	1.17	0.374	0.36	-0.406	0.763	-0.51	-0.596	0.0306	-0.016
564	NDUFV2	P19404	1.12e-10	1.02e-11	5.21e-10	4.61e-09	5.2e-10	1.84e-08	TRUE	TRUE	TRUE	TRUE	2.22	2.55	2.03	1.34	1.67	-0.88	1.15	-0.956	-0.346	-0.835	-1.14
565	NECAP2	Q9NVZ3	1.81e-05	4.31e-05	0.000172218	0.000103	0.000192	0.000777	TRUE	FALSE	FALSE	TRUE	0.915	0.851	0.751	1.24	1.17	0.321	1.07	-0.992	-1.12	-0.888	-0.799
566	NECTIN2	Q92692	6.62e-07	8.61e-07	1.37e-06	6.3e-06	6.56e-06	1.31e-05	TRUE	FALSE	TRUE	TRUE	-0.865	-0.849	-0.82	-0.445	-0.429	0.419	-0.401	0.419	0.445	-0.0671	0.0599
567	NEFM	P07197	4.46e-06	6.29e-08	2.02e-06	3.18e-05	6.79e-07	1.79e-05	TRUE	TRUE	TRUE	TRUE	0.873	1.18	0.926	0.946	1.25	0.0732	0.999	-1.25	-0.8	-0.602	-0.622
568	NES	P48681	8.44e-08	4.09e-09	2e-07	1.06e-06	6.44e-08	2.54e-06	TRUE	TRUE	TRUE	TRUE	1.13	1.37	1.07	0.963	1.21	-0.166	0.899	-1.06	-1.02	-0.296	-0.531
569	NFKB2	Q00653	3.61e-05	2.93e-06	7.83e-07	0.000188	1.88e-05	8.27e-06	FALSE	TRUE	TRUE	TRUE	-0.818	-0.999	-1.1	-0.368	-0.55	0.45	-0.651	0.0549	-0.165	0.813	0.416
570	NFYB	P25208	2.33e-07	4.96e-09	4.42e-07	2.57e-06	7.66e-08	4.93e-06	TRUE	TRUE	TRUE	TRUE	2.54	3.26	2.43	1.3	2.02	-1.24	1.19	-0.974	-1.03	-0.659	-0.601
571	NFYC	Q13952	2.09e-08	1.41e-09	2.5e-06	3.27e-07	2.82e-08	2.14e-05	TRUE	TRUE	FALSE	TRUE	0.813	0.962	0.585	0.954	1.1	0.141	0.726	-0.755	-0.955	-0.592	-0.622
572	NID1	P14543	0.000252022	0.000213313	0.0018277	0.000984	0.000738	0.00584	TRUE	TRUE	FALSE	TRUE	1.06	1.08	0.855	0.916	0.934	-0.145	0.71	-0.415	-1.04	-0.565	-0.397
573	NIFK	Q9BYG3	0.000340709	8.05e-05	0.000115145	0.00127	0.000325	0.000546	TRUE	TRUE	TRUE	TRUE	1.38	1.58	1.53	0.398	0.601	-0.98	0.55	-0.692	-0.364	0.221	0.266
574	NIPBL	Q6KC79	0.00810878	0.244749	0.0516886	0.0184	0.318	0.0973	TRUE	FALSE	FALSE	TRUE	1.38	0.56	0.968	0.96	0.14	-0.419	0.549	-0.595	-0.773	-0.241	0.379
575	NLE1	Q9NVX2	7.22e-11	1.05e-12	4.78e-11	3.35e-09	8.96e-11	2.65e-09	TRUE	TRUE	TRUE	TRUE	1.04	1.33	1.07	1.79	2.08	0.75	1.82	-1.57	-1.75	-1.71	-1.42
576	NME2	P22392	0.00529454	0.0948404	5.8e-06	0.0128	0.143	4.31e-05	FALSE	FALSE	TRUE	TRUE	-0.707	-0.394	-1.4	-0.567	-0.254	0.14	-1.26	1.12	0.941	-0.129	0.00594
577	NME2P1	O60361	0.000956499	0.000281184	2.13e-06	0.00301	0.000932	1.87e-05	FALSE	FALSE	TRUE	TRUE	0.543	0.618	0.934	0.345	0.42	-0.199	0.735	-0.0228	-0.00258	-0.931	-0.344
578	NME4	O00746	0.00055266	0.00170255	1.46e-06	0.00189	0.00446	1.37e-05	FALSE	FALSE	TRUE	TRUE	-0.953	-0.84	-1.59	-0.597	-0.484	0.356	-1.23	0.319	0.123	0.748	0.766
579	NMNAT1	Q9HAN9	0.102514	0.00175077	0.0217236	0.159	0.00458	0.0468	FALSE	TRUE	FALSE	TRUE	0.547	1.16	0.798	-0.0103	0.604	-0.557	0.24	-0.345	-0.226	0.267	0.0278
580	NOC3L	Q8WTT2	9.78e-05	5.07e-05	0.00629887	0.000439	0.00022	0.0162	TRUE	TRUE	FALSE	TRUE	0.943	1	0.589	0.91	0.967	-0.0333	0.556	-0.854	-0.497	-0.659	-0.389
581	NOL4L	Q96MY1	0.000800009	0.00117886	2.43e-05	0.0026	0.00325	0.000144	FALSE	FALSE	TRUE	TRUE	0.838	0.802	1.17	0.853	0.818	0.0156	1.18	-0.845	-0.577	-0.732	-0.715
582	NOLC1	Q14978	0.000216394	7.6e-06	0.000533181	0.00087	4.29e-05	0.00202	FALSE	TRUE	FALSE	TRUE	0.76	1.02	0.694	0.243	0.499	-0.517	0.177	0.0921	0.256	-0.677	-0.0721
583	NOP10	Q9NPE3	2.9e-09	2.7e-10	9.86e-09	6.1e-08	7.74e-09	1.98e-07	TRUE	TRUE	TRUE	TRUE	-1.06	-1.22	-0.981	-1.27	-1.43	-0.209	-1.19	0.545	1.24	1.15	1.16
584	NOTCH2	Q04721	5.31e-06	2.35e-06	1.03e-08	3.69e-05	1.55e-05	2.03e-07	FALSE	FALSE	TRUE	TRUE	-0.587	-0.624	-0.904	-0.194	-0.231	0.393	-0.511	0.194	0.0493	0.153	0.146
585	NOVA1	P51513	5.09e-05	4.15e-06	0.000372007	0.000252	2.51e-05	0.00148	TRUE	TRUE	FALSE	TRUE	1.12	1.37	0.927	0.521	0.773	-0.597	0.33	-0.373	-0.109	-0.283	-0.262
586	NPM1	P06748	0.00107105	0.544339	1.81e-06	0.00331	0.62	1.63e-05	FALSE	FALSE	TRUE	TRUE	-0.451	-0.0722	-0.796	-0.534	-0.155	-0.0826	-0.878	0.593	0.659	0.206	0.193
587	NRF1	Q16656	1.07e-09	3.02e-11	1.1e-09	2.7e-08	1.26e-09	3.31e-08	TRUE	TRUE	TRUE	TRUE	1.18	1.46	1.18	0.836	1.11	-0.342	0.834	-0.847	-0.397	-0.568	-0.63
588	NRGN	Q92686	0.0448809	7.37e-05	4.77e-05	0.0799	0.000301	0.000256	FALSE	TRUE	TRUE	TRUE	-0.953	-2.24	-2.33	0.739	-0.548	1.69	-0.635	-1.01	-0.645	0.193	0.216
589	NSDHL	Q15738	2.18e-09	5.03e-11	5.3e-06	4.89e-08	1.93e-09	3.98e-05	TRUE	TRUE	FALSE	TRUE	-1.14	-1.42	-0.67	-0.922	-1.21	0.214	-0.456	0.416	0.35	0.877	0.731
590	NSUN2	Q08J23	7.45e-05	0.00033544	2.55e-06	0.000351	0.00109	2.16e-05	FALSE	FALSE	TRUE	TRUE	-0.602	-0.522	-0.792	-0.96	-0.88	-0.358	-1.15	0.962	0.972	0.585	0.829
591	NT5C	Q8TCD5	0.00127392	0.00162272	0.358887	0.00384	0.00428	0.463	TRUE	TRUE	FALSE	TRUE	1.35	1.31	0.335	-0.227	-0.265	-1.57	-1.24	1.22	1.3	0.411	0.374
592	NT5C2	P49902	9.64e-06	1.06e-06	0.0158101	6.06e-05	7.84e-06	0.0354	TRUE	TRUE	FALSE	TRUE	-0.997	-1.18	-0.442	-0.618	-0.799	0.379	-0.063	0.789	0.303	-0.1	0.11
593	NTMT1	Q9BV86	4.81e-05	2.83e-07	0.000200227	0.00024	2.48e-06	0.000879	TRUE	TRUE	FALSE	TRUE	-0.972	-1.44	-0.853	-1.21	-1.68	-0.241	-1.09	0.741	0.639	1.5	1.35
594	NUCKS1	Q9H1E3	0.00173086	2.44e-05	8.64e-06	0.00497	0.000117	6.04e-05	FALSE	FALSE	TRUE	TRUE	-0.612	-0.932	-1.01	-0.176	-0.496	0.436	-0.578	0.808	0.325	-0.377	0.0583
595	NUDCD2	Q8WVJ2	8.25e-06	0.000278126	1.13e-06	5.35e-05	0.000923	1.1e-05	FALSE	FALSE	TRUE	TRUE	-0.698	-0.513	-0.811	-0.658	-0.473	0.0396	-0.771	0.375	0.455	0.639	0.395
596	NUFIP2	Q7Z417	0.0225315	0.416496	0.000310612	0.0444	0.497	0.00126	FALSE	FALSE	TRUE	TRUE	0.574	0.192	1.02	-0.458	-0.84	-1.03	-0.0138	0.445	0.921	0.401	0.577
597	NUP107	P57740	0.000271724	0.00400367	0.0154925	0.00104	0.00938	0.0349	TRUE	FALSE	FALSE	TRUE	1.21	0.886	0.719	0.352	0.0308	-0.855	-0.136	-0.47	-0.145	0.727	0.496
598	NUP37	Q8NFH4	3.43e-07	2.09e-08	5.89e-07	3.57e-06	2.66e-07	6.44e-06	TRUE	TRUE	TRUE	TRUE	0.918	1.11	0.884	0.815	1	-0.103	0.781	-0.737	-0.6	-0.452	-0.707
599	NUP43	Q8NFH3	1.02e-12	7.69e-13	3e-11	1.12e-10	7.13e-11	1.91e-09	TRUE	TRUE	TRUE	TRUE	1.63	1.66	1.34	1.52	1.55	-0.113	1.23	-1.12	-1.01	-1.07	-0.986
600	NUP62	P37198	0.00132354	4.5e-06	0.0144395	0.00397	2.69e-05	0.0328	FALSE	TRUE	FALSE	TRUE	0.79	1.33	0.565	1.21	1.76	0.424	0.99	-1.31	-0.84	-0.802	-1.44
601	NUTF2	P61970	0.977307	0.342732	0.000638769	0.983	0.423	0.00237	FALSE	FALSE	TRUE	TRUE	0.00795	-0.269	-1.13	-0.255	-0.532	-0.263	-1.39	0.625	0.839	0.563	0.416
602	NXPE1	Q6UWF7	0.0422307	0.00132156	6.29e-05	0.0757	0.00357	0.000326	FALSE	TRUE	TRUE	TRUE	0.734	1.27	1.72	1.99	2.53	1.26	2.98	-1.76	-2.53	-2.3	-2.18
603	OAT	P04181	7.56e-11	2.03e-10	1e-07	3.4e-09	6.19e-09	1.44e-06	TRUE	TRUE	FALSE	TRUE	-0.949	-0.895	-0.607	-1.39	-1.34	-0.445	-1.05	0.88	1.14	1.1	1.11
604	OGA	O60502	0.00207208	7.65e-05	0.00431763	0.00579	0.000311	0.0118	FALSE	TRUE	FALSE	TRUE	-0.772	-1.09	-0.702	-0.816	-1.13	-0.0439	-0.746	0.617	0.537	0.847	0.738
605	OLA1	Q9NTK5	2.69e-06	8.32e-07	2.12e-05	2.06e-05	6.38e-06	0.000128	TRUE	TRUE	TRUE	TRUE	-1.58	-1.72	-1.34	-1.22	-1.36	0.361	-0.984	0.529	0.24	1.15	1.29
606	ORMDL3	Q8N138	0.004739	1.15e-05	0.00510254	0.0116	6.17e-05	0.0136	FALSE	TRUE	FALSE	TRUE	-0.658	-1.21	-0.651	-0.641	-1.2	0.0166	-0.634	0.52	0.327	0.825	0.783
607	OSBPL11	Q9BXB4	1.56e-09	3.43e-10	2.6e-09	3.62e-08	9.4e-09	6.64e-08	TRUE	TRUE	TRUE	TRUE	-1.97	-2.16	-1.91	-1.63	-1.82	0.336	-1.57	1.06	0.709	1.49	1.43
608	OSBPL9	Q96SU4	2.44e-06	9.05e-09	3.25e-05	1.91e-05	1.24e-07	0.000184	TRUE	TRUE	TRUE	TRUE	-1.12	-1.64	-0.914	-1.06	-1.58	0.0604	-0.854	0.766	0.211	1.34	1.12
609	OSGEP	Q9NPF4	0.00562921	1.06e-06	0.145321	0.0135	7.84e-06	0.227	FALSE	TRUE	FALSE	TRUE	-0.391	-0.886	-0.19	-0.627	-1.12	-0.235	-0.426	0.802	0.816	0.275	0.516
610	OXSM	Q9NWU1	1.6e-08	1.46e-08	5.25e-08	2.64e-07	1.9e-07	8.32e-07	TRUE	TRUE	TRUE	TRUE	0.901	0.906	0.834	1.22	1.22	0.316	1.15	-0.77	-0.548	-1.37	-1.22
611	P3H1	Q32P28	1.54e-05	3.44e-05	0.0103582	9e-05	0.000159	0.0248	TRUE	TRUE	FALSE	TRUE	-1.1	-1.03	-0.544	-1.4	-1.33	-0.297	-0.841	0.766	0.71	1.32	1.06
612	PA2G4	Q9UQ80	1.04e-08	8.73e-09	2.59e-09	1.83e-07	1.21e-07	6.64e-08	TRUE	TRUE	TRUE	TRUE	-0.836	-0.846	-0.912	-0.836	-0.846	2.27e-05	-0.912	0.46	0.269	0.952	0.913
613	PABPC4	Q13310	0.00460391	0.0304487	0.000147746	0.0114	0.0542	0.00068	FALSE	FALSE	TRUE	TRUE	-0.897	-0.653	-1.32	-0.951	-0.707	-0.0539	-1.38	0.00389	0.725	1.14	1.22
614	PAICS	P22234	5.98e-08	2.35e-09	1.69e-06	7.97e-07	4.23e-08	1.55e-05	FALSE	TRUE	FALSE	TRUE	-0.691	-0.85	-0.549	0.0436	-0.115	0.735	0.186	0.328	0.0961	-0.778	-0.496
615	PALM3	A6NDB9	0.00185456	0.00018095	8.77e-06	0.00529	0.000649	6.11e-05	FALSE	TRUE	TRUE	TRUE	-0.861	-1.11	-1.44	-0.0263	-0.271	0.835	-0.601	0.323	0.451	-0.464	-0.247
616	PAPSS1	O43252	4.25e-06	8.64e-06	0.00123347	3.05e-05	4.78e-05	0.00416	TRUE	TRUE	FALSE	TRUE	-1.12	-1.06	-0.669	-0.598	-0.538	0.526	-0.143	-0.0641	-0.267	0.594	0.491
617	PARP1	P09874	6.15e-08	1.98e-09	2.27e-06	8.14e-07	3.68e-08	1.96e-05	TRUE	TRUE	FALSE	TRUE	-0.922	-1.15	-0.717	-0.318	-0.543	0.603	-0.114	-0.362	-0.244	0.415	0.563
618	PBX2	P40425	3.89e-05	0.0254128	0.00895545	0.000201	0.0465	0.0219	TRUE	FALSE	FALSE	TRUE	1.03	0.47	0.565	0.739	0.175	-0.295	0.269	-0.266	-0.269	-0.281	-0.0716
619	PC	P11498	0.00809267	0.0100597	0.00101544	0.0184	0.0208	0.00354	FALSE	FALSE	TRUE	TRUE	1.11	1.07	1.45	-0.295	-0.332	-1.4	0.0508	0.202	0.0747	0.936	0.765
620	PCBP1	Q15365	2.6e-12	9.38e-14	1.01e-12	2.26e-10	1.74e-11	1.44e-10	TRUE	TRUE	TRUE	TRUE	1.21	1.46	1.27	1.13	1.37	-0.0818	1.19	-1.04	-1.23	-0.553	-0.79
621	PCBP2	Q15366	6.31e-09	3.06e-10	1.08e-07	1.18e-07	8.53e-09	1.52e-06	FALSE	TRUE	FALSE	TRUE	0.762	0.917	0.634	0.507	0.662	-0.255	0.379	-0.472	-0.748	0.0445	-0.118
622	PCCB	P05166	0.000868807	1.32e-05	0.0367029	0.00278	6.94e-05	0.0724	FALSE	TRUE	FALSE	TRUE	-0.72	-1.06	-0.41	-0.298	-0.642	0.422	0.0122	0.115	0.0496	0.146	0.197
623	PCK2	Q16822	0.000344841	0.000167848	5.73e-05	0.00128	0.000612	0.0003	FALSE	FALSE	TRUE	TRUE	-0.764	-0.82	-0.905	-0.738	-0.794	0.0259	-0.879	0.373	0.125	0.999	0.889
624	PCLAF	Q15004	3.63e-05	0.000475533	0.00858435	0.000189	0.00147	0.0211	TRUE	FALSE	FALSE	TRUE	1	0.785	0.546	0.539	0.324	-0.461	0.0852	-0.0957	0.3	-0.419	-0.273
625	PCYOX1	Q9UHG3	1.82e-06	1.46e-07	1.46e-05	1.49e-05	1.41e-06	9.29e-05	TRUE	TRUE	TRUE	TRUE	-1.16	-1.39	-0.991	-0.983	-1.21	0.18	-0.811	0.644	0.356	1.04	0.784
626	PCYOX1L	Q8NBM8	0.0909982	2.25e-06	0.00263415	0.145	1.5e-05	0.00784	FALSE	TRUE	FALSE	TRUE	-0.273	-1.03	-0.531	-0.352	-1.1	-0.0786	-0.609	0.604	0.647	0.341	0.551
627	PDAP1	Q13442	5e-05	0.00753324	0.00502928	0.000248	0.0162	0.0134	TRUE	FALSE	FALSE	TRUE	1.09	0.627	0.665	-0.117	-0.584	-1.21	-0.546	0.67	0.873	0.329	0.585
628	PDCD6IP	Q8WUM4	0.00472697	0.000233437	0.0294474	0.0116	0.000796	0.06	FALSE	TRUE	FALSE	TRUE	-0.817	-1.16	-0.601	-0.816	-1.16	0.000942	-0.6	0.447	0.214	1.08	0.828
629	PDIA3	P30101	1.96e-10	6.54e-10	3.53e-09	7.25e-09	1.53e-08	8.6e-08	TRUE	TRUE	TRUE	TRUE	-1.08	-1	-0.905	-1.24	-1.17	-0.162	-1.07	0.742	0.486	1.35	1.06
630	PDIA5	Q14554	0.000228253	2.5e-07	3.85e-05	0.000906	2.23e-06	0.000213	FALSE	TRUE	TRUE	TRUE	0.743	1.28	0.874	0.59	1.13	-0.152	0.721	-0.769	-0.328	-0.493	-0.698
631	PDLIM7	Q9NR12	0.000235359	0.000268319	0.00747561	0.00093	0.000895	0.0186	TRUE	TRUE	FALSE	TRUE	1.13	1.12	0.749	0.683	0.669	-0.449	0.3	-0.535	-0.323	-0.258	-0.0859
632	PDYN	P01213	0.0513218	0.26885	0.0014898	0.0895	0.345	0.00491	TRUE	FALSE	TRUE	TRUE	-1.6	-0.875	-2.85	0.604	1.33	2.2	-0.651	-0.827	1.12	-1.39	-2.39
633	PDZD8	Q8NEN9	5.58e-07	7.33e-08	9.92e-06	5.48e-06	7.76e-07	6.79e-05	TRUE	TRUE	TRUE	TRUE	1.61	1.85	1.3	1.16	1.4	-0.45	0.853	-1.17	-1.03	-0.403	-0.365
634	PEF1	Q9UBV8	0.00437675	0.507258	0.0629726	0.0109	0.586	0.115	TRUE	FALSE	FALSE	TRUE	1.37	-0.287	0.838	0.891	-0.768	-0.481	0.357	0.0512	-0.32	0.265	0.00504
635	PES1	O00541	1.73e-05	1.66e-05	2.14e-06	9.87e-05	8.55e-05	1.88e-05	TRUE	TRUE	TRUE	TRUE	-1.14	-1.14	-1.34	-1.2	-1.2	-0.0641	-1.4	0.321	0.444	1.45	1.65
636	PEX11B	O96011	0.000970538	1.34e-05	2.66e-06	0.00305	7.01e-05	2.24e-05	TRUE	TRUE	TRUE	TRUE	-1.05	-1.57	-1.78	0.175	-0.345	1.23	-0.554	-0.617	-0.787	0.301	0.599
637	PEX19	P40855	0.00317382	0.00010931	0.202145	0.00827	0.000424	0.295	TRUE	TRUE	FALSE	TRUE	1.36	1.96	0.532	1.31	1.91	-0.0479	0.484	-0.805	-0.0863	-1.16	-1.61
638	PFKL	P17858	2.17e-10	4.83e-12	3.49e-09	7.59e-09	2.82e-10	8.55e-08	TRUE	TRUE	TRUE	TRUE	-1.53	-1.91	-1.3	-0.475	-0.856	1.06	-0.237	0.486	0.0667	-0.0937	0.0518
639	PFKM	P08237	1.92e-11	1.36e-12	2.55e-10	1.05e-09	1.07e-10	1.01e-08	TRUE	TRUE	TRUE	TRUE	-1.17	-1.36	-1	0.161	-0.0305	1.33	0.325	-0.022	-0.623	-0.676	-0.46
640	PFKP	Q01813	9.95e-13	3.63e-13	4.95e-11	1.12e-10	3.78e-11	2.7e-09	TRUE	TRUE	TRUE	TRUE	-1.24	-1.31	-0.988	0.0213	-0.0512	1.26	0.27	-0.196	-0.754	-0.292	-0.258
641	PFN2	P35080	5.58e-08	8.57e-10	6.66e-08	7.53e-07	1.84e-08	1.02e-06	TRUE	TRUE	TRUE	TRUE	-0.908	-1.18	-0.897	-1.03	-1.3	-0.122	-1.02	0.837	0.607	1.07	0.957
642	PGK1	P00558	1.11e-08	1.02e-08	8.74e-09	1.93e-07	1.38e-07	1.79e-07	TRUE	FALSE	TRUE	TRUE	-0.818	-0.823	-0.83	-1.24	-1.24	-0.417	-1.25	1.26	1.1	0.809	0.97
643	PGM1	P36871	5.47e-11	8.78e-12	5.02e-08	2.74e-09	4.61e-10	8e-07	TRUE	TRUE	TRUE	TRUE	-1.34	-1.49	-0.883	-1.18	-1.33	0.164	-0.719	1.06	1.19	0.253	0.569
644	PGM2L1	Q6PCE3	0.00022976	4.5e-05	0.91669	0.000911	0.000199	0.942	TRUE	TRUE	FALSE	TRUE	-1.04	-1.2	-0.0242	-0.398	-0.565	0.637	0.613	-0.0276	-0.0849	-0.0526	-0.122
645	PGM3	O95394	1.3e-11	6.14e-14	4.84e-15	7.82e-10	1.25e-11	1.88e-12	TRUE	TRUE	TRUE	TRUE	-1.06	-1.43	-1.65	-0.968	-1.34	0.0908	-1.56	0.759	0.691	1.24	1.09
646	PGM5	Q15124	6.87e-08	2.82e-08	3.88e-05	8.88e-07	3.42e-07	0.000215	TRUE	TRUE	FALSE	TRUE	-1.22	-1.29	-0.761	-1.08	-1.15	0.14	-0.621	0.811	1.12	0.247	0.527
647	PHB1	P35232	3.45e-05	8.26e-07	0.00999973	0.000181	6.34e-06	0.024	TRUE	TRUE	FALSE	TRUE	0.998	1.33	0.53	0.603	0.937	-0.395	0.135	-0.299	0.0785	-0.569	-0.49
648	PHB2	Q99623	1.09e-06	6.77e-10	2.23e-05	9.66e-06	1.56e-08	0.000134	FALSE	TRUE	FALSE	TRUE	0.641	1.04	0.508	0.799	1.2	0.158	0.666	-0.631	-0.417	-1.04	-0.729
649	PHGDH	O43175	7.32e-13	3.23e-13	2.28e-12	8.67e-11	3.76e-11	2.49e-10	TRUE	TRUE	TRUE	TRUE	-1.69	-1.77	-1.58	-1.51	-1.59	0.174	-1.41	0.81	0.551	1.61	1.36
650	PHKA1	P46020	5.05e-05	6.39e-06	0.00633662	0.00025	3.67e-05	0.0162	FALSE	TRUE	FALSE	TRUE	0.901	1.07	0.53	0.784	0.951	-0.117	0.413	-0.614	-0.652	-0.445	-0.322
651	PJA1	Q8NG27	0.242851	0.144027	0.0122498	0.329	0.205	0.0287	FALSE	FALSE	TRUE	TRUE	0.534	0.675	1.23	-0.216	-0.0754	-0.75	0.476	0.524	0.134	-0.22	0.128
652	PJA2	O43164	0.0162224	7.5e-07	0.00384691	0.0337	5.85e-06	0.0108	FALSE	TRUE	FALSE	TRUE	-0.605	-1.66	-0.755	-0.238	-1.29	0.367	-0.388	0.564	0.415	0.243	0.331
653	PKM	P14618	3.96e-13	3.12e-14	4.43e-12	5.28e-11	7e-12	4.5e-10	TRUE	TRUE	TRUE	TRUE	-1.41	-1.62	-1.22	-1.09	-1.3	0.318	-0.907	0.812	0.592	0.697	0.877
654	PKNOX1	P55347	5.17e-07	1.62e-07	2.53e-07	5.12e-06	1.55e-06	3.07e-06	TRUE	TRUE	TRUE	TRUE	1.59	1.73	1.68	0.909	1.04	-0.685	0.991	-0.69	-0.574	-0.533	-0.461
655	PLCB3	Q01970	0.0175897	0.000270065	0.00116666	0.0361	0.0009	0.00397	FALSE	TRUE	TRUE	TRUE	-0.745	-1.28	-1.09	-0.591	-1.13	0.154	-0.941	0.452	0.764	0.539	0.748
656	PLCH1	Q4KWH8	7.08e-09	9.21e-08	9.91e-06	1.3e-07	9.46e-07	6.79e-05	TRUE	TRUE	FALSE	TRUE	-1.01	-0.853	-0.608	-1.02	-0.87	-0.0174	-0.626	0.547	0.649	0.658	0.683
657	PLGRKT	Q9HBL7	0.000233779	3.25e-07	8.37e-06	0.000925	2.79e-06	5.89e-05	TRUE	TRUE	TRUE	TRUE	1.25	2.12	1.67	1.1	1.97	-0.149	1.52	-1.08	-0.666	-1.27	-1.43
658	PLOD3	O60568	4.11e-07	8.11e-08	3.14e-09	4.2e-06	8.48e-07	7.84e-08	TRUE	TRUE	TRUE	TRUE	-0.869	-0.97	-1.2	-0.649	-0.751	0.22	-0.975	0.145	0.0515	0.976	0.982
659	PLRG1	O43660	7.3e-10	1.88e-09	1.16e-07	1.98e-08	3.51e-08	1.61e-06	TRUE	TRUE	TRUE	TRUE	1.32	1.25	0.961	0.739	0.665	-0.586	0.375	-0.18	-0.0579	-0.494	-0.461
660	PLS1	Q14651	0.13052	0.269693	0.000276887	0.195	0.346	0.00115	FALSE	FALSE	TRUE	TRUE	0.363	0.261	1.02	0.0425	-0.0595	-0.321	0.704	-0.244	-0.154	0.0724	-0.04
661	PLSCR1	O15162	0.00210048	0.066004	0.347583	0.00584	0.105	0.452	TRUE	FALSE	FALSE	TRUE	-1.38	-0.754	-0.372	-1.23	-0.607	0.147	-0.225	0.819	1.17	-0.123	0.0544
662	PMPCA	Q10713	7.74e-07	2.53e-06	3.43e-05	7.22e-06	1.64e-05	0.000192	TRUE	TRUE	TRUE	TRUE	-1.51	-1.38	-1.12	-1.38	-1.25	0.128	-0.996	0.747	0.574	1.2	0.974
663	PMPCB	O75439	7.74e-10	2.37e-10	1.46e-07	2.09e-08	7.03e-09	1.94e-06	TRUE	TRUE	TRUE	TRUE	-1.53	-1.65	-1.1	-1.36	-1.48	0.172	-0.927	0.712	0.469	1.34	1.07
664	POFUT1	Q9H488	0.00256347	2.5e-06	0.0329337	0.0069	1.63e-05	0.0658	FALSE	TRUE	FALSE	TRUE	-0.918	-1.75	-0.608	-0.665	-1.5	0.252	-0.355	1.31	0.649	0.0294	0.285
665	POLE3	Q9NRF9	2.23e-09	8.34e-10	2.15e-07	4.95e-08	1.81e-08	2.7e-06	TRUE	TRUE	TRUE	TRUE	1.24	1.32	0.922	1.27	1.35	0.0304	0.952	-0.478	-0.784	-1.3	-1.04
666	POLR1D	P0DPB6	0.000416672	8.35e-06	8.19e-05	0.0015	4.64e-05	0.000409	FALSE	TRUE	TRUE	TRUE	0.769	1.09	0.899	0.232	0.552	-0.538	0.362	-0.354	-0.105	0.0306	-0.179
667	POLR1H	Q9P1U0	1.8e-06	9.08e-08	5.2e-06	1.48e-05	9.37e-07	3.92e-05	TRUE	TRUE	TRUE	TRUE	1.4	1.73	1.3	1.17	1.49	-0.237	1.06	-0.88	-0.935	-0.908	-0.755
668	POLR2F	P61218	9.39e-05	0.000324184	0.598486	0.000425	0.00105	0.69	TRUE	TRUE	FALSE	TRUE	1.8	1.6	0.195	1.69	1.49	-0.111	0.0843	-0.711	-0.703	-0.962	-0.779
669	POLR2G	P62487	8.88e-08	3.64e-09	1.18e-07	1.1e-06	5.83e-08	1.63e-06	TRUE	TRUE	TRUE	TRUE	0.83	1.02	0.814	0.904	1.09	0.074	0.888	-0.385	-0.425	-1.2	-0.951
670	POP5	Q969H6	2.64e-06	1.23e-05	0.000100278	2.04e-05	6.51e-05	0.000485	TRUE	FALSE	FALSE	TRUE	0.854	0.758	0.633	0.275	0.179	-0.578	0.0549	0.278	0.446	-0.241	-0.415
671	POR	P16435	0.208263	0.000220999	3.88e-06	0.29	0.000759	3.08e-05	FALSE	TRUE	TRUE	TRUE	-0.307	-1.07	-1.52	-0.368	-1.14	-0.0608	-1.58	0.732	0.876	0.739	0.794
672	POU2F1	P14859	6.24e-10	4.97e-10	7.48e-08	1.76e-08	1.24e-08	1.13e-06	TRUE	TRUE	TRUE	TRUE	1.41	1.43	1.05	1.67	1.69	0.258	1.3	-1.07	-1.43	-1.31	-1.11
673	PPA1	Q15181	4.27e-06	5.88e-08	7.69e-05	3.06e-05	6.39e-07	0.000388	FALSE	TRUE	FALSE	TRUE	-0.714	-0.966	-0.563	-1.12	-1.37	-0.401	-0.964	1.07	0.954	1.04	0.778
674	PPAT	Q06203	7.66e-08	1.05e-08	1.05e-05	9.75e-07	1.41e-07	7.11e-05	FALSE	TRUE	FALSE	TRUE	-0.75	-0.853	-0.526	-0.452	-0.555	0.298	-0.228	0.652	0.628	-0.329	-0.0146
675	PPM1G	O15355	5.21e-08	7.42e-08	2.39e-07	7.1e-07	7.84e-07	2.93e-06	TRUE	FALSE	TRUE	TRUE	-0.845	-0.825	-0.763	-0.58	-0.56	0.265	-0.498	0.362	0.241	0.542	0.228
676	PPP2R1A	P30153	2.25e-09	1.52e-07	1.35e-07	4.96e-08	1.46e-06	1.81e-06	TRUE	FALSE	TRUE	TRUE	-1.03	-0.782	-0.788	-1.26	-1.02	-0.237	-1.03	0.894	0.815	0.996	0.84
677	PPP2R5C	Q13362	2.86e-05	8.47e-08	1.61e-05	0.000155	8.83e-07	0.000101	TRUE	TRUE	TRUE	TRUE	-1.1	-1.68	-1.15	-0.965	-1.55	0.13	-1.02	0.651	0.494	1.07	1.19
678	PPP2R5D	Q14738	0.00383244	1.98e-06	0.00450064	0.00969	1.34e-05	0.0122	FALSE	TRUE	FALSE	TRUE	-0.441	-0.905	-0.432	-0.919	-1.38	-0.478	-0.91	0.544	0.672	1.1	1.37
679	PPP3R1	P63098	5.27e-05	0.000541092	4.64e-05	0.000259	0.00164	0.00025	TRUE	TRUE	TRUE	TRUE	1.65	1.32	1.66	1.35	1.02	-0.294	1.37	-0.728	-0.374	-1.01	-1.34
680	PPP4R3A	Q6IN85	0.000585539	4.56e-07	1.41e-06	0.00198	3.79e-06	1.33e-05	FALSE	TRUE	TRUE	TRUE	-0.623	-1.13	-1.05	-0.373	-0.883	0.249	-0.796	0.396	0.346	0.592	0.469
681	PPP4R4	Q6NUP7	0.00882352	0.75915	0.00470572	0.0198	0.808	0.0127	FALSE	FALSE	TRUE	TRUE	1.21	0.129	1.33	1.19	0.106	-0.023	1.31	-0.622	-0.599	-0.794	-0.565
682	PPT2	Q9UMR5	0.000537401	0.000728287	0.000114779	0.00185	0.00213	0.000544	FALSE	FALSE	TRUE	TRUE	-0.924	-0.894	-1.08	-1.26	-1.24	-0.341	-1.42	0.979	1.38	0.981	0.915
683	PRDX1	Q06830	2.65e-06	1.1e-08	7.1e-07	2.04e-05	1.47e-07	7.57e-06	TRUE	TRUE	TRUE	TRUE	1.07	1.55	1.18	1.95	2.44	0.882	2.06	-1.79	-1.97	-1.62	-1.95
684	PRDX2	P32119	3.18e-06	1.72e-07	9.82e-07	2.38e-05	1.62e-06	9.88e-06	FALSE	TRUE	TRUE	TRUE	0.817	1.01	0.89	1.51	1.7	0.693	1.58	-1.15	-1.16	-1.47	-1.71
685	PREP	P48147	0.000203636	0.00144001	2.35e-05	0.000824	0.00384	0.00014	TRUE	FALSE	TRUE	TRUE	1.28	1.04	1.55	0.429	0.189	-0.848	0.701	-0.304	-0.368	0.213	-0.0124
686	PRIM1	P49642	1.77e-05	4.53e-05	2.46e-05	0.000101	0.000201	0.000146	TRUE	TRUE	TRUE	TRUE	-1.26	-1.16	-1.23	-0.953	-0.858	0.307	-0.92	0.0849	0.258	0.971	1.11
687	PRKAA1	Q13131	1.3e-05	2.37e-05	3.85e-08	7.85e-05	0.000114	6.36e-07	FALSE	FALSE	TRUE	TRUE	-0.787	-0.75	-1.19	-0.484	-0.447	0.303	-0.892	0.108	-0.262	0.949	0.725
688	PRKCI	P41743	0.213906	0.0718546	0.000400842	0.297	0.113	0.00158	FALSE	FALSE	TRUE	TRUE	-0.35	-0.518	-1.17	-0.497	-0.666	-0.147	-1.31	0.431	0.531	0.906	0.758
689	PRKCSH	P14314	6.49e-05	0.00566472	0.0695597	0.000309	0.0126	0.125	TRUE	FALSE	FALSE	TRUE	-1	-0.614	-0.378	-0.764	-0.374	0.24	-0.138	0.511	0.72	-0.0265	-0.169
690	PRKDC	P78527	2.31e-08	2.81e-08	1.05e-06	3.56e-07	3.41e-07	1.04e-05	TRUE	TRUE	TRUE	TRUE	-1.24	-1.22	-0.956	-0.507	-0.492	0.731	-0.225	-0.383	-0.469	0.704	0.641
691	PROCR	Q9UNN8	1.16e-07	2.96e-07	4.21e-09	1.39e-06	2.59e-06	9.98e-08	TRUE	TRUE	TRUE	TRUE	-1.65	-1.54	-2.04	-0.38	-0.279	1.26	-0.773	0.0699	0.122	-0.0267	0.00208
692	PRORP	O15091	7.25e-06	0.00127423	0.000171916	4.81e-05	0.00347	0.000777	TRUE	FALSE	FALSE	TRUE	1.05	0.649	0.801	0.667	0.266	-0.383	0.418	-0.277	-0.596	-0.277	0.182
693	PRPF19	Q9UMS4	1.08e-12	2.22e-13	1.49e-10	1.15e-10	3.27e-11	6.79e-09	TRUE	TRUE	TRUE	TRUE	1.24	1.35	0.932	0.941	1.06	-0.299	0.633	-0.88	-0.565	-0.432	-0.454
694	PRPF31	Q8WWY3	8.52e-05	3.75e-06	3.24e-06	0.000393	2.32e-05	2.65e-05	FALSE	FALSE	TRUE	TRUE	-0.693	-0.896	-0.906	-0.597	-0.8	0.0965	-0.81	0.0259	0.0199	1.09	0.975
695	PRPS1	P60891	5e-11	4.18e-11	1.17e-10	2.54e-09	1.65e-09	5.68e-09	TRUE	TRUE	TRUE	TRUE	-1.25	-1.27	-1.19	-0.901	-0.914	0.353	-0.84	0.671	0.602	0.444	0.586
696	PRPSAP2	O60256	2.83e-08	3.44e-10	8.18e-08	4.33e-07	9.4e-09	1.22e-06	FALSE	TRUE	FALSE	TRUE	-0.773	-1.02	-0.721	-0.031	-0.274	0.742	0.021	0.291	-0.0119	-0.569	-0.167
697	PSMC1	P62191	2.34e-09	5.85e-10	1.33e-10	5.13e-08	1.42e-08	6.32e-09	TRUE	TRUE	TRUE	TRUE	-1.05	-1.15	-1.25	-1.09	-1.18	-0.0312	-1.29	0.858	0.653	1.07	0.995
698	PSMC2	P35998	5.09e-07	2.59e-08	2.46e-06	5.06e-06	3.19e-07	2.11e-05	TRUE	TRUE	TRUE	TRUE	-0.961	-1.17	-0.858	-1.1	-1.31	-0.139	-0.997	0.841	0.599	1.12	0.993
699	PSMC3	P17980	1.66e-09	1.62e-09	4.36e-11	3.77e-08	3.12e-08	2.51e-09	TRUE	TRUE	TRUE	TRUE	-0.946	-0.947	-1.18	-1	-1.01	-0.0587	-1.23	0.754	0.514	1.09	0.943
700	PSMC4	P43686	5.18e-06	1.41e-06	3.39e-05	3.61e-05	1e-05	0.000191	TRUE	TRUE	TRUE	TRUE	-1.23	-1.36	-1.06	-1.2	-1.32	0.0358	-1.02	0.766	0.565	1.17	0.998
701	PSMC5	P62195	2.79e-09	4.57e-11	1.77e-10	5.88e-08	1.79e-09	7.7e-09	TRUE	TRUE	TRUE	TRUE	-0.973	-1.25	-1.15	-0.851	-1.12	0.122	-1.03	0.631	0.343	1.03	0.875
702	PSMC6	P62333	3.83e-08	6.91e-10	1.47e-06	5.48e-07	1.57e-08	1.38e-05	TRUE	TRUE	TRUE	TRUE	-1.1	-1.41	-0.853	-1.05	-1.36	0.0492	-0.804	0.792	0.464	1.07	0.839
703	PSMD11	O00231	2.03e-10	4.83e-12	1.43e-10	7.36e-09	2.82e-10	6.71e-09	TRUE	TRUE	TRUE	TRUE	-1.03	-1.29	-1.06	-1.03	-1.28	0.00786	-1.05	0.733	0.511	1.1	1
704	PSMD12	O00232	1.84e-08	9.13e-10	6.14e-06	2.98e-07	1.94e-08	4.53e-05	TRUE	TRUE	FALSE	TRUE	-1.08	-1.31	-0.723	-1.17	-1.39	-0.0871	-0.81	0.804	0.568	1.12	0.974
705	PSMD2	Q13200	1.66e-12	2.14e-13	1.79e-12	1.61e-10	3.27e-11	2.07e-10	TRUE	TRUE	TRUE	TRUE	-1.25	-1.4	-1.24	-1.14	-1.29	0.105	-1.14	0.832	0.663	1.05	0.924
706	PSMD3	O43242	8.77e-10	6.8e-11	4.87e-09	2.29e-08	2.48e-09	1.12e-07	TRUE	TRUE	TRUE	TRUE	-0.889	-1.04	-0.8	-0.937	-1.08	-0.0477	-0.848	0.732	0.569	0.827	0.787
707	PSMD6	Q15008	3.57e-09	1.77e-10	2.9e-10	7.21e-08	5.6e-09	1.13e-08	FALSE	TRUE	TRUE	TRUE	-0.69	-0.828	-0.804	-0.759	-0.897	-0.0695	-0.873	0.618	0.461	0.786	0.734
708	PSMD7	P51665	0.000176504	0.000241915	9.08e-06	0.000728	0.000818	6.28e-05	FALSE	FALSE	TRUE	TRUE	-0.683	-0.662	-0.882	-0.857	-0.837	-0.174	-1.06	0.708	0.454	0.969	0.795
709	PSMD8	P48556	5.1e-06	0.00279733	0.00208887	3.57e-05	0.00686	0.0065	TRUE	FALSE	FALSE	TRUE	-0.998	-0.545	-0.566	-1.59	-1.13	-0.589	-1.15	1.29	1.33	0.857	0.986
710	PSME3IP1	Q9GZU8	0.000271274	0.000149096	0.0470079	0.00104	0.000555	0.0896	FALSE	TRUE	FALSE	TRUE	-0.953	-1.01	-0.454	0.117	0.0601	1.07	0.616	0.148	-0.228	-0.914	-0.869
711	PTGES3	Q15185	6.81e-09	2.51e-07	1.35e-06	1.26e-07	2.23e-06	1.29e-05	TRUE	TRUE	TRUE	TRUE	-1.13	-0.89	-0.791	-1.41	-1.17	-0.283	-1.07	1.11	0.912	1.14	0.786
712	PTMA	P06454	0.000132152	0.00282301	0.179135	0.000569	0.00692	0.267	TRUE	TRUE	FALSE	TRUE	2.53	1.82	0.739	2.48	1.76	-0.056	0.683	-1.05	-1.38	-1.37	-1.07
713	PTPN1	P18031	0.0470483	0.0443758	0.000429245	0.0832	0.0748	0.00167	FALSE	FALSE	TRUE	TRUE	-0.743	-0.753	-1.49	-0.644	-0.654	0.0984	-1.39	0.494	0.354	1	0.743
714	PTRHD1	Q6GMV3	9.07e-06	2.05e-05	0.000792905	5.76e-05	0.000102	0.00285	TRUE	TRUE	TRUE	TRUE	1.71	1.6	1.14	1.51	1.4	-0.203	0.934	-1.13	-0.728	-0.876	-0.91
715	PUF60	Q9UHX1	5.67e-13	2.09e-14	7.64e-13	7.11e-11	5.62e-12	1.2e-10	TRUE	TRUE	TRUE	TRUE	1.07	1.29	1.06	0.971	1.19	-0.104	0.953	-0.984	-0.995	-0.406	-0.624
716	PUM1	Q14671	0.00246981	0.000138013	0.00586441	0.0067	0.000522	0.0152	FALSE	TRUE	FALSE	TRUE	0.796	1.09	0.708	-0.115	0.176	-0.911	-0.203	0.0502	-0.154	0.64	0.517
717	PUS1	Q9Y606	0.000418046	0.00416061	0.0173967	0.0015	0.00967	0.0385	TRUE	TRUE	FALSE	TRUE	-1.74	-1.33	-1.06	-1.67	-1.25	0.0728	-0.989	0.874	0.718	1.15	1.09
718	PUS7	Q96PZ0	1.33e-10	9.66e-11	1.2e-07	5.3e-09	3.4e-09	1.64e-06	TRUE	TRUE	TRUE	TRUE	-1.26	-1.29	-0.826	-1.07	-1.1	0.19	-0.636	1.02	0.937	0.211	0.448
719	PWP1	Q13610	3.21e-13	4.19e-14	1.23e-12	4.62e-11	8.94e-12	1.64e-10	TRUE	TRUE	TRUE	TRUE	1.78	2	1.65	0.91	1.13	-0.87	0.781	-0.69	-0.601	-0.177	-0.479
720	PYCR1	P32322	1.96e-08	1.43e-07	0.000532422	3.14e-07	1.4e-06	0.00202	TRUE	FALSE	FALSE	TRUE	0.846	0.742	0.381	1.28	1.18	0.437	0.817	-1.04	-0.633	-1.08	-0.957
721	PYCR3	Q53H96	1.1e-05	4.09e-05	0.00025908	6.81e-05	0.000184	0.00109	TRUE	FALSE	FALSE	TRUE	-0.905	-0.812	-0.686	-0.621	-0.528	0.285	-0.401	0.542	0.335	0.164	0.223
722	PYM1	Q9BRP8	1.28e-08	2.47e-08	3.1e-06	2.21e-07	3.06e-07	2.54e-05	TRUE	TRUE	TRUE	TRUE	-1.26	-1.21	-0.865	-1.58	-1.53	-0.319	-1.18	1.04	1.56	0.874	1.13
723	QARS1	P47897	1.6e-05	1.32e-06	4.07e-10	9.24e-05	9.49e-06	1.49e-08	FALSE	TRUE	TRUE	TRUE	-0.788	-0.954	-1.61	-0.827	-0.992	-0.0387	-1.65	0.406	0.33	1.52	1.25
724	QSER1	Q2KHR3	7.69e-07	6.46e-05	3.39e-07	7.19e-06	0.000272	3.97e-06	TRUE	TRUE	TRUE	TRUE	2.69	1.9	2.85	1.46	0.665	-1.23	1.62	-1.25	-0.741	-0.189	-0.322
725	QSOX2	Q6ZRP7	0.644195	0.325433	2.48e-05	0.72	0.405	0.000147	FALSE	FALSE	TRUE	TRUE	0.103	-0.221	-1.21	-0.0507	-0.374	-0.153	-1.36	0.525	0.54	0.401	0.477
726	R3HCC1L	Q7Z5L2	0.600087	0.00303301	0.0790654	0.681	0.00736	0.138	FALSE	TRUE	FALSE	TRUE	0.25	-1.59	0.869	0.785	-1.06	0.536	1.4	-0.167	-0.423	-0.457	-0.623
727	RAB10	P61026	3.07e-05	4.6e-05	0.0333757	0.000165	0.000203	0.0666	TRUE	TRUE	FALSE	TRUE	-1	-0.97	-0.423	-0.789	-0.755	0.215	-0.208	0.352	0.175	0.571	0.44
728	RAB11B	Q15907	3.55e-09	3.03e-09	4.91e-07	7.21e-08	5.06e-08	5.43e-06	TRUE	TRUE	FALSE	TRUE	-0.85	-0.859	-0.615	-1.16	-1.17	-0.314	-0.929	0.897	0.843	0.957	0.883
729	RAB21	Q9UL25	0.0202209	0.00038855	0.000216945	0.0405	0.00123	0.000941	FALSE	FALSE	TRUE	TRUE	-0.59	-1	-1.06	-0.172	-0.584	0.418	-0.644	0.309	0.0033	0.345	0.325
730	RAB2A	P61019	5.97e-11	8.86e-12	7.78e-10	2.93e-09	4.61e-10	2.49e-08	TRUE	TRUE	TRUE	TRUE	-1.32	-1.47	-1.13	-1.23	-1.39	0.0845	-1.05	0.808	0.803	0.955	1.02
731	RAB33B	Q9H082	1.34e-09	2.4e-08	1.82e-07	3.24e-08	2.99e-07	2.33e-06	TRUE	TRUE	FALSE	TRUE	-1.02	-0.855	-0.748	-0.957	-0.788	0.0672	-0.68	0.571	0.645	0.544	0.598
732	RAB35	Q15286	1.56e-05	3.42e-05	0.000368415	9.07e-05	0.000158	0.00147	TRUE	TRUE	FALSE	TRUE	-1.1	-1.03	-0.823	-1.03	-0.965	0.0607	-0.762	0.507	0.553	0.818	0.824
733	RAB5C	P51148	1.52e-05	1.24e-07	1.81e-06	8.9e-05	1.23e-06	1.63e-05	FALSE	TRUE	FALSE	TRUE	-0.602	-0.856	-0.709	-0.54	-0.793	0.0624	-0.647	0.553	0.392	0.534	0.437
734	RAB7A	P51149	1.06e-07	3.36e-09	9.53e-06	1.29e-06	5.5e-08	6.57e-05	FALSE	TRUE	FALSE	TRUE	-0.684	-0.854	-0.494	-0.816	-0.986	-0.132	-0.626	0.75	0.774	0.503	0.532
735	RABAC1	Q9UI14	0.000374234	7.2e-06	0.000535227	0.00137	4.08e-05	0.00203	TRUE	TRUE	TRUE	TRUE	-1.09	-1.54	-1.05	-0.565	-1.02	0.523	-0.525	0.801	0.84	-0.245	0.188
736	RABGAP1	Q9Y3P9	1.05e-08	2.37e-07	6.72e-06	1.84e-07	2.13e-06	4.89e-05	TRUE	FALSE	FALSE	TRUE	-0.962	-0.783	-0.614	-0.699	-0.521	0.263	-0.352	0.395	0.0571	0.457	0.4
737	RABL3	Q5HYI8	6.6e-10	4.65e-09	3.24e-10	1.85e-08	7.22e-08	1.25e-08	TRUE	TRUE	TRUE	TRUE	-1.17	-1.04	-1.22	0.482	0.614	1.65	0.431	-0.382	-0.507	-1.29	-0.997
738	RAC1	P63000	0.00291065	0.000254579	0.00113225	0.00772	0.000855	0.00388	FALSE	TRUE	FALSE	TRUE	-0.845	-1.11	-0.948	-0.682	-0.948	0.164	-0.785	0.605	0.387	0.57	0.689
739	RACK1	P63244	1.16e-13	6.54e-13	2.02e-12	1.9e-11	6.34e-11	2.26e-10	TRUE	TRUE	TRUE	TRUE	-1.8	-1.63	-1.53	-2.27	-2.1	-0.474	-2	1.55	2	1.51	1.79
740	RAD21	O60216	0.02809	0.00705071	0.0637583	0.054	0.0153	0.116	FALSE	TRUE	FALSE	TRUE	1.19	1.51	0.984	1.06	1.38	-0.125	0.858	-0.392	-1.05	-0.815	-0.919
741	RAN	P62826	7.52e-11	4.19e-12	2.24e-09	3.4e-09	2.51e-10	5.94e-08	TRUE	TRUE	TRUE	TRUE	-1.13	-1.34	-0.924	-0.44	-0.646	0.693	-0.231	0.83	0.318	-0.539	0.0154
742	RANBP2	P49792	3.1e-07	3.6e-08	2.14e-10	3.28e-06	4.18e-07	8.76e-09	FALSE	FALSE	TRUE	TRUE	0.724	0.837	1.15	0.27	0.383	-0.454	0.696	-0.251	-0.322	-0.212	-0.11
743	RANBP6	O60518	0.228827	0.0127444	0.00691748	0.314	0.0256	0.0175	FALSE	TRUE	TRUE	TRUE	-0.678	-1.5	-1.65	-0.372	-1.2	0.306	-1.35	0.596	0.362	0.501	1.15
744	RANBP9	Q96S59	0.059564	0.000176021	0.00254325	0.102	0.000634	0.00765	FALSE	TRUE	FALSE	TRUE	-0.478	-1.11	-0.83	-0.114	-0.747	0.365	-0.465	0.229	-0.145	0.461	0.415
745	RARS1	P54136	3.59e-07	1.96e-08	2.26e-06	3.7e-06	2.5e-07	1.96e-05	TRUE	TRUE	TRUE	TRUE	-1.49	-1.8	-1.3	-1.35	-1.67	0.138	-1.16	0.691	0.434	1.54	1.37
746	RBBP4	Q09028	6.08e-07	0.000101908	8.78e-06	5.89e-06	0.000399	6.11e-05	TRUE	FALSE	TRUE	TRUE	1.29	0.862	1.06	1.06	0.628	-0.234	0.827	-0.642	-0.68	-0.346	-0.612
747	RBBP5	Q15291	8.54e-08	9.75e-08	2.66e-05	1.06e-06	9.95e-07	0.000156	TRUE	TRUE	FALSE	TRUE	0.863	0.855	0.565	1.62	1.61	0.756	1.32	-1.2	-1.41	-1.3	-1.39
748	RBBP6	Q7Z6E9	0.000852914	0.174023	0.591533	0.00274	0.24	0.684	TRUE	FALSE	FALSE	TRUE	3.17	1.13	0.436	2.32	0.28	-0.849	-0.413	-0.679	-0.0107	-0.964	0.32
749	RBM39	Q14498	1.87e-06	5.58e-08	0.000519701	1.53e-05	6.13e-07	0.00198	TRUE	TRUE	FALSE	TRUE	-0.977	-1.25	-0.602	-1.01	-1.27	-0.0283	-0.63	0.26	0.589	0.846	1.24
750	RBX1	P62877	0.0103252	0.000533035	0.000807636	0.0227	0.00162	0.0029	FALSE	TRUE	TRUE	TRUE	0.763	1.12	1.07	0.894	1.25	0.13	1.2	-0.589	-0.49	-1.15	-1.25
751	RCN1	Q15293	0.000575023	0.0013722	0.0655087	0.00196	0.00368	0.118	TRUE	TRUE	FALSE	TRUE	-1.57	-1.43	-0.744	-0.949	-0.803	0.623	-0.121	0.585	0.849	0.148	-0.332
752	REEP5	Q00765	2.39e-06	4.73e-05	0.00183168	1.88e-05	0.000208	0.00585	TRUE	FALSE	FALSE	TRUE	-0.865	-0.682	-0.471	-0.202	-0.0185	0.663	0.193	0.359	0.336	-0.921	-0.409
753	REEP6	Q96HR9	1.08e-05	7.48e-05	1.26e-06	6.67e-05	0.000305	1.21e-05	FALSE	FALSE	TRUE	TRUE	-0.784	-0.666	-0.922	0.0436	0.162	0.827	-0.0949	0.429	0.0661	-1.08	-0.354
754	RELA	Q04206	1.38e-05	0.0767067	3.34e-05	8.2e-05	0.12	0.000189	TRUE	FALSE	TRUE	TRUE	-1.1	-0.354	-1.02	-1.29	-0.546	-0.192	-1.21	0.874	0.801	0.742	0.827
755	REPIN1	Q9BWE0	0.000316181	0.00107254	0.000730063	0.00119	0.003	0.00264	TRUE	TRUE	TRUE	TRUE	1.73	1.52	1.59	1.85	1.64	0.118	1.71	-1.72	-1.25	-0.766	-1.57
756	RETREG3	Q86VR2	0.000413453	0.000534076	3.75e-06	0.00149	0.00162	3e-05	FALSE	FALSE	TRUE	TRUE	-0.688	-0.67	-1.04	-0.185	-0.167	0.503	-0.533	0.211	0.0787	-0.0238	0.115
757	RFC3	P40938	0.000999942	5.33e-05	0.0185629	0.00313	0.000229	0.0406	FALSE	TRUE	FALSE	TRUE	-0.818	-1.09	-0.542	-0.38	-0.654	0.438	-0.103	-0.112	-0.837	0.859	0.789
758	RFC5	P40937	1.18e-05	1.39e-06	2.93e-08	7.18e-05	9.85e-06	5.01e-07	FALSE	TRUE	TRUE	TRUE	-0.855	-1.01	-1.31	-0.449	-0.601	0.406	-0.904	0.128	0.0248	0.711	0.685
759	RFT1	Q96AA3	0.000367101	1.72e-06	7.77e-05	0.00135	1.19e-05	0.000391	FALSE	TRUE	FALSE	TRUE	-0.737	-1.16	-0.854	-1.16	-1.59	-0.428	-1.28	0.963	0.453	1.53	1.52
760	RFX1	P22670	6.2e-12	1.25e-10	4.59e-11	4.63e-10	4.24e-09	2.61e-09	TRUE	TRUE	TRUE	TRUE	1.61	1.35	1.43	1.22	0.957	-0.395	1.04	-0.612	-0.807	-0.673	-0.723
761	RFX7	Q2KHR2	0.000912407	3.48e-07	7.33e-07	0.0029	2.95e-06	7.77e-06	FALSE	TRUE	TRUE	TRUE	-0.518	-1.01	-0.957	-0.819	-1.31	-0.301	-1.26	0.732	0.747	1.13	1.08
762	RGPD1	P0DJD0	0.015722	0.000345495	0.0609184	0.0328	0.00112	0.111	FALSE	TRUE	FALSE	TRUE	1.08	1.78	0.814	1.56	2.25	0.471	1.29	-0.915	-0.465	-2.33	-1.85
763	RHEB	Q15382	1.16e-07	3.53e-09	4.12e-06	1.39e-06	5.71e-08	3.23e-05	TRUE	TRUE	FALSE	TRUE	-0.941	-1.18	-0.73	-1.19	-1.43	-0.25	-0.98	0.763	0.634	1.31	1.15
764	RHOA	P61586	3.24e-06	5.33e-08	0.000217749	2.41e-05	5.91e-07	0.000944	TRUE	TRUE	FALSE	TRUE	-1.08	-1.44	-0.757	-1.27	-1.63	-0.19	-0.947	1.05	0.969	1.04	0.98
765	RIC8A	Q9NPQ8	1.6e-05	3.68e-05	1.01e-05	9.25e-05	0.000169	6.87e-05	FALSE	FALSE	TRUE	TRUE	-0.793	-0.74	-0.824	-1.15	-1.1	-0.361	-1.18	0.765	0.539	1.37	1.13
766	RIGI	O95786	0.0055121	0.233657	0.110976	0.0133	0.306	0.184	TRUE	FALSE	FALSE	TRUE	1.56	0.614	0.835	1.18	0.227	-0.388	0.447	-0.395	-0.782	-0.197	-0.09
767	RMDN3	Q96TC7	5.76e-08	3.12e-09	1.36e-08	7.72e-07	5.18e-08	2.58e-07	TRUE	TRUE	TRUE	TRUE	0.968	1.17	1.06	0.05	0.248	-0.918	0.145	-0.307	0.195	0.143	0.443
768	RNASET2	O00584	0.000536694	6.78e-05	3.49e-05	0.00185	0.000281	0.000196	FALSE	FALSE	TRUE	TRUE	0.704	0.859	0.91	0.577	0.732	-0.127	0.783	-0.303	-0.0361	-0.596	-1.03
769	RNF113A	O15541	0.00108202	0.000935212	0.000512722	0.00335	0.00266	0.00196	TRUE	TRUE	TRUE	TRUE	-1.16	-1.18	-1.26	-0.486	-0.505	0.679	-0.585	0.605	0.307	-0.0231	0.00714
770	RNF115	Q9Y4L5	0.000523139	1.96e-06	4.72e-07	0.00181	1.34e-05	5.24e-06	FALSE	TRUE	TRUE	TRUE	-0.811	-1.31	-1.46	-0.473	-0.975	0.339	-1.12	0.414	0.884	0.713	0.214
771	RNF123	Q5XPI4	1.76e-06	3.15e-07	4.6e-09	1.45e-05	2.71e-06	1.08e-07	TRUE	TRUE	TRUE	TRUE	-1.47	-1.66	-2.18	-0.179	-0.37	1.29	-0.897	0.649	0.425	-0.858	-0.0569
772	RNF13	O43567	2.04e-06	0.000114435	0.000113499	1.65e-05	0.000441	0.00054	TRUE	FALSE	FALSE	TRUE	1.19	0.854	0.855	1.37	1.04	0.185	1.04	-0.663	-0.585	-1.23	-1.16
773	RNF181	Q9P0P0	9.48e-05	0.000197031	0.000438578	0.000427	0.000696	0.0017	TRUE	TRUE	TRUE	TRUE	1.83	1.71	1.58	0.662	0.54	-1.17	0.409	0.237	0.538	-0.784	-0.43
774	RNF2	Q99496	1.25e-05	9.02e-07	3.63e-07	7.57e-05	6.82e-06	4.2e-06	FALSE	FALSE	TRUE	TRUE	0.699	0.852	0.909	0.606	0.76	-0.0928	0.816	-0.691	-0.245	-0.513	-0.641
775	RNF20	Q5VTR2	4.05e-08	5.12e-09	8.48e-08	5.72e-07	7.82e-08	1.25e-06	TRUE	TRUE	TRUE	TRUE	0.93	1.06	0.886	0.874	1.01	-0.0563	0.83	-0.992	-0.964	-0.293	-0.404
776	RNPEP	Q9H4A4	1.62e-09	6.15e-12	5.48e-09	3.73e-08	3.45e-10	1.22e-07	FALSE	TRUE	FALSE	TRUE	-0.747	-1.04	-0.693	-0.493	-0.785	0.254	-0.439	0.418	0.373	0.307	0.366
777	ROBO1	Q9Y6N7	0.00108869	0.000203321	1.5e-06	0.00336	0.000711	1.4e-05	FALSE	FALSE	TRUE	TRUE	-0.8	-0.953	-1.43	0.444	0.29	1.24	-0.188	-0.44	-0.559	-0.375	-0.415
778	ROMO1	P60602	2.81e-05	1.47e-05	0.000887279	0.000153	7.67e-05	0.00316	TRUE	TRUE	FALSE	TRUE	1.07	1.13	0.772	1.56	1.62	0.49	1.26	-1.39	-1.52	-0.91	-1.12
779	RPAP3	Q9H6T3	0.00251333	0.00121617	4.11e-05	0.0068	0.00333	0.000225	FALSE	FALSE	TRUE	TRUE	-0.766	-0.836	-1.17	-0.652	-0.722	0.114	-1.05	0.29	0.259	0.963	0.801
780	RPL10	P27635	9.91e-07	7.83e-09	6.66e-09	8.95e-06	1.11e-07	1.41e-07	TRUE	TRUE	TRUE	TRUE	-1.82	-2.51	-2.54	-1.77	-2.46	0.0497	-2.49	1.43	1.38	1.69	2.17
781	RPL10A	P62906	3.44e-07	8.51e-08	1.95e-06	3.57e-06	8.85e-07	1.74e-05	TRUE	TRUE	TRUE	TRUE	-2.1	-2.31	-1.86	-2.16	-2.37	-0.058	-1.92	1.55	1.52	1.42	2.02
782	RPL11	P62913	1.67e-10	8.98e-09	8.93e-11	6.48e-09	1.23e-07	4.54e-09	TRUE	TRUE	TRUE	TRUE	-1.6	-1.26	-1.66	-1.76	-1.41	-0.158	-1.82	1.26	1.18	1.09	1.62
783	RPL12	P30050	5.63e-09	3.38e-08	6.8e-08	1.08e-07	3.97e-07	1.03e-06	TRUE	TRUE	TRUE	TRUE	-1.2	-1.07	-1.02	-1.38	-1.25	-0.182	-1.2	0.918	1.1	0.766	1.24
784	RPL13	P26373	3.32e-10	3.55e-11	1.56e-10	1.06e-08	1.43e-09	6.99e-09	TRUE	TRUE	TRUE	TRUE	-2.57	-2.94	-2.69	-2.6	-2.96	-0.0279	-2.72	2	2.03	1.74	2.54
785	RPL14	P50914	2.81e-16	3.24e-16	2.85e-15	2e-13	2.77e-13	1.52e-12	TRUE	TRUE	TRUE	TRUE	-3.01	-2.99	-2.65	-3.01	-2.98	0.00401	-2.65	2.16	2.03	1.83	2.61
786	RPL15	P61313	1.16e-10	7.12e-11	1.79e-10	4.71e-09	2.57e-09	7.7e-09	TRUE	TRUE	TRUE	TRUE	-2.05	-2.11	-2	-2.06	-2.12	-0.00607	-2.01	1.62	1.55	1.32	1.7
787	RPL17	P18621	6.43e-08	3.43e-08	1e-10	8.41e-07	4.01e-07	4.97e-09	TRUE	TRUE	TRUE	TRUE	-1.84	-1.91	-2.74	-2.07	-2.15	-0.232	-2.98	1.85	1.76	1.6	2.22
788	RPL18	Q07020	1.65e-17	8.47e-17	4.32e-15	7.02e-14	1.2e-13	1.88e-12	TRUE	TRUE	TRUE	TRUE	-3.52	-3.22	-2.6	-3.35	-3.05	0.171	-2.43	2.09	2.08	1.82	2.67
789	RPL18A	Q02543	3.25e-13	1.27e-13	5.66e-13	4.62e-11	2.25e-11	9.65e-11	TRUE	TRUE	TRUE	TRUE	-1.91	-2.02	-1.85	-2.17	-2.28	-0.259	-2.11	1.61	1.65	1.48	2.09
790	RPL21	P46778	1.08e-09	1.63e-10	1.54e-08	2.7e-08	5.27e-09	2.83e-07	TRUE	TRUE	TRUE	TRUE	-2.45	-2.75	-2.08	-2.53	-2.82	-0.0733	-2.15	1.93	1.86	1.58	2.21
791	RPL22	P35268	6.95e-11	2.3e-11	2.03e-10	3.29e-09	1.04e-09	8.39e-09	TRUE	TRUE	TRUE	TRUE	-1.68	-1.79	-1.58	-2.08	-2.19	-0.402	-1.98	1.26	1.85	1.49	2.06
792	RPL23	P62829	5.89e-09	1.21e-07	5.95e-10	1.12e-07	1.21e-06	2.06e-08	TRUE	TRUE	TRUE	TRUE	-1.63	-1.34	-1.87	-1.84	-1.55	-0.215	-2.09	1.28	1.23	1.28	1.91
793	RPL24	P83731	3.21e-09	9.19e-10	9.76e-09	6.69e-08	1.94e-08	1.97e-07	TRUE	TRUE	TRUE	TRUE	-2.41	-2.61	-2.25	-2.49	-2.69	-0.0812	-2.33	1.67	1.84	1.75	2.33
794	RPL26	P61254	5.62e-09	1.76e-09	1.83e-08	1.08e-07	3.35e-08	3.3e-07	TRUE	TRUE	TRUE	TRUE	-1.64	-1.76	-1.52	-2.12	-2.24	-0.48	-2	1.6	1.82	1.47	1.94
795	RPL27	P61353	2.64e-09	1.87e-10	7.32e-10	5.63e-08	5.82e-09	2.38e-08	TRUE	TRUE	TRUE	TRUE	-1.34	-1.57	-1.45	-2	-2.23	-0.657	-2.1	1.71	1.7	1.54	2.03
796	RPL27A	P46776	8.35e-11	7.37e-10	3.43e-10	3.66e-09	1.64e-08	1.28e-08	TRUE	TRUE	TRUE	TRUE	-2.96	-2.59	-2.72	-2.86	-2.5	0.0963	-2.62	1.85	1.87	1.73	2.43
797	RPL28	P46779	1e-12	1.29e-12	8.93e-14	1.12e-10	1.03e-10	2.08e-11	TRUE	TRUE	TRUE	TRUE	-2.63	-2.6	-3.02	-2.52	-2.48	0.118	-2.9	1.92	1.88	1.64	2.34
798	RPL29	P47914	2.26e-07	1.77e-10	5.84e-08	2.51e-06	5.6e-09	9.05e-07	TRUE	TRUE	TRUE	TRUE	1.21	1.9	1.32	-1.61	-0.917	-2.81	-1.49	1.94	1.86	1.21	1.82
799	RPL3	P39023	6.57e-08	1.74e-07	6.9e-07	8.54e-07	1.63e-06	7.4e-06	TRUE	TRUE	TRUE	TRUE	-3.26	-3.06	-2.78	-3.04	-2.84	0.219	-2.56	1.99	2.03	1.78	2.42
800	RPL30	P62888	6.16e-16	2.32e-14	2.31e-15	3.11e-13	5.62e-12	1.41e-12	TRUE	TRUE	TRUE	TRUE	-2.43	-1.99	-2.26	-2.29	-1.85	0.137	-2.12	1.56	1.56	1.22	1.77
801	RPL31	P62899	1.42e-09	3.29e-08	6.25e-09	3.38e-08	3.88e-07	1.37e-07	TRUE	TRUE	TRUE	TRUE	-2.01	-1.65	-1.84	-2.42	-2.06	-0.407	-2.25	1.58	2	1.46	2.1
802	RPL32	P62910	6.43e-12	8.01e-13	2.27e-13	4.73e-10	7.15e-11	4.39e-11	TRUE	TRUE	TRUE	TRUE	-2.8	-3.15	-3.39	-2.56	-2.91	0.24	-3.15	2.05	2.07	1.85	2.41
803	RPL34	P49207	1.53e-12	3.35e-13	1.76e-12	1.52e-10	3.76e-11	2.07e-10	TRUE	TRUE	TRUE	TRUE	-1.5	-1.63	-1.49	-1.79	-1.93	-0.295	-1.78	1.34	1.41	1.26	1.78
804	RPL35A	P18077	8.45e-07	5.41e-06	5.01e-05	7.75e-06	3.18e-05	0.000268	TRUE	TRUE	TRUE	TRUE	-1.32	-1.15	-0.957	-1.74	-1.57	-0.425	-1.38	1.22	1.19	0.978	1.73
805	RPL36A	P83881	3.55e-11	6.24e-10	7.11e-12	1.89e-09	1.48e-08	5.95e-10	TRUE	TRUE	TRUE	TRUE	-1.7	-1.43	-1.86	-2.49	-2.22	-0.792	-2.65	1.92	2.17	1.73	2.33
806	RPL37A	P61513	1.11e-05	6.51e-06	1.56e-07	6.83e-05	3.73e-05	2.04e-06	TRUE	TRUE	TRUE	TRUE	-2.71	-2.83	-3.7	-2.51	-2.63	0.201	-3.5	1.89	2.2	2.01	2.34
807	RPL38	P63173	4.48e-07	2.68e-08	1.07e-06	4.53e-06	3.29e-07	1.05e-05	TRUE	TRUE	TRUE	TRUE	-1.82	-2.2	-1.71	-1.8	-2.18	0.0236	-1.69	1.2	1.35	1.33	1.76
808	RPL4	P36578	1.12e-09	5.33e-11	3.48e-10	2.78e-08	2.03e-09	1.29e-08	TRUE	TRUE	TRUE	TRUE	-2.74	-3.29	-2.94	-2.51	-3.05	0.233	-2.71	2.01	1.96	1.67	2.39
809	RPL5	P46777	1.45e-07	2.34e-08	9.16e-07	1.68e-06	2.94e-07	9.36e-06	TRUE	TRUE	TRUE	TRUE	-2.52	-2.85	-2.22	-2.97	-3.29	-0.446	-2.67	2.56	2.61	2.04	2.15
810	RPL6	Q02878	8.02e-16	6.04e-16	2.72e-16	3.11e-13	4.29e-13	3.87e-13	TRUE	TRUE	TRUE	TRUE	-2.87	-2.92	-3.05	-2.79	-2.83	0.0818	-2.96	2.14	2.09	1.81	2.47
811	RPL7	P18124	3.8e-16	1.84e-15	6.8e-15	2.31e-13	7.83e-13	2.42e-12	TRUE	TRUE	TRUE	TRUE	-3.69	-3.38	-3.15	-3.35	-3.05	0.334	-2.81	2.23	2.17	1.82	2.67
812	RPL7A	P62424	1.14e-06	7.34e-07	2.52e-05	9.97e-06	5.76e-06	0.000149	TRUE	TRUE	TRUE	TRUE	-2.9	-2.99	-2.28	-2.84	-2.93	0.0609	-2.22	1.98	1.97	1.61	2.38
813	RPL8	P62917	9.55e-11	6.95e-10	5.72e-11	4.07e-09	1.58e-08	3.09e-09	TRUE	TRUE	TRUE	TRUE	-2.1	-1.87	-2.17	-2.46	-2.22	-0.356	-2.52	1.75	1.92	1.64	2.25
814	RPL9P9	P32969	5.26e-14	2.14e-14	1.52e-13	1.12e-11	5.62e-12	3.09e-11	TRUE	TRUE	TRUE	TRUE	-2.64	-2.78	-2.49	-2.42	-2.55	0.224	-2.27	1.69	1.68	1.48	2.16
815	RPP25L	Q8N5L8	1.9e-05	2.87e-05	0.00274756	0.000107	0.000136	0.00816	TRUE	FALSE	FALSE	TRUE	0.886	0.856	0.538	-0.303	-0.332	-1.19	-0.65	0.57	0.847	0.511	0.546
816	RPP30	P78346	1.8e-08	1.99e-07	6.29e-10	2.94e-07	1.83e-06	2.14e-08	TRUE	FALSE	TRUE	TRUE	-0.972	-0.83	-1.2	-0.744	-0.602	0.228	-0.97	0.448	0.574	0.376	0.689
817	RPS10	P46783	7.5e-16	4.55e-13	1.29e-13	3.11e-13	4.51e-11	2.75e-11	TRUE	TRUE	TRUE	TRUE	-2.42	-1.7	-1.82	-3.01	-2.29	-0.588	-2.41	2.05	2.29	1.52	2.42
818	RPS11	P62280	5.93e-14	1.56e-13	5.25e-14	1.18e-11	2.66e-11	1.4e-11	TRUE	TRUE	TRUE	TRUE	-2.65	-2.51	-2.67	-2.66	-2.52	-0.0129	-2.68	1.77	1.87	1.79	2.44
819	RPS13	P62277	2.03e-08	1e-08	7.78e-10	3.21e-07	1.36e-07	2.49e-08	TRUE	TRUE	TRUE	TRUE	-1.55	-1.62	-1.9	-2.17	-2.24	-0.622	-2.52	1.69	1.77	1.66	2.44
820	RPS14	P62263	5.09e-10	2.99e-11	2.82e-10	1.53e-08	1.26e-09	1.1e-08	TRUE	TRUE	TRUE	TRUE	-2.09	-2.47	-2.17	-2.36	-2.75	-0.272	-2.44	1.62	2.18	1.56	2.47
821	RPS15	P62841	7.29e-07	5.62e-07	3.81e-09	6.84e-06	4.55e-06	9.24e-08	TRUE	TRUE	TRUE	TRUE	-2.6	-2.65	-3.68	-3.34	-3.38	-0.734	-4.41	2.85	3.35	2.48	3.19
822	RPS15A	P62244	5.94e-12	3.23e-11	3.22e-11	4.52e-10	1.34e-09	2.02e-09	TRUE	TRUE	TRUE	TRUE	-1.79	-1.62	-1.62	-2.16	-1.99	-0.364	-1.99	1.52	1.72	1.3	1.96
823	RPS16	P62249	5.66e-10	7.4e-10	9.61e-09	1.66e-08	1.64e-08	1.96e-07	TRUE	TRUE	TRUE	TRUE	-3.37	-3.31	-2.83	-3.56	-3.51	-0.195	-3.02	2.42	2.85	2.05	2.98
824	RPS18	P62269	6.09e-14	3.01e-13	8.03e-13	1.18e-11	3.76e-11	1.2e-10	TRUE	TRUE	TRUE	TRUE	-2.66	-2.43	-2.3	-3.31	-3.08	-0.647	-2.95	2.37	2.82	1.93	2.86
825	RPS19	P39019	4.19e-10	8.32e-09	1.26e-09	1.29e-08	1.17e-07	3.65e-08	TRUE	TRUE	TRUE	TRUE	-1.58	-1.31	-1.47	-2.5	-2.23	-0.92	-2.39	1.99	2.29	1.51	2.25
826	RPS2	P15880	3e-07	9.95e-08	8.34e-08	3.2e-06	1.01e-06	1.24e-06	TRUE	TRUE	TRUE	TRUE	-2.88	-3.1	-3.14	-3.06	-3.28	-0.18	-3.32	2.52	2.6	1.81	2.9
827	RPS20	P60866	5.44e-10	8.87e-08	6.9e-10	1.62e-08	9.18e-07	2.28e-08	TRUE	TRUE	TRUE	TRUE	-1.27	-0.919	-1.25	-2.36	-2.02	-1.1	-2.35	1.9	2.3	1.43	2.2
828	RPS23	P62266	5.8e-08	2.49e-09	9.54e-08	7.75e-07	4.4e-08	1.39e-06	TRUE	TRUE	TRUE	TRUE	-2.1	-2.57	-2.03	-2.06	-2.53	0.0384	-2	1.4	1.49	1.49	2.17
829	RPS24	P62847	3.69e-08	2.83e-09	6.68e-10	5.32e-07	4.86e-08	2.24e-08	TRUE	TRUE	TRUE	TRUE	-1.48	-1.75	-1.91	-2.1	-2.37	-0.62	-2.53	1.94	2.09	1.33	2.26
830	RPS25	P62851	2.7e-16	1.65e-16	1.02e-15	2e-13	1.76e-13	1.03e-12	TRUE	TRUE	TRUE	TRUE	-2.48	-2.54	-2.3	-3.12	-3.19	-0.647	-2.95	2.35	2.72	1.9	2.95
831	RPS26	P62854	3.92e-14	8.12e-15	2.84e-14	9.29e-12	2.47e-12	8.65e-12	TRUE	TRUE	TRUE	TRUE	-2.42	-2.64	-2.46	-2.51	-2.73	-0.0882	-2.55	1.61	2.01	1.8	2.45
832	RPS27	P42677	1.6e-07	3.59e-05	9.1e-05	1.83e-06	0.000165	0.000446	TRUE	TRUE	TRUE	TRUE	-2.44	-1.63	-1.5	-2.27	-1.45	0.172	-1.33	1.14	0.96	1.26	1.51
833	RPS27A	P62979	0.000239561	5.33e-06	0.0102619	0.000942	3.14e-05	0.0246	TRUE	TRUE	FALSE	TRUE	0.997	1.38	0.629	0.858	1.24	-0.139	0.49	-0.585	-0.416	-0.752	-0.7
834	RPS29	P62273	5.82e-11	9.79e-11	1.5e-10	2.88e-09	3.42e-09	6.79e-09	TRUE	TRUE	TRUE	TRUE	-1.83	-1.78	-1.73	-2.47	-2.42	-0.644	-2.38	2.15	2.33	1.53	1.9
835	RPS3	P23396	6.96e-16	1.71e-15	1.28e-15	3.11e-13	7.83e-13	1.03e-12	TRUE	TRUE	TRUE	TRUE	-2.1	-2	-2.03	-2.5	-2.4	-0.403	-2.43	1.88	2.2	1.38	2.28
836	RPS3A	P61247	1.56e-15	3.55e-15	1.45e-15	5.55e-13	1.19e-12	1.03e-12	TRUE	TRUE	TRUE	TRUE	-3.12	-2.98	-3.13	-3.28	-3.15	-0.164	-3.3	2.14	2.71	2.13	2.9
837	RPS4X	P62701	3.08e-05	4.28e-06	0.000200889	0.000165	2.58e-05	0.000881	TRUE	TRUE	TRUE	TRUE	-2.12	-2.48	-1.79	-2.42	-2.78	-0.3	-2.09	1.88	1.97	1.44	2.3
838	RPS5	P46782	5.81e-06	1.73e-07	8.2e-07	3.99e-05	1.63e-06	8.55e-06	TRUE	TRUE	TRUE	TRUE	-1.39	-1.79	-1.61	-2.27	-2.67	-0.878	-2.49	1.97	2.46	1.6	2.27
839	RPS6	P62753	2.73e-16	7.29e-16	4.64e-15	2e-13	4.44e-13	1.88e-12	TRUE	TRUE	TRUE	TRUE	-2.8	-2.66	-2.4	-2.85	-2.7	-0.0442	-2.44	1.79	2.01	1.72	2.52
840	RPS6KA1	Q15418	0.00942961	0.106934	0.133593	0.021	0.159	0.213	TRUE	FALSE	FALSE	TRUE	1.23	0.721	0.667	0.84	0.33	-0.391	0.277	-0.638	-1.03	0.373	0.243
841	RPS7	P62081	2.04e-13	1.71e-12	1.3e-12	3.11e-11	1.21e-10	1.68e-10	TRUE	TRUE	TRUE	TRUE	-3.27	-2.9	-2.95	-3.37	-3	-0.0945	-3.04	2.17	2.48	2.18	2.66
842	RPS8	P62241	3.91e-14	1.86e-13	1.09e-12	9.29e-12	3.05e-11	1.5e-10	TRUE	TRUE	TRUE	TRUE	-1.7	-1.56	-1.41	-2.09	-1.95	-0.393	-1.8	1.4	1.61	1.19	2.05
843	RPS9	P46781	2.38e-10	2.42e-09	1.8e-08	8.11e-09	4.33e-08	3.27e-07	TRUE	TRUE	TRUE	TRUE	-2.79	-2.42	-2.14	-3.08	-2.71	-0.29	-2.43	2.03	2.26	1.69	2.53
844	RPSA	P08865	1.32e-10	3.42e-09	1.74e-10	5.3e-09	5.56e-08	7.7e-09	TRUE	TRUE	TRUE	TRUE	-1.32	-1.08	-1.3	-1.96	-1.73	-0.641	-1.94	1.28	1.91	1.62	1.45
845	RRAGA	Q7L523	9.01e-10	1.48e-09	2.71e-07	2.33e-08	2.93e-08	3.25e-06	TRUE	TRUE	TRUE	TRUE	-1.96	-1.9	-1.36	-1.38	-1.32	0.587	-0.773	0.787	0.759	0.545	0.788
846	RRM1	P23921	2.06e-10	1.45e-09	1.09e-07	7.39e-09	2.87e-08	1.53e-06	TRUE	TRUE	TRUE	TRUE	-1.24	-1.1	-0.834	-1.1	-0.966	0.133	-0.701	0.684	0.361	0.84	0.752
847	RSU1	Q15404	1.22e-07	3.24e-06	0.000126984	1.45e-06	2.04e-05	0.000593	TRUE	TRUE	TRUE	TRUE	1.98	1.57	1.16	1.71	1.3	-0.265	0.89	-0.585	-1.15	-1.12	-0.784
848	RTN3	O95197	3.59e-06	1.31e-06	1.66e-06	2.62e-05	9.4e-06	1.53e-05	FALSE	FALSE	TRUE	TRUE	-0.814	-0.877	-0.862	0.196	0.133	1.01	0.148	-0.0682	-0.356	-0.621	-0.44
849	RTN4	Q9NQC3	4.97e-05	6.58e-06	9.02e-05	0.000247	3.75e-05	0.000442	FALSE	TRUE	FALSE	TRUE	-0.793	-0.937	-0.753	0.204	0.0607	0.997	0.245	-0.14	-0.298	-0.625	-0.443
850	S100A10	P60903	0.000110898	3.07e-06	0.139115	0.00049	1.95e-05	0.22	TRUE	TRUE	FALSE	TRUE	1.34	1.8	0.426	1.69	2.15	0.35	0.776	-1.46	-1.69	-0.346	-1.48
851	S100A11	P31949	3.5e-08	6.38e-06	4.78e-06	5.15e-07	3.67e-05	3.65e-05	TRUE	TRUE	TRUE	TRUE	2.39	1.66	1.7	2.12	1.39	-0.273	1.42	-0.863	-1.1	-1.31	-1.38
852	SAFB	Q15424	9.83e-10	1.39e-10	1.31e-10	2.5e-08	4.61e-09	6.29e-09	TRUE	TRUE	TRUE	TRUE	1.26	1.42	1.42	1.15	1.31	-0.114	1.31	-0.876	-0.749	-1.24	-0.785
853	SAFB2	Q14151	6.23e-08	3.83e-10	1.5e-09	8.2e-07	1.02e-08	4.23e-08	TRUE	TRUE	TRUE	TRUE	1.05	1.45	1.33	0.742	1.14	-0.311	1.02	-0.862	-0.749	-0.68	-0.302
854	SAMHD1	Q9Y3Z3	0.00363844	2.14e-05	0.0605715	0.00927	0.000106	0.111	FALSE	TRUE	FALSE	TRUE	-0.779	-1.32	-0.469	-1.14	-1.68	-0.364	-0.833	0.935	1.06	0.984	1.04
855	SAMM50	Q9Y512	6.48e-08	2.86e-09	7.22e-07	8.46e-07	4.9e-08	7.67e-06	TRUE	TRUE	FALSE	TRUE	0.895	1.09	0.759	0.873	1.07	-0.0221	0.737	-1.1	-0.557	-0.554	-0.452
856	SAR1A	Q9NR31	4.44e-09	7.98e-10	2.19e-07	8.76e-08	1.74e-08	2.73e-06	TRUE	TRUE	TRUE	TRUE	-1.34	-1.49	-1.04	-1.47	-1.62	-0.13	-1.17	0.927	0.857	1.46	1.16
857	SARS1	P49591	4.03e-08	4.3e-07	8.04e-07	5.71e-07	3.61e-06	8.43e-06	TRUE	TRUE	TRUE	TRUE	-1.67	-1.42	-1.36	-1.73	-1.49	-0.0655	-1.43	1.47	1.22	0.846	1.18
858	SART1	O43290	0.000467779	0.000293708	0.00655544	0.00166	0.000965	0.0167	TRUE	TRUE	FALSE	TRUE	-1.38	-1.44	-0.996	-1.95	-2.02	-0.573	-1.57	1.29	1.74	1.48	1.6
859	SBDS	Q9Y3A5	4.22e-09	1.58e-09	0.000240777	8.37e-08	3.09e-08	0.00102	TRUE	TRUE	FALSE	TRUE	0.859	0.912	0.38	0.815	0.868	-0.0442	0.336	-0.581	-0.89	-0.29	-0.213
860	SCAMP3	O14828	1.5e-11	1.97e-11	6.41e-10	8.63e-10	9.15e-10	2.17e-08	TRUE	TRUE	TRUE	TRUE	-1.96	-1.93	-1.57	-1.17	-1.14	0.793	-0.779	0.503	0.441	0.732	0.62
861	SCP2	P22307	4.41e-08	5.2e-08	4.12e-08	6.14e-07	5.8e-07	6.79e-07	TRUE	TRUE	TRUE	TRUE	1.54	1.53	1.55	1.71	1.69	0.165	1.71	-0.67	-1.39	-1.55	-1.67
862	SCYL3	Q8IZE3	0.0029192	0.0205738	0.0202255	0.00773	0.0388	0.0438	TRUE	FALSE	FALSE	TRUE	1.47	1.09	1.09	0.889	0.506	-0.584	0.509	-0.564	-0.984	0.0549	0.173
863	SDCBP	O00560	1.13e-06	0.000598921	7.13e-06	9.92e-06	0.0018	5.13e-05	TRUE	FALSE	FALSE	TRUE	0.84	0.491	0.732	0.684	0.335	-0.157	0.575	-0.427	-0.492	-0.269	-0.249
864	SDHA	P31040	3.5e-07	1.62e-09	6.45e-05	3.61e-06	3.12e-08	0.000333	FALSE	TRUE	FALSE	TRUE	-0.796	-1.13	-0.532	-0.33	-0.661	0.467	-0.0651	0.109	0.101	0.259	0.12
865	SDHC	Q99643	3.45e-07	3.02e-07	1.34e-08	3.57e-06	2.62e-06	2.56e-07	TRUE	TRUE	TRUE	TRUE	-1.31	-1.32	-1.62	-0.586	-0.598	0.723	-0.9	0.473	0.08	0.664	0.144
866	SEC13	P55735	0.000127703	0.000967699	8.43e-06	0.000555	0.00274	5.91e-05	FALSE	FALSE	TRUE	TRUE	0.75	0.61	0.946	0.284	0.144	-0.466	0.48	-0.257	-0.0948	0.0524	-0.143
867	SEC61A1	P61619	0.0617323	0.000214703	0.00229359	0.105	0.000741	0.00701	FALSE	TRUE	TRUE	TRUE	-0.606	-1.39	-1.08	-0.862	-1.65	-0.256	-1.33	0.963	0.916	1.05	1.17
868	SEC61G	P60059	0.0082395	0.0019807	0.00066192	0.0187	0.00509	0.00244	FALSE	TRUE	TRUE	TRUE	1.19	1.45	1.65	0.232	0.489	-0.962	0.684	0.228	0.331	-0.446	-0.556
869	SELENOM	Q8WWX9	1.2e-07	4.99e-09	3.4e-07	1.43e-06	7.68e-08	3.97e-06	TRUE	TRUE	TRUE	TRUE	1	1.23	0.933	0.396	0.625	-0.606	0.328	-0.302	-0.265	-0.0935	-0.0824
870	SEPHS1	P49903	5.12e-06	1.26e-07	0.000425173	3.58e-05	1.25e-06	0.00166	TRUE	TRUE	TRUE	TRUE	1.51	1.96	1.02	1.81	2.26	0.301	1.32	-1.24	-1.04	-1.25	-2.16
871	SEPHS2	Q99611	2.88e-08	5.5e-09	2.17e-06	4.37e-07	8.26e-08	1.89e-05	TRUE	TRUE	FALSE	TRUE	1.04	1.16	0.773	1.26	1.38	0.222	0.995	-0.787	-0.795	-1.14	-1.14
872	SERINC1	Q9NRX5	3.53e-08	4.64e-07	0.0130477	5.18e-07	3.84e-06	0.0301	TRUE	TRUE	FALSE	TRUE	-1.48	-1.25	-0.456	-0.951	-0.715	0.533	0.0766	0.467	0.707	0.0547	-0.172
873	SERPINB6	P35237	8.28e-06	7.43e-10	2.65e-06	5.35e-05	1.64e-08	2.24e-05	FALSE	TRUE	FALSE	TRUE	-0.489	-0.917	-0.534	-0.476	-0.904	0.0135	-0.52	0.574	0.66	0.18	0.472
874	SETD3	Q86TU7	0.00405931	0.00431351	0.00112947	0.0102	0.00997	0.00388	FALSE	FALSE	TRUE	TRUE	-0.853	-0.846	-1	-0.135	-0.127	0.719	-0.282	-0.505	-0.334	0.302	0.362
875	SETDB1	Q15047	0.00955654	0.104519	0.0823817	0.0213	0.156	0.143	TRUE	FALSE	FALSE	TRUE	1.6	0.944	1.02	1.86	1.21	0.262	1.28	-1.49	-1.37	-0.626	-1.12
876	SGCD	Q92629	0.0025011	0.00107079	0.000298757	0.00678	0.00299	0.00122	FALSE	FALSE	TRUE	TRUE	-0.79	-0.875	-1	0.156	0.0715	0.947	-0.056	-0.623	-0.527	0.34	-0.308
877	SH3BGRL2	Q9UJC5	0.000194083	0.000132616	2.99e-05	0.00079	0.000504	0.000171	TRUE	TRUE	TRUE	TRUE	1.27	1.31	1.5	1.27	1.32	0.00188	1.5	-0.814	-0.869	-1.26	-1.15
878	SH3GL1	Q99961	2.01e-08	4.12e-08	3.39e-09	3.19e-07	4.73e-07	8.36e-08	FALSE	FALSE	TRUE	TRUE	-0.72	-0.687	-0.805	-0.714	-0.681	0.0063	-0.799	0.484	0.363	0.75	0.591
879	SHKBP1	Q8TBC3	7.21e-11	1.65e-10	1.11e-06	3.35e-09	5.29e-09	1.09e-05	TRUE	TRUE	FALSE	TRUE	0.896	0.853	0.484	1.3	1.26	0.404	0.888	-0.839	-0.782	-1.19	-1.03
880	SKP1	P63208	0.000909925	1.27e-05	0.00645028	0.00289	6.71e-05	0.0165	TRUE	TRUE	FALSE	TRUE	1.19	1.78	0.929	1.26	1.85	0.0682	0.997	-0.907	-0.451	-1.14	-1.67
881	SLC12A2	P55011	0.072267	5.26e-08	0.0259707	0.119	5.85e-07	0.0543	FALSE	TRUE	FALSE	TRUE	-0.596	-2.72	-0.757	-0.296	-2.42	0.3	-0.457	0.65	0.496	0.817	0.911
882	SLC16A1	P53985	1.16e-16	3.09e-18	6.1e-17	1.65e-13	6.58e-15	1.3e-13	TRUE	TRUE	TRUE	TRUE	-2.87	-3.5	-2.98	-1.23	-1.85	1.65	-1.33	0.388	0.317	1.1	0.962
883	SLC16A2	P36021	5.03e-08	1.54e-10	1.2e-09	6.87e-07	5.06e-09	3.55e-08	TRUE	TRUE	TRUE	TRUE	-1.24	-1.77	-1.57	-0.859	-1.39	0.379	-1.19	0.768	0.716	0.878	0.702
884	SLC19A1	P41440	2.33e-07	0.000115344	9.9e-05	2.57e-06	0.000444	0.00048	TRUE	TRUE	TRUE	TRUE	1.86	1.15	1.16	1.15	0.436	-0.711	0.452	-0.336	0.0688	-0.54	-0.521
885	SLC1A5	Q15758	1.36e-07	3.87e-10	1.05e-06	1.58e-06	1.02e-08	1.04e-05	TRUE	TRUE	TRUE	TRUE	-1.03	-1.49	-0.89	-0.777	-1.24	0.249	-0.641	0.58	0.588	0.646	0.593
886	SLC25A11	Q02978	0.00361617	4.82e-07	0.000179103	0.00923	3.98e-06	0.000802	FALSE	TRUE	FALSE	TRUE	-0.594	-1.34	-0.832	-0.31	-1.05	0.285	-0.547	0.0222	-0.0876	0.901	0.789
887	SLC29A1	Q99808	0.000546356	1.49e-06	0.00221692	0.00188	1.04e-05	0.00681	TRUE	TRUE	FALSE	TRUE	-0.999	-1.66	-0.85	-0.74	-1.4	0.258	-0.592	0.607	0.417	0.8	0.649
888	SLC2A1	P11166	8.33e-07	0.000378478	0.000672156	7.67e-06	0.0012	0.00246	TRUE	FALSE	FALSE	TRUE	-0.847	-0.509	-0.479	-0.451	-0.112	0.396	-0.0825	-0.0887	-0.0662	0.252	0.152
889	SLC38A2	Q96QD8	0.00064633	7.57e-05	1.31e-06	0.00216	0.000308	1.26e-05	FALSE	FALSE	TRUE	TRUE	-0.526	-0.649	-0.897	-0.227	-0.35	0.299	-0.599	0.278	0.436	0.0662	0.097
890	SLC39A7	Q92504	0.000438011	0.0033096	0.034632	0.00156	0.00791	0.0687	TRUE	TRUE	FALSE	TRUE	1.49	1.18	0.8	0.144	-0.17	-1.35	-0.551	0.148	0.177	0.911	0.691
891	SLC39A9	Q9NUM3	0.0469646	0.000148021	0.000224984	0.0831	0.000551	0.000968	FALSE	TRUE	TRUE	TRUE	0.508	1.13	1.09	0.00437	0.628	-0.504	0.584	-0.406	-0.343	-0.00494	0.0412
892	SLC4A7	Q9Y6M7	3.02e-06	3.8e-06	5.82e-06	2.28e-05	2.34e-05	4.32e-05	TRUE	TRUE	TRUE	TRUE	1.54	1.51	1.46	1.1	1.07	-0.444	1.02	-0.592	-1.09	-0.597	-0.459
893	SLC7A1	P30825	3.99e-07	2.21e-10	1.8e-07	4.08e-06	6.63e-09	2.31e-06	TRUE	TRUE	TRUE	TRUE	-1.75	-2.82	-1.85	-1.22	-2.29	0.529	-1.32	1.02	0.866	1.24	1.17
894	SLC7A5	Q01650	5.81e-10	4.15e-12	1.73e-09	1.69e-08	2.51e-10	4.76e-08	TRUE	TRUE	TRUE	TRUE	-1.74	-2.33	-1.63	-1.25	-1.84	0.491	-1.14	0.802	0.76	1.16	1.02
895	SLIT2	O94813	0.00155995	0.0114903	0.00428252	0.00455	0.0234	0.0117	TRUE	TRUE	TRUE	TRUE	2.03	1.54	1.78	0.598	0.106	-1.43	0.352	0.205	0.512	-0.0975	-0.243
896	SMAD4	Q13485	2.56e-06	3.19e-07	3.9e-07	1.99e-05	2.74e-06	4.45e-06	TRUE	TRUE	TRUE	TRUE	1.08	1.26	1.24	1.24	1.41	0.158	1.4	-1.59	-0.708	-0.869	-1.04
897	SMAD5	Q99717	1.94e-05	1.1e-06	8.25e-07	0.000109	8.09e-06	8.58e-06	TRUE	TRUE	TRUE	TRUE	-1.01	-1.26	-1.29	-0.395	-0.644	0.619	-0.671	-0.402	0.0748	0.695	0.724
898	SMAP	O00193	9.08e-05	0.0119114	0.159421	0.000414	0.0241	0.244	TRUE	FALSE	FALSE	TRUE	-1.21	-0.682	-0.359	-0.31	0.221	0.903	0.545	0.222	0.0966	-0.874	-0.803
899	SMAP1	Q8IYB5	2.98e-08	3.76e-08	0.0013887	4.48e-07	4.35e-07	0.00462	TRUE	TRUE	FALSE	TRUE	0.945	0.931	0.393	1.06	1.04	0.111	0.504	-0.653	-0.659	-0.609	-0.793
900	SMARCC1	Q92922	9.83e-05	4.48e-06	0.0033164	0.000441	2.69e-05	0.00953	FALSE	TRUE	FALSE	TRUE	0.724	0.935	0.495	1.1	1.31	0.376	0.87	-0.923	-1.07	-0.807	-0.855
901	SMC1A	Q14683	0.00159279	0.000603588	0.00956056	0.00462	0.00181	0.0231	FALSE	TRUE	FALSE	TRUE	1.05	1.17	0.82	1.5	1.62	0.451	1.27	-1.26	-1.03	-1.52	-1.03
902	SMC2	O95347	0.00129658	1.33e-05	0.000140765	0.0039	7.01e-05	0.000653	FALSE	TRUE	TRUE	TRUE	-0.819	-1.27	-1.03	0.122	-0.325	0.941	-0.0911	-0.48	-0.513	0.232	0.114
903	SMC3	Q9UQE7	4.6e-05	3.22e-05	0.000150798	0.000231	0.00015	0.000689	TRUE	TRUE	TRUE	TRUE	1.06	1.09	0.949	1.88	1.92	0.827	1.78	-1.77	-2.05	-1.47	-1.11
904	SMIM13	P0DJ93	0.369329	0.00142608	0.333769	0.463	0.00381	0.439	FALSE	TRUE	FALSE	TRUE	0.345	-1.4	-0.372	0.831	-0.916	0.486	0.114	0.436	0.143	-0.988	-0.106
905	SMS	P52788	0.000948618	9.33e-05	6.42e-05	0.003	0.000369	0.000332	FALSE	FALSE	TRUE	TRUE	-0.731	-0.923	-0.955	-0.567	-0.76	0.164	-0.791	0.799	0.752	0.101	0.302
906	SMTN	P53814	0.000151626	0.00147441	8.34e-07	0.000639	0.00392	8.63e-06	TRUE	FALSE	TRUE	TRUE	1.22	0.959	1.86	1.34	1.08	0.117	1.97	-1.29	-0.866	-1.06	-1.29
907	SND1	Q7KZF4	9.99e-08	1.38e-08	4.3e-10	1.22e-06	1.82e-07	1.57e-08	FALSE	TRUE	TRUE	TRUE	-0.771	-0.877	-1.09	-0.514	-0.621	0.257	-0.831	-0.108	-0.0588	0.903	0.972
908	SNRPA	P09012	1.98e-09	1.39e-09	8.07e-08	4.47e-08	2.78e-08	1.21e-06	TRUE	TRUE	TRUE	TRUE	1.8	1.84	1.42	0.246	0.285	-1.55	-0.132	0.171	0.639	0.0858	0.257
909	SNRPB2	P08579	2.74e-05	1.02e-06	0.00451222	0.00015	7.64e-06	0.0123	TRUE	TRUE	FALSE	TRUE	1.07	1.39	0.63	-0.259	0.0521	-1.33	-0.703	0.283	0.74	0.488	0.732
910	SNRPF	P62306	8.55e-08	3.18e-09	1.83e-07	1.06e-06	5.24e-08	2.34e-06	TRUE	TRUE	TRUE	TRUE	0.996	1.23	0.947	0.203	0.437	-0.793	0.153	-0.128	0.212	-0.144	0.0616
911	SNRPG	A8MWD9	0.112488	0.000102641	0.177443	0.172	0.000401	0.266	FALSE	TRUE	FALSE	TRUE	0.536	1.58	0.451	-0.798	0.243	-1.33	-0.883	0.603	0.935	0.816	0.419
912	SNU13	P55769	5.68e-07	2.01e-09	2.76e-06	5.56e-06	3.73e-08	2.3e-05	TRUE	TRUE	TRUE	TRUE	1.03	1.49	0.921	-0.116	0.344	-1.15	-0.228	-0.0121	0.365	0.714	0.0809
913	SNX1	Q13596	8.38e-06	1.17e-05	0.00371317	5.4e-05	6.29e-05	0.0105	TRUE	TRUE	FALSE	TRUE	-1.34	-1.31	-0.734	-1.28	-1.24	0.0667	-0.667	0.642	0.55	1.06	0.861
914	SNX12	Q9UMY4	0.00271023	0.000231254	0.000239978	0.00724	0.000789	0.00102	FALSE	FALSE	TRUE	TRUE	0.737	0.968	0.965	-0.143	0.089	-0.879	0.0855	0.188	0.012	0.354	0.293
915	SOAT1	P35610	0.00750512	0.000303825	0.000255138	0.0173	0.000992	0.00107	FALSE	TRUE	TRUE	TRUE	-0.833	-1.23	-1.25	-0.667	-1.06	0.166	-1.08	0.23	0.195	1.52	0.706
916	SON	P18583	0.0166455	0.101303	9.9e-05	0.0345	0.152	0.00048	FALSE	FALSE	TRUE	TRUE	0.541	0.355	1.01	0.0676	-0.119	-0.473	0.538	-0.172	0.323	-0.496	0.332
917	SP4	Q02446	2.2e-06	0.000440545	1.93e-05	1.75e-05	0.00137	0.000118	TRUE	FALSE	TRUE	TRUE	1.02	0.646	0.86	0.565	0.193	-0.453	0.407	-0.691	-0.275	0.215	0.0389
918	SP9	P0CG40	1.5e-09	1.92e-08	5.67e-10	3.49e-08	2.46e-07	1.98e-08	TRUE	TRUE	TRUE	TRUE	1.08	0.923	1.15	0.0512	-0.109	-1.03	0.117	0.285	0.175	0.00599	0.506
919	SPA17	Q15506	0.000523285	7.09e-05	0.0310446	0.00181	0.000293	0.0626	TRUE	TRUE	FALSE	TRUE	1.11	1.35	0.621	0.675	0.912	-0.439	0.183	-0.574	-0.597	-0.0362	-0.123
920	SPATA9	Q9BWV2	0.0420517	0.00218005	0.000343308	0.0754	0.00551	0.00138	FALSE	TRUE	TRUE	TRUE	-0.729	-1.19	-1.46	0.181	-0.276	0.91	-0.548	0.0404	0.404	-0.437	-0.276
921	SPCS3	P61009	9.99e-07	1.13e-07	6.73e-05	8.98e-06	1.14e-06	0.000345	FALSE	TRUE	FALSE	TRUE	-0.759	-0.882	-0.544	-0.946	-1.07	-0.187	-0.731	0.501	0.567	0.873	0.992
922	SPTAN1	Q13813	8.69e-09	1.17e-09	4.25e-07	1.56e-07	2.39e-08	4.79e-06	FALSE	TRUE	FALSE	TRUE	0.756	0.856	0.584	1.28	1.38	0.523	1.11	-1.03	-0.904	-1.21	-1.15
923	SPTLC1	O15269	3.6e-05	0.0135555	0.00377215	0.000188	0.0269	0.0106	TRUE	FALSE	FALSE	TRUE	1.32	0.67	0.813	0.307	-0.346	-1.02	-0.203	0.138	-0.174	0.792	0.502
924	SQSTM1	Q13501	2.95e-05	2.04e-06	0.000761757	0.000159	1.37e-05	0.00275	TRUE	TRUE	FALSE	TRUE	-1.12	-1.38	-0.821	-1.66	-1.92	-0.543	-1.36	1.26	1.37	1.51	1.35
925	SRM	P19623	8.57e-12	7.21e-12	6.97e-11	5.89e-10	3.84e-10	3.62e-09	TRUE	TRUE	TRUE	TRUE	-1.38	-1.39	-1.22	-1.25	-1.27	0.127	-1.09	0.724	0.452	1.29	1.02
926	SRP72	O76094	1.26e-09	2.07e-10	3.93e-11	3.08e-08	6.27e-09	2.29e-09	TRUE	TRUE	TRUE	TRUE	-1.35	-1.51	-1.66	-1.18	-1.34	0.17	-1.49	0.414	0.555	1.48	1.4
927	SRSF11	Q05519	4.01e-08	6.56e-10	8.57e-07	5.69e-07	1.53e-08	8.85e-06	TRUE	TRUE	TRUE	TRUE	1.03	1.34	0.84	0.217	0.521	-0.818	0.0224	-0.371	-0.26	0.121	0.566
928	SRSF3	P84103	9.02e-12	1.85e-12	2.99e-11	6.05e-10	1.28e-10	1.91e-09	TRUE	TRUE	TRUE	TRUE	-1.84	-2.01	-1.72	-1.92	-2.09	-0.0792	-1.8	0.999	1.4	1.47	2.02
929	SRSF7	Q16629	0.00259786	0.00526557	6.16e-06	0.00698	0.0119	4.53e-05	FALSE	FALSE	TRUE	TRUE	0.669	0.608	1.2	-1.13	-1.19	-1.8	-0.605	0.832	1.12	1.2	1.58
930	SSBP1	Q04837	2.04e-08	3.76e-09	8.34e-08	3.21e-07	6.01e-08	1.24e-06	TRUE	TRUE	TRUE	TRUE	0.975	1.09	0.89	0.713	0.823	-0.262	0.627	-0.199	0.0238	-0.929	-0.796
931	SSR1	P43307	0.0357837	0.000336656	0.102211	0.0662	0.00109	0.171	FALSE	TRUE	FALSE	TRUE	0.573	1.11	0.435	-0.0345	0.5	-0.607	-0.172	0.0858	0.172	0.215	-0.159
932	SSRP1	Q08945	0.000959661	0.00010085	4.12e-07	0.00302	0.000395	4.66e-06	FALSE	FALSE	TRUE	TRUE	-0.628	-0.788	-1.21	-0.377	-0.537	0.251	-0.964	0.327	-0.167	0.715	0.752
933	ST13	P50502	1.26e-06	0.000756993	0.000185245	1.08e-05	0.00221	0.000824	TRUE	FALSE	FALSE	TRUE	-1.05	-0.604	-0.698	-1.14	-0.692	-0.088	-0.786	0.839	1.08	0.359	0.425
934	STAT3	P40763	0.0884125	0.0419069	0.000727854	0.141	0.0713	0.00264	FALSE	FALSE	TRUE	TRUE	-0.672	-0.816	-1.51	-0.193	-0.337	0.479	-1.03	0.14	-0.11	0.625	0.425
935	STIP1	P31948	3.75e-05	0.000402238	0.00191098	0.000195	0.00126	0.00604	TRUE	FALSE	FALSE	TRUE	-1.02	-0.819	-0.688	-0.197	0.00606	0.825	0.137	-0.251	-0.222	-0.0192	-0.28
936	STK24	Q9Y6E0	0.473272	0.000109874	0.0509006	0.566	0.000426	0.0961	FALSE	TRUE	FALSE	TRUE	-0.184	-1.22	-0.523	-0.0139	-1.05	0.17	-0.354	0.234	0.222	0.402	0.392
937	STOML2	Q9UJZ1	2.42e-08	5.73e-11	9.19e-10	3.71e-07	2.13e-09	2.86e-08	FALSE	TRUE	TRUE	TRUE	0.773	1.12	0.949	0.324	0.671	-0.449	0.5	-0.155	-0.0415	-0.463	-0.387
938	STON2	Q8WXE9	0.000581673	0.000162052	0.381575	0.00197	0.000593	0.486	TRUE	TRUE	FALSE	TRUE	1.64	1.87	0.356	3.07	3.3	1.43	1.79	-2.97	-2.58	-2.14	-1.9
939	STRBP	Q96SI9	8.65e-08	3.98e-07	1.44e-08	1.07e-06	3.36e-06	2.68e-07	TRUE	TRUE	TRUE	TRUE	1.34	1.21	1.51	0.58	0.448	-0.76	0.746	-0.42	-0.0248	-0.515	-0.0533
940	STUB1	Q9UNE7	0.0024898	4.83e-05	6.67e-07	0.00675	0.000212	7.18e-06	FALSE	FALSE	TRUE	TRUE	-0.482	-0.725	-1.01	-0.594	-0.836	-0.111	-1.12	0.43	0.26	1.18	0.79
941	STX6	O43752	0.000774984	4.14e-06	0.00172549	0.00253	2.51e-05	0.00557	FALSE	TRUE	FALSE	TRUE	-0.933	-1.49	-0.851	-0.52	-1.08	0.413	-0.438	0.448	0.717	0.17	0.287
942	SUMO1	P63165	1.82e-05	1.27e-07	5.57e-05	0.000103	1.26e-06	0.000293	TRUE	TRUE	TRUE	TRUE	1.4	2.02	1.27	1	1.62	-0.396	0.877	-0.723	-0.607	-0.792	-0.983
943	SUMO2	P61956	3.51e-05	2.41e-06	1.09e-05	0.000184	1.58e-05	7.31e-05	TRUE	TRUE	TRUE	TRUE	1.48	1.83	1.63	1.42	1.77	-0.0549	1.57	-0.722	-0.516	-1.52	-1.96
944	SUMO3	P55854	0.0193904	0.000720503	0.00286796	0.039	0.00211	0.00847	FALSE	TRUE	TRUE	TRUE	1.3	2.06	1.75	1.28	2.03	-0.0268	1.72	-1.43	-0.557	-1.29	-1.72
945	SUOX	P51687	6.23e-05	1.22e-06	0.119617	0.0003	8.85e-06	0.195	FALSE	TRUE	FALSE	TRUE	-0.684	-0.934	-0.218	-0.687	-0.937	-0.00289	-0.22	0.6	0.694	0.162	0.39
946	SUPV3L1	Q8IYB8	0.000370806	3.06e-05	0.000357373	0.00136	0.000144	0.00143	FALSE	TRUE	FALSE	TRUE	-0.854	-1.08	-0.857	-0.301	-0.522	0.553	-0.304	0.175	0.312	-0.102	0.189
947	SURF4	O15260	6.51e-06	0.00207356	5.62e-05	4.39e-05	0.00528	0.000295	TRUE	FALSE	TRUE	TRUE	-1.57	-0.906	-1.31	-1.64	-0.98	-0.0736	-1.39	1.07	0.985	1.28	0.747
948	SYPL1	Q16563	1.01e-13	8.05e-13	1.45e-11	1.8e-11	7.15e-11	1.09e-09	TRUE	TRUE	TRUE	TRUE	-1.72	-1.53	-1.3	-0.847	-0.659	0.87	-0.425	0.423	0.112	0.351	0.175
949	SZRD1	Q7Z422	0.00190522	0.000205899	0.0603204	0.00541	0.000718	0.111	TRUE	TRUE	FALSE	TRUE	-1.11	-1.41	-0.614	0.0558	-0.246	1.16	0.55	0.732	0.156	-1.37	-1.05
950	TAF10	Q12962	1.04e-14	2.72e-15	3.37e-14	3.15e-12	1.05e-12	9.59e-12	TRUE	TRUE	TRUE	TRUE	3.02	3.25	2.82	1.74	1.97	-1.28	1.55	-1.24	-0.896	-0.933	-0.908
951	TAF15	Q92804	2.59e-06	3.66e-05	0.00581573	2.01e-05	0.000168	0.0151	TRUE	TRUE	FALSE	TRUE	-1.25	-1.01	-0.588	-1.39	-1.16	-0.141	-0.729	0.283	1.06	0.979	1.1
952	TALDO1	P37837	6.17e-10	1.03e-08	4.6e-08	1.75e-08	1.4e-07	7.46e-07	TRUE	FALSE	FALSE	TRUE	-0.876	-0.736	-0.668	-0.781	-0.641	0.0947	-0.574	0.564	0.52	0.489	0.328
953	TAPT1	Q6NXT6	0.00361391	0.000302408	4.75e-05	0.00923	0.000988	0.000255	FALSE	FALSE	TRUE	TRUE	-0.677	-0.9	-1.07	0.59	0.368	1.27	0.199	-0.717	-0.789	-0.483	-0.434
954	TASOR2	Q5VWN6	0.00594598	0.00548819	0.00796255	0.0141	0.0123	0.0197	TRUE	TRUE	TRUE	TRUE	2.74	2.77	2.62	0.23	0.262	-2.51	0.113	0.377	0.398	0.426	0.7
955	TATDN3	Q17R31	0.000165036	0.0127717	0.685949	0.00069	0.0256	0.762	TRUE	FALSE	FALSE	TRUE	1.24	0.729	-0.109	0.504	-0.00859	-0.737	-0.846	0.641	0.83	-0.25	-0.133
956	TBC1D13	Q9NVG8	0.00419177	7.82e-06	0.00260284	0.0105	4.38e-05	0.00778	FALSE	TRUE	TRUE	TRUE	-0.997	-1.86	-1.06	-0.946	-1.81	0.0517	-1.01	0.728	0.541	1.27	1.17
957	TBC1D15	Q8TC07	0.000194374	1.81e-05	2.03e-07	0.00079	9.18e-05	2.57e-06	FALSE	FALSE	TRUE	TRUE	-0.615	-0.759	-1.06	-0.624	-0.767	-0.00836	-1.07	0.55	0.181	0.905	0.83
958	TBC1D4	O60343	3.83e-05	0.211894	0.0135354	0.000198	0.283	0.031	TRUE	FALSE	FALSE	TRUE	1.4	0.339	0.715	0.944	-0.121	-0.46	0.256	-0.237	-0.646	-0.00346	0.268
959	TBP	P20226	5.59e-10	1.96e-06	3.8e-06	1.65e-08	1.34e-05	3.03e-05	TRUE	FALSE	FALSE	TRUE	1.29	0.754	0.718	1.14	0.608	-0.146	0.572	-0.55	-0.438	-0.628	-0.561
960	TBRG4	Q969Z0	0.00132367	0.109123	0.331023	0.00397	0.162	0.436	TRUE	FALSE	FALSE	TRUE	-1.24	-0.555	0.329	-1.49	-0.8	-0.244	0.085	0.491	0.204	0.967	0.786
961	TCOF1	Q13428	1.17e-05	0.000571865	0.000581301	7.17e-05	0.00173	0.00218	TRUE	FALSE	FALSE	TRUE	1.14	0.8	0.798	1.24	0.895	0.0955	0.894	-0.788	-0.775	-1.03	-0.527
962	TCP1	P17987	2.02e-12	1.38e-12	7.96e-12	1.84e-10	1.07e-10	6.5e-10	TRUE	TRUE	TRUE	TRUE	-1.14	-1.17	-1.06	-1.31	-1.33	-0.163	-1.22	1.08	1.17	0.833	0.933
963	TEX13C	A0A0J9YWL9	0.00154202	0.00532775	6.03e-05	0.0045	0.012	0.000315	FALSE	FALSE	TRUE	TRUE	-0.885	-0.753	-1.23	-0.806	-0.674	0.0792	-1.15	0.143	0.41	1.1	0.901
964	TEX264	Q9Y6I9	6.25e-06	0.000139084	1.2e-06	4.25e-05	0.000524	1.16e-05	FALSE	FALSE	TRUE	TRUE	0.838	0.645	0.949	0.0431	-0.151	-0.795	0.153	0.00131	0.148	0.326	0.274
965	TFAM	Q00059	9.5e-05	1.15e-05	1.78e-06	0.000427	6.18e-05	1.62e-05	TRUE	TRUE	TRUE	TRUE	1.2	1.44	1.66	0.371	0.608	-0.833	0.829	-0.904	0.233	-0.186	-0.119
966	TFIP11	Q9UBB9	0.000128814	1.76e-05	0.000838289	0.000557	8.95e-05	0.00299	TRUE	TRUE	FALSE	TRUE	1.03	1.23	0.853	0.329	0.525	-0.702	0.151	-0.31	-0.27	0.145	0.132
967	TGFB1	P01137	2.21e-09	2.32e-07	1.33e-08	4.94e-08	2.09e-06	2.54e-07	TRUE	FALSE	TRUE	TRUE	0.982	0.727	0.878	0.803	0.548	-0.179	0.698	-0.548	-0.614	-0.331	-0.377
968	TGOLN2	O43493	0.0409419	1.11e-05	0.157604	0.0739	6.01e-05	0.242	FALSE	TRUE	FALSE	TRUE	0.454	-1.22	-0.304	1.02	-0.657	0.567	0.263	-0.057	-0.332	-0.573	-0.231
969	THEM6	Q8WUY1	0.0036864	0.000896281	0.000349403	0.00937	0.00257	0.0014	FALSE	FALSE	TRUE	TRUE	-0.707	-0.84	-0.929	-0.702	-0.835	0.00518	-0.924	0.662	0.172	0.769	0.853
970	THOC1	Q96FV9	0.222948	0.0272116	2.14e-05	0.307	0.0495	0.000129	FALSE	FALSE	TRUE	TRUE	0.223	0.423	0.992	0.126	0.327	-0.0966	0.896	-0.449	-0.427	-0.0513	-0.325
971	THOC6	Q86W42	1.21e-05	0.00252677	0.00102151	7.37e-05	0.00628	0.00356	TRUE	FALSE	FALSE	TRUE	0.989	0.586	0.653	0.697	0.294	-0.292	0.361	-0.617	-0.474	0.0165	0.0147
972	THOC7	Q6I9Y2	6.4e-06	7.86e-07	8.22e-06	4.33e-05	6.08e-06	5.79e-05	TRUE	TRUE	TRUE	TRUE	1.11	1.3	1.09	0.673	0.86	-0.436	0.651	-0.653	-0.49	-0.194	-0.411
973	THYN1	Q9P016	1.25e-06	0.000133526	1.2e-07	1.08e-05	0.000507	1.64e-06	TRUE	FALSE	TRUE	TRUE	1.32	0.903	1.55	1.99	1.57	0.666	2.22	-1.45	-1.69	-1.81	-1.5
974	TIAL1	Q01085	4.5e-06	5.24e-09	2.18e-07	3.21e-05	7.93e-08	2.72e-06	FALSE	TRUE	TRUE	TRUE	0.693	1.1	0.861	0.249	0.654	-0.444	0.418	-0.421	0.00528	-0.269	-0.193
975	TIGAR	Q9NQ88	4.08e-05	4.44e-06	0.000208202	0.000209	2.67e-05	0.000907	TRUE	TRUE	TRUE	TRUE	1.53	1.83	1.32	1.57	1.87	0.0437	1.36	-1.13	-1.89	-0.812	-1.01
976	TIMM13	Q9Y5L4	3.24e-06	5.68e-07	1.66e-05	2.41e-05	4.57e-06	0.000104	TRUE	TRUE	TRUE	TRUE	1.97	2.23	1.73	1.57	1.84	-0.396	1.33	-1.34	-1.14	-0.895	-0.973
977	TIMM44	O43615	0.000188449	0.000233841	0.337971	0.00077	0.000797	0.443	TRUE	TRUE	FALSE	TRUE	-1.12	-1.1	-0.238	-0.779	-0.756	0.342	0.104	0.0657	-0.144	0.51	0.657
978	TIMM8A	O60220	4.86e-10	3.56e-10	1.5e-08	1.48e-08	9.61e-09	2.77e-07	TRUE	TRUE	TRUE	TRUE	1.51	1.54	1.22	1.32	1.35	-0.19	1.03	-1.15	-0.789	-0.877	-0.69
979	TIMM8B	Q9Y5J9	7.04e-07	6.11e-07	9.33e-07	6.64e-06	4.86e-06	9.49e-06	TRUE	TRUE	TRUE	TRUE	1.29	1.3	1.26	1.37	1.39	0.0863	1.35	-1.01	-0.691	-1.27	-1.23
980	TIMM9	Q9Y5J7	3.02e-06	2.39e-08	3.1e-07	2.28e-05	2.99e-07	3.67e-06	TRUE	TRUE	TRUE	TRUE	1.34	1.88	1.58	0.652	1.19	-0.691	0.891	-0.701	-0.482	-0.394	-0.46
981	TIMP1	P01033	1.31e-05	5.04e-07	4.48e-06	7.85e-05	4.12e-06	3.46e-05	TRUE	TRUE	TRUE	TRUE	1.19	1.52	1.29	1.45	1.78	0.261	1.56	-1.36	-1.68	-0.97	-1.05
982	TIPRL	O75663	0.000555312	7.76e-05	0.000170416	0.0019	0.000313	0.000771	TRUE	TRUE	TRUE	TRUE	-1.15	-1.39	-1.29	-1.12	-1.37	0.0262	-1.27	0.808	0.586	1.34	0.999
983	TJAP1	Q5JTD0	0.014274	0.00028977	0.000297464	0.0301	0.000953	0.00122	FALSE	FALSE	TRUE	TRUE	-0.568	-0.934	-0.931	0.666	0.3	1.23	0.303	-0.445	-0.722	-0.68	-0.657
984	TKFC	Q3LXA3	0.0149057	7.65e-05	0.259703	0.0313	0.000311	0.36	FALSE	TRUE	FALSE	TRUE	-0.881	-1.65	-0.382	-0.884	-1.66	-0.00277	-0.385	0.725	0.424	0.895	0.885
985	TM9SF2	Q99805	3.77e-13	2.49e-13	9.29e-14	5.18e-11	3.54e-11	2.08e-11	TRUE	TRUE	TRUE	TRUE	-1.85	-1.89	-2	-1.18	-1.22	0.672	-1.33	0.599	0.543	1.06	0.858
986	TMA7	Q9Y2S6	0.00116204	0.0530425	0.0453203	0.00356	0.0871	0.0869	TRUE	FALSE	FALSE	TRUE	1.43	0.773	0.803	1.5	0.836	0.0625	0.866	-1.12	-1.23	-0.48	-0.425
987	TMBIM6	P55061	7.47e-05	2.56e-06	3e-06	0.000351	1.66e-05	2.48e-05	FALSE	FALSE	TRUE	TRUE	0.652	0.857	0.847	0.559	0.764	-0.0936	0.754	-0.192	0.063	-1.04	-0.812
988	TMCO1	Q9UM00	0.00204368	1.55e-06	6.33e-07	0.00573	1.09e-05	6.86e-06	FALSE	TRUE	TRUE	TRUE	-0.648	-1.25	-1.33	-0.619	-1.22	0.0282	-1.3	0.458	0.318	1.07	1.26
989	TMED1	Q13445	1.02e-06	2.3e-09	1.93e-06	9.12e-06	4.15e-08	1.73e-05	TRUE	TRUE	TRUE	TRUE	-1.18	-1.76	-1.12	-1.2	-1.78	-0.0204	-1.14	0.791	0.967	1.21	1.18
990	TMED7	Q9Y3B3	1.7e-05	0.0198139	0.00116271	9.71e-05	0.0376	0.00396	TRUE	FALSE	FALSE	TRUE	-1.04	-0.463	-0.695	-0.98	-0.403	0.0595	-0.635	0.453	0.406	0.636	0.465
991	TMEM123	Q8N131	0.000756881	0.00446764	4.11e-05	0.00248	0.0103	0.000225	TRUE	FALSE	TRUE	TRUE	-1.12	-0.902	-1.48	-0.601	-0.381	0.521	-0.964	0.724	0.716	-0.211	0.196
992	TMEM165	Q9HC07	1.41e-08	1.39e-08	4.27e-07	2.39e-07	1.83e-07	4.8e-06	TRUE	TRUE	TRUE	TRUE	-1.56	-1.57	-1.25	-1.24	-1.24	0.326	-0.921	0.681	0.538	1.1	0.757
993	TMEM214	Q6NUQ4	2.84e-06	1.52e-06	1.08e-05	2.16e-05	1.07e-05	7.25e-05	TRUE	TRUE	TRUE	TRUE	1.19	1.24	1.07	1.05	1.1	-0.14	0.931	-0.764	-0.671	-0.908	-0.599
994	TMEM237	Q96Q45	5.86e-10	1.79e-09	1.9e-10	1.69e-08	3.38e-08	8.02e-09	TRUE	TRUE	TRUE	TRUE	2.33	2.18	2.49	1.27	1.12	-1.06	1.43	-1.03	-0.594	-0.556	-0.584
995	TMEM256	Q8N2U0	6.3e-06	1.54e-05	0.0139645	4.27e-05	7.99e-05	0.0319	TRUE	TRUE	FALSE	TRUE	1.42	1.32	0.622	0.938	0.84	-0.484	0.138	-0.147	-0.0732	-0.675	-0.537
996	TMEM33	P57088	4.03e-11	7.61e-09	1.08e-09	2.12e-09	1.09e-07	3.28e-08	TRUE	TRUE	TRUE	TRUE	-1.64	-1.19	-1.35	-1.55	-1.11	0.083	-1.26	0.742	0.509	1.29	1.3
997	TMEM41B	Q5BJD5	0.00129731	3.76e-05	3.29e-05	0.0039	0.000172	0.000186	FALSE	FALSE	TRUE	TRUE	0.607	0.86	0.87	0.603	0.856	-0.00403	0.866	-0.374	-0.437	-0.868	-0.643
998	TMEM43	Q9BTV4	2.44e-06	1.63e-07	0.000372428	1.91e-05	1.56e-06	0.00148	FALSE	TRUE	FALSE	TRUE	0.736	0.892	0.479	0.818	0.973	0.0813	0.56	-0.989	-0.459	-0.319	-0.665
999	TMEM50B	P56557	0.00334491	0.00687352	1.64e-06	0.00865	0.015	1.52e-05	FALSE	FALSE	TRUE	TRUE	0.641	0.579	1.31	-0.245	-0.307	-0.886	0.421	0.486	0.698	-0.218	0.0506
1000	TMEM9	Q9P0T7	0.143178	9.14e-05	0.0012145	0.211	0.000363	0.00411	FALSE	TRUE	FALSE	TRUE	-0.319	-1.03	-0.795	0.386	-0.329	0.705	-0.0897	-0.0482	-0.142	-0.0118	-0.471
1001	TMX1	Q9H3N1	6.14e-08	2.48e-08	2.72e-05	8.14e-07	3.06e-07	0.000159	TRUE	TRUE	FALSE	TRUE	-0.821	-0.871	-0.525	-1.29	-1.34	-0.466	-0.992	1.27	1.15	0.791	0.874
1002	TNIK	Q9UKE5	7.76e-06	2.93e-05	3.09e-07	5.07e-05	0.000138	3.67e-06	FALSE	FALSE	TRUE	TRUE	0.843	0.757	1.07	-0.12	-0.206	-0.963	0.104	0.301	0.423	0.169	0.293
1003	TNIP1	Q15025	8.09e-09	2.93e-09	6.14e-12	1.47e-07	4.99e-08	5.57e-10	TRUE	TRUE	TRUE	TRUE	-1.75	-1.87	-2.69	-0.0432	-0.158	1.71	-0.983	-0.0135	-0.0966	-0.278	-0.136
1004	TNIP2	Q8NFZ5	3.95e-06	0.0928789	0.000143289	2.86e-05	0.141	0.000663	TRUE	FALSE	TRUE	TRUE	2.61	0.721	1.93	2.01	0.121	-0.599	1.33	-0.632	-0.699	-0.869	-0.67
1005	TNPO3	Q9Y5L0	0.495514	0.000436328	0.0069227	0.586	0.00137	0.0175	FALSE	TRUE	FALSE	TRUE	-0.242	-1.48	-1.05	-0.323	-1.56	-0.0811	-1.13	0.605	0.473	1.17	0.853
1006	TOM1L2	Q6ZVM7	0.000177052	0.00211732	0.000258013	0.000729	0.00538	0.00108	TRUE	FALSE	TRUE	TRUE	1.11	0.849	1.07	0.332	0.0707	-0.779	0.292	-0.116	0.0129	0.226	-0.0392
1007	TOMM22	Q9NS69	9.92e-08	8.68e-09	1.41e-06	1.22e-06	1.2e-07	1.33e-05	TRUE	TRUE	FALSE	TRUE	0.867	1.02	0.721	0.413	0.562	-0.454	0.267	-0.655	-0.409	0.231	0.0456
1008	TOMM34	Q15785	8.58e-05	0.00544441	0.143055	0.000396	0.0122	0.225	TRUE	FALSE	FALSE	TRUE	-1.19	-0.748	-0.364	-0.814	-0.376	0.371	0.00743	0.122	0.0685	0.329	0.293
1009	TOMM40	O96008	2.58e-09	4.13e-11	5.58e-08	5.56e-08	1.64e-09	8.72e-07	TRUE	TRUE	FALSE	TRUE	0.883	1.13	0.726	1.55	1.8	0.665	1.39	-1.64	-1.05	-1.55	-1.16
1010	TOMM40L	Q969M1	4.68e-08	9.78e-05	9.38e-05	6.47e-07	0.000383	0.000457	TRUE	FALSE	FALSE	TRUE	1.12	0.63	0.633	1.65	1.16	0.533	1.17	-1.05	-1.32	-1.12	-1.03
1011	TP53	P04637	2.19e-06	1.26e-08	5.39e-08	1.75e-05	1.68e-07	8.48e-07	TRUE	TRUE	TRUE	TRUE	-1.01	-1.43	-1.3	-0.94	-1.36	0.0662	-1.24	0.0303	0.31	1.68	1.45
1012	TP53BP1	Q12888	0.0033277	0.00179371	0.0157195	0.00862	0.00468	0.0353	FALSE	TRUE	FALSE	TRUE	1.07	1.16	0.847	2.39	2.47	1.31	2.16	-2.46	-2.51	-1.27	-2.09
1013	TPR	P12270	2.25e-10	1.63e-11	1.78e-10	7.75e-09	7.71e-10	7.7e-09	TRUE	TRUE	TRUE	TRUE	1.2	1.4	1.21	1.88	2.08	0.682	1.9	-1.63	-1.95	-1.42	-1.53
1014	TRABD	Q9H4I3	0.000171527	0.00022695	2.37e-07	0.000711	0.000776	2.92e-06	FALSE	FALSE	TRUE	TRUE	-0.645	-0.628	-1.08	-0.225	-0.208	0.42	-0.665	0.225	-0.0609	0.263	0.252
1015	TRAP1	Q12931	1.9e-12	1.47e-12	6.72e-11	1.76e-10	1.1e-10	3.54e-09	TRUE	TRUE	TRUE	TRUE	-1.22	-1.24	-0.992	-1.15	-1.17	0.0706	-0.922	0.675	0.414	1.14	0.937
1016	TRIM11	Q96F44	2.14e-05	5.9e-06	0.000234269	0.000119	3.43e-05	0.000997	FALSE	TRUE	FALSE	TRUE	0.836	0.926	0.674	0.546	0.636	-0.29	0.385	-0.771	-0.18	-0.0889	-0.237
1017	TRIM24	O15164	0.00321084	0.0281209	0.140092	0.00835	0.0507	0.221	TRUE	FALSE	FALSE	TRUE	-1.6	-1.13	0.731	-1.34	-0.867	0.261	0.992	0.0304	0.149	0.387	0.388
1018	TRIP13	Q15645	4.27e-05	0.0110875	0.00533574	0.000217	0.0226	0.0141	TRUE	FALSE	FALSE	TRUE	1.4	0.744	0.832	0.527	-0.128	-0.872	-0.04	-0.168	-0.287	0.576	0.392
1019	TRMT1	Q9NXH9	7.79e-12	2.86e-13	3.65e-11	5.54e-10	3.75e-11	2.19e-09	TRUE	TRUE	TRUE	TRUE	-1.27	-1.53	-1.16	-1.2	-1.47	0.0652	-1.1	1.35	1.13	0.475	0.75
1020	TRMT1L	Q7Z2T5	0.000107964	5.49e-06	0.00117915	0.000478	3.22e-05	0.00401	FALSE	TRUE	FALSE	TRUE	0.732	0.939	0.573	0.0166	0.224	-0.716	-0.142	-0.286	0.105	0.379	0.419
1021	TRMT2B	Q96GJ1	5.33e-08	1.84e-05	5.23e-06	7.24e-07	9.29e-05	3.93e-05	TRUE	FALSE	TRUE	TRUE	1.25	0.818	0.904	0.86	0.428	-0.39	0.514	-0.251	-0.516	-0.296	-0.349
1022	TRNT1	Q96Q11	2.84e-05	0.000277422	1.85e-05	0.000154	0.000922	0.000114	TRUE	TRUE	TRUE	TRUE	2.16	1.76	2.24	1.16	0.751	-1.01	1.23	-0.461	-0.06	-0.934	-0.679
1023	TSPAN13	O95857	2.96e-05	0.00307136	0.00568754	0.00016	0.00742	0.0149	TRUE	FALSE	FALSE	TRUE	-1.09	-0.678	-0.623	-0.722	-0.309	0.369	-0.254	0.536	0.636	-0.297	0.0412
1024	TSR2	Q969E8	0.000206441	0.00234275	0.13555	0.000833	0.00588	0.216	TRUE	FALSE	FALSE	TRUE	1.26	0.964	0.428	1.15	0.851	-0.113	0.315	-0.574	0.017	-0.494	-1.15
1025	TST	Q16762	0.000218965	0.000349443	1.46e-05	0.000878	0.00112	9.29e-05	FALSE	FALSE	TRUE	TRUE	-0.722	-0.689	-0.917	-0.639	-0.606	0.0828	-0.834	0.335	0.0977	0.868	0.697
1026	TTN	Q8WZ42	4.21e-05	0.00458372	0.00966298	0.000215	0.0105	0.0233	TRUE	FALSE	FALSE	TRUE	0.95	0.577	0.516	1.1	0.729	0.153	0.669	-0.371	-0.626	-1.1	-0.559
1027	TUBA1C	Q9BQE3	1.13e-11	1.87e-09	1.74e-11	6.97e-10	3.51e-08	1.23e-09	TRUE	TRUE	TRUE	TRUE	-1.32	-0.972	-1.28	-1.3	-0.96	0.0126	-1.27	0.753	0.406	1.39	0.974
1028	TUBA4A	P68366	5.44e-09	2.32e-06	1.04e-08	1.06e-07	1.54e-05	2.06e-07	TRUE	TRUE	TRUE	TRUE	-1.7	-1.13	-1.63	-1.5	-0.926	0.202	-1.43	0.715	0.662	1.26	1.01
1029	TUBB	P07437	1.12e-11	3.46e-09	3.88e-11	6.97e-10	5.61e-08	2.29e-09	TRUE	TRUE	TRUE	TRUE	-1.53	-1.08	-1.42	-1.57	-1.13	-0.0416	-1.46	0.837	0.427	1.62	1.31
1030	TUBB2A	Q13885	9.03e-07	2.91e-05	4.66e-05	8.26e-06	0.000138	0.000251	TRUE	TRUE	TRUE	TRUE	-1.35	-1.03	-0.991	-1.47	-1.15	-0.119	-1.11	0.785	0.374	1.52	1.17
1031	TUBB4B	P68371	1.44e-10	5.79e-08	6.52e-09	5.69e-09	6.31e-07	1.41e-07	TRUE	TRUE	TRUE	TRUE	-1.55	-1.07	-1.23	-1.61	-1.13	-0.0621	-1.29	0.876	0.492	1.5	1.22
1032	TUBB6	Q9BUF5	3.26e-06	1.46e-06	1.19e-05	2.42e-05	1.03e-05	7.9e-05	TRUE	TRUE	TRUE	TRUE	-0.98	-1.04	-0.886	-1	-1.06	-0.0232	-0.91	0.558	0.284	1.27	0.89
1033	TUFM	P49411	3.19e-10	2.33e-11	3.02e-09	1.03e-08	1.04e-09	7.58e-08	TRUE	TRUE	TRUE	TRUE	-1.19	-1.39	-1.04	-1.01	-1.21	0.175	-0.863	0.588	0.258	1.06	1.01
1034	TXLNA	P40222	4.08e-09	3.04e-10	0.000121359	8.16e-08	8.53e-09	0.000569	FALSE	TRUE	FALSE	TRUE	0.769	0.901	0.363	1.13	1.27	0.365	0.728	-0.931	-0.954	-0.849	-0.758
1035	TXLNG	Q9NUQ3	3.08e-10	4.98e-10	0.000406187	1.02e-08	1.24e-08	0.00159	TRUE	TRUE	FALSE	TRUE	0.978	0.951	0.35	0.906	0.878	-0.0726	0.278	-0.746	-0.644	-0.358	-0.24
1036	TXNDC15	Q96J42	9.5e-05	6.1e-05	1.14e-05	0.000427	0.000258	7.57e-05	FALSE	FALSE	TRUE	TRUE	0.836	0.869	1	0.138	0.171	-0.698	0.303	0.149	0.271	-0.162	-0.172
1037	TXNDC9	O14530	0.0640966	0.000122935	0.00830536	0.108	0.00047	0.0204	FALSE	TRUE	FALSE	TRUE	-0.645	-1.58	-0.967	-0.749	-1.68	-0.104	-1.07	0.707	0.693	1.2	1.01
1038	TXNL4A	P83876	0.000660946	2.41e-05	6.28e-05	0.0022	0.000116	0.000325	FALSE	TRUE	TRUE	TRUE	0.778	1.06	0.978	0.0179	0.302	-0.76	0.218	0.281	0.498	-0.284	-0.273
1039	TYMS	P04818	2.85e-05	0.00237794	0.00573663	0.000155	0.00596	0.015	TRUE	FALSE	FALSE	TRUE	-1.09	-0.698	-0.62	-1.06	-0.672	0.0253	-0.594	0.376	0.164	0.973	0.794
1040	U2AF1	Q01081	0.000491447	7.81e-06	1.01e-06	0.00172	4.38e-05	1.01e-05	FALSE	TRUE	TRUE	TRUE	-0.972	-1.41	-1.64	-0.518	-0.954	0.454	-1.19	-0.262	-0.229	1.24	1.46
1041	UAP1	Q16222	7.5e-06	2.22e-05	6.66e-09	4.92e-05	0.000108	1.41e-07	FALSE	FALSE	TRUE	TRUE	-0.562	-0.515	-0.913	-0.658	-0.611	-0.096	-1.01	0.456	0.317	0.879	0.722
1042	UBA1	P22314	1.14e-12	2.15e-13	5.8e-12	1.18e-10	3.27e-11	5.38e-10	TRUE	TRUE	TRUE	TRUE	-1.2	-1.32	-1.09	-1.2	-1.31	0.00591	-1.09	0.786	0.514	1.25	1.04
1043	UBA6	A0AVT1	0.00168869	0.0278569	4.73e-06	0.00487	0.0503	3.63e-05	FALSE	FALSE	TRUE	TRUE	0.484	0.315	0.836	-0.0999	-0.269	-0.583	0.253	0.0823	-0.14	0.475	0.282
1044	UBE2A	P49459	0.000576188	1.77e-06	0.0133576	0.00196	1.22e-05	0.0307	FALSE	TRUE	FALSE	TRUE	0.842	1.39	0.556	0.49	1.04	-0.353	0.204	-0.242	-0.372	-0.298	-0.465
1045	UBE2D2	P61077	0.00108624	0.00034588	0.00244968	0.00335	0.00112	0.00741	TRUE	TRUE	TRUE	TRUE	1.33	1.5	1.2	0.729	0.903	-0.598	0.606	-0.438	-0.692	-0.0748	-0.435
1046	UBE2G1	P62253	9.37e-07	8.86e-07	1.27e-05	8.53e-06	6.72e-06	8.27e-05	TRUE	TRUE	TRUE	TRUE	1.37	1.37	1.12	0.485	0.491	-0.882	0.241	-0.0044	0.378	-0.0409	-0.668
1047	UBE2I	P63279	0.000538713	0.000238017	0.00144041	0.00185	0.000809	0.00476	FALSE	TRUE	FALSE	TRUE	0.943	1.02	0.845	0.133	0.215	-0.809	0.0354	0.0382	-0.166	0.46	0.0935
1048	UBE2L3	P68036	0.00103894	0.000689246	0.0248704	0.00323	0.00203	0.0524	TRUE	TRUE	FALSE	TRUE	1.29	1.35	0.814	0.508	0.568	-0.785	0.0286	0.612	0.253	-0.732	-0.453
1049	UBE2N	P61088	0.000215823	8.14e-05	0.00423983	0.000869	0.000328	0.0116	TRUE	TRUE	TRUE	TRUE	1.59	1.75	1.13	0.801	0.953	-0.792	0.342	-0.383	-0.434	-0.0936	-0.393
1050	UBE2O	Q9C0C9	2.91e-07	5.09e-10	7.86e-07	3.13e-06	1.26e-08	8.27e-06	FALSE	TRUE	FALSE	TRUE	-0.621	-0.932	-0.579	-0.45	-0.761	0.171	-0.408	0.383	0.241	0.359	0.466
1051	UBE2S	Q16763	0.000403765	0.0428092	6.56e-06	0.00146	0.0726	4.78e-05	FALSE	FALSE	TRUE	TRUE	-0.774	-0.392	-1.11	-0.276	0.106	0.498	-0.616	-0.175	-0.259	0.231	0.491
1052	UBE2V1	Q13404	1.57e-05	2.83e-05	0.000117326	9.1e-05	0.000134	0.000553	TRUE	TRUE	TRUE	TRUE	1.79	1.7	1.5	1.1	1.01	-0.693	0.81	-0.113	-0.572	-0.769	-0.77
1053	UBE2V2	Q15819	1.07e-05	1.02e-05	0.000166788	6.63e-05	5.52e-05	0.000757	TRUE	TRUE	TRUE	TRUE	1.49	1.5	1.17	0.673	0.679	-0.816	0.357	-0.0621	-0.513	-0.0321	-0.285
1054	UBL5	Q9BZL1	0.0209905	0.337225	0.290064	0.0418	0.417	0.393	TRUE	FALSE	FALSE	TRUE	1.47	0.574	0.634	1.17	0.275	-0.299	0.335	-0.436	-1.13	-0.052	0.139
1055	UBQLN1	Q9UMX0	0.0010679	0.000200472	0.033888	0.00331	0.000705	0.0674	TRUE	TRUE	FALSE	TRUE	1.56	1.85	0.922	1.07	1.37	-0.483	0.439	-0.425	-0.00412	-0.835	-1.14
1056	UBQLN2	Q9UHD9	2.98e-05	0.00017282	0.000696762	0.000161	0.000627	0.00254	TRUE	TRUE	FALSE	TRUE	1.25	1.06	0.924	1.16	0.974	-0.0913	0.833	-0.268	-0.188	-0.981	-1.43
1057	UBQLN4	Q9NRR5	0.000487803	1.96e-05	0.00366695	0.00171	9.79e-05	0.0104	TRUE	TRUE	FALSE	TRUE	1.37	1.84	1.08	1.06	1.53	-0.311	0.768	-0.473	-0.132	-0.731	-1.71
1058	UFM1	P61960	1.32e-05	1.37e-06	3.91e-06	7.92e-05	9.8e-06	3.08e-05	TRUE	TRUE	TRUE	TRUE	0.923	1.1	1.02	0.123	0.297	-0.8	0.215	-0.225	-0.258	0.349	0.298
1059	UMPS	P11172	1.16e-06	8.72e-06	1.72e-07	1.01e-05	4.8e-05	2.23e-06	TRUE	TRUE	TRUE	TRUE	-1.27	-1.09	-1.45	-1.19	-1.01	0.0869	-1.37	0.689	0.417	1.26	1.11
1060	UNC45A	Q9H3U1	0.000125422	0.00023425	0.0776295	0.000545	0.000798	0.136	TRUE	TRUE	FALSE	TRUE	-1.36	-1.29	-0.53	-1.47	-1.39	-0.104	-0.634	0.686	0.603	1.26	1.05
1061	UQCRB	P14927	0.160399	0.000737836	0.00690027	0.233	0.00215	0.0175	FALSE	TRUE	FALSE	TRUE	0.518	1.43	1.08	0.716	1.63	0.198	1.27	-0.872	-0.544	-0.924	-1.47
1062	UQCRH	P07919	0.00484284	4.77e-05	0.00544602	0.0119	0.00021	0.0144	TRUE	TRUE	TRUE	TRUE	1.47	2.42	1.45	1.21	2.16	-0.266	1.18	-1.31	-0.886	-0.723	-1.37
1063	USF1	P22415	0.00312066	5.06e-05	0.0483952	0.00817	0.00022	0.0919	FALSE	TRUE	FALSE	TRUE	0.806	1.24	0.502	0.68	1.12	-0.126	0.376	-0.586	-0.518	-0.506	-0.434
1064	USO1	O60763	9.65e-10	1.11e-09	1.82e-08	2.48e-08	2.29e-08	3.29e-07	TRUE	TRUE	TRUE	TRUE	-0.891	-0.883	-0.742	-0.828	-0.82	0.0629	-0.679	0.384	0.175	0.99	0.714
1065	USP28	Q96RU2	0.000321985	0.0109633	0.00586591	0.00121	0.0224	0.0152	TRUE	FALSE	FALSE	TRUE	-1.2	-0.771	-0.849	-1.16	-0.728	0.0435	-0.806	0.646	-0.0592	1.15	0.911
1066	USP9X	Q93008	2.11e-07	6.62e-08	2.65e-07	2.37e-06	7.08e-07	3.19e-06	TRUE	TRUE	TRUE	TRUE	-1.64	-1.77	-1.61	-1.52	-1.65	0.115	-1.5	0.951	0.723	1.6	1.29
1067	USP9Y	O00507	0.00768691	0.023431	0.00174415	0.0176	0.0434	0.00561	TRUE	FALSE	TRUE	TRUE	1.59	1.32	1.95	0.72	0.443	-0.875	1.07	-1.32	-0.738	0.591	0.106
1068	UTP14A	Q9BVJ6	1.77e-08	2.28e-07	4.09e-09	2.91e-07	2.06e-06	9.76e-08	TRUE	TRUE	TRUE	TRUE	1.21	1.02	1.33	0.561	0.373	-0.651	0.679	-0.527	-0.0625	-0.314	-0.0574
1069	VAPA	Q9P0L0	0.000350898	0.000208381	0.0115614	0.0013	0.000725	0.0274	TRUE	TRUE	FALSE	TRUE	1.22	1.29	0.787	0.933	0.998	-0.291	0.496	-0.531	-0.599	-0.428	-0.577
1070	VASP	P50552	7.33e-06	0.00282603	0.150756	4.84e-05	0.00692	0.234	TRUE	FALSE	FALSE	TRUE	1.48	0.83	0.362	1.81	1.16	0.333	0.695	-1.26	-1.13	-0.904	-0.713
1071	VAT1	Q99536	1.96e-06	2.13e-08	2.83e-07	1.59e-05	2.71e-07	3.39e-06	FALSE	TRUE	TRUE	TRUE	-0.664	-0.905	-0.762	-0.336	-0.577	0.328	-0.434	0.303	0.399	0.0993	0.218
1072	VDAC1	P21796	9.92e-11	1.96e-12	1.23e-09	4.19e-09	1.31e-10	3.6e-08	TRUE	TRUE	TRUE	TRUE	1.32	1.66	1.14	2.01	2.34	0.683	1.82	-1.94	-1.26	-2.05	-1.6
1073	VDAC2	P45880	4.51e-11	7.1e-13	3.43e-10	2.35e-09	6.73e-11	1.28e-08	TRUE	TRUE	TRUE	TRUE	1.5	1.9	1.33	1.87	2.27	0.368	1.7	-1.73	-1.17	-1.85	-1.45
1074	VDAC3	Q9Y277	2.9e-11	1.82e-12	1.07e-09	1.56e-09	1.27e-10	3.28e-08	TRUE	TRUE	TRUE	TRUE	1.32	1.54	1.06	2.19	2.41	0.871	1.93	-2.08	-1.42	-2.25	-1.65
1075	VKORC1	Q9BQB6	1.56e-07	4.83e-06	1.31e-07	1.79e-06	2.88e-05	1.77e-06	TRUE	FALSE	TRUE	TRUE	-0.99	-0.774	-1	-0.623	-0.407	0.367	-0.635	0.287	0.144	0.469	0.398
1076	VPS51	Q9UID3	0.0215375	0.000173603	0.0010419	0.0427	0.000628	0.00362	FALSE	TRUE	FALSE	TRUE	-0.633	-1.18	-0.978	-0.217	-0.761	0.416	-0.562	0.174	-0.573	0.727	0.795
1077	VTI1B	Q9UEU0	0.00408775	1.95e-06	7.59e-05	0.0102	1.34e-05	0.000384	FALSE	TRUE	FALSE	TRUE	-0.447	-0.926	-0.689	0.305	-0.174	0.752	0.0628	-0.0924	-0.152	-0.425	-0.276
1078	VTN	P04004	4.36e-05	2.45e-06	0.00217	0.000221	1.6e-05	0.00671	TRUE	TRUE	FALSE	TRUE	1.34	1.68	0.897	1.51	1.85	0.174	1.07	-1.21	-0.971	-1.11	-1.32
1079	WASHC2C	Q9Y4E1	2.99e-05	4.36e-07	0.030345	0.000161	3.65e-06	0.0616	FALSE	TRUE	FALSE	TRUE	-0.676	-0.933	-0.29	-0.412	-0.669	0.264	-0.0257	0.613	0.348	-0.166	0.0473
1080	WDCP	Q9H6R7	0.00112951	0.00171176	0.00403475	0.00346	0.00448	0.0112	TRUE	TRUE	TRUE	TRUE	-1.96	-1.87	-1.67	-1.13	-1.04	0.832	-0.843	0.717	0.549	-0.17	1.08
1081	WDR12	Q9GZL7	8.24e-09	8.8e-11	5.33e-09	1.49e-07	3.15e-09	1.2e-07	TRUE	TRUE	TRUE	TRUE	0.967	1.27	0.993	0.999	1.31	0.0327	1.03	-0.703	-0.57	-1.02	-1.07
1082	WDR17	Q8IZU2	4.96e-06	5.49e-05	0.00448269	3.49e-05	0.000235	0.0122	TRUE	TRUE	FALSE	TRUE	1.82	1.5	0.932	1.15	0.826	-0.67	0.262	-0.347	-0.397	-0.0421	-0.783
1083	WDR26	Q9H7D7	5.88e-06	0.00708866	0.000541861	4.02e-05	0.0154	0.00205	TRUE	FALSE	FALSE	TRUE	-1.04	-0.502	-0.692	-0.574	-0.0416	0.461	-0.231	0.151	-0.152	0.269	0.118
1084	WDR4	P57081	5.41e-08	3.75e-08	1.44e-08	7.33e-07	4.34e-07	2.68e-07	TRUE	TRUE	TRUE	TRUE	-1.38	-1.41	-1.5	-1.12	-1.16	0.253	-1.25	1.02	1	0.483	0.765
1085	WDR48	Q8TAF3	0.00095023	0.000820347	0.00968631	0.003	0.00237	0.0234	TRUE	FALSE	FALSE	TRUE	1.05	1.06	0.77	1.5	1.52	0.454	1.22	-0.916	-1.08	-1.28	-1.42
1086	WDR5	P61964	4.68e-07	1.65e-06	0.000586472	4.72e-06	1.14e-05	0.0022	TRUE	TRUE	FALSE	TRUE	1.01	0.923	0.556	1.69	1.6	0.68	1.24	-1.47	-1.23	-1.41	-1.09
1087	WDR62	O43379	8.02e-05	0.000674093	0.000215808	0.000372	0.00199	0.000937	TRUE	FALSE	TRUE	TRUE	1.19	0.962	1.08	0.203	-0.0211	-0.983	0.0981	0.209	-0.214	0.349	0.359
1088	WDR70	Q9NW82	0.0514612	5.15e-05	0.0141324	0.0897	0.000224	0.0322	FALSE	TRUE	FALSE	TRUE	-0.483	-1.21	-0.629	-0.0429	-0.771	0.44	-0.188	-0.194	0.0955	0.331	0.328
1089	WFS1	O76024	1.92e-06	8.18e-07	1.3e-06	1.57e-05	6.29e-06	1.25e-05	TRUE	TRUE	TRUE	TRUE	-1.67	-1.77	-1.72	-1.63	-1.73	0.0411	-1.67	1	1.21	1.51	1.27
1090	XAB2	Q9HCS7	0.00151996	0.00653761	0.938092	0.00445	0.0144	0.956	TRUE	FALSE	FALSE	TRUE	1.06	0.878	-0.0226	0.511	0.325	-0.554	-0.576	-0.104	0.119	0.277	0.0013
1091	XPNPEP1	Q9NQW7	1.43e-06	1.82e-07	1.27e-05	1.2e-05	1.7e-06	8.25e-05	FALSE	TRUE	FALSE	TRUE	-0.774	-0.895	-0.656	-1.07	-1.19	-0.291	-0.947	0.788	0.659	1.03	1.01
1092	XPNPEP3	Q9NQH7	3.71e-05	0.000264753	0.0290436	0.000193	0.000884	0.0595	TRUE	FALSE	FALSE	TRUE	1.14	0.953	0.503	1.26	1.07	0.116	0.619	-0.651	-0.743	-0.95	-0.715
1093	XPO1	O14980	1.18e-11	1.38e-11	1.49e-11	7.18e-10	6.6e-10	1.1e-09	TRUE	TRUE	TRUE	TRUE	-1.31	-1.29	-1.29	-1.21	-1.19	0.0998	-1.19	0.742	0.494	1.27	0.983
1094	XPO5	Q9HAV4	1.66e-05	2.76e-08	1.28e-08	9.54e-05	3.36e-07	2.47e-07	FALSE	FALSE	TRUE	TRUE	-0.529	-0.836	-0.879	-0.525	-0.832	0.00445	-0.874	0.39	0.223	0.927	0.686
1095	XPO7	Q9UIA9	5.24e-06	2.24e-07	3.8e-08	3.65e-05	2.03e-06	6.31e-07	FALSE	TRUE	TRUE	TRUE	-0.812	-1.02	-1.15	-0.758	-0.965	0.0544	-1.09	0.577	0.433	0.937	0.815
1096	XPOT	O43592	4.62e-06	2.99e-06	0.000144954	3.27e-05	1.91e-05	0.00067	TRUE	TRUE	FALSE	TRUE	-1.19	-1.23	-0.891	-1.18	-1.22	0.00579	-0.885	0.6	0.519	1.17	0.995
1097	XRCC1	P18887	0.0916894	0.0652565	0.000478326	0.146	0.104	0.00184	FALSE	FALSE	TRUE	TRUE	0.578	0.637	1.37	0.284	0.342	-0.294	1.08	-0.97	-0.145	-0.17	-0.124
1098	YTHDF2	Q9Y5A9	1.14e-06	2.98e-06	1e-07	9.97e-06	1.9e-05	1.44e-06	TRUE	FALSE	TRUE	TRUE	-0.862	-0.803	-1.02	-0.869	-0.811	-0.00743	-1.03	0.467	0.629	0.669	0.95
1099	YY1	P25490	2.79e-06	1.01e-09	8.98e-07	2.13e-05	2.1e-08	9.2e-06	TRUE	TRUE	TRUE	TRUE	0.988	1.67	1.07	1.39	2.08	0.405	1.48	-0.977	-1.04	-1.74	-1.6
1100	ZBED5	Q49AG3	7.35e-08	0.000175754	0.0002683	9.41e-07	0.000634	0.00112	TRUE	FALSE	FALSE	TRUE	1.3	0.711	0.682	1.66	1.07	0.363	1.04	-0.807	-0.731	-1.41	-1.19
1101	ZBTB18	Q99592	2.02e-07	8.67e-06	1.33e-05	2.29e-06	4.79e-05	8.58e-05	TRUE	TRUE	TRUE	TRUE	1.88	1.43	1.38	1.14	0.688	-0.738	0.641	-0.704	-0.68	-0.092	-0.254
1102	ZBTB2	Q8N680	2.57e-07	7.64e-09	0.0183662	2.82e-06	1.09e-07	0.0403	TRUE	TRUE	FALSE	TRUE	1.01	1.28	0.335	0.66	0.923	-0.354	-0.0186	-0.312	-0.253	-0.344	-0.302
1103	ZBTB33	Q86T24	5.14e-09	5.65e-10	2.58e-09	1.01e-07	1.38e-08	6.64e-08	TRUE	TRUE	TRUE	TRUE	1.48	1.7	1.55	1.35	1.57	-0.13	1.42	-1.14	-0.906	-1.18	-0.989
1104	ZC3H14	Q6PJT7	0.00109001	2.43e-05	0.000517429	0.00336	0.000117	0.00197	FALSE	TRUE	FALSE	TRUE	0.811	1.17	0.88	0.468	0.827	-0.343	0.537	-0.301	-0.264	-0.482	-0.441
1105	ZC3H18	Q86VM9	0.00444567	5.31e-05	0.00622462	0.011	0.000228	0.016	FALSE	TRUE	FALSE	TRUE	0.897	1.44	0.855	0.342	0.888	-0.554	0.301	-0.0599	-0.128	-0.881	0.0922
1106	ZC3HAV1	Q7Z2W4	3.73e-08	2.75e-09	8.15e-07	5.36e-07	4.74e-08	8.52e-06	TRUE	TRUE	TRUE	TRUE	-1.4	-1.65	-1.13	-1.18	-1.43	0.221	-0.912	0.463	0.587	1.06	1.19
1107	ZEB1	P37275	1.73e-05	0.000140003	0.000197559	9.87e-05	0.000527	0.00087	TRUE	TRUE	TRUE	TRUE	1.59	1.32	1.28	1.75	1.48	0.161	1.44	-1.19	-1.08	-1.3	-1.27
1108	ZFAND3	Q9H8U3	9.25e-07	0.000358794	0.00440358	8.44e-06	0.00115	0.012	TRUE	TRUE	FALSE	TRUE	-2.33	-1.42	-1.05	-0.955	-0.0429	1.37	0.318	0.621	-1.3	0.18	-0.198
1109	ZFPL1	O95159	6.79e-06	0.000586959	6.55e-06	4.55e-05	0.00177	4.78e-05	TRUE	FALSE	TRUE	TRUE	-1.38	-0.922	-1.38	-0.521	-0.0673	0.855	-0.525	0.0729	-0.0897	0.179	0.0959
1110	ZMPSTE24	O75844	2.32e-05	1.07e-10	1.92e-08	0.000128	3.7e-09	3.44e-07	FALSE	TRUE	TRUE	TRUE	-0.484	-1.11	-0.805	0.438	-0.185	0.923	0.117	-0.396	-0.337	-0.374	-0.186
1111	ZNF131	P52739	0.0553642	0.500498	7.04e-05	0.0953	0.58	0.000359	FALSE	FALSE	TRUE	TRUE	-0.367	-0.123	-0.91	-0.389	-0.145	-0.022	-0.932	0.238	0.246	0.521	0.483
1112	ZNF318	Q5VUA4	0.0463953	0.0934425	9.33e-07	0.0822	0.142	9.49e-06	FALSE	FALSE	TRUE	TRUE	-0.685	-0.567	-2.29	-0.462	-0.345	0.223	-2.07	0.378	0.38	0.977	0.918
1113	ZNF384	Q8TF68	1.76e-10	6.23e-10	6.54e-11	6.71e-09	1.48e-08	3.49e-09	TRUE	TRUE	TRUE	TRUE	1.5	1.39	1.59	0.779	0.67	-0.722	0.87	-0.44	-0.238	-0.499	-0.42
1114	ZNF428	Q96B54	0.00236695	1.93e-05	0.0388791	0.00648	9.67e-05	0.0761	TRUE	TRUE	FALSE	TRUE	1.38	2.22	0.87	1.11	1.95	-0.27	0.601	-0.62	-0.206	-1.11	-1.45
1115	ZNF579	Q8NAF0	0.000101174	0.0422514	2.62e-05	0.000451	0.0718	0.000154	FALSE	FALSE	TRUE	TRUE	0.831	0.369	0.935	0.393	-0.0691	-0.438	0.497	-0.125	-0.0745	-0.141	-0.0416
1116	ZNF639	Q9UID6	0.000206837	1.08e-06	2.87e-05	0.000834	7.95e-06	0.000166	TRUE	TRUE	TRUE	TRUE	1.03	1.59	1.23	0.304	0.861	-0.729	0.505	-0.292	-0.0829	-0.31	-0.255
1117	ZNF787	Q6DD87	7.99e-06	0.000479379	0.0461569	5.2e-05	0.00148	0.0883	TRUE	TRUE	FALSE	TRUE	1.79	1.24	0.629	0.753	0.204	-1.04	-0.409	-0.0897	0.675	0.0268	-0.121
1118	ZNF830	Q96NB3	0.335633	2.46e-05	0.0236484	0.43	0.000118	0.0502	FALSE	TRUE	FALSE	TRUE	-0.251	-1.41	-0.625	0.236	-0.922	0.487	-0.138	0.251	0.249	-0.146	-0.0181
1119	ZNHIT3	Q15649	0.000726949	7.26e-05	0.00139765	0.00239	0.000298	0.00464	TRUE	TRUE	TRUE	TRUE	1.18	1.48	1.1	0.893	1.19	-0.291	0.808	-0.375	-0.11	-1.15	-0.971
1120	A2M	P01023	0.000288739	0.00312982	0.0335092	0.0011	0.00753	0.0668	FALSE	FALSE	FALSE	FALSE	0.681	0.519	0.352	0.916	0.755	0.236	0.587	-0.354	-0.323	-1.03	-0.792
1121	AACS	Q86V21	0.159521	0.277009	0.0874316	0.232	0.353	0.15	FALSE	FALSE	FALSE	FALSE	-0.152	-0.116	-0.187	-0.203	-0.168	-0.0514	-0.239	0.109	-0.0926	0.385	0.26
1122	AAGAB	Q6PD74	0.128575	0.214944	0.747084	0.193	0.287	0.812	FALSE	FALSE	FALSE	FALSE	-0.232	-0.187	-0.0477	-0.513	-0.468	-0.281	-0.329	0.344	0.179	0.582	0.486
1123	AAK1	Q2M2I8	0.426713	0.0123574	0.347316	0.522	0.0249	0.452	FALSE	FALSE	FALSE	FALSE	0.115	-0.393	0.137	0.71	0.201	0.595	0.732	-0.492	-0.485	-0.617	-0.643
1124	AAMDC	Q9H7C9	0.104358	0.116198	0.0141417	0.162	0.171	0.0322	FALSE	FALSE	FALSE	FALSE	0.492	0.475	0.78	0.284	0.267	-0.208	0.572	-0.061	0.163	-0.648	-0.37
1125	AAMP	Q13685	6.45e-06	5.22e-06	1.49e-05	4.35e-05	3.08e-05	9.48e-05	FALSE	FALSE	FALSE	FALSE	-0.453	-0.46	-0.424	0.107	0.0992	0.559	0.136	-0.219	-0.344	-0.0847	-0.254
1126	AAR2	Q9Y312	0.0276361	0.00947267	0.00657601	0.0532	0.0197	0.0167	FALSE	FALSE	FALSE	FALSE	-0.283	-0.343	-0.363	-0.0174	-0.077	0.266	-0.0967	-0.215	-0.28	0.161	0.259
1127	AARS2	Q5JTZ9	0.00276763	0.0030038	0.00530745	0.00739	0.0073	0.0141	FALSE	FALSE	FALSE	FALSE	-0.479	-0.474	-0.439	-0.826	-0.821	-0.346	-0.785	0.376	0.027	1.33	1.04
1128	AARSD1	Q9BTE6	0.0972918	0.00739465	0.421452	0.152	0.016	0.526	FALSE	FALSE	FALSE	FALSE	-0.39	-0.671	-0.184	-0.717	-0.998	-0.326	-0.51	0.469	0.281	0.895	0.907
1129	ABAT	P80404	0.850475	0.0591335	0.0304599	0.889	0.0954	0.0618	FALSE	FALSE	FALSE	FALSE	0.0543	-0.57	0.664	-0.0956	-0.72	-0.15	0.514	0.361	0.528	-0.275	-0.164
1130	ABCA7	Q8IZY2	0.0498735	0.0169104	0.381176	0.0874	0.0327	0.486	FALSE	FALSE	FALSE	FALSE	-0.504	0.63	-0.216	-0.208	0.926	0.296	0.0804	-0.0304	0.0351	-0.59	-0.51
1131	ABCB10	Q9NRK6	0.134628	0.56784	0.602008	0.2	0.642	0.692	FALSE	FALSE	FALSE	FALSE	0.573	0.213	-0.194	-0.562	-0.921	-1.13	-1.33	0.402	0.0791	1.83	1.64
1132	ABCB6	Q9NP58	0.218533	0.347441	0.128106	0.302	0.428	0.206	FALSE	FALSE	FALSE	FALSE	1.13	0.852	1.41	1.4	1.13	0.274	1.68	-1.07	-0.37	-1.43	-1.62
1133	ABCC1	P33527	0.308859	0.585349	0.0301642	0.401	0.659	0.0614	FALSE	FALSE	FALSE	FALSE	-0.104	-0.0552	-0.233	-0.365	-0.316	-0.261	-0.494	0.283	0.175	0.508	0.47
1134	ABCD3	P28288	0.961377	0.0101525	0.00050766	0.972	0.0209	0.00194	FALSE	FALSE	FALSE	FALSE	0.0071	-0.413	-0.606	-0.555	-0.975	-0.562	-1.17	0.475	0.411	1.04	1.34
1135	ABCF3	Q9NUQ8	0.937286	0.70432	0.28173	0.955	0.76	0.385	FALSE	FALSE	FALSE	FALSE	0.0166	-0.0804	-0.231	0.137	0.0397	0.12	-0.111	-0.391	-0.624	0.47	0.359
1136	ABHD10	Q9NUJ1	5.16e-05	0.000461112	0.00490509	0.000254	0.00143	0.0132	FALSE	FALSE	FALSE	FALSE	0.905	0.735	0.553	0.32	0.15	-0.585	-0.0319	0.262	0.394	-0.43	-0.0777
1137	ABHD11	Q8NFV4	0.0168767	0.0211468	0.431883	0.0349	0.0397	0.536	FALSE	FALSE	FALSE	FALSE	0.997	0.956	0.305	0.706	0.665	-0.291	0.0144	-0.493	-1.25	0.633	0.0114
1138	ABHD14B	Q96IU4	0.00686682	0.460715	0.937069	0.016	0.541	0.956	FALSE	FALSE	FALSE	FALSE	-0.452	-0.112	0.0119	-0.747	-0.407	-0.295	-0.283	0.572	0.515	0.283	0.362
1139	ABI1	Q8IZP0	0.00315889	0.0138456	0.00569003	0.00825	0.0275	0.0149	FALSE	FALSE	FALSE	FALSE	0.636	0.51	0.587	0.376	0.25	-0.26	0.326	-0.372	0.195	-0.303	-0.211
1140	ABRACL	Q9P1F3	0.333331	0.558985	0.200064	0.427	0.634	0.293	FALSE	FALSE	FALSE	FALSE	-0.745	0.446	-0.997	-0.34	0.852	0.405	-0.591	-0.00152	0.494	-0.342	-0.477
1141	ABRAXAS2	Q15018	0.469627	0.00217936	0.122172	0.563	0.00551	0.199	FALSE	FALSE	FALSE	FALSE	-0.1	-0.482	-0.22	-0.216	-0.598	-0.115	-0.335	0.687	0.489	-0.083	0.171
1142	ACAA2	P42765	0.0283367	0.000198719	1.9e-05	0.0544	0.0007	0.000116	FALSE	FALSE	FALSE	FALSE	0.231	0.448	0.552	0.274	0.491	0.0429	0.595	-0.0301	0.141	-0.935	-0.579
1143	ACACA	Q13085	0.000397483	0.000198247	0.000977513	0.00144	0.000699	0.00342	FALSE	FALSE	FALSE	FALSE	-0.816	-0.875	-0.741	-0.769	-0.828	0.047	-0.694	0.349	0.000235	1.08	0.818
1144	ACAD8	Q9UKU7	0.302786	0.656319	0.0180512	0.395	0.718	0.0398	FALSE	FALSE	FALSE	FALSE	-0.206	-0.0879	-0.504	-0.115	0.00341	0.0913	-0.412	-0.0432	0.339	-0.147	0.283
1145	ACAD9	Q9H845	0.122723	0.00456652	0.0131632	0.185	0.0105	0.0303	FALSE	FALSE	FALSE	FALSE	0.232	0.462	0.393	-0.231	-0.00119	-0.464	-0.0703	-0.119	-0.106	0.567	0.424
1146	ACADS	P16219	0.508526	0.981187	0.439486	0.597	0.986	0.542	FALSE	FALSE	FALSE	FALSE	0.102	-0.00361	0.119	0.1	-0.005	-0.00139	0.118	-0.14	0.0871	-0.415	0.256
1147	ACADSB	P45954	3.23e-05	2.68e-07	0.0326221	0.000172	2.36e-06	0.0653	FALSE	FALSE	FALSE	FALSE	-0.505	-0.725	-0.215	-0.871	-1.09	-0.366	-0.581	0.617	0.422	0.966	0.903
1148	ACADVL	P49748	4.39e-06	0.000499442	0.00411198	3.14e-05	0.00153	0.0113	FALSE	FALSE	FALSE	FALSE	0.482	0.317	0.247	0.635	0.471	0.154	0.401	-0.455	-0.339	-0.521	-0.346
1149	ACAP2	Q15057	0.598475	0.163446	0.695546	0.68	0.228	0.771	FALSE	FALSE	FALSE	FALSE	-0.186	-0.503	-0.138	-0.368	-0.685	-0.182	-0.32	0.395	0.211	0.509	0.439
1150	ACAT2	Q9BWD1	9.59e-07	1.84e-07	9.57e-08	8.7e-06	1.72e-06	1.39e-06	FALSE	FALSE	FALSE	FALSE	-0.566	-0.635	-0.663	-0.539	-0.608	0.0266	-0.637	0.734	0.856	-0.113	0.28
1151	ACBD3	Q9H3P7	0.00048598	7.59e-06	0.000301608	0.00171	4.29e-05	0.00123	FALSE	FALSE	FALSE	FALSE	-0.402	-0.583	-0.422	-0.442	-0.623	-0.0398	-0.462	0.26	0.295	0.671	0.34
1152	ACO1	P21399	0.884867	2.64e-05	0.256394	0.915	0.000127	0.356	FALSE	FALSE	FALSE	FALSE	0.0163	-0.614	0.13	-0.298	-0.929	-0.314	-0.184	0.494	0.502	0.282	0.447
1153	ACO2	Q99798	0.0688231	0.979006	0.0440342	0.114	0.984	0.0847	FALSE	FALSE	FALSE	FALSE	0.153	0.00212	0.171	0.379	0.228	0.226	0.397	-0.3	-0.679	-0.101	-0.149
1154	ACOT1	Q86TX2	0.00425998	0.000264863	0.0499311	0.0106	0.000884	0.0945	FALSE	FALSE	FALSE	FALSE	-0.358	-0.493	-0.231	-0.859	-0.994	-0.501	-0.732	0.894	0.722	0.726	0.744
1155	ACOX1	Q15067	0.000291475	0.0325611	0.0768141	0.00111	0.0576	0.135	FALSE	FALSE	FALSE	FALSE	0.478	0.249	0.202	0.523	0.294	0.0458	0.247	-0.134	0.0482	-0.558	-0.466
1156	ACOX3	O15254	0.440671	0.430433	0.139734	0.534	0.51	0.221	FALSE	FALSE	FALSE	FALSE	0.166	0.17	0.325	-0.221	-0.217	-0.387	-0.062	-0.132	0.242	0.0597	0.717
1157	ACP1	P24666	8.69e-05	0.0019441	0.000358759	0.000399	0.00501	0.00144	FALSE	FALSE	FALSE	FALSE	-0.744	-0.538	-0.649	-0.907	-0.701	-0.163	-0.812	0.451	0.31	1.08	0.737
1158	ACP2	P11117	0.860333	0.248163	0.911243	0.897	0.322	0.937	FALSE	FALSE	FALSE	FALSE	-0.0157	-0.105	-0.00996	0.0159	-0.0734	0.0316	0.0217	0.116	0.304	-0.384	-0.0319
1159	ACP6	Q9NPH0	0.240984	0.0812147	3.61e-05	0.327	0.125	0.000201	FALSE	FALSE	FALSE	FALSE	-0.149	-0.227	-0.661	-0.219	-0.297	-0.07	-0.731	0.409	0.438	0.216	0.254
1160	ACSS1	Q9NUB1	0.00335629	7.82e-06	0.0115779	0.00868	4.38e-05	0.0274	FALSE	FALSE	FALSE	FALSE	-0.377	-0.685	-0.315	-0.235	-0.542	0.142	-0.172	0.347	0.0702	0.158	0.231
1161	ACTA2	P62736	0.185811	0.00827434	0.353466	0.264	0.0176	0.458	FALSE	FALSE	FALSE	FALSE	0.261	0.56	0.181	-0.0642	0.235	-0.325	-0.144	-0.279	-0.342	0.572	0.347
1162	ACTG1	P63261	0.240939	0.00322014	0.0878469	0.327	0.00772	0.151	FALSE	FALSE	FALSE	FALSE	0.111	0.311	-0.166	-0.156	0.0429	-0.268	-0.433	-0.115	-0.322	0.756	0.495
1163	ACTN1	P12814	0.00281363	0.00252675	0.0285024	0.00749	0.00628	0.0585	FALSE	FALSE	FALSE	FALSE	-0.323	-0.327	-0.223	-0.106	-0.111	0.216	-0.00662	0.291	0.366	-0.44	-0.209
1164	ACTN2	P35609	0.598757	0.121431	0.274337	0.68	0.177	0.377	FALSE	FALSE	FALSE	FALSE	0.212	-0.643	-0.446	0.835	-0.0197	0.623	0.177	-0.739	0.209	-1.5	0.417
1165	ACTN4	O43707	7.3e-05	0.000586134	0.00102158	0.000344	0.00177	0.00356	FALSE	FALSE	FALSE	FALSE	-0.58	-0.474	-0.446	-0.383	-0.276	0.197	-0.248	0.534	0.615	-0.336	-0.103
1166	ACTR10	Q9NZ32	0.00280889	0.0338626	0.0737614	0.00749	0.0597	0.131	FALSE	FALSE	FALSE	FALSE	0.498	0.332	0.275	0.368	0.202	-0.13	0.144	0.0642	0.061	-0.429	-0.279
1167	ACTR1A	P61163	0.114525	0.0433384	0.0115724	0.175	0.0733	0.0274	FALSE	FALSE	FALSE	FALSE	-0.135	-0.177	-0.228	-0.161	-0.203	-0.0265	-0.255	0.21	0.221	0.0757	0.139
1168	ACTR1B	P42025	0.620676	0.847205	0.0670955	0.699	0.88	0.121	FALSE	FALSE	FALSE	FALSE	-0.0665	-0.0258	-0.257	-0.252	-0.212	-0.186	-0.443	0.164	0.365	0.0753	0.487
1169	ACY1	Q03154	0.599735	0.778792	0.120383	0.681	0.824	0.196	FALSE	FALSE	FALSE	FALSE	-0.066	-0.0352	0.201	-0.0689	-0.0382	-0.00295	0.198	0.284	0.478	-0.334	-0.517
1170	ACYP1	P07311	0.00022171	5.03e-06	8.81e-05	0.000885	2.97e-05	0.000433	FALSE	FALSE	FALSE	FALSE	0.627	0.868	0.684	1.02	1.26	0.388	1.07	-0.607	-1.38	-0.87	-0.877
1171	ADA	P00813	0.00361366	0.0544242	0.153775	0.00923	0.0889	0.238	FALSE	FALSE	FALSE	FALSE	-0.479	-0.296	-0.214	-0.652	-0.469	-0.173	-0.387	0.687	0.843	0.0157	0.135
1172	ADAL	Q6DHV7	0.00805479	0.0651675	0.00904001	0.0183	0.104	0.022	FALSE	FALSE	FALSE	FALSE	0.857	0.567	0.842	-0.0546	-0.345	-0.912	-0.0698	0.411	1.29	-0.181	-0.138
1173	ADAM10	O14672	0.0261666	0.00393126	0.0312594	0.0507	0.00923	0.063	FALSE	FALSE	FALSE	FALSE	0.379	0.516	0.365	0.424	0.561	0.0452	0.411	-0.143	-0.349	-0.385	-0.563
1174	ADAM9	Q13443	0.0960173	0.725451	0.589944	0.151	0.779	0.682	FALSE	FALSE	FALSE	FALSE	-0.359	-0.0731	-0.112	0.918	1.2	1.28	1.17	-1.19	-1.21	-0.936	-1.23
1175	ADAR	P55265	0.30423	0.0319764	0.0915714	0.397	0.0567	0.156	FALSE	FALSE	FALSE	FALSE	0.2	0.438	0.337	0.353	0.591	0.153	0.489	-0.806	-0.785	-0.00818	0.0134
1176	ADAT2	Q7Z6V5	0.00716012	0.874871	0.101005	0.0166	0.901	0.169	FALSE	FALSE	FALSE	FALSE	-0.585	0.031	0.335	-1.02	-0.399	-0.43	-0.0954	0.691	0.463	0.455	0.331
1177	ADAT3	Q96EY9	0.557899	0.995106	0.935701	0.642	0.996	0.956	FALSE	FALSE	FALSE	FALSE	-0.0474	-0.000494	0.00649	-0.263	-0.216	-0.215	-0.209	0.333	0.342	-0.0207	0.248
1178	ADD1	P35611	0.000132706	0.00122283	1.56e-05	0.00057	0.00335	9.8e-05	FALSE	FALSE	FALSE	FALSE	-0.557	-0.443	-0.671	0.0176	0.132	0.575	-0.0962	-0.0335	-0.0336	-0.394	-0.167
1179	ADD3	Q9UEY8	0.00346171	0.000927877	0.000528444	0.00893	0.00264	0.00201	FALSE	FALSE	FALSE	FALSE	-0.547	-0.642	-0.682	0.0122	-0.0829	0.559	-0.123	-0.108	0.101	-0.155	-0.203
1180	ADGRE5	P48960	0.367922	0.977135	0.991507	0.462	0.983	0.994	FALSE	FALSE	FALSE	FALSE	0.331	0.0104	-0.00387	0.773	0.452	0.442	0.438	-0.385	-0.272	-0.0135	-1.44
1181	ADH5	P11766	0.271005	0.325352	0.34664	0.361	0.405	0.452	FALSE	FALSE	FALSE	FALSE	-0.144	-0.129	-0.123	-0.211	-0.196	-0.067	-0.19	0.332	0.36	-0.0721	0.0436
1182	ADI1	Q9BV57	0.00348985	0.662311	0.577088	0.00899	0.723	0.671	FALSE	FALSE	FALSE	FALSE	-0.521	-0.0693	-0.0886	-0.945	-0.493	-0.423	-0.512	0.558	0.811	0.594	0.409
1183	ADISSP	Q9GZN8	0.126497	0.000590587	0.793431	0.19	0.00177	0.848	FALSE	FALSE	FALSE	FALSE	0.151	0.391	0.0252	0.524	0.763	0.372	0.397	-0.266	-0.403	-0.708	-0.678
1184	ADK	P55263	0.42862	0.0997749	0.639171	0.524	0.15	0.724	FALSE	FALSE	FALSE	FALSE	-0.172	-0.367	-0.101	-0.564	-0.76	-0.392	-0.494	0.466	0.425	0.831	0.487
1185	ADO	Q96SZ5	0.0590864	0.332586	0.329784	0.101	0.413	0.435	FALSE	FALSE	FALSE	FALSE	0.308	-0.152	0.153	0.226	-0.234	-0.0817	0.0716	-0.0342	0.024	-0.0662	0.0944
1186	ADSL	P30566	0.0561721	7.65e-05	0.0924071	0.0965	0.000311	0.157	FALSE	FALSE	FALSE	FALSE	-0.16	-0.395	-0.139	0.337	0.102	0.497	0.358	-0.0946	-0.162	-0.585	-0.451
1187	ADSS2	P30520	0.103475	0.0362041	0.169504	0.16	0.0633	0.256	FALSE	FALSE	FALSE	FALSE	-0.153	-0.202	-0.128	0.00205	-0.0467	0.155	0.0274	0.235	0.199	-0.403	-0.169
1188	AFDN	P55196	0.0460388	0.199513	0.315274	0.0817	0.269	0.42	FALSE	FALSE	FALSE	FALSE	-0.246	-0.153	-0.119	0.225	0.318	0.471	0.352	-0.357	-0.32	-0.477	-0.211
1189	AFG3L2	Q9Y4W6	0.000494634	0.00129521	0.00218066	0.00173	0.00352	0.00673	FALSE	FALSE	FALSE	FALSE	0.443	0.399	0.374	-0.127	-0.171	-0.57	-0.195	-0.23	-0.0209	0.732	0.582
1190	AGA	P20933	0.654408	0.0934938	0.173872	0.73	0.142	0.262	FALSE	FALSE	FALSE	FALSE	0.108	-0.418	-0.335	0.343	-0.182	0.236	-0.0989	0.0514	0.298	-0.469	-0.178
1191	AGAP3	Q96P47	0.35408	0.226542	0.0110709	0.447	0.299	0.0263	FALSE	FALSE	FALSE	FALSE	-0.143	-0.189	-0.425	-0.0206	-0.0659	0.123	-0.303	-0.291	-0.245	0.257	0.545
1192	AGK	Q53H12	0.630153	0.770854	0.00123868	0.708	0.818	0.00418	FALSE	FALSE	FALSE	FALSE	0.0666	0.0402	0.517	-0.599	-0.626	-0.666	-0.149	0.25	0.0844	0.796	0.909
1193	AGL	P35573	2.52e-05	3.92e-05	0.00536922	0.000138	0.000177	0.0142	FALSE	FALSE	FALSE	FALSE	0.838	0.807	0.476	0.241	0.21	-0.597	-0.121	-0.0611	-0.437	0.43	0.335
1194	AGO2	Q9UKV8	0.00030721	1.45e-06	4.07e-05	0.00116	1.02e-05	0.000224	FALSE	FALSE	FALSE	FALSE	0.49	0.768	0.59	0.247	0.525	-0.242	0.348	-0.582	0.0182	-0.255	-0.0602
1195	AGPAT1	Q99943	0.0713028	0.00256113	0.206928	0.118	0.00636	0.301	FALSE	FALSE	FALSE	FALSE	0.291	0.53	0.199	0.19	0.428	-0.102	0.0974	0.00969	-0.354	-0.207	-0.0628
1196	AGTRAP	Q6RW13	0.000484458	0.0772998	0.0770983	0.00171	0.12	0.135	FALSE	FALSE	FALSE	FALSE	-0.979	-0.435	-0.435	-0.619	-0.0739	0.361	-0.0742	-0.0279	-0.159	0.22	0.372
1197	AHCYL1	O43865	0.0409427	0.23094	0.630079	0.0739	0.304	0.716	FALSE	FALSE	FALSE	FALSE	-0.301	-0.17	-0.0671	-0.867	-0.736	-0.566	-0.633	0.666	0.593	0.855	0.689
1198	AHNAK	Q09666	0.341103	0.287891	0.247766	0.435	0.365	0.347	FALSE	FALSE	FALSE	FALSE	-0.267	-0.299	-0.326	0.166	0.134	0.433	0.107	0.347	-0.166	-0.47	-0.55
1199	AHNAK2	Q8IVF2	0.190706	0.521562	0.523232	0.269	0.599	0.62	FALSE	FALSE	FALSE	FALSE	0.331	-0.159	-0.158	0.705	0.216	0.375	0.216	-0.389	-0.365	-0.395	-0.363
1200	AHSA1	O95433	3.4e-06	2.9e-08	1.05e-07	2.51e-05	3.5e-07	1.49e-06	FALSE	FALSE	FALSE	FALSE	-0.514	-0.715	-0.657	-0.638	-0.839	-0.124	-0.781	0.539	0.437	0.831	0.576
1201	AIDA	Q96BJ3	0.039425	0.205455	0.0416559	0.0718	0.276	0.0807	FALSE	FALSE	FALSE	FALSE	0.305	0.18	0.301	0.0701	-0.0541	-0.235	0.0663	0.151	-0.383	0.265	0.119
1202	AIF1L	Q9BQI0	0.267613	0.0555619	0.0161198	0.357	0.0906	0.036	FALSE	FALSE	FALSE	FALSE	0.155	0.278	0.36	0.905	1.03	0.75	1.11	-0.268	-0.907	-1.3	-1.32
1203	AIFM1	O95831	4.82e-08	2.61e-09	1.01e-07	6.65e-07	4.6e-08	1.45e-06	FALSE	FALSE	FALSE	FALSE	0.666	0.802	0.634	1.21	1.35	0.549	1.18	-1.15	-1.31	-0.906	-0.938
1204	AIMP1	Q12904	0.000776671	0.00043601	0.00022758	0.00253	0.00137	0.000975	FALSE	FALSE	FALSE	FALSE	-0.46	-0.489	-0.522	-0.377	-0.406	0.0832	-0.439	-0.245	-0.263	0.849	0.798
1205	AIMP2	Q13155	0.00787913	0.00331225	0.0044018	0.018	0.00791	0.012	FALSE	FALSE	FALSE	FALSE	-0.614	-0.694	-0.668	-1.1	-1.18	-0.487	-1.15	0.534	0.116	1.71	1.56
1206	AIP	O00170	0.994427	0.325058	0.172624	0.996	0.405	0.26	FALSE	FALSE	FALSE	FALSE	-0.00146	-0.209	0.293	-0.349	-0.556	-0.347	-0.0541	0.245	0.118	0.528	0.416
1207	AK1	P00568	0.795061	0.860707	0.829153	0.847	0.891	0.874	FALSE	FALSE	FALSE	FALSE	0.0683	0.0461	0.0568	-0.178	-0.2	-0.246	-0.189	0.312	-0.0719	0.38	0.193
1208	AK2	P54819	0.0955486	0.135549	0.236754	0.15	0.194	0.335	FALSE	FALSE	FALSE	FALSE	-0.293	0.26	0.204	-0.712	-0.159	-0.419	-0.215	0.736	0.777	0.114	-0.122
1209	AK3	Q9UIJ7	0.0910622	0.439135	0.190312	0.145	0.519	0.281	FALSE	FALSE	FALSE	FALSE	0.2	0.0887	0.152	0.00158	-0.11	-0.198	-0.0458	-0.189	0.0404	0.273	0.227
1210	AK6	Q9Y3D8	0.0417749	0.0211131	0.00263829	0.0751	0.0397	0.00785	FALSE	FALSE	FALSE	FALSE	-0.397	-0.457	-0.63	-0.7	-0.76	-0.302	-0.932	0.271	0.448	1.07	0.904
1211	AKAP1	Q92667	0.0345968	0.0668061	0.00221898	0.0644	0.106	0.00681	FALSE	FALSE	FALSE	FALSE	0.275	0.235	0.427	-0.00384	-0.0439	-0.279	0.148	-0.119	-0.225	0.396	0.126
1212	AKAP12	Q02952	7.28e-06	8.85e-08	1.15e-05	4.82e-05	9.18e-07	7.62e-05	FALSE	FALSE	FALSE	FALSE	-0.526	-0.721	-0.507	0.0256	-0.17	0.551	0.0441	0.285	0.138	-0.553	-0.321
1213	AKAP13	Q12802	0.0288988	0.11467	0.762175	0.0553	0.169	0.824	FALSE	FALSE	FALSE	FALSE	-0.215	-0.15	0.0278	-0.142	-0.0771	0.0729	0.101	0.000448	-0.0245	0.0109	0.0582
1214	AKAP8L	Q9ULX6	0.646733	0.449412	0.0796924	0.722	0.529	0.139	FALSE	FALSE	FALSE	FALSE	0.046	0.0762	-0.183	0.00571	0.036	-0.0403	-0.223	-0.265	-0.241	0.462	0.265
1215	AKR7A2	O43488	0.000188431	0.000349208	4.23e-05	0.00077	0.00112	0.000231	FALSE	FALSE	FALSE	FALSE	0.661	0.622	0.757	-0.164	-0.204	-0.825	-0.0684	0.0735	-0.247	0.877	0.557
1216	AKT1	P31749	5.55e-05	2.78e-06	0.0468907	0.000272	1.79e-05	0.0894	FALSE	FALSE	FALSE	FALSE	-0.558	-0.71	-0.229	-0.467	-0.619	0.0909	-0.138	0.0859	-0.0708	0.678	0.44
1217	AKT1S1	Q96B36	0.0608481	0.463004	0.361301	0.103	0.543	0.466	FALSE	FALSE	FALSE	FALSE	-0.513	-0.193	-0.241	-0.408	-0.0877	0.105	-0.136	0.0807	0.406	0.383	-0.343
1218	AKT2	P31751	0.062135	0.247229	0.649307	0.105	0.321	0.732	FALSE	FALSE	FALSE	FALSE	-0.593	-0.357	0.138	-0.585	-0.349	0.00817	0.146	-0.197	-0.639	1.08	0.536
1219	AKT3	Q9Y243	0.302519	0.343132	0.465016	0.395	0.423	0.567	FALSE	FALSE	FALSE	FALSE	0.146	-0.134	-0.103	0.327	0.0465	0.181	0.0778	0.139	0.000166	-0.565	-0.205
1220	ALAD	P13716	0.0426133	0.003213	0.661519	0.0763	0.00771	0.742	FALSE	FALSE	FALSE	FALSE	-0.269	-0.417	-0.055	-0.0335	-0.182	0.235	0.18	0.314	0.469	-0.583	-0.401
1221	ALCAM	Q13740	0.0004901	0.0087989	0.18693	0.00172	0.0185	0.277	FALSE	FALSE	FALSE	FALSE	-0.435	-0.302	-0.142	-0.204	-0.0716	0.231	0.089	0.278	0.316	-0.375	-0.263
1222	ALDH16A1	Q8IZ83	3.67e-08	5.14e-09	0.000185389	5.31e-07	7.82e-08	0.000824	FALSE	FALSE	FALSE	FALSE	-0.626	-0.71	-0.326	-0.175	-0.258	0.451	0.125	0.396	0.0169	-0.441	-0.116
1223	ALDH18A1	P54886	0.657141	0.274233	0.412128	0.732	0.35	0.517	FALSE	FALSE	FALSE	FALSE	-0.0456	0.114	-0.0849	-0.367	-0.208	-0.322	-0.407	-0.503	-0.303	1.24	0.864
1224	ALDH1A2	O94788	0.00779164	0.000320392	0.00463279	0.0178	0.00104	0.0125	FALSE	FALSE	FALSE	FALSE	-0.249	-0.368	-0.269	-0.218	-0.337	0.0313	-0.238	0.461	0.488	-0.219	0.0319
1225	ALDH3A2	P51648	0.000129766	0.0013183	0.0595012	0.000561	0.00357	0.109	FALSE	FALSE	FALSE	FALSE	-0.888	-0.698	-0.371	-0.878	-0.688	0.0094	-0.362	0.388	0.363	0.481	0.687
1226	ALDH5A1	P51649	1.63e-05	2.44e-06	0.00173959	9.38e-05	1.6e-05	0.0056	FALSE	FALSE	FALSE	FALSE	-0.602	-0.698	-0.382	-0.59	-0.685	0.0127	-0.37	0.297	0.163	0.518	0.654
1227	ALDOC	P09972	0.000194727	4.03e-05	0.000407346	0.000791	0.000181	0.0016	FALSE	FALSE	FALSE	FALSE	0.633	0.73	0.588	0.655	0.752	0.0218	0.61	-0.144	-0.0926	-1.05	-0.751
1228	ALG1	Q9BT22	0.0328374	0.0178273	0.0071346	0.0615	0.0343	0.0179	FALSE	FALSE	FALSE	FALSE	-0.806	-0.908	-1.06	-0.443	-0.545	0.363	-0.692	0.211	-0.596	0.869	0.833
1229	ALG5	Q9Y673	4.45e-05	3.82e-05	0.000298606	0.000225	0.000174	0.00122	FALSE	FALSE	FALSE	FALSE	-0.68	-0.689	-0.57	-0.121	-0.13	0.559	-0.0107	0.000741	-0.16	-0.135	-0.00358
1230	ALKBH1	Q13686	0.1179	0.0976854	0.0846843	0.179	0.147	0.146	FALSE	FALSE	FALSE	FALSE	0.352	0.374	0.391	-0.749	-0.727	-1.1	-0.71	0.7	1.08	0.649	0.857
1231	ALKBH5	Q6P6C2	3.14e-05	0.00141146	0.000149568	0.000168	0.00378	0.000686	FALSE	FALSE	FALSE	FALSE	0.792	0.545	0.689	0.199	-0.0484	-0.593	0.0961	0.0261	0.318	-0.22	0.222
1232	ALPL	P05186	0.000176022	0.000200937	1.93e-05	0.000727	0.000706	0.000118	FALSE	FALSE	FALSE	FALSE	0.593	0.585	0.72	0.322	0.315	-0.27	0.45	-0.243	-0.101	-0.189	-0.283
1233	ALYREF	Q86V81	0.0515827	0.464667	0.0184185	0.0898	0.545	0.0404	FALSE	FALSE	FALSE	FALSE	0.18	0.0646	0.223	-0.936	-1.05	-1.12	-0.893	0.979	1.19	0.79	1.03
1234	AMBRA1	Q9C0C7	0.0601611	0.17712	0.616678	0.102	0.243	0.705	FALSE	FALSE	FALSE	FALSE	0.863	0.605	0.22	-0.609	-0.867	-1.47	-1.25	0.622	0.939	1.34	1.3
1235	AMFR	Q9UKV5	0.00014962	4.5e-06	0.000106383	0.000632	2.69e-05	0.000511	FALSE	FALSE	FALSE	FALSE	-0.66	-0.886	-0.681	-0.678	-0.905	-0.0188	-0.7	0.424	0.0793	0.922	0.877
1236	AMPD2	Q01433	3.66e-08	1.64e-07	8.39e-06	5.3e-07	1.56e-06	5.89e-05	FALSE	FALSE	FALSE	FALSE	-0.616	-0.558	-0.419	0.0686	0.127	0.685	0.266	0.0633	-0.246	-0.594	-0.369
1237	ANAPC7	Q9UJX3	0.00446173	0.000254602	0.0014874	0.0111	0.000855	0.00491	FALSE	FALSE	FALSE	FALSE	-0.398	-0.554	-0.458	0.0867	-0.0694	0.485	0.0266	-0.633	-0.677	0.461	0.321
1238	ANKHD1	Q8IWZ3	0.00453837	0.0115967	0.04919	0.0112	0.0236	0.0933	FALSE	FALSE	FALSE	FALSE	0.539	0.468	0.352	0.297	0.226	-0.241	0.11	-0.37	-0.336	0.243	0.0705
1239	ANKRD13A	Q8IZ07	0.0291983	0.14033	0.35341	0.0558	0.2	0.458	FALSE	FALSE	FALSE	FALSE	0.96	0.626	0.387	0.578	0.244	-0.382	0.0048	-0.394	-0.782	0.355	0.376
1240	ANKRD17	O75179	0.0985082	0.000382827	0.00100437	0.154	0.00121	0.00351	FALSE	FALSE	FALSE	FALSE	-0.307	-0.761	-0.686	-0.152	-0.606	0.155	-0.531	0.126	-0.153	0.566	0.594
1241	ANKRD28	O15084	0.0108578	0.00141482	0.438404	0.0237	0.00378	0.542	FALSE	FALSE	FALSE	FALSE	0.337	0.446	0.0944	0.087	0.196	-0.25	-0.156	-0.268	-0.308	0.361	0.339
1242	ANKRD35	Q8N283	0.875129	0.0607151	0.125697	0.908	0.0976	0.204	FALSE	FALSE	FALSE	FALSE	-0.0765	0.958	0.77	-0.469	0.566	-0.393	0.377	0.00396	0.378	-0.15	-0.313
1243	ANKRD40	Q6AI12	0.00573338	0.00305491	0.00427409	0.0137	0.0074	0.0117	FALSE	FALSE	FALSE	FALSE	-0.435	-0.474	-0.453	-0.252	-0.292	0.183	-0.271	0.441	0.348	-0.0853	-0.0711
1244	ANO10	Q9NW15	0.000780359	0.0275234	0.000148598	0.00254	0.0498	0.000684	FALSE	FALSE	FALSE	FALSE	-0.576	-0.344	-0.682	-0.334	-0.102	0.242	-0.44	0.111	0.697	-0.25	0.0759
1245	ANP32A	P39687	0.982972	0.0080101	0.288312	0.988	0.0171	0.392	FALSE	FALSE	FALSE	FALSE	-0.00283	0.388	-0.143	0.0941	0.485	0.0969	-0.0461	0.138	0.164	-0.439	-0.493
1246	ANP32B	Q92688	0.575664	0.0979561	0.697079	0.658	0.147	0.772	FALSE	FALSE	FALSE	FALSE	-0.0657	0.201	-0.0456	0.0445	0.311	0.11	0.0647	0.0777	0.00665	-0.307	-0.307
1247	ANP32E	Q9BTT0	2.44e-05	0.00192621	4.3e-06	0.000135	0.00497	3.33e-05	FALSE	FALSE	FALSE	FALSE	-0.612	-0.397	-0.703	-0.328	-0.113	0.285	-0.418	0.105	0.0363	0.32	0.113
1248	ANXA11	P50995	0.293694	0.21981	0.165756	0.385	0.292	0.252	FALSE	FALSE	FALSE	FALSE	-0.201	-0.236	-0.268	-0.275	-0.31	-0.0744	-0.342	0.14	-0.223	0.636	0.448
1249	ANXA2	P07355	0.0884134	0.168661	5.34e-05	0.141	0.234	0.000282	FALSE	FALSE	FALSE	FALSE	-0.147	-0.117	-0.424	0.586	0.616	0.733	0.309	-1.14	-1.18	0.489	-0.416
1250	AP1B1	Q10567	0.358585	0.040575	0.127433	0.452	0.0696	0.206	FALSE	FALSE	FALSE	FALSE	-0.0807	-0.189	-0.137	-0.0651	-0.173	0.0156	-0.121	0.137	-0.0047	0.121	0.09
1251	AP1G1	O43747	0.586137	0.59461	0.397367	0.668	0.666	0.501	FALSE	FALSE	FALSE	FALSE	-0.054	-0.0528	-0.0844	0.243	0.245	0.297	0.213	-0.447	-0.811	0.2	0.0596
1252	AP1M1	Q9BXS5	0.000367927	0.315326	0.261453	0.00135	0.395	0.362	FALSE	FALSE	FALSE	FALSE	-0.648	-0.154	0.173	-0.606	-0.112	0.0425	0.216	0.133	0.0475	0.114	0.165
1253	AP1S1	P61966	0.0503415	0.00869888	0.233105	0.088	0.0183	0.331	FALSE	FALSE	FALSE	FALSE	-0.671	-0.94	-0.395	-0.481	-0.75	0.19	-0.206	0.0981	0.0223	0.652	0.474
1254	AP1S2	P56377	0.00154006	0.000716257	4.2e-05	0.0045	0.0021	0.000229	FALSE	FALSE	FALSE	FALSE	-0.576	-0.629	-0.826	0.067	0.0145	0.644	-0.183	-0.371	-0.59	0.182	0.237
1255	AP2A1	O95782	0.925519	0.592483	0.685479	0.948	0.665	0.762	FALSE	FALSE	FALSE	FALSE	-0.0141	0.0811	-0.0612	0.139	0.234	0.153	0.0915	-0.417	-0.309	0.0372	0.0721
1256	AP2A2	O94973	0.0481366	0.0926071	0.129041	0.0849	0.141	0.207	FALSE	FALSE	FALSE	FALSE	0.375	0.314	0.282	0.319	0.259	-0.0557	0.226	-0.581	-0.427	0.133	0.126
1257	AP2B1	P63010	0.0213079	0.0325654	8.56e-06	0.0423	0.0576	5.99e-05	FALSE	FALSE	FALSE	FALSE	-0.312	-0.287	-0.752	-0.392	-0.366	-0.0793	-0.831	0.107	0.115	0.844	0.603
1258	AP2S1	P53680	0.0338972	0.00613993	0.00192338	0.0633	0.0136	0.00607	FALSE	FALSE	FALSE	FALSE	-0.268	-0.362	-0.422	-0.256	-0.35	0.0118	-0.411	-0.198	-0.307	0.886	0.624
1259	AP3B1	O00203	0.00287543	0.00918033	0.0094434	0.00764	0.0192	0.0229	FALSE	FALSE	FALSE	FALSE	-0.664	-0.563	-0.56	-0.181	-0.0797	0.483	-0.0772	-0.115	-0.448	0.139	0.278
1260	AP3D1	O14617	0.159708	0.168948	0.0205065	0.232	0.234	0.0443	FALSE	FALSE	FALSE	FALSE	-0.293	-0.286	-0.506	-0.433	-0.426	-0.14	-0.646	0.013	0.0828	0.678	0.87
1261	AP3M1	Q9Y2T2	0.000629286	0.000701773	0.000683092	0.00211	0.00207	0.0025	FALSE	FALSE	FALSE	FALSE	-0.763	-0.754	-0.756	-0.364	-0.355	0.399	-0.357	-0.433	-0.569	0.771	0.909
1262	AP4S1	Q9Y587	0.0657342	0.0427512	0.0183682	0.11	0.0725	0.0403	FALSE	FALSE	FALSE	FALSE	-0.484	-0.539	-0.64	-0.282	-0.336	0.203	-0.437	-0.207	0.41	0.303	0.346
1263	APEH	P13798	0.000751164	0.000178278	0.0290506	0.00246	0.000641	0.0595	FALSE	FALSE	FALSE	FALSE	-0.39	-0.452	-0.229	-0.165	-0.227	0.225	-0.00453	0.423	0.418	-0.462	-0.207
1264	API5	Q9BZZ5	0.227873	0.00158775	0.485134	0.313	0.00419	0.585	FALSE	FALSE	FALSE	FALSE	0.113	0.334	0.0645	0.135	0.356	0.0221	0.0866	-0.401	-0.39	0.178	0.0135
1265	APIP	Q96GX9	0.00129476	0.000625592	0.0263599	0.0039	0.00187	0.0549	FALSE	FALSE	FALSE	FALSE	-0.397	-0.431	-0.253	0.0285	-0.00521	0.426	0.172	0.171	0.26	-0.534	-0.518
1266	APLP2	Q06481	0.0062743	0.0195416	0.942845	0.0148	0.0371	0.96	FALSE	FALSE	FALSE	FALSE	-0.613	-0.509	0.0145	-0.904	-0.799	-0.29	-0.276	0.571	0.976	0.482	0.24
1267	APMAP	Q9HDC9	8.1e-08	6.77e-09	0.000558057	1.02e-06	9.83e-08	0.0021	FALSE	FALSE	FALSE	FALSE	-0.659	-0.774	-0.324	-0.743	-0.857	-0.0832	-0.407	0.7	0.596	0.301	0.494
1268	APOA1	P02647	0.00193688	0.0465134	0.104637	0.00546	0.078	0.174	FALSE	FALSE	FALSE	FALSE	0.725	0.429	0.344	0.729	0.433	0.00311	0.347	-0.555	-0.659	-0.0953	-0.202
1269	APOB	P04114	0.0325846	0.919197	0.790786	0.0612	0.937	0.846	FALSE	FALSE	FALSE	FALSE	0.466	0.0208	0.0544	0.722	0.276	0.255	0.31	-0.624	-0.235	-0.631	-0.0724
1270	APOBEC3C	Q9NRW3	0.0201644	0.0889724	0.154536	0.0404	0.136	0.238	FALSE	FALSE	FALSE	FALSE	1.04	0.734	0.607	0.708	0.404	-0.33	0.277	-0.451	-1.06	0.266	0.188
1271	APOE	P02649	0.552454	0.111954	0.50916	0.638	0.165	0.607	FALSE	FALSE	FALSE	FALSE	0.0835	0.23	-0.0929	0.466	0.613	0.383	0.29	-0.117	-0.0419	-0.897	-0.697
1272	APOL2	Q9BQE5	0.00708435	0.0825619	0.0125528	0.0164	0.127	0.0292	FALSE	FALSE	FALSE	FALSE	0.356	0.216	0.325	0.239	0.0993	-0.117	0.208	-0.101	-0.0681	-0.31	0.0488
1273	APOO	Q9BUR5	0.340254	0.0196778	0.396366	0.434	0.0373	0.5	FALSE	FALSE	FALSE	FALSE	-0.255	-0.664	-0.226	-0.167	-0.576	0.0881	-0.138	0.308	0.277	0.316	-0.108
1274	APPL1	Q9UKG1	0.0980423	0.356106	0.00693318	0.153	0.437	0.0175	FALSE	FALSE	FALSE	FALSE	-0.208	-0.113	-0.363	0.0252	0.12	0.233	-0.129	-0.202	-0.39	0.213	0.13
1275	AQR	O60306	0.32222	0.00551284	0.0984884	0.415	0.0123	0.166	FALSE	FALSE	FALSE	FALSE	0.216	0.665	0.369	0.598	1.05	0.382	0.751	-0.568	-0.595	-0.708	-0.906
1276	ARAF	P10398	0.0699007	0.100665	0.717365	0.116	0.151	0.787	FALSE	FALSE	FALSE	FALSE	0.297	0.266	0.0567	0.167	0.137	-0.129	-0.0725	-0.268	-0.341	0.212	0.294
1277	ARAP1	Q96P48	0.554231	0.457791	0.772469	0.639	0.538	0.831	FALSE	FALSE	FALSE	FALSE	-0.107	-0.135	-0.0521	-0.104	-0.132	0.00278	-0.0493	-0.319	-0.494	0.636	0.459
1278	ARAP2	O60235	0.238382	0.349619	0.84061	0.324	0.43	0.884	FALSE	FALSE	FALSE	FALSE	0.328	0.258	0.0549	0.129	0.0593	-0.199	-0.144	0.381	-0.133	-0.055	-0.0383
1279	ARF6	P62330	0.00087233	0.000781476	0.0240634	0.00279	0.00227	0.0509	FALSE	FALSE	FALSE	FALSE	-0.784	-0.794	-0.487	-0.695	-0.704	0.0899	-0.397	0.412	0.584	0.389	0.322
1280	ARFGAP1	Q8N6T3	0.496234	0.603336	0.0324307	0.586	0.674	0.065	FALSE	FALSE	FALSE	FALSE	0.0933	-0.0711	0.311	0.205	0.0405	0.112	0.422	-0.214	-0.481	0.0783	-0.163
1281	ARFGAP2	Q8N6H7	0.00601495	0.00424043	0.0789162	0.0142	0.00982	0.138	FALSE	FALSE	FALSE	FALSE	-0.422	-0.444	-0.253	-0.164	-0.185	0.258	0.00482	0.0515	0.0253	-0.000691	0.0101
1282	ARFGAP3	Q9NP61	0.0379451	0.0204432	0.0383728	0.0694	0.0386	0.0754	FALSE	FALSE	FALSE	FALSE	-0.18	-0.204	-0.179	-0.0541	-0.0782	0.126	-0.0537	0.119	0.101	-0.124	-0.0352
1283	ARFGEF1	Q9Y6D6	0.00578258	0.0024288	0.00505508	0.0138	0.00607	0.0135	FALSE	FALSE	FALSE	FALSE	-0.706	-0.793	-0.719	0.296	0.209	1	0.283	-0.488	-0.952	-0.183	-0.167
1284	ARFIP1	P53367	9.48e-06	0.000641699	8e-06	5.98e-05	0.00191	5.68e-05	FALSE	FALSE	FALSE	FALSE	0.618	0.421	0.627	0.153	-0.0442	-0.466	0.161	-0.00693	-0.175	0.205	0.173
1285	ARFIP2	P53365	0.0531899	0.011713	0.121663	0.0922	0.0238	0.198	FALSE	FALSE	FALSE	FALSE	0.258	0.349	0.202	0.119	0.21	-0.139	0.0635	-0.104	-0.26	0.2	-0.0886
1286	ARG2	P78540	0.0828827	0.0802677	0.209774	0.134	0.124	0.304	FALSE	FALSE	FALSE	FALSE	0.224	0.226	0.159	-0.432	-0.43	-0.656	-0.497	0.624	0.901	0.153	0.337
1287	ARHGAP1	Q07960	0.0682243	7.71e-06	0.00881334	0.114	4.34e-05	0.0215	FALSE	FALSE	FALSE	FALSE	-0.213	-0.671	-0.322	-0.398	-0.856	-0.185	-0.507	0.731	0.812	0.0644	0.34
1288	ARHGDIA	P52565	0.47768	0.606781	0.0747248	0.571	0.677	0.132	FALSE	FALSE	FALSE	FALSE	0.0515	0.0372	0.134	0.00787	-0.00643	-0.0437	0.0905	0.0174	-0.101	0.0405	-0.00528
1289	ARHGEF1	Q92888	0.237205	0.0984224	0.245655	0.323	0.148	0.345	FALSE	FALSE	FALSE	FALSE	0.336	0.478	0.329	0.205	0.347	-0.131	0.198	-0.584	-0.714	0.876	-0.196
1290	ARID1A	O14497	0.0262033	0.0129174	0.00219149	0.0508	0.0258	0.00676	FALSE	FALSE	FALSE	FALSE	0.423	0.482	0.622	0.141	0.199	-0.282	0.339	-0.115	-0.0247	-0.146	-0.11
1291	ARID3A	Q99856	0.0477555	0.000394753	0.00917126	0.0843	0.00124	0.0223	FALSE	FALSE	FALSE	FALSE	0.365	0.741	0.5	0.0455	0.422	-0.319	0.181	-0.43	-0.252	0.00448	0.35
1292	ARIH1	Q9Y4X5	0.0428583	0.0140886	0.0414539	0.0767	0.0279	0.0804	FALSE	FALSE	FALSE	FALSE	-0.222	-0.276	-0.223	0.229	0.175	0.451	0.227	0.0489	-0.238	-0.336	-0.557
1293	ARIH2	O95376	0.000238943	0.00304688	0.000407697	0.000942	0.00739	0.0016	FALSE	FALSE	FALSE	FALSE	0.459	0.345	0.435	0.167	0.0527	-0.292	0.143	-0.213	-0.295	0.436	0.00248
1294	ARK2N	Q96B23	0.00142198	0.00585846	0.00202921	0.0042	0.0131	0.00635	FALSE	FALSE	FALSE	FALSE	-0.695	-0.578	-0.665	0.77	0.886	1.46	0.799	-0.629	-0.811	-1.45	-1.03
1295	ARL1	P40616	0.000533871	0.000264808	0.000667544	0.00184	0.000884	0.00245	FALSE	FALSE	FALSE	FALSE	-0.323	-0.347	-0.316	-0.524	-0.548	-0.201	-0.516	0.378	0.256	0.701	0.455
1296	ARL2	P36404	0.0169075	0.00462461	0.00590799	0.0349	0.0106	0.0153	FALSE	FALSE	FALSE	FALSE	0.273	0.335	0.324	-0.165	-0.103	-0.438	-0.115	0.0546	0.116	0.451	0.199
1297	ARL2BP	Q9Y2Y0	0.178865	0.0441227	0.00580392	0.256	0.0744	0.0151	FALSE	FALSE	FALSE	FALSE	-0.147	-0.227	-0.327	-0.185	-0.265	-0.0377	-0.365	0.18	0.234	0.408	0.029
1298	ARL3	P36405	0.000494396	0.0933993	0.358085	0.00173	0.142	0.463	FALSE	FALSE	FALSE	FALSE	-0.425	-0.179	-0.0954	-0.975	-0.729	-0.55	-0.645	0.88	0.898	0.459	0.662
1299	ARL6IP1	Q15041	0.684251	0.509373	0.667604	0.756	0.588	0.748	FALSE	FALSE	FALSE	FALSE	0.256	-0.417	-0.27	0.633	-0.0402	0.377	0.106	-0.0543	-0.656	-0.47	0.105
1300	ARL6IP5	O75915	0.0225596	0.334258	0.0116304	0.0444	0.414	0.0274	FALSE	FALSE	FALSE	FALSE	-0.504	-0.201	-0.567	0.266	0.569	0.77	0.203	-0.314	-0.322	-0.59	-0.582
1301	ARL8A	Q96BM9	0.993836	0.00128463	0.529459	0.996	0.00349	0.626	FALSE	FALSE	FALSE	FALSE	-0.00195	-0.943	0.16	-0.592	-1.53	-0.59	-0.431	1.06	0.722	0.688	0.678
1302	ARL8B	Q9NVJ2	0.284676	0.120037	0.905285	0.375	0.175	0.933	FALSE	FALSE	FALSE	FALSE	-0.0876	-0.13	0.00959	-0.153	-0.195	-0.065	-0.0554	0.296	0.153	0.0368	-0.0187
1303	ARMC1	Q9NVT9	0.0264959	0.00735288	0.0731659	0.0512	0.0159	0.13	FALSE	FALSE	FALSE	FALSE	-0.223	-0.278	-0.176	-0.307	-0.362	-0.0844	-0.26	0.262	0.201	0.367	0.183
1304	ARMC10	Q8N2F6	0.040994	0.000621528	0.0203714	0.0739	0.00186	0.044	FALSE	FALSE	FALSE	FALSE	0.19	0.355	0.219	0.142	0.307	-0.048	0.171	-0.27	-0.191	-0.0928	-0.0183
1305	ARMC6	Q6NXE6	0.00524045	0.00109085	0.00170393	0.0127	0.00304	0.00552	FALSE	FALSE	FALSE	FALSE	-0.536	-0.655	-0.621	-0.839	-0.957	-0.303	-0.924	0.467	0.435	1.14	0.982
1306	ARMC8	Q8IUR7	0.116021	0.0395269	0.0159574	0.176	0.0682	0.0357	FALSE	FALSE	FALSE	FALSE	-0.239	-0.321	-0.385	-0.102	-0.184	0.138	-0.247	0.0353	0.0992	0.105	0.155
1307	ARRB1	P49407	1.2e-05	0.0495306	0.001143	7.31e-05	0.0822	0.0039	FALSE	FALSE	FALSE	FALSE	0.664	0.237	0.433	0.721	0.294	0.0567	0.489	-0.282	-0.276	-0.611	-0.391
1308	ARRB2	P32121	0.0388819	0.03616	0.128068	0.071	0.0632	0.206	FALSE	FALSE	FALSE	FALSE	0.312	-0.317	-0.224	0.215	-0.415	-0.0973	-0.321	-0.0496	-0.115	0.343	0.44
1309	ARSA	P15289	0.1303	0.169893	0.896766	0.195	0.235	0.928	FALSE	FALSE	FALSE	FALSE	-0.365	-0.33	0.0304	-0.148	-0.113	0.217	0.247	0.236	0.492	-0.454	-0.478
1310	ARSB	P15848	0.0833062	0.935835	0.138141	0.135	0.95	0.219	FALSE	FALSE	FALSE	FALSE	0.496	0.0221	0.42	0.384	-0.0904	-0.113	0.308	0.183	-0.279	-0.583	0.191
1311	ARSL	P51690	0.113633	0.0178097	0.280625	0.174	0.0342	0.384	FALSE	FALSE	FALSE	FALSE	0.414	0.648	0.277	0.437	0.671	0.0225	0.3	0.0205	-0.246	-0.613	-0.592
1312	ASAH1	Q13510	0.670762	0.206353	0.714337	0.744	0.277	0.785	FALSE	FALSE	FALSE	FALSE	-0.0487	-0.148	0.0419	0.0615	-0.0375	0.11	0.152	0.258	0.327	-0.493	-0.378
1313	ASB3	Q9Y575	0.00202394	0.00963419	0.0173952	0.00568	0.02	0.0385	FALSE	FALSE	FALSE	FALSE	0.73	0.588	0.532	0.513	0.371	-0.217	0.315	-0.355	-0.131	-0.096	-0.399
1314	ASB6	Q9NWX5	0.040246	0.000618964	0.0126721	0.0729	0.00185	0.0295	FALSE	FALSE	FALSE	FALSE	-0.346	-0.643	-0.432	-0.719	-1.02	-0.374	-0.806	0.456	0.325	1.22	0.919
1315	ASCC2	Q9H1I8	0.226733	0.419343	0.449382	0.312	0.499	0.552	FALSE	FALSE	FALSE	FALSE	0.306	0.202	-0.189	-0.411	-0.515	-0.717	-0.906	0.102	-0.111	1.25	1.31
1316	ASDURF	L0R819	0.0853344	0.00813117	0.068494	0.137	0.0173	0.123	FALSE	FALSE	FALSE	FALSE	-0.558	-0.91	-0.594	1.01	0.657	1.57	0.973	-0.342	-0.805	-1.64	-1.42
1317	ASF1A	Q9Y294	0.00548747	0.000512446	0.0011182	0.0132	0.00156	0.00385	FALSE	FALSE	FALSE	FALSE	0.353	0.471	0.433	0.145	0.263	-0.208	0.224	-0.0527	0.0731	-0.125	-0.319
1318	ASF1B	Q9NVP2	0.0810298	0.0400403	0.00540198	0.132	0.0689	0.0143	FALSE	FALSE	FALSE	FALSE	-0.223	-0.266	-0.38	-0.477	-0.521	-0.255	-0.634	0.337	0.392	0.756	0.401
1319	ASL	P04424	0.49958	0.000252244	0.00068202	0.589	0.00085	0.0025	FALSE	FALSE	FALSE	FALSE	-0.103	-0.676	-0.61	0.148	-0.424	0.252	-0.358	0.342	0.412	-0.226	-0.145
1320	ASPH	Q12797	0.00394078	0.000140474	0.0424287	0.00991	0.000528	0.082	FALSE	FALSE	FALSE	FALSE	-0.395	-0.573	-0.262	-0.453	-0.631	-0.0579	-0.32	0.421	0.347	0.271	0.423
1321	ASPSCR1	Q9BZE9	0.352068	0.503131	0.69696	0.446	0.582	0.772	FALSE	FALSE	FALSE	FALSE	0.209	-0.15	0.0868	0.143	-0.216	-0.0666	0.0202	-0.26	-0.731	0.498	0.613
1322	ASRGL1	Q7L266	0.0400682	0.0177809	0.160404	0.0727	0.0342	0.245	FALSE	FALSE	FALSE	FALSE	-0.298	-0.351	-0.197	0.608	0.555	0.906	0.708	-0.45	-0.559	-0.962	-0.807
1323	ATAD1	Q8NBU5	0.00254705	6.76e-05	0.00405072	0.00687	0.00028	0.0112	FALSE	FALSE	FALSE	FALSE	0.357	0.522	0.336	0.0912	0.256	-0.266	0.07	-0.258	-0.358	0.191	0.273
1324	ATAD3A	Q9NVI7	0.141739	0.878415	0.0623664	0.209	0.903	0.114	FALSE	FALSE	FALSE	FALSE	0.325	-0.0328	0.419	0.362	0.00447	0.0373	0.456	-0.534	-1.19	0.449	0.417
1325	ATAD3B	Q5T9A4	0.0132424	0.0631423	0.00761576	0.0282	0.101	0.019	FALSE	FALSE	FALSE	FALSE	0.407	0.294	0.445	0.301	0.188	-0.106	0.339	-0.326	-0.45	0.0302	0.0228
1326	ATF2	P15336	0.878023	0.0379777	0.124372	0.91	0.0659	0.202	FALSE	FALSE	FALSE	FALSE	-0.0396	0.568	-0.409	0.156	0.763	0.195	-0.214	-0.297	-0.25	-0.187	-0.165
1327	ATF7	P17544	0.0128265	0.00867594	0.0018528	0.0274	0.0183	0.0059	FALSE	FALSE	FALSE	FALSE	0.603	0.642	0.794	0.365	0.404	-0.238	0.556	-0.223	-0.229	-0.415	-0.22
1328	ATF7IP	Q6VMQ6	0.00209357	0.000206788	0.361849	0.00583	0.00072	0.467	FALSE	FALSE	FALSE	FALSE	0.354	0.456	0.0929	0.709	0.811	0.355	0.448	-0.361	-0.358	-0.884	-0.719
1329	ATG101	Q9BSB4	0.000238335	0.000125185	0.00761157	0.000941	0.000478	0.019	FALSE	FALSE	FALSE	FALSE	-0.65	-0.691	-0.429	-0.379	-0.421	0.27	-0.159	0.389	0.439	-0.0973	-0.0416
1330	ATG13	O75143	0.000920808	2.09e-05	0.0065854	0.00292	0.000103	0.0167	FALSE	FALSE	FALSE	FALSE	-0.398	-0.57	-0.309	-0.144	-0.316	0.254	-0.0554	0.326	0.272	-0.253	-0.0841
1331	ATG16L1	Q676U5	0.0312359	0.000925916	0.0154313	0.059	0.00264	0.0347	FALSE	FALSE	FALSE	FALSE	-0.393	-0.663	-0.45	-0.306	-0.576	0.087	-0.363	0.416	0.292	0.0953	0.356
1332	ATG4C	Q96DT6	0.594702	0.208795	0.581502	0.676	0.279	0.675	FALSE	FALSE	FALSE	FALSE	0.0798	-0.192	-0.0827	0.252	-0.02	0.172	0.0892	0.0676	-0.0765	-0.302	-0.182
1333	ATG5	Q9H1Y0	0.00237729	0.000159371	0.000106737	0.0065	0.000585	0.000513	FALSE	FALSE	FALSE	FALSE	-0.508	-0.68	-0.706	-0.549	-0.722	-0.0418	-0.748	0.589	0.225	0.551	0.696
1334	ATG7	O95352	0.870243	0.908045	0.539968	0.904	0.927	0.636	FALSE	FALSE	FALSE	FALSE	-0.0448	0.0317	-0.169	-0.0849	-0.0084	-0.0401	-0.209	-0.77	-0.0404	0.727	0.426
1335	ATL2	Q8NHH9	2.11e-05	5.58e-06	4.77e-06	0.000118	3.26e-05	3.64e-05	FALSE	FALSE	FALSE	FALSE	-0.478	-0.531	-0.537	-0.71	-0.764	-0.233	-0.77	0.484	0.336	0.86	0.797
1336	ATL3	Q6DD88	0.0161231	0.0155711	0.000120091	0.0335	0.0305	0.000565	FALSE	FALSE	FALSE	FALSE	-0.315	-0.317	-0.576	-0.562	-0.564	-0.247	-0.823	0.314	0.521	0.84	0.522
1337	ATOX1	O00244	0.0176775	0.0220833	0.0370918	0.0363	0.0411	0.0731	FALSE	FALSE	FALSE	FALSE	0.699	0.67	0.603	0.587	0.558	-0.112	0.491	-0.0411	0.21	-0.49	-1.2
1338	ATP11C	Q8NB49	0.653067	0.674422	0.828572	0.728	0.734	0.874	FALSE	FALSE	FALSE	FALSE	0.131	-0.122	0.0629	-0.00232	-0.255	-0.133	-0.0702	-0.304	0.0244	0.792	-0.0515
1339	ATP2B1	P20020	0.000111917	1.04e-06	0.0120645	0.000493	7.71e-06	0.0283	FALSE	FALSE	FALSE	FALSE	-0.525	-0.765	-0.3	-0.519	-0.759	0.00666	-0.294	0.333	0.18	0.55	0.501
1340	ATP2B3	Q16720	0.0267426	0.026299	0.00475463	0.0517	0.0479	0.0128	FALSE	FALSE	FALSE	FALSE	-0.303	-0.304	-0.403	-0.363	-0.364	-0.0601	-0.463	0.229	0.0391	0.487	0.494
1341	ATP2B4	P23634	0.40844	0.228586	0.0890907	0.503	0.301	0.153	FALSE	FALSE	FALSE	FALSE	-0.164	-0.241	-0.347	-0.426	-0.503	-0.262	-0.609	0.338	0.343	0.701	0.418
1342	ATP5F1A	P25705	0.173809	0.00242563	0.00419463	0.249	0.00607	0.0115	FALSE	FALSE	FALSE	FALSE	0.124	0.307	0.286	-0.126	0.0573	-0.25	0.0359	0.126	-0.0517	0.0621	0.146
1343	ATP5F1C	P36542	0.00984779	1.17e-06	8.59e-05	0.0218	8.58e-06	0.000424	FALSE	FALSE	FALSE	FALSE	0.305	0.746	0.529	-0.496	-0.0547	-0.801	-0.272	0.444	0.238	0.376	0.563
1344	ATP5IF1	Q9UII2	0.0913713	0.0858592	0.444311	0.145	0.132	0.546	FALSE	FALSE	FALSE	FALSE	0.373	0.38	0.164	1.58	1.59	1.21	1.37	-1.22	-1.35	-1.91	-1.28
1345	ATP5ME	P56385	0.154431	0.361603	0.245349	0.226	0.441	0.345	FALSE	FALSE	FALSE	FALSE	-0.327	0.206	-0.264	-0.871	-0.338	-0.544	-0.808	0.531	0.3	0.967	0.763
1346	ATP5MF	P56134	0.039526	0.259571	0.105477	0.0719	0.334	0.175	FALSE	FALSE	FALSE	FALSE	-0.983	-0.517	-0.756	-1.55	-1.08	-0.565	-1.32	0.916	0.69	1.43	1.48
1347	ATP5MG	O75964	0.0161397	0.444224	0.508425	0.0336	0.524	0.606	FALSE	FALSE	FALSE	FALSE	-0.509	-0.151	0.13	-1.3	-0.941	-0.791	-0.661	0.713	0.491	1.28	1.2
1348	ATP5MK	Q96IX5	0.238493	0.00811808	0.000539324	0.324	0.0173	0.00204	FALSE	FALSE	FALSE	FALSE	-0.135	-0.329	-0.463	0.341	0.147	0.476	0.0131	-0.411	-0.506	0.0152	-0.075
1349	ATP5PB	P24539	0.00750095	0.553587	0.796751	0.0173	0.629	0.85	FALSE	FALSE	FALSE	FALSE	-0.673	-0.136	-0.0587	-1.58	-1.04	-0.902	-0.961	0.944	0.657	1.62	1.25
1350	ATP5PD	O75947	0.00649061	0.152548	0.905246	0.0152	0.215	0.933	FALSE	FALSE	FALSE	FALSE	-0.475	0.232	0.0187	-0.878	-0.171	-0.403	-0.384	0.387	0.18	0.764	0.505
1351	ATP5PF	P18859	0.828212	0.047144	0.0030331	0.872	0.0787	0.0089	FALSE	FALSE	FALSE	FALSE	0.0461	0.445	0.712	0.0798	0.479	0.0338	0.746	-0.162	-0.332	-0.499	-0.344
1352	ATP5PO	P48047	0.76578	0.00983517	0.545861	0.825	0.0204	0.642	FALSE	FALSE	FALSE	FALSE	-0.0595	-0.566	0.121	-0.774	-1.28	-0.715	-0.593	0.545	0.192	1.26	1.37
1353	ATP6AP1	Q15904	0.0507266	0.0907565	0.0643273	0.0886	0.138	0.116	FALSE	FALSE	FALSE	FALSE	-0.265	0.226	-0.249	-0.287	0.204	-0.0219	-0.271	0.0527	0.0613	0.0914	0.17
1354	ATP6AP2	O75787	0.404851	0.690759	0.577027	0.5	0.749	0.671	FALSE	FALSE	FALSE	FALSE	0.151	0.0714	0.1	0.0362	-0.0431	-0.114	-0.0141	-0.485	-0.096	0.564	0.153
1355	ATP6V0A2	Q9Y487	0.775685	0.455441	0.775776	0.833	0.535	0.834	FALSE	FALSE	FALSE	FALSE	0.052	-0.137	0.052	0.00657	-0.183	-0.0454	0.00655	0.0714	0.0866	-0.0514	0.108
1356	ATP6V0C	P27449	0.578826	0.628813	0.011268	0.661	0.695	0.0267	FALSE	FALSE	FALSE	FALSE	-0.12	-0.104	-0.595	0.36	0.376	0.48	-0.115	-0.00912	0.0969	-0.692	-0.497
1357	ATP6V1A	P38606	0.0037982	1.92e-05	0.0436706	0.00962	9.67e-05	0.0841	FALSE	FALSE	FALSE	FALSE	0.262	0.449	0.172	0.178	0.366	-0.0836	0.088	0.0443	0.0886	-0.384	-0.298
1358	ATP6V1B2	P21281	0.00569643	5.94e-05	0.00266243	0.0137	0.000251	0.00792	FALSE	FALSE	FALSE	FALSE	0.244	0.403	0.271	0.304	0.463	0.0602	0.331	-0.0468	-0.0405	-0.672	-0.4
1359	ATP6V1C1	P21283	0.104448	0.0830019	0.000704788	0.162	0.128	0.00257	FALSE	FALSE	FALSE	FALSE	0.343	0.369	0.814	0.206	0.231	-0.138	0.676	-0.418	-0.277	-0.162	-0.117
1360	ATP6V1D	Q9Y5K8	0.117865	0.879641	0.499242	0.179	0.904	0.598	FALSE	FALSE	FALSE	FALSE	0.203	0.019	0.0854	0.035	-0.149	-0.168	-0.0827	0.299	0.439	-0.361	-0.0119
1361	ATP6V1E1	P36543	0.200083	0.167769	0.769768	0.281	0.233	0.828	FALSE	FALSE	FALSE	FALSE	0.19	0.205	0.0424	-0.0164	-0.00113	-0.206	-0.164	-0.00269	0.156	0.0439	0.191
1362	ATP6V1G1	O75348	0.0396232	0.569161	0.719447	0.0721	0.643	0.788	FALSE	FALSE	FALSE	FALSE	-0.558	-0.146	-0.092	-0.447	-0.0358	0.11	0.0184	0.00374	0.398	-0.132	0.0846
1363	ATP6V1H	Q9UI12	0.11881	0.0100046	0.0784309	0.18	0.0207	0.137	FALSE	FALSE	FALSE	FALSE	0.156	0.274	0.178	-0.0663	0.0513	-0.223	-0.0446	-0.103	-0.176	0.317	0.244
1364	ATPAF1	Q5TC12	0.120657	0.0385632	0.000107985	0.183	0.0667	0.000517	FALSE	FALSE	FALSE	FALSE	0.114	-0.156	0.343	0.403	0.133	0.289	0.632	-0.178	-0.354	-0.456	-0.469
1365	ATPAF2	Q8N5M1	0.145856	0.00369821	0.00199	0.215	0.00872	0.00625	FALSE	FALSE	FALSE	FALSE	0.162	0.353	0.382	-0.0452	0.146	-0.207	0.176	0.18	0.177	-0.221	-0.206
1366	ATRN	O75882	0.0018357	0.00146484	0.0718919	0.00524	0.0039	0.128	FALSE	FALSE	FALSE	FALSE	-0.581	-0.597	-0.306	0.047	0.031	0.628	0.322	-0.111	-0.0846	-0.543	-0.29
1367	ATXN10	Q9UBB4	0.000110382	7.61e-06	0.00578254	0.000488	4.29e-05	0.0151	FALSE	FALSE	FALSE	FALSE	-0.46	-0.576	-0.294	-0.529	-0.646	-0.0695	-0.364	0.31	0.21	0.626	0.463
1368	ATXN2L	Q8WWM7	0.000165343	0.0188533	8.96e-06	0.00069	0.036	6.21e-05	FALSE	FALSE	FALSE	FALSE	-0.572	-0.314	-0.736	-0.472	-0.214	0.1	-0.636	0.0207	0.0958	0.562	0.544
1369	ATXN3	P54252	0.169732	0.395836	0.353835	0.244	0.476	0.458	FALSE	FALSE	FALSE	FALSE	-0.162	-0.0988	-0.108	-0.379	-0.315	-0.216	-0.324	0.374	0.428	0.279	0.154
1370	ATXN7L3B	Q96GX2	0.36149	0.478648	0.0533013	0.455	0.559	0.0999	FALSE	FALSE	FALSE	FALSE	0.192	0.149	0.424	-0.309	-0.353	-0.502	-0.0774	0.426	0.494	0.132	0.19
1371	AUP1	Q9Y679	0.0271398	0.237966	0.0693046	0.0523	0.311	0.124	FALSE	FALSE	FALSE	FALSE	0.514	0.261	0.413	0.295	0.0427	-0.218	0.194	-0.351	-0.131	0.0188	0.15
1372	AVL9	Q8NBF6	0.00292711	0.000518343	0.000350529	0.00774	0.00158	0.00141	FALSE	FALSE	FALSE	FALSE	-0.361	-0.442	-0.46	0.0388	-0.0419	0.4	-0.0601	-0.12	-0.211	-0.122	0.117
1373	B2M	P61769	0.0512394	0.644572	0.306967	0.0894	0.708	0.412	FALSE	FALSE	FALSE	FALSE	-0.386	-0.0868	-0.194	-0.879	-0.581	-0.494	-0.688	0.833	1.09	0.538	0.181
1374	B4GALT1	P15291	0.00596075	5.48e-05	0.0434657	0.0141	0.000234	0.0838	FALSE	FALSE	FALSE	FALSE	-0.444	-0.742	-0.31	-0.228	-0.527	0.215	-0.0946	0.175	-0.457	0.429	0.487
1375	BABAM1	Q9NWV8	0.000451533	0.15538	0.00162556	0.00161	0.218	0.00529	FALSE	FALSE	FALSE	FALSE	0.647	0.226	0.561	0.503	0.0816	-0.144	0.417	-0.0404	0.176	-0.236	-0.758
1376	BABAM2	Q9NXR7	0.715146	0.964427	0.467462	0.782	0.972	0.569	FALSE	FALSE	FALSE	FALSE	0.0516	-0.00629	-0.103	-0.255	-0.313	-0.307	-0.41	0.519	0.55	0.0253	0.191
1377	BACH1	O14867	0.948849	0.720821	0.793914	0.963	0.775	0.848	FALSE	FALSE	FALSE	FALSE	-0.0126	-0.0704	0.0514	0.763	0.705	0.775	0.827	-0.836	-1.06	-0.562	-0.61
1378	BAG1	Q99933	0.0205348	0.0973064	0.437076	0.041	0.146	0.541	FALSE	FALSE	FALSE	FALSE	-0.93	-0.641	-0.292	-0.349	-0.0608	0.581	0.289	-0.278	0.0593	-0.0384	-0.203
1379	BAG2	O95816	0.664889	0.777431	0.376129	0.739	0.824	0.481	FALSE	FALSE	FALSE	FALSE	-0.109	0.0713	0.225	0.262	0.442	0.371	0.596	-0.385	-0.559	-0.457	-0.27
1380	BAG3	O95817	7.09e-05	1.37e-05	1.13e-05	0.000335	7.17e-05	7.55e-05	FALSE	FALSE	FALSE	FALSE	-0.598	-0.688	-0.698	0.36	0.27	0.958	0.26	-0.0962	-0.248	-0.774	-0.73
1381	BAG4	O95429	0.561372	0.921914	0.194037	0.645	0.939	0.286	FALSE	FALSE	FALSE	FALSE	-0.136	-0.0228	-0.309	-0.188	-0.0752	-0.0524	-0.362	0.205	0.508	0.28	-0.317
1382	BAG5	Q9UL15	0.729009	0.810834	0.230986	0.795	0.851	0.329	FALSE	FALSE	FALSE	FALSE	-0.0471	0.0325	-0.166	0.0359	0.115	0.083	-0.0829	-0.282	-0.299	0.244	0.186
1383	BAIAP2	Q9UQB8	0.0468642	0.961729	0.00575728	0.083	0.97	0.015	FALSE	FALSE	FALSE	FALSE	0.728	0.0166	1.07	0.641	-0.0708	-0.0874	0.979	-0.663	-0.458	-0.184	-0.157
1384	BAIAP2L1	Q9UHR4	0.000226765	0.000182193	0.0875881	0.000902	0.000653	0.15	FALSE	FALSE	FALSE	FALSE	0.765	0.781	0.303	1.09	1.1	0.321	0.624	-0.824	-0.643	-0.718	-0.947
1385	BAP18	Q8IXM2	0.000106959	7.71e-05	0.000114785	0.000475	0.000312	0.000544	FALSE	FALSE	FALSE	FALSE	0.669	0.69	0.665	0.397	0.417	-0.272	0.393	-0.297	-0.165	-0.297	-0.174
1386	BAX	Q07812	0.0531643	0.502842	0.740451	0.0922	0.582	0.807	FALSE	FALSE	FALSE	FALSE	-0.284	-0.094	0.0463	-0.188	0.00179	0.0958	0.142	0.322	0.414	-0.536	-0.251
1387	BCAM	P50895	0.238685	0.377005	0.636401	0.325	0.457	0.722	FALSE	FALSE	FALSE	FALSE	-0.229	-0.17	0.0903	0.164	0.223	0.393	0.483	-0.0887	-0.283	-0.643	-0.249
1388	BCAP29	Q9UHQ4	0.104972	0.129004	0.565619	0.162	0.187	0.661	FALSE	FALSE	FALSE	FALSE	1.05	-0.974	-0.359	1.61	-0.409	0.565	0.207	-0.126	0.0187	-1.19	-0.675
1389	BCAP31	P51572	0.000530519	0.00110163	0.00262851	0.00183	0.00306	0.00783	FALSE	FALSE	FALSE	FALSE	-0.482	-0.445	-0.4	-0.0663	-0.0292	0.416	0.0152	0.335	0.497	-0.764	-0.403
1390	BCAS2	O75934	0.0862576	0.00277153	0.00206464	0.138	0.0068	0.00645	FALSE	FALSE	FALSE	FALSE	0.316	0.601	0.624	-0.216	0.0689	-0.532	0.0917	-0.169	-0.179	0.569	0.367
1391	BCAT1	P54687	0.011269	0.000242342	0.0346813	0.0245	0.000818	0.0688	FALSE	FALSE	FALSE	FALSE	-0.336	-0.54	-0.272	-0.194	-0.399	0.142	-0.131	0.366	0.38	-0.149	-0.0159
1392	BCAT2	O15382	0.1962	0.0916291	0.08651	0.276	0.139	0.149	FALSE	FALSE	FALSE	FALSE	-0.112	-0.149	0.152	-0.0531	-0.0898	0.0591	0.211	0.431	0.389	-0.564	-0.383
1393	BCCIP	Q9P287	0.0865297	0.0196522	9.35e-05	0.139	0.0373	0.000457	FALSE	FALSE	FALSE	FALSE	-0.212	-0.3	-0.58	-0.514	-0.601	-0.301	-0.882	0.413	0.478	0.759	0.648
1394	BCL7A	Q4VC05	0.849955	0.0785525	0.769108	0.889	0.122	0.828	FALSE	FALSE	FALSE	FALSE	0.0189	0.184	0.0294	0.0492	0.214	0.0302	0.0596	-0.113	-0.0995	-0.113	-0.0275
1395	BCL9	O00512	0.874196	0.0220093	0.726785	0.908	0.041	0.795	FALSE	FALSE	FALSE	FALSE	0.052	-0.809	-0.115	0.546	-0.315	0.494	0.379	0.126	-0.291	-0.341	-0.597
1396	BCLAF1	Q9NYF8	0.00610231	0.00408084	0.000608455	0.0144	0.00951	0.00227	FALSE	FALSE	FALSE	FALSE	0.436	0.462	0.58	-0.0223	0.00317	-0.458	0.122	0.112	0.0836	-0.066	0.226
1397	BCR	P11274	0.0805985	0.339326	0.382627	0.131	0.419	0.486	FALSE	FALSE	FALSE	FALSE	0.403	0.214	0.195	0.0575	-0.132	-0.345	-0.15	-0.406	-0.349	0.367	0.958
1398	BDH2	Q9BUT1	0.000428736	3.62e-06	4.96e-05	0.00153	2.25e-05	0.000265	FALSE	FALSE	FALSE	FALSE	-0.568	-0.861	-0.697	-0.635	-0.928	-0.0669	-0.764	0.389	0.264	0.875	0.865
1399	BET1L	Q9NYM9	0.0186465	0.439224	0.986069	0.0378	0.519	0.991	FALSE	FALSE	FALSE	FALSE	-0.435	-0.133	0.00299	-0.361	-0.059	0.0744	0.0774	0.457	0.429	-0.378	-0.241
1400	BICD2	Q8TD16	0.0773538	0.0902981	0.00490369	0.126	0.138	0.0132	FALSE	FALSE	FALSE	FALSE	0.205	0.196	0.349	0.109	0.1	-0.0955	0.254	-0.215	-0.0751	-0.0134	-0.0634
1401	BID	P55957	0.0958798	0.00767937	0.33489	0.151	0.0165	0.44	FALSE	FALSE	FALSE	FALSE	0.502	0.854	0.283	0.524	0.876	0.0223	0.305	-0.0797	0.197	-0.451	-1.39
1402	BIN1	O00499	0.0548321	0.0291208	0.00460265	0.0945	0.0523	0.0125	FALSE	FALSE	FALSE	FALSE	0.504	0.581	0.791	0.386	0.464	-0.118	0.673	-0.21	-0.321	-0.435	-0.439
1403	BIRC6	Q9NR09	0.00157661	0.00338417	0.00306944	0.00459	0.00806	0.00896	FALSE	FALSE	FALSE	FALSE	-0.787	-0.715	-0.724	-0.715	-0.643	0.0718	-0.652	0.177	0.551	0.696	0.515
1404	BLMH	Q13867	0.342208	0.184817	0.0229139	0.436	0.252	0.0489	FALSE	FALSE	FALSE	FALSE	-0.153	-0.216	-0.389	0.79	0.727	0.943	0.554	-0.441	-0.22	-1.25	-1.1
1405	BLOC1S3	Q6QNY0	0.381059	0.39465	0.929625	0.476	0.475	0.951	FALSE	FALSE	FALSE	FALSE	0.276	0.268	-0.0276	0.791	0.783	0.515	0.488	-0.676	-0.93	-0.625	-0.346
1406	BLOC1S4	Q9NUP1	0.540583	0.127136	0.82199	0.627	0.184	0.87	FALSE	FALSE	FALSE	FALSE	0.166	0.424	0.0606	-0.101	0.158	-0.266	-0.205	-0.0518	-0.261	0.406	0.321
1407	BMS1	Q14692	0.00964193	0.0872107	0.135134	0.0214	0.134	0.215	FALSE	FALSE	FALSE	FALSE	1.04	0.654	0.566	0.596	0.206	-0.447	0.118	-0.508	-1.04	0.542	0.527
1408	BNIP1	Q12981	0.810693	0.487395	0.537737	0.858	0.568	0.634	FALSE	FALSE	FALSE	FALSE	0.0613	-0.179	-0.158	-0.066	-0.306	-0.127	-0.286	0.124	-0.0112	0.323	0.348
1409	BNIP2	Q12982	0.70066	0.0214898	0.855761	0.77	0.0402	0.895	FALSE	FALSE	FALSE	FALSE	0.132	-0.847	-0.0622	0.762	-0.217	0.63	0.568	-0.981	-0.741	-0.121	0.0995
1410	BOLA2B	Q9H3K6	0.602183	0.286483	0.927592	0.683	0.363	0.949	FALSE	FALSE	FALSE	FALSE	0.131	0.271	-0.0227	-0.0906	0.0494	-0.222	-0.244	0.295	0.242	0.0608	-0.0911
1411	BOP1	Q14137	0.734645	0.533779	0.74501	0.8	0.611	0.81	FALSE	FALSE	FALSE	FALSE	0.0777	0.143	-0.0746	0.00367	0.0691	-0.074	-0.149	-0.334	-0.0581	0.292	0.25
1412	BORCS6	Q96GS4	0.00295945	0.00806418	0.0173671	0.00781	0.0172	0.0385	FALSE	FALSE	FALSE	FALSE	0.385	0.334	0.294	0.593	0.542	0.208	0.502	-0.373	-0.302	-0.595	-0.575
1413	BPGM	P07738	0.332619	0.258317	0.338811	0.427	0.333	0.444	FALSE	FALSE	FALSE	FALSE	0.244	0.287	0.241	0.00515	0.0472	-0.239	0.00195	-0.37	0.295	0.237	0.0219
1414	BPIFB1	Q8TDL5	0.229603	0.128631	0.573849	0.315	0.186	0.669	FALSE	FALSE	FALSE	FALSE	0.255	0.326	0.118	0.206	0.277	-0.0489	0.0686	0.0956	0.0116	-0.449	-0.162
1415	BPNT2	Q9NX62	0.521427	0.625516	0.336101	0.609	0.692	0.441	FALSE	FALSE	FALSE	FALSE	0.0933	0.0708	0.141	0.065	0.0425	-0.0283	0.113	0.173	0.294	-0.453	-0.206
1416	BRAP	Q7Z569	0.0191174	0.00211705	0.119403	0.0385	0.00538	0.195	FALSE	FALSE	FALSE	FALSE	0.582	0.808	0.37	0.842	1.07	0.261	0.631	-0.875	-0.922	-0.503	-0.503
1417	BRCA1	P38398	0.68932	0.888827	0.444415	0.76	0.912	0.546	FALSE	FALSE	FALSE	FALSE	0.243	-0.0846	0.467	0.476	0.149	0.234	0.701	-0.839	-0.204	-0.234	-0.283
1418	BRCC3	P46736	0.527232	0.0818335	0.498949	0.615	0.126	0.597	FALSE	FALSE	FALSE	FALSE	-0.0782	-0.223	-0.0837	-0.213	-0.358	-0.135	-0.219	0.36	0.588	-0.0537	0.0315
1419	BRD4	O60885	0.000520575	4.22e-05	0.00584505	0.00181	0.000189	0.0152	FALSE	FALSE	FALSE	FALSE	0.558	0.708	0.415	0.667	0.817	0.108	0.524	-0.861	-0.984	-0.126	-0.143
1420	BRI3BP	Q8WY22	0.0019235	0.0416285	0.0783467	0.00544	0.0709	0.137	FALSE	FALSE	FALSE	FALSE	0.734	0.445	0.379	1.07	0.785	0.34	0.719	-0.331	-0.373	-1.12	-1.09
1421	BRIX1	Q8TDN6	8.29e-05	0.000112601	0.17189	0.000384	0.000435	0.259	FALSE	FALSE	FALSE	FALSE	-0.871	-0.847	-0.248	-1.37	-1.35	-0.5	-0.748	0.469	0.796	1.14	1.56
1422	BROX	Q5VW32	4.69e-05	5.03e-06	0.00114252	0.000235	2.97e-05	0.0039	FALSE	FALSE	FALSE	FALSE	-0.755	-0.905	-0.55	-0.942	-1.09	-0.187	-0.738	0.635	0.336	0.975	1.01
1423	BSDC1	Q9NW68	0.0812886	0.994128	0.329496	0.132	0.996	0.435	FALSE	FALSE	FALSE	FALSE	-0.268	-0.00109	0.146	-0.109	0.159	0.16	0.306	0.0747	0.343	-0.271	-0.663
1424	BST2	Q10589	0.190647	0.0734307	0.986602	0.269	0.115	0.991	FALSE	FALSE	FALSE	FALSE	-0.322	-0.45	0.00404	-0.164	-0.292	0.159	0.163	0.118	0.436	-0.254	-0.166
1425	BTBD1	Q9BX70	0.000460087	0.00417476	0.00143946	0.00163	0.00969	0.00476	FALSE	FALSE	FALSE	FALSE	0.602	0.464	0.531	0.278	0.139	-0.325	0.206	-0.303	-0.396	0.424	-0.0231
1426	BTF3L4	Q96K17	0.327501	0.511134	0.2149	0.421	0.589	0.31	FALSE	FALSE	FALSE	FALSE	0.13	0.0867	-0.166	-0.257	-0.301	-0.387	-0.553	0.723	0.845	-0.13	0.0615
1427	BUB3	O43684	0.936952	0.646815	0.305079	0.955	0.71	0.41	FALSE	FALSE	FALSE	FALSE	0.00677	0.0393	-0.089	0.257	0.29	0.25	0.161	-0.429	-0.611	0.146	-0.0647
1428	BUD23	O43709	0.115177	0.562808	0.796587	0.175	0.638	0.85	FALSE	FALSE	FALSE	FALSE	0.291	0.104	0.046	0.262	0.0753	-0.0284	0.0177	-0.535	-0.385	0.323	0.27
1429	BUD31	P41223	0.198236	0.162701	0.168703	0.279	0.227	0.255	FALSE	FALSE	FALSE	FALSE	-0.426	-0.464	-0.457	-0.324	-0.362	0.101	-0.356	-0.0395	-0.683	0.604	1.06
1430	BYSL	Q13895	0.084074	0.00187671	0.137885	0.135	0.00487	0.219	FALSE	FALSE	FALSE	FALSE	0.489	-0.969	-0.416	0.322	-1.14	-0.167	-0.583	0.0583	0.0209	0.703	0.783
1431	BZW1	Q7L1Q6	0.353716	0.468089	0.167087	0.447	0.548	0.253	FALSE	FALSE	FALSE	FALSE	0.0906	-0.0706	-0.137	-0.0273	-0.188	-0.118	-0.255	0.0937	-0.172	0.426	0.24
1432	BZW2	Q9Y6E2	0.0106829	0.00296002	0.0210465	0.0234	0.0072	0.0454	FALSE	FALSE	FALSE	FALSE	-0.298	-0.359	-0.265	-0.245	-0.306	0.0537	-0.211	0.223	-0.0756	0.279	0.281
1433	C11orf54	Q9H0W9	0.506031	0.11483	0.00545206	0.595	0.169	0.0144	FALSE	FALSE	FALSE	FALSE	0.0762	-0.186	0.353	0.198	-0.0642	0.122	0.474	-0.0857	0.174	-0.267	-0.551
1434	C11orf68	Q9H3H3	0.0415043	0.0191003	0.00172193	0.0747	0.0364	0.00557	FALSE	FALSE	FALSE	FALSE	0.258	0.303	0.431	-0.518	-0.474	-0.776	-0.345	0.519	0.69	0.41	0.495
1435	C17orf75	Q9HAS0	0.321996	0.109557	0.00251724	0.415	0.162	0.00758	FALSE	FALSE	FALSE	FALSE	0.17	-0.281	0.583	0.262	-0.189	0.0917	0.675	-0.35	-0.322	-0.0498	-0.117
1436	C1orf174	Q8IYL3	0.164955	0.361049	0.00162333	0.239	0.441	0.00528	FALSE	FALSE	FALSE	FALSE	-0.16	-0.104	-0.409	-0.295	-0.239	-0.135	-0.543	0.183	0.587	0.197	0.246
1437	C1orf52	Q8N6N3	0.0264544	0.00676404	0.80721	0.0512	0.0148	0.858	FALSE	FALSE	FALSE	FALSE	-0.465	-0.587	0.0478	0.288	0.166	0.753	0.801	0.108	-0.23	-0.987	-0.899
1438	C1QBP	Q07021	0.160948	0.21842	0.608988	0.234	0.291	0.699	FALSE	FALSE	FALSE	FALSE	-0.421	-0.367	0.15	-0.852	-0.798	-0.431	-0.281	0.61	0.898	0.514	0.339
1439	C2orf69	Q8N8R5	0.955723	0.520392	0.286616	0.968	0.598	0.39	FALSE	FALSE	FALSE	FALSE	0.00954	-0.111	-0.186	0.245	0.124	0.236	0.0495	-0.196	-0.187	-0.14	-0.132
1440	C5orf22	Q49AR2	0.00642231	8.92e-05	0.00648138	0.0151	0.000356	0.0165	FALSE	FALSE	FALSE	FALSE	-0.517	-0.838	-0.517	-0.194	-0.514	0.323	-0.194	0.0865	0.238	0.0815	0.173
1441	C7orf50	Q9BRJ6	0.100809	0.00311357	0.118902	0.157	0.0075	0.194	FALSE	FALSE	FALSE	FALSE	-0.321	-0.631	-0.304	-0.335	-0.645	-0.0141	-0.318	0.347	0.156	0.273	0.536
1442	C8orf33	Q9H7E9	0.101212	0.0155027	0.00226666	0.158	0.0304	0.00693	FALSE	FALSE	FALSE	FALSE	-0.237	-0.366	-0.485	-0.14	-0.269	0.0969	-0.389	-0.132	-0.132	0.336	0.629
1443	C9orf78	Q9NZ63	0.0217641	0.0447524	0.080276	0.0431	0.0753	0.14	FALSE	FALSE	FALSE	FALSE	-0.588	-0.506	-0.435	-0.194	-0.112	0.394	-0.0406	0.338	0.355	-0.812	0.0712
1444	CA2	P00918	0.00378354	0.00290954	8.76e-05	0.00959	0.0071	0.000431	FALSE	FALSE	FALSE	FALSE	-0.32	-0.331	-0.481	-0.875	-0.887	-0.555	-1.04	1.13	1.11	0.528	0.589
1445	CA8	P35219	0.110632	0.000439272	0.515893	0.17	0.00137	0.613	FALSE	FALSE	FALSE	FALSE	-0.171	-0.435	-0.0677	0.0986	-0.165	0.27	0.202	-0.134	-0.301	0.0443	-0.0142
1446	CAAP1	Q9H8G2	0.212016	0.00652096	0.00204804	0.295	0.0143	0.0064	FALSE	FALSE	FALSE	FALSE	0.326	0.772	0.902	1.2	1.64	0.873	1.78	-1.02	-1.14	-1.79	-1.54
1447	CAB39	Q9Y376	0.00368238	0.00811555	0.13477	0.00936	0.0173	0.215	FALSE	FALSE	FALSE	FALSE	0.345	0.308	0.163	1.02	0.979	0.671	0.834	-0.88	-1.1	-0.692	-0.827
1448	CAB39L	Q9H9S4	0.249398	0.112253	0.366073	0.337	0.166	0.471	FALSE	FALSE	FALSE	FALSE	0.212	0.297	-0.165	1.16	1.25	0.948	0.783	-1.33	-1.38	-0.643	-0.782
1449	CACNA2D1	P54289	0.00135183	0.00632195	0.0199113	0.00403	0.014	0.0432	FALSE	FALSE	FALSE	FALSE	0.448	0.366	0.303	0.566	0.484	0.118	0.421	-0.327	-0.107	-0.643	-0.512
1450	CACYBP	Q9HB71	4.68e-08	3.32e-09	1.27e-05	6.47e-07	5.45e-08	8.27e-05	FALSE	FALSE	FALSE	FALSE	0.675	0.798	0.451	0.811	0.935	0.137	0.588	-0.735	-0.914	-0.375	-0.448
1451	CADM1	Q9BY67	0.0163202	0.01343	0.0185827	0.0339	0.0267	0.0406	FALSE	FALSE	FALSE	FALSE	-0.31	-0.321	-0.303	-0.0424	-0.0531	0.268	-0.0352	0.338	0.47	-0.439	-0.506
1452	CADM4	Q8NFZ8	0.0521937	0.00274372	0.145158	0.0907	0.00676	0.227	FALSE	FALSE	FALSE	FALSE	-0.302	-0.501	-0.221	0.0484	-0.151	0.35	0.129	0.0965	0.274	-0.502	-0.244
1453	CALCOCO2	Q13137	0.82195	0.509233	0.540291	0.867	0.588	0.636	FALSE	FALSE	FALSE	FALSE	-0.0349	0.103	0.0954	-0.13	0.00785	-0.095	0.000341	0.128	0.145	-0.0603	0.00464
1454	CALD1	Q05682	0.408955	0.596882	0.0129485	0.504	0.668	0.03	FALSE	FALSE	FALSE	FALSE	0.188	-0.12	-0.612	1.51	1.2	1.32	0.712	-1.31	-0.497	-1.73	-1.21
1455	CALM1	P0DP23	0.0882679	0.168956	0.517036	0.141	0.234	0.614	FALSE	FALSE	FALSE	FALSE	0.694	0.552	0.255	0.879	0.737	0.185	0.44	-0.282	-0.00143	-0.894	-1.06
1456	CALML5	Q9NZT1	0.0768899	0.81365	0.114685	0.126	0.853	0.189	FALSE	FALSE	FALSE	FALSE	-0.717	-0.0916	-0.634	-0.516	0.11	0.202	-0.432	1.2	0.822	-0.561	-0.826
1457	CALU	O43852	0.0084143	0.0410883	0.392903	0.0191	0.0704	0.497	FALSE	FALSE	FALSE	FALSE	-1.18	-0.877	-0.35	-0.675	-0.375	0.503	0.153	0.352	0.713	-0.0554	-0.615
1458	CAMK1	Q14012	0.136404	0.0273071	0.619605	0.203	0.0495	0.707	FALSE	FALSE	FALSE	FALSE	-0.195	-0.3	-0.0633	-0.62	-0.725	-0.425	-0.488	0.556	0.591	0.536	0.573
1459	CAMK2D	Q13557	0.00910522	0.0160552	0.00737845	0.0204	0.0313	0.0184	FALSE	FALSE	FALSE	FALSE	0.759	0.69	0.784	0.678	0.609	-0.0809	0.703	-0.475	-0.601	-0.784	-0.0492
1460	CAMLG	P49069	0.763017	0.620699	0.997482	0.823	0.688	0.998	FALSE	FALSE	FALSE	FALSE	-0.0604	-0.0994	0.000632	0.0237	-0.0153	0.0841	0.0847	-0.101	-0.165	0.218	-0.129
1461	CAND1	Q86VP6	0.0731383	0.231342	0.0066933	0.121	0.304	0.017	FALSE	FALSE	FALSE	FALSE	0.129	0.0843	-0.208	0.528	0.483	0.398	0.191	-0.433	-0.627	-0.212	-0.328
1462	CAND2	O75155	0.254331	0.147392	0.953463	0.342	0.208	0.966	FALSE	FALSE	FALSE	FALSE	0.159	0.205	-0.00802	0.164	0.209	0.00425	-0.00377	-0.217	-0.691	0.3	0.234
1463	CAP1	Q01518	7.98e-08	1.28e-08	4.29e-07	1.01e-06	1.7e-07	4.81e-06	FALSE	FALSE	FALSE	FALSE	-0.641	-0.722	-0.572	-0.522	-0.603	0.119	-0.453	0.301	0.0465	0.634	0.478
1464	CAPN1	P07384	0.109232	0.565165	0.688129	0.168	0.639	0.764	FALSE	FALSE	FALSE	FALSE	-0.154	-0.0535	-0.0372	0.223	0.323	0.377	0.339	-0.0305	-0.329	-0.599	-0.303
1465	CAPNS1	P04632	0.000809746	0.216029	0.00191968	0.00263	0.288	0.00606	FALSE	FALSE	FALSE	FALSE	-0.642	-0.206	-0.58	-0.494	-0.0587	0.147	-0.433	0.422	0.568	0.0866	-0.238
1466	CAPRIN1	Q14444	0.112362	0.0243006	0.246286	0.172	0.0447	0.346	FALSE	FALSE	FALSE	FALSE	-0.33	-0.485	-0.237	-0.725	-0.881	-0.396	-0.633	0.499	0.912	0.538	0.686
1467	CAPZA1	P52907	0.018788	0.00424652	3.95e-05	0.0381	0.00983	0.000218	FALSE	FALSE	FALSE	FALSE	-0.233	-0.295	-0.483	-0.267	-0.329	-0.0343	-0.518	0.448	0.44	-0.00189	0.262
1468	CAPZA2	P47755	0.000346973	0.00218522	2.71e-05	0.00129	0.00552	0.000159	FALSE	FALSE	FALSE	FALSE	-0.406	-0.331	-0.513	-0.277	-0.201	0.129	-0.384	0.303	0.287	-0.0136	0.156
1469	CAPZB	P47756	0.561454	0.400852	0.69571	0.645	0.48	0.771	FALSE	FALSE	FALSE	FALSE	-0.0576	-0.0838	-0.0387	-0.0736	-0.0998	-0.016	-0.0547	0.296	0.224	-0.203	-0.0725
1470	CARHSP1	Q9Y2V2	0.0669242	0.00018836	0.00537078	0.112	0.000672	0.0142	FALSE	FALSE	FALSE	FALSE	0.307	0.731	0.497	-0.725	-0.301	-1.03	-0.535	0.938	1.01	0.54	0.101
1471	CARM1	Q86X55	0.00603148	0.00192232	0.001357	0.0143	0.00497	0.00454	FALSE	FALSE	FALSE	FALSE	-0.376	-0.438	-0.457	-0.63	-0.692	-0.254	-0.711	0.469	0.136	1.02	0.663
1472	CARNMT1	Q8N4J0	0.107387	0.0617053	0.0392964	0.165	0.099	0.0769	FALSE	FALSE	FALSE	FALSE	-0.259	-0.304	-0.339	-0.0733	-0.119	0.185	-0.154	-0.182	-0.319	0.241	0.419
1473	CARS1	P49589	0.0126003	0.416813	0.000268836	0.027	0.497	0.00112	FALSE	FALSE	FALSE	FALSE	-0.466	-0.14	-0.755	-0.408	-0.0824	0.0579	-0.697	0.125	-0.129	0.574	0.559
1474	CASK	O14936	9.17e-05	5.24e-05	0.000150144	0.000417	0.000227	0.000688	FALSE	FALSE	FALSE	FALSE	0.902	0.948	0.862	0.652	0.698	-0.25	0.612	-0.414	-0.339	-0.59	-0.369
1475	CASP2	P42575	0.044483	0.0290729	0.127163	0.0794	0.0523	0.205	FALSE	FALSE	FALSE	FALSE	0.36	0.395	0.266	0.0968	0.132	-0.263	0.00371	-0.505	-0.264	0.432	0.367
1476	CASP3	P42574	0.0373393	0.0927749	0.937925	0.0686	0.141	0.956	FALSE	FALSE	FALSE	FALSE	-0.352	-0.279	-0.0124	-0.0994	-0.0255	0.253	0.241	0.273	0.267	-0.447	-0.462
1477	CASP7	P55210	0.45374	0.496043	0.0165918	0.547	0.576	0.0369	FALSE	FALSE	FALSE	FALSE	0.116	0.106	0.4	-0.109	-0.12	-0.226	0.174	0.156	0.0619	0.0425	0.0201
1478	CASP8	Q14790	0.0830851	0.0450168	0.0135221	0.134	0.0757	0.031	FALSE	FALSE	FALSE	FALSE	-0.245	-0.288	-0.365	-0.467	-0.51	-0.222	-0.587	0.319	0.239	0.667	0.56
1479	CAST	P20810	0.0965495	1.5e-05	0.00155388	0.152	7.76e-05	0.0051	FALSE	FALSE	FALSE	FALSE	-0.143	-0.472	-0.302	0.697	0.367	0.84	0.538	0.0203	-0.26	-1.52	-0.68
1480	CASTOR2	A6NHX0	0.27874	0.0274944	0.330328	0.368	0.0498	0.436	FALSE	FALSE	FALSE	FALSE	-0.172	-0.368	-0.154	0.105	-0.0913	0.277	0.123	0.0465	-0.223	-0.205	-0.032
1481	CAT	P04040	0.142672	0.00198569	0.180806	0.211	0.0051	0.269	FALSE	FALSE	FALSE	FALSE	-0.159	-0.374	-0.145	0.017	-0.198	0.176	0.0316	0.312	0.439	-0.485	-0.293
1482	CAV1	Q03135	0.0692567	0.0171501	0.0510597	0.115	0.0331	0.0963	FALSE	FALSE	FALSE	FALSE	0.252	0.342	0.272	0.766	0.856	0.514	0.786	-0.818	-0.133	-1.12	-0.85
1483	CAV2	P51636	0.293294	0.326939	0.314219	0.385	0.407	0.419	FALSE	FALSE	FALSE	FALSE	0.18	-0.168	0.172	-0.339	-0.687	-0.519	-0.347	0.223	0.218	0.792	0.658
1484	CAVIN1	Q6NZI2	0.216812	0.329195	0.407782	0.3	0.409	0.512	FALSE	FALSE	FALSE	FALSE	0.239	0.188	0.159	0.126	0.074	-0.114	0.045	-0.0904	-0.198	0.0552	0.102
1485	CBFB	Q13951	0.0173806	0.0180599	0.00445969	0.0357	0.0346	0.0121	FALSE	FALSE	FALSE	FALSE	0.283	0.281	0.35	-0.0784	-0.0804	-0.361	-0.011	0.303	0.267	0.00357	-0.0416
1486	CBL	P22681	0.0937123	0.293381	0.00639044	0.148	0.371	0.0163	FALSE	FALSE	FALSE	FALSE	-0.375	-0.229	-0.651	0.241	0.386	0.615	-0.036	-0.233	-0.591	-0.129	-0.253
1487	CBR1	P16152	0.000261162	1.23e-06	1.93e-06	0.00101	8.93e-06	1.73e-05	FALSE	FALSE	FALSE	FALSE	-0.396	-0.618	-0.598	-0.618	-0.84	-0.222	-0.82	0.587	0.407	0.747	0.759
1488	CBS	P35520	6.89e-06	7.94e-06	3.88e-06	4.61e-05	4.45e-05	3.08e-05	FALSE	FALSE	FALSE	FALSE	-0.687	-0.679	-0.718	-0.546	-0.539	0.141	-0.577	0.298	0.0778	0.674	0.473
1489	CBX3	Q13185	0.0732758	0.0088947	0.00702753	0.121	0.0187	0.0177	FALSE	FALSE	FALSE	FALSE	0.323	0.497	0.516	0.528	0.702	0.205	0.721	-0.314	-0.412	-0.668	-0.763
1490	CCAR2	Q8N163	0.0400484	0.000142632	0.0249795	0.0727	0.000534	0.0526	FALSE	FALSE	FALSE	FALSE	0.159	0.342	0.175	-0.252	-0.0685	-0.411	-0.235	-0.12	0.0174	0.57	0.5
1491	CCDC102A	Q96A19	0.0305676	0.00126495	0.024242	0.0579	0.00345	0.0512	FALSE	FALSE	FALSE	FALSE	0.368	0.596	0.385	0.59	0.818	0.222	0.607	-0.447	-0.463	-0.842	-0.484
1492	CCDC12	Q8WUD4	0.353434	0.182945	0.244247	0.447	0.25	0.344	FALSE	FALSE	FALSE	FALSE	-0.384	0.559	-0.486	-0.357	0.586	0.0272	-0.459	0.0811	-0.186	0.0446	0.263
1493	CCDC124	Q96CT7	0.429937	0.578819	0.839022	0.525	0.653	0.883	FALSE	FALSE	FALSE	FALSE	-0.25	-0.175	0.0638	-1.47	-1.4	-1.22	-1.16	1.18	1.64	1.06	1.37
1494	CCDC22	O60826	0.137117	0.652938	0.344595	0.203	0.715	0.45	FALSE	FALSE	FALSE	FALSE	0.475	0.14	0.296	0.361	0.0255	-0.114	0.182	-0.283	-0.529	0.407	-0.0492
1495	CCDC25	Q86WR0	0.986374	0.233069	0.159103	0.99	0.306	0.243	FALSE	FALSE	FALSE	FALSE	-0.00323	-0.23	0.273	-0.149	-0.375	-0.146	0.128	-0.0401	0.353	0.161	0.0688
1496	CCDC50	Q8IVM0	0.683386	0.274785	0.0263395	0.756	0.351	0.0549	FALSE	FALSE	FALSE	FALSE	-0.0844	-0.229	-0.491	1.2	1.05	1.28	0.792	-0.888	-1.06	-1.21	-1.17
1497	CCDC51	Q96ER9	0.841428	0.0965609	0.346646	0.882	0.146	0.452	FALSE	FALSE	FALSE	FALSE	0.0488	-0.421	0.232	-0.661	-1.13	-0.709	-0.477	0.492	0.187	1.22	1.07
1498	CCDC8	Q9H0W5	0.381694	0.843533	0.684764	0.476	0.877	0.762	FALSE	FALSE	FALSE	FALSE	0.119	-0.0267	0.055	-0.0537	-0.2	-0.173	-0.118	-0.206	-0.0166	0.266	0.501
1499	CCDC85C	A6NKD9	0.0105506	0.00093753	0.015657	0.0231	0.00267	0.0352	FALSE	FALSE	FALSE	FALSE	-0.725	-1	-0.679	-0.443	-0.719	0.283	-0.396	0.454	0.399	0.288	0.134
1500	CCDC9	Q9Y3X0	0.0462239	0.371656	0.573668	0.082	0.452	0.669	FALSE	FALSE	FALSE	FALSE	0.466	0.2	0.125	-0.872	-1.14	-1.34	-1.21	0.952	1.27	1.39	0.952
1501	CCDC91	Q7Z6B0	0.0204414	0.210874	0.00944155	0.0408	0.282	0.0229	FALSE	FALSE	FALSE	FALSE	0.83	0.425	0.948	1.19	0.783	0.358	1.31	-0.626	-0.588	-1.5	-0.926
1502	CCDC93	Q567U6	0.000674714	0.0071755	0.0164289	0.00224	0.0156	0.0366	FALSE	FALSE	FALSE	FALSE	0.578	0.429	0.375	0.35	0.201	-0.227	0.147	-0.447	-0.486	0.331	0.131
1503	CCDC97	Q96F63	0.450107	0.711348	0.364618	0.544	0.766	0.469	FALSE	FALSE	FALSE	FALSE	-0.111	-0.0542	0.134	-0.761	-0.704	-0.649	-0.515	0.911	0.84	0.496	0.381
1504	CCNDBP1	O95273	0.00158838	0.000201144	0.00219666	0.00461	0.000706	0.00676	FALSE	FALSE	FALSE	FALSE	0.587	0.732	0.564	0.488	0.633	-0.0985	0.465	-0.403	-0.157	-0.448	-0.48
1505	CCNH	P51946	0.288327	0.948579	0.769131	0.379	0.961	0.828	FALSE	FALSE	FALSE	FALSE	0.31	-0.0185	0.0845	0.429	0.101	0.119	0.204	-0.439	-0.247	-0.15	-0.0166
1506	CCNK	O75909	0.00130354	0.0874788	0.240648	0.00391	0.134	0.34	FALSE	FALSE	FALSE	FALSE	0.687	0.328	0.221	0.674	0.315	-0.0128	0.208	-0.252	-0.616	-0.201	-0.114
1507	CCS	O14618	0.140521	0.771876	0.344574	0.208	0.819	0.45	FALSE	FALSE	FALSE	FALSE	-0.428	0.0818	-0.27	-0.617	-0.108	-0.189	-0.459	0.367	0.861	0.488	-0.343
1508	CCT8	P50990	9.15e-09	8.06e-09	5.08e-09	1.63e-07	1.14e-07	1.16e-07	FALSE	FALSE	FALSE	FALSE	-0.656	-0.661	-0.68	-0.969	-0.974	-0.313	-0.994	0.991	0.984	0.561	0.714
1509	CD151	P48509	0.447539	0.798031	0.0720416	0.541	0.84	0.128	FALSE	FALSE	FALSE	FALSE	-0.133	-0.0445	-0.327	0.0683	0.157	0.201	-0.125	0.234	0.219	-0.423	-0.332
1510	CD276	Q5ZPR3	0.426562	0.000698086	0.178012	0.522	0.00206	0.266	FALSE	FALSE	FALSE	FALSE	-0.0851	-0.424	-0.147	0.188	-0.151	0.273	0.126	0.19	0.253	-0.532	-0.347
1511	CD2AP	Q9Y5K6	0.438096	0.187614	0.246882	0.532	0.255	0.346	FALSE	FALSE	FALSE	FALSE	0.191	0.329	0.288	0.735	0.874	0.545	0.832	-0.392	-0.542	-1.22	-0.828
1512	CD2BP2	O95400	0.000737472	0.117161	0.00323576	0.00242	0.172	0.00934	FALSE	FALSE	FALSE	FALSE	-0.628	-0.256	-0.526	-0.921	-0.549	-0.293	-0.819	0.593	0.533	0.883	0.573
1513	CD320	Q9NPF0	0.0104107	0.165412	0.362364	0.0229	0.23	0.467	FALSE	FALSE	FALSE	FALSE	1.23	0.621	0.402	0.296	-0.308	-0.93	-0.528	0.911	0.578	-0.00743	-0.0114
1514	CD46	P15529	0.461127	0.984025	0.403835	0.555	0.988	0.508	FALSE	FALSE	FALSE	FALSE	-0.157	-0.00424	-0.178	0.554	0.707	0.711	0.533	-0.722	-0.574	-0.436	-0.773
1515	CD47	Q08722	0.00380302	2.18e-05	0.0017395	0.00963	0.000107	0.0056	FALSE	FALSE	FALSE	FALSE	-0.287	-0.487	-0.317	0.23	0.0295	0.517	0.2	0.0646	0.268	-0.866	-0.443
1516	CD55	P08174	0.00048873	0.00129817	4.74e-05	0.00172	0.00352	0.000255	FALSE	FALSE	FALSE	FALSE	0.585	0.525	0.73	1.01	0.952	0.427	1.16	-0.98	-0.825	-0.758	-0.985
1517	CD58	P19256	0.860782	0.687082	0.312452	0.897	0.746	0.417	FALSE	FALSE	FALSE	FALSE	0.0247	0.0568	0.144	0.308	0.34	0.283	0.428	-0.127	-0.0262	-0.643	-0.563
1518	CD59	P13987	0.0729507	0.00111305	0.000896955	0.12	0.00309	0.00318	FALSE	FALSE	FALSE	FALSE	0.248	0.502	0.514	0.554	0.807	0.306	0.82	-0.406	-0.127	-0.927	-1.03
1519	CD63	P08962	0.423923	0.253542	0.608207	0.519	0.328	0.698	FALSE	FALSE	FALSE	FALSE	-0.273	-0.393	-0.174	0.137	0.0169	0.41	0.236	0.233	0.228	-0.528	-0.733
1520	CD81	P60033	0.439427	0.334163	0.674442	0.533	0.414	0.754	FALSE	FALSE	FALSE	FALSE	-0.133	-0.167	-0.0719	-0.0344	-0.0683	0.0987	0.0268	0.206	0.598	-0.455	-0.373
1521	CD82	P27701	0.191365	0.269994	0.256586	0.27	0.346	0.357	FALSE	FALSE	FALSE	FALSE	0.436	-0.365	0.376	0.762	-0.0387	0.327	0.703	-0.25	-0.0494	-0.876	-0.577
1522	CD9	P21926	0.299638	0.660368	0.954725	0.392	0.722	0.967	FALSE	FALSE	FALSE	FALSE	0.163	-0.0682	-0.00879	0.474	0.243	0.311	0.302	0.0311	0.0639	-0.784	-0.64
1523	CDC123	O75794	0.000642605	0.000166358	0.00224661	0.00215	0.000607	0.00687	FALSE	FALSE	FALSE	FALSE	-0.462	-0.529	-0.399	-0.649	-0.716	-0.187	-0.586	0.345	0.127	0.971	0.696
1524	CDC20	Q12834	0.00166395	5.01e-05	0.00167506	0.0048	0.000218	0.00543	FALSE	FALSE	FALSE	FALSE	-0.643	-0.916	-0.642	-0.222	-0.495	0.42	-0.222	0.0459	0.0059	0.107	0.361
1525	CDC34	P49427	0.0733832	0.359127	0.117537	0.121	0.44	0.193	FALSE	FALSE	FALSE	FALSE	0.252	0.125	0.218	-0.28	-0.407	-0.532	-0.314	0.252	0.345	0.565	0.37
1526	CDC37	Q16543	0.0285806	0.00014467	0.0142463	0.0548	0.000541	0.0325	FALSE	FALSE	FALSE	FALSE	-0.411	-0.822	-0.468	0.0835	-0.328	0.494	0.0263	0.217	0.0398	-0.377	-0.155
1527	CDC45	O75419	0.819756	0.640317	0.191165	0.865	0.705	0.282	FALSE	FALSE	FALSE	FALSE	0.0291	0.0598	-0.171	0.00745	0.0382	-0.0217	-0.192	-0.17	-0.381	0.46	0.259
1528	CDC5L	Q99459	0.0089417	0.122121	0.00809172	0.02	0.178	0.02	FALSE	FALSE	FALSE	FALSE	-0.453	-0.251	-0.46	-0.562	-0.361	-0.109	-0.569	0.142	0.0979	0.436	0.926
1529	CDC73	Q6P1J9	0.465909	0.251652	0.0116283	0.559	0.326	0.0274	FALSE	FALSE	FALSE	FALSE	0.193	0.306	0.724	-0.0515	0.062	-0.244	0.479	-0.229	-0.636	0.273	0.346
1530	CDH2	P19022	0.35539	0.0169064	0.601621	0.449	0.0327	0.692	FALSE	FALSE	FALSE	FALSE	-0.135	-0.373	-0.0755	0.0795	-0.159	0.214	0.139	-0.0124	0.139	-0.199	-0.202
1531	CDIPT	O14735	0.766137	0.76916	0.320675	0.825	0.817	0.425	FALSE	FALSE	FALSE	FALSE	0.0513	0.0506	0.173	-1.27	-1.27	-1.32	-1.15	1.06	0.897	1.66	1.39
1532	CDK11A	P21127	0.402374	0.608788	0.362113	0.498	0.678	0.467	FALSE	FALSE	FALSE	FALSE	0.276	0.168	0.301	0.205	0.0962	-0.0715	0.229	-0.389	-0.627	0.42	0.137
1533	CDK2	P24941	0.372829	0.124615	1.39e-05	0.467	0.181	8.92e-05	FALSE	FALSE	FALSE	FALSE	-0.0972	-0.171	-0.619	-0.021	-0.095	0.0761	-0.543	-0.0121	0.0278	0.307	0.26
1534	CDK4	P11802	0.100947	0.00593511	0.000631487	0.157	0.0132	0.00235	FALSE	FALSE	FALSE	FALSE	-0.279	-0.502	-0.663	-0.379	-0.602	-0.0997	-0.763	0.447	0.324	0.538	0.534
1535	CDK5	Q00535	0.168382	0.0241244	0.0637062	0.243	0.0445	0.116	FALSE	FALSE	FALSE	FALSE	-0.272	-0.466	-0.374	-0.317	-0.511	-0.0449	-0.419	-0.0172	-0.478	0.971	0.815
1536	CDK5RAP3	Q96JB5	0.691316	0.53969	0.800904	0.762	0.616	0.853	FALSE	FALSE	FALSE	FALSE	-0.0697	-0.108	0.0442	-0.418	-0.456	-0.348	-0.304	0.398	0.18	0.578	0.369
1537	CDK7	P50613	0.0036957	0.105248	0.00185662	0.00939	0.157	0.0059	FALSE	FALSE	FALSE	FALSE	0.48	0.247	0.524	0.437	0.204	-0.0426	0.482	-0.178	-0.353	-0.264	-0.285
1538	CDK9	P50750	0.213537	0.237924	0.0827849	0.297	0.311	0.144	FALSE	FALSE	FALSE	FALSE	-0.31	-0.293	-0.441	-0.566	-0.549	-0.256	-0.697	-0.0434	0.236	0.83	1.05
1539	CDKAL1	Q5VV42	0.00598487	0.0157471	0.661999	0.0142	0.0308	0.742	FALSE	FALSE	FALSE	FALSE	0.369	0.317	0.053	0.171	0.118	-0.199	-0.146	-0.103	-0.242	0.162	0.24
1540	CDKN2C	P42773	0.496728	0.814629	0.338085	0.587	0.853	0.443	FALSE	FALSE	FALSE	FALSE	-0.174	0.0596	0.246	-0.146	0.0869	0.0273	0.274	-0.000931	0.196	-0.00484	-0.432
1541	CDS2	O95674	0.424632	0.609133	0.270986	0.52	0.679	0.373	FALSE	FALSE	FALSE	FALSE	-0.079	-0.0503	-0.11	-0.0738	-0.0451	0.0052	-0.105	-0.07	-0.0624	0.227	0.124
1542	CDV3	Q9UKY7	0.221452	0.0215601	0.00245932	0.305	0.0403	0.00743	FALSE	FALSE	FALSE	FALSE	-0.165	-0.328	-0.457	1.23	1.07	1.39	0.937	-0.25	-0.973	-2.11	-1.3
1543	CELF1	Q92879	0.684099	0.896476	0.797672	0.756	0.918	0.851	FALSE	FALSE	FALSE	FALSE	0.0979	-0.0312	0.0616	0.0621	-0.0671	-0.0358	0.0258	-0.377	-0.115	0.441	0.0668
1544	CELF2	O95319	0.452221	0.0227461	0.159599	0.545	0.0423	0.244	FALSE	FALSE	FALSE	FALSE	0.324	1.05	0.618	-0.317	0.406	-0.641	-0.0233	0.088	0.315	0.107	0.0663
1545	CEMIP2	Q9UHN6	0.737393	0.166674	0.288277	0.802	0.231	0.392	FALSE	FALSE	FALSE	FALSE	-0.096	0.406	0.308	0.00957	0.511	0.106	0.414	0.432	0.326	-0.752	-1.05
1546	CENPF	P49454	0.0634255	0.00416298	0.00780442	0.107	0.00967	0.0194	FALSE	FALSE	FALSE	FALSE	0.644	1.06	0.972	1.41	1.83	0.767	1.74	-1.14	-0.88	-1.81	-1.92
1547	CENPH	Q9H3R5	0.991895	0.550659	0.769623	0.994	0.626	0.828	FALSE	FALSE	FALSE	FALSE	-0.00272	-0.16	0.0784	-0.012	-0.17	-0.00926	0.0691	-0.0781	-0.341	0.29	0.251
1548	CEP170	Q5SW79	0.00857742	0.000415675	0.00196649	0.0194	0.0013	0.00619	FALSE	FALSE	FALSE	FALSE	0.397	0.578	0.486	0.308	0.489	-0.0887	0.397	-0.302	0.0208	-0.488	-0.335
1549	CEP41	Q9BYV8	0.43004	0.0242434	0.0554547	0.525	0.0447	0.103	FALSE	FALSE	FALSE	FALSE	-0.227	-0.689	-0.574	-0.294	-0.756	-0.0667	-0.641	0.0564	0.0234	0.828	0.849
1550	CEP43	O95684	0.00105581	2.92e-05	0.00013839	0.00327	0.000138	0.000643	FALSE	FALSE	FALSE	FALSE	0.561	0.794	0.692	0.604	0.837	0.0425	0.734	-0.408	-0.311	-0.654	-0.844
1551	CEP44	Q9C0F1	0.565191	0.852305	0.385373	0.649	0.884	0.489	FALSE	FALSE	FALSE	FALSE	-0.0817	0.0264	-0.124	-0.0849	0.0231	-0.00321	-0.127	-0.0475	-0.0403	0.11	0.171
1552	CEP76	Q8TAP6	0.0119223	0.0019234	0.0589807	0.0257	0.00497	0.109	FALSE	FALSE	FALSE	FALSE	0.673	0.871	0.486	0.578	0.776	-0.0954	0.391	-0.708	-0.738	-0.143	-0.0599
1553	CEP97	Q8IW35	0.342801	0.00127517	0.713953	0.437	0.00347	0.785	FALSE	FALSE	FALSE	FALSE	-0.155	-0.602	0.0592	-0.0696	-0.517	0.0851	0.144	0.44	0.457	-0.406	-0.135
1554	CERS2	Q96G23	0.00528118	0.00114187	0.253726	0.0128	0.00316	0.354	FALSE	FALSE	FALSE	FALSE	0.289	0.351	0.108	0.0819	0.144	-0.207	-0.099	-0.175	-0.201	0.326	0.131
1555	CERS6	Q6ZMG9	0.50424	0.259575	0.226341	0.594	0.334	0.323	FALSE	FALSE	FALSE	FALSE	0.0822	0.14	-0.151	-0.0157	0.0424	-0.0979	-0.249	0.000186	-0.136	0.501	-0.045
1556	CERT1	Q9Y5P4	0.00521859	0.00450593	0.57399	0.0127	0.0104	0.669	FALSE	FALSE	FALSE	FALSE	0.383	0.391	0.0693	0.0996	0.108	-0.283	-0.214	-0.08	-0.442	0.611	0.201
1557	CETN2	P41208	0.491789	0.000105035	0.000264505	0.582	0.000409	0.0011	FALSE	FALSE	FALSE	FALSE	0.117	0.819	0.75	0.8	1.5	0.682	1.43	-0.686	-0.705	-1.49	-1.53
1558	CETN3	O15182	0.213664	0.165472	0.00472416	0.297	0.23	0.0127	FALSE	FALSE	FALSE	FALSE	0.312	0.349	0.776	0.583	0.621	0.271	1.05	-0.381	-0.138	-0.758	-1.24
1559	CFAP20	Q9Y6A4	0.0480495	0.294428	0.939034	0.0847	0.372	0.957	FALSE	FALSE	FALSE	FALSE	-0.413	-0.211	0.0151	-0.734	-0.532	-0.321	-0.306	0.414	0.335	0.58	0.564
1560	CFAP298	P57076	0.0753707	0.697239	0.988697	0.124	0.754	0.992	FALSE	FALSE	FALSE	FALSE	0.21	0.044	0.0016	0.21	0.0441	1.95e-05	0.00162	-0.196	-0.416	0.184	0.173
1561	CFAP36	Q96G28	0.943597	0.137847	0.0290657	0.959	0.197	0.0595	FALSE	FALSE	FALSE	FALSE	0.0239	-0.517	-0.789	0.182	-0.359	0.158	-0.631	0.496	0.114	-0.0042	0.0452
1562	CFDP1	Q9UEE9	0.00536846	0.0593311	0.000517527	0.013	0.0956	0.00197	FALSE	FALSE	FALSE	FALSE	-0.59	-0.376	-0.784	0.531	0.745	1.12	0.337	0.362	-0.403	-1.47	-1.22
1563	CFL1	P23528	0.231309	0.743263	0.179582	0.316	0.794	0.268	FALSE	FALSE	FALSE	FALSE	-0.273	0.0734	-0.308	0.221	0.568	0.494	0.187	-0.154	-0.625	-0.19	-0.5
1564	CFL2	Q9Y281	0.0227996	0.0131841	0.920785	0.0448	0.0263	0.944	FALSE	FALSE	FALSE	FALSE	0.371	0.409	0.0151	0.516	0.554	0.145	0.16	-0.0781	-0.555	-0.304	-0.439
1565	CGN	Q9P2M7	0.00127221	0.0714025	0.0724313	0.00384	0.112	0.129	FALSE	FALSE	FALSE	FALSE	0.612	0.309	0.307	1.02	0.719	0.411	0.718	-0.808	-0.807	-0.729	-0.527
1566	CHAF1B	Q13112	0.000130944	7.46e-05	0.0903232	0.000565	0.000304	0.154	FALSE	FALSE	FALSE	FALSE	0.644	0.678	0.24	1.56	1.6	0.917	1.16	-1.26	-1.83	-1.11	-1.03
1567	CHCHD1	Q96BP2	0.172437	0.0954579	0.0708788	0.247	0.144	0.127	FALSE	FALSE	FALSE	FALSE	-0.144	-0.178	-0.195	-0.0479	-0.0821	0.0963	-0.0983	0.148	-0.0714	-0.0734	0.129
1568	CHCHD2	Q9Y6H1	0.537225	0.0658407	0.900719	0.623	0.105	0.931	FALSE	FALSE	FALSE	FALSE	0.215	0.67	-0.0433	-1.77	-1.32	-1.98	-2.03	2.13	2.22	1.13	1.62
1569	CHCHD3	Q9NX63	0.0235168	0.000227242	0.00164502	0.0461	0.000776	0.00534	FALSE	FALSE	FALSE	FALSE	0.54	0.996	0.805	0.293	0.749	-0.247	0.558	-0.936	-0.63	0.172	0.0419
1570	CHCHD6	Q9BRQ6	0.72565	0.638838	0.920575	0.792	0.703	0.944	FALSE	FALSE	FALSE	FALSE	-0.104	0.139	0.0295	-0.0149	0.228	0.089	0.118	-0.212	-0.456	0.305	-0.0572
1571	CHCHD7	Q9BUK0	0.280623	0.0212979	0.165669	0.371	0.0399	0.252	FALSE	FALSE	FALSE	FALSE	0.168	0.38	0.218	0.145	0.357	-0.0228	0.195	0.418	0.279	-1.01	-0.357
1572	CHD4	Q14839	0.492901	0.762827	0.0692806	0.583	0.812	0.124	FALSE	FALSE	FALSE	FALSE	-0.113	-0.0496	-0.312	0.552	0.615	0.665	0.353	-0.754	-0.691	-0.4	-0.34
1573	CHEK1	O14757	6.32e-05	7.75e-05	0.0013579	0.000303	0.000313	0.00454	FALSE	FALSE	FALSE	FALSE	0.868	0.853	0.637	0.862	0.846	-0.00648	0.631	-0.954	-0.849	-0.589	0.0601
1574	CHERP	Q8IWX8	0.615717	0.173335	0.225019	0.695	0.239	0.322	FALSE	FALSE	FALSE	FALSE	-0.0824	-0.228	-0.203	0.171	0.0253	0.254	0.0512	-0.415	-0.373	0.354	-0.0679
1575	CHM	P24386	0.552547	0.108524	0.10971	0.638	0.161	0.182	FALSE	FALSE	FALSE	FALSE	0.09	0.251	0.25	-0.0682	0.0926	-0.158	0.0917	-0.236	0.105	0.221	-0.0474
1576	CHML	P26374	0.0305318	0.00727596	0.0169157	0.0579	0.0158	0.0376	FALSE	FALSE	FALSE	FALSE	-0.776	-0.998	-0.869	-0.144	-0.367	0.631	-0.238	-0.393	-0.606	0.729	0.388
1577	CHMP1A	Q9HD42	0.481701	0.966351	0.290201	0.574	0.974	0.393	FALSE	FALSE	FALSE	FALSE	-0.317	0.0189	0.48	1.14	1.47	1.46	1.94	-1.56	-1.56	-1.67	-1.21
1578	CHMP1B	Q7LBR1	0.00665158	0.55697	0.726033	0.0155	0.632	0.794	FALSE	FALSE	FALSE	FALSE	0.981	0.192	0.114	0.774	-0.0141	-0.206	-0.0921	-0.21	-0.427	0.184	-0.00843
1579	CHMP2A	O43633	0.00346225	0.0589079	0.0435853	0.00893	0.0951	0.0839	FALSE	FALSE	FALSE	FALSE	0.839	0.505	-0.543	1.42	1.08	0.578	0.0352	-0.498	-1.01	-1.12	-0.486
1580	CHMP2B	Q9UQN3	0.202815	0.630566	0.246918	0.284	0.696	0.346	FALSE	FALSE	FALSE	FALSE	-0.453	0.168	-0.41	-0.356	0.265	0.0969	-0.313	0.0719	0.371	-0.0989	-0.0362
1581	CHMP4A	Q9BY43	0.0518965	0.014321	0.0505158	0.0903	0.0283	0.0954	FALSE	FALSE	FALSE	FALSE	-0.543	-0.706	-0.546	0.259	0.0962	0.802	0.256	0.471	0.101	-1.42	-0.567
1582	CHMP4B	Q9H444	0.0123383	0.0174379	0.0522187	0.0265	0.0336	0.0982	FALSE	FALSE	FALSE	FALSE	-0.87	-0.819	-0.651	-0.107	-0.0568	0.762	0.111	0.631	0.157	-1.09	-0.406
1583	CHMP6	Q96FZ7	0.253843	0.0878813	0.0304529	0.342	0.134	0.0618	FALSE	FALSE	FALSE	FALSE	0.181	0.277	-0.361	0.219	0.315	0.0373	-0.323	0.102	0.0933	-0.431	-0.0121
1584	CHORDC1	Q9UHD1	0.00253263	0.000948459	0.0369228	0.00683	0.00269	0.0728	FALSE	FALSE	FALSE	FALSE	-0.313	-0.352	-0.202	-0.269	-0.308	0.0437	-0.158	0.132	-0.0556	0.443	0.173
1585	CHUK	O15111	0.233152	0.189925	0.470516	0.318	0.258	0.572	FALSE	FALSE	FALSE	FALSE	0.124	0.137	0.0743	0.00655	0.0195	-0.118	-0.0435	-0.241	-0.255	0.53	0.102
1586	CHURC1	Q8WUH1	0.00552597	0.094209	0.00430189	0.0133	0.143	0.0118	FALSE	FALSE	FALSE	FALSE	0.46	0.259	0.476	0.265	0.0643	-0.194	0.282	-0.139	0.019	0.00916	-0.307
1587	CIAO1	O76071	0.00349169	0.164044	0.511246	0.00899	0.228	0.609	FALSE	FALSE	FALSE	FALSE	1.06	0.461	0.213	0.566	-0.0364	-0.498	-0.284	-0.242	-0.157	0.533	0.119
1588	CIAO2B	Q9Y3D0	0.0155524	0.44179	0.0867728	0.0325	0.522	0.149	FALSE	FALSE	FALSE	FALSE	0.355	0.105	0.241	-0.142	-0.392	-0.497	-0.256	0.206	0.395	0.442	0.245
1589	CIAPIN1	Q6FI81	0.549861	0.190984	0.665315	0.636	0.259	0.746	FALSE	FALSE	FALSE	FALSE	-0.0744	-0.166	0.0537	-0.37	-0.462	-0.296	-0.242	0.496	0.42	0.246	0.208
1590	CIRBP	Q14011	0.0920855	0.0690243	0.461948	0.146	0.109	0.564	FALSE	FALSE	FALSE	FALSE	-0.194	-0.21	-0.082	-0.469	-0.486	-0.276	-0.358	-0.00325	0.635	0.49	0.467
1591	CISD1	Q9NZ45	0.232588	0.0707695	0.275136	0.318	0.112	0.378	FALSE	FALSE	FALSE	FALSE	-0.168	-0.26	-0.153	0.699	0.606	0.866	0.713	-0.682	-0.561	-0.893	-0.748
1592	CISD2	Q8N5K1	0.000340772	0.000144597	0.10544	0.00127	0.000541	0.175	FALSE	FALSE	FALSE	FALSE	0.622	0.676	0.242	1.03	1.08	0.403	0.646	-0.281	-0.45	-1.48	-0.945
1593	CKAP2	Q8WWK9	0.0923144	0.00203785	0.306556	0.146	0.00521	0.411	FALSE	FALSE	FALSE	FALSE	-0.552	-1.11	-0.327	-0.317	-0.878	0.234	-0.0926	-0.18	0.19	0.322	0.722
1594	CKAP4	Q07065	0.00725976	0.00327536	0.110197	0.0168	0.00784	0.183	FALSE	FALSE	FALSE	FALSE	0.236	0.264	0.132	-0.49	-0.462	-0.726	-0.594	0.427	0.492	0.64	0.713
1595	CKAP5	Q14008	0.0513803	0.421239	0.105062	0.0896	0.501	0.175	FALSE	FALSE	FALSE	FALSE	0.308	0.122	0.252	0.314	0.128	0.00601	0.258	-0.532	-0.555	0.197	0.185
1596	CKM	P06732	0.216371	0.129604	0.528811	0.3	0.187	0.626	FALSE	FALSE	FALSE	FALSE	-0.168	-0.208	-0.0841	-0.582	-0.622	-0.414	-0.498	0.417	0.0204	1.16	0.522
1597	CKS1B	P61024	0.0545852	0.00950565	0.112411	0.0942	0.0198	0.185	FALSE	FALSE	FALSE	FALSE	0.676	0.952	0.549	0.364	0.641	-0.311	0.238	0.208	-0.303	0.126	-0.962
1598	CKS2	P33552	0.171659	0.363308	0.04647	0.246	0.443	0.0888	FALSE	FALSE	FALSE	FALSE	-0.227	-0.149	-0.34	-0.194	-0.116	0.0329	-0.307	0.0891	-0.0219	0.715	-0.199
1599	CLASP2	O75122	0.845419	0.908116	0.215886	0.885	0.927	0.311	FALSE	FALSE	FALSE	FALSE	0.0453	-0.0268	0.294	-0.257	-0.329	-0.302	-0.00813	-0.123	-0.253	0.548	0.723
1600	CLCC1	Q96S66	1.05e-05	1.58e-06	0.0104332	6.53e-05	1.1e-05	0.025	FALSE	FALSE	FALSE	FALSE	-0.588	-0.679	-0.281	-0.455	-0.546	0.133	-0.148	0.49	0.406	-0.0212	0.14
1601	CLCN7	P51798	0.356625	0.130671	0.144227	0.45	0.188	0.226	FALSE	FALSE	FALSE	FALSE	-0.238	-0.398	-0.384	0.0857	-0.0743	0.324	-0.06	0.125	0.605	-0.463	-0.542
1602	CLGN	O14967	0.559656	0.121305	0.132467	0.644	0.177	0.212	FALSE	FALSE	FALSE	FALSE	-0.135	-0.368	-0.357	-0.532	-0.766	-0.397	-0.754	0.497	0.78	0.796	0.376
1603	CLIC1	O00299	9.84e-09	6.78e-09	1.38e-08	1.75e-07	9.83e-08	2.58e-07	FALSE	FALSE	FALSE	FALSE	-0.686	-0.703	-0.672	-0.66	-0.676	0.026	-0.646	0.412	0.145	0.781	0.618
1604	CLIC4	Q9Y696	1.5e-05	0.00107055	0.038878	8.84e-05	0.00299	0.0761	FALSE	FALSE	FALSE	FALSE	-0.517	-0.345	-0.199	-0.506	-0.334	0.0112	-0.187	0.191	0.112	0.542	0.172
1605	CLINT1	Q14677	0.064565	0.00282234	0.0106125	0.109	0.00692	0.0253	FALSE	FALSE	FALSE	FALSE	-0.172	-0.301	-0.248	0.418	0.29	0.59	0.342	-0.35	-0.454	-0.318	-0.518
1606	CLIP1	P30622	0.0357625	0.000657312	0.0854856	0.0662	0.00195	0.148	FALSE	FALSE	FALSE	FALSE	0.291	0.525	0.234	0.931	1.16	0.639	0.873	-0.39	-0.69	-1.5	-1.03
1607	CLN5	O75503	0.953262	0.697227	0.340472	0.966	0.754	0.445	FALSE	FALSE	FALSE	FALSE	0.0116	-0.0774	0.192	-0.091	-0.18	-0.103	0.0889	-0.0221	0.0201	0.181	0.106
1608	CLNS1A	P54105	0.00191131	0.0531121	0.00126803	0.00542	0.0872	0.00426	FALSE	FALSE	FALSE	FALSE	-0.897	-0.513	-0.942	-0.952	-0.568	-0.0552	-0.997	0.662	1.03	0.743	0.142
1609	CLPB	Q9H078	0.0526154	0.00919752	0.00359062	0.0914	0.0192	0.0102	FALSE	FALSE	FALSE	FALSE	-0.389	-0.545	-0.625	0.228	0.0718	0.617	-0.00778	-0.476	-0.723	0.121	0.169
1610	CLPTM1L	Q96KA5	0.00653315	0.0591157	0.147381	0.0153	0.0954	0.229	FALSE	FALSE	FALSE	FALSE	-0.753	-0.495	-0.372	-0.448	-0.19	0.305	-0.0672	0.265	-0.651	0.425	0.361
1611	CLPX	O76031	0.0178683	0.14589	0.584587	0.0366	0.207	0.678	FALSE	FALSE	FALSE	FALSE	0.338	0.197	0.0724	-0.0184	-0.159	-0.356	-0.284	0.0556	-0.107	0.573	0.296
1612	CLSPN	Q9HAW4	0.315739	0.696092	0.086934	0.409	0.753	0.149	FALSE	FALSE	FALSE	FALSE	-0.263	-0.101	-0.461	-0.0361	0.126	0.227	-0.234	0.326	0.226	-0.0164	-0.619
1613	CLSTN1	O94985	0.0456793	0.118891	0.107956	0.0811	0.174	0.179	FALSE	FALSE	FALSE	FALSE	0.438	0.334	0.345	0.542	0.438	0.104	0.449	0.0259	-0.155	-0.823	-0.581
1614	CLTA	P09496	0.0140735	0.270962	0.80311	0.0298	0.347	0.854	FALSE	FALSE	FALSE	FALSE	-0.526	0.22	0.0491	-0.543	0.203	-0.0176	0.0315	0.466	0.529	-0.0311	-0.638
1615	CLTB	P09497	0.0931907	0.806618	0.278806	0.147	0.847	0.382	FALSE	FALSE	FALSE	FALSE	-0.323	-0.0454	0.204	0.0187	0.296	0.342	0.545	0.313	0.269	-0.822	-0.962
1616	CLU	P10909	0.64181	0.607538	0.449868	0.718	0.677	0.552	FALSE	FALSE	FALSE	FALSE	0.126	0.139	0.206	0.0257	0.0389	-0.1	0.105	-0.0124	0.215	-0.366	0.0928
1617	CMBL	Q96DG6	0.485471	0.230554	0.0567295	0.577	0.304	0.105	FALSE	FALSE	FALSE	FALSE	0.15	-0.261	0.427	-0.488	-0.899	-0.638	-0.211	0.856	0.883	0.0841	0.412
1618	CMC1	Q7Z7K0	0.688814	0.109242	0.0127455	0.76	0.162	0.0296	FALSE	FALSE	FALSE	FALSE	-0.055	-0.228	-0.373	0.212	0.0396	0.267	-0.105	0.0128	0.0281	-0.323	-0.131
1619	CMC2	Q9NRP2	0.551808	0.356463	0.979595	0.637	0.437	0.987	FALSE	FALSE	FALSE	FALSE	-0.214	0.334	-0.00916	0.196	0.744	0.41	0.401	-0.0671	0.142	-1.03	-0.792
1620	CMPK1	P30085	0.257166	0.92936	0.143734	0.346	0.946	0.225	FALSE	FALSE	FALSE	FALSE	-0.156	0.012	0.203	-0.0838	0.0838	0.0718	0.275	-0.049	-0.128	0.117	-0.287
1621	CMSS1	Q9BQ75	0.0325147	0.20017	0.0961317	0.061	0.269	0.162	FALSE	FALSE	FALSE	FALSE	0.454	0.261	0.344	0.119	-0.0744	-0.335	0.00899	-0.422	-0.259	0.284	0.679
1622	CMTR1	Q8N1G2	0.485853	0.590469	0.00068845	0.577	0.663	0.00252	FALSE	FALSE	FALSE	FALSE	-0.155	0.12	-0.886	0.492	0.767	0.647	-0.239	-0.338	-0.808	-0.455	-0.0676
1623	CNBP	P62633	0.246909	0.0168224	0.240215	0.334	0.0326	0.34	FALSE	FALSE	FALSE	FALSE	0.327	0.717	0.332	-0.241	0.15	-0.568	-0.236	0.472	0.73	-0.182	-0.125
1624	CNDP2	Q96KP4	0.0449259	0.00161433	0.420674	0.0799	0.00426	0.525	FALSE	FALSE	FALSE	FALSE	-0.225	-0.385	-0.0862	0.0205	-0.14	0.246	0.159	0.268	0.402	-0.63	-0.325
1625	CNIH1	O95406	0.0162306	0.690841	0.433537	0.0337	0.749	0.537	FALSE	FALSE	FALSE	FALSE	-0.583	0.0892	-0.177	-1	-0.33	-0.419	-0.596	0.917	0.939	0.268	0.223
1626	CNOT1	A5YKK6	0.0938095	0.0781442	0.769687	0.148	0.121	0.828	FALSE	FALSE	FALSE	FALSE	0.44	0.464	0.074	0.364	0.388	-0.076	-0.00201	-0.511	-1	0.417	0.42
1627	CNOT11	Q9UKZ1	0.0861137	0.0202224	0.68743	0.138	0.0382	0.764	FALSE	FALSE	FALSE	FALSE	0.192	0.27	0.0434	0.0994	0.177	-0.093	-0.0496	-0.193	-0.145	0.219	-0.0144
1628	CNOT3	O75175	1.36e-05	8.69e-05	3.12e-05	8.11e-05	0.000347	0.000178	FALSE	FALSE	FALSE	FALSE	-0.868	-0.741	-0.811	-0.515	-0.388	0.353	-0.458	0.302	0.458	0.212	0.0371
1629	CNOT4	O95628	0.00145125	0.364729	0.00998914	0.00427	0.445	0.024	FALSE	FALSE	FALSE	FALSE	0.454	0.113	0.349	0.632	0.291	0.178	0.527	-0.345	-0.337	-0.55	-0.397
1630	CNOT7	Q9UIV1	0.25781	0.170068	0.663038	0.346	0.235	0.743	FALSE	FALSE	FALSE	FALSE	0.112	0.136	0.0423	-0.0884	-0.0636	-0.2	-0.158	0.0984	-0.252	0.289	0.373
1631	CNOT9	Q92600	0.0379246	0.667368	0.414224	0.0694	0.728	0.519	FALSE	FALSE	FALSE	FALSE	-0.435	-0.085	-0.163	-0.341	0.00908	0.0941	-0.0685	0.0525	0.0842	0.0985	0.0709
1632	CNP	P09543	0.931838	0.945845	0.396432	0.952	0.959	0.5	FALSE	FALSE	FALSE	FALSE	0.0138	-0.011	-0.138	-0.0767	-0.102	-0.0906	-0.229	0.237	-0.0464	0.0957	0.211
1633	CNPY3	Q9BT09	0.521533	0.957207	0.58964	0.609	0.966	0.682	FALSE	FALSE	FALSE	FALSE	0.115	0.00954	0.0962	1.07	0.969	0.959	1.06	-0.32	-0.821	-1.76	-1.15
1634	CNST	Q6PJW8	0.625143	0.257954	0.356953	0.703	0.333	0.462	FALSE	FALSE	FALSE	FALSE	0.117	0.274	-0.222	0.453	0.61	0.336	0.114	-0.144	-0.175	-0.515	-0.679
1635	CNTFR	P26992	0.180486	0.624377	0.812932	0.257	0.692	0.863	FALSE	FALSE	FALSE	FALSE	0.245	0.0877	-0.0423	0.357	0.2	0.112	0.07	-0.26	-0.177	-0.0299	-0.272
1636	CNTNAP4	Q9C0A0	0.134234	0.110281	0.128242	0.2	0.163	0.206	FALSE	FALSE	FALSE	FALSE	-0.317	0.34	-0.323	-0.637	0.0195	-0.32	-0.643	0.659	0.91	-0.051	0.0622
1637	COA3	Q9Y2R0	0.203177	0.00458747	0.154905	0.285	0.0105	0.239	FALSE	FALSE	FALSE	FALSE	0.14	0.343	0.158	0.0158	0.218	-0.125	0.0333	-0.274	-0.114	0.222	0.024
1638	COA4	Q9NYJ1	0.568399	0.00273015	0.0868132	0.651	0.00673	0.149	FALSE	FALSE	FALSE	FALSE	0.153	0.906	0.475	0.204	0.958	0.0518	0.527	-0.127	0.402	-0.696	-1.32
1639	COA6	Q5JTJ3	0.206747	0.528046	0.00529283	0.289	0.605	0.014	FALSE	FALSE	FALSE	FALSE	0.307	-0.151	0.74	0.994	0.537	0.687	1.43	-0.421	-0.594	-1.2	-1.43
1640	COA7	Q96BR5	0.567584	0.00806372	0.0365581	0.651	0.0172	0.0721	FALSE	FALSE	FALSE	FALSE	0.136	0.692	0.526	0.0246	0.581	-0.111	0.414	-0.291	0.0504	0.129	-0.796
1641	COASY	Q13057	0.00234987	0.000360431	0.00348458	0.00644	0.00115	0.00995	FALSE	FALSE	FALSE	FALSE	-0.479	-0.592	-0.455	-0.344	-0.457	0.135	-0.32	0.0581	-0.396	0.704	0.62
1642	COG4	Q9H9E3	0.446034	0.540291	0.0479143	0.54	0.616	0.0911	FALSE	FALSE	FALSE	FALSE	-0.0919	-0.0736	-0.25	-0.418	-0.4	-0.326	-0.576	0.223	0.129	0.658	0.711
1643	COG5	Q9UP83	0.515075	0.645151	0.337214	0.604	0.709	0.442	FALSE	FALSE	FALSE	FALSE	-0.0935	0.0659	-0.139	-0.136	0.0229	-0.043	-0.182	-0.271	-0.34	0.493	0.457
1644	COG7	P83436	0.476522	0.678779	0.310624	0.569	0.738	0.415	FALSE	FALSE	FALSE	FALSE	-0.102	-0.0591	-0.147	-0.169	-0.126	-0.0665	-0.213	-0.218	-0.469	0.771	0.49
1645	COG8	Q96MW5	0.249533	0.0402592	0.815303	0.337	0.0692	0.865	FALSE	FALSE	FALSE	FALSE	0.144	0.267	-0.0287	0.123	0.246	-0.0215	-0.0503	0.0984	-0.2	0.00865	-0.204
1646	COL6A1	P12109	0.0691754	0.257336	0.0744058	0.115	0.332	0.132	FALSE	FALSE	FALSE	FALSE	0.37	0.224	0.363	0.652	0.506	0.282	0.644	-0.544	-0.716	-0.316	-0.508
1647	COLEC12	Q5KU26	0.389233	0.21738	0.0634198	0.484	0.289	0.115	FALSE	FALSE	FALSE	FALSE	0.193	-0.279	0.432	0.504	0.032	0.311	0.743	-0.643	-0.579	-0.256	-0.111
1648	COLGALT1	Q8NBJ5	0.00498409	0.0133496	0.0837217	0.0122	0.0266	0.145	FALSE	FALSE	FALSE	FALSE	-0.727	-0.624	-0.417	-0.759	-0.656	-0.0319	-0.449	0.286	0.0356	0.806	0.769
1649	COMMD3	Q9UBI1	0.952085	0.861863	0.844409	0.966	0.891	0.886	FALSE	FALSE	FALSE	FALSE	-0.0177	0.0514	-0.058	0.00562	0.0748	0.0234	-0.0346	-0.368	-0.68	1.03	-0.0527
1650	COMMD4	Q9H0A8	0.00925493	0.273055	0.0275378	0.0207	0.349	0.0569	FALSE	FALSE	FALSE	FALSE	0.62	0.242	0.511	-0.172	-0.551	-0.792	-0.281	0.154	0.0177	1.09	0.536
1651	COMMD5	Q9GZQ3	0.182857	0.511775	0.708363	0.26	0.59	0.781	FALSE	FALSE	FALSE	FALSE	0.266	0.129	0.073	0.137	0.00016	-0.128	-0.0554	0.0384	-0.0982	0.436	-0.33
1652	COMT	P21964	0.787286	0.000601432	0.827378	0.842	0.0018	0.873	FALSE	FALSE	FALSE	FALSE	-0.058	-0.872	-0.0468	-0.398	-1.21	-0.34	-0.387	0.563	0.375	0.82	0.579
1653	COPE	O14579	0.306888	0.0510042	0.219383	0.399	0.0843	0.315	FALSE	FALSE	FALSE	FALSE	-0.344	-0.682	-0.416	-0.602	-0.941	-0.258	-0.674	0.5	0.305	0.918	0.753
1654	COPG2	Q9UBF2	2.27e-05	6.09e-07	1.41e-05	0.000126	4.86e-06	9.05e-05	FALSE	FALSE	FALSE	FALSE	-0.45	-0.592	-0.467	-0.373	-0.516	0.0764	-0.391	0.0783	-0.225	0.764	0.586
1655	COPS2	P61201	4.22e-05	0.000337814	0.00118026	0.000215	0.00109	0.00401	FALSE	FALSE	FALSE	FALSE	-0.702	-0.578	-0.505	-0.603	-0.479	0.0993	-0.406	0.436	0.272	0.34	0.341
1656	COPS3	Q9UNS2	0.00406946	0.000151212	0.000129607	0.0102	0.000561	0.000603	FALSE	FALSE	FALSE	FALSE	-0.349	-0.505	-0.512	-0.413	-0.568	-0.0636	-0.576	0.735	0.765	0.0277	0.0927
1657	COPS4	Q9BT78	0.000149013	8.94e-06	0.00113055	0.000631	4.91e-05	0.00388	FALSE	FALSE	FALSE	FALSE	-0.333	-0.424	-0.27	-0.346	-0.437	-0.0133	-0.283	0.342	0.192	0.254	0.292
1658	COPS5	Q92905	0.00267747	0.0127537	0.00149017	0.00717	0.0256	0.00491	FALSE	FALSE	FALSE	FALSE	-0.336	-0.267	-0.361	-0.213	-0.144	0.123	-0.238	0.143	0.0615	0.165	0.103
1659	COPS6	Q7L5N1	0.00976368	1.13e-05	0.000386821	0.0217	6.07e-05	0.00153	FALSE	FALSE	FALSE	FALSE	-0.255	-0.524	-0.382	-0.294	-0.564	-0.0393	-0.421	0.321	0.184	0.409	0.405
1660	COPS7A	Q9UBW8	0.912719	0.00134905	0.0702497	0.937	0.00363	0.126	FALSE	FALSE	FALSE	FALSE	0.0191	-0.648	-0.331	-0.413	-1.08	-0.432	-0.763	0.663	0.751	0.538	0.734
1661	COPS7B	Q9H9Q2	0.379133	0.0213596	0.194859	0.474	0.04	0.287	FALSE	FALSE	FALSE	FALSE	-0.191	-0.531	-0.284	-0.22	-0.561	-0.0294	-0.314	0.342	0.252	0.174	0.356
1662	COPS8	Q99627	0.00724373	0.00210838	0.158058	0.0168	0.00536	0.242	FALSE	FALSE	FALSE	FALSE	0.675	0.799	0.33	-0.203	-0.0793	-0.878	-0.549	0.588	0.906	0.117	0.0983
1663	COPZ1	P61923	0.00882919	0.000715598	0.000197893	0.0198	0.0021	0.000871	FALSE	FALSE	FALSE	FALSE	-0.351	-0.485	-0.553	-0.727	-0.861	-0.376	-0.929	0.626	0.75	0.78	0.736
1664	COQ3	Q9NZJ6	0.805071	0.62528	0.639488	0.854	0.692	0.725	FALSE	FALSE	FALSE	FALSE	-0.0343	0.0681	-0.0653	-0.0969	0.0055	-0.0626	-0.128	-0.0736	-0.356	0.311	0.4
1665	COQ5	Q5HYK3	0.00577598	0.0565252	0.0100143	0.0138	0.092	0.024	FALSE	FALSE	FALSE	FALSE	0.493	0.322	0.454	0.206	0.0342	-0.288	0.166	-0.283	-0.587	0.398	0.355
1666	COQ6	Q9Y2Z9	0.90307	0.642441	0.614244	0.929	0.707	0.703	FALSE	FALSE	FALSE	FALSE	0.0251	-0.0958	-0.104	0.0664	-0.0545	0.0413	-0.0627	-0.255	-0.451	0.356	0.359
1667	COQ8A	Q8NI60	0.420474	0.901663	0.453451	0.516	0.922	0.556	FALSE	FALSE	FALSE	FALSE	0.122	0.0186	-0.114	-0.0824	-0.186	-0.205	-0.318	0.193	0.00813	0.307	0.283
1668	COQ9	O75208	0.0179704	0.0735189	0.0104412	0.0367	0.115	0.025	FALSE	FALSE	FALSE	FALSE	0.49	0.358	0.538	-0.256	-0.387	-0.746	-0.208	0.608	0.737	0.293	-0.0411
1669	CORO1A	P31146	0.00143446	0.0341319	0.0129811	0.00424	0.0601	0.03	FALSE	FALSE	FALSE	FALSE	0.61	0.373	0.448	0.416	0.18	-0.194	0.255	-0.354	-0.341	0.0991	-0.0606
1670	CORO1B	Q9BR76	0.991836	0.298948	0.612717	0.994	0.377	0.702	FALSE	FALSE	FALSE	FALSE	0.00183	0.189	0.091	0.226	0.413	0.224	0.315	-0.868	-0.862	0.337	0.214
1671	CORO1C	Q9ULV4	0.0324452	0.00117061	0.224739	0.0609	0.00323	0.322	FALSE	FALSE	FALSE	FALSE	0.327	0.541	0.178	0.736	0.95	0.408	0.586	-1.06	-0.871	-0.539	-0.21
1672	COTL1	Q14019	0.10564	0.246042	0.527787	0.163	0.32	0.625	FALSE	FALSE	FALSE	FALSE	0.166	0.117	0.063	0.442	0.393	0.275	0.338	-0.0942	-0.0959	-0.637	-0.621
1673	COX15	Q7KZN9	0.0189362	0.0205673	0.16173	0.0382	0.0388	0.246	FALSE	FALSE	FALSE	FALSE	0.327	0.322	0.185	0.236	0.231	-0.0907	0.0946	-0.205	-0.199	0.0145	-0.0808
1674	COX17	Q14061	0.490703	0.339488	0.0359435	0.581	0.419	0.071	FALSE	FALSE	FALSE	FALSE	0.215	0.3	0.692	0.445	0.53	0.23	0.921	-0.168	-0.0481	-0.696	-1.21
1675	COX19	Q49B96	0.976167	0.0521685	0.0549265	0.982	0.086	0.103	FALSE	FALSE	FALSE	FALSE	-0.0091	0.623	0.615	0.117	0.75	0.126	0.742	-0.477	-0.83	-0.277	-0.151
1676	COX20	Q5RI15	0.00260291	0.0467591	0.00641182	0.00699	0.0782	0.0164	FALSE	FALSE	FALSE	FALSE	-0.561	-0.344	-0.496	0.354	0.571	0.915	0.419	-0.765	-0.818	-0.465	-0.212
1677	COX7A2	P14406	0.228323	0.412608	0.457642	0.313	0.493	0.56	FALSE	FALSE	FALSE	FALSE	0.192	-0.129	-0.117	-0.32	-0.642	-0.512	-0.629	0.213	0.202	0.749	0.941
1678	COX7A2L	O14548	0.00343562	0.041058	0.0233151	0.00888	0.0703	0.0496	FALSE	FALSE	FALSE	FALSE	0.544	0.357	0.401	0.24	0.0522	-0.304	0.097	-0.49	-0.413	0.344	0.474
1679	CPD	O75976	0.998832	0.168243	0.200034	1	0.233	0.293	FALSE	FALSE	FALSE	FALSE	-0.000113	-0.109	0.101	0.0548	-0.0543	0.0549	0.156	0.174	0.126	-0.277	-0.234
1680	CPLX1	O14810	0.988787	0.7138	0.794371	0.992	0.768	0.849	FALSE	FALSE	FALSE	FALSE	-0.00357	0.0933	0.0662	0.338	0.435	0.341	0.408	0.0331	-0.0602	-0.58	-0.915
1681	CPNE3	O75131	0.0751195	0.153314	0.147754	0.123	0.216	0.23	FALSE	FALSE	FALSE	FALSE	-0.2	-0.158	-0.16	0.0636	0.106	0.263	0.103	-0.59	-0.659	0.381	0.332
1682	CPOX	P36551	0.0618368	0.668538	0.00623597	0.105	0.729	0.016	FALSE	FALSE	FALSE	FALSE	0.148	-0.0323	0.229	0.478	0.298	0.331	0.559	0.105	-0.283	-0.888	-0.601
1683	CPPED1	Q9BRF8	0.0441421	0.000780655	0.711806	0.0788	0.00227	0.783	FALSE	FALSE	FALSE	FALSE	-0.207	-0.383	-0.0359	0.238	0.0615	0.445	0.409	0.0495	0.0945	-0.733	-0.563
1684	CPSF1	Q10570	0.000183569	2.7e-05	0.00176253	0.000754	0.000129	0.00566	FALSE	FALSE	FALSE	FALSE	0.565	0.67	0.443	0.346	0.452	-0.218	0.225	-0.505	-0.583	0.248	0.0354
1685	CPSF2	Q9P2I0	0.0313789	0.000323279	0.00590273	0.0592	0.00105	0.0153	FALSE	FALSE	FALSE	FALSE	0.246	0.465	0.329	-0.123	0.0958	-0.369	-0.0404	-0.198	-0.197	0.511	0.321
1686	CPSF3	Q9UKF6	0.000462331	1.27e-05	0.00599783	0.00164	6.7e-05	0.0155	FALSE	FALSE	FALSE	FALSE	0.37	0.512	0.271	0.288	0.43	-0.0822	0.188	-0.382	-0.611	0.201	-0.0316
1687	CPSF6	Q16630	0.0057286	1e-05	0.106593	0.0137	5.45e-05	0.177	FALSE	FALSE	FALSE	FALSE	0.291	0.558	0.158	-0.704	-0.437	-0.995	-0.836	0.297	1.13	0.779	0.762
1688	CPSF7	Q8N684	0.352016	0.00382202	0.101196	0.446	0.00899	0.17	FALSE	FALSE	FALSE	FALSE	0.0866	0.299	-0.156	-0.139	0.0737	-0.226	-0.382	-0.354	0.342	0.287	0.398
1689	CPT1A	P50416	0.0575368	0.0308653	0.826737	0.0985	0.0549	0.873	FALSE	FALSE	FALSE	FALSE	0.239	0.276	0.0262	0.0888	0.126	-0.15	-0.124	-0.349	-0.289	0.437	0.261
1690	CPT2	P23786	0.00395776	0.0044676	0.000246467	0.00995	0.0103	0.00104	FALSE	FALSE	FALSE	FALSE	-0.49	-0.482	-0.673	-0.564	-0.556	-0.0739	-0.747	0.299	0.105	0.838	0.699
1691	CPVL	Q9H3G5	0.0024375	0.00166293	0.00597309	0.00663	0.00437	0.0155	FALSE	FALSE	FALSE	FALSE	0.327	0.343	0.29	0.168	0.183	-0.16	0.13	0.0916	0.297	-0.444	-0.266
1692	CRABP2	P29373	0.339076	0.335474	0.022059	0.433	0.416	0.0473	FALSE	FALSE	FALSE	FALSE	0.095	0.0957	0.242	0.326	0.326	0.231	0.472	-0.0328	-0.305	-0.513	-0.503
1693	CRACD	Q6ZU35	0.00471793	0.0398255	0.146759	0.0116	0.0686	0.229	FALSE	FALSE	FALSE	FALSE	0.577	0.398	0.273	0.372	0.193	-0.205	0.068	0.052	0.0956	-0.162	-0.415
1694	CREB1	P16220	0.477855	0.25335	0.258525	0.571	0.327	0.359	FALSE	FALSE	FALSE	FALSE	0.247	0.402	0.398	1.72	1.88	1.48	1.88	-1.43	-1.68	-1.9	-1.95
1695	CREG1	O75629	0.399766	0.0188659	0.212602	0.495	0.036	0.307	FALSE	FALSE	FALSE	FALSE	0.201	0.6	0.301	0.0381	0.437	-0.163	0.138	0.31	0.299	-0.183	-0.876
1696	CRELD1	Q96HD1	0.337313	0.396696	0.143298	0.431	0.477	0.225	FALSE	FALSE	FALSE	FALSE	-0.0927	-0.0817	-0.144	0.0713	0.0824	0.164	0.0202	0.0397	0.154	-0.32	-0.212
1697	CRELD2	Q6UXH1	0.000334706	0.0273257	0.30916	0.00125	0.0495	0.414	FALSE	FALSE	FALSE	FALSE	-0.884	-0.484	-0.211	-0.562	-0.162	0.322	0.111	0.394	0.597	-0.328	-0.371
1698	CRK	P46108	0.226802	0.363509	0.0128287	0.312	0.443	0.0297	FALSE	FALSE	FALSE	FALSE	-0.139	0.104	0.306	-0.247	-0.00376	-0.108	0.199	0.191	0.0847	0.0736	-0.19
1699	CRKL	P46109	0.00601405	0.000221244	0.000255315	0.0142	0.00076	0.00107	FALSE	FALSE	FALSE	FALSE	0.315	0.463	0.457	-0.0622	0.0863	-0.377	0.0799	0.206	0.218	-0.0175	-0.133
1700	CRLF3	Q8IUI8	0.0393874	0.0080375	0.208844	0.0717	0.0172	0.303	FALSE	FALSE	FALSE	FALSE	-0.409	-0.547	-0.24	-0.626	-0.765	-0.217	-0.458	0.388	0.26	0.744	0.674
1701	CRNKL1	Q9BZJ0	0.191083	0.0850969	0.103309	0.27	0.131	0.173	FALSE	FALSE	FALSE	FALSE	-0.452	-0.605	-0.57	-0.442	-0.596	0.00993	-0.56	-0.236	0.289	0.825	0.709
1702	CROCC	Q5TZA2	0.171359	0.205244	0.0561686	0.246	0.275	0.104	FALSE	FALSE	FALSE	FALSE	0.235	0.217	0.336	-0.043	-0.0611	-0.278	0.0582	0.128	0.0144	-0.0154	0.197
1703	CRYZ	Q08257	0.000379137	6.13e-05	0.00341877	0.00139	0.000259	0.00978	FALSE	FALSE	FALSE	FALSE	0.382	0.454	0.296	0.537	0.609	0.155	0.451	-0.459	-0.132	-0.751	-0.41
1704	CRYZL1	O95825	0.0039872	0.00166401	0.00207295	0.01	0.00437	0.00647	FALSE	FALSE	FALSE	FALSE	0.351	0.392	0.382	0.132	0.173	-0.219	0.163	0.194	0.312	-0.464	-0.291
1705	CSDE1	O75534	1.87e-06	1.03e-06	2.22e-06	1.53e-05	7.68e-06	1.93e-05	FALSE	FALSE	FALSE	FALSE	-0.62	-0.647	-0.612	-0.59	-0.617	0.0297	-0.582	0.18	-0.0271	0.912	0.695
1706	CSNK2A1	P68400	0.996696	0.741055	0.676638	0.998	0.792	0.755	FALSE	FALSE	FALSE	FALSE	-0.000955	0.0763	-0.0964	-1.02	-0.946	-1.02	-1.12	0.826	1.02	1.04	1.23
1707	CSNK2A2	P19784	0.26987	0.593709	0.372144	0.359	0.666	0.476	FALSE	FALSE	FALSE	FALSE	-0.236	-0.113	-0.19	-0.08	0.0434	0.156	-0.0338	-0.0504	-0.312	0.159	0.118
1708	CSNK2B	P67870	0.108345	0.000494801	0.00123243	0.167	0.00152	0.00416	FALSE	FALSE	FALSE	FALSE	-0.327	-0.814	-0.736	-0.661	-1.15	-0.334	-1.07	0.488	0.942	1.23	0.55
1709	CSPG4	Q6UVK1	0.956726	0.0148777	0.0103896	0.969	0.0292	0.0249	FALSE	FALSE	FALSE	FALSE	-0.0108	0.528	0.561	-0.564	-0.0249	-0.553	0.00783	0.339	0.361	0.0557	0.379
1710	CSRP1	P21291	0.282878	0.761729	0.00408769	0.373	0.811	0.0113	FALSE	FALSE	FALSE	FALSE	0.273	0.0761	-0.808	0.14	-0.0575	-0.134	-0.942	0.143	0.113	0.397	0.34
1711	CST3	P01034	0.574452	0.270541	0.0346582	0.657	0.346	0.0688	FALSE	FALSE	FALSE	FALSE	0.114	0.227	0.455	0.0541	0.167	-0.0601	0.395	0.058	0.172	-0.514	-0.272
1712	CST7	O76096	0.568178	0.0412584	0.0177541	0.651	0.0705	0.0392	FALSE	FALSE	FALSE	FALSE	-0.0908	-0.342	-0.406	0.0398	-0.212	0.131	-0.275	0.125	0.108	-0.0455	0.129
1713	CSTB	P04080	0.908649	0.349292	0.584922	0.933	0.43	0.678	FALSE	FALSE	FALSE	FALSE	0.0228	0.188	-0.109	-0.0443	0.121	-0.0671	-0.176	0.353	0.428	-0.241	-0.374
1714	CSTF3	Q12996	0.0295678	0.0636688	0.271156	0.0563	0.102	0.373	FALSE	FALSE	FALSE	FALSE	0.379	0.317	0.183	0.51	0.448	0.131	0.313	-0.622	-0.774	-0.0519	0.0457
1715	CT45A1	P0DMU7	0.938935	0.778561	0.350724	0.956	0.824	0.455	FALSE	FALSE	FALSE	FALSE	-0.0128	0.047	-0.158	0.0135	0.0734	0.0263	-0.131	-0.1	-0.0173	-0.34	0.476
1716	CTBP2	P56545	0.0914986	0.0485614	0.214792	0.145	0.0809	0.31	FALSE	FALSE	FALSE	FALSE	0.488	0.579	0.352	0.0912	0.182	-0.397	-0.0445	-0.244	-0.377	0.462	0.328
1717	CTH	P32929	0.000285531	3.87e-05	0.008069	0.00109	0.000175	0.0199	FALSE	FALSE	FALSE	FALSE	-0.469	-0.564	-0.313	-0.0445	-0.139	0.425	0.112	0.327	0.401	-0.693	-0.388
1718	CTNNA1	P35221	0.745811	0.544025	0.00873281	0.808	0.62	0.0214	FALSE	FALSE	FALSE	FALSE	-0.035	0.0657	-0.311	-0.0433	0.0573	-0.00834	-0.319	0.0521	-0.14	0.137	0.265
1719	CTNNAL1	Q9UBT7	0.471973	0.3405	0.163745	0.565	0.42	0.249	FALSE	FALSE	FALSE	FALSE	-0.306	-0.408	-0.605	-0.397	-0.499	-0.0909	-0.696	0.335	-0.827	1.2	0.979
1720	CTNNB1	P35222	2.06e-06	0.000169614	9.28e-05	1.66e-05	0.000617	0.000454	FALSE	FALSE	FALSE	FALSE	-0.542	-0.376	-0.398	-0.368	-0.202	0.174	-0.224	0.227	0.415	-0.0125	-0.00865
1721	CTNNBL1	Q8WYA6	0.427075	0.0122412	0.093804	0.522	0.0247	0.159	FALSE	FALSE	FALSE	FALSE	0.169	0.578	0.368	-0.465	-0.0569	-0.635	-0.267	0.0201	0.0423	0.88	0.481
1722	CTNND1	O60716	0.11349	0.160253	0.147812	0.173	0.224	0.23	FALSE	FALSE	FALSE	FALSE	-0.3	-0.265	-0.273	-0.343	-0.307	-0.0424	-0.316	0.103	0.116	0.538	0.25
1723	CTPS2	Q9NRF8	0.390361	0.747	0.39517	0.486	0.798	0.499	FALSE	FALSE	FALSE	FALSE	0.167	0.062	-0.165	-0.213	-0.318	-0.38	-0.545	0.238	0.539	0.297	0.383
1724	CTSA	P10619	0.00066617	0.0130403	0.00948315	0.00222	0.026	0.023	FALSE	FALSE	FALSE	FALSE	0.508	0.342	0.361	0.259	0.0927	-0.25	0.111	-0.469	-0.355	0.482	0.13
1725	CTSB	P07858	0.0959734	0.510607	0.0028033	0.151	0.589	0.00831	FALSE	FALSE	FALSE	FALSE	-0.304	-0.116	-0.596	-0.426	-0.239	-0.122	-0.718	0.345	0.174	0.672	0.313
1726	CTSC	P53634	0.0213798	0.847205	0.325365	0.0424	0.88	0.43	FALSE	FALSE	FALSE	FALSE	-0.346	0.027	0.139	-0.212	0.162	0.135	0.274	-0.0575	0.0939	-0.271	-0.124
1727	CTSD	P07339	1.69e-05	0.000154838	0.0010863	9.71e-05	0.000572	0.00375	FALSE	FALSE	FALSE	FALSE	-0.727	-0.599	-0.489	-0.713	-0.585	0.0141	-0.475	0.281	0.584	0.415	0.478
1728	CTSL	P07711	0.72859	0.357876	0.382228	0.794	0.438	0.486	FALSE	FALSE	FALSE	FALSE	0.162	-0.435	0.413	0.0468	-0.55	-0.116	0.297	0.409	0.261	-0.242	-0.105
1729	CTTN	Q14247	0.0207473	0.618181	2.81e-05	0.0414	0.687	0.000163	FALSE	FALSE	FALSE	FALSE	-0.312	-0.0626	-0.678	0.931	1.18	1.24	0.565	-0.422	-0.697	-1.45	-1.35
1730	CTU1	Q7Z7A3	0.349799	0.984312	0.685896	0.444	0.988	0.762	FALSE	FALSE	FALSE	FALSE	0.204	-0.00424	0.0874	-0.233	-0.442	-0.438	-0.35	-0.00822	0.188	0.329	0.954
1731	CUEDC2	Q9H467	0.324269	0.534718	0.0881913	0.417	0.611	0.151	FALSE	FALSE	FALSE	FALSE	-0.135	-0.0845	-0.24	-0.046	0.00479	0.0893	-0.151	0.581	0.371	-0.378	-0.472
1732	CUL1	Q13616	0.000281182	0.000310505	0.0399955	0.00108	0.00101	0.078	FALSE	FALSE	FALSE	FALSE	0.39	0.386	0.193	1.17	1.16	0.777	0.97	-1.01	-1.1	-0.953	-1.02
1733	CUL2	Q13617	0.485513	0.0428798	0.0495815	0.577	0.0726	0.094	FALSE	FALSE	FALSE	FALSE	-0.123	-0.376	-0.363	-0.542	-0.794	-0.419	-0.782	0.477	0.252	0.96	0.847
1734	CUL3	Q13618	0.763647	0.485501	0.947665	0.824	0.566	0.963	FALSE	FALSE	FALSE	FALSE	-0.0509	0.119	0.0111	-0.0704	0.0993	-0.0195	-0.00835	-0.127	-0.318	0.282	0.161
1735	CUL4B	Q13620	0.0973404	0.000114946	0.320931	0.152	0.000443	0.426	FALSE	FALSE	FALSE	FALSE	-0.17	-0.473	-0.0995	-0.219	-0.522	-0.0486	-0.148	0.258	0.000455	0.362	0.317
1736	CUL5	Q93034	0.145902	0.223288	0.251757	0.215	0.296	0.352	FALSE	FALSE	FALSE	FALSE	-0.272	-0.226	-0.212	-0.423	-0.377	-0.151	-0.363	0.369	0.431	0.293	0.221
1737	CUSTOS	Q96C57	0.479626	0.283503	0.847036	0.572	0.36	0.888	FALSE	FALSE	FALSE	FALSE	-0.153	0.235	-0.0416	-0.477	-0.0886	-0.324	-0.365	0.167	0.402	0.28	0.405
1738	CUTA	O60888	0.40614	0.0170531	0.405699	0.501	0.033	0.51	FALSE	FALSE	FALSE	FALSE	0.314	0.969	0.315	0.703	1.36	0.389	0.704	-0.444	-0.122	-0.955	-1.63
1739	CWC22	Q9HCG8	0.0494831	0.397823	0.302081	0.0869	0.477	0.407	FALSE	FALSE	FALSE	FALSE	0.4	0.165	0.202	0.114	-0.121	-0.286	-0.0835	-0.404	-0.386	0.609	0.557
1740	CWC27	Q6UX04	0.0129752	0.00619583	0.00220944	0.0277	0.0137	0.00679	FALSE	FALSE	FALSE	FALSE	-0.406	-0.455	-0.523	-0.569	-0.619	-0.163	-0.686	0.227	0.257	0.702	0.85
1741	CWF19L1	Q69YN2	0.00492237	0.000195178	0.133618	0.012	0.00069	0.213	FALSE	FALSE	FALSE	FALSE	-0.361	-0.523	-0.178	-0.392	-0.554	-0.031	-0.209	0.232	-0.036	0.529	0.461
1742	CXADR	P78310	0.223377	0.95005	0.922278	0.308	0.962	0.946	FALSE	FALSE	FALSE	FALSE	-0.143	-0.0072	-0.0112	0.245	0.38	0.387	0.376	0.0689	0.163	-1.01	-0.611
1743	CXorf38	Q8TB03	0.00103464	0.000104514	0.0278852	0.00322	0.000408	0.0576	FALSE	FALSE	FALSE	FALSE	-0.466	-0.588	-0.286	-0.701	-0.823	-0.235	-0.521	0.571	0.336	0.688	0.684
1744	CYB561D2	O14569	0.569226	0.0954194	0.799758	0.652	0.144	0.852	FALSE	FALSE	FALSE	FALSE	0.0949	0.288	-0.0422	0.687	0.88	0.592	0.55	-0.392	-0.283	-1.28	-0.751
1745	CYB5A	P00167	0.0633531	0.21975	0.0716482	0.107	0.292	0.128	FALSE	FALSE	FALSE	FALSE	0.551	0.354	0.533	0.28	0.0837	-0.271	0.262	-0.138	0.294	-0.275	-0.237
1746	CYB5B	O43169	0.423776	0.0231077	0.24822	0.519	0.0429	0.348	FALSE	FALSE	FALSE	FALSE	0.228	0.691	0.333	0.297	0.76	0.0688	0.402	0.0116	0.198	-0.622	-1.12
1747	CYB5R1	Q9UHQ9	0.421567	0.4214	0.492746	0.517	0.501	0.592	FALSE	FALSE	FALSE	FALSE	0.289	-0.29	-0.246	0.418	-0.161	0.128	-0.118	-0.138	-0.26	0.104	0.0285
1748	CYC1	P08574	0.610809	0.126898	0.131775	0.691	0.184	0.211	FALSE	FALSE	FALSE	FALSE	0.0627	0.194	-0.191	-0.221	-0.0899	-0.284	-0.475	-0.0099	-0.146	0.71	0.515
1749	CYFIP1	Q7L576	0.730111	0.270195	0.996223	0.796	0.346	0.998	FALSE	FALSE	FALSE	FALSE	0.0428	-0.139	-0.000587	0.95	0.768	0.907	0.906	-1.19	-1.36	-0.525	-0.456
1750	CYFIP2	Q96F07	0.0305664	0.0245315	0.352158	0.0579	0.0451	0.456	FALSE	FALSE	FALSE	FALSE	0.596	0.623	0.243	1.75	1.78	1.16	1.4	-1.49	-1.24	-1.67	-1.68
1751	CYP20A1	Q6UW02	0.0661683	0.412088	0.33701	0.111	0.492	0.442	FALSE	FALSE	FALSE	FALSE	0.425	0.183	-0.214	-0.295	-0.537	-0.72	-0.934	0.385	0.569	1.1	0.431
1752	CYP51A1	Q16850	0.0021516	0.000995446	0.000263298	0.00595	0.00281	0.0011	FALSE	FALSE	FALSE	FALSE	-0.328	-0.36	-0.414	-0.191	-0.223	0.137	-0.277	0.00641	-0.339	0.454	0.432
1753	CYRIB	Q9NUQ9	1.16e-05	1.07e-06	3.08e-06	7.11e-05	7.91e-06	2.53e-05	FALSE	FALSE	FALSE	FALSE	-0.591	-0.708	-0.655	-0.352	-0.468	0.239	-0.416	0.339	0.179	0.21	0.267
1754	CYSTM1	Q9H1C7	8.63e-05	0.000271646	1.16e-05	0.000397	0.000904	7.71e-05	FALSE	FALSE	FALSE	FALSE	0.625	0.56	0.74	0.56	0.496	-0.0646	0.676	-0.0773	-0.127	-0.717	-0.745
1755	CZIB	Q9NWV4	0.660485	0.779729	0.392504	0.735	0.825	0.496	FALSE	FALSE	FALSE	FALSE	-0.141	0.0899	0.277	-0.719	-0.488	-0.578	-0.3	0.739	0.837	0.369	0.139
1756	DAD1	P61803	0.0362124	0.0219921	0.0173708	0.0669	0.041	0.0385	FALSE	FALSE	FALSE	FALSE	0.206	0.228	0.239	-0.122	-0.0996	-0.328	-0.0894	0.297	0.336	-0.0558	0.0612
1757	DAG1	Q14118	7.66e-05	0.000160797	0.000162967	0.000358	0.000589	0.00074	FALSE	FALSE	FALSE	FALSE	0.695	0.649	0.648	0.965	0.919	0.27	0.918	-0.46	-0.38	-1.26	-0.977
1758	DAGLB	Q8NCG7	0.740142	0.544331	0.200843	0.804	0.62	0.294	FALSE	FALSE	FALSE	FALSE	-0.0619	-0.114	-0.244	0.486	0.434	0.547	0.304	-0.55	-0.565	-0.198	-0.458
1759	DARS1	P14868	0.00401402	0.000351594	0.00612231	0.0101	0.00113	0.0158	FALSE	FALSE	FALSE	FALSE	-0.342	-0.454	-0.322	-0.43	-0.543	-0.0889	-0.411	0.0799	-0.252	0.864	0.782
1760	DAXX	Q9UER7	0.0755995	0.691906	0.987136	0.124	0.75	0.991	FALSE	FALSE	FALSE	FALSE	-0.621	0.133	-0.0054	-0.352	0.403	0.27	0.264	-0.14	-0.153	-0.138	-0.153
1761	DAZAP1	Q96EP5	0.00526631	6.74e-05	0.0024979	0.0127	0.00028	0.00753	FALSE	FALSE	FALSE	FALSE	0.372	0.601	0.412	-0.163	0.065	-0.536	-0.124	0.101	0.514	-0.0321	0.176
1762	DBI	P07108	0.0853212	0.700991	0.304073	0.137	0.756	0.409	FALSE	FALSE	FALSE	FALSE	0.323	0.0694	0.188	0.513	0.259	0.189	0.377	-0.0835	0.165	-0.558	-0.861
1763	DBNL	Q9UJU6	0.167692	0.189481	0.648239	0.242	0.257	0.732	FALSE	FALSE	FALSE	FALSE	-0.391	-0.371	-0.126	0.355	0.375	0.745	0.619	-0.165	-0.608	-0.597	-0.725
1764	DBR1	Q9UK59	0.00283793	0.00330408	0.911524	0.00755	0.0079	0.937	FALSE	FALSE	FALSE	FALSE	0.747	0.733	-0.0245	0.711	0.697	-0.0359	-0.0605	-0.223	-0.559	-0.284	-0.245
1765	DCAF1	Q9Y4B6	0.0417398	0.203455	0.0323372	0.075	0.273	0.0649	FALSE	FALSE	FALSE	FALSE	0.313	0.189	0.331	0.264	0.139	-0.0493	0.282	-0.258	-0.389	0.078	-0.0672
1766	DCAF7	P61962	0.769785	0.12805	0.465062	0.828	0.185	0.567	FALSE	FALSE	FALSE	FALSE	-0.0389	-0.209	0.0978	0.119	-0.0511	0.158	0.255	-0.311	-0.317	0.0833	0.0634
1767	DCK	P27707	0.012562	0.00956124	0.0398557	0.0269	0.0199	0.0778	FALSE	FALSE	FALSE	FALSE	0.934	0.976	0.747	0.77	0.813	-0.164	0.584	-0.591	-0.96	-0.247	-0.205
1768	DCP1A	Q9NPI6	0.000143395	3.94e-05	5.99e-05	0.000612	0.000178	0.000313	FALSE	FALSE	FALSE	FALSE	-0.731	-0.821	-0.791	-0.624	-0.714	0.107	-0.685	0.434	0.0593	0.754	0.668
1769	DCTD	P32321	0.00522868	0.00179813	0.226531	0.0127	0.00469	0.323	FALSE	FALSE	FALSE	FALSE	-0.375	-0.431	-0.148	-0.122	-0.178	0.253	0.104	0.241	0.252	-0.443	-0.107
1770	DCTN1	Q14203	0.261986	0.879982	0.818416	0.351	0.904	0.867	FALSE	FALSE	FALSE	FALSE	-0.107	-0.0141	-0.0215	-0.256	-0.164	-0.15	-0.171	-0.0124	-0.147	0.596	0.305
1771	DCTN2	Q13561	0.000580655	2.78e-06	0.000336083	0.00197	1.79e-05	0.00136	FALSE	FALSE	FALSE	FALSE	0.524	0.836	0.555	0.394	0.707	-0.129	0.425	-0.182	0.0384	-0.379	-0.875
1772	DCTN3	O75935	0.933907	0.724621	0.629792	0.953	0.778	0.716	FALSE	FALSE	FALSE	FALSE	0.0194	0.0823	-0.113	-0.21	-0.147	-0.23	-0.343	0.0594	0.0182	0.559	0.294
1773	DCTN4	Q9UJW0	0.206893	0.292866	0.710554	0.289	0.371	0.782	FALSE	FALSE	FALSE	FALSE	0.116	0.0957	0.0333	0.355	0.335	0.24	0.273	-0.174	-0.122	-0.585	-0.323
1774	DCTN5	Q9BTE1	0.00422287	0.00870571	0.001368	0.0105	0.0183	0.00456	FALSE	FALSE	FALSE	FALSE	0.637	0.573	0.735	0.808	0.744	0.171	0.906	-0.243	-0.578	-1.15	-0.657
1775	DCTPP1	Q9H773	0.0107778	0.00145983	0.126047	0.0236	0.00389	0.204	FALSE	FALSE	FALSE	FALSE	0.69	0.908	0.39	0.513	0.731	-0.177	0.214	-0.306	0.154	0.0231	-1.15
1776	DCUN1D1	Q96GG9	0.000305929	0.00690114	0.0021775	0.00115	0.015	0.00673	FALSE	FALSE	FALSE	FALSE	0.928	0.638	0.746	0.709	0.419	-0.219	0.527	-0.588	-0.541	0.00245	-0.31
1777	DCXR	Q7Z4W1	0.000388734	1.18e-05	0.00301308	0.00142	6.32e-05	0.00887	FALSE	FALSE	FALSE	FALSE	-0.568	-0.777	-0.449	-0.745	-0.954	-0.177	-0.626	0.852	0.681	0.382	0.587
1778	DDAH1	O94760	0.219476	0.0485666	0.0905404	0.303	0.0809	0.154	FALSE	FALSE	FALSE	FALSE	-0.128	-0.213	0.18	-0.49	-0.575	-0.362	-0.182	0.604	0.855	0.15	-0.00171
1779	DDB1	Q16531	0.163038	0.00101051	0.170541	0.236	0.00285	0.258	FALSE	FALSE	FALSE	FALSE	0.129	0.346	0.127	0.218	0.434	0.0883	0.215	-0.0534	0.0934	-0.593	-0.402
1780	DDHD2	O94830	0.347276	0.0344491	0.519889	0.441	0.0606	0.617	FALSE	FALSE	FALSE	FALSE	-0.252	0.596	0.171	-0.785	0.0624	-0.533	-0.362	0.55	0.72	0.123	0.224
1781	DDI2	Q5TDH0	0.0191022	0.00190654	0.0399492	0.0385	0.00493	0.0779	FALSE	FALSE	FALSE	FALSE	-0.313	-0.44	-0.269	-0.646	-0.773	-0.333	-0.602	0.711	0.867	0.242	0.534
1782	DDOST	P39656	0.0014505	0.000542262	0.000965203	0.00427	0.00164	0.00339	FALSE	FALSE	FALSE	FALSE	-0.59	-0.658	-0.618	-0.788	-0.856	-0.198	-0.816	0.4	0.205	1.09	0.964
1783	DDRGK1	Q96HY6	0.00577115	0.000162864	0.228401	0.0138	0.000595	0.326	FALSE	FALSE	FALSE	FALSE	0.278	0.418	-0.111	0.332	0.472	0.054	-0.057	0.216	0.18	-0.775	-0.422
1784	DDT	P30046	0.0223463	0.0125365	0.804655	0.0441	0.0252	0.855	FALSE	FALSE	FALSE	FALSE	0.519	0.575	0.0522	0.361	0.418	-0.157	-0.105	-0.0513	0.0644	-0.31	-0.22
1785	DDX17	Q92841	0.000569677	0.00612046	0.0279562	0.00194	0.0136	0.0576	FALSE	FALSE	FALSE	FALSE	-0.721	-0.538	-0.415	-0.286	-0.102	0.436	0.0207	-0.519	-0.662	0.556	0.556
1786	DDX18	Q9NVP1	0.293803	0.979144	0.495404	0.385	0.984	0.594	FALSE	FALSE	FALSE	FALSE	0.258	0.00632	0.166	0.131	-0.121	-0.127	0.0388	-0.328	-0.631	0.349	0.689
1787	DDX19A	Q9NUU7	0.00191415	0.0068765	1.74e-05	0.00542	0.015	0.000108	FALSE	FALSE	FALSE	FALSE	-0.386	-0.325	-0.612	-0.229	-0.168	0.157	-0.455	-0.0272	-0.278	0.568	0.433
1788	DDX20	Q9UHI6	0.0553037	0.0695013	0.0430877	0.0953	0.11	0.0831	FALSE	FALSE	FALSE	FALSE	-0.457	-0.43	-0.485	-0.332	-0.306	0.124	-0.361	-0.135	-0.125	0.611	0.524
1789	DDX21	Q9NR30	0.00239354	0.000622942	0.0114558	0.00654	0.00186	0.0271	FALSE	FALSE	FALSE	FALSE	0.601	0.702	0.48	0.775	0.876	0.174	0.654	-0.948	-1.14	-0.342	-0.0448
1790	DDX24	Q9GZR7	0.846529	0.6362	0.914123	0.886	0.701	0.94	FALSE	FALSE	FALSE	FALSE	0.0378	-0.0927	0.0211	-0.0664	-0.197	-0.104	-0.0831	-0.831	0.137	0.378	0.766
1791	DDX27	Q96GQ7	0.0223301	0.198839	0.139797	0.0441	0.268	0.221	FALSE	FALSE	FALSE	FALSE	0.508	0.272	0.315	0.395	0.159	-0.113	0.202	-0.37	-0.546	-0.155	0.428
1792	DDX39A	O00148	0.516018	0.130161	0.157374	0.604	0.188	0.242	FALSE	FALSE	FALSE	FALSE	0.0801	0.191	-0.178	-0.0529	0.0584	-0.133	-0.311	-0.067	-0.277	0.637	0.145
1793	DDX39B	Q13838	0.00212309	3.84e-05	0.462786	0.00589	0.000174	0.565	FALSE	FALSE	FALSE	FALSE	0.34	0.51	0.0716	0.268	0.438	-0.0721	-0.000582	-0.371	-0.627	0.38	-0.016
1794	DDX41	Q9UJV9	0.042156	0.0324092	0.823352	0.0756	0.0574	0.87	FALSE	FALSE	FALSE	FALSE	0.304	0.322	-0.0315	0.0699	0.0879	-0.234	-0.265	-0.326	-0.523	0.574	0.616
1795	DDX42	Q86XP3	0.20343	0.0267132	0.0957454	0.285	0.0486	0.162	FALSE	FALSE	FALSE	FALSE	-0.337	-0.615	-0.449	-0.191	-0.469	0.147	-0.302	-0.241	-0.294	0.59	0.76
1796	DDX46	Q7L014	0.00462255	0.00162219	0.00258864	0.0114	0.00428	0.00776	FALSE	FALSE	FALSE	FALSE	0.624	0.715	0.674	0.292	0.382	-0.333	0.342	-0.379	-0.449	-0.00455	0.15
1797	DDX47	Q9H0S4	0.12096	0.000901543	0.0126948	0.183	0.00258	0.0295	FALSE	FALSE	FALSE	FALSE	-0.284	-0.688	-0.482	-0.477	-0.881	-0.193	-0.675	-0.185	-0.311	1.19	1.53
1798	DDX54	Q8TDD1	0.246493	0.330382	0.321078	0.333	0.41	0.426	FALSE	FALSE	FALSE	FALSE	0.18	0.15	-0.153	-0.143	-0.172	-0.323	-0.476	-0.193	0.159	0.466	0.682
1799	DDX6	P26196	0.00759695	0.000440793	0.00237973	0.0174	0.00137	0.00721	FALSE	FALSE	FALSE	FALSE	-0.529	-0.752	-0.621	-0.238	-0.462	0.291	-0.33	-0.0917	-0.253	0.458	0.627
1800	DEGS1	O15121	0.0729448	0.0188131	0.0789215	0.12	0.0359	0.138	FALSE	FALSE	FALSE	FALSE	-0.383	-0.519	-0.375	-0.115	-0.251	0.268	-0.107	-0.531	-0.128	0.632	0.231
1801	DEK	P35659	0.754447	0.0115304	0.12965	0.816	0.0234	0.208	FALSE	FALSE	FALSE	FALSE	0.0454	0.401	0.227	0.5	0.855	0.455	0.682	-0.556	-0.654	-0.66	-0.622
1802	DENR	O43583	0.000266219	9.22e-05	0.115093	0.00103	0.000365	0.189	FALSE	FALSE	FALSE	FALSE	0.707	0.782	0.261	2.37	2.44	1.66	1.92	-1.6	-2.04	-2.38	-2.36
1803	DERA	Q9Y315	0.029871	0.000260567	0.470077	0.0568	0.000873	0.571	FALSE	FALSE	FALSE	FALSE	-0.283	-0.54	-0.0889	0.136	-0.121	0.419	0.331	0.29	-0.0679	-0.719	-0.268
1804	DESI1	Q6ICB0	0.18503	0.0872544	0.784645	0.263	0.134	0.84	FALSE	FALSE	FALSE	FALSE	0.165	0.216	0.0332	0.173	0.225	0.00868	0.0418	-0.0149	-0.0443	-0.122	-0.267
1805	DFFA	O00273	0.00170883	0.10091	0.0760857	0.00492	0.151	0.134	FALSE	FALSE	FALSE	FALSE	-0.757	-0.357	-0.389	-0.287	0.113	0.47	0.081	0.129	0.418	-0.161	-0.762
1806	DGUOK	Q16854	0.480422	0.411344	0.690873	0.573	0.492	0.766	FALSE	FALSE	FALSE	FALSE	0.0844	-0.0985	0.0474	0.233	0.0501	0.149	0.196	0.148	0.169	-0.591	-0.354
1807	DHCR24	Q15392	0.198782	0.00260626	0.0164079	0.28	0.00645	0.0366	FALSE	FALSE	FALSE	FALSE	-0.13	-0.339	-0.257	0.447	0.238	0.577	0.319	-0.246	-0.42	-0.609	-0.306
1808	DHFR	P00374	0.0260862	0.0343746	0.0955315	0.0506	0.0605	0.161	FALSE	FALSE	FALSE	FALSE	-0.219	-0.207	-0.159	-0.62	-0.608	-0.401	-0.56	0.311	0.376	0.764	0.739
1809	DHODH	Q02127	0.026454	0.371279	0.250543	0.0512	0.451	0.35	FALSE	FALSE	FALSE	FALSE	0.485	0.184	0.239	0.576	0.275	0.0908	0.33	-0.707	-0.468	-0.175	0.08
1810	DHPS	P49366	0.744653	0.118548	0.11055	0.807	0.174	0.183	FALSE	FALSE	FALSE	FALSE	0.039	-0.193	-0.198	-0.111	-0.343	-0.15	-0.348	0.313	0.379	-0.0415	0.302
1811	DHRS4	Q9BTZ2	0.0515147	0.0114751	0.0542215	0.0897	0.0234	0.102	FALSE	FALSE	FALSE	FALSE	-0.422	-0.568	-0.417	-0.648	-0.794	-0.226	-0.643	0.274	0.59	0.751	0.696
1812	DHTKD1	Q96HY7	0.0186826	0.0404846	0.278097	0.0379	0.0695	0.381	FALSE	FALSE	FALSE	FALSE	0.416	0.356	0.18	0.00793	-0.0525	-0.408	-0.228	0.0315	-0.24	0.484	0.405
1813	DHX16	O60231	0.0257435	0.311083	0.0962154	0.0501	0.391	0.162	FALSE	FALSE	FALSE	FALSE	-0.296	-0.127	-0.214	-0.0983	0.0707	0.198	-0.0162	-0.246	-0.25	0.191	0.15
1814	DHX30	Q7L2E3	0.0368458	0.00736226	0.235542	0.0678	0.0159	0.334	FALSE	FALSE	FALSE	FALSE	-0.421	-0.562	0.229	-0.943	-1.08	-0.522	-0.293	0.0995	0.332	1.11	1.3
1815	DHX36	Q9H2U1	0.00433511	4.31e-05	1.21e-05	0.0108	0.000192	8.02e-05	FALSE	FALSE	FALSE	FALSE	0.367	0.6	0.666	-0.507	-0.274	-0.874	-0.208	-0.12	0.699	0.517	0.766
1816	DHX37	Q8IY37	0.39708	0.112801	0.479514	0.492	0.166	0.58	FALSE	FALSE	FALSE	FALSE	0.124	-0.239	0.104	-0.54	-0.903	-0.664	-0.561	0.0646	0.5	1.07	1.03
1817	DHX38	Q92620	0.0891667	0.104258	0.653331	0.142	0.156	0.735	FALSE	FALSE	FALSE	FALSE	0.382	0.364	0.0972	-0.0433	-0.0615	-0.425	-0.328	-0.228	-0.472	0.876	0.681
1818	DHX57	Q6P158	0.217009	0.584802	0.511943	0.301	0.658	0.609	FALSE	FALSE	FALSE	FALSE	0.259	0.113	0.135	0.0326	-0.114	-0.226	-0.0907	-0.35	-0.812	0.722	0.837
1819	DHX9	Q08211	0.00742148	4.28e-05	0.107477	0.0171	0.000191	0.178	FALSE	FALSE	FALSE	FALSE	0.22	0.388	0.124	-0.405	-0.237	-0.625	-0.501	-0.11	0.439	0.588	0.853
1820	DIABLO	Q9NR28	2.16e-06	8.66e-07	6.73e-05	1.73e-05	6.59e-06	0.000345	FALSE	FALSE	FALSE	FALSE	-0.568	-0.607	-0.431	-0.464	-0.503	0.104	-0.326	0.413	0.55	0.0459	0.18
1821	DIAPH1	O60610	2.11e-06	1.2e-05	5.66e-07	1.69e-05	6.38e-05	6.2e-06	FALSE	FALSE	FALSE	FALSE	-0.673	-0.589	-0.74	-0.657	-0.573	0.0162	-0.723	0.284	0.252	0.801	0.599
1822	DICER1	Q9UPY3	0.040051	0.175734	0.82266	0.0727	0.242	0.87	FALSE	FALSE	FALSE	FALSE	0.298	0.19	0.0307	0.151	0.0433	-0.147	-0.116	-0.411	-0.57	0.681	0.368
1823	DIDO1	Q9BTC0	0.0138301	0.021826	0.15352	0.0293	0.0407	0.237	FALSE	FALSE	FALSE	FALSE	0.564	0.519	0.309	0.42	0.376	-0.143	0.166	-0.618	0.217	-0.546	0.129
1824	DIMT1	Q9UNQ2	0.928902	0.820861	0.299687	0.949	0.858	0.404	FALSE	FALSE	FALSE	FALSE	0.0187	0.0475	0.221	-0.106	-0.0774	-0.125	0.0957	-0.185	-0.0632	-0.045	0.506
1825	DIP2B	Q9P265	0.266384	0.43625	0.339874	0.356	0.516	0.445	FALSE	FALSE	FALSE	FALSE	0.776	0.539	0.663	1.95	1.72	1.18	1.84	-1.93	-0.52	-2.12	-2.11
1826	DIS3	Q9Y2L1	1.39e-06	6.8e-05	2.66e-05	1.18e-05	0.000281	0.000156	FALSE	FALSE	FALSE	FALSE	-0.735	-0.539	-0.585	-0.403	-0.207	0.332	-0.252	-0.0438	-0.425	0.53	0.469
1827	DKC1	O60832	0.0282924	0.20557	0.250618	0.0544	0.276	0.35	FALSE	FALSE	FALSE	FALSE	0.182	0.1	-0.0908	-0.212	-0.294	-0.394	-0.485	-0.014	0.521	0.371	0.507
1828	DLD	P09622	0.194363	0.0565449	0.0207265	0.274	0.092	0.0448	FALSE	FALSE	FALSE	FALSE	0.136	0.205	0.254	0.615	0.684	0.479	0.733	-0.172	-0.328	-1.19	-0.816
1829	DLST	P36957	0.0373025	0.679703	0.114206	0.0686	0.739	0.188	FALSE	FALSE	FALSE	FALSE	0.186	-0.0349	0.138	0.444	0.223	0.257	0.395	-0.00912	-0.122	-0.745	-0.444
1830	DNAJA1	P31689	0.758677	0.82408	0.00322967	0.82	0.861	0.00933	FALSE	FALSE	FALSE	FALSE	0.0242	-0.0175	-0.262	-0.0748	-0.117	-0.099	-0.361	-0.0571	0.0389	0.346	0.324
1831	DNAJA2	O60884	0.289428	0.697976	0.0357529	0.38	0.754	0.0707	FALSE	FALSE	FALSE	FALSE	0.093	0.0336	0.193	-0.0458	-0.105	-0.139	0.0541	-0.0805	-0.00957	0.228	0.0975
1832	DNAJA3	Q96EY1	0.0347172	0.713985	0.0442	0.0646	0.768	0.0849	FALSE	FALSE	FALSE	FALSE	-0.24	0.0392	-0.227	-0.152	0.127	0.0878	-0.14	-0.313	-0.329	0.284	0.435
1833	DNAJB1	P25685	0.0224659	0.222015	0.20972	0.0443	0.294	0.304	FALSE	FALSE	FALSE	FALSE	-0.423	-0.215	0.221	-0.517	-0.308	-0.0932	0.128	0.0138	-0.000488	0.341	0.435
1834	DNAJB11	Q9UBS4	0.00211349	0.00469812	0.000775841	0.00587	0.0107	0.0028	FALSE	FALSE	FALSE	FALSE	0.431	0.388	0.484	0.0612	0.0183	-0.369	0.115	-0.0279	0.268	-0.106	0.0409
1835	DNAJB6	O75190	0.67064	7.74e-05	0.156741	0.744	0.000313	0.241	FALSE	FALSE	FALSE	FALSE	-0.0621	-0.722	-0.212	-0.86	-1.52	-0.798	-1.01	0.944	0.935	1.15	1.16
1836	DNAJC10	Q8IXB1	0.974161	0.234053	0.991014	0.981	0.307	0.994	FALSE	FALSE	FALSE	FALSE	-0.00618	-0.231	-0.00215	-0.152	-0.378	-0.146	-0.148	-0.187	-0.353	0.615	0.75
1837	DNAJC12	Q9UKB3	0.00875054	0.0724136	0.333604	0.0197	0.114	0.439	FALSE	FALSE	FALSE	FALSE	-0.673	-0.438	-0.228	-0.184	0.0514	0.489	0.261	-0.0415	0.655	-0.231	-1
1838	DNAJC2	Q99543	0.0952659	0.601653	0.0194756	0.15	0.673	0.0424	FALSE	FALSE	FALSE	FALSE	-0.261	0.0788	-0.379	-0.106	0.233	0.154	-0.225	-0.23	0.0502	-0.149	0.272
1839	DNAJC3	Q13217	0.185299	0.359306	0.968786	0.263	0.44	0.978	FALSE	FALSE	FALSE	FALSE	-0.18	-0.123	0.00518	-0.414	-0.357	-0.234	-0.229	0.296	-0.308	0.789	0.456
1840	DNAJC5	Q9H3Z4	0.308806	0.172315	0.632358	0.401	0.238	0.718	FALSE	FALSE	FALSE	FALSE	-0.239	-0.324	-0.111	0.231	0.146	0.47	0.359	0.185	0.244	-0.746	-0.89
1841	DNAJC7	Q99615	3.48e-05	4.7e-05	1.12e-05	0.000183	0.000207	7.51e-05	FALSE	FALSE	FALSE	FALSE	-0.642	-0.625	-0.704	-0.671	-0.655	-0.0295	-0.734	0.313	0.00249	0.982	0.791
1842	DNAJC8	O75937	0.439145	0.821934	0.172961	0.533	0.859	0.261	FALSE	FALSE	FALSE	FALSE	-0.0961	-0.0277	0.172	0.0104	0.0787	0.106	0.279	-0.0991	0.11	-0.32	-0.165
1843	DNAJC9	Q8WXX5	0.792529	0.77543	0.717863	0.846	0.822	0.787	FALSE	FALSE	FALSE	FALSE	-0.107	0.116	-0.146	0.431	0.653	0.538	0.391	-0.386	-0.364	-0.798	-0.465
1844	DNASE2	O00115	0.268062	0.328562	0.0931434	0.358	0.409	0.158	FALSE	FALSE	FALSE	FALSE	0.127	0.112	0.197	0.19	0.175	0.0628	0.26	0.342	0.301	-0.71	-0.621
1845	DNLZ	Q5SXM8	0.168615	0.817477	0.150279	0.243	0.856	0.233	FALSE	FALSE	FALSE	FALSE	0.176	-0.0288	0.185	0.282	0.0771	0.106	0.29	0.0533	0.368	-0.7	-0.477
1846	DNM1L	O00429	0.000172333	0.0081538	0.00194652	0.000714	0.0173	0.00613	FALSE	FALSE	FALSE	FALSE	-0.687	-0.435	-0.529	-0.247	0.00508	0.44	-0.0891	-0.191	-0.538	0.385	0.235
1847	DNM2	P50570	0.0037074	0.0125244	0.00488997	0.00941	0.0252	0.0131	FALSE	FALSE	FALSE	FALSE	-0.447	-0.373	-0.43	0.489	0.564	0.936	0.506	-0.343	-0.15	-0.717	-1.28
1848	DNMT1	P26358	0.00654796	0.0247974	0.00325145	0.0153	0.0456	0.00937	FALSE	FALSE	FALSE	FALSE	0.607	0.484	0.669	1.08	0.957	0.473	1.14	-0.856	-0.523	-1.32	-0.953
1849	DNMT3A	Q9Y6K1	4.73e-05	0.000887475	0.00201972	0.000237	0.00254	0.00633	FALSE	FALSE	FALSE	FALSE	0.743	0.558	0.507	0.693	0.508	-0.0499	0.457	-0.414	-0.284	-0.524	-0.387
1850	DNPEP	Q9ULA0	0.208149	0.0473146	0.745997	0.29	0.079	0.811	FALSE	FALSE	FALSE	FALSE	-0.128	-0.208	0.0323	0.263	0.183	0.391	0.423	-0.0989	-0.0767	-0.661	-0.423
1851	DOCK7	Q96N67	0.119272	0.0340778	0.158187	0.181	0.06	0.242	FALSE	FALSE	FALSE	FALSE	-0.522	-0.731	-0.47	0.285	0.0759	0.807	0.337	-0.49	-0.584	-0.0896	-0.341
1852	DOHH	Q9BU89	0.323012	0.378793	0.492332	0.416	0.459	0.592	FALSE	FALSE	FALSE	FALSE	-0.161	-0.143	-0.111	-0.411	-0.393	-0.251	-0.361	0.369	0.473	0.176	0.398
1853	DPCD	Q9BVM2	0.154242	0.222084	0.973222	0.225	0.294	0.982	FALSE	FALSE	FALSE	FALSE	0.563	-0.479	-0.0129	0.685	-0.356	0.123	0.11	-0.319	-0.643	-0.0212	0.421
1854	DPH1	Q9BZG8	0.0661215	0.0174991	0.0657166	0.111	0.0337	0.119	FALSE	FALSE	FALSE	FALSE	0.323	-0.431	0.323	0.162	-0.592	-0.161	0.162	0.00524	0.244	0.211	-0.0321
1855	DPH2	Q9BQC3	0.0708609	0.0191874	0.0124902	0.117	0.0365	0.0291	FALSE	FALSE	FALSE	FALSE	-0.287	-0.384	-0.415	-0.253	-0.35	0.0341	-0.38	0.225	0.229	0.197	0.298
1856	DPH7	Q9BTV6	0.284508	0.363279	0.290255	0.375	0.443	0.393	FALSE	FALSE	FALSE	FALSE	0.121	0.103	0.12	-0.0103	-0.029	-0.132	-0.0118	-0.109	-0.13	0.23	0.192
1857	DPM3	Q9P2X0	0.00209546	0.00179813	0.157416	0.00583	0.00469	0.242	FALSE	FALSE	FALSE	FALSE	0.451	0.459	0.186	-0.252	-0.243	-0.703	-0.517	0.394	0.456	0.485	0.38
1858	DPP9	Q86TI2	0.063612	0.163606	0.443003	0.107	0.228	0.545	FALSE	FALSE	FALSE	FALSE	0.202	0.149	0.0805	-0.288	-0.342	-0.491	-0.41	0.0132	-0.0842	0.997	0.606
1859	DPYSL2	Q16555	1.65e-05	2e-07	0.159042	9.49e-05	1.83e-06	0.243	FALSE	FALSE	FALSE	FALSE	0.401	0.555	0.102	0.563	0.718	0.162	0.265	-0.255	-0.518	-0.612	-0.323
1860	DRAP1	Q14919	8.83e-06	3.24e-05	0.000838843	5.64e-05	0.000151	0.00299	FALSE	FALSE	FALSE	FALSE	0.726	0.653	0.478	0.498	0.425	-0.227	0.25	-0.381	-0.0384	-0.213	-0.314
1861	DSCC1	Q9BVC3	0.0255088	0.0639032	0.139667	0.0497	0.102	0.221	FALSE	FALSE	FALSE	FALSE	0.293	0.237	0.186	0.332	0.276	0.0391	0.225	-0.434	-0.515	0.29	-0.213
1862	DSG2	Q14126	0.490861	0.814363	0.556441	0.581	0.853	0.651	FALSE	FALSE	FALSE	FALSE	-0.0889	0.0301	-0.0758	0.268	0.387	0.357	0.281	-0.413	-0.29	-0.234	-0.356
1863	DSG3	P32926	0.530454	0.00701992	0.412681	0.618	0.0153	0.518	FALSE	FALSE	FALSE	FALSE	0.149	0.707	0.196	-0.0316	0.526	-0.181	0.0149	-0.277	-0.321	0.21	0.0595
1864	DSP	P15924	0.809141	0.310586	0.849069	0.857	0.39	0.889	FALSE	FALSE	FALSE	FALSE	-0.102	-0.434	-0.0804	0.182	-0.15	0.284	0.203	0.169	0.0539	-0.577	-0.165
1865	DSTN	P60981	8.95e-05	0.0191843	0.0104066	0.00041	0.0365	0.0249	FALSE	FALSE	FALSE	FALSE	-0.692	-0.357	-0.397	-0.677	-0.342	0.0156	-0.382	0.179	0.00735	0.737	0.462
1866	DTD1	Q8TEA8	0.00138879	0.00482375	2.26e-06	0.00412	0.011	1.96e-05	FALSE	FALSE	FALSE	FALSE	-0.409	-0.349	-0.731	-0.0716	-0.0113	0.337	-0.393	0.603	0.285	-0.462	-0.288
1867	DTD2	Q96FN9	0.49676	0.132982	0.78863	0.587	0.191	0.844	FALSE	FALSE	FALSE	FALSE	0.127	-0.287	0.0497	0.716	0.302	0.589	0.639	-0.448	-0.375	-0.735	-0.688
1868	DTYMK	P23919	0.993271	0.265539	0.389244	0.996	0.341	0.493	FALSE	FALSE	FALSE	FALSE	0.00279	-0.375	-0.288	-0.064	-0.442	-0.0668	-0.355	0.0437	-0.21	0.618	0.476
1869	DUS1L	Q6P1R4	0.498928	0.156254	0.603972	0.588	0.219	0.694	FALSE	FALSE	FALSE	FALSE	-0.141	-0.302	-0.108	0.0126	-0.148	0.153	0.0457	-0.0487	0.168	0.0205	-0.203
1870	DUS2	Q9NX74	1.56e-05	0.000402218	0.000332299	9.07e-05	0.00126	0.00134	FALSE	FALSE	FALSE	FALSE	0.754	0.561	0.572	0.188	-0.00443	-0.566	0.0066	-0.3	-0.257	0.447	0.487
1871	DUS3L	Q96G46	0.00933888	0.00531242	0.0623558	0.0208	0.012	0.114	FALSE	FALSE	FALSE	FALSE	-0.297	-0.323	-0.203	-0.0915	-0.118	0.205	0.00227	0.252	0.22	-0.344	-0.127
1872	DUSP3	P51452	3.5e-06	5.3e-06	7.93e-06	2.57e-05	3.13e-05	5.64e-05	FALSE	FALSE	FALSE	FALSE	0.787	0.762	0.739	0.391	0.366	-0.396	0.343	-0.344	-0.584	0.216	0.00708
1873	DUSP9	Q99956	0.359201	0.744971	0.578274	0.452	0.796	0.672	FALSE	FALSE	FALSE	FALSE	0.0816	0.0287	-0.0491	0.327	0.274	0.245	0.196	-0.403	-0.579	0.0517	-0.113
1874	DUT	P33316	0.0332901	0.856283	0.871611	0.0623	0.887	0.908	FALSE	FALSE	FALSE	FALSE	-0.522	0.0418	0.0373	-0.927	-0.363	-0.405	-0.367	0.495	0.46	0.812	0.295
1875	DVL2	O14641	0.0179039	0.0028506	0.0123699	0.0366	0.00697	0.0289	FALSE	FALSE	FALSE	FALSE	-0.857	-1.13	-0.914	-1.02	-1.3	-0.168	-1.08	-0.0522	0.553	1.44	1.63
1876	DYNC1H1	Q14204	0.0064733	0.00894724	0.00213943	0.0152	0.0188	0.00662	FALSE	FALSE	FALSE	FALSE	-0.3	-0.285	-0.348	0.251	0.266	0.551	0.203	-0.745	-0.848	0.278	0.0432
1877	DYNC1LI1	Q9Y6G9	0.000487234	0.00139728	0.0446837	0.00171	0.00374	0.0858	FALSE	FALSE	FALSE	FALSE	0.591	0.526	0.302	0.835	0.769	0.243	0.546	-0.872	-0.809	-0.269	-0.443
1878	DYNC1LI2	O43237	0.00359838	0.386201	0.528724	0.00921	0.466	0.626	FALSE	FALSE	FALSE	FALSE	0.531	0.142	0.103	0.735	0.346	0.204	0.306	-0.407	-0.796	-0.178	-0.209
1879	DYNC2H1	Q8NCM8	0.00101918	0.00104374	0.240468	0.00318	0.00293	0.34	FALSE	FALSE	FALSE	FALSE	-0.893	-0.89	-0.279	-0.33	-0.328	0.562	0.284	0.158	0.0242	-0.491	0.121
1880	DYNLL1	P63167	0.00678589	0.226973	0.137489	0.0158	0.3	0.218	FALSE	FALSE	FALSE	FALSE	0.835	0.343	0.426	0.562	0.0704	-0.272	0.153	-0.228	-0.154	0.11	-0.242
1881	DYNLT1	P63172	0.00187389	0.00205527	0.0407655	0.00533	0.00524	0.0792	FALSE	FALSE	FALSE	FALSE	0.361	0.357	0.22	0.55	0.546	0.189	0.408	-0.491	-0.395	-0.359	-0.448
1882	EARS2	Q5JPH6	0.150721	0.0653965	0.28336	0.221	0.104	0.387	FALSE	FALSE	FALSE	FALSE	-0.216	-0.282	-0.159	-0.721	-0.787	-0.505	-0.664	0.45	0.312	0.858	1.06
1883	EBNA1BP2	Q99848	0.000332992	3.17e-05	2.77e-05	0.00124	0.000148	0.000161	FALSE	FALSE	FALSE	FALSE	-0.453	-0.562	-0.569	-0.766	-0.875	-0.313	-0.882	0.362	0.736	0.73	1.01
1884	EBP	Q15125	0.00552387	0.0373799	0.0284267	0.0133	0.065	0.0584	FALSE	FALSE	FALSE	FALSE	-0.437	-0.312	-0.331	-0.549	-0.424	-0.111	-0.443	0.433	0.285	0.408	0.402
1885	ECD	O95905	0.705858	0.603431	0.814892	0.775	0.674	0.865	FALSE	FALSE	FALSE	FALSE	0.0502	0.0693	-0.0311	-0.0427	-0.0236	-0.0929	-0.124	0.0745	-0.319	0.322	0.205
1886	ECE1	P42892	0.105951	0.0255681	0.154617	0.163	0.0467	0.238	FALSE	FALSE	FALSE	FALSE	-0.181	-0.259	-0.158	0.137	0.0598	0.318	0.16	0.0638	0.0296	-0.398	-0.371
1887	ECH1	Q13011	0.0089513	0.000420802	0.0219254	0.02	0.00132	0.0471	FALSE	FALSE	FALSE	FALSE	0.274	0.401	0.235	0.319	0.446	0.0454	0.28	-0.149	0.0412	-0.609	-0.375
1888	ECHDC1	Q9NTX5	0.000595348	1.78e-05	0.00240647	0.00201	9.03e-05	0.00729	FALSE	FALSE	FALSE	FALSE	0.405	0.56	0.344	1.11	1.26	0.702	1.05	-0.417	-1.02	-1.41	-1.27
1889	ECHS1	P30084	0.936151	0.318177	0.433822	0.955	0.398	0.537	FALSE	FALSE	FALSE	FALSE	0.00813	0.103	0.0801	0.278	0.372	0.27	0.35	-0.451	-0.611	0.00641	-0.213
1890	ECI1	P42126	0.420852	0.0566393	0.226536	0.517	0.0921	0.323	FALSE	FALSE	FALSE	FALSE	0.137	0.337	0.208	0.248	0.449	0.111	0.319	0.0669	0.347	-0.573	-0.969
1891	ECI2	O75521	0.00352945	0.00260336	0.0579103	0.00907	0.00645	0.107	FALSE	FALSE	FALSE	FALSE	-0.959	-0.998	-0.581	-0.736	-0.775	0.223	-0.358	0.253	0.219	0.494	0.68
1892	ECSIT	Q9BQ95	0.811469	0.619779	0.669481	0.859	0.688	0.749	FALSE	FALSE	FALSE	FALSE	-0.05	0.104	0.0896	-0.26	-0.106	-0.21	-0.121	-0.486	-0.102	0.791	0.494
1893	EDC4	Q6P2E9	0.338142	0.414634	0.494551	0.432	0.495	0.594	FALSE	FALSE	FALSE	FALSE	0.217	-0.184	-0.154	0.363	-0.0378	0.146	-0.00747	-0.332	-0.436	0.216	0.0878
1894	EDF1	O60869	0.523892	0.0364284	0.532366	0.612	0.0636	0.629	FALSE	FALSE	FALSE	FALSE	-0.208	-0.721	-0.204	-1.25	-1.76	-1.04	-1.25	1.16	1.62	1.08	1.44
1895	EDRF1	Q3B7T1	0.1178	0.281108	0.501731	0.179	0.358	0.6	FALSE	FALSE	FALSE	FALSE	0.324	0.22	0.135	0.365	0.26	0.0408	0.176	-0.273	-0.426	-0.179	0.035
1896	EEA1	Q15075	0.000388016	1.02e-05	0.000716354	0.00141	5.55e-05	0.00261	FALSE	FALSE	FALSE	FALSE	-0.346	-0.478	-0.324	0.392	0.26	0.738	0.414	0.035	-0.145	-1.08	-0.61
1897	EEF1A1	P68104	0.0113362	0.366172	0.000177325	0.0246	0.446	0.000796	FALSE	FALSE	FALSE	FALSE	-0.403	-0.133	-0.669	0.183	0.454	0.587	-0.0821	-0.421	-0.807	-0.0673	0.155
1898	EEF1A2	Q05639	0.0191752	0.514671	0.000462795	0.0386	0.592	0.00179	FALSE	FALSE	FALSE	FALSE	-0.3	-0.0777	-0.495	0.283	0.505	0.583	0.0877	-0.428	-0.89	-0.142	0.00216
1899	EEF1B2	P24534	0.833956	0.00147141	0.0906923	0.876	0.00391	0.154	FALSE	FALSE	FALSE	FALSE	0.0571	1	0.479	0.547	1.49	0.489	0.969	-0.989	-0.471	-0.418	-1.62
1900	EEF1G	P26641	2.34e-06	3.46e-08	0.00063715	1.85e-05	4.04e-07	0.00237	FALSE	FALSE	FALSE	FALSE	0.444	0.595	0.272	0.698	0.848	0.254	0.526	-0.868	-1.05	-0.0816	-0.328
1901	EEF2	P13639	0.0001462	0.000819994	6.38e-06	0.000622	0.00237	4.67e-05	FALSE	FALSE	FALSE	FALSE	-0.314	-0.264	-0.41	-0.281	-0.23	0.0336	-0.376	0.511	0.0846	0.0555	0.203
1902	EFHD1	Q9BUP0	0.926808	0.929782	0.916481	0.948	0.946	0.942	FALSE	FALSE	FALSE	FALSE	0.0435	-0.0417	0.0497	0.457	0.372	0.413	0.463	-0.3	-0.381	-0.641	-0.382
1903	EFHD2	Q96C19	0.089461	0.000391454	0.0338791	0.142	0.00124	0.0674	FALSE	FALSE	FALSE	FALSE	-0.188	-0.452	-0.24	0.982	0.719	1.17	0.93	-0.0381	-0.918	-1.59	-1.25
1904	EFL1	Q7Z2Z2	0.928434	0.105643	0.489	0.949	0.157	0.588	FALSE	FALSE	FALSE	FALSE	0.0105	0.196	0.0812	-0.0725	0.113	-0.0829	-0.00171	0.0337	-0.0543	-0.0503	0.115
1905	EFNB1	P98172	0.100963	0.285111	0.0280393	0.157	0.362	0.0577	FALSE	FALSE	FALSE	FALSE	-0.557	-0.356	-0.769	0.0467	0.248	0.604	-0.165	-0.279	0.302	-0.334	-0.423
1906	EFTUD2	Q15029	0.126705	0.0522329	0.0062528	0.19	0.0861	0.0161	FALSE	FALSE	FALSE	FALSE	0.105	0.136	0.203	-0.164	-0.133	-0.269	-0.0664	0.236	0.333	-0.0311	0.0943
1907	EGFL6	Q8IUX8	0.00176012	0.209285	0.0144027	0.00505	0.28	0.0327	FALSE	FALSE	FALSE	FALSE	0.455	0.162	0.337	0.504	0.211	0.0489	0.386	-0.193	-0.172	-0.387	-0.397
1908	EGFR	P00533	0.486494	0.266703	0.23504	0.577	0.343	0.334	FALSE	FALSE	FALSE	FALSE	-0.148	-0.239	-0.256	0.396	0.305	0.544	0.288	-0.629	-0.646	-0.255	-0.00302
1909	EGLN1	Q9GZT9	0.936515	0.482931	0.114218	0.955	0.563	0.188	FALSE	FALSE	FALSE	FALSE	-0.0172	0.153	0.353	-0.142	0.0273	-0.125	0.228	-0.227	-0.185	0.168	0.256
1910	EHD4	Q9H223	0.0129819	0.00643429	0.000409575	0.0277	0.0142	0.0016	FALSE	FALSE	FALSE	FALSE	-0.47	-0.525	-0.734	0.34	0.285	0.81	0.0759	-0.803	-0.688	-0.0385	0.0187
1911	EIF1	P41567	0.151704	0.0232909	0.794471	0.222	0.0432	0.849	FALSE	FALSE	FALSE	FALSE	0.217	0.359	0.0384	0.885	1.03	0.668	0.706	-0.446	-0.779	-1.01	-1.05
1912	EIF1AD	Q8N9N8	0.000115369	0.00354774	0.000950736	0.000507	0.0084	0.00335	FALSE	FALSE	FALSE	FALSE	-0.567	-0.39	-0.458	-0.221	-0.0435	0.346	-0.112	0.556	0.159	-0.288	-0.398
1913	EIF2AK2	P19525	0.499425	0.482363	0.781255	0.589	0.563	0.838	FALSE	FALSE	FALSE	FALSE	0.126	0.132	-0.0517	0.123	0.128	-0.00313	-0.0549	-0.0918	-0.117	0.0533	-0.0387
1914	EIF2B1	Q14232	3.52e-06	9.94e-07	4.28e-07	2.58e-05	7.47e-06	4.8e-06	FALSE	FALSE	FALSE	FALSE	-0.639	-0.702	-0.745	-0.2	-0.262	0.44	-0.305	0.346	-0.0134	0.0295	-0.0334
1915	EIF2B2	P49770	0.000263891	0.000239811	8.71e-06	0.00102	0.000813	6.08e-05	FALSE	FALSE	FALSE	FALSE	-0.569	-0.575	-0.768	-0.915	-0.921	-0.346	-1.11	0.655	0.716	0.938	0.987
1916	EIF2B4	Q9UI10	0.00237076	0.00644426	0.0483226	0.00648	0.0142	0.0918	FALSE	FALSE	FALSE	FALSE	0.631	0.55	0.379	-0.143	-0.223	-0.774	-0.394	0.0787	0.0861	0.473	0.897
1917	EIF2B5	Q13144	0.505383	0.98493	0.442368	0.595	0.988	0.545	FALSE	FALSE	FALSE	FALSE	-0.117	-0.00329	-0.135	-0.407	-0.293	-0.29	-0.425	0.117	-0.049	0.786	0.561
1918	EIF2S1	P05198	4.54e-06	5.22e-07	0.00878161	3.23e-05	4.26e-06	0.0215	FALSE	FALSE	FALSE	FALSE	0.496	0.581	0.229	0.178	0.264	-0.318	-0.0893	-0.346	-0.0954	0.188	0.219
1919	EIF2S2	P20042	0.311514	0.074981	0.375551	0.404	0.117	0.48	FALSE	FALSE	FALSE	FALSE	-0.149	-0.271	-0.13	-0.418	-0.54	-0.269	-0.399	0.0882	0.366	0.567	0.605
1920	EIF2S3	P41091	0.00211086	0.000159251	0.616287	0.00586	0.000585	0.705	FALSE	FALSE	FALSE	FALSE	0.286	0.378	-0.041	-0.0354	0.0563	-0.322	-0.363	-0.225	-0.0143	0.426	0.478
1921	EIF3D	O15371	6.23e-05	0.000253043	0.0603678	0.0003	0.000852	0.111	FALSE	FALSE	FALSE	FALSE	-0.64	-0.561	-0.249	-0.755	-0.677	-0.116	-0.365	0.0962	-0.0584	0.981	0.895
1922	EIF3G	O75821	0.358284	0.00249389	0.0222801	0.452	0.00621	0.0477	FALSE	FALSE	FALSE	FALSE	-0.141	-0.521	-0.372	0.0927	-0.288	0.233	-0.139	0.0895	-0.0943	0.0576	0.0476
1923	EIF3J	O75822	4.36e-05	6.08e-06	8.02e-05	0.000221	3.52e-05	0.000401	FALSE	FALSE	FALSE	FALSE	-0.489	-0.574	-0.463	-0.443	-0.529	0.0457	-0.418	0.526	0.421	0.178	0.22
1924	EIF4A2	Q14240	0.11311	0.0599835	0.0553387	0.173	0.0965	0.103	FALSE	FALSE	FALSE	FALSE	0.177	0.213	0.218	0.701	0.737	0.524	0.741	-0.775	-1.09	-0.298	-0.539
1925	EIF4A3	P38919	3.53e-05	0.0041363	0.000241235	0.000185	0.00962	0.00102	FALSE	FALSE	FALSE	FALSE	0.445	0.27	0.374	0.377	0.202	-0.0684	0.305	-0.474	-0.594	0.193	0.0587
1926	EIF4E2	O60573	0.00893906	0.113864	0.129969	0.02	0.168	0.208	FALSE	FALSE	FALSE	FALSE	0.512	0.291	0.278	0.28	0.0596	-0.232	0.0465	-0.283	-0.282	0.23	0.18
1927	EIF5	P55010	0.0868193	0.0517549	0.00596244	0.139	0.0854	0.0154	FALSE	FALSE	FALSE	FALSE	-0.229	-0.263	-0.392	-0.329	-0.363	-0.0999	-0.492	0.204	0.154	0.545	0.38
1928	EIF5A	P63241	0.68386	0.645192	0.649332	0.756	0.709	0.732	FALSE	FALSE	FALSE	FALSE	-0.136	0.153	0.152	0.113	0.402	0.249	0.4	-0.179	-0.428	-0.137	-0.421
1929	ELAVL1	Q15717	0.0295521	0.397972	0.910648	0.0563	0.477	0.937	FALSE	FALSE	FALSE	FALSE	-0.211	0.0775	-0.0102	-0.126	0.163	0.0851	0.0749	-0.61	-0.373	0.47	0.316
1930	ELMOD2	Q8IZ81	0.924025	0.763067	0.648047	0.947	0.812	0.732	FALSE	FALSE	FALSE	FALSE	-0.0184	-0.0583	-0.0884	-0.361	-0.401	-0.343	-0.431	-0.0508	0.259	0.708	0.621
1931	ELOB	Q15370	0.0496528	0.0153321	0.0366949	0.0871	0.03	0.0724	FALSE	FALSE	FALSE	FALSE	0.313	0.398	0.336	0.185	0.27	-0.128	0.208	-0.00915	-0.129	-0.0711	-0.325
1932	ELOC	Q15369	0.959105	0.947471	0.964242	0.97	0.96	0.975	FALSE	FALSE	FALSE	FALSE	0.0103	-0.0132	-0.009	-0.375	-0.398	-0.385	-0.394	0.369	0.255	0.603	0.324
1933	ELP1	O95163	0.0169021	0.00771022	0.00197314	0.0349	0.0165	0.0062	FALSE	FALSE	FALSE	FALSE	-0.397	-0.452	-0.544	-0.685	-0.74	-0.288	-0.832	0.439	0.195	1.01	0.904
1934	ELP6	Q0PNE2	0.785233	0.0770239	0.0237257	0.84	0.12	0.0503	FALSE	FALSE	FALSE	FALSE	-0.0577	-0.391	0.514	0.116	-0.217	0.174	0.687	-0.345	-0.241	-0.138	-0.0367
1935	EMC1	Q8N766	0.367265	0.0621289	0.136908	0.462	0.0996	0.218	FALSE	FALSE	FALSE	FALSE	-0.139	-0.298	-0.234	-0.171	-0.331	-0.0325	-0.266	0.0926	0.00186	0.239	0.467
1936	EMC2	Q15006	0.0646071	0.602285	0.039114	0.109	0.673	0.0765	FALSE	FALSE	FALSE	FALSE	-0.22	-0.0593	-0.248	-0.34	-0.18	-0.12	-0.368	-0.175	-0.145	0.653	0.674
1937	EMC3	Q9P0I2	0.766485	0.863988	0.8577	0.825	0.892	0.896	FALSE	FALSE	FALSE	FALSE	0.0766	0.0442	0.0462	-0.0661	-0.0986	-0.143	-0.0965	-0.696	0.231	0.172	0.697
1938	EMC7	Q9NPA0	0.0499318	0.0582791	0.0325277	0.0875	0.0944	0.0651	FALSE	FALSE	FALSE	FALSE	-0.421	-0.405	-0.463	-0.667	-0.652	-0.247	-0.71	0.678	0.301	0.722	0.575
1939	EMG1	Q92979	0.399252	0.619081	0.00224624	0.495	0.687	0.00687	FALSE	FALSE	FALSE	FALSE	-0.134	-0.0783	-0.548	0.0411	0.0964	0.175	-0.373	-0.484	-0.271	0.368	0.448
1940	EML2	O95834	0.00567086	0.00185297	0.0082536	0.0136	0.00482	0.0203	FALSE	FALSE	FALSE	FALSE	-0.404	-0.468	-0.382	-0.139	-0.204	0.265	-0.118	0.169	0.0332	-0.0671	0.061
1941	EML4	Q9HC35	0.00209465	0.0302551	0.250118	0.00583	0.054	0.35	FALSE	FALSE	FALSE	FALSE	0.448	0.294	0.149	0.573	0.42	0.125	0.275	-0.51	-0.585	-0.243	-0.0552
1942	ENDOD1	O94919	0.00160964	0.00474229	0.00256701	0.00467	0.0108	0.0077	FALSE	FALSE	FALSE	FALSE	-0.48	-0.417	-0.453	-0.211	-0.148	0.269	-0.184	0.159	0.5	-0.395	0.01
1943	ENO1	P06733	0.173934	0.0151008	0.0183305	0.249	0.0296	0.0403	FALSE	FALSE	FALSE	FALSE	-0.204	-0.386	-0.373	0.103	-0.0787	0.307	-0.0656	0.275	0.324	-0.677	-0.188
1944	ENO2	P09104	0.226683	0.154196	0.0421723	0.312	0.217	0.0816	FALSE	FALSE	FALSE	FALSE	-0.279	-0.331	-0.486	-0.218	-0.27	0.0608	-0.426	0.587	0.699	-0.352	-0.081
1945	ENO3	P13929	0.663452	0.946327	0.0464983	0.738	0.959	0.0888	FALSE	FALSE	FALSE	FALSE	0.0609	-0.00939	0.293	0.118	0.0481	0.0575	0.351	0.136	0.181	-0.74	-0.152
1946	ENPP1	P22413	0.0389051	0.141065	0.745156	0.071	0.201	0.81	FALSE	FALSE	FALSE	FALSE	0.426	0.295	0.0633	0.915	0.784	0.489	0.553	-0.768	-0.664	-0.841	-0.468
1947	ENPP4	Q9Y6X5	0.641504	0.0568501	0.130852	0.717	0.0923	0.21	FALSE	FALSE	FALSE	FALSE	-0.0635	-0.272	0.212	-0.168	-0.377	-0.104	0.108	0.298	0.472	-0.243	0.0138
1948	ENSA	O43768	0.673781	0.603533	0.683888	0.747	0.674	0.762	FALSE	FALSE	FALSE	FALSE	0.0704	0.087	0.0681	1.71	1.73	1.64	1.71	-0.344	-1.61	-2.87	-1.96
1949	ENY2	Q9NPA8	0.804469	0.227221	0.0600008	0.854	0.3	0.11	FALSE	FALSE	FALSE	FALSE	0.0672	0.334	0.535	-0.391	-0.124	-0.458	0.0772	0.676	0.512	-0.122	-0.17
1950	EP300	Q09472	0.240894	0.0404147	0.143365	0.327	0.0694	0.225	FALSE	FALSE	FALSE	FALSE	0.439	0.797	0.553	0.925	1.28	0.487	1.04	-1.58	-1	-0.453	-0.702
1951	EPB41	P11171	0.120495	0.508553	0.780356	0.183	0.587	0.837	FALSE	FALSE	FALSE	FALSE	-0.194	-0.0802	-0.0337	-0.401	-0.288	-0.207	-0.241	0.134	0.598	0.109	0.297
1952	EPB41L2	O43491	0.0226177	0.0201235	0.315735	0.0445	0.0381	0.42	FALSE	FALSE	FALSE	FALSE	0.186	0.19	0.0772	0.424	0.428	0.238	0.315	-0.309	-0.239	-0.558	-0.299
1953	EPB41L3	Q9Y2J2	0.0023544	0.000115616	0.00124508	0.00645	0.000445	0.00419	FALSE	FALSE	FALSE	FALSE	-0.428	-0.59	-0.462	-0.426	-0.588	0.00229	-0.46	0.487	0.611	0.0567	0.317
1954	EPHX2	P34913	0.35273	0.111437	0.249264	0.446	0.165	0.349	FALSE	FALSE	FALSE	FALSE	0.293	0.513	0.365	-0.171	0.0497	-0.464	-0.0983	0.537	0.411	-0.31	0.0453
1955	EPN1	Q9Y6I3	0.00055101	0.036803	0.902273	0.00189	0.0641	0.932	FALSE	FALSE	FALSE	FALSE	-0.635	-0.344	0.019	-0.671	-0.379	-0.0359	-0.0169	0.327	0.385	0.22	0.171
1956	EPN2	O95208	0.198686	0.388493	0.927385	0.28	0.468	0.949	FALSE	FALSE	FALSE	FALSE	-0.177	-0.117	-0.0123	0.499	0.559	0.677	0.664	-0.265	-0.396	-1.21	-0.531
1957	EPPK1	P58107	0.726308	0.981485	0.597034	0.792	0.986	0.689	FALSE	FALSE	FALSE	FALSE	-0.0642	0.00425	-0.0971	-0.181	-0.113	-0.117	-0.214	0.19	-0.485	0.596	0.324
1958	EPS15	P42566	0.0023257	0.000392197	0.221562	0.00639	0.00124	0.318	FALSE	FALSE	FALSE	FALSE	-0.322	-0.394	-0.116	0.208	0.136	0.53	0.414	-0.272	-0.309	-0.471	-0.237
1959	EPS15L1	Q9UBC2	0.252951	0.17983	0.0283125	0.341	0.246	0.0582	FALSE	FALSE	FALSE	FALSE	0.125	0.147	0.251	0.185	0.207	0.0601	0.311	0.0118	0.0809	-0.479	-0.377
1960	ERC1	Q8IUD2	0.336619	0.0397477	0.603712	0.431	0.0685	0.694	FALSE	FALSE	FALSE	FALSE	0.184	0.413	0.0986	0.233	0.461	0.0484	0.147	-0.338	-0.345	-0.0962	-0.11
1961	ERCC6L	Q2NKX8	0.116194	0.3202	0.188169	0.177	0.4	0.278	FALSE	FALSE	FALSE	FALSE	-0.662	0.411	0.549	-0.683	0.39	-0.0203	0.529	0.0157	-0.065	-0.216	0.0488
1962	ERG28	Q9UKR5	0.986943	0.726288	0.201895	0.99	0.779	0.295	FALSE	FALSE	FALSE	FALSE	-0.00206	0.0442	-0.165	0.821	0.867	0.823	0.658	-0.695	-0.917	-0.786	-0.77
1963	ERGIC1	Q969X5	0.39824	0.198696	0.235363	0.493	0.268	0.334	FALSE	FALSE	FALSE	FALSE	-0.261	-0.402	-0.37	-0.645	-0.786	-0.385	-0.754	0.624	0.463	0.718	0.764
1964	ERGIC2	Q96RQ1	0.0980654	0.395839	0.267559	0.153	0.476	0.37	FALSE	FALSE	FALSE	FALSE	0.486	0.243	0.319	0.224	-0.0196	-0.262	0.0569	-0.28	-0.972	0.476	0.778
1965	ERGIC3	Q9Y282	0.00926787	0.309291	0.00746327	0.0207	0.389	0.0186	FALSE	FALSE	FALSE	FALSE	0.634	0.229	0.656	-0.0118	-0.418	-0.646	0.00976	0.246	0.222	0.323	0.275
1966	ERLEC1	Q96DZ1	0.770495	0.530353	0.84663	0.829	0.607	0.887	FALSE	FALSE	FALSE	FALSE	-0.0712	0.154	0.0472	0.000117	0.225	0.0714	0.119	-0.234	-0.39	0.239	-0.0301
1967	ERLIN1	O75477	0.0353026	0.131979	0.136426	0.0655	0.19	0.217	FALSE	FALSE	FALSE	FALSE	0.253	0.175	0.173	0.16	0.0825	-0.0929	0.0804	-0.571	-0.504	0.743	0.102
1968	ERLIN2	O94905	0.000484816	0.000120866	0.00528301	0.00171	0.000463	0.014	FALSE	FALSE	FALSE	FALSE	-0.638	-0.731	-0.478	-0.657	-0.75	-0.0196	-0.497	-0.0789	-0.111	1.35	0.764
1969	ERMP1	Q7Z2K6	1.51e-05	4.99e-05	1.95e-06	8.89e-05	0.000218	1.74e-05	FALSE	FALSE	FALSE	FALSE	0.486	0.439	0.569	0.502	0.456	0.0162	0.585	-0.143	-0.0174	-0.918	-0.48
1970	ERO1A	Q96HE7	5.3e-06	4.06e-06	9.82e-06	3.68e-05	2.47e-05	6.74e-05	FALSE	FALSE	FALSE	FALSE	-0.488	-0.498	-0.465	-0.844	-0.854	-0.356	-0.821	0.689	0.744	0.661	0.782
1971	ERP44	Q9BS26	3.57e-06	0.000197454	2.78e-06	2.61e-05	0.000697	2.31e-05	FALSE	FALSE	FALSE	FALSE	-0.698	-0.497	-0.712	-1.12	-0.923	-0.426	-1.14	0.838	0.842	1.03	0.904
1972	ESYT2	A0FGR8	0.0507623	0.0756861	0.00798533	0.0886	0.118	0.0198	FALSE	FALSE	FALSE	FALSE	-0.357	-0.322	-0.508	-0.0139	0.0214	0.343	-0.165	-0.241	-0.396	0.221	0.23
1973	ETF1	P62495	2.73e-07	1.7e-05	1.84e-05	2.97e-06	8.75e-05	0.000114	FALSE	FALSE	FALSE	FALSE	-0.725	-0.533	-0.53	-0.581	-0.39	0.143	-0.386	0.209	-0.075	0.591	0.489
1974	ETFA	P13804	1.15e-07	2.68e-08	0.000278963	1.39e-06	3.29e-07	0.00115	FALSE	FALSE	FALSE	FALSE	-0.725	-0.797	-0.391	-1.01	-1.09	-0.289	-0.68	1.06	0.808	0.478	0.726
1975	ETFB	P38117	2.37e-06	5.89e-08	1.53e-07	1.87e-05	6.39e-07	2.01e-06	FALSE	FALSE	FALSE	FALSE	-0.462	-0.597	-0.56	-0.831	-0.967	-0.37	-0.93	1.14	0.833	0.448	0.674
1976	ETHE1	O95571	0.00744031	0.0151804	0.0016039	0.0171	0.0298	0.00523	FALSE	FALSE	FALSE	FALSE	0.268	0.239	0.329	-0.487	-0.516	-0.755	-0.426	0.683	0.782	0.277	0.441
1977	ETNK1	Q9HBU6	0.15037	0.00359082	0.275319	0.22	0.0085	0.378	FALSE	FALSE	FALSE	FALSE	-0.17	-0.378	-0.128	-0.193	-0.401	-0.0227	-0.15	0.157	0.165	0.0966	0.348
1978	EWSR1	Q01844	0.00642025	0.691464	0.00379732	0.0151	0.749	0.0106	FALSE	FALSE	FALSE	FALSE	-0.609	-0.08	-0.655	-1.1	-0.567	-0.487	-1.14	0.587	1.14	0.65	0.918
1979	EXOC8	Q8IYI6	0.00221017	0.494871	0.028879	0.0061	0.575	0.0592	FALSE	FALSE	FALSE	FALSE	0.672	0.132	0.449	0.539	-0.000383	-0.132	0.316	-0.216	-0.165	-0.187	-0.155
1980	EXOG	Q9Y2C4	0.0935594	0.00078743	0.000687701	0.148	0.00228	0.00251	FALSE	FALSE	FALSE	FALSE	0.292	0.661	0.671	0.713	1.08	0.421	1.09	-0.732	-0.658	-1.22	-0.696
1981	EXOSC1	Q9Y3B2	1.65e-05	0.0031198	0.000970792	9.51e-05	0.00751	0.00341	FALSE	FALSE	FALSE	FALSE	-0.567	-0.335	-0.386	-0.414	-0.183	0.152	-0.233	-0.0412	-0.317	0.546	0.49
1982	EXOSC10	Q01780	0.9631	0.862107	0.432188	0.974	0.891	0.536	FALSE	FALSE	FALSE	FALSE	0.00583	-0.0219	0.0999	-0.0173	-0.045	-0.0231	0.0768	-0.196	-0.221	0.225	0.2
1983	EXOSC3	Q9NQT5	0.379813	0.0208293	0.0345155	0.475	0.0392	0.0685	FALSE	FALSE	FALSE	FALSE	-0.177	-0.496	-0.448	0.119	-0.2	0.296	-0.152	-0.219	-0.369	0.116	0.408
1984	EXOSC6	Q5RKV6	0.0490245	0.0145538	0.00210108	0.0862	0.0287	0.00653	FALSE	FALSE	FALSE	FALSE	0.505	0.645	0.854	-0.1	0.0405	-0.605	0.25	0.417	0.375	-0.31	-0.0675
1985	EXOSC9	Q06265	1.66e-06	6.85e-07	0.000667425	1.39e-05	5.39e-06	0.00245	FALSE	FALSE	FALSE	FALSE	0.57	0.607	0.339	0.616	0.654	0.0465	0.385	-0.369	-0.361	-0.557	-0.415
1986	EXTL2	Q9UBQ6	0.000866775	8.09e-05	0.00471054	0.00278	0.000326	0.0127	FALSE	FALSE	FALSE	FALSE	0.403	0.51	0.326	0.188	0.295	-0.215	0.111	-0.0604	0.0838	-0.371	-0.0307
1987	EYA3	Q99504	0.0689406	0.596285	0.242279	0.115	0.667	0.342	FALSE	FALSE	FALSE	FALSE	0.426	0.119	0.267	-0.138	-0.446	-0.565	-0.298	0.0123	-0.231	0.973	0.692
1988	EZR	P15311	1.28e-06	2.12e-07	0.0001588	1.09e-05	1.93e-06	0.000723	FALSE	FALSE	FALSE	FALSE	0.574	0.651	0.387	1.68	1.76	1.11	1.5	-1.38	-1.5	-1.62	-1.55
1989	F11R	Q9Y624	0.0753444	0.116517	0.237511	0.124	0.171	0.336	FALSE	FALSE	FALSE	FALSE	-0.19	-0.166	-0.123	0.294	0.318	0.484	0.361	0.0716	-0.0856	-0.85	-0.592
1990	F2	P00734	0.874435	0.120978	0.7664	0.908	0.177	0.827	FALSE	FALSE	FALSE	FALSE	0.027	0.274	-0.0508	0.0526	0.299	0.0256	-0.0252	0.00197	0.0854	-0.251	-0.188
1991	FABP5	Q01469	0.672378	0.00680447	0.224382	0.746	0.0149	0.321	FALSE	FALSE	FALSE	FALSE	-0.0534	-0.378	0.156	0.254	-0.0702	0.307	0.464	0.154	0.208	-0.863	-0.454
1992	FADD	Q13158	0.237705	0.039694	0.289764	0.324	0.0684	0.393	FALSE	FALSE	FALSE	FALSE	-0.233	-0.423	-0.209	-0.331	-0.521	-0.0977	-0.306	0.287	0.142	0.33	0.496
1993	FAF1	Q9UNN5	6.23e-05	0.00290935	0.000389966	0.0003	0.0071	0.00154	FALSE	FALSE	FALSE	FALSE	-0.439	-0.293	-0.369	-0.388	-0.242	0.051	-0.318	0.504	0.397	-0.0958	0.0921
1994	FAF2	Q96CS3	3.03e-06	1.22e-05	0.0260476	2.29e-05	6.51e-05	0.0544	FALSE	FALSE	FALSE	FALSE	-0.612	-0.55	-0.226	-1	-0.938	-0.388	-0.614	0.571	0.399	1.06	0.914
1995	FAH	P16930	0.000283825	0.00018599	0.0265855	0.00109	0.000665	0.0552	FALSE	FALSE	FALSE	FALSE	-0.427	-0.445	-0.231	0.191	0.173	0.617	0.387	0.221	0.132	-1.02	-0.697
1996	FAHD2A	Q96GK7	0.306561	0.0274803	0.53263	0.399	0.0498	0.629	FALSE	FALSE	FALSE	FALSE	0.208	-0.473	-0.126	-0.448	-1.13	-0.656	-0.781	1.12	0.942	0.449	0.501
1997	FAM107B	Q9H098	0.727807	0.0715563	2.28e-08	0.794	0.113	3.99e-07	FALSE	FALSE	FALSE	FALSE	-0.0274	-0.148	-0.711	0.611	0.49	0.638	-0.0729	-0.275	-0.383	-0.584	-0.423
1998	FAM114A1	Q8IWE2	0.695267	0.380905	0.154313	0.765	0.461	0.238	FALSE	FALSE	FALSE	FALSE	-0.119	-0.269	-0.445	-0.0908	-0.241	0.0285	-0.417	0.32	0.491	-0.324	0.233
1999	FAM114A2	Q9NRY5	0.00112341	0.00401002	0.028026	0.00345	0.00938	0.0577	FALSE	FALSE	FALSE	FALSE	-0.378	-0.322	-0.234	-0.409	-0.353	-0.031	-0.265	0.404	0.371	0.0899	0.193
[truncated: 2,265 more rows]
