# Supplementary material for: Exploring the anticancer mechanism of cardiac glycosides using proteome integral solubility alteration approach
Source: Cancer Med. 2024 Sep 30;13(18):e70252. doi: 10.1002/cam4.70252 (PMC11442762; doi:10.1002/cam4.70252)
Supplement: Supplementary file 8 — Table S7: [file CAM4-13-e70252-s010.xlsx]

## Sheet: Annotation
Gene	original_id	intact_Digitoxin	intact_Digoxin	intact_Ouabain	Gene ID	Type	Tax ID	Homologene Gene ID	Homologene Gene Tax ID	Gene Symbol	Description	Biological Process (GO)	Kinase Class (UniProt)	Protein Function (Protein Atlas)	Subcellular Location (Protein Atlas)	Drug (DrugBank)	Canonical Pathways_x000D_	Hallmark Gene Sets_x000D_	R-HSA-6803529 FGFR2 alternative splicing	GO:0002181 cytoplasmic translation	GO:0022613 ribonucleoprotein complex biog	GO:0042254 ribosome biogenesis	hsa05014 Amyotrophic lateral sclerosis	WP3888 VEGFA VEGFR2 signaling	R-HSA-1640170 Cell Cycle	GO:0006886 intracellular protein transpor	GO:0006413 translational initiation	R-HSA-72203 Processing of Capped Intron-Co	hsa03013 Nucleocytoplasmic transport	R-HSA-162906 HIV Infection	R-HSA-5653656 Vesicle-mediated transport	GO:0050821 protein stabilization	GO:0006259 DNA metabolic process	GO:0034248 regulation of amide metabolic	R-HSA-6798695 Neutrophil degranulation	R-HSA-1169410 Antiviral mechanism by IFN-sti	GO:0051052 regulation of DNA metabolic pr	hsa05132 Salmonella infection	TotalEvidenceCount
6134	P27635	1	1	1	6134	Gene_ID	H. sapiens	6134	H. sapiens	RPL10	ribosomal protein L10	GO:1990403 embryonic brain development;GO:0000027 ribosomal large subunit assembly;GO:0042255 ribosome assembly		Cancer-related genes; Disease related genes; Ribosomal proteins; Human disease related genes:Other diseases:Mental and behavioural disorders; Predicted intracellular proteins	Cytosol;Endoplasmic reticulum (Enhanced)	Artenimol			0	1	1	1	0	0	0	0	0	0	0	0	0	0	0	1	0	0	0	0	3
1119	P35790	1	1	1	1119	Gene_ID	H. sapiens	1119	H. sapiens	CHKA	choline kinase alpha	GO:0006657 CDP-choline pathway;GO:0006646 phosphatidylethanolamine biosynthetic process;GO:0006656 phosphatidylcholine biosynthetic process	yes	ENZYME proteins:Transferases; Enzymes; Predicted intracellular proteins	Endoplasmic reticulum (Approved)			(M5892)HALLMARK CHOLESTEROL HOMEOSTASIS; (M5941)HALLMARK UV RESPONSE UP	0	0	0	0	1	0	0	0	0	0	0	0	0	0	0	0	0	0	0	0	3
51573	Q9NZC3	1	1	1	51573	Gene_ID	H. sapiens	51573	H. sapiens	GDE1	glycerophosphodiester phosphodiesterase 1	GO:0006580 ethanolamine metabolic process;GO:0070291 N-acylethanolamine metabolic process;GO:0042439 ethanolamine-containing compound metabolic process		ENZYME proteins:Hydrolases; Enzymes; Predicted intracellular proteins	Vesicles (Approved); Additional: Nucleoplasm;Plasma membrane			(M5945)HALLMARK HEME METABOLISM	1	0	0	0	0	0	0	0	0	0	0	0	0	0	0	0	0	0	0	0	3
10097	P61160	1	1	1	10097	Gene_ID	H. sapiens	10097	H. sapiens	ACTR2	actin related protein 2	GO:0016344 meiotic chromosome movement towards spindle pole;GO:0051305 chromosome movement towards spindle pole;GO:0033206 meiotic cytokinesis		Predicted intracellular proteins	Cytosol (Approved)	N-[2-(2-methyl-1H-indol-3-yl)ethyl]thiophene-2-carboxamide; (2S)-2-(3-bromophenyl)-3-(5-chloro-2-hydroxyphenyl)-1,3-thiazolidin-4-one	(M16801)SIG REGULATION OF THE ACTIN CYTOSKELETON BY RHO GTPASES; (M5193)SIG CHEMOTAXIS; (M278)PID RAC1 PATHWAY	(M5923)HALLMARK PI3K AKT MTOR SIGNALING; (M5924)HALLMARK MTORC1 SIGNALING	1	1	0	0	0	0	1	0	0	0	0	0	1	0	0	0	1	0	1	1	3
54769	Q96HU8	1	1	1	54769	Gene_ID	H. sapiens	54769	H. sapiens	DIRAS2	DIRAS family GTPase 2	GO:0007165 signal transduction;GO:0023052 signaling;GO:0007154 cell communication		Predicted intracellular proteins					0	0	0	0	0	0	0	0	0	0	0	0	0	0	0	0	0	0	0	0	3
6342	P22307	1	1	1	6342	Gene_ID	H. sapiens	6342	H. sapiens	SCP2	sterol carrier protein 2	GO:1901373 lipid hydroperoxide transport;GO:0032382 positive regulation of intracellular sterol transport;GO:0032385 positive regulation of intracellular cholesterol transport		Human disease related genes:Congenital disorders of metabolism:Peroxisomal diseases; Enzymes; Disease related genes; ENZYME proteins:Transferases; Potential drug targets; Predicted intracellular proteins; Human disease related genes:Nervous system diseases:Neurodegenerative diseases; Human disease related genes:Congenital disorders of metabolism:Congenital disorders of lipid/glycolipid metabolism	Peroxisomes (Supported); Additional: Nucleoplasm			(M5949)HALLMARK PEROXISOME; (M5948)HALLMARK BILE ACID METABOLISM; (M5905)HALLMARK ADIPOGENESIS	1	0	0	0	0	0	0	0	0	0	0	0	0	0	0	0	0	0	0	0	3
6132	P62917	1	1	1	6132	Gene_ID	H. sapiens	6132	H. sapiens	RPL8	ribosomal protein L8	GO:0002181 cytoplasmic translation;GO:0006412 translation;GO:0043043 peptide biosynthetic process		Ribosomal proteins; Predicted intracellular proteins	Cytosol;Endoplasmic reticulum;Nucleoli (Supported)	(S)-3-phenyllactic acid; Anisomycin; Puromycin			0	1	0	0	0	0	0	0	0	0	0	0	0	0	0	0	0	0	0	0	3
22948	P48643	1	1	1	22948	Gene_ID	H. sapiens	22948	H. sapiens	CCT5	chaperonin containing TCP1 subunit 5	GO:1904851 positive regulation of establishment of protein localization to telomere;GO:0070203 regulation of establishment of protein localization to telomere;GO:1904869 regulation of protein localization to Cajal body		Human disease related genes:Nervous system diseases:Other nervous and sensory system diseases; Disease related genes; Predicted intracellular proteins				(M5926)HALLMARK MYC TARGETS V1	0	0	0	0	0	0	0	0	0	0	0	0	0	1	0	0	0	0	1	0	3
9669	O60841	1	1	1	9669	Gene_ID	H. sapiens	9669	H. sapiens	EIF5B	eukaryotic translation initiation factor 5B	GO:0042255 ribosome assembly;GO:0006413 translational initiation;GO:0006446 regulation of translational initiation		ENZYME proteins:Hydrolases; Enzymes; Predicted intracellular proteins	Cytosol (Approved); Additional: Plasma membrane				0	1	1	1	0	0	0	0	1	0	0	0	0	0	0	1	0	0	0	0	3
64841	Q96EK6	1	1	1	64841	Gene_ID	H. sapiens	64841	H. sapiens	GNPNAT1	glucosamine-phosphate N-acetyltransferase 1	GO:0006048 UDP-N-acetylglucosamine biosynthetic process;GO:0046349 amino sugar biosynthetic process;GO:0006047 UDP-N-acetylglucosamine metabolic process		Enzymes; Disease related genes; ENZYME proteins:Transferases; Potential drug targets; Predicted intracellular proteins					0	0	0	0	1	0	0	0	0	0	0	0	1	0	0	0	0	0	0	0	3
83548	Q96JB2	1	1	1	83548	Gene_ID	H. sapiens	83548	H. sapiens	COG3	component of oligomeric golgi complex 3	GO:0000301 retrograde transport, vesicle recycling within Golgi;GO:0006891 intra-Golgi vesicle-mediated transport;GO:0006890 retrograde vesicle-mediated transport, Golgi to endoplasmic reticulum		Predicted intracellular proteins	Golgi apparatus;Plasma membrane (Supported); Additional: Cytosol;Nucleoplasm				1	0	0	0	1	0	0	1	0	0	0	0	1	1	0	0	0	0	0	0	3
10399	P63244	1	1	1	10399	Gene_ID	H. sapiens	10399	H. sapiens	RACK1	receptor for activated C kinase 1	GO:0051343 positive regulation of cyclic-nucleotide phosphodiesterase activity;GO:0042998 positive regulation of Golgi to plasma membrane protein transport;GO:1903750 regulation of intrinsic apoptotic signaling pathway in response to hydrogen peroxide		Ribosomal proteins; Transporters:Accessory Factors Involved in Transport; Predicted intracellular proteins	Nucleoplasm (Supported); Additional: Cytosol	Copper	(M180)PID HIF1A PATHWAY; (M125)PID IGF1 PATHWAY; (M240)PID SYNDECAN 2 PATHWAY	(M5926)HALLMARK MYC TARGETS V1; (M5939)HALLMARK P53 PATHWAY	1	1	0	0	0	1	0	0	0	0	0	0	0	0	0	1	0	0	1	0	3
5862	P61019	1	1	1	5862	Gene_ID	H. sapiens	5862	H. sapiens	RAB2A	RAB2A, member RAS oncogene family	GO:0007030 Golgi organization;GO:0010256 endomembrane system organization;GO:0015031 protein transport		ENZYME proteins:Hydrolases; Enzymes; Predicted intracellular proteins				(M5910)HALLMARK PROTEIN SECRETION	0	0	0	0	0	0	1	0	0	0	1	0	0	0	0	0	0	0	0	0	3
1397	P52943	1	1	1	1397	Gene_ID	H. sapiens	1397	H. sapiens	CRIP2	cysteine rich protein 2	GO:0030097 hemopoiesis;GO:0008284 positive regulation of cell population proliferation;GO:0042127 regulation of cell population proliferation		Predicted intracellular proteins	Nucleoli (Approved); Additional: Nucleoplasm;Plasma membrane			(M5946)HALLMARK COAGULATION	0	0	0	0	0	1	0	0	0	0	0	0	0	0	0	0	0	0	0	0	3
285282	Q5HYI8	1	1	1	285282	Gene_ID	H. sapiens	285282	H. sapiens	RABL3	RAB, member of RAS oncogene family like 3	GO:1903059 regulation of protein lipidation;GO:0001779 natural killer cell differentiation;GO:0050746 regulation of lipoprotein metabolic process		Disease related genes; Human disease related genes:Cancers:Cancers of the digestive system; Predicted intracellular proteins	Endoplasmic reticulum (Approved)				1	0	0	0	0	0	0	1	0	0	0	0	0	1	0	0	0	0	0	0	3
6742	Q04837	1	1	1	6742	Gene_ID	H. sapiens	6742	H. sapiens	SSBP1	single stranded DNA binding protein 1	GO:0090297 positive regulation of mitochondrial DNA replication;GO:1901860 positive regulation of mitochondrial DNA metabolic process;GO:0090296 regulation of mitochondrial DNA replication		Disease related genes; Human disease related genes:Nervous system diseases:Eye disease; Predicted intracellular proteins	Mitochondria (Supported)			(M5926)HALLMARK MYC TARGETS V1	0	0	0	0	0	0	0	0	0	0	0	0	0	0	1	0	0	0	1	0	3
26521	Q9Y5J9	1	1	1	26521	Gene_ID	H. sapiens	26521	H. sapiens	TIMM8B	translocase of inner mitochondrial membrane 8 homolog B	GO:0045039 protein insertion into mitochondrial inner membrane;GO:0090151 establishment of protein localization to mitochondrial membrane;GO:0007007 inner mitochondrial membrane organization		Predicted intracellular proteins				(M5936)HALLMARK OXIDATIVE PHOSPHORYLATION	0	0	0	0	0	0	0	1	0	0	0	0	0	0	0	0	0	0	0	0	3
2098	P10768	1	1	1	2098	Gene_ID	H. sapiens	2098	H. sapiens	ESD	esterase D	GO:0046294 formaldehyde catabolic process;GO:0046292 formaldehyde metabolic process;GO:0110095 cellular detoxification of aldehyde		ENZYME proteins:Hydrolases; Enzymes; Predicted intracellular proteins	Golgi apparatus (Approved); Additional: Cytosol;Nucleoplasm	Glutathione			1	0	0	0	0	0	0	0	0	0	0	0	0	0	0	0	0	0	0	0	3
26517	Q9Y5L4	1	1	1	26517	Gene_ID	H. sapiens	26517	H. sapiens	TIMM13	translocase of inner mitochondrial membrane 13	GO:0045039 protein insertion into mitochondrial inner membrane;GO:0090151 establishment of protein localization to mitochondrial membrane;GO:0007007 inner mitochondrial membrane organization		Predicted intracellular proteins	Mitochondria (Supported); Additional: Nucleoli fibrillar center			(M5936)HALLMARK OXIDATIVE PHOSPHORYLATION	0	0	0	0	0	0	0	1	0	0	0	0	0	0	0	0	0	0	0	0	3
6428	P84103	1	1	1	6428	Gene_ID	H. sapiens	6428	H. sapiens	SRSF3	serine and arginine rich splicing factor 3	GO:0031053 primary miRNA processing;GO:0035196 miRNA processing;GO:0006406 mRNA export from nucleus		Cancer-related genes; Predicted intracellular proteins	Nucleoplasm (Supported)			(M5926)HALLMARK MYC TARGETS V1	0	1	0	1	1	0	0	0	0	1	1	0	0	0	0	0	0	0	0	0	3
23413	P62166	1	1	1	23413	Gene_ID	H. sapiens	23413	H. sapiens	NCS1	neuronal calcium sensor 1	GO:0070588 calcium ion transmembrane transport;GO:0006816 calcium ion transport;GO:0010975 regulation of neuron projection development		Predicted intracellular proteins	Plasma membrane (Enhanced)	Calcium citrate; Calcium Phosphate; Calcium phosphate dihydrate		(M5947)HALLMARK IL2 STAT5 SIGNALING	1	0	0	0	0	0	0	0	0	0	0	0	0	0	0	0	0	0	0	0	3
10785	P57081	1	1	1	10785	Gene_ID	H. sapiens	10785	H. sapiens	WDR4	WD repeat domain 4	GO:0106004 tRNA (guanine-N7)-methylation;GO:0036265 RNA (guanine-N7)-methylation;GO:0030488 tRNA methylation		Human disease related genes:Congenital malformations:Congenital malformations of the nervous system; Disease related genes; Predicted intracellular proteins	Nucleoplasm (Supported); Additional: Cytosol				0	1	0	1	0	0	0	0	0	0	1	0	0	0	1	0	0	0	0	0	3
483	P54709	1	1	1	483	Gene_ID	H. sapiens	483	H. sapiens	ATP1B3	ATPase Na+/K+ transporting subunit beta 3	GO:1903288 positive regulation of potassium ion import across plasma membrane;GO:1903276 regulation of sodium ion export across plasma membrane;GO:1903278 positive regulation of sodium ion export across plasma membrane		Predicted intracellular proteins; CD markers; Transporters:Primary Active Transporters	Plasma membrane (Supported)			(M5905)HALLMARK ADIPOGENESIS	1	1	0	0	0	0	0	0	0	0	0	1	0	1	0	0	0	0	0	0	3
5534	P63098	1	1	1	5534	Gene_ID	H. sapiens	5534	H. sapiens	PPP3R1	protein phosphatase 3 regulatory subunit B, alpha	GO:1905949 negative regulation of calcium ion import across plasma membrane;GO:1905665 positive regulation of calcium ion import across plasma membrane;GO:0098693 regulation of synaptic vesicle cycle		FDA approved drug targets:Small molecule drugs; Predicted intracellular proteins	Plasma membrane (Supported); Additional: Cytosol	Myristic acid; Voclosporin	(M235)PID TCR CALCIUM PATHWAY; (M290)PID IL12 STAT4 PATHWAY; (M113)PID NFAT 3PATHWAY	(M5902)HALLMARK APOPTOSIS	1	0	0	0	1	0	0	1	0	0	1	1	0	0	0	0	0	0	0	0	3
91782	Q8WUX9	1	1	1	91782	Gene_ID	H. sapiens	91782	H. sapiens	CHMP7	charged multivesicular body protein 7	GO:1904896 ESCRT complex disassembly;GO:1904903 ESCRT III complex disassembly;GO:0051469 vesicle fusion with vacuole		Predicted intracellular proteins	Nucleoplasm (Supported); Additional: Cytosol				1	1	0	0	0	0	1	1	0	0	1	1	1	0	0	0	0	1	0	1	3
6624	Q16658	1	1	1	6624	Gene_ID	H. sapiens	6624	H. sapiens	FSCN1	fascin actin-bundling protein 1	GO:0030035 microspike assembly;GO:0032534 regulation of microvillus assembly;GO:0030046 parallel actin filament bundle assembly		Cancer-related genes:Candidate cancer biomarkers; Predicted intracellular proteins	Cytosol;Plasma membrane (Approved)		(M16801)SIG REGULATION OF THE ACTIN CYTOSKELETON BY RHO GTPASES	(M5893)HALLMARK MITOTIC SPINDLE; (M5915)HALLMARK APICAL JUNCTION	1	0	0	0	0	1	0	0	0	0	0	1	0	0	0	0	0	0	0	1	3
547	Q12756	1	1	1	547	Gene_ID	H. sapiens	547	H. sapiens	KIF1A	kinesin family member 1A	GO:1990048 anterograde neuronal dense core vesicle transport;GO:1990049 retrograde neuronal dense core vesicle transport;GO:0099519 dense core granule cytoskeletal transport		Human disease related genes:Nervous system diseases:Other nervous and sensory system diseases; Disease related genes; Human disease related genes:Other diseases:Mental and behavioural disorders; Predicted intracellular proteins	Centriolar satellite;Cytosol (Approved)	Adenosine-5'-[Beta, Gamma-Methylene]Triphosphate; Phosphoaminophosphonic Acid-Adenylate Ester			1	0	0	0	0	0	0	0	0	0	0	0	1	0	0	0	0	0	0	0	3
4801	P25208	1	1	1	4801	Gene_ID	H. sapiens	4801	H. sapiens	NFYB	nuclear transcription factor Y subunit beta	GO:0035065 regulation of histone acetylation;GO:2000756 regulation of peptidyl-lysine acetylation;GO:0031056 regulation of histone modification		Transcription factors:Other all-alpha-helical DNA-binding domains; Predicted intracellular proteins	Nucleoplasm (Supported)		(M254)PID MYC REPRESS PATHWAY; (M145)PID P53 DOWNSTREAM PATHWAY	(M5922)HALLMARK UNFOLDED PROTEIN RESPONSE	1	1	0	0	0	0	0	0	0	0	0	0	0	0	0	0	0	0	0	0	3
8192	Q16740	1	1	1	8192	Gene_ID	H. sapiens	8192	H. sapiens	CLPP	caseinolytic mitochondrial matrix peptidase proteolytic subunit	GO:0006515 protein quality control for misfolded or incompletely synthesized proteins;GO:0033619 membrane protein proteolysis;GO:0051603 proteolysis involved in protein catabolic process		Human disease related genes:Congenital malformations:Other congenital malformations; Enzymes; Disease related genes; Potential drug targets; ENZYME proteins:Hydrolases; Predicted intracellular proteins; Peptidases:Serine-type peptidases	Mitochondria (Supported)	N-Formylmethionine			0	0	0	0	0	0	0	0	0	0	0	1	0	0	0	0	0	0	0	0	3
29097	Q9P003	1	1	1	29097	Gene_ID	H. sapiens	29097	H. sapiens	CNIH4	cornichon family AMPA receptor auxiliary protein 4	GO:0006888 endoplasmic reticulum to Golgi vesicle-mediated transport;GO:0048193 Golgi vesicle transport;GO:0015031 protein transport							0	0	0	0	0	0	0	0	0	0	0	0	1	0	0	0	0	0	0	0	3
10383	P68371	1	1	1	10383	Gene_ID	H. sapiens	10383	H. sapiens	TUBB4B	tubulin beta 4B class IVb	GO:0042267 natural killer cell mediated cytotoxicity;GO:0002228 natural killer cell mediated immunity;GO:0001909 leukocyte mediated cytotoxicity		Disease related genes; Human disease related genes:Nervous system diseases:Eye disease; FDA approved drug targets:Small molecule drugs; Predicted intracellular proteins	Microtubules (Supported); Additional: Cytokinetic bridge;Mitotic spindle	Albendazole; Mebendazole; Epothilone D; Patupilone; Oxibendazole; CYT997; Phenethyl Isothiocyanate			1	1	0	0	1	0	1	0	0	0	1	1	1	0	0	0	1	1	0	1	3
6228	P62266	1	1	1	6228	Gene_ID	H. sapiens	6228	H. sapiens	RPS23	ribosomal protein S23	GO:1990145 maintenance of translational fidelity;GO:0034063 stress granule assembly;GO:0042274 ribosomal small subunit biogenesis		Ribosomal proteins; Disease related genes; Predicted intracellular proteins	Cytosol (Supported); Additional: Endoplasmic reticulum				0	1	1	1	0	0	0	0	0	0	0	0	0	0	0	0	0	0	0	0	3
6301	P49591	1	1	1	6301	Gene_ID	H. sapiens	6301	H. sapiens	SARS1	seryl-tRNA synthetase 1	GO:0006434 seryl-tRNA aminoacylation;GO:0001514 selenocysteine incorporation;GO:0006451 translational readthrough		Enzymes; ENZYME proteins:Ligase; Human disease related genes:Congenital malformations:Congenital malformations of the nervous system; Disease related genes; Potential drug targets; Predicted intracellular proteins	Cytosol (Enhanced)	Serine			0	1	0	1	0	1	0	0	0	0	0	0	0	0	0	1	0	0	0	0	3
7175	P12270	1	1	1	7175	Gene_ID	H. sapiens	7175	H. sapiens	TPR	translocated promoter region, nuclear basket protein	GO:0031990 mRNA export from nucleus in response to heat stress;GO:0046832 negative regulation of RNA export from nucleus;GO:0032240 negative regulation of nucleobase-containing compound transport		Transporters:Transporter channels and pores; Disease related genes; Potential drug targets; Predicted intracellular proteins; Cancer-related genes:Mutational cancer driver genes; Human disease related genes:Cancers:Cancers of endocrine organs	Nuclear membrane (Enhanced)				1	1	0	0	1	0	1	1	0	1	1	1	0	0	0	1	0	1	0	0	3
481	P05026	1	1	1	481	Gene_ID	H. sapiens	481	H. sapiens	ATP1B1	ATPase Na+/K+ transporting subunit beta 1	GO:0044861 protein transport into plasma membrane raft;GO:1903281 positive regulation of calcium:sodium antiporter activity;GO:1903406 regulation of P-type sodium:potassium-exchanging transporter activity		Predicted intracellular proteins; Transporters:Primary Active Transporters				(M5936)HALLMARK OXIDATIVE PHOSPHORYLATION	1	1	0	0	1	0	0	1	0	0	0	1	0	1	0	0	0	0	0	0	3
7076	P01033	1	1	1	7076	Gene_ID	H. sapiens	7076	H. sapiens	TIMP1	TIMP metallopeptidase inhibitor 1	GO:0002248 connective tissue replacement involved in inflammatory response wound healing;GO:0002246 wound healing involved in inflammatory response;GO:0097709 connective tissue replacement		Predicted intracellular proteins; Predicted secreted proteins; Cancer-related genes:Candidate cancer biomarkers; Candidate cardiovascular disease genes	Golgi apparatus;Vesicles (Approved)		(M183)PID IL6 7 PATHWAY; (M167)PID AP1 PATHWAY; (M3468)NABA ECM REGULATORS	(M5944)HALLMARK ANGIOGENESIS; (M5946)HALLMARK COAGULATION; (M5902)HALLMARK APOPTOSIS	1	0	0	0	0	0	0	0	0	0	0	1	0	0	0	0	0	0	0	0	3
16	P49588	1	1	1	16	Gene_ID	H. sapiens	16	H. sapiens	AARS1	alanyl-tRNA synthetase 1	GO:0140018 regulation of cytoplasmic translational fidelity;GO:0006419 alanyl-tRNA aminoacylation;GO:1900247 regulation of cytoplasmic translational elongation		Enzymes; Human disease related genes:Skin diseases:Skin and soft tissue diseases; ENZYME proteins:Ligase; Disease related genes; Potential drug targets; Human disease related genes:Nervous system diseases:Epilepsy; Predicted intracellular proteins; Human disease related genes:Nervous system diseases:Neurodegenerative diseases	Cytosol (Supported)	Alanine		(M5950)HALLMARK ALLOGRAFT REJECTION	1	1	0	1	0	0	0	0	0	0	0	0	0	0	0	1	0	0	0	0	3
2280	P62942	1	1	1	2280	Gene_ID	H. sapiens	2280	H. sapiens	FKBP1A	FKBP prolyl isomerase 1A	GO:0022417 protein maturation by protein folding;GO:0060347 heart trabecula formation;GO:0032926 negative regulation of activin receptor signaling pathway		Enzymes; ENZYME proteins:Isomerase; FDA approved drug targets:Small molecule drugs; Predicted intracellular proteins; Transporters:Accessory Factors Involved in Transport		Pimecrolimus; Tacrolimus; Sirolimus; (3R)-4-(p-toluenesulfonyl)-1,4-thiazane-3-carboxylicacid-L-phenylalanine ethyl ester; {3-[3-(3,4-Dimethoxy-Phenyl)-1-(1-{1-[2-(3,4,5-Trimethoxy-Phenyl)-Butyryl]-Piperidin-2yl}-Vinyloxy)-Propyl]-Phenoxy}-Acetic Acid; Gpi-1046; Methyl Methylsulfinylmethyl Sulfide; FKB-001; Heptyl glucoside; L-709,587; (3r)-4-(P-Toluenesulfonyl)-1,4-Thiazane-3-Carboxylicacid-L-Le…	(M203)PID ALK2 PATHWAY; (M185)PID ALK1 PATHWAY; (M235)PID TCR CALCIUM PATHWAY	(M5896)HALLMARK TGF BETA SIGNALING	1	1	0	0	0	0	0	0	0	0	0	1	0	1	0	0	0	0	0	1	3
84790	Q9BQE3	1	1	1	84790	Gene_ID	H. sapiens	84790	H. sapiens	TUBA1C	tubulin alpha 1c	GO:0030705 cytoskeleton-dependent intracellular transport;GO:0051301 cell division;GO:0000226 microtubule cytoskeleton organization		Predicted intracellular proteins	Microtubules (Supported)	Epothilone D; Patupilone; CYT997; 2-MERCAPTO-N-[1,2,3,10-TETRAMETHOXY-9-OXO-5,6,7,9-TETRAHYDRO-BENZO[A]HEPTALEN-7-YL]ACETAMIDE			0	1	0	0	1	1	1	0	0	0	1	1	1	0	0	0	0	1	0	1	3
79065	Q7Z3C6	1	1	1	79065	Gene_ID	H. sapiens	79065	H. sapiens	ATG9A	autophagy related 9A	GO:0034497 protein localization to phagophore assembly site;GO:0034727 piecemeal microautophagy of the nucleus;GO:0044804 nucleophagy		Transporters	Vesicles (Supported)				1	0	0	0	0	0	0	0	0	0	0	0	0	0	0	0	0	0	0	0	3
6136	P30050	1	1	1	6136	Gene_ID	H. sapiens	6136	H. sapiens	RPL12	ribosomal protein L12	GO:0002181 cytoplasmic translation;GO:0006412 translation;GO:0043043 peptide biosynthetic process		Ribosomal proteins; Predicted intracellular proteins	Golgi apparatus (Approved)				0	1	0	0	0	0	0	0	0	0	0	0	0	0	0	0	0	0	0	0	3
55027	Q7Z4Q2	1	1	1	55027	Gene_ID	H. sapiens	55027	H. sapiens	HEATR3	HEAT repeat containing 3	GO:0043249 erythrocyte maturation;GO:0048821 erythrocyte development;GO:0042273 ribosomal large subunit biogenesis		Predicted intracellular proteins	Nucleoplasm (Enhanced); Additional: Cytosol				0	0	1	1	0	0	0	1	0	0	1	0	0	0	0	0	0	0	0	0	3
55621	Q9NXH9	1	1	1	55621	Gene_ID	H. sapiens	55621	H. sapiens	TRMT1	tRNA methyltransferase 1	GO:0002940 tRNA N2-guanine methylation;GO:0030488 tRNA methylation;GO:0001510 RNA methylation		Enzymes; Disease related genes; ENZYME proteins:Transferases; Potential drug targets; Human disease related genes:Other diseases:Mental and behavioural disorders; Predicted intracellular proteins	Cytosol;Plasma membrane (Approved); Additional: Nucleoplasm				0	1	0	1	0	0	0	0	0	0	1	0	0	0	0	0	0	0	0	0	3
231	P15121	1	1	1	231	Gene_ID	H. sapiens	231	H. sapiens	AKR1B1	aldo-keto reductase family 1 member B	GO:0046370 fructose biosynthetic process;GO:0019853 L-ascorbic acid biosynthetic process;GO:1901336 lactone biosynthetic process		Enzymes; FDA approved drug targets:Small molecule drugs; Cancer-related genes:Candidate cancer biomarkers; Predicted intracellular proteins; ENZYME proteins:Oxidoreductases	Cytosol (Supported); Additional: Nucleoplasm	Glutathione; NADH; Sulindac; Inhibitor Idd 384; alpha-D-glucose 6-phosphate; Alrestatin; Fidarestat; (S,R)-fidarestat; Zenarestat; Tolrestat; N-Acetylalanine; Sorbinil; IDD552; Cacodylic acid; Nicotinamide adenine dinucleotide phosphate; Citric acid; Ranirestat; Pimagedine; QR-333; Exisulind; (2-{[(4-BROMO-2-FLUOROBENZYL)AMINO]CARBONYL}-5-CHLOROPHENOXY)ACETIC ACID; (5-CHLORO-2-{[(3-NITROBENZYL)AM…			1	0	0	0	1	0	0	0	0	0	1	0	0	0	0	0	0	0	0	0	3
3267	P52594	1	1	1	3267	Gene_ID	H. sapiens	3267	H. sapiens	AGFG1	ArfGAP with FG repeats 1	GO:0007289 spermatid nucleus differentiation;GO:0001675 acrosome assembly;GO:0033363 secretory granule organization		Predicted intracellular proteins	Vesicles (Supported)			(M5951)HALLMARK SPERMATOGENESIS	1	0	0	0	0	0	0	0	0	0	1	0	1	0	0	0	0	0	0	1	3
79711	Q8TEX9	1	1	1	79711	Gene_ID	H. sapiens	79711	H. sapiens	IPO4	importin 4	GO:0006606 protein import into nucleus;GO:0051170 import into nucleus;GO:0034504 protein localization to nucleus		Transporters:Transporter channels and pores; Predicted intracellular proteins	Cytosol (Approved)			(M5928)HALLMARK MYC TARGETS V2	0	0	0	0	0	0	0	1	0	0	1	0	0	0	0	0	0	0	0	0	3
64409	Q6IS24	1	1	1	64409	Gene_ID	H. sapiens	64409	H. sapiens	GALNT17	polypeptide N-acetylgalactosaminyltransferase 17	GO:0006493 protein O-linked glycosylation;GO:0006486 protein glycosylation;GO:0043413 macromolecule glycosylation		Enzymes; Human disease related genes:Other congenital disorders:Chromosomal abnormalities; Disease related genes; ENZYME proteins:Transferases; Potential drug targets; Predicted intracellular proteins	Golgi apparatus;Nucleoplasm (Approved); Additional: Nuclear bodies;Nucleoli				0	0	0	0	1	0	0	0	0	0	0	0	0	0	0	0	0	0	0	0	3
10061	Q9UG63	1	1	1	10061	Gene_ID	H. sapiens	10061	H. sapiens	ABCF2	ATP binding cassette subfamily F member 2			Predicted intracellular proteins; Transporters:Primary Active Transporters	Cytosol (Enhanced)			(M5924)HALLMARK MTORC1 SIGNALING	1	1	0	0	0	1	0	0	0	0	0	1	0	0	0	0	0	0	0	1	3
56681	Q9NR31	1	1	1	56681	Gene_ID	H. sapiens	56681	H. sapiens	SAR1A	secretion associated Ras related GTPase 1A	GO:0003400 regulation of COPII vesicle coating;GO:0070863 positive regulation of protein exit from endoplasmic reticulum;GO:0090110 COPII-coated vesicle cargo loading		Predicted intracellular proteins	Endoplasmic reticulum (Supported)				0	0	0	0	0	0	0	1	0	0	0	0	1	0	0	0	0	0	0	0	3
10092	O15511	1	1	1	10092	Gene_ID	H. sapiens	10092	H. sapiens	ARPC5	actin related protein 2/3 complex subunit 5	GO:0034314 Arp2/3 complex-mediated actin nucleation;GO:0045010 actin nucleation;GO:0030833 regulation of actin filament polymerization		Predicted intracellular proteins	Cell Junctions;Cytosol;Plasma membrane;Vesicles (Approved)	N-[2-(2-methyl-1H-indol-3-yl)ethyl]thiophene-2-carboxamide; (2S)-2-(3-bromophenyl)-3-(5-chloro-2-hydroxyphenyl)-1,3-thiazolidin-4-one	(M278)PID RAC1 PATHWAY; (M81)PID CDC42 PATHWAY; (M164)PID ERBB1 DOWNSTREAM PATHWAY		1	1	0	0	0	0	1	0	0	0	0	0	1	0	0	0	1	0	0	1	3
1213	Q00610	1	1	1	1213	Gene_ID	H. sapiens	1213	H. sapiens	CLTC	clathrin heavy chain	GO:1900126 negative regulation of hyaluronan biosynthetic process;GO:0150093 amyloid-beta clearance by transcytosis;GO:1900125 regulation of hyaluronan biosynthetic process		Disease related genes; Potential drug targets; Human disease related genes:Other diseases:Mental and behavioural disorders; Predicted intracellular proteins; Cancer-related genes:Mutational cancer driver genes; Transporters:Accessory Factors Involved in Transport	Endosomes;Lysosomes (Supported); Additional: Cytosol;Mitotic spindle		(M94)PID FAS PATHWAY; (M67)PID ARF6 TRAFFICKING PATHWAY	(M5910)HALLMARK PROTEIN SECRETION; (M5923)HALLMARK PI3K AKT MTOR SIGNALING	1	1	0	0	1	1	1	1	0	0	0	1	1	0	0	0	0	0	0	1	3
6168	P61513	1	1	1	6168	Gene_ID	H. sapiens	6168	H. sapiens	RPL37A	ribosomal protein L37a	GO:0002181 cytoplasmic translation;GO:0006412 translation;GO:0043043 peptide biosynthetic process		Ribosomal proteins; Predicted intracellular proteins	Cytosol;Endoplasmic reticulum (Approved)				0	1	0	0	0	0	0	0	0	0	0	0	0	0	0	0	0	0	0	0	3
51466	Q9UI08	1	1	1	51466	Gene_ID	H. sapiens	51466	H. sapiens	EVL	Enah/Vasp-like	GO:1900028 negative regulation of ruffle assembly;GO:1900027 regulation of ruffle assembly;GO:0120033 negative regulation of plasma membrane bounded cell projection assembly		Predicted intracellular proteins	Cytosol;Vesicles (Approved)			(M5915)HALLMARK APICAL JUNCTION	1	1	0	0	0	0	1	0	0	0	0	1	0	0	0	0	0	0	0	1	3
471	P31939	1	1	1	471	Gene_ID	H. sapiens	471	H. sapiens	ATIC	5-aminoimidazole-4-carboxamide ribonucleotide formyltransferase/IMP cyclohydrolase	GO:0046452 dihydrofolate metabolic process;GO:0006189 'de novo' IMP biosynthetic process;GO:0046654 tetrahydrofolate biosynthetic process		Cancer-related genes; Enzymes; Disease related genes; ENZYME proteins:Transferases; FDA approved drug targets:Small molecule drugs; ENZYME proteins:Hydrolases; Human disease related genes:Congenital disorders of metabolism:Congenital disorders of nucleotide metabolism; Predicted intracellular proteins	Cytosol (Approved); Additional: Plasma membrane	Tetrahydrofolic acid; Methotrexate; Pemetrexed; AICA ribonucleotide; Guanosine-5'-Monophosphate; 5-monophosphate-9-beta-D-ribofuranosyl xanthine; Acid yellow 54 free acid; N-[4-([(2-Amino-4-oxo-1,4-dihydropyrido[3,2-d]pyrimidin-6-yl)methyl]{(2E)-3-[4-carbamoyl-1-(5-O-phosphono-beta-D-ribofuranosyl)-1H-imidazol-5-yl]-2-propenoyl}amino)benzoyl]-L-glutamic acid			0	0	0	0	1	0	0	0	0	0	0	1	0	0	0	0	0	0	0	0	3
23203	Q10713	1	1	1	23203	Gene_ID	H. sapiens	23203	H. sapiens	PMPCA	peptidase, mitochondrial processing subunit alpha	GO:0006627 protein processing involved in protein targeting to mitochondrion;GO:0034982 mitochondrial protein processing;GO:0006626 protein targeting to mitochondrion		Enzymes; Disease related genes; Peptidases:Metallopeptidases; Potential drug targets; Predicted intracellular proteins; Human disease related genes:Nervous system diseases:Neurodegenerative diseases	Mitochondria (Enhanced)			(M5936)HALLMARK OXIDATIVE PHOSPHORYLATION	0	0	0	0	0	0	0	1	0	0	0	1	0	1	0	0	0	0	0	0	3
51095	Q96Q11	1	1	1	51095	Gene_ID	H. sapiens	51095	H. sapiens	TRNT1	tRNA nucleotidyl transferase 1	GO:0001680 tRNA 3'-terminal CCA addition;GO:1990180 mitochondrial tRNA 3'-end processing;GO:0000965 mitochondrial RNA 3'-end processing		Enzymes; Disease related genes; ENZYME proteins:Transferases; Potential drug targets; Predicted intracellular proteins	Mitochondria (Supported)				0	1	0	1	0	0	0	0	0	0	1	0	0	0	0	0	0	0	0	0	3
80145	Q6I9Y2	1	1	1	80145	Gene_ID	H. sapiens	80145	H. sapiens	THOC7	THO complex subunit 7	GO:0044417 translocation of molecules into host;GO:0046784 viral mRNA export from host cell nucleus;GO:0006406 mRNA export from nucleus		Predicted intracellular proteins	Cytosol;Nuclear speckles (Supported)				0	1	0	0	0	0	0	0	0	1	1	0	0	0	0	0	0	0	0	0	3
83658	Q9NP97	1	1	1	83658	Gene_ID	H. sapiens	83658	H. sapiens	DYNLRB1	dynein light chain roadblock-type 1	GO:0007632 visual behavior;GO:0009416 response to light stimulus;GO:0007018 microtubule-based movement		Predicted intracellular proteins			(M286)PID TGFBR PATHWAY		0	0	0	0	0	0	0	0	0	0	0	0	0	0	0	0	0	0	0	1	3
1674	P17661	1	1	1	1674	Gene_ID	H. sapiens	1674	H. sapiens	DES	desmin	GO:0045109 intermediate filament organization;GO:0045104 intermediate filament cytoskeleton organization;GO:0045103 intermediate filament-based process		Human disease related genes:Cardiovascular diseases:Cardiac diseases; Disease related genes; Human disease related genes:Musculoskeletal diseases:Muscular diseases; Cancer-related genes:Candidate cancer biomarkers; Predicted intracellular proteins	Intermediate filaments (Supported)		(M14)PID AURORA B PATHWAY	(M5909)HALLMARK MYOGENESIS	0	0	0	0	0	0	0	0	0	0	0	0	0	0	0	0	0	0	0	1	3
10480	Q7L2H7	1	1	1	10480	Gene_ID	H. sapiens	10480	H. sapiens	EIF3M	eukaryotic translation initiation factor 3 subunit M	GO:0001732 formation of cytoplasmic translation initiation complex;GO:0002183 cytoplasmic translational initiation;GO:0006413 translational initiation		Predicted intracellular proteins	Cytosol (Approved)				0	1	1	0	0	0	0	0	1	0	0	0	0	0	0	0	0	0	0	0	3
7416	P21796	1	1	1	7416	Gene_ID	H. sapiens	7416	H. sapiens	VDAC1	voltage dependent anion channel 1	GO:0110099 negative regulation of calcium import into the mitochondrion;GO:1905091 positive regulation of parkin-mediated stimulation of mitophagy in response to mitochondrial depolarization;GO:0110097 regulation of calcium import into the mitochondrion		Predicted intracellular proteins		Aluminium monostearate; Cannabidiol; Medical Cannabis; Nabiximols		(M5926)HALLMARK MYC TARGETS V1; (M5936)HALLMARK OXIDATIVE PHOSPHORYLATION	1	0	0	0	1	0	0	0	0	0	0	1	0	0	0	0	0	0	1	1	3
51569	P61960	1	1	1	51569	Gene_ID	H. sapiens	51569	H. sapiens	UFM1	ubiquitin fold modifier 1	GO:1990564 protein polyufmylation;GO:1990592 protein K69-linked ufmylation;GO:0071569 protein ufmylation		Disease related genes; Human disease related genes:Congenital disorders of metabolism:Congenital disorders of lipid/glycolipid metabolism; Predicted intracellular proteins				(M5924)HALLMARK MTORC1 SIGNALING	1	0	0	0	0	0	0	0	0	0	0	0	0	0	0	0	0	0	0	0	3
11018	Q13445	1	1	1	11018	Gene_ID	H. sapiens	11018	H. sapiens	TMED1	transmembrane p24 trafficking protein 1	GO:0006888 endoplasmic reticulum to Golgi vesicle-mediated transport;GO:0007030 Golgi organization;GO:0048193 Golgi vesicle transport		Transporters; Predicted intracellular proteins					0	0	0	0	0	0	0	1	0	0	0	0	1	0	0	0	0	0	0	0	3
10109	O15144	1	1	1	10109	Gene_ID	H. sapiens	10109	H. sapiens	ARPC2	actin related protein 2/3 complex subunit 2	GO:0070358 actin polymerization-dependent cell motility;GO:0034314 Arp2/3 complex-mediated actin nucleation;GO:0045010 actin nucleation		Predicted intracellular proteins	Nucleoplasm (Supported)	N-[2-(2-methyl-1H-indol-3-yl)ethyl]thiophene-2-carboxamide; (2S)-2-(3-bromophenyl)-3-(5-chloro-2-hydroxyphenyl)-1,3-thiazolidin-4-one	(M278)PID RAC1 PATHWAY; (M81)PID CDC42 PATHWAY; (M164)PID ERBB1 DOWNSTREAM PATHWAY	(M5915)HALLMARK APICAL JUNCTION	1	1	0	0	0	0	1	0	0	0	0	0	1	0	0	0	0	0	0	1	3
6613	P61956	1	1	1	6613	Gene_ID	H. sapiens	6613	H. sapiens	SUMO2	small ubiquitin like modifier 2	GO:0016925 protein sumoylation;GO:0032436 positive regulation of proteasomal ubiquitin-dependent protein catabolic process;GO:2000060 positive regulation of ubiquitin-dependent protein catabolic process		Predicted intracellular proteins	Nuclear bodies;Nucleoplasm (Approved)		(M115)PID REG GR PATHWAY		1	0	0	0	0	0	0	0	0	0	1	0	0	0	0	0	0	0	0	0	3
6135	P62913	1	1	1	6135	Gene_ID	H. sapiens	6135	H. sapiens	RPL11	ribosomal protein L11	GO:2000435 negative regulation of protein neddylation;GO:1902255 positive regulation of intrinsic apoptotic signaling pathway by p53 class mediator;GO:1904667 negative regulation of ubiquitin protein ligase activity		Human disease related genes:Cardiovascular diseases:Hematologic diseases; Disease related genes; Human disease related genes:Other congenital disorders:Ribosomopathies; Ribosomal proteins; Predicted intracellular proteins		(S)-3-phenyllactic acid; Anisomycin; Puromycin	(M261)PID P53 REGULATION PATHWAY; (M66)PID MYC ACTIV PATHWAY		1	1	1	1	0	0	0	1	0	0	0	0	0	1	0	0	0	0	0	0	3
54995	Q9NWU1	1	1	1	54995	Gene_ID	H. sapiens	54995	H. sapiens	OXSM	3-oxoacyl-ACP synthase, mitochondrial	GO:0051790 short-chain fatty acid biosynthetic process;GO:0051792 medium-chain fatty acid biosynthetic process;GO:0051791 medium-chain fatty acid metabolic process		ENZYME proteins:Transferases; Enzymes; Predicted intracellular proteins	Cytosol;Mitochondria (Approved)				1	0	0	0	1	0	0	0	0	0	0	0	0	0	0	0	0	0	0	0	3
6294	Q15424	1	1	1	6294	Gene_ID	H. sapiens	6294	H. sapiens	SAFB	scaffold attachment factor B	GO:0030520 intracellular estrogen receptor signaling pathway;GO:0030518 intracellular steroid hormone receptor signaling pathway;GO:0043401 steroid hormone mediated signaling pathway		Predicted intracellular proteins	Nucleoplasm (Enhanced); Additional: Midbody		(M200)PID ERA GENOMIC PATHWAY		1	0	0	0	0	0	0	0	0	0	1	0	0	0	0	0	0	0	0	0	3
10670	Q7L523	1	1	1	10670	Gene_ID	H. sapiens	10670	H. sapiens	RRAGA	Ras related GTP binding A	GO:0034198 cellular response to amino acid starvation;GO:1904263 positive regulation of TORC1 signaling;GO:1990928 response to amino acid starvation		Predicted intracellular proteins	Golgi apparatus;Vesicles (Approved)		(M121)PID MTOR 4PATHWAY		1	1	0	0	0	0	0	1	0	0	0	1	0	0	0	0	0	0	0	1	3
6229	P62847	1	1	1	6229	Gene_ID	H. sapiens	6229	H. sapiens	RPS24	ribosomal protein S24	GO:0042274 ribosomal small subunit biogenesis;GO:0034101 erythrocyte homeostasis;GO:0002181 cytoplasmic translation		Human disease related genes:Cardiovascular diseases:Hematologic diseases; Disease related genes; Human disease related genes:Other congenital disorders:Ribosomopathies; Ribosomal proteins; Predicted intracellular proteins	Cytosol;Endoplasmic reticulum (Enhanced)				0	1	1	1	0	0	0	0	0	0	0	0	0	0	0	0	0	0	0	0	3
6146	P35268	1	1	1	6146	Gene_ID	H. sapiens	6146	H. sapiens	RPL22	ribosomal protein L22	GO:0140236 translation at presynapse;GO:0140241 translation at synapse;GO:0046632 alpha-beta T cell differentiation		Ribosomal proteins; Cancer-related genes:Mutational cancer driver genes; Predicted intracellular proteins	Nucleoli (Approved); Additional: Nucleoplasm			(M5926)HALLMARK MYC TARGETS V1	1	1	0	0	0	0	0	0	0	0	0	0	0	0	0	0	0	0	0	0	3
63891	Q5XPI4	1	1	1	63891	Gene_ID	H. sapiens	63891	H. sapiens	RNF123	ring finger protein 123	GO:0000209 protein polyubiquitination;GO:0051604 protein maturation;GO:0006511 ubiquitin-dependent protein catabolic process		ENZYME proteins:Transferases; Enzymes; Predicted intracellular proteins	Cytosol (Approved)			(M5945)HALLMARK HEME METABOLISM	0	0	0	0	0	0	0	0	0	0	0	1	0	1	0	0	0	0	0	0	3
23193	Q14697	1	1	1	23193	Gene_ID	H. sapiens	23193	H. sapiens	GANAB	glucosidase II alpha subunit	GO:0006491 N-glycan processing;GO:0009100 glycoprotein metabolic process;GO:0005975 carbohydrate metabolic process		Enzymes; Disease related genes; FDA approved drug targets:Small molecule drugs; ENZYME proteins:Hydrolases; Predicted intracellular proteins; Human disease related genes:Congenital malformations:Congenital malformations of the urinary system	Endoplasmic reticulum (Approved)	Miglitol			0	1	0	0	0	0	0	0	0	0	0	0	1	0	0	0	0	0	0	0	3
5705	P62195	1	1	1	5705	Gene_ID	H. sapiens	5705	H. sapiens	PSMC5	proteasome 26S subunit, ATPase 5	GO:1901800 positive regulation of proteasomal protein catabolic process;GO:1903052 positive regulation of proteolysis involved in protein catabolic process;GO:0061136 regulation of proteasomal protein catabolic process		Predicted intracellular proteins	Cytosol;Plasma membrane (Supported)				0	1	0	0	1	0	1	0	0	0	0	1	0	0	0	0	0	0	0	0	3
55699	Q9NSE4	1	1	1	55699	Gene_ID	H. sapiens	55699	H. sapiens	IARS2	isoleucyl-tRNA synthetase 2, mitochondrial	GO:0006428 isoleucyl-tRNA aminoacylation;GO:0106074 aminoacyl-tRNA metabolism involved in translational fidelity;GO:0006450 regulation of translational fidelity		Human disease related genes:Congenital malformations:Other congenital malformations; Enzymes; ENZYME proteins:Ligase; Disease related genes; Potential drug targets; Predicted intracellular proteins	Mitochondria (Enhanced)	Isoleucine			1	1	0	1	0	0	0	0	0	0	0	0	0	0	0	0	0	0	0	0	3
10574	Q99832	1	1	1	10574	Gene_ID	H. sapiens	10574	H. sapiens	CCT7	chaperonin containing TCP1 subunit 7	GO:1904851 positive regulation of establishment of protein localization to telomere;GO:0070203 regulation of establishment of protein localization to telomere;GO:1904869 regulation of protein localization to Cajal body		Predicted intracellular proteins	Cytosol (Approved)			(M5926)HALLMARK MYC TARGETS V1	0	0	0	0	0	1	1	0	0	0	0	0	0	1	0	0	0	0	1	0	3
2744	O94925	1	1	1	2744	Gene_ID	H. sapiens	2744	H. sapiens	GLS	glutaminase	GO:0006543 glutamine catabolic process;GO:0006537 glutamate biosynthetic process;GO:0090461 intracellular glutamate homeostasis		Enzymes; Disease related genes; Potential drug targets; ENZYME proteins:Hydrolases; Human disease related genes:Nervous system diseases:Epilepsy; Predicted intracellular proteins	Mitochondria (Supported)	Glutamic acid		(M5941)HALLMARK UV RESPONSE UP	0	1	0	0	0	0	0	0	0	0	0	0	0	0	0	0	0	0	0	0	3
8799	O96011	1	1	1	8799	Gene_ID	H. sapiens	8799	H. sapiens	PEX11B	peroxisomal biogenesis factor 11 beta	GO:0044375 regulation of peroxisome size;GO:0016559 peroxisome fission;GO:0007031 peroxisome organization		Human disease related genes:Congenital disorders of metabolism:Peroxisomal diseases; Disease related genes	Vesicles (Approved); Additional: Nucleoplasm			(M5949)HALLMARK PEROXISOME	0	0	0	0	0	0	0	0	0	0	0	0	0	0	0	0	0	0	0	0	3
1152	P12277	1	1	1	1152	Gene_ID	H. sapiens	1152	H. sapiens	CKB	creatine kinase B	GO:0140651 futile creatine cycle;GO:0006599 phosphagen metabolic process;GO:0006603 phosphocreatine metabolic process	yes	Enzymes; ENZYME proteins:Transferases; FDA approved drug targets:Small molecule drugs; Cancer-related genes:Candidate cancer biomarkers; Candidate cardiovascular disease genes; Predicted intracellular proteins	Cytosol (Supported)	Creatine; Phosphocreatine		(M5907)HALLMARK ESTROGEN RESPONSE LATE; (M5909)HALLMARK MYOGENESIS	1	1	0	0	1	0	1	0	0	0	0	0	0	0	0	0	0	0	0	0	3
10527	O95373	1	1	1	10527	Gene_ID	H. sapiens	10527	H. sapiens	IPO7	importin 7	GO:1901331 positive regulation of odontoblast differentiation;GO:1902913 positive regulation of neuroepithelial cell differentiation;GO:1901329 regulation of odontoblast differentiation		Predicted intracellular proteins; Transporters:Transporter channels and pores; Cancer-related genes:Mutated cancer genes	Cytosol;Nucleoplasm (Supported)			(M5925)HALLMARK E2F TARGETS	0	0	0	0	0	0	0	1	0	0	1	0	0	0	0	0	0	0	0	0	3
3698	P19823	1	1	1	3698	Gene_ID	H. sapiens	3698	H. sapiens	ITIH2	inter-alpha-trypsin inhibitor heavy chain 2	GO:0030212 hyaluronan metabolic process;GO:1903510 mucopolysaccharide metabolic process;GO:0030203 glycosaminoglycan metabolic process		Predicted secreted proteins	Golgi apparatus (Approved)	Zinc; Copper; Zinc acetate; Zinc chloride; Zinc sulfate, unspecified form	(M3468)NABA ECM REGULATORS; (M5885)NABA MATRISOME ASSOCIATED; (M5889)NABA MATRISOME		0	0	0	0	0	0	0	0	0	0	0	0	0	0	0	0	0	0	0	0	3
6129	P18124	1	1	1	6129	Gene_ID	H. sapiens	6129	H. sapiens	RPL7	ribosomal protein L7	GO:0000463 maturation of LSU-rRNA from tricistronic rRNA transcript (SSU-rRNA, 5.8S rRNA, LSU-rRNA);GO:0000470 maturation of LSU-rRNA;GO:0042273 ribosomal large subunit biogenesis		Ribosomal proteins; Predicted intracellular proteins	Cytosol;Endoplasmic reticulum (Approved); Additional: Nucleoli				0	1	1	1	0	1	0	0	0	0	0	0	0	0	0	0	0	0	0	0	3
8775	P54920	1	1	1	8775	Gene_ID	H. sapiens	8775	H. sapiens	NAPA	NSF attachment protein alpha	GO:0035494 SNARE complex disassembly;GO:0010807 regulation of synaptic vesicle priming;GO:0016082 synaptic vesicle priming		Predicted intracellular proteins	Cytosol (Uncertain)			(M5910)HALLMARK PROTEIN SECRETION	1	0	0	0	0	1	0	1	0	0	0	0	1	0	0	0	0	0	0	0	3
5631	P60891	1	1	1	5631	Gene_ID	H. sapiens	5631	H. sapiens	PRPS1	phosphoribosyl pyrophosphate synthetase 1	GO:0034418 urate biosynthetic process;GO:0046101 hypoxanthine biosynthetic process;GO:0046100 hypoxanthine metabolic process	yes	Human disease related genes:Congenital malformations:Other congenital malformations; Enzymes; Disease related genes; ENZYME proteins:Transferases; Human disease related genes:Nervous system diseases:Ear disease; Potential drug targets; Human disease related genes:Congenital disorders of metabolism:Congenital disorders of nucleotide metabolism; Predicted intracellular proteins; Human disease relat…	Vesicles (Approved)			(M5925)HALLMARK E2F TARGETS; (M5937)HALLMARK GLYCOLYSIS	0	0	0	0	1	0	0	0	0	0	1	0	0	0	0	0	0	0	0	0	3
6201	P62081	1	1	1	6201	Gene_ID	H. sapiens	6201	H. sapiens	RPS7	ribosomal protein S7	GO:1902255 positive regulation of intrinsic apoptotic signaling pathway by p53 class mediator;GO:1904667 negative regulation of ubiquitin protein ligase activity;GO:0051444 negative regulation of ubiquitin-protein transferase activity		Human disease related genes:Cardiovascular diseases:Hematologic diseases; Disease related genes; Human disease related genes:Other congenital disorders:Ribosomopathies; Ribosomal proteins; Predicted intracellular proteins	Cytosol;Endoplasmic reticulum (Supported)				1	1	1	1	0	0	0	0	0	0	0	0	0	1	0	0	0	0	0	0	3
6169	P63173	1	1	1	6169	Gene_ID	H. sapiens	6169	H. sapiens	RPL38	ribosomal protein L38	GO:0034463 90S preribosome assembly;GO:0042256 cytosolic ribosome assembly;GO:0048318 axial mesoderm development		Ribosomal proteins; Predicted intracellular proteins	Cytosol;Endoplasmic reticulum (Supported)				0	1	1	1	0	0	0	0	0	0	0	0	0	0	0	1	0	0	0	0	3
54517	Q96PZ0	1	1	1	54517	Gene_ID	H. sapiens	54517	H. sapiens	PUS7	pseudouridine synthase 7	GO:0031119 tRNA pseudouridine synthesis;GO:2000380 regulation of mesoderm development;GO:1990481 mRNA pseudouridine synthesis		Human disease related genes:Congenital malformations:Other congenital malformations; Disease related genes; Predicted intracellular proteins	Nucleoplasm (Approved)				1	1	0	1	0	0	0	0	0	1	1	0	0	0	0	1	0	0	0	0	3
26227	O43175	1	1	1	26227	Gene_ID	H. sapiens	26227	H. sapiens	PHGDH	phosphoglycerate dehydrogenase	GO:0006566 threonine metabolic process;GO:0006564 L-serine biosynthetic process;GO:0009448 gamma-aminobutyric acid metabolic process		Enzymes; Human disease related genes:Congenital disorders of metabolism:Congenital disorders of amino acid metabolism; Disease related genes; Potential drug targets; Predicted intracellular proteins; ENZYME proteins:Oxidoreductases	Cytosol;Plasma membrane (Enhanced); Additional: Nucleoplasm	NADH		(M5924)HALLMARK MTORC1 SIGNALING	0	1	0	0	1	0	0	0	0	0	0	0	0	0	0	0	0	0	0	0	3
6881	Q12962	1	1	1	6881	Gene_ID	H. sapiens	6881	H. sapiens	TAF10	TATA-box binding protein associated factor 10	GO:0036285 SAGA complex assembly;GO:0048371 lateral mesodermal cell differentiation;GO:0048369 lateral mesoderm morphogenesis		Predicted intracellular proteins	Nucleoplasm (Supported)		(M139)PID MYC PATHWAY; (M66)PID MYC ACTIV PATHWAY	(M5898)HALLMARK DNA REPAIR	1	1	0	0	0	0	0	0	0	1	1	1	0	0	0	0	0	0	1	0	3
7284	P49411	1	1	1	7284	Gene_ID	H. sapiens	7284	H. sapiens	TUFM	Tu translation elongation factor, mitochondrial	GO:0070125 mitochondrial translational elongation;GO:0006414 translational elongation;GO:0032543 mitochondrial translation		Disease related genes; Human disease related genes:Congenital disorders of metabolism:Mitochondrial diseases; Predicted intracellular proteins	Mitochondria (Enhanced)	Zinc; Guanosine-5'-Diphosphate; Zinc acetate; Zinc chloride; Zinc sulfate, unspecified form		(M5926)HALLMARK MYC TARGETS V1	0	1	0	0	0	0	0	0	0	0	0	0	0	0	0	0	0	0	0	0	3
133686	Q4G0N4	1	1	1	133686	Gene_ID	H. sapiens	133686	H. sapiens	NADK2	NAD kinase 2, mitochondrial	GO:0006741 NADP biosynthetic process;GO:0019359 nicotinamide nucleotide biosynthetic process;GO:0019363 pyridine nucleotide biosynthetic process	yes	Enzymes; Disease related genes; ENZYME proteins:Transferases; Potential drug targets; Human disease related genes:Congenital disorders of metabolism:Mitochondrial diseases; Predicted intracellular proteins; Human disease related genes:Congenital disorders of metabolism:Congenital disorders of lipid/glycolipid metabolism	Mitochondria (Supported)				0	0	0	0	1	0	0	0	0	0	0	0	0	0	0	0	0	0	0	0	3
80221	Q96CM8	1	1	1	80221	Gene_ID	H. sapiens	80221	H. sapiens	ACSF2	acyl-CoA synthetase family member 2	GO:0006637 acyl-CoA metabolic process;GO:0035383 thioester metabolic process;GO:0001676 long-chain fatty acid metabolic process		ENZYME proteins:Ligase; Enzymes; Predicted intracellular proteins	Cytosol;Microtubules;Nucleoplasm (Uncertain)				0	0	0	0	1	0	0	0	0	0	0	0	0	0	0	0	0	0	0	0	3
25792	Q9ULV3	1	1	1	25792	Gene_ID	H. sapiens	25792	H. sapiens	CIZ1	CDKN1A interacting zinc finger protein 1	GO:0032298 positive regulation of DNA-templated DNA replication initiation;GO:2000105 positive regulation of DNA-templated DNA replication;GO:0030174 regulation of DNA-templated DNA replication initiation		Disease related genes; Predicted intracellular proteins	Nucleoplasm (Enhanced)				1	0	0	0	0	0	0	1	0	0	0	0	0	0	0	0	0	0	1	0	3
8615	O60763	1	1	1	8615	Gene_ID	H. sapiens	8615	H. sapiens	USO1	USO1 vesicle transport factor	GO:0048211 Golgi vesicle docking;GO:0048280 vesicle fusion with Golgi apparatus;GO:0032252 secretory granule localization		Predicted intracellular proteins	Golgi apparatus (Supported); Additional: Nucleoli fibrillar center		(M243)PID ARF 3PATHWAY	(M5910)HALLMARK PROTEIN SECRETION; (M5924)HALLMARK MTORC1 SIGNALING	1	0	0	0	0	0	1	1	0	0	1	0	1	0	0	0	0	0	0	0	3
6251	Q15404	1	1	1	6251	Gene_ID	H. sapiens	6251	H. sapiens	RSU1	Ras suppressor protein 1	GO:0010811 positive regulation of cell-substrate adhesion;GO:0010810 regulation of cell-substrate adhesion;GO:0043547 positive regulation of GTPase activity		Predicted intracellular proteins	Vesicles (Approved)			(M5915)HALLMARK APICAL JUNCTION	1	0	0	0	0	0	0	0	0	0	0	0	0	0	0	0	0	0	0	0	3
3320	P07900	1	1	1	3320	Gene_ID	H. sapiens	3320	H. sapiens	HSP90AA1	heat shock protein 90 alpha family class A member 1	GO:1902949 positive regulation of tau-protein kinase activity;GO:1905323 telomerase holoenzyme complex assembly;GO:0043335 protein unfolding		Predicted intracellular proteins; ENZYME proteins:Hydrolases; Cancer-related genes:Candidate cancer biomarkers; Enzymes	Cytosol (Enhanced)	Rifabutin; Nedocromil; 9-Butyl-8-(2,5-Dimethoxy-Benzyl)-9h-Purin-6-Ylamine; Geldanamycin; 8-(2-Chloro-3,4,5-Trimethoxy-Benzyl)-2-Fluoro-9-Pent-4-Ylnyl-9h-Purin-6-Ylamine; 9-Butyl-8-(3,4,5-Trimethoxybenzyl)-9h-Purin-6-Amine; 4-(1,3-Benzodioxol-5-Yl)-5-(5-Ethyl-2,4-Dihydroxyphenyl)-2h-Pyrazole-3-Carboxylic Acid; 8-(2,5-Dimethoxy-Benzyl)-2-Fluoro-9h-Purin-6-Ylamine; 8-(2,5-Dimethoxy-Benzyl)-2-Fluoro…	(M201)PID ERBB NETWORK PATHWAY; (M180)PID HIF1A PATHWAY; (M226)PID VEGFR1 PATHWAY	(M5935)HALLMARK FATTY ACID METABOLISM	1	1	1	0	0	1	1	1	0	0	1	1	1	1	1	0	1	0	1	1	3
5213	P08237	1	1	1	5213	Gene_ID	H. sapiens	5213	H. sapiens	PFKM	phosphofructokinase, muscle	GO:0093001 glycolysis from storage polysaccharide through glucose-1-phosphate;GO:0061622 glycolytic process through glucose-1-phosphate;GO:0030388 fructose 1,6-bisphosphate metabolic process	yes	Human disease related genes:Congenital disorders of metabolism:Congenital disorders of carbohydrate metabolism; Enzymes; Disease related genes; ENZYME proteins:Transferases; Potential drug targets; Predicted intracellular proteins	Endoplasmic reticulum (Approved)		(M66)PID MYC ACTIV PATHWAY	(M5948)HALLMARK BILE ACID METABOLISM; (M5909)HALLMARK MYOGENESIS	0	0	0	0	1	0	0	0	0	0	1	0	0	0	0	0	0	0	0	0	3
11345	P60520	1	1	1	11345	Gene_ID	H. sapiens	11345	H. sapiens	GABARAPL2	GABA type A receptor associated protein like 2	GO:0006995 cellular response to nitrogen starvation;GO:0043562 cellular response to nitrogen levels;GO:0006891 intra-Golgi vesicle-mediated transport		Predicted intracellular proteins	Cytosol;Nucleoplasm (Uncertain); Additional: Nuclear bodies			(M5909)HALLMARK MYOGENESIS	1	0	0	0	0	0	0	1	0	0	0	0	1	0	0	0	0	0	0	0	3
5217	P35080	1	1	1	5217	Gene_ID	H. sapiens	5217	H. sapiens	PFN2	profilin 2	GO:0098885 modification of postsynaptic actin cytoskeleton;GO:1900028 negative regulation of ruffle assembly;GO:0099010 modification of postsynaptic structure		Predicted intracellular proteins		Triglyme; Pentaglyme	(M16801)SIG REGULATION OF THE ACTIN CYTOSKELETON BY RHO GTPASES	(M5930)HALLMARK EPITHELIAL MESENCHYMAL TRANSITION	1	1	0	0	1	0	1	0	0	0	0	0	0	1	0	0	0	0	0	1	3
3843	O00410	1	1	1	3843	Gene_ID	H. sapiens	3843	H. sapiens	IPO5	importin 5	GO:0006610 ribosomal protein import into nucleus;GO:0006607 NLS-bearing protein import into nucleus;GO:0045736 negative regulation of cyclin-dependent protein serine/threonine kinase activity		Transporters:Transporter channels and pores; Predicted intracellular proteins	Nuclear membrane;Nucleoplasm (Supported); Additional: Cytosol;Golgi apparatus				1	1	0	0	0	0	0	1	0	0	1	0	0	0	0	0	0	0	0	0	3
27339	Q9UMS4	1	1	1	27339	Gene_ID	H. sapiens	27339	H. sapiens	PRPF19	pre-mRNA processing factor 19	GO:0000244 spliceosomal tri-snRNP complex assembly;GO:0048026 positive regulation of mRNA splicing, via spliceosome;GO:0050685 positive regulation of mRNA processing		ENZYME proteins:Transferases; Enzymes; Predicted intracellular proteins	Nuclear speckles (Enhanced)				0	1	1	0	0	0	0	0	0	1	0	1	0	0	1	0	0	0	0	0	3
23344	Q9BSJ8	1	1	1	23344	Gene_ID	H. sapiens	23344	H. sapiens	ESYT1	extended synaptotagmin 1	GO:0061817 endoplasmic reticulum-plasma membrane tethering;GO:0051643 endoplasmic reticulum localization;GO:0120009 intermembrane lipid transfer		Transporters; Predicted intracellular proteins	Endoplasmic reticulum (Supported)			(M5905)HALLMARK ADIPOGENESIS	1	0	0	0	0	0	1	0	0	0	0	0	0	0	0	0	0	0	0	0	3
8668	Q13347	1	1	1	8668	Gene_ID	H. sapiens	8668	H. sapiens	EIF3I	eukaryotic translation initiation factor 3 subunit I	GO:0001732 formation of cytoplasmic translation initiation complex;GO:0002183 cytoplasmic translational initiation;GO:0006413 translational initiation		Predicted intracellular proteins	Cytosol (Approved)				0	1	1	0	0	0	0	0	1	0	0	0	0	0	0	0	0	0	0	0	3
1973	P60842	1	1	1	1973	Gene_ID	H. sapiens	1973	H. sapiens	EIF4A1	eukaryotic translation initiation factor 4A1	GO:0002183 cytoplasmic translational initiation;GO:0006413 translational initiation;GO:0002181 cytoplasmic translation		ENZYME proteins:Hydrolases; Enzymes; Predicted intracellular proteins	Cytosol (Approved)	Copper	(M121)PID MTOR 4PATHWAY; (M66)PID MYC ACTIV PATHWAY	(M5922)HALLMARK UNFOLDED PROTEIN RESPONSE; (M5926)HALLMARK MYC TARGETS V1	1	1	0	0	0	0	0	0	1	0	1	1	0	0	0	0	0	1	0	0	3
6173	P83881	1	1	1	6173	Gene_ID	H. sapiens	6173	H. sapiens	RPL36A	ribosomal protein L36a	GO:0002181 cytoplasmic translation;GO:0006412 translation;GO:0043043 peptide biosynthetic process		Ribosomal proteins; Predicted intracellular proteins	Cytosol;Endoplasmic reticulum (Supported); Additional: Plasma membrane				0	1	0	0	0	0	0	0	0	0	0	0	0	0	0	0	0	0	0	0	3
908	P40227	1	1	1	908	Gene_ID	H. sapiens	908	H. sapiens	CCT6A	chaperonin containing TCP1 subunit 6A	GO:1904851 positive regulation of establishment of protein localization to telomere;GO:0070203 regulation of establishment of protein localization to telomere;GO:1904869 regulation of protein localization to Cajal body		Predicted intracellular proteins	Cytosol (Approved)			(M5924)HALLMARK MTORC1 SIGNALING	0	0	0	0	0	0	1	0	0	0	0	0	0	1	0	0	0	0	1	0	3
51193	Q9UID6	1	1	1	51193	Gene_ID	H. sapiens	51193	H. sapiens	ZNF639	zinc finger protein 639	GO:0043922 negative regulation by host of viral transcription;GO:0043923 positive regulation by host of viral transcription;GO:0051851 modulation by host of symbiont process		Transcription factors:Zinc-coordinating DNA-binding domains; Predicted intracellular proteins	Nucleoplasm (Supported)			(M5953)HALLMARK KRAS SIGNALING UP	0	0	0	0	0	0	0	0	0	0	0	0	0	0	0	0	0	0	0	0	3
9295	Q05519	1	1	1	9295	Gene_ID	H. sapiens	9295	H. sapiens	SRSF11	serine and arginine rich splicing factor 11	GO:0008380 RNA splicing;GO:0006397 mRNA processing;GO:0016071 mRNA metabolic process		Predicted intracellular proteins	Nuclear speckles (Supported)				0	1	0	0	0	0	0	0	0	1	1	0	0	0	0	0	0	0	0	0	3
7737	O15541	1	1	1	7737	Gene_ID	H. sapiens	7737	H. sapiens	RNF113A	ring finger protein 113A	GO:0034247 snoRNA splicing;GO:0070100 negative regulation of chemokine-mediated signaling pathway;GO:0070099 regulation of chemokine-mediated signaling pathway		Human disease related genes:Skin diseases:Skin and soft tissue diseases; Enzymes; Disease related genes; ENZYME proteins:Transferases; Potential drug targets; Predicted intracellular proteins	Nucleoplasm (Supported)				1	1	0	1	0	0	0	0	0	1	0	0	0	0	1	0	0	0	0	0	3
4899	Q16656	1	1	1	4899	Gene_ID	H. sapiens	4899	H. sapiens	NRF1	nuclear respiratory factor 1	GO:0045944 positive regulation of transcription by RNA polymerase II;GO:0045893 positive regulation of DNA-templated transcription;GO:1902680 positive regulation of RNA biosynthetic process		Predicted intracellular proteins; Transcription factors:Yet undefined DNA-binding domains	Nucleoplasm (Supported); Additional: Cytosol				1	0	0	0	1	0	0	0	0	0	0	0	0	0	0	0	0	0	0	0	3
81562	Q9H0V9	1	1	1	81562	Gene_ID	H. sapiens	81562	H. sapiens	LMAN2L	lectin, mannose binding 2 like	GO:0006888 endoplasmic reticulum to Golgi vesicle-mediated transport;GO:0006457 protein folding;GO:0048193 Golgi vesicle transport		Disease related genes; Human disease related genes:Other diseases:Mental and behavioural disorders					0	0	0	0	0	0	0	0	0	0	0	0	1	1	0	0	0	0	0	0	3
10009	Q86T24	1	1	1	10009	Gene_ID	H. sapiens	10009	H. sapiens	ZBTB33	zinc finger and BTB domain containing 33	GO:0016055 Wnt signaling pathway;GO:0198738 cell-cell signaling by wnt;GO:0001817 regulation of cytokine production		Transcription factors:Zinc-coordinating DNA-binding domains; Predicted intracellular proteins	Cytosol;Nucleoplasm;Plasma membrane (Enhanced)		(M142)PID AJDISS 2PATHWAY		0	0	0	0	0	0	0	0	0	0	0	0	0	0	0	0	0	0	0	0	3
4259	O14880	1	1	1	4259	Gene_ID	H. sapiens	4259	H. sapiens	MGST3	microsomal glutathione S-transferase 3	GO:0019370 leukotriene biosynthetic process;GO:0006691 leukotriene metabolic process;GO:0006692 prostanoid metabolic process		ENZYME proteins:Lyases; Enzymes	Nucleoplasm (Approved)	Glutathione		(M5905)HALLMARK ADIPOGENESIS; (M5936)HALLMARK OXIDATIVE PHOSPHORYLATION; (M5945)HALLMARK HEME METABOLISM	0	0	0	0	1	0	0	0	0	0	0	0	0	0	0	0	0	0	0	0	3
80155	Q9BXJ9	1	1	1	80155	Gene_ID	H. sapiens	80155	H. sapiens	NAA15	N-alpha-acetyltransferase 15, NatA auxiliary subunit	GO:0017196 N-terminal peptidyl-methionine acetylation;GO:0018206 peptidyl-methionine modification;GO:0006474 N-terminal protein amino acid acetylation		Disease related genes; Human disease related genes:Other diseases:Mental and behavioural disorders; Predicted intracellular proteins	Cytosol (Supported); Additional: Nuclear bodies				1	0	0	0	0	0	0	0	0	0	0	0	0	1	0	0	0	0	0	0	3
140735	Q96FJ2	1	1	1	140735	Gene_ID	H. sapiens	140735	H. sapiens	DYNLL2	dynein light chain LC8-type 2	GO:0007017 microtubule-based process;GO:0009987 cellular process;GO:0008150 biological_process		Predicted intracellular proteins	Cytosol;Nucleoplasm (Uncertain); Additional: Nuclear bodies			(M5893)HALLMARK MITOTIC SPINDLE	1	1	0	0	0	0	1	0	0	0	1	1	1	0	0	0	0	0	0	1	3
353	P07741	1	1	1	353	Gene_ID	H. sapiens	353	H. sapiens	APRT	adenine phosphoribosyltransferase	GO:0006168 adenine salvage;GO:0046084 adenine biosynthetic process;GO:0043096 purine nucleobase salvage		Enzymes; Disease related genes; ENZYME proteins:Transferases; Potential drug targets; Human disease related genes:Congenital disorders of metabolism:Congenital disorders of nucleotide metabolism; Predicted intracellular proteins	Cytosol;Nucleoplasm (Approved)	Adenine; 5-O-phosphono-alpha-D-ribofuranosyl diphosphate; 9-Deazaadenine; Citric acid		(M5898)HALLMARK DNA REPAIR	1	0	0	0	1	0	0	0	0	0	0	0	0	0	0	0	1	0	0	0	3
86	O96019	1	1	1	86	Gene_ID	H. sapiens	86	H. sapiens	ACTL6A	actin like 6A	GO:1904507 positive regulation of telomere maintenance in response to DNA damage;GO:0060382 regulation of DNA strand elongation;GO:1904505 regulation of telomere maintenance in response to DNA damage		Disease related genes; Predicted intracellular proteins	Nucleoplasm (Enhanced); Additional: Cytosol		(M139)PID MYC PATHWAY; (M66)PID MYC ACTIV PATHWAY		1	0	0	0	1	0	0	0	0	0	0	1	0	0	1	0	0	0	1	0	3
5316	P55347	1	1	1	5316	Gene_ID	H. sapiens	5316	H. sapiens	PKNOX1	PBX/knotted 1 homeobox 1	GO:0030218 erythrocyte differentiation;GO:0034101 erythrocyte homeostasis;GO:0002262 myeloid cell homeostasis		Transcription factors:Helix-turn-helix domains; Predicted intracellular proteins	Nucleoplasm (Approved)				1	0	0	0	0	0	0	0	0	0	0	0	0	0	0	0	0	0	0	0	3
10318	Q15025	1	1	1	10318	Gene_ID	H. sapiens	10318	H. sapiens	TNIP1	TNFAIP3 interacting protein 1	GO:1903003 positive regulation of protein deubiquitination;GO:0090085 regulation of protein deubiquitination;GO:0002755 MyD88-dependent toll-like receptor signaling pathway		Predicted intracellular proteins; Human disease related genes:Skin diseases:Skin and soft tissue diseases; Human disease related genes:Immune system diseases:Allergies and autoimmune diseases	Nucleoplasm (Supported); Additional: Cytosol			(M5890)HALLMARK TNFA SIGNALING VIA NFKB	0	1	0	0	1	0	0	0	0	0	0	1	0	0	0	0	0	0	0	1	3
10902	Q9H0E9	1	1	1	10902	Gene_ID	H. sapiens	10902	H. sapiens	BRD8	bromodomain containing 8	GO:0097067 cellular response to thyroid hormone stimulus;GO:0097066 response to thyroid hormone;GO:1905168 positive regulation of double-strand break repair via homologous recombination		Predicted intracellular proteins	Nucleoplasm (Supported); Additional: Mitochondria				1	0	0	0	0	0	0	0	0	0	0	0	0	0	0	0	0	0	1	0	3
5036	Q9UQ80	1	1	1	5036	Gene_ID	H. sapiens	5036	H. sapiens	PA2G4	proliferation-associated 2G4	GO:0006364 rRNA processing;GO:0016072 rRNA metabolic process;GO:0042254 ribosome biogenesis		Peptidases:Metallopeptidases; Enzymes; Predicted intracellular proteins	Cytosol (Approved)		(M58)PID AR PATHWAY	(M5928)HALLMARK MYC TARGETS V2; (M5908)HALLMARK ANDROGEN RESPONSE; (M5925)HALLMARK E2F TARGETS	0	0	1	1	0	0	0	0	0	0	0	0	0	0	0	1	1	0	0	0	3
60492	Q9GZT6	1	1	1	60492	Gene_ID	H. sapiens	60492	H. sapiens	CCDC90B	coiled-coil domain containing 90B			Predicted intracellular proteins	Mitochondria (Enhanced)				0	0	0	0	0	0	0	0	0	0	0	0	0	0	0	0	0	0	0	0	3
1737	P10515	1	1	1	1737	Gene_ID	H. sapiens	1737	H. sapiens	DLAT	dihydrolipoamide S-acetyltransferase	GO:0006086 acetyl-CoA biosynthetic process from pyruvate;GO:0006085 acetyl-CoA biosynthetic process;GO:0006084 acetyl-CoA metabolic process		Human disease related genes:Congenital disorders of metabolism:Congenital disorders of carbohydrate metabolism; Enzymes; Citric acid cycle related proteins; Disease related genes; ENZYME proteins:Transferases; Potential drug targets; Predicted intracellular proteins	Mitochondria (Supported)	NADH; Radicicol; Dihydrolipoic Acid		(M5905)HALLMARK ADIPOGENESIS; (M5936)HALLMARK OXIDATIVE PHOSPHORYLATION	0	1	0	0	1	0	0	0	0	0	0	0	0	0	0	0	0	0	0	0	3
6217	P62249	1	1	1	6217	Gene_ID	H. sapiens	6217	H. sapiens	RPS16	ribosomal protein S16	GO:0000462 maturation of SSU-rRNA from tricistronic rRNA transcript (SSU-rRNA, 5.8S rRNA, LSU-rRNA);GO:0030490 maturation of SSU-rRNA;GO:0042274 ribosomal small subunit biogenesis		Ribosomal proteins; Predicted intracellular proteins	Cytosol;Endoplasmic reticulum (Enhanced)				0	1	1	1	0	0	0	0	0	0	0	0	0	0	0	0	0	0	0	0	3
79023	Q8NFH4	1	1	1	79023	Gene_ID	H. sapiens	79023	H. sapiens	NUP37	nucleoporin 37	GO:0051028 mRNA transport;GO:0050657 nucleic acid transport;GO:0050658 RNA transport		Human disease related genes:Congenital malformations:Congenital malformations of the nervous system; Transporters:Transporter channels and pores; Disease related genes; Potential drug targets; Predicted intracellular proteins	Nucleoplasm (Approved)				0	1	0	0	1	0	1	0	0	1	1	1	0	0	0	0	0	1	0	0	3
54539	Q9NX14	1	1	1	54539	Gene_ID	H. sapiens	54539	H. sapiens	NDUFB11	NADH:ubiquinone oxidoreductase subunit B11	GO:0010257 NADH dehydrogenase complex assembly;GO:0032981 mitochondrial respiratory chain complex I assembly;GO:0042776 proton motive force-driven mitochondrial ATP synthesis		Human disease related genes:Congenital malformations:Other congenital malformations; Disease related genes; Human disease related genes:Congenital disorders of metabolism:Mitochondrial diseases; Predicted intracellular proteins	Mitochondria (Approved)				0	0	0	0	1	0	0	0	0	0	0	0	0	0	0	0	0	0	0	0	3
10614	O94992	1	1	1	10614	Gene_ID	H. sapiens	10614	H. sapiens	HEXIM1	HEXIM P-TEFb complex subunit 1	GO:0032897 negative regulation of viral transcription;GO:0046782 regulation of viral transcription;GO:0034244 negative regulation of transcription elongation by RNA polymerase II		Predicted intracellular proteins	Nucleoplasm (Enhanced); Additional: Vesicles			(M5939)HALLMARK P53 PATHWAY	0	0	0	0	0	0	0	0	0	0	0	0	0	0	0	0	0	0	0	0	3
6141	Q07020	1	1	1	6141	Gene_ID	H. sapiens	6141	H. sapiens	RPL18	ribosomal protein L18	GO:0002181 cytoplasmic translation;GO:0006412 translation;GO:0043043 peptide biosynthetic process		Human disease related genes:Cardiovascular diseases:Hematologic diseases; Disease related genes; Human disease related genes:Other congenital disorders:Ribosomopathies; Ribosomal proteins; Predicted intracellular proteins	Cytosol;Endoplasmic reticulum (Supported); Additional: Nucleoli	Artenimol		(M5926)HALLMARK MYC TARGETS V1; (M5939)HALLMARK P53 PATHWAY	0	1	0	0	0	0	0	0	0	0	0	0	0	0	0	0	0	0	0	0	3
81873	Q9BPX5	1	1	1	81873	Gene_ID	H. sapiens	81873	H. sapiens	ARPC5L	actin related protein 2/3 complex subunit 5 like	GO:0034314 Arp2/3 complex-mediated actin nucleation;GO:0045010 actin nucleation;GO:0030833 regulation of actin filament polymerization		Predicted intracellular proteins				(M5924)HALLMARK MTORC1 SIGNALING	1	0	0	0	0	1	0	0	0	0	0	0	0	0	0	0	0	0	0	1	3
5436	P62487	1	1	1	5436	Gene_ID	H. sapiens	5436	H. sapiens	POLR2G	RNA polymerase II subunit G	GO:0060213 positive regulation of nuclear-transcribed mRNA poly(A) tail shortening;GO:0060211 regulation of nuclear-transcribed mRNA poly(A) tail shortening;GO:0000291 nuclear-transcribed mRNA catabolic process, exonucleolytic		RNA polymerase related proteins; Predicted intracellular proteins	Nucleoplasm (Supported)			(M5898)HALLMARK DNA REPAIR	1	1	0	0	1	0	1	0	0	1	1	1	0	0	0	1	0	0	0	0	3
22827	Q9UHX1	1	1	1	22827	Gene_ID	H. sapiens	22827	H. sapiens	PUF60	poly(U) binding splicing factor 60	GO:0000380 alternative mRNA splicing, via spliceosome;GO:0006376 mRNA splice site recognition;GO:0000381 regulation of alternative mRNA splicing, via spliceosome		Human disease related genes:Congenital malformations:Other congenital malformations; Disease related genes; Predicted intracellular proteins	Nucleoplasm (Enhanced)				0	1	1	0	0	0	0	0	0	1	0	0	0	0	0	0	0	0	0	0	3
2778	Q5JWF2	1	1	1	2778	Gene_ID	H. sapiens	2778	H. sapiens	GNAS	GNAS complex locus	GO:0007191 adenylate cyclase-activating dopamine receptor signaling pathway;GO:0007212 dopamine receptor signaling pathway;GO:0070527 platelet aggregation		Human disease related genes:Endocrine and metabolic diseases:Hypothalamus and pituitary gland diseases; Human disease related genes:Endocrine and metabolic diseases:Parathyroid diseases; Human disease related genes:Musculoskeletal diseases:Skeletal diseases; Disease related genes; Human disease related genes:Congenital malformations:Congenital malformations of the musculoskeletal system; Potentia…	Nucleoplasm (Approved); Additional: Cytosol;Plasma membrane	Colforsin; 2',5'-DIDEOXY-ADENOSINE 3'-MONOPHOSPHATE		(M5910)HALLMARK PROTEIN SECRETION	1	0	0	0	1	0	0	0	0	0	0	1	0	0	0	0	0	0	0	1	3
6133	P32969	1	1	1	6133	Gene_ID	H. sapiens	6133	H. sapiens	RPL9	ribosomal protein L9	GO:0002181 cytoplasmic translation;GO:0006412 translation;GO:0043043 peptide biosynthetic process		Ribosomal proteins; Predicted intracellular proteins	Cytosol;Endoplasmic reticulum (Supported); Additional: Nucleoli			(M5950)HALLMARK ALLOGRAFT REJECTION	0	1	0	0	0	0	0	0	0	0	0	0	0	0	0	0	0	0	0	0	3
3417	O75874	1	1	1	3417	Gene_ID	H. sapiens	3417	H. sapiens	IDH1	isocitrate dehydrogenase (NADP(+)) 1	GO:0006097 glyoxylate cycle;GO:0006102 isocitrate metabolic process;GO:0060696 regulation of phospholipid catabolic process		Enzymes; Citric acid cycle related proteins; Human disease related genes:Cancers:Cancers of eye, brain, and central nervous system; Human disease related genes:Cardiovascular diseases:Hematologic diseases; Disease related genes; FDA approved drug targets:Small molecule drugs; Predicted intracellular proteins; ENZYME proteins:Oxidoreductases; Human disease related genes:Cancers:Cancers of haematop…	Cytosol;Nuclear bodies (Approved)	Isocitric Acid; Nicotinamide adenine dinucleotide phosphate; Ivosidenib		(M5949)HALLMARK PEROXISOME; (M5948)HALLMARK BILE ACID METABOLISM; (M5935)HALLMARK FATTY ACID METABOLISM	1	1	0	0	1	0	0	0	0	0	0	1	0	0	0	0	1	0	0	0	3
57016	O60218	1	1	1	57016	Gene_ID	H. sapiens	57016	H. sapiens	AKR1B10	aldo-keto reductase family 1 member B10	GO:0006714 sesquiterpenoid metabolic process;GO:0016107 sesquiterpenoid catabolic process;GO:0016487 farnesol metabolic process		ENZYME proteins:Oxidoreductases; Predicted secreted proteins; Enzymes; Predicted intracellular proteins	Cytosol (Supported); Additional: Plasma membrane	Sulindac; Fidarestat; Tolrestat; Nicotinamide adenine dinucleotide phosphate; Exisulind; Zopolrestat		(M5956)HALLMARK KRAS SIGNALING DN	1	0	0	0	0	0	0	0	0	0	0	0	0	0	0	0	0	0	0	0	3
124808	Q96MW1	1	1	1	124808	Gene_ID	H. sapiens	124808	H. sapiens	CCDC43	coiled-coil domain containing 43			Predicted intracellular proteins	Cytosol (Approved)				0	0	0	0	0	0	0	0	0	0	0	0	0	0	0	0	0	0	0	0	3
6191	P62701	1	1	1	6191	Gene_ID	H. sapiens	6191	H. sapiens	RPS4X	ribosomal protein S4 X-linked	GO:0042274 ribosomal small subunit biogenesis;GO:0002181 cytoplasmic translation;GO:0045727 positive regulation of translation		Ribosomal proteins; Predicted intracellular proteins			(M16801)SIG REGULATION OF THE ACTIN CYTOSKELETON BY RHO GTPASES; (M5193)SIG CHEMOTAXIS		0	1	1	1	0	0	0	0	0	0	0	0	0	0	0	1	0	0	0	0	3
6187	P15880	1	1	1	6187	Gene_ID	H. sapiens	6187	H. sapiens	RPS2	ribosomal protein S2	GO:0051443 positive regulation of ubiquitin-protein transferase activity;GO:0051438 regulation of ubiquitin-protein transferase activity;GO:0031398 positive regulation of protein ubiquitination		Ribosomal proteins; Predicted intracellular proteins; Cancer-related genes:Mutated cancer genes	Cytosol;Endoplasmic reticulum (Approved)	Copper		(M5926)HALLMARK MYC TARGETS V1	1	1	0	0	0	0	0	0	0	0	0	0	0	0	0	0	0	0	0	0	3
6138	P61313	1	1	1	6138	Gene_ID	H. sapiens	6138	H. sapiens	RPL15	ribosomal protein L15	GO:0045471 response to ethanol;GO:0002181 cytoplasmic translation;GO:0097305 response to alcohol		Human disease related genes:Cardiovascular diseases:Hematologic diseases; Disease related genes; Human disease related genes:Other congenital disorders:Ribosomopathies; Ribosomal proteins; Predicted intracellular proteins		(S)-3-phenyllactic acid; Anisomycin; Puromycin			0	1	0	0	0	0	0	0	0	0	0	0	0	0	0	0	0	0	0	0	3
6154	P61254	1	1	1	6154	Gene_ID	H. sapiens	6154	H. sapiens	RPL26	ribosomal protein L26	GO:1902167 positive regulation of intrinsic apoptotic signaling pathway in response to DNA damage by p53 class mediator;GO:1904803 regulation of translation involved in cellular response to UV;GO:1902164 positive regulation of DNA damage response, signal transduction by p53 class mediator resulting in transcription of p21 class mediator		Human disease related genes:Cardiovascular diseases:Hematologic diseases; Disease related genes; Human disease related genes:Other congenital disorders:Ribosomopathies; Ribosomal proteins; Predicted intracellular proteins	Cytosol;Endoplasmic reticulum (Approved); Additional: Nucleoli				1	1	1	1	0	1	0	0	0	0	0	0	0	0	1	1	0	0	1	0	3
4149	P61244	1	1	1	4149	Gene_ID	H. sapiens	4149	H. sapiens	MAX	MYC associated factor X	GO:0000122 negative regulation of transcription by RNA polymerase II;GO:0045944 positive regulation of transcription by RNA polymerase II;GO:0045892 negative regulation of DNA-templated transcription		Disease related genes; Predicted intracellular proteins; Transcription factors:Basic domains; Cancer-related genes:Mutational cancer driver genes; Human disease related genes:Cancers:Cancers of endocrine organs	Nucleoplasm (Supported); Additional: Golgi apparatus		(M139)PID MYC PATHWAY; (M254)PID MYC REPRESS PATHWAY; (M101)PID HDAC CLASSI PATHWAY		1	0	0	0	0	0	1	0	0	0	0	1	0	0	0	0	0	0	0	0	3
644	P53004	1	1	1	644	Gene_ID	H. sapiens	644	H. sapiens	BLVRA	biliverdin reductase A	GO:0042167 heme catabolic process;GO:0046149 pigment catabolic process;GO:0006787 porphyrin-containing compound catabolic process		Enzymes; Disease related genes; Human disease related genes:Congenital disorders of metabolism:Other congenital disorders of metabolism; Potential drug targets; Predicted intracellular proteins; ENZYME proteins:Oxidoreductases	Cytosol (Supported)	NADH		(M5935)HALLMARK FATTY ACID METABOLISM; (M5945)HALLMARK HEME METABOLISM	1	1	0	0	0	0	0	0	0	0	0	1	0	0	0	0	0	0	0	0	3
23196	Q9NZB2	1	1	1	23196	Gene_ID	H. sapiens	23196	H. sapiens	FAM120A	family with sequence similarity 120 member A			Predicted intracellular proteins	Cytosol (Enhanced)			(M5926)HALLMARK MYC TARGETS V1	0	0	0	0	0	1	0	0	0	0	0	0	0	0	0	0	0	0	0	0	3
7280	Q13885	1	1	1	7280	Gene_ID	H. sapiens	7280	H. sapiens	TUBB2A	tubulin beta 2A class IIa	GO:0021987 cerebral cortex development;GO:0021543 pallium development;GO:0021537 telencephalon development		Human disease related genes:Congenital malformations:Congenital malformations of the nervous system; Disease related genes; Predicted intracellular proteins	Microtubules (Approved); Additional: Cytokinetic bridge;Mitotic spindle	CYT997; Phenethyl Isothiocyanate	(M32)PID HDAC CLASSIII PATHWAY; (M30)PID HDAC CLASSII PATHWAY	(M5922)HALLMARK UNFOLDED PROTEIN RESPONSE; (M5890)HALLMARK TNFA SIGNALING VIA NFKB	0	1	0	0	1	0	1	0	0	0	1	1	1	0	0	0	0	1	0	1	3
57650	Q8TCG1	1	1	1	57650	Gene_ID	H. sapiens	57650	H. sapiens	CIP2A	cellular inhibitor of PP2A			Predicted intracellular proteins	Cytosol (Supported); Additional: Plasma membrane				0	0	0	0	0	0	0	0	0	0	0	0	0	0	0	0	0	0	0	0	3
25929	Q8TEQ6	1	1	1	25929	Gene_ID	H. sapiens	25929	H. sapiens	GEMIN5	gem nuclear organelle associated protein 5	GO:0000387 spliceosomal snRNP assembly;GO:0022618 protein-RNA complex assembly;GO:0071826 protein-RNA complex organization		Human disease related genes:Congenital malformations:Congenital malformations of the nervous system; Disease related genes; Predicted intracellular proteins	Cytosol (Enhanced); Additional: Nuclear bodies				1	1	1	0	0	0	0	0	0	1	1	0	0	0	0	1	0	0	0	0	3
6161	P62910	1	1	1	6161	Gene_ID	H. sapiens	6161	H. sapiens	RPL32	ribosomal protein L32	GO:0002181 cytoplasmic translation;GO:0006412 translation;GO:0043043 peptide biosynthetic process		Ribosomal proteins; Predicted intracellular proteins	Cytosol;Endoplasmic reticulum (Approved)				0	1	0	0	0	0	0	0	0	0	0	0	0	0	0	0	0	0	0	0	3
7341	P63165	1	1	1	7341	Gene_ID	H. sapiens	7341	H. sapiens	SUMO1	small ubiquitin like modifier 1	GO:0010621 negative regulation of transcription by transcription factor localization;GO:0045759 negative regulation of action potential;GO:1902260 negative regulation of delayed rectifier potassium channel activity		Predicted intracellular proteins; Disease related genes; Human disease related genes:Congenital malformations:Congenital malformations of face and neck	Nuclear membrane;Nucleoplasm (Supported); Additional: Nuclear bodies;Nucleoli		(M140)PID RANBP2 PATHWAY; (M30)PID HDAC CLASSII PATHWAY; (M101)PID HDAC CLASSI PATHWAY		1	1	0	0	0	0	1	0	0	0	1	1	0	1	1	0	0	1	0	0	3
23468	P45973	1	1	1	23468	Gene_ID	H. sapiens	23468	H. sapiens	CBX5	chromobox 5	GO:0006974 DNA damage response;GO:0006325 chromatin organization;GO:0071824 protein-DNA complex organization		Predicted intracellular proteins	Nucleoplasm (Enhanced)	Copper	(M14)PID AURORA B PATHWAY; (M40)PID E2F PATHWAY	(M5925)HALLMARK E2F TARGETS	1	0	0	0	0	0	0	0	0	0	1	0	0	0	1	0	0	0	0	0	3
5717	O00231	1	1	1	5717	Gene_ID	H. sapiens	5717	H. sapiens	PSMD11	proteasome 26S subunit, non-ATPase 11	GO:0043248 proteasome assembly;GO:0048863 stem cell differentiation;GO:0043161 proteasome-mediated ubiquitin-dependent protein catabolic process		Predicted intracellular proteins	Golgi apparatus;Nucleoplasm (Approved)				0	1	0	0	1	1	1	0	0	0	0	1	0	0	0	0	1	0	0	0	3
488	P16615	1	1	1	488	Gene_ID	H. sapiens	488	H. sapiens	ATP2A2	ATPase sarcoplasmic/endoplasmic reticulum Ca2+ transporting 2	GO:1903515 calcium ion transport from cytosol to endoplasmic reticulum;GO:0032470 positive regulation of endoplasmic reticulum calcium ion concentration;GO:1990036 calcium ion import into sarcoplasmic reticulum		Enzymes; Human disease related genes:Congenital malformations:Congenital malformations of skin; Disease related genes; FDA approved drug targets:Small molecule drugs; ENZYME proteins; Predicted intracellular proteins; Transporters:Primary Active Transporters		Istaroxime		(M5924)HALLMARK MTORC1 SIGNALING; (M5932)HALLMARK INFLAMMATORY RESPONSE; (M5934)HALLMARK XENOBIOTIC METABOLISM	1	0	0	0	1	0	0	0	0	0	0	1	0	0	0	0	0	0	0	0	3
5591	P78527	1	1	1	5591	Gene_ID	H. sapiens	5591	H. sapiens	PRKDC	protein kinase, DNA-activated, catalytic subunit	GO:1905219 regulation of platelet formation;GO:1905221 positive regulation of platelet formation;GO:0034462 small-subunit processome assembly	yes	Human disease related genes:Immune system diseases:Primary immunodeficiency; Enzymes; Disease related genes; Kinases:Atypical kinases; ENZYME proteins:Transferases; Potential drug targets; Cancer-related genes:Candidate cancer biomarkers; Predicted intracellular proteins	Nucleoplasm (Enhanced)	Caffeine; SF1126	(M42)PID DNA PK PATHWAY; (M258)PID BARD1 PATHWAY; (M249)PID PI3KCI AKT PATHWAY	(M5925)HALLMARK E2F TARGETS	1	1	1	1	0	0	0	0	0	0	0	0	0	1	1	1	0	0	1	0	3
6182	P52815	1	1	1	6182	Gene_ID	H. sapiens	6182	H. sapiens	MRPL12	mitochondrial ribosomal protein L12	GO:0006390 mitochondrial transcription;GO:0000959 mitochondrial RNA metabolic process;GO:0032543 mitochondrial translation		Ribosomal proteins; Disease related genes; Human disease related genes:Congenital disorders of metabolism:Mitochondrial diseases; Predicted intracellular proteins	Mitochondria (Supported)				0	1	0	0	0	0	0	0	0	0	0	0	0	0	0	0	0	0	0	0	3
51510	Q9NZZ3	1	1	1	51510	Gene_ID	H. sapiens	51510	H. sapiens	CHMP5	charged multivesicular body protein 5	GO:0071225 cellular response to muramyl dipeptide;GO:1904896 ESCRT complex disassembly;GO:1904903 ESCRT III complex disassembly		Predicted intracellular proteins	Cytosol;Microtubules (Supported); Additional: Midbody				1	1	0	0	0	0	0	0	0	0	1	1	1	0	0	0	0	0	0	1	3
6935	P37275	1	1	1	6935	Gene_ID	H. sapiens	6935	H. sapiens	ZEB1	zinc finger E-box binding homeobox 1	GO:0048752 semicircular canal morphogenesis;GO:0060872 semicircular canal development;GO:0045602 negative regulation of endothelial cell differentiation		Transcription factors:Helix-turn-helix domains; Disease related genes; Human disease related genes:Nervous system diseases:Eye disease; Predicted intracellular proteins	Nucleoplasm (Supported); Additional: Nucleoli		(M71)PID ILK PATHWAY	(M5921)HALLMARK COMPLEMENT	1	0	0	0	0	0	0	0	0	0	0	1	0	0	0	0	0	0	0	0	3
5709	O43242	1	1	1	5709	Gene_ID	H. sapiens	5709	H. sapiens	PSMD3	proteasome 26S subunit, non-ATPase 3	GO:0043161 proteasome-mediated ubiquitin-dependent protein catabolic process;GO:0042176 regulation of protein catabolic process;GO:0010498 proteasomal protein catabolic process		Predicted intracellular proteins	Nucleoplasm (Approved); Additional: Cytosol			(M5926)HALLMARK MYC TARGETS V1	0	1	0	0	1	0	1	0	0	0	0	1	0	0	0	0	1	0	0	0	3
55759	Q9GZL7	1	1	1	55759	Gene_ID	H. sapiens	55759	H. sapiens	WDR12	WD repeat domain 12	GO:0000463 maturation of LSU-rRNA from tricistronic rRNA transcript (SSU-rRNA, 5.8S rRNA, LSU-rRNA);GO:0000466 maturation of 5.8S rRNA from tricistronic rRNA transcript (SSU-rRNA, 5.8S rRNA, LSU-rRNA);GO:0000470 maturation of LSU-rRNA		Predicted intracellular proteins	Cytosol;Plasma membrane (Approved); Additional: Nucleoli				0	1	1	1	0	0	0	0	0	0	0	0	0	0	0	0	0	0	0	0	3
8350	P68431	1	1	1	8350	Gene_ID	H. sapiens	8350	H. sapiens	H3C1	H3 clustered histone 1	GO:0006334 nucleosome assembly;GO:0032200 telomere organization;GO:0034728 nucleosome organization		Disease related genes; Predicted intracellular proteins	Nucleoplasm (Supported)				1	1	0	0	0	0	1	0	0	0	1	1	0	0	0	0	0	0	0	1	3
6125	P46777	1	1	1	6125	Gene_ID	H. sapiens	6125	H. sapiens	RPL5	ribosomal protein L5	GO:2000435 negative regulation of protein neddylation;GO:1904667 negative regulation of ubiquitin protein ligase activity;GO:0051444 negative regulation of ubiquitin-protein transferase activity		Human disease related genes:Cardiovascular diseases:Hematologic diseases; Disease related genes; Human disease related genes:Other congenital disorders:Ribosomopathies; Ribosomal proteins; Predicted intracellular proteins; Cancer-related genes:Mutational cancer driver genes; Cancer-related genes:Mutated cancer genes	Cytosol;Endoplasmic reticulum (Supported); Additional: Nucleoli;Nucleoli rim		(M261)PID P53 REGULATION PATHWAY		0	1	1	1	0	1	0	0	0	0	0	0	0	1	0	1	0	0	0	0	3
121536	Q6ZN18	1	1	1	121536	Gene_ID	H. sapiens	121536	H. sapiens	AEBP2	AE binding protein 2	GO:0006325 chromatin organization;GO:0071824 protein-DNA complex organization;GO:0000122 negative regulation of transcription by RNA polymerase II		Transcription factors:Zinc-coordinating DNA-binding domains; Predicted intracellular proteins	Nucleoplasm (Enhanced)				1	0	0	0	0	0	0	0	0	0	0	0	0	0	0	0	0	0	0	0	3
11004	Q99661	1	1	1	11004	Gene_ID	H. sapiens	11004	H. sapiens	KIF2C	kinesin family member 2C	GO:0030951 establishment or maintenance of microtubule cytoskeleton polarity;GO:0030952 establishment or maintenance of cytoskeleton polarity;GO:0051315 attachment of mitotic spindle microtubules to kinetochore		Cancer-related genes:Candidate cancer biomarkers; Predicted intracellular proteins	Centrosome;Midbody;Nucleoplasm (Approved); Additional: Cytosol	Phosphoaminophosphonic Acid-Adenylate Ester	(M14)PID AURORA B PATHWAY	(M5951)HALLMARK SPERMATOGENESIS; (M5893)HALLMARK MITOTIC SPINDLE; (M5901)HALLMARK G2M CHECKPOINT	1	0	0	0	0	0	1	0	0	0	0	1	1	0	0	0	0	0	0	1	3
6510	Q15758	1	1	1	6510	Gene_ID	H. sapiens	6510	H. sapiens	SLC1A5	solute carrier family 1 member 5	GO:0010585 glutamine secretion;GO:1903803 L-glutamine import across plasma membrane;GO:0140009 L-aspartate import across plasma membrane		Predicted intracellular proteins; FDA approved drug targets:Small molecule drugs; Transporters:Electrochemical Potential-driven transporters	Plasma membrane (Enhanced)	Asparagine; Fluciclovine (18F)		(M5947)HALLMARK IL2 STAT5 SIGNALING; (M5905)HALLMARK ADIPOGENESIS; (M5924)HALLMARK MTORC1 SIGNALING	1	0	0	0	0	0	1	0	0	0	0	1	0	0	0	0	0	0	0	0	3
4809	P55769	1	1	1	4809	Gene_ID	H. sapiens	4809	H. sapiens	SNU13	small nuclear ribonucleoprotein 13	GO:0000492 box C/D snoRNP assembly;GO:0000491 small nucleolar ribonucleoprotein complex assembly;GO:0000470 maturation of LSU-rRNA		Ribosomal proteins; Predicted intracellular proteins		(S)-3-phenyllactic acid; Anisomycin			1	1	1	1	0	0	0	0	0	1	0	0	0	0	0	0	0	0	0	0	3
2782	P62873	1	1	1	2782	Gene_ID	H. sapiens	2782	H. sapiens	GNB1	G protein subunit beta 1	GO:0007191 adenylate cyclase-activating dopamine receptor signaling pathway;GO:0071380 cellular response to prostaglandin E stimulus;GO:0071379 cellular response to prostaglandin stimulus		Disease related genes; Potential drug targets; Human disease related genes:Other diseases:Mental and behavioural disorders; RAS pathway related proteins; Predicted intracellular proteins; Transporters:Accessory Factors Involved in Transport; Cancer-related genes:Mutated cancer genes	Plasma membrane (Approved); Additional: Golgi apparatus		(M138)PID THROMBIN PAR4 PATHWAY; (M204)PID RHODOPSIN PATHWAY; (M252)PID IL8 CXCR1 PATHWAY		1	0	0	0	1	0	0	0	0	0	0	1	0	0	0	0	0	0	0	1	3
54475	Q9NVX2	1	1	1	54475	Gene_ID	H. sapiens	54475	H. sapiens	NLE1	notchless homolog 1	GO:0001826 inner cell mass cell differentiation;GO:0061484 hematopoietic stem cell homeostasis;GO:0000027 ribosomal large subunit assembly		Predicted intracellular proteins	Nucleoli (Supported); Additional: Nucleoplasm				1	0	1	1	0	0	0	0	0	0	0	0	0	0	0	0	0	0	0	0	3
4430	O43795	1	1	1	4430	Gene_ID	H. sapiens	4430	H. sapiens	MYO1B	myosin IB	GO:0051017 actin filament bundle assembly;GO:0061572 actin filament bundle organization;GO:0006892 post-Golgi vesicle-mediated transport		Predicted intracellular proteins	Plasma membrane (Enhanced)				0	0	0	0	0	0	0	0	0	0	0	0	1	0	0	0	0	0	0	1	3
6208	P62263	1	1	1	6208	Gene_ID	H. sapiens	6208	H. sapiens	RPS14	ribosomal protein S14	GO:0000028 ribosomal small subunit assembly;GO:0030490 maturation of SSU-rRNA;GO:0042255 ribosome assembly		Ribosomal proteins; Human disease related genes:Cardiovascular diseases:Hematologic diseases; Predicted intracellular proteins	Cytosol;Endoplasmic reticulum (Supported)			(M5922)HALLMARK UNFOLDED PROTEIN RESPONSE	0	1	1	1	0	0	0	0	0	0	0	0	0	0	0	1	0	0	0	0	3
54867	Q6NUQ4	1	1	1	54867	Gene_ID	H. sapiens	54867	H. sapiens	TMEM214	transmembrane protein 214	GO:0006915 apoptotic process;GO:0012501 programmed cell death;GO:0008219 cell death		Transporters:Accessory Factors Involved in Transport; Predicted intracellular proteins	Cytosol;Endoplasmic reticulum;Golgi apparatus (Supported)				0	0	0	0	0	0	0	0	0	0	0	0	0	0	0	0	0	0	0	0	3
6207	P62277	1	1	1	6207	Gene_ID	H. sapiens	6207	H. sapiens	RPS13	ribosomal protein S13	GO:0033119 negative regulation of RNA splicing;GO:0042274 ribosomal small subunit biogenesis;GO:0002181 cytoplasmic translation		Ribosomal proteins; Predicted intracellular proteins	Endoplasmic reticulum (Approved)	Artenimol			0	1	1	1	0	0	0	0	0	0	0	0	0	0	0	0	0	0	0	0	3
58478	Q9UHY7	1	1	1	58478	Gene_ID	H. sapiens	58478	H. sapiens	ENOPH1	enolase-phosphatase 1	GO:0019284 L-methionine salvage from S-adenosylmethionine;GO:0019509 L-methionine salvage from methylthioadenosine;GO:0033353 S-adenosylmethionine cycle		ENZYME proteins:Hydrolases; Enzymes; Predicted intracellular proteins	Nucleoplasm (Approved); Additional: Nuclear bodies;Nucleoli	2-OXOHEPTYLPHOSPHONIC ACID			1	1	0	0	0	0	0	0	0	0	0	0	0	0	0	0	0	0	0	0	3
84617	Q9BUF5	1	1	1	84617	Gene_ID	H. sapiens	84617	H. sapiens	TUBB6	tubulin beta 6 class V	GO:0000226 microtubule cytoskeleton organization;GO:0000278 mitotic cell cycle;GO:0007017 microtubule-based process		Human disease related genes:Nervous system diseases:Other nervous and sensory system diseases; Disease related genes; Predicted intracellular proteins	Microtubules (Approved); Additional: Cytokinetic bridge;Mitotic spindle	CYT997; Artenimol			0	1	0	0	1	0	1	0	0	0	1	1	1	0	0	0	0	1	0	1	3
5211	P17858	1	1	1	5211	Gene_ID	H. sapiens	5211	H. sapiens	PFKL	phosphofructokinase, liver type	GO:0030388 fructose 1,6-bisphosphate metabolic process;GO:0006002 fructose 6-phosphate metabolic process;GO:0006735 NADH regeneration	yes	ENZYME proteins:Transferases; Enzymes; Predicted intracellular proteins	Mitochondria;Nucleoli (Uncertain)		(M255)PID HIF1 TFPATHWAY	(M5891)HALLMARK HYPOXIA; (M5905)HALLMARK ADIPOGENESIS; (M5924)HALLMARK MTORC1 SIGNALING	1	0	0	0	1	0	0	0	0	0	1	0	0	0	0	0	1	0	0	0	3
10072	Q9NY33	1	1	1	10072	Gene_ID	H. sapiens	10072	H. sapiens	DPP3	dipeptidyl peptidase 3	GO:0030163 protein catabolic process;GO:0009057 macromolecule catabolic process;GO:1901565 organonitrogen compound catabolic process		Peptidases:Metallopeptidases; ENZYME proteins:Hydrolases; Enzymes; Predicted intracellular proteins	Cytosol (Supported)				0	1	0	0	0	0	0	0	0	0	0	1	0	0	0	0	0	0	0	0	3
1727	P00387	1	1	1	1727	Gene_ID	H. sapiens	1727	H. sapiens	CYB5R3	cytochrome b5 reductase 3	GO:0006809 nitric oxide biosynthetic process;GO:0046209 nitric oxide metabolic process;GO:2001057 reactive nitrogen species metabolic process		Enzymes; Human disease related genes:Cardiovascular diseases:Hematologic diseases; Disease related genes; Transporters:Transport Electron Carriers; Potential drug targets; Cancer-related genes:Candidate cancer biomarkers; Predicted intracellular proteins; ENZYME proteins:Oxidoreductases	Endoplasmic reticulum (Supported)	NADH; Flavin adenine dinucleotide; Copper		(M5936)HALLMARK OXIDATIVE PHOSPHORYLATION	1	0	0	0	0	0	0	0	0	0	0	0	0	0	0	0	1	0	0	0	3
84661	Q9C005	1	1	1	84661	Gene_ID	H. sapiens	84661	H. sapiens	DPY30	dpy-30 histone methyltransferase complex regulatory subunit	GO:0045815 transcription initiation-coupled chromatin remodeling;GO:0006367 transcription initiation at RNA polymerase II promoter;GO:0006352 DNA-templated transcription initiation		Predicted intracellular proteins	Nucleoplasm (Supported); Additional: Golgi apparatus				0	0	0	0	0	0	0	0	0	0	0	1	0	0	0	0	0	0	0	0	3
90390	Q96HR3	1	1	1	90390	Gene_ID	H. sapiens	90390	H. sapiens	MED30	mediator complex subunit 30	GO:0032968 positive regulation of transcription elongation by RNA polymerase II;GO:0035019 somatic stem cell population maintenance;GO:0032786 positive regulation of DNA-templated transcription, elongation		Predicted intracellular proteins	Nucleoplasm (Approved)				1	0	0	0	0	0	0	0	0	0	0	0	0	0	0	0	0	0	0	0	3
6235	P62273	1	1	1	6235	Gene_ID	H. sapiens	6235	H. sapiens	RPS29	ribosomal protein S29	GO:0002181 cytoplasmic translation;GO:0006412 translation;GO:0043043 peptide biosynthetic process		Human disease related genes:Cardiovascular diseases:Hematologic diseases; Disease related genes; Human disease related genes:Other congenital disorders:Ribosomopathies; Ribosomal proteins; Predicted intracellular proteins	Cytosol;Endoplasmic reticulum (Supported)				0	1	0	0	0	0	0	0	0	0	0	0	0	0	0	0	0	0	0	0	3
55631	Q9H9A6	1	1	1	55631	Gene_ID	H. sapiens	55631	H. sapiens	LRRC40	leucine rich repeat containing 40	GO:0007165 signal transduction;GO:0023052 signaling;GO:0007154 cell communication		Predicted intracellular proteins	Nucleoli (Approved)				0	0	0	0	0	0	0	0	0	0	0	0	0	0	0	0	0	0	0	0	3
10763	P48681	1	1	1	10763	Gene_ID	H. sapiens	10763	H. sapiens	NES	nestin	GO:0030842 regulation of intermediate filament depolymerization;GO:0030844 positive regulation of intermediate filament depolymerization;GO:0045108 regulation of intermediate filament polymerization or depolymerization		Predicted intracellular proteins	Intermediate filaments (Enhanced)				1	0	0	0	0	0	0	0	0	0	0	0	0	0	0	0	0	0	0	0	3
26097	Q9Y3Y2	1	1	1	26097	Gene_ID	H. sapiens	26097	H. sapiens	CHTOP	chromatin target of PRMT1	GO:0051096 positive regulation of helicase activity;GO:0051095 regulation of helicase activity;GO:0032781 positive regulation of ATP-dependent activity		Predicted intracellular proteins	Nuclear speckles (Supported)				0	1	0	0	0	0	0	0	0	1	1	0	0	0	0	0	0	0	0	0	3
2335	P02751	1	1	1	2335	Gene_ID	H. sapiens	2335	H. sapiens	FN1	fibronectin 1	GO:1904235 regulation of substrate-dependent cell migration, cell attachment to substrate;GO:1904237 positive regulation of substrate-dependent cell migration, cell attachment to substrate;GO:0150102 negative regulation of monocyte activation		Disease related genes; Human disease related genes:Congenital malformations:Congenital malformations of the musculoskeletal system; FDA approved drug targets:Biotech drugs; Cancer-related genes:Candidate cancer biomarkers; Candidate cardiovascular disease genes; Human disease related genes:Urinary system diseases:Kidney diseases; Predicted intracellular proteins; Cancer-related genes:Mutational c…		Zinc; Lanoteplase; Ocriplasmin; Zinc acetate; Zinc chloride; Zinc sulfate, unspecified form	(M212)PID INTEGRIN5 PATHWAY; (M118)PID INTEGRIN A9B1 PATHWAY; (M274)PID LYMPH ANGIOGENESIS PATHWAY	(M5946)HALLMARK COAGULATION; (M5921)HALLMARK COMPLEMENT; (M5930)HALLMARK EPITHELIAL MESENCHYMAL TRANSITION	1	0	0	0	0	1	0	0	0	0	0	1	0	0	0	0	0	0	0	1	3
9045	P50914	1	1	1	9045	Gene_ID	H. sapiens	9045	H. sapiens	RPL14	ribosomal protein L14	GO:0042273 ribosomal large subunit biogenesis;GO:0002181 cytoplasmic translation;GO:0006364 rRNA processing		Ribosomal proteins; Predicted intracellular proteins	Cytosol;Endoplasmic reticulum (Supported)	Artenimol		(M5926)HALLMARK MYC TARGETS V1	0	1	1	1	0	0	0	0	0	0	0	0	0	0	0	0	0	0	0	0	3
10096	P61158	1	1	1	10096	Gene_ID	H. sapiens	10096	H. sapiens	ACTR3	actin related protein 3	GO:0016344 meiotic chromosome movement towards spindle pole;GO:0051305 chromosome movement towards spindle pole;GO:0070358 actin polymerization-dependent cell motility		Predicted intracellular proteins		N-[2-(2-methyl-1H-indol-3-yl)ethyl]thiophene-2-carboxamide; (2S)-2-(3-bromophenyl)-3-(5-chloro-2-hydroxyphenyl)-1,3-thiazolidin-4-one	(M16801)SIG REGULATION OF THE ACTIN CYTOSKELETON BY RHO GTPASES; (M5193)SIG CHEMOTAXIS; (M278)PID RAC1 PATHWAY	(M5923)HALLMARK PI3K AKT MTOR SIGNALING; (M5924)HALLMARK MTORC1 SIGNALING	1	1	0	0	0	0	1	0	0	0	0	0	1	0	0	0	0	0	0	1	3
1678	O60220	1	1	1	1678	Gene_ID	H. sapiens	1678	H. sapiens	TIMM8A	translocase of inner mitochondrial membrane 8A	GO:0045039 protein insertion into mitochondrial inner membrane;GO:0090151 establishment of protein localization to mitochondrial membrane;GO:0007007 inner mitochondrial membrane organization		Human disease related genes:Nervous system diseases:Other nervous and sensory system diseases; Disease related genes; Human disease related genes:Congenital disorders of metabolism:Mitochondrial diseases; Predicted intracellular proteins	Mitochondria (Supported)				0	0	0	0	0	0	0	1	0	0	0	0	0	0	0	0	0	0	0	0	3
6122	P39023	1	1	1	6122	Gene_ID	H. sapiens	6122	H. sapiens	RPL3	ribosomal protein L3	GO:0071353 cellular response to interleukin-4;GO:0070670 response to interleukin-4;GO:0002181 cytoplasmic translation		Ribosomal proteins; FDA approved drug targets:Small molecule drugs; Predicted intracellular proteins	Cytosol;Nucleoli (Supported)	(S)-3-phenyllactic acid; Omacetaxine mepesuccinate; Anisomycin; Puromycin; Xanthinol			0	1	0	0	0	0	0	0	0	0	0	0	0	0	0	0	0	0	0	0	3
60528	Q9BQ52	1	1	1	60528	Gene_ID	H. sapiens	60528	H. sapiens	ELAC2	elaC ribonuclease Z 2	GO:1990180 mitochondrial tRNA 3'-end processing;GO:0000965 mitochondrial RNA 3'-end processing;GO:0042780 tRNA 3'-end processing		Human disease related genes:Cancers:Cancers of male genital organs; Enzymes; Disease related genes; Potential drug targets; ENZYME proteins:Hydrolases; Human disease related genes:Congenital disorders of metabolism:Mitochondrial diseases; Predicted intracellular proteins	Nucleoplasm (Supported)				0	1	0	1	0	0	0	0	0	0	1	0	0	0	0	0	0	0	0	0	3
2618	P22102	1	1	1	2618	Gene_ID	H. sapiens	2618	H. sapiens	GART	phosphoribosylglycinamide formyltransferase, phosphoribosylglycinamide synthetase, phosphoribosylaminoimidazole synthetase	GO:0046084 adenine biosynthetic process;GO:0046083 adenine metabolic process;GO:0006189 'de novo' IMP biosynthetic process		Enzymes; ENZYME proteins:Ligase; ENZYME proteins:Transferases; FDA approved drug targets:Small molecule drugs; Predicted intracellular proteins	Cytosol (Approved); Additional: Mitochondria	Pemetrexed; Glycinamide Ribonucleotide; N-({4-[(1R)-4-[(2R,4S,5S)-2,4-diamino-6-oxohexahydropyrimidin-5-yl]-1-(2,2,2-trifluoro-1,1-dihydroxyethyl)butyl]phenyl}carbonyl)-L-glutamic acid		(M5934)HALLMARK XENOBIOTIC METABOLISM	0	0	0	0	1	0	0	0	0	0	0	0	0	0	0	0	0	0	0	0	3
6205	P62280	1	1	1	6205	Gene_ID	H. sapiens	6205	H. sapiens	RPS11	ribosomal protein S11	GO:0042274 ribosomal small subunit biogenesis;GO:0002181 cytoplasmic translation;GO:0042254 ribosome biogenesis		Ribosomal proteins; Predicted intracellular proteins	Cytosol (Approved); Additional: Endoplasmic reticulum;Nucleoli				0	1	1	1	0	1	0	0	0	0	0	0	0	0	0	0	0	0	0	0	3
2079	P84090	1	1	1	2079	Gene_ID	H. sapiens	2079	H. sapiens	ERH	ERH mRNA splicing and mitosis factor	GO:0006213 pyrimidine nucleoside metabolic process;GO:0009116 nucleoside metabolic process;GO:1901657 glycosyl compound metabolic process		Predicted intracellular proteins	Nucleoplasm (Approved); Additional: Cytosol			(M5926)HALLMARK MYC TARGETS V1	0	0	0	0	1	0	0	0	0	0	0	0	0	0	0	0	0	0	0	0	3
6232	P42677	1	1	1	6232	Gene_ID	H. sapiens	6232	H. sapiens	RPS27	ribosomal protein S27	GO:0000028 ribosomal small subunit assembly;GO:0042255 ribosome assembly;GO:0042274 ribosomal small subunit biogenesis		Human disease related genes:Cardiovascular diseases:Hematologic diseases; Disease related genes; Human disease related genes:Other congenital disorders:Ribosomopathies; Ribosomal proteins; Predicted intracellular proteins	Cytosol;Endoplasmic reticulum (Approved); Additional: Nucleoli				0	1	1	1	0	0	1	0	0	0	0	0	0	0	0	0	0	0	0	0	3
26520	Q9Y5J7	1	1	1	26520	Gene_ID	H. sapiens	26520	H. sapiens	TIMM9	translocase of inner mitochondrial membrane 9	GO:0045039 protein insertion into mitochondrial inner membrane;GO:0090151 establishment of protein localization to mitochondrial membrane;GO:0007007 inner mitochondrial membrane organization		Predicted intracellular proteins	Mitochondria (Supported)			(M5936)HALLMARK OXIDATIVE PHOSPHORYLATION	0	0	0	0	0	0	0	1	0	0	0	0	0	0	0	0	0	0	0	0	3
3609	Q12906	1	1	1	3609	Gene_ID	H. sapiens	3609	H. sapiens	ILF3	interleukin enhancer binding factor 3	GO:0045071 negative regulation of viral genome replication;GO:0045069 regulation of viral genome replication;GO:0048525 negative regulation of viral process		Cancer-related genes:Candidate cancer biomarkers; Predicted intracellular proteins	Mitochondria;Nucleoli;Nucleoplasm (Enhanced)			(M5901)HALLMARK G2M CHECKPOINT; (M5925)HALLMARK E2F TARGETS	1	1	0	0	0	0	0	0	0	0	0	1	0	0	0	1	0	1	0	0	3
140606	Q8WWX9	1	1	1	140606	Gene_ID	H. sapiens	140606	H. sapiens	SELENOM	selenoprotein M	GO:0035934 corticosterone secretion;GO:0035933 glucocorticoid secretion;GO:0035930 corticosteroid hormone secretion		Predicted intracellular proteins	Cytosol;Nucleoplasm (Approved)				0	0	0	0	0	0	0	0	0	0	0	0	0	0	0	0	0	0	0	0	3
5236	P36871	1	1	1	5236	Gene_ID	H. sapiens	5236	H. sapiens	PGM1	phosphoglucomutase 1	GO:0006096 glycolytic process;GO:0046032 ADP catabolic process;GO:0019364 pyridine nucleotide catabolic process		Human disease related genes:Congenital disorders of metabolism:Congenital disorders of carbohydrate metabolism; Enzymes; ENZYME proteins:Isomerase; Disease related genes; Potential drug targets; Human disease related genes:Congenital disorders of metabolism:Congenital disorders of glycan/glycoprotein metabolism; Predicted intracellular proteins	Cytosol (Supported)	Alpha-D-Glucose 1,6-Bisphosphate; Alpha-D-Glucose-1-Phosphate-6-Vanadate	(M255)PID HIF1 TFPATHWAY	(M5891)HALLMARK HYPOXIA; (M5905)HALLMARK ADIPOGENESIS; (M5924)HALLMARK MTORC1 SIGNALING	1	0	0	0	1	0	0	0	0	0	1	0	0	0	0	0	1	0	0	0	3
4090	Q99717	1	1	1	4090	Gene_ID	H. sapiens	4090	H. sapiens	SMAD5	SMAD family member 5	GO:1902045 negative regulation of Fas signaling pathway;GO:0002051 osteoblast fate commitment;GO:0001880 Mullerian duct regression		Transcription factors:beta-Hairpin exposed by an alpha/beta-scaffold; Predicted intracellular proteins	Nucleoplasm (Supported); Additional: Cytosol		(M203)PID ALK2 PATHWAY; (M185)PID ALK1 PATHWAY; (M181)PID BMP PATHWAY	(M5898)HALLMARK DNA REPAIR	1	0	0	0	0	0	0	0	0	0	0	0	0	0	0	0	0	0	0	0	3
7417	P45880	1	1	1	7417	Gene_ID	H. sapiens	7417	H. sapiens	VDAC2	voltage dependent anion channel 2	GO:0097345 mitochondrial outer membrane permeabilization;GO:1902110 positive regulation of mitochondrial membrane permeability involved in apoptotic process;GO:1902686 mitochondrial outer membrane permeabilization involved in programmed cell death		Transporters:Transporter channels and pores; Predicted intracellular proteins	Mitochondria (Supported)	Aluminium monostearate; PRLX 93936		(M5902)HALLMARK APOPTOSIS; (M5936)HALLMARK OXIDATIVE PHOSPHORYLATION	1	0	0	0	1	0	0	0	0	0	0	1	0	0	0	0	0	0	0	0	3
84245	Q9BV20	1	1	1	84245	Gene_ID	H. sapiens	84245	H. sapiens	MRI1	methylthioribose-1-phosphate isomerase 1	GO:0019284 L-methionine salvage from S-adenosylmethionine;GO:0019509 L-methionine salvage from methylthioadenosine;GO:0033353 S-adenosylmethionine cycle		ENZYME proteins:Isomerase; Enzymes; Predicted intracellular proteins	Cytosol;Nucleoplasm (Supported); Additional: Nucleoli fibrillar center				1	1	0	0	0	0	0	0	0	0	0	0	0	0	0	0	0	0	0	0	3
54512	Q9NPD3	1	1	1	54512	Gene_ID	H. sapiens	54512	H. sapiens	EXOSC4	exosome component 4	GO:0071051 polyadenylation-dependent snoRNA 3'-end processing;GO:0034475 U4 snRNA 3'-end processing;GO:0071028 nuclear mRNA surveillance		Predicted intracellular proteins	Cytosol;Nucleoplasm (Supported); Additional: Vesicles			(M5922)HALLMARK UNFOLDED PROTEIN RESPONSE	0	1	1	1	0	0	0	0	0	1	0	1	0	0	1	0	0	0	0	0	3
2224	P14324	1	1	1	2224	Gene_ID	H. sapiens	2224	H. sapiens	FDPS	farnesyl diphosphate synthase	GO:0033384 geranyl diphosphate biosynthetic process;GO:0033383 geranyl diphosphate metabolic process;GO:0045337 farnesyl diphosphate biosynthetic process		Enzymes; Human disease related genes:Congenital malformations:Congenital malformations of skin; Disease related genes; ENZYME proteins:Transferases; FDA approved drug targets:Small molecule drugs; Predicted intracellular proteins	Cytosol (Approved); Additional: Nucleoplasm	Pamidronic acid; Zoledronic acid; Alendronic acid; Ibandronate; Risedronic acid; Dimethylallyl Diphosphate; Isopentyl Pyrophosphate; Geranyl Diphosphate; ISOPENTENYL PYROPHOSPHATE; Incadronic acid; Minodronic acid; Farnesyl diphosphate; Geranylgeranyl diphosphate		(M5892)HALLMARK CHOLESTEROL HOMEOSTASIS; (M5949)HALLMARK PEROXISOME; (M5909)HALLMARK MYOGENESIS	1	0	0	0	1	0	0	0	0	0	0	0	0	0	0	0	0	0	0	0	3
246184	Q8NHZ8	1	1	1	246184	Gene_ID	H. sapiens	246184	H. sapiens	CDC26	cell division cycle 26	GO:0031145 anaphase-promoting complex-dependent catabolic process;GO:0070979 protein K11-linked ubiquitination;GO:0051445 regulation of meiotic cell cycle		Predicted intracellular proteins	Nucleoplasm (Approved)				0	1	0	0	0	0	1	0	0	0	0	1	0	0	0	0	0	0	0	0	3
8239	Q93008	1	1	1	8239	Gene_ID	H. sapiens	8239	H. sapiens	USP9X	ubiquitin specific peptidase 9 X-linked	GO:1904515 positive regulation of TORC2 signaling;GO:1903939 regulation of TORC2 signaling;GO:0016562 protein import into peroxisome matrix, receptor recycling		Enzymes; Disease related genes; Potential drug targets; ENZYME proteins:Hydrolases; Human disease related genes:Other diseases:Mental and behavioural disorders; Predicted intracellular proteins; Peptidases:Cysteine-type peptidases	Cytosol (Supported)				1	0	0	0	0	0	1	1	0	0	0	1	0	1	0	0	0	0	1	1	3
1478	P33240	1	1	1	1478	Gene_ID	H. sapiens	1478	H. sapiens	CSTF2	cleavage stimulation factor subunit 2	GO:1990090 cellular response to nerve growth factor stimulus;GO:1990089 response to nerve growth factor;GO:0031124 mRNA 3'-end processing		Predicted intracellular proteins	Nucleoplasm (Enhanced); Additional: Nuclear bodies			(M5926)HALLMARK MYC TARGETS V1	1	1	0	0	0	0	0	0	0	1	1	0	0	0	0	0	0	0	0	0	3
9353	O94813	1	1	1	9353	Gene_ID	H. sapiens	9353	H. sapiens	SLIT2	slit guidance ligand 2	GO:0021972 corticospinal neuron axon guidance through spinal cord;GO:0050924 positive regulation of negative chemotaxis;GO:0050929 induction of negative chemotaxis		Transporters; Predicted secreted proteins; Predicted intracellular proteins			(M33)PID GLYPICAN 1PATHWAY; (M3008)NABA ECM GLYCOPROTEINS; (M5884)NABA CORE MATRISOME	(M5915)HALLMARK APICAL JUNCTION; (M5930)HALLMARK EPITHELIAL MESENCHYMAL TRANSITION	1	1	0	0	0	0	0	0	0	0	0	0	0	0	0	0	0	0	0	0	3
23481	O00541	1	1	1	23481	Gene_ID	H. sapiens	23481	H. sapiens	PES1	pescadillo ribosomal biogenesis factor 1	GO:0000463 maturation of LSU-rRNA from tricistronic rRNA transcript (SSU-rRNA, 5.8S rRNA, LSU-rRNA);GO:0000466 maturation of 5.8S rRNA from tricistronic rRNA transcript (SSU-rRNA, 5.8S rRNA, LSU-rRNA);GO:0000470 maturation of LSU-rRNA		Predicted intracellular proteins	Mitotic chromosome;Nucleoli;Nucleoli rim (Enhanced); Additional: Nucleoplasm			(M5928)HALLMARK MYC TARGETS V2	0	1	1	1	0	0	0	0	0	0	0	0	0	0	0	0	0	0	0	0	3
2957	P52655	1	1	1	2957	Gene_ID	H. sapiens	2957	H. sapiens	GTF2A1	general transcription factor IIA subunit 1	GO:0051123 RNA polymerase II preinitiation complex assembly;GO:0060261 positive regulation of transcription initiation by RNA polymerase II;GO:2000144 positive regulation of DNA-templated transcription initiation		Predicted intracellular proteins	Nucleoplasm (Supported); Additional: Cytosol				1	1	0	0	0	0	0	0	0	0	1	1	0	0	0	0	0	0	0	0	3
7336	Q15819	1	1	1	7336	Gene_ID	H. sapiens	7336	H. sapiens	UBE2V2	ubiquitin conjugating enzyme E2 V2	GO:0042275 error-free postreplication DNA repair;GO:1902523 positive regulation of protein K63-linked ubiquitination;GO:1900044 regulation of protein K63-linked ubiquitination		Predicted intracellular proteins	Nucleoplasm (Supported)				1	0	0	0	0	0	1	0	0	0	0	1	0	0	1	0	0	0	1	1	3
5706	P62333	1	1	1	5706	Gene_ID	H. sapiens	5706	H. sapiens	PSMC6	proteasome 26S subunit, ATPase 6	GO:0090261 positive regulation of inclusion body assembly;GO:0045899 positive regulation of RNA polymerase II transcription preinitiation complex assembly;GO:0045898 regulation of RNA polymerase II transcription preinitiation complex assembly		Predicted intracellular proteins	Cytosol;Nucleoplasm (Approved); Additional: Plasma membrane			(M5924)HALLMARK MTORC1 SIGNALING; (M5926)HALLMARK MYC TARGETS V1	1	1	0	0	1	0	1	0	0	0	0	1	0	0	0	0	0	0	0	0	3
102288414	E9PRG8	1	1	1	102288414	Gene_ID	H. sapiens	102288414	H. sapiens	C11orf98	chromosome 11 open reading frame 98			Predicted intracellular proteins					0	0	0	0	0	0	0	0	0	0	0	0	0	0	0	0	0	0	0	0	3
55161	P57088	1	1	1	55161	Gene_ID	H. sapiens	55161	H. sapiens	TMEM33	transmembrane protein 33	GO:1903899 positive regulation of PERK-mediated unfolded protein response;GO:1903371 regulation of endoplasmic reticulum tubular network organization;GO:1903896 positive regulation of IRE1-mediated unfolded protein response		Transporters:Accessory Factors Involved in Transport					0	0	0	0	0	0	0	0	0	0	1	0	0	0	0	0	0	0	1	0	3
9112	Q13330	1	1	1	9112	Gene_ID	H. sapiens	9112	H. sapiens	MTA1	metastasis associated 1	GO:1902499 positive regulation of protein autoubiquitination;GO:1902498 regulation of protein autoubiquitination;GO:0045475 locomotor rhythm		Transcription factors:Zinc-coordinating DNA-binding domains; Transcription factors:Helix-turn-helix domains; Disease related genes; Cancer-related genes:Candidate cancer biomarkers; Predicted intracellular proteins	Nucleoplasm (Enhanced); Additional: Cytosol		(M200)PID ERA GENOMIC PATHWAY; (M66)PID MYC ACTIV PATHWAY	(M5942)HALLMARK UV RESPONSE DN	1	1	0	0	0	0	0	0	0	0	1	1	0	0	1	0	0	0	0	0	3
682	P35613	1	1	1	682	Gene_ID	H. sapiens	682	H. sapiens	BSG	basigin (Ok blood group)	GO:0046689 response to mercury ion;GO:0046697 decidualization;GO:0001893 maternal placenta development		CD markers; Blood group antigen proteins; Transporters:Accessory Factors Involved in Transport; Predicted intracellular proteins	Vesicles (Approved)		(M198)PID SYNDECAN 1 PATHWAY	(M5941)HALLMARK UV RESPONSE UP; (M5945)HALLMARK HEME METABOLISM	1	0	0	0	1	1	0	0	0	0	1	1	0	0	0	0	0	0	0	0	3
83699	Q9UJC5	1	1	1	83699	Gene_ID	H. sapiens	83699	H. sapiens	SH3BGRL2	SH3 domain binding glutamate rich protein like 2			Predicted intracellular proteins	Nucleoplasm (Supported)			(M5947)HALLMARK IL2 STAT5 SIGNALING	0	0	0	0	0	0	0	0	0	0	0	0	0	0	0	0	0	0	0	0	3
2950	P09211	1	1	1	2950	Gene_ID	H. sapiens	2950	H. sapiens	GSTP1	glutathione S-transferase pi 1	GO:0035732 nitric oxide storage;GO:0033484 intracellular nitric oxide homeostasis;GO:0051771 negative regulation of nitric-oxide synthase biosynthetic process		Human disease related genes:Cancers:Cancers of male genital organs; Enzymes; ENZYME proteins:Transferases; Cancer-related genes:Candidate cancer biomarkers; Predicted intracellular proteins	Cytosol;Mitochondria (Supported)	Glutathione; Troglitazone; Clozapine; Etacrynic acid; Clomipramine; (9R,10R)-9-(S-glutathionyl)-10-hydroxy-9,10-dihydrophenanthrene; S-Hydroxycysteine; Cibacron Blue; Glutathione sulfonic acid; Deoxycholic acid; S-(4-nitrobenzyl)glutathione; 2-(N-morpholino)ethanesulfonic acid; S-Hexylglutathione; Carbocisteine; Canfosfamide; Ezatiostat; Exisulind; S-NONYL-CYSTEINE; S-(4-BROMOBENZYL)CYSTEINE; Cur…			1	1	0	0	0	0	0	0	0	0	0	1	0	0	0	0	1	0	1	0	3
114883	Q96SU4	1	1	1	114883	Gene_ID	H. sapiens	114883	H. sapiens	OSBPL9	oxysterol binding protein like 9	GO:0006699 bile acid biosynthetic process;GO:0008206 bile acid metabolic process;GO:0015918 sterol transport		Predicted intracellular proteins	Golgi apparatus (Supported); Additional: Vesicles				1	0	0	0	0	0	0	0	0	0	0	0	0	0	0	0	0	0	0	0	3
8140	Q01650	1	1	1	8140	Gene_ID	H. sapiens	8140	H. sapiens	SLC7A5	solute carrier family 7 member 5	GO:1905534 positive regulation of leucine import across plasma membrane;GO:1904556 L-tryptophan transmembrane transport;GO:0015821 methionine transport		Transporters:Electrochemical Potential-driven transporters	Cytosol;Plasma membrane (Supported); Additional: Vesicles			(M5922)HALLMARK UNFOLDED PROTEIN RESPONSE; (M5901)HALLMARK G2M CHECKPOINT; (M5906)HALLMARK ESTROGEN RESPONSE EARLY	1	1	0	0	0	0	0	0	0	0	0	1	0	0	0	0	0	0	0	0	3
6950	P17987	1	1	1	6950	Gene_ID	H. sapiens	6950	H. sapiens	TCP1	t-complex 1	GO:0090666 scaRNA localization to Cajal body;GO:0090670 RNA localization to Cajal body;GO:0090685 RNA localization to nucleus		Predicted intracellular proteins				(M5926)HALLMARK MYC TARGETS V1	1	0	0	0	0	0	0	0	0	0	1	1	0	1	0	0	0	0	1	0	3
261726	O75663	1	1	1	261726	Gene_ID	H. sapiens	261726	H. sapiens	TIPRL	TOR signaling pathway regulator	GO:0032515 negative regulation of phosphoprotein phosphatase activity;GO:0010923 negative regulation of phosphatase activity;GO:0035308 negative regulation of protein dephosphorylation		Predicted intracellular proteins	Vesicles (Approved)				1	0	0	0	0	0	0	0	0	0	0	0	0	0	1	0	0	0	0	0	3
84717	Q7Z4V5	1	1	1	84717	Gene_ID	H. sapiens	84717	H. sapiens	HDGFL2	HDGF like 2	GO:0140861 DNA repair-dependent chromatin remodeling;GO:0043403 skeletal muscle tissue regeneration;GO:1905168 positive regulation of double-strand break repair via homologous recombination		Predicted intracellular proteins	Nucleoplasm (Supported); Additional: Mitochondria				0	0	0	0	0	0	0	0	0	0	0	0	0	0	1	0	0	0	1	0	3
348995	Q8NFH3	1	1	1	348995	Gene_ID	H. sapiens	348995	H. sapiens	NUP43	nucleoporin 43	GO:0051028 mRNA transport;GO:0050657 nucleic acid transport;GO:0050658 RNA transport		Transporters:Transporter channels and pores; Predicted intracellular proteins	Nuclear speckles;Nucleoplasm (Approved); Additional: Cytosol				0	1	0	0	1	0	1	0	0	1	1	1	0	0	0	0	0	1	0	0	3
54919	Q86Y56	1	1	1	54919	Gene_ID	H. sapiens	54919	H. sapiens	DNAAF5	dynein axonemal assembly factor 5	GO:0036159 inner dynein arm assembly;GO:0036158 outer dynein arm assembly;GO:0070286 axonemal dynein complex assembly		Disease related genes; Human disease related genes:Respiratory diseases:Tracheobronchial diseases; Predicted intracellular proteins	Nucleoplasm (Approved); Additional: Cytosol				0	0	0	0	0	0	0	0	0	0	0	0	0	0	0	0	0	0	0	0	3
10575	P50991	1	1	1	10575	Gene_ID	H. sapiens	10575	H. sapiens	CCT4	chaperonin containing TCP1 subunit 4	GO:0090666 scaRNA localization to Cajal body;GO:0090670 RNA localization to Cajal body;GO:0090685 RNA localization to nucleus		Predicted intracellular proteins	Cytosol (Supported); Additional: Nucleoplasm			(M5926)HALLMARK MYC TARGETS V1	0	0	0	0	0	0	0	0	0	0	1	0	0	1	0	0	0	0	1	0	3
79832	Q2KHR3	1	1	1	79832	Gene_ID	H. sapiens	79832	H. sapiens	QSER1	glutamine and serine rich 1			Predicted intracellular proteins	Nucleoplasm (Approved); Additional: Cytosol				0	0	0	0	0	0	0	0	0	0	0	0	0	0	0	0	0	0	0	0	3
1627	Q16643	1	1	1	1627	Gene_ID	H. sapiens	1627	H. sapiens	DBN1	drebrin 1	GO:0010643 cell communication by chemical coupling;GO:1902685 positive regulation of receptor localization to synapse;GO:0031915 positive regulation of synaptic plasticity		Disease related genes; Predicted intracellular proteins	Actin filaments;Plasma membrane (Supported)				0	0	0	0	0	0	1	0	0	0	0	0	0	0	0	0	0	0	0	1	3
6222	P62269	1	1	1	6222	Gene_ID	H. sapiens	6222	H. sapiens	RPS18	ribosomal protein S18	GO:0002181 cytoplasmic translation;GO:0006412 translation;GO:0043043 peptide biosynthetic process		Ribosomal proteins; Predicted intracellular proteins	Cytosol (Supported)	Artenimol			0	1	0	0	0	0	0	0	0	0	0	0	0	0	0	0	0	0	0	0	3
7157	P04637	1	1	1	7157	Gene_ID	H. sapiens	7157	H. sapiens	TP53	tumor protein p53	GO:1903451 negative regulation of G1 to G0 transition;GO:1905856 negative regulation of pentose-phosphate shunt;GO:0006113 fermentation		Human disease related genes:Cancers:Cancers of male genital organs; Human disease related genes:Cancers:Cancers of haematopoietic and lymphoid tissues; Human disease related genes:Cancers:Cancers of the digestive system; Cancer-related genes:Mutated cancer genes; Human disease related genes:Cancers:Cancers of the breast and female genital organs; Human disease related genes:Musculoskeletal diseas…	Nucleoplasm (Enhanced); Additional: Cytosol;Vesicles	Acetylsalicylic acid; Zinc; Triethyl phosphate; AZD 3355; 1-(9-ethyl-9H-carbazol-3-yl)-N-methylmethanamine; Zinc acetate; Zinc chloride; Zinc sulfate, unspecified form	(M1529)SA G1 AND S PHASES; (M180)PID HIF1A PATHWAY; (M32)PID HDAC CLASSIII PATHWAY	(M5895)HALLMARK WNT BETA CATENIN SIGNALING; (M5898)HALLMARK DNA REPAIR; (M5925)HALLMARK E2F TARGETS	1	1	0	1	1	0	1	1	0	1	1	1	0	1	1	1	0	1	1	1	3
6160	P62899	1	1	1	6160	Gene_ID	H. sapiens	6160	H. sapiens	RPL31	ribosomal protein L31	GO:0002181 cytoplasmic translation;GO:0006412 translation;GO:0043043 peptide biosynthetic process		Ribosomal proteins; Predicted intracellular proteins					0	1	0	0	0	0	0	0	0	0	0	0	0	0	0	0	0	0	0	0	3
8663	Q99613	1	1	1	8663	Gene_ID	H. sapiens	8663	H. sapiens	EIF3C	eukaryotic translation initiation factor 3 subunit C	GO:1902415 regulation of mRNA binding;GO:1902416 positive regulation of mRNA binding;GO:1905216 positive regulation of RNA binding		Predicted intracellular proteins	Cytosol (Supported)				1	1	1	0	0	0	0	0	1	0	0	0	0	0	0	1	0	0	0	0	3
47	P53396	1	1	1	47	Gene_ID	H. sapiens	47	H. sapiens	ACLY	ATP citrate lyase	GO:0006101 citrate metabolic process;GO:0006107 oxaloacetate metabolic process;GO:0006085 acetyl-CoA biosynthetic process		Citric acid cycle related proteins; Enzymes; ENZYME proteins:Transferases; FDA approved drug targets:Small molecule drugs; Cancer-related genes:Candidate cancer biomarkers; Predicted intracellular proteins	Cytosol (Enhanced); Additional: Nucleoplasm	Bempedoic acid		(M5905)HALLMARK ADIPOGENESIS; (M5924)HALLMARK MTORC1 SIGNALING	1	1	0	0	1	0	0	0	0	0	0	0	0	0	0	0	1	0	0	0	3
51236	Q9BTY7	1	1	1	51236	Gene_ID	H. sapiens	51236	H. sapiens	HGH1	HGH1 homolog	GO:0008150 biological_process		Predicted intracellular proteins	Cytosol;Nuclear bodies (Supported); Additional: Nucleoplasm				0	0	0	0	0	0	0	0	0	0	0	0	0	0	0	0	0	0	0	0	3
3054	P51610	1	1	1	3054	Gene_ID	H. sapiens	3054	H. sapiens	HCFC1	host cell factor C1	GO:0019045 latent virus replication;GO:0019046 release from viral latency;GO:0019042 viral latency		Human disease related genes:Congenital disorders of metabolism:Congenital disorders of cofactor/vitamin metabolism; Human disease related genes:Congenital disorders of metabolism:Congenital disorders of amino acid metabolism; Disease related genes; Human disease related genes:Other diseases:Mental and behavioural disorders; Predicted intracellular proteins	Nucleoplasm (Supported)		(M5883)NABA SECRETED FACTORS; (M5885)NABA MATRISOME ASSOCIATED; (M5889)NABA MATRISOME		0	0	0	0	0	0	0	0	0	0	0	1	0	1	0	0	0	0	0	0	3
8091	P52926	1	1	1	8091	Gene_ID	H. sapiens	8091	H. sapiens	HMGA2	high mobility group AT-hook 2	GO:0003131 mesodermal-endodermal cell signaling;GO:0090402 oncogene-induced cell senescence;GO:0071864 positive regulation of cell proliferation in bone marrow		Human disease related genes:Reproductive system diseases:Reproductive system diseases; Human disease related genes:Congenital malformations:Other congenital malformations; Transcription factors:beta-Sheet binding to DNA; Disease related genes; Cancer-related genes:Candidate cancer biomarkers; Predicted intracellular proteins	Nucleoli;Nucleoli rim;Nucleoplasm (Supported)				1	1	0	0	0	0	0	0	0	0	0	0	0	0	1	0	0	0	1	0	3
3418	P48735	1	1	1	3418	Gene_ID	H. sapiens	3418	H. sapiens	IDH2	isocitrate dehydrogenase (NADP(+)) 2	GO:0006097 glyoxylate cycle;GO:0006102 isocitrate metabolic process;GO:0046487 glyoxylate metabolic process		Enzymes; Citric acid cycle related proteins; Human disease related genes:Congenital disorders of metabolism:Congenital disorders of amino acid metabolism; Human disease related genes:Cardiovascular diseases:Hematologic diseases; Disease related genes; FDA approved drug targets:Small molecule drugs; Predicted intracellular proteins; ENZYME proteins:Oxidoreductases; Human disease related genes:Canc…	Mitochondria (Supported)	Isocitric Acid; Enasidenib		(M5949)HALLMARK PEROXISOME; (M5948)HALLMARK BILE ACID METABOLISM; (M5907)HALLMARK ESTROGEN RESPONSE LATE	0	0	0	0	1	1	0	0	0	0	0	0	0	0	0	0	0	0	0	0	3
6231	P62854	1	1	1	6231	Gene_ID	H. sapiens	6231	H. sapiens	RPS26	ribosomal protein S26	GO:0033119 negative regulation of RNA splicing;GO:0002181 cytoplasmic translation;GO:0043484 regulation of RNA splicing		Human disease related genes:Cardiovascular diseases:Hematologic diseases; Disease related genes; Human disease related genes:Other congenital disorders:Ribosomopathies; Ribosomal proteins; Predicted intracellular proteins	Cytosol;Endoplasmic reticulum (Enhanced); Additional: Nucleoli				0	1	0	0	0	0	0	0	0	0	0	0	0	0	0	0	0	0	0	0	3
161436	Q05BV3	1	1	1	161436	Gene_ID	H. sapiens	161436	H. sapiens	EML5	EMAP like 5	GO:0008150 biological_process		Predicted intracellular proteins					0	0	0	0	0	0	0	0	0	0	0	0	0	0	0	0	0	0	0	0	3
6139	P18621	1	1	1	6139	Gene_ID	H. sapiens	6139	H. sapiens	RPL17	ribosomal protein L17	GO:0002181 cytoplasmic translation;GO:0006412 translation;GO:0043043 peptide biosynthetic process		Ribosomal proteins; Predicted intracellular proteins	Cytosol;Endoplasmic reticulum (Supported)				0	1	0	0	0	0	0	0	0	0	0	0	0	0	0	0	0	0	0	0	3
7335	Q13404	1	1	1	7335	Gene_ID	H. sapiens	7335	H. sapiens	UBE2V1	ubiquitin conjugating enzyme E2 V1	GO:1902523 positive regulation of protein K63-linked ubiquitination;GO:1900044 regulation of protein K63-linked ubiquitination;GO:1902916 positive regulation of protein polyubiquitination		Predicted intracellular proteins	Nucleoplasm (Enhanced)		(M110)PID IL1 PATHWAY		1	1	0	0	0	0	0	0	0	0	1	1	0	0	1	0	0	0	1	1	3
5702	P17980	1	1	1	5702	Gene_ID	H. sapiens	5702	H. sapiens	PSMC3	proteasome 26S subunit, ATPase 3	GO:0043921 modulation by host of viral transcription;GO:0043922 negative regulation by host of viral transcription;GO:0044793 negative regulation by host of viral process		Disease related genes; Predicted intracellular proteins	Cytosol;Nucleoplasm (Approved); Additional: Nuclear bodies	Phenethyl Isothiocyanate		(M5941)HALLMARK UV RESPONSE UP	0	1	0	0	1	0	1	0	0	0	0	1	0	0	0	0	1	0	0	0	3
381	P84085	1	1	1	381	Gene_ID	H. sapiens	381	H. sapiens	ARF5	ADP ribosylation factor 5	GO:0006890 retrograde vesicle-mediated transport, Golgi to endoplasmic reticulum;GO:0048193 Golgi vesicle transport;GO:0006886 intracellular protein transport		Predicted intracellular proteins			(M141)PID PI3KCI PATHWAY		1	0	0	0	0	0	0	1	0	0	0	0	1	0	0	0	0	0	0	1	3
60496	Q9NRN7	1	1	1	60496	Gene_ID	H. sapiens	60496	H. sapiens	AASDHPPT	aminoadipate-semialdehyde dehydrogenase-phosphopantetheinyl transferase	GO:0009085 lysine biosynthetic process;GO:0019878 lysine biosynthetic process via aminoadipic acid;GO:0009258 10-formyltetrahydrofolate catabolic process		ENZYME proteins:Transferases; Enzymes; Predicted intracellular proteins					0	0	0	0	0	0	0	0	0	0	0	0	0	1	0	0	0	0	0	0	3
55749	Q8IX12	1	1	1	55749	Gene_ID	H. sapiens	55749	H. sapiens	CCAR1	cell division cycle and apoptosis regulator 1	GO:0006511 ubiquitin-dependent protein catabolic process;GO:0019941 modification-dependent protein catabolic process;GO:0043065 positive regulation of apoptotic process		Cancer-related genes:Mutational cancer driver genes; Predicted intracellular proteins	Nucleoplasm (Supported); Additional: Golgi apparatus				0	1	0	0	0	0	0	0	0	1	0	1	0	0	0	0	0	0	0	0	3
10567	Q9UI14	1	1	1	10567	Gene_ID	H. sapiens	10567	H. sapiens	RABAC1	Rab acceptor 1			Transporters					0	0	0	0	0	0	0	0	0	0	0	0	0	0	0	0	0	0	0	0	3
5557	P49642	1	1	1	5557	Gene_ID	H. sapiens	5557	H. sapiens	PRIM1	DNA primase subunit 1	GO:0006269 DNA replication, synthesis of RNA primer;GO:0006270 DNA replication initiation;GO:0006261 DNA-templated DNA replication		Human disease related genes:Congenital malformations:Other congenital malformations; Enzymes; Disease related genes; ENZYME proteins:Transferases; Potential drug targets; Predicted intracellular proteins				(M5898)HALLMARK DNA REPAIR	1	0	0	0	0	0	1	0	0	0	0	1	0	0	1	0	0	0	0	0	3
10227	Q14728	1	1	1	10227	Gene_ID	H. sapiens	10227	H. sapiens	MFSD10	major facilitator superfamily domain containing 10	GO:0015904 tetracycline transmembrane transport;GO:0043252 sodium-independent organic anion transport;GO:0015850 organic hydroxy compound transport			Nuclear membrane (Approved); Additional: Nucleoplasm				0	0	0	0	0	0	0	0	0	0	0	0	0	0	0	0	0	0	0	0	3
6541	P30825	1	1	1	6541	Gene_ID	H. sapiens	6541	H. sapiens	SLC7A1	solute carrier family 7 member 1	GO:0015819 lysine transport;GO:1903810 L-histidine import across plasma membrane;GO:0097638 L-arginine import across plasma membrane		Transporters:Electrochemical Potential-driven transporters		L-Lysine; Arginine; Ornithine		(M5942)HALLMARK UV RESPONSE DN; (M5901)HALLMARK G2M CHECKPOINT; (M5932)HALLMARK INFLAMMATORY RESPONSE	1	0	0	0	0	1	0	0	0	0	0	1	0	0	0	0	0	0	0	0	3
219	P30837	1	1	1	219	Gene_ID	H. sapiens	219	H. sapiens	ALDH1B1	aldehyde dehydrogenase 1 family member B1	GO:0006068 ethanol catabolic process;GO:0034310 primary alcohol catabolic process;GO:0006067 ethanol metabolic process		ENZYME proteins:Oxidoreductases; Enzymes; Predicted intracellular proteins	Mitochondria (Supported)	NADH			1	0	0	0	0	0	0	0	0	0	0	0	0	0	0	0	0	0	0	0	3
27032	P98194	1	1	1	27032	Gene_ID	H. sapiens	27032	H. sapiens	ATP2C1	ATPase secretory pathway Ca2+ transporting 1	GO:0032468 Golgi calcium ion homeostasis;GO:0032472 Golgi calcium ion transport;GO:0098629 trans-Golgi network membrane organization		Enzymes; Human disease related genes:Congenital malformations:Congenital malformations of skin; Disease related genes; FDA approved drug targets:Small molecule drugs; ENZYME proteins; Transporters:Primary Active Transporters	Golgi apparatus (Supported)	Enflurane; Isoflurane; Methoxyflurane; Desflurane; Sevoflurane; Calcium		(M5942)HALLMARK UV RESPONSE DN; (M5932)HALLMARK INFLAMMATORY RESPONSE	1	0	0	0	0	0	0	0	0	0	0	1	0	0	0	0	0	0	0	1	3
10067	O14828	1	1	1	10067	Gene_ID	H. sapiens	10067	H. sapiens	SCAMP3	secretory carrier membrane protein 3	GO:0006892 post-Golgi vesicle-mediated transport;GO:0048193 Golgi vesicle transport;GO:0015031 protein transport		Transporters:Accessory Factors Involved in Transport	Vesicles (Supported)			(M5910)HALLMARK PROTEIN SECRETION	0	0	0	0	0	0	0	0	0	0	0	0	1	0	0	0	0	0	0	0	3
10131	Q12931	1	1	1	10131	Gene_ID	H. sapiens	10131	H. sapiens	TRAP1	TNF receptor associated protein 1	GO:0009386 translational attenuation;GO:1903750 regulation of intrinsic apoptotic signaling pathway in response to hydrogen peroxide;GO:1903751 negative regulation of intrinsic apoptotic signaling pathway in response to hydrogen peroxide		Predicted intracellular proteins	Mitochondria (Enhanced)				1	0	0	0	1	0	0	0	0	0	0	0	0	1	0	1	0	0	0	0	3
8139	Q9H2C0	1	1	1	8139	Gene_ID	H. sapiens	8139	H. sapiens	GAN	gigaxonin	GO:0016567 protein ubiquitination;GO:0032446 protein modification by small protein conjugation;GO:0070647 protein modification by small protein conjugation or removal		Disease related genes; Human disease related genes:Nervous system diseases:Neurodegenerative diseases; Predicted intracellular proteins	Microtubules (Supported)				0	0	0	0	0	0	0	0	0	0	0	1	0	0	0	0	0	0	0	0	3
5093	Q15365	1	1	1	5093	Gene_ID	H. sapiens	5093	H. sapiens	PCBP1	poly(rC) binding protein 1	GO:0039694 viral RNA genome replication;GO:0019079 viral genome replication;GO:0019058 viral life cycle		Predicted intracellular proteins; Cancer-related genes:Mutational cancer driver genes; Cancer-related genes:Mutated cancer genes	Nuclear speckles (Supported); Additional: Cytoplasmic bodies;Cytosol;Nucleoplasm			(M5926)HALLMARK MYC TARGETS V1	0	1	0	0	0	0	0	0	0	1	0	0	0	0	0	0	0	0	0	0	3
11137	Q13610	1	1	1	11137	Gene_ID	H. sapiens	11137	H. sapiens	PWP1	PWP1 homolog, endonuclein	GO:0033140 negative regulation of peptidyl-serine phosphorylation of STAT protein;GO:1901838 positive regulation of transcription of nucleolar large rRNA by RNA polymerase I;GO:1901836 regulation of transcription of nucleolar large rRNA by RNA polymerase I		Predicted intracellular proteins	Nucleoli rim (Approved); Additional: Golgi apparatus			(M5926)HALLMARK MYC TARGETS V1	0	1	1	1	0	0	0	0	0	0	0	0	0	0	0	0	0	0	0	0	3
1329	P10606	1	1	1	1329	Gene_ID	H. sapiens	1329	H. sapiens	COX5B	cytochrome c oxidase subunit 5B	GO:0006123 mitochondrial electron transport, cytochrome c to oxygen;GO:0007585 respiratory gaseous exchange by respiratory system;GO:0019646 aerobic electron transport chain		Predicted intracellular proteins; Transporters:Primary Active Transporters	Mitochondria (Enhanced)	Cholic Acid; N-Formylmethionine		(M5936)HALLMARK OXIDATIVE PHOSPHORYLATION	0	1	0	0	1	0	0	0	0	0	0	1	0	0	0	0	0	0	0	0	3
6124	P36578	1	1	1	6124	Gene_ID	H. sapiens	6124	H. sapiens	RPL4	ribosomal protein L4	GO:0002181 cytoplasmic translation;GO:0006412 translation;GO:0043043 peptide biosynthetic process		Ribosomal proteins; Predicted intracellular proteins	Cytosol;Endoplasmic reticulum (Approved); Additional: Nuclear bodies;Nucleoli	Artenimol			0	1	0	0	0	0	0	0	0	0	0	0	0	0	0	0	0	0	0	0	3
10146	Q13283	1	1	1	10146	Gene_ID	H. sapiens	10146	H. sapiens	G3BP1	G3BP stress granule assembly factor 1	GO:0062029 positive regulation of stress granule assembly;GO:0062028 regulation of stress granule assembly;GO:0034063 stress granule assembly		ENZYME proteins:Hydrolases; Enzymes; Predicted intracellular proteins	Cytosol (Supported)			(M5901)HALLMARK G2M CHECKPOINT; (M5926)HALLMARK MYC TARGETS V1	1	1	1	0	0	0	0	0	0	0	1	0	0	0	0	0	0	0	0	0	3
5356	O43660	1	1	1	5356	Gene_ID	H. sapiens	5356	H. sapiens	PLRG1	pleiotropic regulator 1	GO:1900087 positive regulation of G1/S transition of mitotic cell cycle;GO:1902808 positive regulation of cell cycle G1/S phase transition;GO:1901992 positive regulation of mitotic cell cycle phase transition		Predicted intracellular proteins	Nuclear speckles;Nucleoplasm (Supported); Additional: Nuclear membrane;Nucleoli fibrillar center				0	1	0	0	0	0	0	1	0	1	0	0	0	0	0	0	0	0	0	0	3
6128	Q02878	1	1	1	6128	Gene_ID	H. sapiens	6128	H. sapiens	RPL6	ribosomal protein L6	GO:0000027 ribosomal large subunit assembly;GO:0042255 ribosome assembly;GO:0042273 ribosomal large subunit biogenesis		Ribosomal proteins; Predicted intracellular proteins				(M5926)HALLMARK MYC TARGETS V1	0	1	1	1	0	0	0	0	0	0	0	0	0	0	0	0	0	0	0	0	3
5704	P43686	1	1	1	5704	Gene_ID	H. sapiens	5704	H. sapiens	PSMC4	proteasome 26S subunit, ATPase 4	GO:1901800 positive regulation of proteasomal protein catabolic process;GO:0001824 blastocyst development;GO:1903052 positive regulation of proteolysis involved in protein catabolic process		Predicted intracellular proteins	Cytosol;Nucleoplasm (Supported)			(M5924)HALLMARK MTORC1 SIGNALING; (M5926)HALLMARK MYC TARGETS V1; (M5937)HALLMARK GLYCOLYSIS	0	1	0	0	1	0	1	0	0	0	0	1	0	0	0	0	0	0	0	0	3
56829	Q7Z2W4	1	1	1	56829	Gene_ID	H. sapiens	56829	H. sapiens	ZC3HAV1	zinc finger CCCH-type containing, antiviral 1	GO:0045071 negative regulation of viral genome replication;GO:0032481 positive regulation of type I interferon production;GO:0045069 regulation of viral genome replication		Predicted intracellular proteins	Cytosol (Supported); Additional: Golgi apparatus				1	0	0	0	0	0	0	0	0	0	0	1	0	0	0	0	0	0	0	0	3
100272147	P56277	1	1	1	100272147	Gene_ID	H. sapiens	100272147	H. sapiens	CMC4	C-X9-C motif containing 4			Disease related genes; Predicted intracellular proteins	Mitochondria (Supported)				0	0	0	0	0	0	0	0	0	0	0	0	0	0	0	0	0	0	0	0	3
7372	P11172	1	1	1	7372	Gene_ID	H. sapiens	7372	H. sapiens	UMPS	uridine monophosphate synthetase	GO:0044205 'de novo' UMP biosynthetic process;GO:0006225 UDP biosynthetic process;GO:0009194 pyrimidine ribonucleoside diphosphate biosynthetic process		ENZYME proteins:Lyases; Enzymes; Disease related genes; ENZYME proteins:Transferases; Potential drug targets; Human disease related genes:Congenital disorders of metabolism:Congenital disorders of nucleotide metabolism; Predicted intracellular proteins	Cytosol (Approved)	6-hydroxyuridine-5'-phosphate		(M5898)HALLMARK DNA REPAIR; (M5947)HALLMARK IL2 STAT5 SIGNALING	1	0	0	0	1	0	0	0	0	0	0	0	0	0	0	0	0	0	0	0	3
6856	Q16563	1	1	1	6856	Gene_ID	H. sapiens	6856	H. sapiens	SYPL1	synaptophysin like 1	GO:0007268 chemical synaptic transmission;GO:0098916 anterograde trans-synaptic signaling;GO:0099537 trans-synaptic signaling							0	0	0	0	0	0	0	0	0	0	0	0	0	0	0	0	0	0	0	0	3
84305	Q9BRP8	1	1	1	84305	Gene_ID	H. sapiens	84305	H. sapiens	PYM1	PYM homolog 1, exon junction complex associated factor	GO:1903259 exon-exon junction complex disassembly;GO:0000184 nuclear-transcribed mRNA catabolic process, nonsense-mediated decay;GO:0000956 nuclear-transcribed mRNA catabolic process		Predicted intracellular proteins	Cytosol;Nucleoli;Nucleoplasm (Supported); Additional: Cell Junctions				0	0	0	0	0	0	0	0	0	1	1	0	0	0	0	1	0	0	0	0	3
22820	Q9Y678	1	1	1	22820	Gene_ID	H. sapiens	22820	H. sapiens	COPG1	COPI coat complex subunit gamma 1	GO:0051683 establishment of Golgi localization;GO:0051645 Golgi localization;GO:0006891 intra-Golgi vesicle-mediated transport		Predicted intracellular proteins	Golgi apparatus (Supported); Additional: Cytosol;Nucleoplasm	S-(Dimethylarsenic)Cysteine			1	0	0	0	0	1	0	1	0	0	0	0	1	0	0	0	0	0	0	0	3
4513	P00403	1	1	1	4513	Gene_ID	H. sapiens	4513	H. sapiens	COX2	cytochrome c oxidase subunit II	GO:0006123 mitochondrial electron transport, cytochrome c to oxygen;GO:0007595 lactation;GO:0007589 body fluid secretion		Enzymes; Disease related genes; ENZYME proteins; Potential drug targets; Human disease related genes:Congenital disorders of metabolism:Mitochondrial diseases; Transporters:Primary Active Transporters		Cholic Acid; N-Formylmethionine; Talmapimod	(M223)PID BETA CATENIN NUC PATHWAY		1	1	0	0	1	0	0	0	0	0	0	1	0	0	0	0	0	0	0	0	3
80304	Q9H6R7	1	1	1	80304	Gene_ID	H. sapiens	80304	H. sapiens	WDCP	WD repeat and coiled coil containing	GO:0051259 protein complex oligomerization;GO:0065003 protein-containing complex assembly;GO:0043933 protein-containing complex organization		Cancer-related genes; Disease related genes; Predicted intracellular proteins	Nucleoli (Approved); Additional: Cytosol				0	0	0	0	0	0	0	0	0	0	0	1	0	0	0	0	0	0	0	0	3
3064	P42858	1	1	1	3064	Gene_ID	H. sapiens	3064	H. sapiens	HTT	huntingtin	GO:1905289 regulation of CAMKK-AMPK signaling cascade;GO:1905335 regulation of aggrephagy;GO:1905337 positive regulation of aggrephagy		Disease related genes; Human disease related genes:Nervous system diseases:Neurodegenerative diseases; Predicted intracellular proteins	Nucleoplasm (Supported); Additional: Cytosol	Copper	(M145)PID P53 DOWNSTREAM PATHWAY		1	0	0	0	1	0	0	0	0	0	0	0	1	1	0	0	0	0	0	0	3
1809	Q14195	1	1	1	1809	Gene_ID	H. sapiens	1809	H. sapiens	DPYSL3	dihydropyrimidinase like 3	GO:0051764 actin crosslink formation;GO:0051491 positive regulation of filopodium assembly;GO:0051489 regulation of filopodium assembly		Predicted intracellular proteins	Cytosol (Approved)			(M5930)HALLMARK EPITHELIAL MESENCHYMAL TRANSITION	1	1	0	0	0	0	0	0	0	0	0	0	0	0	0	0	0	0	0	1	3
5052	Q06830	1	1	1	5052	Gene_ID	H. sapiens	5052	H. sapiens	PRDX1	peroxiredoxin 1	GO:0019430 removal of superoxide radicals;GO:0071450 cellular response to oxygen radical;GO:0071451 cellular response to superoxide		Human disease related genes:Congenital disorders of metabolism:Congenital disorders of cofactor/vitamin metabolism; Enzymes; Human disease related genes:Congenital disorders of metabolism:Congenital disorders of amino acid metabolism; Predicted intracellular proteins; ENZYME proteins:Oxidoreductases	Mitochondria (Approved)	Zinc; Copper; Artenimol; Zinc acetate; Zinc chloride; Zinc sulfate, unspecified form	(M58)PID AR PATHWAY	(M5938)HALLMARK REACTIVE OXYGEN SPECIES PATHWAY; (M5949)HALLMARK PEROXISOME; (M5924)HALLMARK MTORC1 SIGNALING	1	1	0	0	0	0	0	0	0	0	0	1	0	0	0	0	0	0	1	0	3
6155	P61353	1	1	1	6155	Gene_ID	H. sapiens	6155	H. sapiens	RPL27	ribosomal protein L27	GO:1904044 response to aldosterone;GO:0051385 response to mineralocorticoid;GO:0002181 cytoplasmic translation		Human disease related genes:Cardiovascular diseases:Hematologic diseases; Disease related genes; Human disease related genes:Other congenital disorders:Ribosomopathies; Ribosomal proteins; Cancer-related genes:Candidate cancer biomarkers; Predicted intracellular proteins	Nucleoli (Enhanced); Additional: Nucleoplasm				0	1	1	1	0	1	0	0	0	0	0	0	0	0	0	0	0	0	0	0	3
57103	Q9NQ88	1	1	1	57103	Gene_ID	H. sapiens	57103	H. sapiens	TIGAR	TP53 induced glycolysis regulatory phosphatase	GO:1902145 regulation of response to cell cycle checkpoint signaling;GO:1902151 regulation of response to DNA integrity checkpoint signaling;GO:1902153 regulation of response to DNA damage checkpoint signaling		ENZYME proteins:Hydrolases; Enzymes; Predicted intracellular proteins	Cytosol (Supported)		(M145)PID P53 DOWNSTREAM PATHWAY		1	0	0	0	1	0	0	0	0	0	0	0	0	0	1	1	0	0	1	0	3
348180	Q2VPK5	1	1	1	348180	Gene_ID	H. sapiens	348180	H. sapiens	CTU2	cytosolic thiouridylase subunit 2	GO:0002143 tRNA wobble position uridine thiolation;GO:0032447 protein urmylation;GO:0034227 tRNA thio-modification		Human disease related genes:Congenital malformations:Congenital malformations of the nervous system; Disease related genes; Predicted intracellular proteins	Mitochondria (Supported)				0	1	0	1	0	0	0	0	0	0	1	0	0	0	0	0	0	0	0	0	3
6188	P23396	1	1	1	6188	Gene_ID	H. sapiens	6188	H. sapiens	RPS3	ribosomal protein S3	GO:0061481 response to TNF agonist;GO:2001272 positive regulation of cysteine-type endopeptidase activity involved in execution phase of apoptosis;GO:1905053 positive regulation of base-excision repair		ENZYME proteins:Lyases; Enzymes; Ribosomal proteins; Cancer-related genes:Candidate cancer biomarkers; Predicted intracellular proteins	Cytosol;Endoplasmic reticulum (Supported)			(M5926)HALLMARK MYC TARGETS V1	1	1	1	0	0	0	0	0	1	0	0	0	0	0	1	1	0	0	1	1	3
4089	Q13485	1	1	1	4089	Gene_ID	H. sapiens	4089	H. sapiens	SMAD4	SMAD family member 4	GO:0003251 positive regulation of cell proliferation involved in heart valve morphogenesis;GO:0061040 female gonad morphogenesis;GO:1905304 regulation of cardiac myofibril assembly		Human disease related genes:Congenital malformations:Other congenital malformations; Transcription factors:beta-Hairpin exposed by an alpha/beta-scaffold; Human disease related genes:Digestive system diseases:Gastrointestinal diseases; Disease related genes; Human disease related genes:Congenital malformations:Congenital malformations of the circulatory system; Cancer-related genes:Candidate canc…	Cytosol;Nucleoplasm (Supported); Additional: Centrosome		(M203)PID ALK2 PATHWAY; (M228)PID SMAD2 3PATHWAY; (M185)PID ALK1 PATHWAY		1	1	0	0	0	0	0	0	0	0	0	1	0	0	0	0	0	0	0	0	3
1810	Q01658	1	1	1	1810	Gene_ID	H. sapiens	1810	H. sapiens	DR1	down-regulator of transcription 1	GO:0090043 regulation of tubulin deacetylation;GO:0090311 regulation of protein deacetylation;GO:0051123 RNA polymerase II preinitiation complex assembly		Predicted intracellular proteins	Nucleoplasm (Supported)			(M5901)HALLMARK G2M CHECKPOINT	0	0	0	0	0	0	0	0	0	0	0	0	0	0	0	0	0	0	0	0	3
6723	P19623	1	1	1	6723	Gene_ID	H. sapiens	6723	H. sapiens	SRM	spermidine synthase	GO:0008295 spermidine biosynthetic process;GO:0008216 spermidine metabolic process;GO:0006596 polyamine biosynthetic process		ENZYME proteins:Transferases; Enzymes; Predicted intracellular proteins	Nucleoplasm (Approved); Additional: Cytosol			(M5928)HALLMARK MYC TARGETS V2; (M5926)HALLMARK MYC TARGETS V1	0	1	0	0	0	0	0	0	0	0	0	1	0	0	0	0	0	0	0	0	3
113251	Q71RC2	1	1	1	113251	Gene_ID	H. sapiens	113251	H. sapiens	LARP4	La ribonucleoprotein 4	GO:0045727 positive regulation of translation;GO:0034250 positive regulation of amide metabolic process;GO:0022604 regulation of cell morphogenesis		Predicted intracellular proteins	Cytosol (Enhanced); Additional: Nucleoli fibrillar center				0	1	0	0	0	0	0	0	0	0	0	0	0	0	0	1	0	0	0	0	3
85236	O60814	1	1	1	85236	Gene_ID	H. sapiens	85236	H. sapiens	H2BC12	H2B clustered histone 12	GO:0002227 innate immune response in mucosa;GO:0002385 mucosal immune response;GO:0002251 organ or tissue specific immune response		Predicted intracellular proteins	Nucleoplasm (Approved); Additional: Cytosol			(M5901)HALLMARK G2M CHECKPOINT	1	1	0	0	0	0	1	0	0	0	1	1	0	0	0	0	0	0	0	0	3
7019	Q00059	1	1	1	7019	Gene_ID	H. sapiens	7019	H. sapiens	TFAM	transcription factor A, mitochondrial	GO:0006391 transcription initiation at mitochondrial promoter;GO:0006390 mitochondrial transcription;GO:0000959 mitochondrial RNA metabolic process		Transcription factors:Other all-alpha-helical DNA-binding domains; Disease related genes; Human disease related genes:Congenital disorders of metabolism:Mitochondrial diseases; Predicted intracellular proteins	Mitochondria (Enhanced)				1	0	0	0	1	1	0	0	0	0	0	0	0	0	0	0	0	0	0	0	3
2773	P08754	1	1	1	2773	Gene_ID	H. sapiens	2773	H. sapiens	GNAI3	G protein subunit alpha i3	GO:0007194 negative regulation of adenylate cyclase activity;GO:0031280 negative regulation of cyclase activity;GO:0051350 negative regulation of lyase activity		Disease related genes; Human disease related genes:Congenital malformations:Congenital malformations of the musculoskeletal system; Predicted intracellular proteins	Centrosome (Supported); Additional: Nucleoli;Nucleoplasm		(M64)PID S1P S1P4 PATHWAY; (M103)PID S1P S1P1 PATHWAY; (M155)PID S1P META PATHWAY	(M5908)HALLMARK ANDROGEN RESPONSE; (M5921)HALLMARK COMPLEMENT; (M5932)HALLMARK INFLAMMATORY RESPONSE	1	0	0	0	1	0	0	0	0	0	0	0	0	0	0	0	0	0	0	1	3
8665	O00303	1	1	1	8665	Gene_ID	H. sapiens	8665	H. sapiens	EIF3F	eukaryotic translation initiation factor 3 subunit F	GO:0075522 IRES-dependent viral translational initiation;GO:0001732 formation of cytoplasmic translation initiation complex;GO:0019081 viral translation		Enzymes; Disease related genes; Potential drug targets; ENZYME proteins:Hydrolases; Human disease related genes:Other diseases:Mental and behavioural disorders; Predicted intracellular proteins		Quercetin			0	1	1	0	0	1	0	0	1	0	0	0	0	0	0	0	0	0	0	0	3
6209	P62841	1	1	1	6209	Gene_ID	H. sapiens	6209	H. sapiens	RPS15	ribosomal protein S15	GO:0000056 ribosomal small subunit export from nucleus;GO:0000054 ribosomal subunit export from nucleus;GO:0033750 ribosome localization		Ribosomal proteins; Predicted intracellular proteins; Cancer-related genes:Mutated cancer genes	Cytosol;Endoplasmic reticulum (Approved)				1	1	1	1	0	0	0	0	0	0	1	0	0	0	0	0	0	0	0	0	3
283489	Q96JM3	1	1	1	283489	Gene_ID	H. sapiens	283489	H. sapiens	CHAMP1	chromosome alignment maintaining phosphoprotein 1	GO:0031134 sister chromatid biorientation;GO:0034501 protein localization to kinetochore;GO:1903083 protein localization to condensed chromosome		Human disease related genes:Other diseases:Mental and behavioural disorders; Predicted intracellular proteins	Nucleoplasm (Enhanced); Additional: Nuclear bodies				0	0	0	0	0	0	0	1	0	0	0	0	0	0	0	0	0	0	0	0	3
7334	P61088	1	1	1	7334	Gene_ID	H. sapiens	7334	H. sapiens	UBE2N	ubiquitin conjugating enzyme E2 N	GO:0033182 regulation of histone ubiquitination;GO:1902523 positive regulation of protein K63-linked ubiquitination;GO:1900044 regulation of protein K63-linked ubiquitination		Predicted intracellular proteins; ENZYME proteins:Transferases; Cancer-related genes:Candidate cancer biomarkers; Enzymes	Nucleoplasm (Supported); Additional: Nucleoli fibrillar center		(M84)PID ATM PATHWAY; (M110)PID IL1 PATHWAY	(M5923)HALLMARK PI3K AKT MTOR SIGNALING; (M5950)HALLMARK ALLOGRAFT REJECTION	1	1	0	0	0	0	1	0	0	0	1	1	0	0	1	0	0	1	1	1	3
54971	Q8N9N5	1	1	1	54971	Gene_ID	H. sapiens	54971	H. sapiens	BANP	BTG3 associated nuclear protein	GO:0042177 negative regulation of protein catabolic process;GO:0034504 protein localization to nucleus;GO:0009895 negative regulation of catabolic process		Predicted intracellular proteins	Nucleoplasm (Supported); Additional: Nuclear bodies				0	0	0	0	0	0	0	1	0	0	0	0	0	0	0	0	0	0	0	0	3
6224	P60866	1	1	1	6224	Gene_ID	H. sapiens	6224	H. sapiens	RPS20	ribosomal protein S20	GO:1901798 positive regulation of signal transduction by p53 class mediator;GO:1901796 regulation of signal transduction by p53 class mediator;GO:0002181 cytoplasmic translation		Ribosomal proteins; Predicted intracellular proteins	Cytosol;Endoplasmic reticulum (Supported)				0	1	0	0	0	0	0	0	0	0	0	0	0	0	0	0	0	0	0	0	3
3921	P08865	1	1	1	3921	Gene_ID	H. sapiens	3921	H. sapiens	RPSA	ribosomal protein SA	GO:0000028 ribosomal small subunit assembly;GO:0042255 ribosome assembly;GO:0042274 ribosomal small subunit biogenesis		Ribosomal proteins; Human disease related genes:Congenital malformations:Other congenital malformations; Disease related genes; Predicted intracellular proteins	Cytosol;Plasma membrane (Supported)	Tigapotide; Copper			0	1	1	1	0	0	0	0	0	0	0	0	0	0	0	0	0	0	0	0	3
1964	P47813	1	1	1	1964	Gene_ID	H. sapiens	1964	H. sapiens	EIF1AX	eukaryotic translation initiation factor 1A X-linked	GO:0042255 ribosome assembly;GO:0006413 translational initiation;GO:0042254 ribosome biogenesis		Predicted intracellular proteins	Cytosol (Approved)			(M5926)HALLMARK MYC TARGETS V1	0	1	1	1	0	0	0	0	1	0	0	0	0	0	0	0	0	0	0	0	3
9521	O43324	1	1	1	9521	Gene_ID	H. sapiens	9521	H. sapiens	EEF1E1	eukaryotic translation elongation factor 1 epsilon 1	GO:0043517 positive regulation of DNA damage response, signal transduction by p53 class mediator;GO:2000774 positive regulation of cellular senescence;GO:1901798 positive regulation of signal transduction by p53 class mediator		Predicted intracellular proteins	Cytosol;Nucleoplasm (Supported)			(M5924)HALLMARK MTORC1 SIGNALING	1	1	0	0	0	0	0	0	0	0	0	0	0	0	0	0	0	0	1	0	3
7388	P07919	1	1	1	7388	Gene_ID	H. sapiens	7388	H. sapiens	UQCRH	ubiquinol-cytochrome c reductase hinge protein	GO:0006122 mitochondrial electron transport, ubiquinol to cytochrome c;GO:0019646 aerobic electron transport chain;GO:0042773 ATP synthesis coupled electron transport		Predicted intracellular proteins		2-Hexyloxy-6-Hydroxymethyl-Tetrahydro-Pyran-3,4,5-Triol; 6-Hydroxy-5-undecyl-4,7-benzothiazoledione; Azoxystrobin; (5S)-3-ANILINO-5-(2,4-DIFLUOROPHENYL)-5-METHYL-1,3-OXAZOLIDINE-2,4-DIONE; (S)-famoxadone; METHYL (2Z)-3-METHOXY-2-{2-[(E)-2-PHENYLVINYL]PHENYL}ACRYLATE; 2-Nonyl-4-quinolinol 1-oxide; Ubiquinone Q2		(M5936)HALLMARK OXIDATIVE PHOSPHORYLATION	1	0	0	0	1	0	0	0	0	0	0	0	0	0	0	0	0	0	0	0	3
5901	P62826	1	1	1	5901	Gene_ID	H. sapiens	5901	H. sapiens	RAN	RAN, member RAS oncogene family	GO:0035281 pre-miRNA export from nucleus;GO:0061015 snRNA import into nucleus;GO:0006404 RNA import into nucleus		Transporters; Predicted intracellular proteins	Nucleoplasm (Enhanced)	Guanosine-5'-Diphosphate	(M140)PID RANBP2 PATHWAY; (M37)PID NFKAPPAB CANONICAL PATHWAY; (M242)PID AURORA A PATHWAY	(M5925)HALLMARK E2F TARGETS; (M5926)HALLMARK MYC TARGETS V1	1	1	1	1	1	0	1	1	0	0	1	1	0	0	1	0	0	1	0	1	3
55177	Q96TC7	1	1	1	55177	Gene_ID	H. sapiens	55177	H. sapiens	RMDN3	regulator of microtubule dynamics 3	GO:0006874 intracellular calcium ion homeostasis;GO:0055074 calcium ion homeostasis;GO:0030003 intracellular monoatomic cation homeostasis		Predicted intracellular proteins	Mitochondria (Enhanced); Additional: Cytokinetic bridge			(M5905)HALLMARK ADIPOGENESIS	0	0	0	0	0	0	0	0	0	0	0	0	0	0	0	0	0	0	0	0	3
2010	P50402	1	1	1	2010	Gene_ID	H. sapiens	2010	H. sapiens	EMD	emerin	GO:0046827 positive regulation of protein export from nucleus;GO:0046825 regulation of protein export from nucleus;GO:0048147 negative regulation of fibroblast proliferation		Disease related genes; Human disease related genes:Musculoskeletal diseases:Muscular diseases	Nuclear membrane (Enhanced); Additional: Endoplasmic reticulum				1	0	0	0	0	0	1	0	0	0	1	0	0	0	0	0	0	1	0	0	3
6137	P26373	1	1	1	6137	Gene_ID	H. sapiens	6137	H. sapiens	RPL13	ribosomal protein L13	GO:0001824 blastocyst development;GO:0002181 cytoplasmic translation;GO:0060348 bone development		Ribosomal proteins; Disease related genes; Human disease related genes:Congenital malformations:Congenital malformations of the musculoskeletal system; Predicted intracellular proteins	Cytosol;Endoplasmic reticulum;Nucleoli (Enhanced)				0	1	0	0	0	0	0	0	0	0	0	0	0	0	0	0	0	0	0	0	3
440	P08243	1	1	1	440	Gene_ID	H. sapiens	440	H. sapiens	ASNS	asparagine synthetase (glutamine-hydrolyzing)	GO:0070981 L-asparagine biosynthetic process;GO:0006529 asparagine biosynthetic process;GO:0070982 L-asparagine metabolic process		Enzymes; ENZYME proteins:Ligase; Human disease related genes:Congenital disorders of metabolism:Congenital disorders of amino acid metabolism; Disease related genes; Potential drug targets; Predicted intracellular proteins	Cytosol (Enhanced)	Aspartic acid; Glutamic acid; ATP; Asparagine		(M5922)HALLMARK UNFOLDED PROTEIN RESPONSE; (M5941)HALLMARK UV RESPONSE UP; (M5924)HALLMARK MTORC1 SIGNALING	0	1	0	0	0	0	0	0	0	0	0	0	0	0	0	0	0	0	0	0	3
2052	P07099	1	1	1	2052	Gene_ID	H. sapiens	2052	H. sapiens	EPHX1	epoxide hydrolase 1	GO:0097176 epoxide metabolic process;GO:0018904 ether metabolic process;GO:0019369 arachidonic acid metabolic process		Enzymes; Disease related genes; Potential drug targets; ENZYME proteins:Hydrolases; Cancer-related genes:Candidate cancer biomarkers; Human disease related genes:Congenital disorders of metabolism:Congenital disorders of ion transport and metabolism; Predicted intracellular proteins; Peptidases:Serine-type peptidases				(M5935)HALLMARK FATTY ACID METABOLISM; (M5941)HALLMARK UV RESPONSE UP; (M5934)HALLMARK XENOBIOTIC METABOLISM	1	0	0	0	1	0	0	0	0	0	0	0	0	0	0	0	0	0	0	0	3
8294	P62805	1	1	1	8294	Gene_ID	H. sapiens	8294	H. sapiens	H4C9	H4 clustered histone 9	GO:0061644 protein localization to CENP-A containing chromatin;GO:0045653 negative regulation of megakaryocyte differentiation;GO:0071459 protein localization to chromosome, centromeric region		Cancer-related genes; Disease related genes; Predicted intracellular proteins			(M32)PID HDAC CLASSIII PATHWAY		1	1	0	0	0	0	1	1	0	0	1	1	0	0	0	0	0	0	0	0	3
9126	Q9UQE7	1	1	1	9126	Gene_ID	H. sapiens	9126	H. sapiens	SMC3	structural maintenance of chromosomes 3	GO:0034089 establishment of meiotic sister chromatid cohesion;GO:0034087 establishment of mitotic sister chromatid cohesion;GO:0034085 establishment of sister chromatid cohesion		Human disease related genes:Congenital malformations:Other congenital malformations; Disease related genes; Predicted intracellular proteins; Cancer-related genes:Mutational cancer driver genes; Cancer-related genes:Mutated cancer genes	Nucleoplasm (Supported)		(M84)PID ATM PATHWAY	(M5893)HALLMARK MITOTIC SPINDLE; (M5925)HALLMARK E2F TARGETS	1	0	1	0	0	0	1	0	0	0	1	1	0	0	1	0	0	0	1	0	3
6204	P46783	1	1	1	6204	Gene_ID	H. sapiens	6204	H. sapiens	RPS10	ribosomal protein S10	GO:0002181 cytoplasmic translation;GO:0006412 translation;GO:0043043 peptide biosynthetic process		Human disease related genes:Cardiovascular diseases:Hematologic diseases; Disease related genes; Human disease related genes:Other congenital disorders:Ribosomopathies; Ribosomal proteins; Predicted intracellular proteins	Cytosol (Approved)			(M5926)HALLMARK MYC TARGETS V1	0	1	0	0	0	0	0	0	0	0	0	0	0	0	0	0	0	0	0	0	3
6159	P47914	1	1	1	6159	Gene_ID	H. sapiens	6159	H. sapiens	RPL29	ribosomal protein L29	GO:0007566 embryo implantation;GO:0002181 cytoplasmic translation;GO:0007565 female pregnancy		Ribosomal proteins; Predicted intracellular proteins	Cytosol;Endoplasmic reticulum;Nucleoli (Supported)				1	1	0	0	0	0	0	0	0	0	0	0	0	0	0	0	0	0	0	0	3
282991	Q6QNY1	1	1	1	282991	Gene_ID	H. sapiens	282991	H. sapiens	BLOC1S2	biogenesis of lysosomal organelles complex 1 subunit 2	GO:0062196 regulation of lysosome size;GO:0097345 mitochondrial outer membrane permeabilization;GO:0051036 regulation of endosome size		Predicted intracellular proteins					1	0	0	0	0	0	0	0	0	0	0	0	0	0	0	0	0	0	0	0	3
6567	P36021	1	1	1	6567	Gene_ID	H. sapiens	6567	H. sapiens	SLC16A2	solute carrier family 16 member 2	GO:0070460 thyroid-stimulating hormone secretion;GO:0070327 thyroid hormone transport;GO:0006590 thyroid hormone generation		Human disease related genes:Endocrine and metabolic diseases:Thyroid gland diseases; Potential drug targets; Disease related genes; Transporters:Electrochemical Potential-driven transporters	Plasma membrane (Approved)	Pyruvic acid			1	0	0	0	0	0	0	0	0	0	0	1	0	0	0	0	0	0	0	0	3
112939	Q96RE7	1	1	1	112939	Gene_ID	H. sapiens	112939	H. sapiens	NACC1	nucleus accumbens associated 1	GO:0000122 negative regulation of transcription by RNA polymerase II;GO:0008284 positive regulation of cell population proliferation;GO:0045892 negative regulation of DNA-templated transcription		Human disease related genes:Congenital malformations:Congenital malformations of the nervous system; Disease related genes; Predicted intracellular proteins	Nucleoplasm (Enhanced); Additional: Vesicles				0	0	0	0	0	0	0	0	0	0	0	0	0	0	0	0	0	0	0	0	3
1503	P17812	1	1	1	1503	Gene_ID	H. sapiens	1503	H. sapiens	CTPS1	CTP synthase 1	GO:0044210 'de novo' CTP biosynthetic process;GO:0019856 pyrimidine nucleobase biosynthetic process;GO:0006241 CTP biosynthetic process		Human disease related genes:Immune system diseases:Primary immunodeficiency; Enzymes; ENZYME proteins:Ligase; Disease related genes; Potential drug targets; Predicted intracellular proteins	Cytosol (Approved); Additional: Actin filaments	L-Glutamine		(M5949)HALLMARK PEROXISOME; (M5925)HALLMARK E2F TARGETS; (M5926)HALLMARK MYC TARGETS V1	1	0	0	0	1	0	0	0	0	0	0	0	0	0	0	0	0	0	0	0	3
51386	Q9Y262	1	1	1	51386	Gene_ID	H. sapiens	51386	H. sapiens	EIF3L	eukaryotic translation initiation factor 3 subunit L	GO:0075525 viral translational termination-reinitiation;GO:0001732 formation of cytoplasmic translation initiation complex;GO:0019081 viral translation		Predicted intracellular proteins	Nucleoli (Approved); Additional: Nucleoplasm				0	1	1	0	0	0	0	0	1	0	0	0	0	0	0	0	0	0	0	0	3
114885	Q9BXB4	1	1	1	114885	Gene_ID	H. sapiens	114885	H. sapiens	OSBPL11	oxysterol binding protein like 11	GO:0010890 positive regulation of sequestering of triglyceride;GO:0010889 regulation of sequestering of triglyceride;GO:0010884 positive regulation of lipid storage		Predicted intracellular proteins	Golgi apparatus;Nucleoplasm (Approved)				0	0	0	0	0	0	1	0	0	0	0	0	0	0	0	0	0	0	0	0	3
5917	P54136	1	1	1	5917	Gene_ID	H. sapiens	5917	H. sapiens	RARS1	arginyl-tRNA synthetase 1	GO:0006420 arginyl-tRNA aminoacylation;GO:0006418 tRNA aminoacylation for protein translation;GO:0043039 tRNA aminoacylation		Enzymes; ENZYME proteins:Ligase; Disease related genes; Potential drug targets; Predicted intracellular proteins; Human disease related genes:Congenital disorders of metabolism:Congenital disorders of lipid/glycolipid metabolism	Cytosol (Supported); Additional: Nucleoli;Nucleoplasm			(M5937)HALLMARK GLYCOLYSIS; (M5950)HALLMARK ALLOGRAFT REJECTION	0	1	0	1	0	0	0	0	0	0	0	0	0	0	0	0	0	0	0	0	3
6626	P09012	1	1	1	6626	Gene_ID	H. sapiens	6626	H. sapiens	SNRPA	small nuclear ribonucleoprotein polypeptide A	GO:0000377 RNA splicing, via transesterification reactions with bulged adenosine as nucleophile;GO:0000398 mRNA splicing, via spliceosome;GO:0000375 RNA splicing, via transesterification reactions		Predicted intracellular proteins	Nucleoplasm (Supported)	Malonic acid		(M5926)HALLMARK MYC TARGETS V1	1	1	0	0	0	0	0	0	0	1	0	0	0	0	0	0	0	0	0	0	3
5451	P14859	1	1	1	5451	Gene_ID	H. sapiens	5451	H. sapiens	POU2F1	POU class 2 homeobox 1	GO:1902895 positive regulation of miRNA transcription;GO:2000630 positive regulation of miRNA metabolic process;GO:1902893 regulation of miRNA transcription		Transcription factors:Helix-turn-helix domains; Predicted intracellular proteins	Nucleoplasm (Enhanced); Additional: Endoplasmic reticulum;Vesicles		(M235)PID TCR CALCIUM PATHWAY; (M285)PID HNF3A PATHWAY; (M60)PID NFAT TFPATHWAY	(M5947)HALLMARK IL2 STAT5 SIGNALING	0	0	0	0	0	0	0	0	0	0	0	1	0	0	0	0	0	0	0	0	3
6142	Q02543	1	1	1	6142	Gene_ID	H. sapiens	6142	H. sapiens	RPL18A	ribosomal protein L18a	GO:0002181 cytoplasmic translation;GO:0006412 translation;GO:0043043 peptide biosynthetic process		Ribosomal proteins; Predicted intracellular proteins	Nucleoli (Approved); Additional: Cytosol;Nucleoplasm				0	1	0	0	0	1	0	0	0	0	0	0	0	0	0	0	0	0	0	0	3
6144	P46778	1	1	1	6144	Gene_ID	H. sapiens	6144	H. sapiens	RPL21	ribosomal protein L21	GO:0002181 cytoplasmic translation;GO:0006412 translation;GO:0043043 peptide biosynthetic process		Ribosomal proteins; Disease related genes; Human disease related genes:Skin diseases:Skin and soft tissue diseases; Predicted intracellular proteins	Cytosol;Endoplasmic reticulum;Nucleoli fibrillar center (Supported)				0	1	0	0	0	0	0	0	0	0	0	0	0	0	0	0	0	0	0	0	3
29803	Q9BWE0	1	1	1	29803	Gene_ID	H. sapiens	29803	H. sapiens	REPIN1	replication initiator 1	GO:0006260 DNA replication;GO:0006259 DNA metabolic process;GO:0006357 regulation of transcription by RNA polymerase II		Predicted intracellular proteins	Nucleoplasm (Supported)				0	0	0	0	0	0	0	0	0	0	0	0	0	0	1	0	0	0	0	0	3
55856	Q9NPJ3	1	1	1	55856	Gene_ID	H. sapiens	55856	H. sapiens	ACOT13	acyl-CoA thioesterase 13	GO:0120163 negative regulation of cold-induced thermogenesis;GO:0051289 protein homotetramerization;GO:0051262 protein tetramerization		ENZYME proteins:Hydrolases; Enzymes; Predicted intracellular proteins	Cell Junctions (Approved)	2-Undecanone			0	0	0	0	0	0	0	0	0	0	0	0	0	0	0	0	0	0	0	0	3
6164	P49207	1	1	1	6164	Gene_ID	H. sapiens	6164	H. sapiens	RPL34	ribosomal protein L34	GO:0002181 cytoplasmic translation;GO:0006412 translation;GO:0043043 peptide biosynthetic process		Ribosomal proteins; Predicted intracellular proteins	Cytosol;Endoplasmic reticulum (Supported); Additional: Nucleoli			(M5926)HALLMARK MYC TARGETS V1	0	1	0	0	0	0	0	0	0	0	0	0	0	0	0	0	0	0	0	0	3
1655	P17844	1	1	1	1655	Gene_ID	H. sapiens	1655	H. sapiens	DDX5	DEAD-box helicase 5	GO:0061614 miRNA transcription;GO:0031053 primary miRNA processing;GO:0043517 positive regulation of DNA damage response, signal transduction by p53 class mediator		Enzymes; ENZYME proteins:Hydrolases; Predicted intracellular proteins; Cancer-related genes:Mutational cancer driver genes; Cancer-related genes:Mutated cancer genes	Nucleoli;Nucleoplasm (Supported)	Artenimol	(M145)PID P53 DOWNSTREAM PATHWAY		1	1	0	1	0	0	0	0	0	1	1	0	0	0	0	0	0	0	1	0	3
5214	Q01813	1	1	1	5214	Gene_ID	H. sapiens	5214	H. sapiens	PFKP	phosphofructokinase, platelet	GO:0030388 fructose 1,6-bisphosphate metabolic process;GO:0006002 fructose 6-phosphate metabolic process;GO:0006735 NADH regeneration	yes	ENZYME proteins:Transferases; Enzymes; Predicted intracellular proteins	Cytosol (Supported)			(M5938)HALLMARK REACTIVE OXYGEN SPECIES PATHWAY; (M5891)HALLMARK HYPOXIA; (M5913)HALLMARK INTERFERON GAMMA RESPONSE	0	0	0	0	1	0	0	0	0	0	1	0	0	0	0	0	0	0	0	0	3
4733	Q9Y295	1	1	1	4733	Gene_ID	H. sapiens	4733	H. sapiens	DRG1	developmentally regulated GTP binding protein 1	GO:1901673 regulation of mitotic spindle assembly;GO:0031116 positive regulation of microtubule polymerization;GO:0090169 regulation of spindle assembly		Predicted intracellular proteins	Nuclear bodies;Nucleoplasm (Supported); Additional: Cytosol				0	1	0	0	0	0	0	0	0	0	0	0	0	0	0	0	0	0	0	0	3
1819	P55039	1	1	1	1819	Gene_ID	H. sapiens	1819	H. sapiens	DRG2	developmentally regulated GTP binding protein 2	GO:0002181 cytoplasmic translation;GO:0006412 translation;GO:0043043 peptide biosynthetic process		Predicted intracellular proteins	Cytosol;Vesicles (Supported); Additional: Nucleoplasm				0	1	0	0	0	0	0	0	0	0	0	0	0	0	0	0	0	0	0	0	3
112950	Q96G25	1	1	1	112950	Gene_ID	H. sapiens	112950	H. sapiens	MED8	mediator complex subunit 8	GO:0032968 positive regulation of transcription elongation by RNA polymerase II;GO:0032786 positive regulation of DNA-templated transcription, elongation;GO:0051123 RNA polymerase II preinitiation complex assembly		Predicted intracellular proteins	Nucleoplasm (Approved); Additional: Golgi apparatus				1	0	0	0	0	0	0	0	0	0	0	0	0	0	0	0	0	0	0	0	3
701	O60566	1	1	1	701	Gene_ID	H. sapiens	701	H. sapiens	BUB1B	BUB1 mitotic checkpoint serine/threonine kinase B	GO:0051754 meiotic sister chromatid cohesion, centromeric;GO:0070601 centromeric sister chromatid cohesion;GO:0007091 metaphase/anaphase transition of mitotic cell cycle	yes	Enzymes; Human disease related genes:Other congenital disorders:Chromosomal abnormalities; Disease related genes; ENZYME proteins:Transferases; Potential drug targets; Predicted intracellular proteins; Kinases; Human disease related genes:Cancers:Cancers of the digestive system; Cancer-related genes:Mutational cancer driver genes	Cytosol (Supported)		(M129)PID PLK1 PATHWAY	(M5925)HALLMARK E2F TARGETS	1	0	0	0	0	0	1	1	0	0	0	1	0	0	0	0	0	0	0	0	3
5989	P22670	1	1	1	5989	Gene_ID	H. sapiens	5989	H. sapiens	RFX1	regulatory factor X1	GO:0006955 immune response;GO:0002376 immune system process;GO:0006357 regulation of transcription by RNA polymerase II		Transcription factors:Helix-turn-helix domains; Predicted intracellular proteins	Nucleoplasm (Enhanced); Additional: Vesicles				0	0	0	0	0	0	0	0	0	0	0	0	0	0	0	0	0	0	0	0	3
5700	P62191	1	1	1	5700	Gene_ID	H. sapiens	5700	H. sapiens	PSMC1	proteasome 26S subunit, ATPase 1	GO:1901800 positive regulation of proteasomal protein catabolic process;GO:1903052 positive regulation of proteolysis involved in protein catabolic process;GO:0061136 regulation of proteasomal protein catabolic process		Predicted intracellular proteins	Cytosol;Nucleoplasm (Enhanced)				0	1	0	0	1	0	1	0	0	0	0	1	1	0	0	0	0	0	0	0	3
6158	P46779	1	1	1	6158	Gene_ID	H. sapiens	6158	H. sapiens	RPL28	ribosomal protein L28	GO:0002181 cytoplasmic translation;GO:0006412 translation;GO:0043043 peptide biosynthetic process		Ribosomal proteins; Predicted intracellular proteins	Cytosol;Endoplasmic reticulum (Supported)				0	1	0	0	0	0	0	0	0	0	0	0	0	0	0	0	0	0	0	0	3
10095	O15143	1	1	1	10095	Gene_ID	H. sapiens	10095	H. sapiens	ARPC1B	actin related protein 2/3 complex subunit 1B	GO:0034314 Arp2/3 complex-mediated actin nucleation;GO:0045010 actin nucleation;GO:0043627 response to estrogen		Disease related genes; Predicted intracellular proteins	Cytosol;Vesicles (Supported)	N-[2-(2-methyl-1H-indol-3-yl)ethyl]thiophene-2-carboxamide; (2S)-2-(3-bromophenyl)-3-(5-chloro-2-hydroxyphenyl)-1,3-thiazolidin-4-one	(M278)PID RAC1 PATHWAY; (M81)PID CDC42 PATHWAY; (M164)PID ERBB1 DOWNSTREAM PATHWAY		0	1	0	0	0	0	1	0	0	0	0	0	0	0	0	0	0	0	0	1	3
4741	P07197	1	1	1	4741	Gene_ID	H. sapiens	4741	H. sapiens	NEFM	neurofilament medium chain	GO:0033693 neurofilament bundle assembly;GO:0045110 intermediate filament bundle assembly;GO:0045109 intermediate filament organization		Predicted intracellular proteins	Intermediate filaments (Enhanced)				1	0	0	0	1	0	0	0	0	0	0	0	0	0	0	0	0	0	0	1	3
2237	P39748	1	1	1	2237	Gene_ID	H. sapiens	2237	H. sapiens	FEN1	flap structure-specific endonuclease 1	GO:0043137 DNA replication, removal of RNA primer;GO:0032201 telomere maintenance via semi-conservative replication;GO:0045876 positive regulation of sister chromatid cohesion		Cancer-related genes:Candidate cancer biomarkers; Predicted intracellular proteins	Nucleoplasm (Enhanced); Additional: Nucleoli	Iron; Ferrous gluconate; Ferrous succinate; Ferrous ascorbate; Ferrous fumarate; Ferrous glycine sulfate		(M5898)HALLMARK DNA REPAIR; (M5941)HALLMARK UV RESPONSE UP	1	1	0	0	0	0	1	0	0	0	1	1	0	0	1	0	0	0	0	0	3
3326	P08238	1	1	1	3326	Gene_ID	H. sapiens	3326	H. sapiens	HSP90AB1	heat shock protein 90 alpha family class B member 1	GO:1901389 negative regulation of transforming growth factor beta activation;GO:1902949 positive regulation of tau-protein kinase activity;GO:1905323 telomerase holoenzyme complex assembly		Cancer-related genes:Candidate cancer biomarkers; Predicted intracellular proteins; Cancer-related genes:Mutational cancer driver genes; Transporters:Accessory Factors Involved in Transport; Cancer-related genes:Mutated cancer genes	Cytosol (Supported)	Geldanamycin; 9-Butyl-8-(3,4,5-Trimethoxybenzyl)-9h-Purin-6-Amine; Radicicol; Tanespimycin; SNX-5422; CCT-018159; 8-(6-BROMO-BENZO[1,3]DIOXOL-5-YLSULFANYL)-9-(3-ISOPROPYLAMINO-PROPYL)-ADENINE; 4-{4-[4-(3-AMINOPROPOXY)PHENYL]-1H-PYRAZOL-5-YL}-6-CHLOROBENZENE-1,3-DIOL; (5E)-14-CHLORO-15,17-DIHYDROXY-4,7,8,9,10,11-HEXAHYDRO-2-BENZOXACYCLOPENTADECINE-1,12(3H,13H)-DIONE; (5Z)-12-CHLORO-13,15-DIHYDROXY…	(M237)PID VEGFR1 2 PATHWAY	(M5926)HALLMARK MYC TARGETS V1	1	1	1	0	0	0	1	0	0	0	1	1	0	1	1	0	1	0	1	1	3
5527	Q13362	1	1	1	5527	Gene_ID	H. sapiens	5527	H. sapiens	PPP2R5C	protein phosphatase 2 regulatory subunit B'gamma	GO:0006470 protein dephosphorylation;GO:0016311 dephosphorylation;GO:0043161 proteasome-mediated ubiquitin-dependent protein catabolic process		Predicted intracellular proteins	Cytosol;Nucleoplasm (Approved); Additional: Golgi apparatus	2,6,8-Trimethyl-3-Amino-9-Benzyl-9-Methoxynonanoic Acid; (2S,3S,4E,6E,8S,9S)-3-amino-9-methoxy-2,6,8-trimethyl-10-phenyldeca-4,6-dienoic acid			1	0	0	0	0	0	1	0	0	0	0	1	0	0	0	0	0	0	0	0	3
8971	Q92522	1	1	1	8971	Gene_ID	H. sapiens	8971	H. sapiens	H1-10	H1.10 linker histone	GO:0030261 chromosome condensation;GO:0045910 negative regulation of DNA recombination;GO:0006334 nucleosome assembly		Predicted intracellular proteins	Nucleoli;Nucleoplasm (Supported); Additional: Mitotic chromosome;Nucleoli rim				0	1	0	0	0	0	0	0	0	0	0	0	0	0	0	0	0	0	1	0	3
22985	Q9UKV3	1	1	1	22985	Gene_ID	H. sapiens	22985	H. sapiens	ACIN1	apoptotic chromatin condensation inducer 1	GO:0030263 apoptotic chromosome condensation;GO:0045657 positive regulation of monocyte differentiation;GO:0045655 regulation of monocyte differentiation		Predicted intracellular proteins; Transporters:Primary Active Transporters	Nucleoplasm (Supported); Additional: Cytosol;Plasma membrane				0	1	0	0	0	0	0	0	0	1	1	1	0	0	0	0	0	0	0	0	3
5708	Q13200	1	1	1	5708	Gene_ID	H. sapiens	5708	H. sapiens	PSMD2	proteasome 26S subunit ubiquitin receptor, non-ATPase 2	GO:0043161 proteasome-mediated ubiquitin-dependent protein catabolic process;GO:0042176 regulation of protein catabolic process;GO:0010498 proteasomal protein catabolic process		Predicted intracellular proteins					0	1	0	0	1	0	1	0	0	0	0	1	0	0	0	0	1	0	0	0	3
171017	Q8TF68	1	1	1	171017	Gene_ID	H. sapiens	171017	H. sapiens	ZNF384	zinc finger protein 384	GO:0045944 positive regulation of transcription by RNA polymerase II;GO:0045893 positive regulation of DNA-templated transcription;GO:1902680 positive regulation of RNA biosynthetic process		Cancer-related genes; Transcription factors:Zinc-coordinating DNA-binding domains; Predicted intracellular proteins	Nucleoplasm (Approved)				0	0	0	0	0	0	0	0	0	0	0	0	0	0	0	0	0	0	0	0	3
375	P84077	1	1	1	375	Gene_ID	H. sapiens	375	H. sapiens	ARF1	ADP ribosylation factor 1	GO:1990386 mitotic cleavage furrow ingression;GO:0036090 cleavage furrow ingression;GO:0006878 intracellular copper ion homeostasis		Enzymes; Human disease related genes:Congenital malformations:Congenital malformations of the nervous system; Disease related genes; Potential drug targets; ENZYME proteins:Hydrolases; Predicted intracellular proteins	Cytosol (Approved); Additional: Plasma membrane	1,3-Propanediol; Guanosine-3'-monophosphate-5'-diphosphate; Guanosine-5'-Triphosphate; Guanosine-5'-Diphosphate; Brefeldin A; Myristic acid; Glycerin	(M120)PID ARF6 DOWNSTREAM PATHWAY; (M1529)SA G1 AND S PHASES; (M243)PID ARF 3PATHWAY	(M5910)HALLMARK PROTEIN SECRETION; (M5923)HALLMARK PI3K AKT MTOR SIGNALING	1	1	0	0	0	0	0	1	0	0	0	1	1	0	0	0	0	0	0	1	3
55342	Q96SI9	1	1	1	55342	Gene_ID	H. sapiens	55342	H. sapiens	STRBP	spermatid perinuclear RNA binding protein	GO:0007638 mechanosensory behavior;GO:0007286 spermatid development;GO:0048515 spermatid differentiation		Predicted intracellular proteins				(M5951)HALLMARK SPERMATOGENESIS	0	0	0	0	0	0	0	0	0	0	0	0	0	0	0	0	0	0	0	0	3
118987	Q8NEN9	1	1	1	118987	Gene_ID	H. sapiens	118987	H. sapiens	PDZD8	PDZ domain containing 8	GO:1990456 mitochondrion-endoplasmic reticulum membrane tethering;GO:0051560 mitochondrial calcium ion homeostasis;GO:0140056 organelle localization by membrane tethering		Transporters:Transporter channels and pores; Predicted intracellular proteins	Nucleoli fibrillar center (Approved); Additional: Plasma membrane				0	0	0	0	0	0	0	0	0	0	0	0	0	0	0	0	0	0	0	0	3
54108	Q9NRG0	1	1	1	54108	Gene_ID	H. sapiens	54108	H. sapiens	CHRAC1	chromatin accessibility complex subunit 1	GO:0071897 DNA biosynthetic process;GO:0006334 nucleosome assembly;GO:0006275 regulation of DNA replication		Predicted intracellular proteins	Nucleoplasm (Approved)				0	0	0	0	0	0	0	0	0	0	0	0	0	0	1	0	0	0	1	0	3
5315	P14618	1	1	1	5315	Gene_ID	H. sapiens	5315	H. sapiens	PKM	pyruvate kinase M1/2	GO:2000767 positive regulation of cytoplasmic translation;GO:0006735 NADH regeneration;GO:0061621 canonical glycolysis	yes	Predicted intracellular proteins; ENZYME proteins:Transferases; Cancer-related genes:Candidate cancer biomarkers; Enzymes	Cytosol (Enhanced)	Pyruvic acid; L-Phospholactate; 2-Phosphoglycolic Acid; 6-(2-fluorobenzyl)-2,4-dimethyl-4,6-dihydro-5H-thieno[2',3':4,5]pyrrolo[2,3-d]pyridazin-5-one; 1-[(2,6-difluorophenyl)sulfonyl]-4-(2,3-dihydro-1,4-benzodioxin-6-ylsulfonyl)piperazine; 1-(2,3-dihydro-1,4-benzodioxin-6-ylsulfonyl)-4-[(4-methoxyphenyl)sulfonyl]piperazine; Copper; Artenimol	(M255)PID HIF1 TFPATHWAY	(M5937)HALLMARK GLYCOLYSIS	0	0	0	0	1	0	0	0	0	0	1	0	0	0	0	1	1	0	0	0	3
143384	Q86Y37	1	1	1	143384	Gene_ID	H. sapiens	143384	H. sapiens	CACUL1	CDK2 associated cullin domain 1	GO:0000082 G1/S transition of mitotic cell cycle;GO:0044843 cell cycle G1/S phase transition;GO:0044772 mitotic cell cycle phase transition		Predicted intracellular proteins	Nucleoplasm (Uncertain)				0	0	0	0	0	0	0	0	0	0	0	1	0	0	0	0	0	0	0	0	3
83939	Q9BY44	1	1	1	83939	Gene_ID	H. sapiens	83939	H. sapiens	EIF2A	eukaryotic translation initiation factor 2A	GO:0032933 SREBP signaling pathway;GO:0071501 cellular response to sterol depletion;GO:0006991 response to sterol depletion		Predicted intracellular proteins	Cytosol (Approved); Additional: Mitochondria		(M286)PID TGFBR PATHWAY		0	1	1	1	0	1	0	0	1	0	0	0	0	0	0	1	0	0	0	0	3
4176	P33993	1	1	1	4176	Gene_ID	H. sapiens	4176	H. sapiens	MCM7	minichromosome maintenance complex component 7	GO:0000727 double-strand break repair via break-induced replication;GO:0030174 regulation of DNA-templated DNA replication initiation;GO:0006271 DNA strand elongation involved in DNA replication		Predicted intracellular proteins; ENZYME proteins:Hydrolases; Cancer-related genes:Candidate cancer biomarkers; Enzymes	Nucleoplasm (Enhanced)		(M46)PID ATR PATHWAY	(M5925)HALLMARK E2F TARGETS; (M5926)HALLMARK MYC TARGETS V1; (M5930)HALLMARK EPITHELIAL MESENCHYMAL TRANSITION	1	0	0	0	0	0	1	0	0	0	0	1	0	0	1	0	0	0	1	0	3
6636	P62306	1	1	1	6636	Gene_ID	H. sapiens	6636	H. sapiens	SNRPF	small nuclear ribonucleoprotein polypeptide F	GO:0036261 7-methylguanosine cap hypermethylation;GO:0036260 RNA capping;GO:1903241 U2-type prespliceosome assembly		Predicted intracellular proteins					1	1	1	0	0	0	0	0	0	1	1	0	0	0	0	0	0	0	0	0	3
6157	P46776	1	1	1	6157	Gene_ID	H. sapiens	6157	H. sapiens	RPL27A	ribosomal protein L27a	GO:0002181 cytoplasmic translation;GO:0006412 translation;GO:0043043 peptide biosynthetic process		Ribosomal proteins; Predicted intracellular proteins	Cytosol;Endoplasmic reticulum (Enhanced)				0	1	0	0	0	0	0	0	0	0	0	0	0	0	0	0	0	0	0	0	3
645	P30043	1	1	1	645	Gene_ID	H. sapiens	645	H. sapiens	BLVRB	biliverdin reductase B	GO:0042167 heme catabolic process;GO:0046149 pigment catabolic process;GO:0006787 porphyrin-containing compound catabolic process		ENZYME proteins:Oxidoreductases; Predicted intracellular proteins; Enzymes; FDA approved drug targets:Small molecule drugs	Cytosol (Supported); Additional: Nucleoplasm;Plasma membrane;Vesicles	Riboflavin; NADH; Biliverdine IX Alpha; Flavin mononucleotide; Nicotinamide adenine dinucleotide phosphate; Lumichrome; Mesobiliverdin IV alpha		(M5906)HALLMARK ESTROGEN RESPONSE EARLY; (M5907)HALLMARK ESTROGEN RESPONSE LATE; (M5934)HALLMARK XENOBIOTIC METABOLISM	1	1	0	0	0	0	0	0	0	0	0	1	0	0	0	0	0	0	0	0	3
9326	Q15649	1	1	1	9326	Gene_ID	H. sapiens	9326	H. sapiens	ZNHIT3	zinc finger HIT-type containing 3	GO:0048254 snoRNA localization;GO:0000492 box C/D snoRNP assembly;GO:0000491 small nucleolar ribonucleoprotein complex assembly		Disease related genes; Human disease related genes:Nervous system diseases:Neurodegenerative diseases; Predicted intracellular proteins	Mitochondria (Approved)				0	0	1	1	0	0	0	0	0	0	1	0	0	0	0	0	0	0	0	0	3
10813	Q9BVJ6	1	1	1	10813	Gene_ID	H. sapiens	10813	H. sapiens	UTP14A	UTP14A small subunit processome component	GO:0006364 rRNA processing;GO:0016072 rRNA metabolic process;GO:0042254 ribosome biogenesis		Predicted intracellular proteins	Nucleoli (Supported); Additional: Cytosol				1	1	1	1	0	0	0	0	0	0	0	0	0	0	0	0	0	0	0	0	3
6230	P62851	1	1	1	6230	Gene_ID	H. sapiens	6230	H. sapiens	RPS25	ribosomal protein S25	GO:0042274 ribosomal small subunit biogenesis;GO:0002181 cytoplasmic translation;GO:0006364 rRNA processing		Ribosomal proteins; Predicted intracellular proteins	Cytosol;Endoplasmic reticulum (Supported); Additional: Nucleoli				0	1	1	1	0	0	0	0	0	0	0	0	0	0	0	0	0	0	0	0	3
51449	Q9UHG3	1	1	1	51449	Gene_ID	H. sapiens	51449	H. sapiens	PCYOX1	prenylcysteine oxidase 1	GO:0030328 prenylcysteine catabolic process;GO:0030329 prenylcysteine metabolic process;GO:0030327 prenylated protein catabolic process		ENZYME proteins:Oxidoreductases; Enzymes; Predicted intracellular proteins					0	0	0	0	0	0	0	0	0	0	0	1	0	0	0	0	0	0	0	0	3
3608	Q12905	1	1	1	3608	Gene_ID	H. sapiens	3608	H. sapiens	ILF2	interleukin enhancer binding factor 2	GO:0045893 positive regulation of DNA-templated transcription;GO:1902680 positive regulation of RNA biosynthetic process;GO:0051254 positive regulation of RNA metabolic process		Predicted intracellular proteins	Nucleoplasm (Supported); Additional: Cytosol			(M5926)HALLMARK MYC TARGETS V1	0	1	0	0	0	0	0	0	0	0	0	1	0	0	0	0	1	1	0	0	3
310	P20073	1	1	1	310	Gene_ID	H. sapiens	310	H. sapiens	ANXA7	annexin A7	GO:0006914 autophagy;GO:0061919 process utilizing autophagic mechanism;GO:0030855 epithelial cell differentiation		Cancer-related genes:Candidate cancer biomarkers; Predicted intracellular proteins			(M5880)NABA ECM AFFILIATED; (M5885)NABA MATRISOME ASSOCIATED; (M5889)NABA MATRISOME		1	0	0	0	1	0	0	0	0	0	0	0	0	0	0	0	0	0	0	0	3
54906	Q5VWN6	1	1	1	54906	Gene_ID	H. sapiens	54906	H. sapiens	TASOR2	transcription activation suppressor family member 2	GO:0045814 negative regulation of gene expression, epigenetic;GO:0040029 epigenetic regulation of gene expression;GO:0006338 chromatin remodeling		Predicted intracellular proteins	Nucleoplasm (Enhanced); Additional: Cytosol				1	0	0	0	0	0	0	0	0	0	0	0	0	0	0	0	0	0	0	0	3
65108	P49006	1	1	1	65108	Gene_ID	H. sapiens	65108	H. sapiens	MARCKSL1	MARCKS like 1	GO:0007015 actin filament organization;GO:0030036 actin cytoskeleton organization;GO:0097435 supramolecular fiber organization		Predicted intracellular proteins	Cytosol (Supported); Additional: Actin filaments;Nucleoplasm				0	0	0	0	0	0	0	0	0	0	0	0	0	0	0	0	0	0	0	1	3
54107	Q9NRF9	1	1	1	54107	Gene_ID	H. sapiens	54107	H. sapiens	POLE3	DNA polymerase epsilon 3, accessory subunit	GO:0006272 leading strand elongation;GO:0006271 DNA strand elongation involved in DNA replication;GO:0022616 DNA strand elongation		FDA approved drug targets:Small molecule drugs; Predicted intracellular proteins	Nucleoplasm (Approved); Additional: Cytosol;Nucleoli	Cladribine		(M5941)HALLMARK UV RESPONSE UP; (M5926)HALLMARK MYC TARGETS V1	1	0	0	0	0	0	1	0	0	0	0	1	0	0	1	0	0	0	1	0	3
2962	P35269	1	1	1	2962	Gene_ID	H. sapiens	2962	H. sapiens	GTF2F1	general transcription factor IIF subunit 1	GO:0006368 transcription elongation by RNA polymerase II;GO:0032968 positive regulation of transcription elongation by RNA polymerase II;GO:0006354 DNA-templated transcription elongation		Predicted intracellular proteins	Nucleoplasm (Supported)			(M5898)HALLMARK DNA REPAIR; (M5915)HALLMARK APICAL JUNCTION	1	1	0	0	0	0	0	0	0	1	1	1	0	0	0	0	0	0	0	0	3
6152	P83731	1	1	1	6152	Gene_ID	H. sapiens	6152	H. sapiens	RPL24	ribosomal protein L24	GO:0010458 exit from mitosis;GO:0031290 retinal ganglion cell axon guidance;GO:0021554 optic nerve development		Ribosomal proteins; Predicted intracellular proteins	Cytosol;Endoplasmic reticulum (Enhanced)				1	1	1	1	0	0	0	0	0	0	0	0	0	0	0	0	0	0	0	0	3
55858	Q9HC07	1	1	1	55858	Gene_ID	H. sapiens	55858	H. sapiens	TMEM165	transmembrane protein 165	GO:0032468 Golgi calcium ion homeostasis;GO:0032472 Golgi calcium ion transport;GO:0071421 manganese ion transmembrane transport		Potential drug targets; Human disease related genes:Congenital disorders of metabolism:Congenital disorders of glycan/glycoprotein metabolism; Disease related genes; Transporters:Electrochemical Potential-driven transporters	Golgi apparatus (Enhanced)				1	0	0	0	1	0	0	0	0	0	0	0	0	0	0	0	0	0	0	0	3
2923	P30101	1	1	1	2923	Gene_ID	H. sapiens	2923	H. sapiens	PDIA3	protein disulfide isomerase family A member 3	GO:0002397 MHC class I protein complex assembly;GO:0002502 peptide antigen assembly with MHC class I protein complex;GO:0034975 protein folding in endoplasmic reticulum		ENZYME proteins:Isomerase; Transporters:Accessory Factors Involved in Transport; Enzymes; Predicted intracellular proteins	Endoplasmic reticulum (Enhanced)	Zinc; Copper; Zinc acetate; Zinc chloride; Zinc sulfate, unspecified form			1	0	0	0	0	0	0	0	0	0	0	1	1	1	0	0	0	0	0	0	3
7528	P25490	1	1	1	7528	Gene_ID	H. sapiens	7528	H. sapiens	YY1	YY1 transcription factor	GO:0071707 immunoglobulin heavy chain V-D-J recombination;GO:0034696 response to prostaglandin F;GO:0033152 immunoglobulin V(D)J recombination		Disease related genes; Human disease related genes:Other diseases:Mental and behavioural disorders; Transcription factors:Zinc-coordinating DNA-binding domains; Predicted intracellular proteins	Nucleoplasm (Supported); Additional: Nuclear bodies;Nucleoli fibrillar center		(M288)PID HES HEY PATHWAY; (M17)PID NOTCH PATHWAY; (M261)PID P53 REGULATION PATHWAY		1	0	0	0	0	0	0	0	0	0	1	1	0	0	1	0	0	0	1	0	3
309	P08133	1	1	1	309	Gene_ID	H. sapiens	309	H. sapiens	ANXA6	annexin A6	GO:0051560 mitochondrial calcium ion homeostasis;GO:0051283 negative regulation of sequestering of calcium ion;GO:0051282 regulation of sequestering of calcium ion		Transporters:Transporter channels and pores; Predicted intracellular proteins	Cytosol (Approved)		(M5880)NABA ECM AFFILIATED; (M5885)NABA MATRISOME ASSOCIATED; (M5889)NABA MATRISOME		1	0	0	0	0	0	0	0	0	0	0	0	0	0	0	0	0	0	0	0	3
7466	O76024	1	1	1	7466	Gene_ID	H. sapiens	7466	H. sapiens	WFS1	wolframin ER transmembrane glycoprotein	GO:1903892 negative regulation of ATF6-mediated unfolded protein response;GO:1903891 regulation of ATF6-mediated unfolded protein response;GO:2000675 negative regulation of type B pancreatic cell apoptotic process		Disease related genes; Human disease related genes:Nervous system diseases:Ear disease; Human disease related genes:Endocrine and metabolic diseases:Diabetes; Potential drug targets; Predicted intracellular proteins; Human disease related genes:Nervous system diseases:Eye disease; Transporters:Accessory Factors Involved in Transport				(M5922)HALLMARK UNFOLDED PROTEIN RESPONSE; (M5906)HALLMARK ESTROGEN RESPONSE EARLY; (M5907)HALLMARK ESTROGEN RESPONSE LATE	1	1	0	0	0	0	0	0	0	0	0	1	0	1	0	1	0	0	1	0	3
2058	P07814	1	1	1	2058	Gene_ID	H. sapiens	2058	H. sapiens	EPRS1	glutamyl-prolyl-tRNA synthetase 1	GO:0006424 glutamyl-tRNA aminoacylation;GO:0006433 prolyl-tRNA aminoacylation;GO:0140212 regulation of long-chain fatty acid import into cell		Enzymes; ENZYME proteins:Ligase; Disease related genes; Potential drug targets; Predicted intracellular proteins; Human disease related genes:Congenital disorders of metabolism:Congenital disorders of lipid/glycolipid metabolism	Cytosol (Enhanced)	Glutamic acid; Proline; 5'-O-(L-Prolylsulfamoyl)adenosine; 5'-O-(L-Cysteinylsulfamoyl)adenosine; 5'-O-(N-(Alanyl)sulfamoyl)adenosine		(M5924)HALLMARK MTORC1 SIGNALING; (M5926)HALLMARK MYC TARGETS V1	0	1	0	1	0	1	0	0	0	0	1	0	0	0	0	1	0	0	0	0	3
65062	Q96Q45	1	1	1	65062	Gene_ID	H. sapiens	65062	H. sapiens	TMEM237	transmembrane protein 237	GO:0060271 cilium assembly;GO:0030111 regulation of Wnt signaling pathway;GO:0044782 cilium organization		Human disease related genes:Congenital malformations:Congenital malformations of the nervous system; Potential drug targets; Disease related genes; Transporters:Accessory Factors Involved in Transport					0	0	0	0	0	0	0	0	0	0	0	0	0	0	0	0	0	0	0	0	3
6240	P23921	1	1	1	6240	Gene_ID	H. sapiens	6240	H. sapiens	RRM1	ribonucleotide reductase catalytic subunit M1	GO:0070318 positive regulation of G0 to G1 transition;GO:0006264 mitochondrial DNA replication;GO:0009263 deoxyribonucleotide biosynthetic process		ENZYME proteins:Oxidoreductases; Predicted intracellular proteins; Enzymes; FDA approved drug targets:Small molecule drugs	Cytosol (Supported)	Cladribine; Gemcitabine; Clofarabine; Hydroxyurea; Fludarabine; Imexon; Gallium maltolate; Tezacitabine	(M40)PID E2F PATHWAY	(M5926)HALLMARK MYC TARGETS V1	0	0	0	0	1	0	0	0	0	0	0	0	0	0	1	0	0	0	0	0	3
6156	P62888	1	1	1	6156	Gene_ID	H. sapiens	6156	H. sapiens	RPL30	ribosomal protein L30	GO:0061844 antimicrobial humoral immune response mediated by antimicrobial peptide;GO:0031640 killing of cells of another organism;GO:0141061 disruption of cell in another organism		Ribosomal proteins; Predicted intracellular proteins	Cytosol;Endoplasmic reticulum (Approved)				0	1	0	0	0	0	0	0	0	0	0	0	0	0	0	0	0	0	0	0	3
7323	P61077	1	1	1	7323	Gene_ID	H. sapiens	7323	H. sapiens	UBE2D3	ubiquitin conjugating enzyme E2 D3	GO:0085020 protein K6-linked ubiquitination;GO:0070979 protein K11-linked ubiquitination;GO:1903749 positive regulation of establishment of protein localization to mitochondrion		ENZYME proteins:Transferases; Enzymes; Predicted intracellular proteins	Cytosol;Plasma membrane (Approved)		(M37)PID NFKAPPAB CANONICAL PATHWAY; (M258)PID BARD1 PATHWAY; (M214)PID ERBB1 INTERNALIZATION PATHWAY	(M5896)HALLMARK TGF BETA SIGNALING; (M5923)HALLMARK PI3K AKT MTOR SIGNALING; (M5924)HALLMARK MTORC1 SIGNALING	1	1	0	0	0	0	0	0	0	0	0	1	0	0	1	0	0	0	0	1	3
34	P11310	1	1	1	34	Gene_ID	H. sapiens	34	H. sapiens	ACADM	acyl-CoA dehydrogenase medium chain	GO:0019254 carnitine metabolic process, CoA-linked;GO:0045329 carnitine biosynthetic process;GO:0051793 medium-chain fatty acid catabolic process		Enzymes; Human disease related genes:Congenital disorders of metabolism:Congenital disorders of amino acid metabolism; Disease related genes; Potential drug targets; Predicted intracellular proteins; ENZYME proteins:Oxidoreductases; Human disease related genes:Congenital disorders of metabolism:Congenital disorders of lipid/glycolipid metabolism	Mitochondria (Enhanced)	Octanoyl-Coenzyme A; Flavin adenine dinucleotide; 3-thiaoctanoyl-CoA	(M106)PID HNF3B PATHWAY	(M5935)HALLMARK FATTY ACID METABOLISM; (M5905)HALLMARK ADIPOGENESIS; (M5936)HALLMARK OXIDATIVE PHOSPHORYLATION	1	0	0	0	1	0	0	0	0	0	0	0	0	0	0	0	0	0	0	0	3
7203	P49368	1	1	1	7203	Gene_ID	H. sapiens	7203	H. sapiens	CCT3	chaperonin containing TCP1 subunit 3	GO:1904851 positive regulation of establishment of protein localization to telomere;GO:0070203 regulation of establishment of protein localization to telomere;GO:1904869 regulation of protein localization to Cajal body		Predicted intracellular proteins	Cytosol;Plasma membrane (Approved)	Phosphoaminophosphonic Acid-Adenylate Ester; Artenimol		(M5926)HALLMARK MYC TARGETS V1	0	0	0	0	0	0	0	0	0	0	0	0	0	1	0	0	0	0	1	0	3
3927	Q14847	1	1	1	3927	Gene_ID	H. sapiens	3927	H. sapiens	LASP1	LIM and SH3 protein 1	GO:0034220 monoatomic ion transmembrane transport;GO:0006811 monoatomic ion transport;GO:0055085 transmembrane transport		Cancer-related genes; Predicted intracellular proteins	Cytosol;Plasma membrane (Supported); Additional: Focal adhesion sites				0	0	0	0	0	0	0	0	0	0	0	0	0	0	0	0	0	0	0	0	3
22929	P49903	1	1	1	22929	Gene_ID	H. sapiens	22929	H. sapiens	SEPHS1	selenophosphate synthetase 1	GO:0016260 selenocysteine biosynthetic process;GO:0016259 selenocysteine metabolic process;GO:0009070 serine family amino acid biosynthetic process	yes	ENZYME proteins:Transferases; Enzymes; Predicted intracellular proteins	Nucleoplasm (Uncertain)				1	0	0	0	0	0	0	0	0	0	0	0	0	0	0	0	0	0	0	0	3
23265	Q9UPT5	1	1	1	23265	Gene_ID	H. sapiens	23265	H. sapiens	EXOC7	exocyst complex component 7	GO:2000535 regulation of entry of bacterium into host cell;GO:0090522 vesicle tethering involved in exocytosis;GO:0099022 vesicle tethering		Human disease related genes:Congenital malformations:Congenital malformations of the nervous system; Transporters:Transporter channels and pores; Disease related genes; Potential drug targets; Predicted intracellular proteins	Cytosol (Approved); Additional: Plasma membrane;Vesicles		(M16)PID INSULIN PATHWAY; (M67)PID ARF6 TRAFFICKING PATHWAY; (M81)PID CDC42 PATHWAY		0	0	0	0	0	0	0	0	0	0	0	0	1	0	0	0	0	0	0	1	3
9375	Q99805	1	1	1	9375	Gene_ID	H. sapiens	9375	H. sapiens	TM9SF2	transmembrane 9 superfamily member 2	GO:0010908 regulation of heparan sulfate proteoglycan biosynthetic process;GO:0042762 regulation of sulfur metabolic process;GO:0006688 glycosphingolipid biosynthetic process		Transporters:Accessory Factors Involved in Transport; Predicted intracellular proteins					0	0	0	0	1	0	0	0	0	0	0	0	0	0	0	0	0	0	0	0	3
6202	P62241	1	1	1	6202	Gene_ID	H. sapiens	6202	H. sapiens	RPS8	ribosomal protein S8	GO:0000462 maturation of SSU-rRNA from tricistronic rRNA transcript (SSU-rRNA, 5.8S rRNA, LSU-rRNA);GO:0030490 maturation of SSU-rRNA;GO:0042274 ribosomal small subunit biogenesis		Ribosomal proteins; Predicted intracellular proteins	Cytosol;Endoplasmic reticulum (Enhanced)	Artenimol			0	1	1	1	0	0	0	0	0	0	0	0	0	0	0	0	0	0	0	0	3
8099	O14519	1	1	1	8099	Gene_ID	H. sapiens	8099	H. sapiens	CDK2AP1	cyclin dependent kinase 2 associated protein 1	GO:0006261 DNA-templated DNA replication;GO:0006260 DNA replication;GO:0001934 positive regulation of protein phosphorylation		Predicted intracellular proteins	Nucleoplasm (Supported)				0	0	0	0	0	0	0	0	0	0	0	0	0	0	1	0	0	0	0	0	3
8661	Q14152	1	1	1	8661	Gene_ID	H. sapiens	8661	H. sapiens	EIF3A	eukaryotic translation initiation factor 3 subunit A	GO:0002188 translation reinitiation;GO:0075525 viral translational termination-reinitiation;GO:0075522 IRES-dependent viral translational initiation		Predicted intracellular proteins	Cytosol;Nucleoplasm (Supported)		(M143)PID IL2 PI3K PATHWAY	(M5950)HALLMARK ALLOGRAFT REJECTION	0	1	1	0	0	0	0	0	1	0	0	0	0	0	0	0	0	0	0	0	3
10380	O95861	1	1	1	10380	Gene_ID	H. sapiens	10380	H. sapiens	BPNT1	3'(2'), 5'-bisphosphate nucleotidase 1	GO:0034035 purine ribonucleoside bisphosphate metabolic process;GO:0050427 3'-phosphoadenosine 5'-phosphosulfate metabolic process;GO:0046854 phosphatidylinositol phosphate biosynthetic process		ENZYME proteins:Hydrolases; Enzymes; Predicted intracellular proteins	Nuclear speckles (Approved)		(M12771)SA PTEN PATHWAY	(M5937)HALLMARK GLYCOLYSIS	0	0	0	0	1	0	0	0	0	0	0	0	0	0	0	0	0	0	0	0	3
25801	P28676	1	1	1	25801	Gene_ID	H. sapiens	25801	H. sapiens	GCA	grancalcin	GO:0061025 membrane fusion;GO:0061024 membrane organization;GO:0016043 cellular component organization		Predicted intracellular proteins	Cytosol (Supported); Additional: Plasma membrane	Calcium citrate; Calcium Phosphate; Calcium phosphate dihydrate		(M5921)HALLMARK COMPLEMENT	0	0	0	0	0	0	0	0	0	0	0	0	0	0	0	0	1	0	0	0	3
6203	P46781	1	1	1	6203	Gene_ID	H. sapiens	6203	H. sapiens	RPS9	ribosomal protein S9	GO:0042274 ribosomal small subunit biogenesis;GO:0002181 cytoplasmic translation;GO:0042254 ribosome biogenesis		Ribosomal proteins; Predicted intracellular proteins		Artenimol		(M5950)HALLMARK ALLOGRAFT REJECTION	0	1	1	1	0	0	0	0	0	0	0	0	0	0	0	1	0	0	0	0	3
100131390	P0CG40	1	1	1	100131390	Gene_ID	H. sapiens	100131390	H. sapiens	SP9	Sp9 transcription factor	GO:0030326 embryonic limb morphogenesis;GO:0035113 embryonic appendage morphogenesis;GO:0035107 appendage morphogenesis		Transcription factors:Zinc-coordinating DNA-binding domains; Predicted intracellular proteins	Mitochondria (Approved)				0	0	0	0	0	0	0	0	0	0	0	0	0	0	0	0	0	0	0	0	3
6391	Q99643	1	1	1	6391	Gene_ID	H. sapiens	6391	H. sapiens	SDHC	succinate dehydrogenase complex subunit C	GO:0006121 mitochondrial electron transport, succinate to ubiquinone;GO:0006099 tricarboxylic acid cycle;GO:0042776 proton motive force-driven mitochondrial ATP synthesis		Cancer-related genes; Citric acid cycle related proteins; Disease related genes; Potential drug targets; Predicted intracellular proteins; Human disease related genes:Cancers:Cancers of the digestive system; Human disease related genes:Cancers:Cancers of endocrine organs; Transporters:Primary Active Transporters		2-Hexyloxy-6-Hydroxymethyl-Tetrahydro-Pyran-3,4,5-Triol; Ubiquinone Q1		(M5935)HALLMARK FATTY ACID METABOLISM; (M5905)HALLMARK ADIPOGENESIS; (M5936)HALLMARK OXIDATIVE PHOSPHORYLATION	0	0	0	0	1	0	0	0	0	0	0	0	0	0	0	0	0	0	0	0	3
7326	P62253	1	1	1	7326	Gene_ID	H. sapiens	7326	H. sapiens	UBE2G1	ubiquitin conjugating enzyme E2 G1	GO:0070534 protein K63-linked ubiquitination;GO:0070936 protein K48-linked ubiquitination;GO:0000209 protein polyubiquitination		ENZYME proteins:Transferases; Enzymes; Predicted intracellular proteins	Cytosol;Nucleoplasm (Approved)				0	0	0	0	1	0	0	0	0	0	0	1	0	0	0	0	0	0	0	0	3
790	P27708	1	1	1	790	Gene_ID	H. sapiens	790	H. sapiens	CAD	carbamoyl-phosphate synthetase 2, aspartate transcarbamylase, and dihydroorotase	GO:0044205 'de novo' UMP biosynthetic process;GO:0006225 UDP biosynthetic process;GO:0009194 pyrimidine ribonucleoside diphosphate biosynthetic process		Enzymes; ENZYME proteins:Ligase; Disease related genes; ENZYME proteins:Transferases; Potential drug targets; ENZYME proteins:Hydrolases; Human disease related genes:Congenital disorders of metabolism:Congenital disorders of glycan/glycoprotein metabolism; Human disease related genes:Nervous system diseases:Epilepsy; Predicted intracellular proteins; Cancer-related genes:Mutational cancer driver …	Cytosol (Supported)	Sparfosic acid	(M66)PID MYC ACTIV PATHWAY	(M5926)HALLMARK MYC TARGETS V1	1	0	0	0	1	0	0	0	0	0	0	0	0	0	0	0	0	0	0	0	3
55505	Q9NPE3	1	1	1	55505	Gene_ID	H. sapiens	55505	H. sapiens	NOP10	NOP10 ribonucleoprotein	GO:0031120 snRNA pseudouridine synthesis;GO:0040031 snRNA modification;GO:0031118 rRNA pseudouridine synthesis		Disease related genes; Human disease related genes:Other congenital disorders:Ribosomopathies; Predicted intracellular proteins	Nuclear bodies (Supported)				1	1	1	1	0	0	1	0	0	0	0	0	0	0	1	0	0	0	0	0	3
6194	P62753	1	1	1	6194	Gene_ID	H. sapiens	6194	H. sapiens	RPS6	ribosomal protein S6	GO:0031929 TOR signaling;GO:0042274 ribosomal small subunit biogenesis;GO:0002181 cytoplasmic translation		Ribosomal proteins; Predicted intracellular proteins	Cytosol;Endoplasmic reticulum (Enhanced)	Artenimol	(M143)PID IL2 PI3K PATHWAY; (M164)PID ERBB1 DOWNSTREAM PATHWAY	(M5926)HALLMARK MYC TARGETS V1	0	1	1	1	1	1	0	0	0	0	0	1	0	0	0	0	0	0	0	1	3
7514	O14980	1	1	1	7514	Gene_ID	H. sapiens	7514	H. sapiens	XPO1	exportin 1	GO:0000055 ribosomal large subunit export from nucleus;GO:0000056 ribosomal small subunit export from nucleus;GO:0000054 ribosomal subunit export from nucleus		Predicted intracellular proteins; Transporters:Transporter channels and pores; FDA approved drug targets:Small molecule drugs; Cancer-related genes:Mutated cancer genes	Nuclear membrane;Nucleoplasm (Enhanced); Additional: Cytosol;Vesicles	Selinexor	(M140)PID RANBP2 PATHWAY; (M37)PID NFKAPPAB CANONICAL PATHWAY; (M30)PID HDAC CLASSII PATHWAY	(M5901)HALLMARK G2M CHECKPOINT; (M5925)HALLMARK E2F TARGETS; (M5926)HALLMARK MYC TARGETS V1	1	1	1	1	0	0	1	1	0	0	1	1	0	0	0	0	0	0	0	0	3
3646	P60228	1	1	1	3646	Gene_ID	H. sapiens	3646	H. sapiens	EIF3E	eukaryotic translation initiation factor 3 subunit E	GO:1902415 regulation of mRNA binding;GO:1902416 positive regulation of mRNA binding;GO:1905216 positive regulation of RNA binding		Cancer-related genes; Predicted intracellular proteins	Cytosol (Supported)		(M44)PID HIF2PATHWAY		1	1	1	0	0	0	0	0	1	1	0	0	0	0	0	1	0	0	0	0	3
6165	P18077	1	1	1	6165	Gene_ID	H. sapiens	6165	H. sapiens	RPL35A	ribosomal protein L35a	GO:0042273 ribosomal large subunit biogenesis;GO:0002181 cytoplasmic translation;GO:0006364 rRNA processing		Human disease related genes:Cardiovascular diseases:Hematologic diseases; Disease related genes; Human disease related genes:Other congenital disorders:Ribosomopathies; Ribosomal proteins; Predicted intracellular proteins					0	1	1	1	0	0	0	0	0	0	0	0	0	0	0	0	0	0	0	0	3
2193	Q9Y285	1	1	1	2193	Gene_ID	H. sapiens	2193	H. sapiens	FARSA	phenylalanyl-tRNA synthetase subunit alpha	GO:0006432 phenylalanyl-tRNA aminoacylation;GO:0051290 protein heterotetramerization;GO:0051291 protein heterooligomerization		Enzymes; ENZYME proteins:Ligase; Disease related genes; Potential drug targets; Predicted intracellular proteins; Human disease related genes:Respiratory diseases:Lung diseases	Cytosol (Approved)	Phenylalanine		(M5928)HALLMARK MYC TARGETS V2	0	1	0	1	0	0	0	0	0	0	0	0	0	0	0	0	0	0	0	0	3
10570	O14531	1	1	1	10570	Gene_ID	H. sapiens	10570	H. sapiens	DPYSL4	dihydropyrimidinase like 4	GO:0007399 nervous system development;GO:0048731 system development;GO:0007275 multicellular organism development		Predicted intracellular proteins	Mitochondria (Approved); Additional: Vesicles			(M5891)HALLMARK HYPOXIA; (M5937)HALLMARK GLYCOLYSIS	1	1	0	0	0	0	0	0	0	0	0	0	0	0	0	0	0	0	0	0	3
998	P60953	1	1	1	998	Gene_ID	H. sapiens	998	H. sapiens	CDC42	cell division cycle 42	GO:0060661 submandibular salivary gland formation;GO:0090135 actin filament branching;GO:0086101 endothelin receptor signaling pathway involved in heart process		Enzymes; Disease related genes; Potential drug targets; ENZYME proteins:Hydrolases; RAS pathway related proteins; Predicted intracellular proteins	Cytokinetic bridge;Microtubules (Supported)	Aminophosphonic acid-guanylate ester; Guanosine-5'-Diphosphate	(M64)PID S1P S1P4 PATHWAY; (M163)PID LIS1 PATHWAY; (M72)PID NECTIN PATHWAY	(M5893)HALLMARK MITOTIC SPINDLE	1	1	0	0	1	1	1	0	0	0	0	1	0	0	0	0	0	0	1	1	3
6210	P62244	1	1	1	6210	Gene_ID	H. sapiens	6210	H. sapiens	RPS15A	ribosomal protein S15a	GO:0042274 ribosomal small subunit biogenesis;GO:0002181 cytoplasmic translation;GO:0042254 ribosome biogenesis		Human disease related genes:Cardiovascular diseases:Hematologic diseases; Disease related genes; Human disease related genes:Other congenital disorders:Ribosomopathies; Ribosomal proteins; Predicted intracellular proteins					0	1	1	1	0	0	0	0	0	0	0	0	0	0	0	0	0	0	0	0	3
57180	Q9P1U1	1	1	1	57180	Gene_ID	H. sapiens	57180	H. sapiens	ACTR3B	actin related protein 3B	GO:0008150 biological_process		Predicted intracellular proteins					0	0	0	0	0	0	0	0	0	0	0	0	0	0	0	0	0	0	0	1	3
84365	Q9BYG3	1	1	1	84365	Gene_ID	H. sapiens	84365	H. sapiens	NIFK	nucleolar protein interacting with the FHA domain of MKI67	GO:0000463 maturation of LSU-rRNA from tricistronic rRNA transcript (SSU-rRNA, 5.8S rRNA, LSU-rRNA);GO:0009303 rRNA transcription;GO:0000470 maturation of LSU-rRNA		Predicted intracellular proteins	Nucleoli;Nucleoli rim (Enhanced); Additional: Mitotic chromosome				0	0	1	1	0	0	0	0	0	0	0	0	0	0	0	0	0	0	0	0	3
51255	Q9P0P0	1	1	1	51255	Gene_ID	H. sapiens	51255	H. sapiens	RNF181	ring finger protein 181	GO:0051865 protein autoubiquitination;GO:0016567 protein ubiquitination;GO:0032446 protein modification by small protein conjugation		ENZYME proteins:Transferases; Enzymes; Predicted intracellular proteins	Nucleoplasm (Approved); Additional: Cytosol				0	0	0	0	0	0	0	0	0	0	0	0	0	0	0	0	0	0	0	0	3
9349	P62829	1	1	1	9349	Gene_ID	H. sapiens	9349	H. sapiens	RPL23	ribosomal protein L23	GO:0072717 cellular response to actinomycin D;GO:0006610 ribosomal protein import into nucleus;GO:1903450 regulation of G1 to G0 transition		Ribosomal proteins; Predicted intracellular proteins	Cytosol (Supported)	(S)-3-phenyllactic acid; Anisomycin; Puromycin	(M261)PID P53 REGULATION PATHWAY		0	1	0	0	0	0	0	1	0	0	1	0	0	1	0	0	0	0	0	0	3
7277	P68366	1	1	1	7277	Gene_ID	H. sapiens	7277	H. sapiens	TUBA4A	tubulin alpha 4a	GO:0000226 microtubule cytoskeleton organization;GO:0000278 mitotic cell cycle;GO:0007017 microtubule-based process		Disease related genes; Human disease related genes:Nervous system diseases:Neurodegenerative diseases; FDA approved drug targets:Small molecule drugs; Predicted intracellular proteins	Microtubules (Enhanced)	Vincristine; Podofilox; Epothilone D; Patupilone; CYT997; Cabazitaxel; Phenethyl Isothiocyanate		(M5941)HALLMARK UV RESPONSE UP; (M5893)HALLMARK MITOTIC SPINDLE; (M5924)HALLMARK MTORC1 SIGNALING	1	1	0	0	1	0	1	0	0	0	1	1	1	0	0	0	0	1	0	1	3
8904	Q99829	1	1	1	8904	Gene_ID	H. sapiens	8904	H. sapiens	CPNE1	copine 1	GO:1903265 positive regulation of tumor necrosis factor-mediated signaling pathway;GO:0043392 negative regulation of DNA binding;GO:1901223 negative regulation of non-canonical NF-kappaB signal transduction		Transporters:Accessory Factors Involved in Transport; Predicted intracellular proteins	Nuclear membrane;Nucleoplasm (Supported)	Theophylline			1	0	0	0	0	0	0	0	0	0	0	0	0	0	0	0	1	0	0	0	3
7419	Q9Y277	1	1	1	7419	Gene_ID	H. sapiens	7419	H. sapiens	VDAC3	voltage dependent anion channel 3	GO:0015853 adenine transport;GO:0120317 sperm mitochondrial sheath assembly;GO:0007270 neuron-neuron synaptic transmission		Predicted intracellular proteins	Mitochondria (Supported)	Aluminium monostearate; PRLX 93936		(M5951)HALLMARK SPERMATOGENESIS; (M5926)HALLMARK MYC TARGETS V1; (M5936)HALLMARK OXIDATIVE PHOSPHORYLATION	0	0	0	0	1	0	0	0	0	0	0	1	0	0	0	0	0	0	0	0	3
3303	P0DMV8	1	1	1	3303	Gene_ID	H. sapiens	3303	H. sapiens	HSPA1A	heat shock protein family A (Hsp70) member 1A	GO:1902380 positive regulation of endoribonuclease activity;GO:0060699 regulation of endoribonuclease activity;GO:0010286 heat acclimation		Disease related genes; Predicted intracellular proteins	Nucleoplasm;Vesicles (Approved); Additional: Cytosol			(M5921)HALLMARK COMPLEMENT	1	1	0	0	1	1	0	0	0	1	1	1	0	1	0	0	1	1	1	1	3
9512	O75439	1	1	1	9512	Gene_ID	H. sapiens	9512	H. sapiens	PMPCB	peptidase, mitochondrial processing subunit beta	GO:0006627 protein processing involved in protein targeting to mitochondrion;GO:0034982 mitochondrial protein processing;GO:0006851 mitochondrial calcium ion transmembrane transport		Enzymes; Disease related genes; Peptidases:Metallopeptidases; Potential drug targets; ENZYME proteins:Hydrolases; Human disease related genes:Congenital disorders of metabolism:Mitochondrial diseases; Predicted intracellular proteins	Mitochondria (Enhanced)				1	0	0	0	0	0	0	1	0	0	0	1	0	1	0	0	0	0	0	0	3
30	P09110	1	1	1	30	Gene_ID	H. sapiens	30	H. sapiens	ACAA1	acetyl-CoA acyltransferase 1	GO:0010124 phenylacetate catabolic process;GO:0036109 alpha-linolenic acid metabolic process;GO:0033540 fatty acid beta-oxidation using acyl-CoA oxidase		ENZYME proteins:Transferases; Enzymes; Predicted intracellular proteins	Peroxisomes (Supported)	Trimetazidine		(M5949)HALLMARK PEROXISOME; (M5935)HALLMARK FATTY ACID METABOLISM; (M5941)HALLMARK UV RESPONSE UP	1	0	0	0	0	0	0	0	0	0	0	0	0	0	0	0	1	0	0	0	3
8329	P0C0S8	1	1	1	8329	Gene_ID	H. sapiens	8329	H. sapiens	H2AC13	H2A clustered histone 13	GO:0070828 heterochromatin organization;GO:0006338 chromatin remodeling;GO:0006325 chromatin organization		Predicted intracellular proteins	Nucleoplasm (Supported)				1	1	0	0	0	0	0	0	0	0	1	1	0	0	0	0	0	0	0	0	3
10591	O43598	1	1	1	10591	Gene_ID	H. sapiens	10591	H. sapiens	DNPH1	2'-deoxynucleoside 5'-phosphate N-hydrolase 1	GO:0043174 nucleoside salvage;GO:0009159 deoxyribonucleoside monophosphate catabolic process;GO:0009125 nucleoside monophosphate catabolic process		Predicted intracellular proteins	Nucleoplasm (Approved); Additional: Cytosol				1	0	0	0	1	0	0	0	0	0	0	0	0	0	0	0	0	0	0	0	3
6193	P46782	1	1	1	6193	Gene_ID	H. sapiens	6193	H. sapiens	RPS5	ribosomal protein S5	GO:0006450 regulation of translational fidelity;GO:0000028 ribosomal small subunit assembly;GO:0042255 ribosome assembly		Ribosomal proteins; Predicted intracellular proteins	Cytosol;Endoplasmic reticulum (Supported)	Artenimol		(M5926)HALLMARK MYC TARGETS V1	1	1	1	1	0	0	0	0	1	0	0	0	0	0	0	0	0	0	0	0	3
4736	P62906	1	1	1	4736	Gene_ID	H. sapiens	4736	H. sapiens	RPL10A	ribosomal protein L10a	GO:0000470 maturation of LSU-rRNA;GO:0042273 ribosomal large subunit biogenesis;GO:0002181 cytoplasmic translation		Ribosomal proteins; Predicted intracellular proteins	Cytosol;Endoplasmic reticulum;Nucleoli (Supported)				0	1	1	1	0	1	0	0	0	0	0	0	0	0	0	0	0	0	0	0	3
6731	O76094	1	1	1	6731	Gene_ID	H. sapiens	6731	H. sapiens	SRP72	signal recognition particle 72	GO:0006614 SRP-dependent cotranslational protein targeting to membrane;GO:0006613 cotranslational protein targeting to membrane;GO:0045047 protein targeting to ER		Human disease related genes:Cardiovascular diseases:Hematologic diseases; Disease related genes; Potential drug targets; Predicted intracellular proteins; Transporters:Primary Active Transporters					0	1	0	0	0	0	0	1	0	0	0	0	0	0	0	0	0	0	0	0	3
51144	Q53GQ0	1	1	1	51144	Gene_ID	H. sapiens	51144	H. sapiens	HSD17B12	hydroxysteroid 17-beta dehydrogenase 12	GO:0019367 fatty acid elongation, saturated fatty acid;GO:0006703 estrogen biosynthetic process;GO:0030497 fatty acid elongation		ENZYME proteins:Oxidoreductases; Enzymes; Predicted intracellular proteins					1	1	0	0	1	0	0	0	0	0	0	0	0	0	0	0	0	0	0	0	3
5701	P35998	1	1	1	5701	Gene_ID	H. sapiens	5701	H. sapiens	PSMC2	proteasome 26S subunit, ATPase 2	GO:1901800 positive regulation of proteasomal protein catabolic process;GO:1903052 positive regulation of proteolysis involved in protein catabolic process;GO:0001649 osteoblast differentiation		Predicted intracellular proteins	Cytoplasmic bodies;Cytosol (Supported)			(M5924)HALLMARK MTORC1 SIGNALING	0	1	0	0	1	0	1	0	0	0	0	1	0	0	0	0	1	0	0	0	3
2762	O60547	1	1	1	2762	Gene_ID	H. sapiens	2762	H. sapiens	GMDS	GDP-mannose 4,6-dehydratase	GO:0042351 'de novo' GDP-L-fucose biosynthetic process;GO:0042350 GDP-L-fucose biosynthetic process;GO:0046368 GDP-L-fucose metabolic process		ENZYME proteins:Lyases; Enzymes; Predicted intracellular proteins		Guanosine-5'-Diphosphate-Rhamnose; Guanosine-5'-Diphosphate			0	0	0	0	1	0	0	0	0	0	0	0	1	0	0	0	0	0	0	0	3
6189	P61247	1	1	1	6189	Gene_ID	H. sapiens	6189	H. sapiens	RPS3A	ribosomal protein S3A	GO:0006413 translational initiation;GO:0042274 ribosomal small subunit biogenesis;GO:0002181 cytoplasmic translation		Ribosomal proteins; Predicted intracellular proteins	Cytosol;Endoplasmic reticulum;Nucleoli (Enhanced)			(M5950)HALLMARK ALLOGRAFT REJECTION	0	1	1	1	0	0	0	0	1	0	0	0	0	0	0	0	0	0	0	0	3
3998	P49257	1	1	1	3998	Gene_ID	H. sapiens	3998	H. sapiens	LMAN1	lectin, mannose binding 1	GO:1903215 negative regulation of protein targeting to mitochondrion;GO:1903748 negative regulation of establishment of protein localization to mitochondrion;GO:1903214 regulation of protein targeting to mitochondrion		Potential drug targets; Transporters; Human disease related genes:Cardiovascular diseases:Hematologic diseases; Disease related genes	Vesicles (Supported); Additional: Endoplasmic reticulum	Antihemophilic factor, human recombinant; Lonoctocog alfa; Moroctocog alfa	(M91)PID TCPTP PATHWAY; (M5880)NABA ECM AFFILIATED; (M5885)NABA MATRISOME ASSOCIATED	(M5910)HALLMARK PROTEIN SECRETION; (M5908)HALLMARK ANDROGEN RESPONSE	1	0	0	0	0	1	1	0	0	0	0	0	1	1	0	0	0	0	0	0	3
476	P05023	1	1	1	476	Gene_ID	H. sapiens	476	H. sapiens	ATP1A1	ATPase Na+/K+ transporting subunit alpha 1	GO:1903416 response to glycoside;GO:0031944 negative regulation of glucocorticoid metabolic process;GO:0031947 negative regulation of glucocorticoid biosynthetic process		Cancer-related genes; Enzymes; Disease related genes; FDA approved drug targets:Small molecule drugs; ENZYME proteins; Human disease related genes:Congenital disorders of metabolism:Other congenital disorders of metabolism; Human disease related genes:Endocrine and metabolic diseases:Adrenal gland diseases; Human disease related genes:Nervous system diseases:Neurodegenerative diseases; Transporte…		Digoxin; Acetyldigitoxin; Hydroflumethiazide; Etacrynic acid; Trichlormethiazide; Deslanoside; Ouabain; Diazoxide; Bretylium; Ciclopirox; Bepridil; Potassium cation; Aluminium; Magnesium cation; Digitoxin; Almitrine; Istaroxime; Magnesium acetate; Potassium acetate; Potassium sulfate; Potassium; Magnesium levulinate; Magnesium lactate; Aluminium phosphate; Aluminum acetate		(M5910)HALLMARK PROTEIN SECRETION	1	1	0	0	0	0	0	0	0	0	0	1	0	0	0	0	0	0	0	1	3
6566	P53985	1	1	1	6566	Gene_ID	H. sapiens	6566	H. sapiens	SLC16A1	solute carrier family 16 member 1	GO:0015728 mevalonate transport;GO:0051780 behavioral response to nutrient;GO:0042867 pyruvate catabolic process		Potential drug targets; Human disease related genes:Congenital disorders of metabolism:Other congenital disorders of metabolism; Disease related genes; Transporters:Electrochemical Potential-driven transporters	Cell Junctions;Plasma membrane (Enhanced)	Pyruvic acid; Mersalyl		(M5906)HALLMARK ESTROGEN RESPONSE EARLY; (M5907)HALLMARK ESTROGEN RESPONSE LATE	1	0	0	0	1	0	0	0	0	0	1	1	0	0	0	0	0	0	0	0	3
1284	P08572	1	1	1	1284	Gene_ID	H. sapiens	1284	H. sapiens	COL4A2	collagen type IV alpha 2 chain	GO:0038063 collagen-activated tyrosine kinase receptor signaling pathway;GO:0038065 collagen-activated signaling pathway;GO:0035987 endodermal cell differentiation		Human disease related genes:Cardiovascular diseases:Vascular diseases; Human disease related genes:Congenital malformations:Congenital malformations of the nervous system; Disease related genes; Cancer-related genes:Candidate cancer biomarkers; Predicted intracellular proteins; Predicted secreted proteins	Vesicles (Supported)		(M5887)NABA BASEMENT MEMBRANES; (M3005)NABA COLLAGENS; (M5884)NABA CORE MATRISOME	(M5909)HALLMARK MYOGENESIS; (M5921)HALLMARK COMPLEMENT; (M5930)HALLMARK EPITHELIAL MESENCHYMAL TRANSITION	1	1	0	0	0	0	0	0	0	0	0	0	1	0	0	0	0	0	0	0	3
79080	Q9H6F5	1	1	1	79080	Gene_ID	H. sapiens	79080	H. sapiens	CCDC86	coiled-coil domain containing 86			Predicted intracellular proteins	Mitotic chromosome;Nucleoli;Nucleoli rim (Enhanced); Additional: Nucleoplasm				0	0	0	0	0	0	0	0	0	0	0	0	0	0	0	0	0	0	0	0	3
55848	Q9HBL7	1	1	1	55848	Gene_ID	H. sapiens	55848	H. sapiens	PLGRKT	plasminogen receptor with a C-terminal lysine	GO:0010756 positive regulation of plasminogen activation;GO:0010755 regulation of plasminogen activation;GO:0010954 positive regulation of protein processing		Predicted intracellular proteins	Mitochondria (Uncertain)				0	0	0	0	0	0	0	0	0	0	0	0	0	0	0	0	0	0	0	0	3
10056	Q9NSD9	1	1	1	10056	Gene_ID	H. sapiens	10056	H. sapiens	FARSB	phenylalanyl-tRNA synthetase subunit beta	GO:0006432 phenylalanyl-tRNA aminoacylation;GO:0051290 protein heterotetramerization;GO:0051291 protein heterooligomerization		Enzymes; ENZYME proteins:Ligase; Disease related genes; Potential drug targets; Predicted intracellular proteins; Human disease related genes:Respiratory diseases:Lung diseases	Nucleoplasm (Supported); Additional: Cytosol	Phenylalanine			0	1	0	1	0	1	0	0	0	0	0	0	0	0	0	0	0	0	0	0	3
8891	Q9NR50	1	1	1	8891	Gene_ID	H. sapiens	8891	H. sapiens	EIF2B3	eukaryotic translation initiation factor 2B subunit gamma	GO:0002183 cytoplasmic translational initiation;GO:0014003 oligodendrocyte development;GO:0006413 translational initiation		Disease related genes; Human disease related genes:Nervous system diseases:Neurodegenerative diseases; Human disease related genes:Congenital disorders of metabolism:Congenital disorders of lipid/glycolipid metabolism; Predicted intracellular proteins	Cytosol;Vesicles (Supported)				1	1	0	0	0	0	0	0	1	0	0	0	0	0	0	0	0	0	0	0	3
10544	Q9UNN8	1	1	1	10544	Gene_ID	H. sapiens	10544	H. sapiens	PROCR	protein C receptor	GO:0050819 negative regulation of coagulation;GO:0050818 regulation of coagulation;GO:0007596 blood coagulation		Predicted intracellular proteins; CD markers; FDA approved drug targets:Small molecule drugs; Candidate cardiovascular disease genes		Drotrecogin alfa; Phosphatidylethanolamine; Tetradecyl hydrogen sulfate (ester)		(M5911)HALLMARK INTERFERON ALPHA RESPONSE; (M5939)HALLMARK P53 PATHWAY	1	0	0	0	0	0	0	0	0	0	0	0	0	0	0	0	0	0	0	0	3
9908	Q9UN86	1	1	1	9908	Gene_ID	H. sapiens	9908	H. sapiens	G3BP2	G3BP stress granule assembly factor 2	GO:0062029 positive regulation of stress granule assembly;GO:0007253 cytoplasmic sequestering of NF-kappaB;GO:0062028 regulation of stress granule assembly		Predicted intracellular proteins	Cytosol (Enhanced)			(M5905)HALLMARK ADIPOGENESIS	1	1	1	0	0	0	0	0	0	0	1	0	0	0	0	0	0	0	0	0	3
1431	O75390	1	1	1	1431	Gene_ID	H. sapiens	1431	H. sapiens	CS	citrate synthase	GO:0006101 citrate metabolic process;GO:0072350 tricarboxylic acid metabolic process;GO:0006099 tricarboxylic acid cycle		Citric acid cycle related proteins; ENZYME proteins:Transferases; Enzymes; Predicted intracellular proteins	Mitochondria (Enhanced)	Trifluoroacetonyl coenzyme A; Coenzyme A; Oxaloacetate Ion; alpha-Fluoro-carboxymethyldethia coenzyme A complex; D-Malic acid; Nitromethyldethia coenzyme A; Citric acid		(M5905)HALLMARK ADIPOGENESIS; (M5936)HALLMARK OXIDATIVE PHOSPHORYLATION	1	0	0	0	1	0	0	0	0	0	0	0	0	0	0	0	0	0	0	0	3
10472	Q99592	1	1	1	10472	Gene_ID	H. sapiens	10472	H. sapiens	ZBTB18	zinc finger and BTB domain containing 18	GO:0007519 skeletal muscle tissue development;GO:0060538 skeletal muscle organ development;GO:0007517 muscle organ development		Disease related genes; Human disease related genes:Other diseases:Mental and behavioural disorders; Transcription factors:Zinc-coordinating DNA-binding domains; Predicted intracellular proteins	Nuclear speckles;Nucleoplasm (Supported)				0	0	0	0	0	0	0	0	0	0	0	0	0	0	0	0	0	0	0	0	3
10327	P14550	1	1	1	10327	Gene_ID	H. sapiens	10327	H. sapiens	AKR1A1	aldo-keto reductase family 1 member A1	GO:0042839 D-glucuronate metabolic process;GO:0042840 D-glucuronate catabolic process;GO:0019853 L-ascorbic acid biosynthetic process		ENZYME proteins:Oxidoreductases; Enzymes; Predicted intracellular proteins	Cytosol (Supported); Additional: Nucleoplasm	Tolrestat; Nicotinamide adenine dinucleotide phosphate; Copper		(M5937)HALLMARK GLYCOLYSIS	1	0	0	0	1	0	0	0	0	0	1	0	0	0	0	0	0	0	0	0	3
1434	P55060	1	1	1	1434	Gene_ID	H. sapiens	1434	H. sapiens	CSE1L	chromosome segregation 1 like	GO:0006611 protein export from nucleus;GO:0006606 protein import into nucleus;GO:0051170 import into nucleus		Transporters:Transporter channels and pores; Cancer-related genes:Candidate cancer biomarkers; Predicted intracellular proteins	Nucleoplasm (Enhanced); Additional: Cytosol		(M261)PID P53 REGULATION PATHWAY; (M145)PID P53 DOWNSTREAM PATHWAY	(M5925)HALLMARK E2F TARGETS	0	0	0	0	0	0	0	1	0	0	1	0	0	0	0	0	0	0	0	1	3
4729	P19404	1	1	1	4729	Gene_ID	H. sapiens	4729	H. sapiens	NDUFV2	NADH:ubiquinone oxidoreductase core subunit V2	GO:0006120 mitochondrial electron transport, NADH to ubiquinone;GO:0042776 proton motive force-driven mitochondrial ATP synthesis;GO:0015986 proton motive force-driven ATP synthesis		Enzymes; Disease related genes; ENZYME proteins; Potential drug targets; Human disease related genes:Congenital disorders of metabolism:Mitochondrial diseases; Predicted intracellular proteins	Mitochondria (Approved); Additional: Cytosol;Nucleoplasm	NADH		(M5936)HALLMARK OXIDATIVE PHOSPHORYLATION	1	0	0	0	1	0	0	0	0	0	0	0	0	0	0	0	0	0	0	0	3
330	Q13489	1	1	1	330	Gene_ID	H. sapiens	330	H. sapiens	BIRC3	baculoviral IAP repeat containing 3	GO:0070424 regulation of nucleotide-binding oligomerization domain containing signaling pathway;GO:0039535 regulation of RIG-I signaling pathway;GO:0060546 negative regulation of necroptotic process		Enzymes; Disease related genes; ENZYME proteins:Transferases; Potential drug targets; Cancer-related genes:Candidate cancer biomarkers; Predicted intracellular proteins	Cytosol;Nucleoplasm (Supported)		(M7997)SA CASPASE CASCADE; (M45)PID CD40 PATHWAY; (M197)PID HIV NEF PATHWAY	(M5902)HALLMARK APOPTOSIS; (M5890)HALLMARK TNFA SIGNALING VIA NFKB; (M5953)HALLMARK KRAS SIGNALING UP	1	0	0	0	0	0	0	0	0	0	0	1	0	0	0	0	0	0	0	1	3
6223	P39019	1	1	1	6223	Gene_ID	H. sapiens	6223	H. sapiens	RPS19	ribosomal protein S19	GO:0060265 positive regulation of respiratory burst involved in inflammatory response;GO:0060266 negative regulation of respiratory burst involved in inflammatory response;GO:0060268 negative regulation of respiratory burst		Human disease related genes:Cardiovascular diseases:Hematologic diseases; Disease related genes; Human disease related genes:Other congenital disorders:Ribosomopathies; Ribosomal proteins; Predicted intracellular proteins	Nucleoplasm (Supported)	Artenimol		(M5950)HALLMARK ALLOGRAFT REJECTION	0	1	1	1	0	0	0	0	0	0	0	0	0	0	0	0	0	0	0	0	3
11120	Q7KYR7	1	1	1	11120	Gene_ID	H. sapiens	11120	H. sapiens	BTN2A1	butyrophilin subfamily 2 member A1	GO:0050852 T cell receptor signaling pathway;GO:0050851 antigen receptor-mediated signaling pathway;GO:0002429 immune response-activating cell surface receptor signaling pathway		Predicted intracellular proteins	Plasma membrane (Approved)				0	0	0	0	0	0	0	0	0	0	0	1	0	0	0	0	0	0	0	0	3
2960	P29083	1	1	1	2960	Gene_ID	H. sapiens	2960	H. sapiens	GTF2E1	general transcription factor IIE subunit 1	GO:0001113 transcription open complex formation at RNA polymerase II promoter;GO:0001112 DNA-templated transcription open complex formation;GO:0001120 protein-DNA complex remodeling		Predicted intracellular proteins	Nucleoplasm (Enhanced)				0	1	0	0	0	0	0	0	0	0	1	1	0	0	0	0	0	0	0	0	3
8662	P55884	1	1	1	8662	Gene_ID	H. sapiens	8662	H. sapiens	EIF3B	eukaryotic translation initiation factor 3 subunit B	GO:0075525 viral translational termination-reinitiation;GO:0075522 IRES-dependent viral translational initiation;GO:0001732 formation of cytoplasmic translation initiation complex		Predicted intracellular proteins	Cytosol (Approved); Additional: Nucleoplasm			(M5926)HALLMARK MYC TARGETS V1	0	1	1	0	0	0	0	0	1	0	0	0	0	0	0	1	0	0	0	0	3
2194	P49327	1	1	1	2194	Gene_ID	H. sapiens	2194	H. sapiens	FASN	fatty acid synthase	GO:0030223 neutrophil differentiation;GO:0008611 ether lipid biosynthetic process;GO:0046504 glycerol ether biosynthetic process		ENZYME proteins:Lyases; Enzymes; ENZYME proteins:Transferases; ENZYME proteins:Hydrolases; Cancer-related genes:Candidate cancer biomarkers; Predicted intracellular proteins; ENZYME proteins:Oxidoreductases	Cytosol;Plasma membrane (Enhanced)	Cerulenin; Orlistat	(M236)PID DELTA NP63 PATHWAY; (M19)PID P73PATHWAY	(M5892)HALLMARK CHOLESTEROL HOMEOSTASIS; (M5935)HALLMARK FATTY ACID METABOLISM; (M5906)HALLMARK ESTROGEN RESPONSE EARLY	1	0	0	0	0	0	0	0	0	0	0	0	0	0	0	0	0	0	0	0	3
10576	P78371	1	1	1	10576	Gene_ID	H. sapiens	10576	H. sapiens	CCT2	chaperonin containing TCP1 subunit 2	GO:0051086 chaperone mediated protein folding independent of cofactor;GO:0090666 scaRNA localization to Cajal body;GO:0090670 RNA localization to Cajal body		Predicted intracellular proteins	Cytosol (Supported)			(M5926)HALLMARK MYC TARGETS V1	0	0	0	0	0	0	1	0	0	0	1	0	0	1	0	0	1	0	1	0	3
56254	Q5VTR2	1	1	1	56254	Gene_ID	H. sapiens	56254	H. sapiens	RNF20	ring finger protein 20	GO:0000209 protein polyubiquitination;GO:0030336 negative regulation of cell migration;GO:2000146 negative regulation of cell motility		ENZYME proteins:Transferases; Enzymes; Predicted intracellular proteins	Nucleoplasm (Enhanced)				0	0	0	0	0	0	1	0	0	0	0	1	0	0	0	0	0	0	0	0	3
84259	Q9BTE7	1	1	1	84259	Gene_ID	H. sapiens	84259	H. sapiens	DCUN1D5	defective in cullin neddylation 1 domain containing 5	GO:2000436 positive regulation of protein neddylation;GO:2000434 regulation of protein neddylation;GO:0045116 protein neddylation		Predicted intracellular proteins	Nucleoli (Approved); Additional: Nucleoplasm				0	0	0	0	0	0	0	0	0	0	0	1	0	0	1	0	0	0	0	0	3
1021	Q00534	1	1	1	1021	Gene_ID	H. sapiens	1021	H. sapiens	CDK6	cyclin dependent kinase 6	GO:0043696 dedifferentiation;GO:0043697 cell dedifferentiation;GO:0045656 negative regulation of monocyte differentiation	yes	Kinases:CMGC Ser/Thr protein kinases; Enzymes; Human disease related genes:Congenital malformations:Congenital malformations of the nervous system; Disease related genes; ENZYME proteins:Transferases; FDA approved drug targets:Small molecule drugs; Cancer-related genes:Candidate cancer biomarkers; Predicted intracellular proteins	Nucleoplasm (Supported); Additional: Cytosol	Alvocidib; (2S)-2-({6-[(3-Amino-5-chlorophenyl)amino]-9-isopropyl-9H-purin-2-yl}amino)-3-methyl-1-butanol; Fisetin; Palbociclib; Ribociclib; Abemaciclib	(M234)PID IL2 STAT5 PATHWAY; (M58)PID AR PATHWAY; (M279)PID RB 1PATHWAY	(M5919)HALLMARK HEDGEHOG SIGNALING; (M5908)HALLMARK ANDROGEN RESPONSE	1	1	0	0	0	0	1	0	0	0	1	1	0	0	0	0	0	0	0	0	3
5238	O95394	1	1	1	5238	Gene_ID	H. sapiens	5238	H. sapiens	PGM3	phosphoglucomutase 3	GO:0006041 glucosamine metabolic process;GO:0006048 UDP-N-acetylglucosamine biosynthetic process;GO:0046349 amino sugar biosynthetic process		Human disease related genes:Immune system diseases:Primary immunodeficiency; Enzymes; ENZYME proteins:Isomerase; Disease related genes; Potential drug targets; Predicted intracellular proteins	Cytosol;Nucleoplasm (Approved)			(M5908)HALLMARK ANDROGEN RESPONSE	0	0	0	0	1	0	0	0	0	0	0	0	1	0	0	0	0	0	0	0	3
6130	P62424	1	1	1	6130	Gene_ID	H. sapiens	6130	H. sapiens	RPL7A	ribosomal protein L7a	GO:0000470 maturation of LSU-rRNA;GO:0042273 ribosomal large subunit biogenesis;GO:0002181 cytoplasmic translation		Ribosomal proteins; Disease related genes; Predicted intracellular proteins	Nucleoli (Approved); Additional: Vesicles				0	1	1	1	0	0	0	0	0	0	0	0	0	0	0	0	0	0	0	0	3
6282	P31949	1	1	1	6282	Gene_ID	H. sapiens	6282	H. sapiens	S100A11	S100 calcium binding protein A11	GO:0008156 negative regulation of DNA replication;GO:0014911 positive regulation of smooth muscle cell migration;GO:0014910 regulation of smooth muscle cell migration		Predicted intracellular proteins	Cytosol;Nucleoplasm (Supported); Additional: Nuclear speckles	Phosphonothreonine	(M5883)NABA SECRETED FACTORS; (M5885)NABA MATRISOME ASSOCIATED; (M5889)NABA MATRISOME	(M5892)HALLMARK CHOLESTEROL HOMEOSTASIS	0	0	0	0	0	0	0	0	0	0	0	0	0	0	0	0	1	0	1	0	3
29789	Q9NTK5	1	1	1	29789	Gene_ID	H. sapiens	29789	H. sapiens	OLA1	Obg like ATPase 1	GO:0046034 ATP metabolic process;GO:0009205 purine ribonucleoside triphosphate metabolic process;GO:0009144 purine nucleoside triphosphate metabolic process		Predicted intracellular proteins	Cytosol (Enhanced)				0	0	0	0	1	0	0	0	0	0	0	0	0	0	0	0	0	0	0	0	3
391356	Q6GMV3	1	1	1	391356	Gene_ID	H. sapiens	391356	H. sapiens	PTRHD1	peptidyl-tRNA hydrolase domain containing 1			ENZYME proteins:Hydrolases; Enzymes; Predicted intracellular proteins	Nucleoplasm (Approved)				0	0	0	0	0	0	0	0	0	0	0	0	0	0	0	0	0	0	0	0	3
1477	Q05048	1	1	1	1477	Gene_ID	H. sapiens	1477	H. sapiens	CSTF1	cleavage stimulation factor subunit 1	GO:0031124 mRNA 3'-end processing;GO:0031123 RNA 3'-end processing;GO:0006397 mRNA processing		Predicted intracellular proteins	Nucleoplasm (Enhanced)		(M258)PID BARD1 PATHWAY		0	1	0	0	0	0	0	0	0	1	0	0	0	0	0	0	0	0	0	0	3
26523	Q9UL18	1	1	1	26523	Gene_ID	H. sapiens	26523	H. sapiens	AGO1	argonaute RISC component 1	GO:0010501 RNA secondary structure unwinding;GO:0070922 RISC complex assembly;GO:0031054 pre-miRNA processing		Predicted intracellular proteins	Cytoplasmic bodies (Supported); Additional: Cytosol				1	1	1	1	0	0	0	0	0	1	1	1	0	0	0	1	0	0	0	0	3
3550	Q13123	1	1	1	3550	Gene_ID	H. sapiens	3550	H. sapiens	IK	IK cytokine	GO:0034501 protein localization to kinetochore;GO:1903083 protein localization to condensed chromosome;GO:0007094 mitotic spindle assembly checkpoint signaling		Predicted intracellular proteins	Nuclear speckles (Enhanced)				1	1	0	0	0	0	0	1	0	1	0	0	0	0	0	0	0	0	0	0	3
30834	Q9P1U0	1	1	1	30834	Gene_ID	H. sapiens	30834	H. sapiens	POLR1H	RNA polymerase I subunit H	GO:0006363 termination of RNA polymerase I transcription;GO:0006353 DNA-templated transcription termination;GO:0006360 transcription by RNA polymerase I		RNA polymerase related proteins; Predicted intracellular proteins	Nucleoli fibrillar center (Supported)			(M5898)HALLMARK DNA REPAIR	1	0	0	0	0	0	0	0	0	0	0	0	0	0	0	0	0	0	0	0	3
8985	O60568	1	1	1	8985	Gene_ID	H. sapiens	8985	H. sapiens	PLOD3	procollagen-lysine,2-oxoglutarate 5-dioxygenase 3	GO:0046946 hydroxylysine metabolic process;GO:0046947 hydroxylysine biosynthetic process;GO:0070831 basement membrane assembly		Human disease related genes:Congenital malformations:Other congenital malformations; Enzymes; Disease related genes; ENZYME proteins:Transferases; Potential drug targets; Predicted intracellular proteins; ENZYME proteins:Oxidoreductases; Predicted secreted proteins		Ascorbic acid	(M3468)NABA ECM REGULATORS; (M5885)NABA MATRISOME ASSOCIATED; (M5889)NABA MATRISOME	(M5930)HALLMARK EPITHELIAL MESENCHYMAL TRANSITION	1	0	0	0	1	1	0	0	0	0	0	0	0	0	0	0	0	0	0	1	3
308	P08758	1	1	1	308	Gene_ID	H. sapiens	308	H. sapiens	ANXA5	annexin A5	GO:0050819 negative regulation of coagulation;GO:0050818 regulation of coagulation;GO:0007596 blood coagulation		Transporters:Transporter channels and pores; Disease related genes; FDA approved drug targets:Small molecule drugs; Predicted intracellular proteins	Nuclear membrane (Approved)	Fluocinolone acetonide; L-Alpha-Glycerophosphorylserine; L-thioproline; K201 free base; sn-glycero-3-phosphoethanolamine; 1,4-Dideoxy-O2-Sulfo-Glucuronic Acid; N,O6-Disulfo-Glucosamine; 1,4-Dideoxy-5-Dehydro-O2-Sulfo-Glucuronic Acid; Copper	(M5880)NABA ECM AFFILIATED; (M5885)NABA MATRISOME ASSOCIATED; (M5889)NABA MATRISOME	(M5892)HALLMARK CHOLESTEROL HOMEOSTASIS; (M5921)HALLMARK COMPLEMENT	1	0	0	0	0	0	0	0	0	0	0	0	0	0	0	0	0	0	0	0	3
5977	Q92785	1	1	1	5977	Gene_ID	H. sapiens	5977	H. sapiens	DPF2	double PHD fingers 2	GO:1905454 negative regulation of myeloid progenitor cell differentiation;GO:1905453 regulation of myeloid progenitor cell differentiation;GO:1901533 negative regulation of hematopoietic progenitor cell differentiation		Human disease related genes:Congenital malformations:Other congenital malformations; Disease related genes; Predicted intracellular proteins	Nucleoplasm (Supported)				0	0	0	0	0	0	0	0	0	0	0	0	0	0	0	0	0	0	1	0	3
9667	Q14151	1	1	1	9667	Gene_ID	H. sapiens	9667	H. sapiens	SAFB2	scaffold attachment factor B2	GO:0060008 Sertoli cell differentiation;GO:0060765 regulation of androgen receptor signaling pathway;GO:0033143 regulation of intracellular steroid hormone receptor signaling pathway		Predicted intracellular proteins	Nucleoplasm (Supported); Additional: Nuclear bodies;Vesicles				1	0	0	0	0	0	0	0	0	0	0	0	0	0	0	0	0	0	0	0	3
4522	P11586	1	1	1	4522	Gene_ID	H. sapiens	4522	H. sapiens	MTHFD1	methylenetetrahydrofolate dehydrogenase, cyclohydrolase and formyltetrahydrofolate synthetase 1	GO:0000105 histidine biosynthetic process;GO:0009257 10-formyltetrahydrofolate biosynthetic process;GO:0009092 homoserine metabolic process		Enzymes; ENZYME proteins:Ligase; Human disease related genes:Congenital malformations:Congenital malformations of the nervous system; Disease related genes; Potential drug targets; ENZYME proteins:Hydrolases; Predicted intracellular proteins; ENZYME proteins:Oxidoreductases	Cytosol (Enhanced)	Tetrahydrofolic acid; NADH; LY374571; Nicotinamide adenine dinucleotide phosphate; LY249543		(M5934)HALLMARK XENOBIOTIC METABOLISM	1	0	0	0	1	0	0	0	0	0	0	0	0	0	0	0	0	0	0	0	3
10728	Q15185	1	1	1	10728	Gene_ID	H. sapiens	10728	H. sapiens	PTGES3	prostaglandin E synthase 3	GO:1905323 telomerase holoenzyme complex assembly;GO:0042921 glucocorticoid receptor signaling pathway;GO:0031958 corticosteroid receptor signaling pathway		ENZYME proteins:Isomerase; Enzymes; Predicted intracellular proteins	Cytosol (Approved); Additional: Nucleoplasm	Acetaminophen; Grn163l; Copper	(M105)PID TELOMERASE PATHWAY	(M5926)HALLMARK MYC TARGETS V1; (M5934)HALLMARK XENOBIOTIC METABOLISM	1	1	1	0	1	0	0	0	0	0	1	0	0	1	1	0	0	0	1	0	3
84964	Q3KRA9	1	1	1	84964	Gene_ID	H. sapiens	84964	H. sapiens	ALKBH6	alkB homolog 6			Predicted intracellular proteins; Cancer-related genes:Mutated cancer genes	Nucleoplasm (Approved); Additional: Focal adhesion sites				0	0	0	0	0	0	0	0	0	0	0	0	0	0	0	0	0	0	0	0	3
6573	P41440	1	1	1	6573	Gene_ID	H. sapiens	6573	H. sapiens	SLC19A1	solute carrier family 19 member 1	GO:0051958 methotrexate transport;GO:1904447 folate import across plasma membrane;GO:0098838 folate transmembrane transport		Potential drug targets; Disease related genes; Cancer-related genes:Candidate cancer biomarkers; Transporters:Electrochemical Potential-driven transporters	Plasma membrane (Approved)			(M5928)HALLMARK MYC TARGETS V2; (M5905)HALLMARK ADIPOGENESIS	1	0	0	0	0	0	0	0	0	0	1	0	0	0	0	0	0	0	0	0	3
203068	P07437	1	1	1	203068	Gene_ID	H. sapiens	203068	H. sapiens	TUBB	tubulin beta class I	GO:0071895 odontoblast differentiation;GO:0060563 neuroepithelial cell differentiation;GO:0042267 natural killer cell mediated cytotoxicity		Human disease related genes:Congenital malformations:Congenital malformations of the nervous system; Human disease related genes:Congenital malformations:Congenital malformations of skin; Disease related genes; FDA approved drug targets:Small molecule drugs; Predicted intracellular proteins	Microtubules (Supported); Additional: Cytokinetic bridge;Mitotic spindle	Vinorelbine; Vincristine; Vinblastine; Podofilox; Colchicine; Epothilone D; Patupilone; CYT997; CA4P; ZEN-012; Copper; Artenimol; Vinflunine; Depatuxizumab mafodotin; Milataxel; Colchiceine		(M5925)HALLMARK E2F TARGETS	1	1	1	0	1	0	1	0	0	0	0	1	0	0	0	0	1	0	0	1	3
1993	Q12926	1	1	1	1993	Gene_ID	H. sapiens	1993	H. sapiens	ELAVL2	ELAV like RNA binding protein 2	GO:0006355 regulation of DNA-templated transcription;GO:2001141 regulation of RNA biosynthetic process;GO:0051252 regulation of RNA metabolic process		Predicted intracellular proteins	Nucleoplasm (Approved); Additional: Cytosol				0	0	0	0	0	0	0	0	0	0	0	0	0	0	0	0	0	0	0	0	3
2954	O43708	1	1	1	2954	Gene_ID	H. sapiens	2954	H. sapiens	GSTZ1	glutathione S-transferase zeta 1	GO:0006572 tyrosine catabolic process;GO:0006558 L-phenylalanine metabolic process;GO:0006559 L-phenylalanine catabolic process		Enzymes; ENZYME proteins:Isomerase; Disease related genes; ENZYME proteins:Transferases; Potential drug targets; Predicted intracellular proteins	Cytosol (Approved); Additional: Nucleoplasm	Glutathione; 1,4-Dithiothreitol; Dichloroacetic acid; Glycerin		(M5935)HALLMARK FATTY ACID METABOLISM	0	1	0	0	1	0	0	0	0	0	0	0	0	0	0	0	0	0	0	0	3
7317	P22314	1	1	1	7317	Gene_ID	H. sapiens	7317	H. sapiens	UBA1	ubiquitin like modifier activating enzyme 1	GO:0006511 ubiquitin-dependent protein catabolic process;GO:0019941 modification-dependent protein catabolic process;GO:0043632 modification-dependent macromolecule catabolic process		Enzymes; ENZYME proteins:Ligase; Disease related genes; Potential drug targets; Cancer-related genes:Candidate cancer biomarkers; Predicted intracellular proteins; Human disease related genes:Nervous system diseases:Neurodegenerative diseases	Nucleoplasm (Supported); Additional: Cytosol	Hexatantalum Dodecabromide; Quercetin			0	0	0	0	1	0	0	0	0	0	0	1	0	0	1	0	0	0	0	0	3
8777	O75970	1	1	1	8777	Gene_ID	H. sapiens	8777	H. sapiens	MPDZ	multiple PDZ domain crumbs cell polarity complex component	GO:0120192 tight junction assembly;GO:0120193 tight junction organization;GO:0007043 cell-cell junction assembly		Human disease related genes:Congenital malformations:Congenital malformations of the nervous system; Disease related genes; Predicted intracellular proteins					0	0	0	0	0	0	0	0	0	0	0	0	0	0	0	0	0	0	0	1	3
11340	Q96B26	1	1	1	11340	Gene_ID	H. sapiens	11340	H. sapiens	EXOSC8	exosome component 8	GO:0034473 U1 snRNA 3'-end processing;GO:0034476 U5 snRNA 3'-end processing;GO:0071042 nuclear polyadenylation-dependent mRNA catabolic process		Human disease related genes:Congenital malformations:Congenital malformations of the nervous system; Disease related genes; Predicted intracellular proteins	Mitotic chromosome;Nucleoli fibrillar center (Approved); Additional: Cytosol;Nucleoplasm;Vesicles			(M5925)HALLMARK E2F TARGETS	0	1	1	1	0	0	0	0	0	1	0	1	0	0	0	0	0	0	0	0	3
9497	Q9Y6M7	1	1	1	9497	Gene_ID	H. sapiens	9497	H. sapiens	SLC4A7	solute carrier family 4 member 7	GO:0090383 phagosome acidification;GO:0060117 auditory receptor cell development;GO:0090382 phagosome maturation		Transporters:Electrochemical Potential-driven transporters	Plasma membrane (Supported); Additional: Cytosol;Focal adhesion sites				1	0	0	0	1	0	1	0	0	0	0	1	0	0	0	0	0	0	0	0	3
1314	P53621	1	1	1	1314	Gene_ID	H. sapiens	1314	H. sapiens	COPA	COPI coat complex subunit alpha	GO:0030157 pancreatic juice secretion;GO:0032941 secretion by tissue;GO:0006891 intra-Golgi vesicle-mediated transport		Predicted intracellular proteins; Disease related genes; Predicted secreted proteins; Human disease related genes:Immune system diseases:Allergies and autoimmune diseases	Cytosol;Nucleoplasm (Approved); Additional: Golgi apparatus		(M243)PID ARF 3PATHWAY; (M195)PID CMYB PATHWAY	(M5930)HALLMARK EPITHELIAL MESENCHYMAL TRANSITION	0	0	0	0	0	0	0	1	0	0	0	0	1	0	0	0	0	0	0	0	3
55740	Q8N8S7	1	1	1	55740	Gene_ID	H. sapiens	55740	H. sapiens	ENAH	ENAH actin regulator	GO:0070358 actin polymerization-dependent cell motility;GO:0008154 actin polymerization or depolymerization;GO:0007411 axon guidance		Predicted intracellular proteins	Cytosol;Focal adhesion sites;Plasma membrane (Enhanced)		(M156)PID ECADHERIN NASCENT AJ PATHWAY; (M232)PID ECADHERIN STABILIZATION PATHWAY; (M81)PID CDC42 PATHWAY		0	1	0	0	0	0	0	0	0	0	0	1	0	0	0	0	0	0	0	1	3
1327	P13073	0	1	1	1327	Gene_ID	H. sapiens	1327	H. sapiens	COX4I1	cytochrome c oxidase subunit 4I1	GO:0006123 mitochondrial electron transport, cytochrome c to oxygen;GO:0019646 aerobic electron transport chain;GO:0042773 ATP synthesis coupled electron transport		Disease related genes; Potential drug targets; Human disease related genes:Congenital disorders of metabolism:Mitochondrial diseases; Predicted intracellular proteins; Transporters:Primary Active Transporters	Mitochondria (Supported)	Cholic Acid; N-Formylmethionine		(M5936)HALLMARK OXIDATIVE PHOSPHORYLATION	0	1	0	0	1	0	0	0	0	0	0	1	0	0	0	0	0	0	0	0	2
4684	P13591	1	1	0	4684	Gene_ID	H. sapiens	4684	H. sapiens	NCAM1	neural cell adhesion molecule 1	GO:2001260 regulation of semaphorin-plexin signaling pathway;GO:0071679 commissural neuron axon guidance;GO:0001837 epithelial to mesenchymal transition		CD markers; Cancer-related genes:Candidate cancer biomarkers; Predicted intracellular proteins; Predicted secreted proteins; Transporters:Accessory Factors Involved in Transport	Plasma membrane (Enhanced); Additional: Cytosol		(M276)PID FGF PATHWAY	(M5909)HALLMARK MYOGENESIS	0	1	0	0	1	0	0	0	0	0	0	1	0	0	0	0	0	1	0	0	2
51076	Q9NTM9	1	1	0	51076	Gene_ID	H. sapiens	51076	H. sapiens	CUTC	cutC copper transporter	GO:0006825 copper ion transport;GO:0055070 copper ion homeostasis;GO:0051262 protein tetramerization		Transporters; Predicted intracellular proteins	Cytosol;Nucleoplasm (Enhanced); Additional: Nucleoli				0	0	0	0	0	0	0	0	0	0	0	1	0	0	0	0	0	0	0	0	2
9230	Q15907	1	1	0	9230	Gene_ID	H. sapiens	9230	H. sapiens	RAB11B	RAB11B, member RAS oncogene family	GO:0045054 constitutive secretory pathway;GO:0150093 amyloid-beta clearance by transcytosis;GO:0033572 transferrin transport		Enzymes; Human disease related genes:Congenital malformations:Congenital malformations of the nervous system; Disease related genes; Potential drug targets; ENZYME proteins:Hydrolases; Predicted intracellular proteins	Centriolar satellite;Vesicles (Approved)				1	0	0	0	0	0	0	0	0	0	0	0	1	0	0	0	0	0	0	1	2
4720	O75306	0	1	1	4720	Gene_ID	H. sapiens	4720	H. sapiens	NDUFS2	NADH:ubiquinone oxidoreductase core subunit S2	GO:0006120 mitochondrial electron transport, NADH to ubiquinone;GO:0010257 NADH dehydrogenase complex assembly;GO:0032981 mitochondrial respiratory chain complex I assembly		Enzymes; Disease related genes; ENZYME proteins; Potential drug targets; Human disease related genes:Congenital disorders of metabolism:Mitochondrial diseases; Predicted intracellular proteins	Mitochondria (Supported)	NADH	(M19)PID P73PATHWAY	(M5938)HALLMARK REACTIVE OXYGEN SPECIES PATHWAY; (M5936)HALLMARK OXIDATIVE PHOSPHORYLATION	0	0	0	0	1	0	0	0	0	0	0	0	0	0	0	0	0	0	0	0	2
5970	Q04206	1	0	1	5970	Gene_ID	H. sapiens	5970	H. sapiens	RELA	RELA proto-oncogene, NF-kB subunit	GO:0006117 acetaldehyde metabolic process;GO:0014040 positive regulation of Schwann cell differentiation;GO:0038161 prolactin signaling pathway		Disease related genes; Cancer-related genes:Candidate cancer biomarkers; RAS pathway related proteins; Transcription factors:Immunoglobulin fold; Predicted intracellular proteins; Human disease related genes:Immune system diseases:Other immune system diseases	Cytosol (Enhanced)	Dimethyl fumarate	(M26)PID NFKAPPAB ATYPICAL PATHWAY; (M37)PID NFKAPPAB CANONICAL PATHWAY; (M45)PID CD40 PATHWAY	(M5902)HALLMARK APOPTOSIS; (M5890)HALLMARK TNFA SIGNALING VIA NFKB; (M5932)HALLMARK INFLAMMATORY RESPONSE	1	1	0	0	1	1	0	0	0	0	1	1	0	0	0	1	0	0	0	1	2
55671	Q6IN85	0	1	1	55671	Gene_ID	H. sapiens	55671	H. sapiens	PPP4R3A	protein phosphatase 4 regulatory subunit 3A	GO:0006470 protein dephosphorylation;GO:0016311 dephosphorylation;GO:0006974 DNA damage response		Predicted intracellular proteins	Nucleoplasm (Supported); Additional: Cytosol;Nuclear speckles				0	0	0	0	0	0	0	0	0	0	0	0	0	0	1	0	0	0	0	0	2
29087	Q9P016	1	0	1	29087	Gene_ID	H. sapiens	29087	H. sapiens	THYN1	thymocyte nuclear protein 1			Predicted intracellular proteins	Nucleoli fibrillar center;Nucleoplasm (Supported); Additional: Cytosol				0	0	0	0	0	0	0	0	0	0	0	0	0	0	0	0	0	0	0	0	2
28985	Q9ULC4	1	1	0	28985	Gene_ID	H. sapiens	28985	H. sapiens	MCTS1	MCTS1 re-initiation and release factor	GO:0001731 formation of translation preinitiation complex;GO:0075522 IRES-dependent viral translational initiation;GO:0019081 viral translation		Predicted intracellular proteins	Cytosol (Supported); Additional: Plasma membrane				0	1	1	0	0	0	0	0	1	0	0	0	0	0	1	0	0	0	0	0	2
5757	P06454	1	1	0	5757	Gene_ID	H. sapiens	5757	H. sapiens	PTMA	prothymosin alpha	GO:0006351 DNA-templated transcription;GO:0032774 RNA biosynthetic process;GO:0043066 negative regulation of apoptotic process		Predicted intracellular proteins	Nucleoplasm (Enhanced); Additional: Cytosol		(M66)PID MYC ACTIV PATHWAY		0	0	0	0	0	1	0	0	0	0	0	0	0	0	0	0	0	0	0	0	2
824	P17655	1	1	0	824	Gene_ID	H. sapiens	824	H. sapiens	CAPN2	calpain 2	GO:0150173 positive regulation of phosphatidylcholine metabolic process;GO:2001247 positive regulation of phosphatidylcholine biosynthetic process;GO:2001245 regulation of phosphatidylcholine biosynthetic process		Peptidases:Cysteine-type peptidases; ENZYME proteins:Hydrolases; Enzymes; Predicted intracellular proteins	Cytosol (Supported)		(M281)PID FAK PATHWAY; (M164)PID ERBB1 DOWNSTREAM PATHWAY	(M5946)HALLMARK COAGULATION	1	0	0	0	1	1	0	0	0	0	0	1	0	1	0	0	0	0	0	1	2
23480	P60059	0	1	1	23480	Gene_ID	H. sapiens	23480	H. sapiens	SEC61G	SEC61 translocon subunit gamma	GO:0031204 post-translational protein targeting to membrane, translocation;GO:0006620 post-translational protein targeting to endoplasmic reticulum membrane;GO:0065002 intracellular protein transmembrane transport		Transporters:Primary Active Transporters					1	1	0	0	0	0	0	1	0	0	0	1	0	0	0	0	0	0	0	0	2
10916	Q9UNF1	1	1	0	10916	Gene_ID	H. sapiens	10916	H. sapiens	MAGED2	MAGE family member D2	GO:0070294 renal sodium ion absorption;GO:0003096 renal sodium ion transport;GO:0070293 renal absorption		Disease related genes; Human disease related genes:Endocrine and metabolic diseases:Other endocrine and metabolic diseases; Cancer-related genes:Candidate cancer biomarkers; Predicted intracellular proteins	Cytosol;Nucleoli;Nucleoplasm (Enhanced)				1	0	0	0	0	0	0	0	0	0	0	0	0	0	0	0	0	0	0	0	2
7923	Q92506	1	1	0	7923	Gene_ID	H. sapiens	7923	H. sapiens	HSD17B8	hydroxysteroid 17-beta dehydrogenase 8	GO:0006703 estrogen biosynthetic process;GO:0051290 protein heterotetramerization;GO:0051291 protein heterooligomerization		ENZYME proteins:Oxidoreductases; Enzymes; Predicted intracellular proteins		NADH; Nicotinamide adenine dinucleotide phosphate			1	0	0	0	0	0	0	0	0	0	0	0	0	0	0	0	0	0	0	0	2
342979	A6NDB9	0	1	1	342979	Gene_ID	H. sapiens	342979	H. sapiens	PALM3	paralemmin 3	GO:0008063 Toll signaling pathway;GO:0001960 negative regulation of cytokine-mediated signaling pathway;GO:0060761 negative regulation of response to cytokine stimulus		Predicted intracellular proteins	Nuclear bodies;Nucleoplasm (Approved); Additional: Plasma membrane				1	0	0	0	0	0	0	0	0	0	0	0	0	0	0	0	0	0	0	0	2
10330	Q9Y2B0	1	1	0	10330	Gene_ID	H. sapiens	10330	H. sapiens	CNPY2	canopy FGF signaling regulator 2	GO:1905599 positive regulation of low-density lipoprotein receptor activity;GO:0010988 regulation of low-density lipoprotein particle clearance;GO:0010984 regulation of lipoprotein particle clearance		Predicted intracellular proteins	Cytosol (Supported)				0	0	0	0	0	0	0	0	0	0	0	0	0	0	0	0	0	0	0	0	2
9092	O43290	1	1	0	9092	Gene_ID	H. sapiens	9092	H. sapiens	SART1	spliceosome associated factor 1, recruiter of U4/U6.U5 tri-snRNP	GO:0000481 maturation of 5S rRNA;GO:0045585 positive regulation of cytotoxic T cell differentiation;GO:0045583 regulation of cytotoxic T cell differentiation		Cancer-related genes:Candidate cancer biomarkers; Predicted intracellular proteins	Nuclear speckles (Enhanced); Additional: Golgi apparatus				0	1	1	1	0	0	0	0	0	1	0	0	0	0	0	0	0	0	0	0	2
51374	Q6UW56	1	1	0	51374	Gene_ID	H. sapiens	51374	H. sapiens	ATRAID	all-trans retinoic acid induced differentiation factor	GO:0033689 negative regulation of osteoblast proliferation;GO:0006855 xenobiotic transmembrane transport;GO:0033688 regulation of osteoblast proliferation		Predicted intracellular proteins					1	0	0	0	0	0	0	0	0	0	0	0	0	0	0	0	0	0	0	0	2
55705	Q96P70	0	1	1	55705	Gene_ID	H. sapiens	55705	H. sapiens	IPO9	importin 9	GO:0031144 proteasome localization;GO:0006606 protein import into nucleus;GO:0051170 import into nucleus		Transporters:Transporter channels and pores; Predicted intracellular proteins	Cytosol (Approved); Additional: Vesicles				0	0	0	0	0	0	0	1	0	0	1	0	0	0	0	0	0	0	0	0	2
2395	Q16595	1	1	0	2395	Gene_ID	H. sapiens	2395	H. sapiens	FXN	frataxin	GO:0010722 regulation of ferrochelatase activity;GO:0018282 metal incorporation into metallo-sulfur cluster;GO:0018283 iron incorporation into metallo-sulfur cluster		Enzymes; Disease related genes; Potential drug targets; Predicted intracellular proteins; Transporters; ENZYME proteins:Oxidoreductases; Human disease related genes:Nervous system diseases:Neurodegenerative diseases	Mitochondria (Supported); Additional: Cytosol	Iron; Ferrous gluconate; Ferrous succinate; Ferrous ascorbate; Ferrous fumarate; Ferrous glycine sulfate	(M44)PID HIF2PATHWAY	(M5936)HALLMARK OXIDATIVE PHOSPHORYLATION	1	0	0	0	1	0	0	0	0	0	0	0	0	1	0	0	0	0	0	0	2
7332	P68036	1	1	0	7332	Gene_ID	H. sapiens	7332	H. sapiens	UBE2L3	ubiquitin conjugating enzyme E2 L3	GO:0051443 positive regulation of ubiquitin-protein transferase activity;GO:0070979 protein K11-linked ubiquitination;GO:1903749 positive regulation of establishment of protein localization to mitochondrion		ENZYME proteins:Transferases; Enzymes; Predicted intracellular proteins	Cytosol;Nucleoplasm (Supported)		(M258)PID BARD1 PATHWAY; (M275)PID ALPHA SYNUCLEIN PATHWAY	(M5926)HALLMARK MYC TARGETS V1	1	0	0	0	1	0	0	0	0	0	0	1	0	0	0	0	0	0	0	0	2
23463	O60725	1	0	1	23463	Gene_ID	H. sapiens	23463	H. sapiens	ICMT	isoprenylcysteine carboxyl methyltransferase	GO:0046499 S-adenosylmethioninamine metabolic process;GO:0006481 C-terminal protein methylation;GO:0046498 S-adenosylhomocysteine metabolic process		ENZYME proteins:Transferases; Enzymes					0	0	0	0	1	0	0	0	0	0	0	1	0	0	0	0	0	0	0	0	2
83890	Q9BWV2	0	1	1	83890	Gene_ID	H. sapiens	83890	H. sapiens	SPATA9	spermatogenesis associated 9	GO:0007283 spermatogenesis;GO:0048232 male gamete generation;GO:0007276 gamete generation			Mitochondria (Approved)				0	0	0	0	0	0	0	0	0	0	0	0	0	0	0	0	0	0	0	0	2
5550	P48147	1	0	1	5550	Gene_ID	H. sapiens	5550	H. sapiens	PREP	prolyl endopeptidase	GO:0006508 proteolysis;GO:0019538 protein metabolic process;GO:1901564 organonitrogen compound metabolic process		Predicted intracellular proteins; ENZYME proteins:Hydrolases; Enzymes; Peptidases:Serine-type peptidases	Cytosol (Supported)	1-Hydroxy-1-Thio-Glycerol; S-oxy-L-cysteine; Z-Pro-Prolinal; Monothioglycerol; (6S)-1-chloro-3-[(4-fluorobenzyl)oxy]-6-(pyrrolidin-1-ylcarbonyl)pyrrolo[1,2-a]pyrazin-4(6H)-one; 1-{3-oxo-3-[(2S)-2-(pyrrolidin-1-ylcarbonyl)pyrrolidin-1-yl]propyl}-3-phenylquinoxalin-2(1H)-one; 2-{3-[(2S)-4,4-difluoro-2-(pyrrolidin-1-ylcarbonyl)pyrrolidin-1-yl]-3-oxopropyl}-isoindole-1,3(2H)-dione		(M5946)HALLMARK COAGULATION; (M5921)HALLMARK COMPLEMENT	0	0	0	0	0	0	0	0	0	0	0	0	0	0	0	0	0	0	0	0	2
5245	P35232	1	1	0	5245	Gene_ID	H. sapiens	5245	H. sapiens	PHB1	prohibitin 1	GO:1990051 activation of protein kinase C activity;GO:0044830 modulation by host of viral RNA genome replication;GO:2000323 negative regulation of glucocorticoid receptor signaling pathway		Transporters:Accessory Factors Involved in Transport; Predicted intracellular proteins	Mitochondria (Supported)	Rocaglamide; Didesmethylrocaglamide		(M5928)HALLMARK MYC TARGETS V2; (M5926)HALLMARK MYC TARGETS V1	1	0	0	0	0	0	0	0	0	0	0	1	0	1	1	0	0	0	0	0	2
84908	Q96C01	0	1	1	84908	Gene_ID	H. sapiens	84908	H. sapiens	FAM136A	family with sequence similarity 136 member A			Predicted intracellular proteins	Mitochondria (Approved)				0	0	0	0	0	0	0	0	0	0	0	0	0	0	0	0	0	0	0	0	2
55559	Q99871	0	1	1	55559	Gene_ID	H. sapiens	55559	H. sapiens	HAUS7	HAUS augmin like complex subunit 7	GO:0010968 regulation of microtubule nucleation;GO:0031113 regulation of microtubule polymerization;GO:0007098 centrosome cycle		Predicted intracellular proteins	Centrosome;Plasma membrane (Approved)				1	0	1	0	0	0	1	0	0	0	0	0	0	0	0	0	0	0	0	0	2
8878	Q13501	1	1	0	8878	Gene_ID	H. sapiens	8878	H. sapiens	SQSTM1	sequestosome 1	GO:0070342 brown fat cell proliferation;GO:0000425 pexophagy;GO:0071211 protein targeting to vacuole involved in autophagy		Human disease related genes:Musculoskeletal diseases:Skeletal diseases; Disease related genes; Human disease related genes:Musculoskeletal diseases:Muscular diseases; Predicted intracellular proteins; Human disease related genes:Nervous system diseases:Neurodegenerative diseases	Cytosol;Vesicles (Supported)		(M110)PID IL1 PATHWAY; (M128)PID TNF PATHWAY; (M187)PID TRKR PATHWAY	(M5923)HALLMARK PI3K AKT MTOR SIGNALING; (M5941)HALLMARK UV RESPONSE UP; (M5902)HALLMARK APOPTOSIS	1	1	0	0	1	0	0	1	0	0	1	1	0	0	0	0	0	0	0	1	2
60682	Q8IYB5	1	1	0	60682	Gene_ID	H. sapiens	60682	H. sapiens	SMAP1	small ArfGAP 1	GO:2000369 regulation of clathrin-dependent endocytosis;GO:0045648 positive regulation of erythrocyte differentiation;GO:0045646 regulation of erythrocyte differentiation		Predicted intracellular proteins	Cytosol;Plasma membrane (Approved); Additional: Golgi apparatus				0	0	0	0	0	0	0	0	0	0	0	0	0	0	0	0	0	0	0	1	2
10452	O96008	1	1	0	10452	Gene_ID	H. sapiens	10452	H. sapiens	TOMM40	translocase of outer mitochondrial membrane 40	GO:0007008 outer mitochondrial membrane organization;GO:0045040 protein insertion into mitochondrial outer membrane;GO:0030150 protein import into mitochondrial matrix		Transporters:Transporter channels and pores; Predicted intracellular proteins	Mitochondria (Enhanced); Additional: Cytosol			(M5924)HALLMARK MTORC1 SIGNALING	0	0	0	0	1	0	0	1	0	0	0	0	0	0	0	0	0	0	0	0	2
255252	Q8N9N7	1	0	1	255252	Gene_ID	H. sapiens	255252	H. sapiens	LRRC57	leucine rich repeat containing 57			Predicted intracellular proteins	Cytosol;Mitochondria (Approved)				0	0	0	0	0	0	0	0	0	0	0	0	0	0	0	0	0	0	0	0	2
6642	Q13596	1	1	0	6642	Gene_ID	H. sapiens	6642	H. sapiens	SNX1	sorting nexin 1	GO:0072673 lamellipodium morphogenesis;GO:0034498 early endosome to Golgi transport;GO:0097581 lamellipodium organization		Transporters:Accessory Factors Involved in Transport; Predicted intracellular proteins	Endosomes;Lysosomes (Enhanced)		(M238)PID THROMBIN PAR1 PATHWAY; (M142)PID AJDISS 2PATHWAY		0	0	0	0	0	0	0	1	0	0	0	0	1	0	0	0	0	0	0	1	2
6233	P62979	1	1	0	6233	Gene_ID	H. sapiens	6233	H. sapiens	RPS27A	ribosomal protein S27a	GO:0002181 cytoplasmic translation;GO:0006412 translation;GO:0043043 peptide biosynthetic process		Ribosomal proteins; Predicted intracellular proteins	Cytosol;Endoplasmic reticulum;Nucleoli (Supported)				1	1	0	0	1	0	1	0	0	0	1	1	1	0	0	0	0	1	0	1	2
55898	Q9H3U1	1	1	0	55898	Gene_ID	H. sapiens	55898	H. sapiens	UNC45A	unc-45 myosin chaperone A	GO:0061077 chaperone-mediated protein folding;GO:0006457 protein folding;GO:0007517 muscle organ development		Disease related genes; Predicted intracellular proteins	Nuclear speckles (Supported); Additional: Cytosol				0	0	0	0	0	0	0	0	0	0	0	0	0	1	0	0	0	0	0	0	2
4695	O43678	0	1	1	4695	Gene_ID	H. sapiens	4695	H. sapiens	NDUFA2	NADH:ubiquinone oxidoreductase subunit A2	GO:0001835 blastocyst hatching;GO:0035188 hatching;GO:0071684 organism emergence from protective structure		Disease related genes; Human disease related genes:Congenital disorders of metabolism:Mitochondrial diseases; Predicted intracellular proteins		NADH		(M5936)HALLMARK OXIDATIVE PHOSPHORYLATION	0	0	0	0	1	0	0	0	0	0	0	0	0	0	0	0	0	0	0	0	2
24144	Q9UBB9	1	1	0	24144	Gene_ID	H. sapiens	24144	H. sapiens	TFIP11	tuftelin interacting protein 11	GO:0051107 negative regulation of DNA ligation;GO:0051352 negative regulation of ligase activity;GO:1904876 negative regulation of DNA ligase activity		Predicted intracellular proteins	Nucleoplasm (Approved); Additional: Cytosol				0	1	1	0	0	0	0	0	0	1	0	0	0	0	1	0	0	0	1	0	2
25813	Q9Y512	1	1	0	25813	Gene_ID	H. sapiens	25813	H. sapiens	SAMM50	SAMM50 sorting and assembly machinery component	GO:0007008 outer mitochondrial membrane organization;GO:0045040 protein insertion into mitochondrial outer membrane;GO:0042407 cristae formation		Transporters:Transporter channels and pores; Predicted intracellular proteins	Mitochondria (Supported)			(M5905)HALLMARK ADIPOGENESIS	1	0	0	0	1	0	1	1	0	0	0	0	0	0	0	0	0	0	0	0	2
2783	P62879	1	1	0	2783	Gene_ID	H. sapiens	2783	H. sapiens	GNB2	G protein subunit beta 2	GO:1901379 regulation of potassium ion transmembrane transport;GO:0043266 regulation of potassium ion transport;GO:1904062 regulation of monoatomic cation transmembrane transport		Human disease related genes:Cardiovascular diseases:Cardiac diseases; Human disease related genes:Congenital malformations:Congenital malformations of the nervous system; Disease related genes; Potential drug targets; RAS pathway related proteins; Predicted intracellular proteins; Transporters:Accessory Factors Involved in Transport	Plasma membrane (Supported)			(M5946)HALLMARK COAGULATION; (M5921)HALLMARK COMPLEMENT	0	0	0	0	1	0	0	0	0	0	0	1	0	0	0	0	0	0	0	1	2
80131	Q6NSJ5	1	0	1	80131	Gene_ID	H. sapiens	80131	H. sapiens	LRRC8E	leucine rich repeat containing 8 VRAC subunit E	GO:0140361 cyclic-GMP-AMP transmembrane import across plasma membrane;GO:1903790 guanine nucleotide transmembrane transport;GO:0070729 cyclic nucleotide transport		Transporters:Transporter channels and pores; Predicted intracellular proteins					1	0	0	0	0	0	0	0	0	0	1	0	0	0	0	0	0	0	0	0	2
226	P04075	1	1	0	226	Gene_ID	H. sapiens	226	H. sapiens	ALDOA	aldolase, fructose-bisphosphate A	GO:0030388 fructose 1,6-bisphosphate metabolic process;GO:0006000 fructose metabolic process;GO:0046716 muscle cell cellular homeostasis		ENZYME proteins:Lyases; Human disease related genes:Congenital disorders of metabolism:Congenital disorders of carbohydrate metabolism; Enzymes; Disease related genes; Potential drug targets; Cancer-related genes:Candidate cancer biomarkers; Predicted intracellular proteins	Cytosol (Approved)	Zinc; 1,6-Fructose Diphosphate (Linear Form); Dihydroxyacetone phosphate; 1,6-DI-O-PHOSPHONO-D-MANNITOL; N-(4-CHLOROPHENYL)-3-(PHOSPHONOOXY)NAPHTHALENE-2-CARBOXAMIDE; Artenimol; Zinc acetate; Zinc chloride; Zinc sulfate, unspecified form	(M255)PID HIF1 TFPATHWAY	(M5935)HALLMARK FATTY ACID METABOLISM; (M5941)HALLMARK UV RESPONSE UP; (M5891)HALLMARK HYPOXIA	1	0	0	0	1	1	0	0	0	0	1	0	0	0	0	0	1	0	0	1	2
7922	Q92504	1	1	0	7922	Gene_ID	H. sapiens	7922	H. sapiens	SLC39A7	solute carrier family 39 member 7	GO:0110075 regulation of ferroptosis;GO:0071577 zinc ion transmembrane transport;GO:0006829 zinc ion transport		Potential drug targets; Disease related genes; Human disease related genes:Immune system diseases:Primary immunodeficiency; Transporters:Electrochemical Potential-driven transporters	Endoplasmic reticulum (Supported); Additional: Nucleoplasm				1	0	0	0	1	0	0	0	0	0	0	1	0	0	0	0	0	0	0	0	2
4791	Q00653	0	1	1	4791	Gene_ID	H. sapiens	4791	H. sapiens	NFKB2	nuclear factor kappa B subunit 2	GO:0002268 follicular dendritic cell differentiation;GO:0002266 follicular dendritic cell activation;GO:0002467 germinal center formation		Human disease related genes:Immune system diseases:Primary immunodeficiency; Disease related genes; FDA approved drug targets:Small molecule drugs; Cancer-related genes:Candidate cancer biomarkers; Predicted intracellular proteins; Transcription factors:Immunoglobulin fold	Cytosol (Supported); Additional: Nucleoplasm	Donepezil; Glucosamine; HE3286; P54; NOX-700; SGN-30; Custirsen; NF-kappaB Decoy; Andrographolide; Glycyrrhizic acid; Fish oil; SC-236	(M12705)SIG CD40PATHWAYMAP; (M54)PID IL12 2PATHWAY	(M5890)HALLMARK TNFA SIGNALING VIA NFKB	0	0	0	0	0	0	0	0	0	0	1	1	0	0	0	0	0	0	0	1	2
5230	P00558	1	0	1	5230	Gene_ID	H. sapiens	5230	H. sapiens	PGK1	phosphoglycerate kinase 1	GO:0031639 plasminogen activation;GO:0006735 NADH regeneration;GO:0061621 canonical glycolysis	yes	Enzymes; Human disease related genes:Cardiovascular diseases:Hematologic diseases; Disease related genes; ENZYME proteins:Transferases; Potential drug targets; Predicted intracellular proteins		Adenosine-5'-[Beta, Gamma-Methylene]Triphosphate; 3-phospho-D-glyceric acid; Copper; Artenimol	(M44)PID HIF2PATHWAY; (M255)PID HIF1 TFPATHWAY	(M5891)HALLMARK HYPOXIA; (M5924)HALLMARK MTORC1 SIGNALING; (M5926)HALLMARK MYC TARGETS V1	1	0	0	0	1	1	0	0	0	0	1	0	0	1	0	0	0	0	0	0	2
54505	Q7Z478	1	0	1	54505	Gene_ID	H. sapiens	54505	H. sapiens	DHX29	DExH-box helicase 29	GO:0001731 formation of translation preinitiation complex;GO:0045948 positive regulation of translational initiation;GO:0002183 cytoplasmic translational initiation		ENZYME proteins:Hydrolases; Enzymes; Predicted intracellular proteins	Cytosol (Approved)				0	1	1	1	0	1	0	0	1	0	0	0	0	0	0	1	0	0	0	0	2
4706	O14561	1	1	0	4706	Gene_ID	H. sapiens	4706	H. sapiens	NDUFAB1	NADH:ubiquinone oxidoreductase subunit AB1	GO:0009249 protein lipoylation;GO:0044571 [2Fe-2S] cluster assembly;GO:0016226 iron-sulfur cluster assembly		Predicted intracellular proteins	Mitochondria (Supported); Additional: Nucleoplasm	NADH		(M5905)HALLMARK ADIPOGENESIS; (M5926)HALLMARK MYC TARGETS V1; (M5936)HALLMARK OXIDATIVE PHOSPHORYLATION	0	1	0	0	1	0	0	0	0	0	0	0	0	1	0	0	0	0	0	0	2
92105	Q96HW7	1	0	1	92105	Gene_ID	H. sapiens	92105	H. sapiens	INTS4	integrator complex subunit 4	GO:0016180 snRNA processing;GO:0016073 snRNA metabolic process;GO:0034243 regulation of transcription elongation by RNA polymerase II		Predicted intracellular proteins	Nucleoli rim (Supported)				0	0	0	1	0	0	0	0	0	0	0	0	0	0	0	0	0	0	0	0	2
5435	P61218	1	1	0	5435	Gene_ID	H. sapiens	5435	H. sapiens	POLR2F	RNA polymerase II, I and III subunit F	GO:0042797 tRNA transcription by RNA polymerase III;GO:0009304 tRNA transcription;GO:0006360 transcription by RNA polymerase I		RNA polymerase related proteins; Predicted intracellular proteins	Nucleoli fibrillar center;Nucleoplasm (Supported)			(M5898)HALLMARK DNA REPAIR; (M5936)HALLMARK OXIDATIVE PHOSPHORYLATION	1	1	0	1	1	0	1	0	0	1	1	1	0	0	0	0	0	0	0	0	2
5928	Q09028	1	0	1	5928	Gene_ID	H. sapiens	5928	H. sapiens	RBBP4	RB binding protein 4, chromatin remodeling factor	GO:0006335 DNA replication-dependent chromatin assembly;GO:0042659 regulation of cell fate specification;GO:1902455 negative regulation of stem cell population maintenance		Cancer-related genes:Candidate cancer biomarkers; Predicted intracellular proteins	Nucleoplasm (Enhanced)		(M219)PID HEDGEHOG GLI PATHWAY; (M279)PID RB 1PATHWAY; (M101)PID HDAC CLASSI PATHWAY		1	1	0	0	0	0	1	0	0	0	1	1	0	0	1	0	0	0	0	0	2
6525	P53814	1	0	1	6525	Gene_ID	H. sapiens	6525	H. sapiens	SMTN	smoothelin	GO:0006939 smooth muscle contraction;GO:0006936 muscle contraction;GO:0003012 muscle system process		Predicted intracellular proteins	Nucleoplasm (Supported); Additional: Actin filaments			(M5909)HALLMARK MYOGENESIS	0	0	0	0	0	0	0	0	0	0	0	0	0	0	0	0	0	0	0	1	2
64318	Q8WTT2	1	1	0	64318	Gene_ID	H. sapiens	64318	H. sapiens	NOC3L	NOC3 like DNA replication regulator	GO:0006270 DNA replication initiation;GO:0045444 fat cell differentiation;GO:0006261 DNA-templated DNA replication		Predicted intracellular proteins	Nucleoli;Nucleoli rim (Enhanced); Additional: Nucleoplasm				0	0	0	0	0	0	0	0	0	0	0	0	0	0	1	0	0	0	0	0	2
56893	Q9NRR5	1	1	0	56893	Gene_ID	H. sapiens	56893	H. sapiens	UBQLN4	ubiquilin 4	GO:1901097 negative regulation of autophagosome maturation;GO:1901096 regulation of autophagosome maturation;GO:2000042 negative regulation of double-strand break repair via homologous recombination		Potential drug targets; Disease related genes; Transporters:Accessory Factors Involved in Transport; Predicted intracellular proteins	Nucleoplasm (Supported)				1	0	0	0	1	0	0	0	0	0	0	1	0	0	1	0	0	0	1	0	2
80856	Q9C0E8	0	1	1	80856	Gene_ID	H. sapiens	80856	H. sapiens	LNPK	lunapark, ER junction formation factor	GO:0071788 endoplasmic reticulum tubular network maintenance;GO:1903373 positive regulation of endoplasmic reticulum tubular network organization;GO:1903371 regulation of endoplasmic reticulum tubular network organization		Human disease related genes:Congenital malformations:Congenital malformations of the nervous system; Disease related genes; Potential drug targets; Predicted intracellular proteins; Transporters	Endoplasmic reticulum (Supported); Additional: Nucleoplasm				1	0	0	0	0	0	0	0	0	0	0	0	0	0	0	0	0	0	0	0	2
126208	Q6DD87	1	1	0	126208	Gene_ID	H. sapiens	126208	H. sapiens	ZNF787	zinc finger protein 787	GO:0006357 regulation of transcription by RNA polymerase II;GO:0006355 regulation of DNA-templated transcription;GO:2001141 regulation of RNA biosynthetic process		Predicted intracellular proteins	Nucleoplasm (Approved); Additional: Mitochondria;Nucleoli				0	0	0	0	0	0	0	0	0	0	0	0	0	0	0	0	0	0	0	0	2
26953	O60518	0	1	1	26953	Gene_ID	H. sapiens	26953	H. sapiens	RANBP6	RAN binding protein 6	GO:0006606 protein import into nucleus;GO:0051170 import into nucleus;GO:0034504 protein localization to nucleus		Predicted intracellular proteins	Vesicles (Supported)				0	0	0	0	0	0	0	1	0	0	1	0	0	0	0	0	0	0	0	0	2
92667	Q9BQP7	1	0	1	92667	Gene_ID	H. sapiens	92667	H. sapiens	MGME1	mitochondrial genome maintenance exonuclease 1	GO:0043504 mitochondrial DNA repair;GO:0006264 mitochondrial DNA replication;GO:0032042 mitochondrial DNA metabolic process		Disease related genes; Human disease related genes:Congenital disorders of metabolism:Mitochondrial diseases; Predicted intracellular proteins	Mitochondria (Supported)				0	0	0	0	0	0	0	0	0	0	0	0	0	0	1	0	0	0	0	0	2
405	P27540	1	0	1	405	Gene_ID	H. sapiens	405	H. sapiens	ARNT	aryl hydrocarbon receptor nuclear translocator	GO:0046886 positive regulation of hormone biosynthetic process;GO:0033235 positive regulation of protein sumoylation;GO:0032352 positive regulation of hormone metabolic process		Transcription factors:Basic domains; Cancer-related genes:Candidate cancer biomarkers; Predicted intracellular proteins	Nuclear bodies;Nucleoplasm (Supported)		(M180)PID HIF1A PATHWAY; (M44)PID HIF2PATHWAY; (M288)PID HES HEY PATHWAY		1	1	0	0	1	1	0	0	0	0	0	1	0	0	0	0	0	0	0	0	2
25874	O95563	1	0	1	25874	Gene_ID	H. sapiens	25874	H. sapiens	MPC2	mitochondrial pyruvate carrier 2	GO:0006850 mitochondrial pyruvate transmembrane transport;GO:0006086 acetyl-CoA biosynthetic process from pyruvate;GO:1901475 pyruvate transmembrane transport		Predicted intracellular proteins; Transporters:Electrochemical Potential-driven transporters				(M5898)HALLMARK DNA REPAIR	1	1	0	0	1	0	0	0	0	0	0	0	0	0	0	0	0	0	0	0	2
9061	O43252	1	1	0	9061	Gene_ID	H. sapiens	9061	H. sapiens	PAPSS1	3'-phosphoadenosine 5'-phosphosulfate synthase 1	GO:0000103 sulfate assimilation;GO:0034036 purine ribonucleoside bisphosphate biosynthetic process;GO:0050428 3'-phosphoadenosine 5'-phosphosulfate biosynthetic process	yes	ENZYME proteins:Transferases; Enzymes; Predicted intracellular proteins	Mitotic chromosome;Nucleoli rim (Approved); Additional: Nucleoplasm	Adenosine-5'-diphosphate-2',3'-vanadate; Adenosine 5'-phosphosulfate; Glycerin			1	1	0	0	1	0	0	0	0	0	1	1	0	0	0	0	0	0	0	0	2
4802	Q13952	1	1	0	4802	Gene_ID	H. sapiens	4802	H. sapiens	NFYC	nuclear transcription factor Y subunit gamma	GO:0035065 regulation of histone acetylation;GO:2000756 regulation of peptidyl-lysine acetylation;GO:0031056 regulation of histone modification		Transcription factors:Other all-alpha-helical DNA-binding domains; Predicted intracellular proteins	Nucleoplasm (Supported)		(M254)PID MYC REPRESS PATHWAY; (M145)PID P53 DOWNSTREAM PATHWAY	(M5924)HALLMARK MTORC1 SIGNALING	1	1	0	0	0	0	0	0	0	0	0	0	0	1	0	0	0	0	0	0	2
9526	O75352	1	1	0	9526	Gene_ID	H. sapiens	9526	H. sapiens	MPDU1	mannose-P-dolichol utilization defect 1	GO:0006488 dolichol-linked oligosaccharide biosynthetic process;GO:0006490 oligosaccharide-lipid intermediate biosynthetic process;GO:0019348 dolichol metabolic process		Human disease related genes:Congenital disorders of metabolism:Congenital disorders of glycan/glycoprotein metabolism; Disease related genes; Predicted intracellular proteins	Endoplasmic reticulum (Supported); Additional: Mitochondria				0	0	0	0	1	0	0	0	0	0	0	0	1	1	0	0	0	0	0	0	2
197	P02765	1	1	0	197	Gene_ID	H. sapiens	197	H. sapiens	AHSG	alpha 2-HS glycoprotein	GO:0006907 pinocytosis;GO:0030502 negative regulation of bone mineralization;GO:0070168 negative regulation of biomineral tissue development		Human disease related genes:Congenital malformations:Other congenital malformations; Disease related genes; Predicted secreted proteins; Cancer-related genes:Candidate cancer biomarkers	Golgi apparatus (Enhanced)	Zinc; Copper; Zinc acetate; Zinc chloride; Zinc sulfate, unspecified form	(M181)PID BMP PATHWAY		1	0	0	0	0	0	0	0	0	0	0	0	0	0	0	0	1	0	0	0	2
51082	P0DPB6	0	1	1	51082	Gene_ID	H. sapiens	51082	H. sapiens	POLR1D	RNA polymerase I and III subunit D	GO:0006362 transcription elongation by RNA polymerase I;GO:0042790 nucleolar large rRNA transcription by RNA polymerase I;GO:0009303 rRNA transcription		RNA polymerase related proteins; Disease related genes; Human disease related genes:Other congenital disorders:Ribosomopathies; Predicted intracellular proteins	Golgi apparatus;Nucleoplasm (Approved)			(M5898)HALLMARK DNA REPAIR	1	0	0	1	0	0	0	0	0	0	0	0	0	0	0	0	0	0	0	0	2
3043	P68871	0	1	1	3043	Gene_ID	H. sapiens	3043	H. sapiens	HBB	hemoglobin subunit beta	GO:0030185 nitric oxide transport;GO:0015670 carbon dioxide transport;GO:0015671 oxygen transport		Human disease related genes:Cardiovascular diseases:Hematologic diseases; Transporters:Transporter channels and pores; Disease related genes; FDA approved drug targets:Small molecule drugs; Predicted intracellular proteins		Iron Dextran; Zinc; 4-Carboxycinnamic Acid; Pentaerythritol tetranitrate; 2-[(2-methoxy-5-methylphenoxy)methyl]pyridine; 4-[(5-methoxy-2-methylphenoxy)methyl]pyridine; Sebacic acid; 2-[4-({[(3,5-DICHLOROPHENYL)AMINO]CARBONYL}AMINO)PHENOXY]-2-METHYLPROPANOIC ACID; 2,6-dicarboxynaphthalene; Efaproxiral; Trimesic acid; Nitrous acid; Copper; Ferric pyrophosphate; Sodium ferric gluconate complex; Ferr…		(M5945)HALLMARK HEME METABOLISM	1	1	0	0	0	0	0	0	0	0	0	1	1	0	0	0	1	0	0	0	2
3727	P17535	0	1	1	3727	Gene_ID	H. sapiens	3727	H. sapiens	JUND	JunD proto-oncogene, AP-1 transcription factor subunit	GO:0002076 osteoblast development;GO:0045669 positive regulation of osteoblast differentiation;GO:0071277 cellular response to calcium ion		Transcription factors:Basic domains; Cancer-related genes:Candidate cancer biomarkers; Predicted intracellular proteins	Nucleoplasm (Enhanced)		(M65)PID FRA PATHWAY; (M166)PID ATF2 PATHWAY; (M167)PID AP1 PATHWAY		1	0	0	0	0	0	0	0	0	0	0	0	0	0	0	0	0	0	0	1	2
57621	Q8N680	1	1	0	57621	Gene_ID	H. sapiens	57621	H. sapiens	ZBTB2	zinc finger and BTB domain containing 2	GO:0001817 regulation of cytokine production;GO:0000122 negative regulation of transcription by RNA polymerase II;GO:0045892 negative regulation of DNA-templated transcription		Transcription factors:Zinc-coordinating DNA-binding domains; Predicted intracellular proteins	Cytosol;Nucleoplasm (Approved)				0	0	0	0	0	0	0	0	0	0	0	0	0	0	0	0	0	0	0	0	2
10093	P59998	1	1	0	10093	Gene_ID	H. sapiens	10093	H. sapiens	ARPC4	actin related protein 2/3 complex subunit 4	GO:0034314 Arp2/3 complex-mediated actin nucleation;GO:0045010 actin nucleation;GO:0030041 actin filament polymerization		Predicted intracellular proteins		N-[2-(2-methyl-1H-indol-3-yl)ethyl]thiophene-2-carboxamide; (2S)-2-(3-bromophenyl)-3-(5-chloro-2-hydroxyphenyl)-1,3-thiazolidin-4-one	(M278)PID RAC1 PATHWAY; (M81)PID CDC42 PATHWAY; (M164)PID ERBB1 DOWNSTREAM PATHWAY		0	1	0	0	0	0	1	0	0	0	0	0	1	0	0	0	0	0	0	1	2
9260	Q9NR12	1	1	0	9260	Gene_ID	H. sapiens	9260	H. sapiens	PDLIM7	PDZ and LIM domain 7	GO:0006898 receptor-mediated endocytosis;GO:0001503 ossification;GO:0061061 muscle structure development		Predicted intracellular proteins	Actin filaments;Focal adhesion sites (Enhanced)		(M82)PID RET PATHWAY	(M5909)HALLMARK MYOGENESIS	0	1	0	0	0	0	0	0	0	0	0	0	0	0	0	0	0	0	0	1	2
3159	P17096	1	0	1	3159	Gene_ID	H. sapiens	3159	H. sapiens	HMGA1	high mobility group AT-hook 1	GO:0090402 oncogene-induced cell senescence;GO:0006337 nucleosome disassembly;GO:0006268 DNA unwinding involved in DNA replication		Transcription factors:beta-Sheet binding to DNA; Disease related genes; Cancer-related genes:Candidate cancer biomarkers; Predicted intracellular proteins	Nucleoplasm (Supported); Additional: Nucleoli		(M28)PID IL4 2PATHWAY; (M66)PID MYC ACTIV PATHWAY	(M5901)HALLMARK G2M CHECKPOINT; (M5925)HALLMARK E2F TARGETS	0	1	0	0	0	0	0	0	0	0	1	1	0	0	1	0	0	0	0	0	2
699	O43683	1	1	0	699	Gene_ID	H. sapiens	699	H. sapiens	BUB1	BUB1 mitotic checkpoint serine/threonine kinase	GO:2000720 positive regulation of maintenance of mitotic sister chromatid cohesion, centromeric;GO:2000718 regulation of maintenance of mitotic sister chromatid cohesion, centromeric;GO:0051754 meiotic sister chromatid cohesion, centromeric	yes	Enzymes; Human disease related genes:Congenital malformations:Congenital malformations of the nervous system; ENZYME proteins:Transferases; Predicted intracellular proteins; Kinases; Human disease related genes:Cancers:Cancers of the digestive system	Nucleoplasm (Supported); Additional: Cytosol		(M14)PID AURORA B PATHWAY; (M129)PID PLK1 PATHWAY; (M19)PID P73PATHWAY	(M5951)HALLMARK SPERMATOGENESIS; (M5893)HALLMARK MITOTIC SPINDLE; (M5901)HALLMARK G2M CHECKPOINT	1	0	0	0	0	0	1	0	0	0	0	0	0	0	0	0	0	0	0	0	2
30968	Q9UJZ1	0	1	1	30968	Gene_ID	H. sapiens	30968	H. sapiens	STOML2	stomatin like 2	GO:1990046 stress-induced mitochondrial fusion;GO:0034982 mitochondrial protein processing;GO:0008053 mitochondrial fusion		Predicted intracellular proteins	Cytosol;Plasma membrane (Supported)				1	0	0	0	1	0	0	0	0	0	0	1	0	1	0	0	0	0	0	0	2
83986	Q9H0X4	1	0	1	83986	Gene_ID	H. sapiens	83986	H. sapiens	FAM234A	family with sequence similarity 234 member A	GO:0008150 biological_process		Predicted intracellular proteins	Mitochondria (Approved); Additional: Nucleoplasm				0	0	0	0	0	0	0	0	0	0	0	0	0	0	0	0	0	0	0	0	2
146691	Q6ZVM7	1	0	1	146691	Gene_ID	H. sapiens	146691	H. sapiens	TOM1L2	target of myb1 like 2 membrane trafficking protein	GO:0045839 negative regulation of mitotic nuclear division;GO:0051784 negative regulation of nuclear division;GO:0007088 regulation of mitotic nuclear division		Predicted intracellular proteins	Golgi apparatus;Intermediate filaments (Approved)				1	0	0	0	0	0	0	0	0	0	0	0	0	0	0	0	0	0	0	0	2
283209	Q6PCE3	1	1	0	283209	Gene_ID	H. sapiens	283209	H. sapiens	PGM2L1	phosphoglucomutase 2 like 1	GO:0006006 glucose metabolic process;GO:0019318 hexose metabolic process;GO:0005996 monosaccharide metabolic process		ENZYME proteins:Transferases; Enzymes; Predicted intracellular proteins	Mitochondria (Approved)				0	0	0	0	0	0	0	0	0	0	1	0	0	0	0	0	0	0	0	0	2
3035	P12081	0	1	1	3035	Gene_ID	H. sapiens	3035	H. sapiens	HARS1	histidyl-tRNA synthetase 1	GO:0006427 histidyl-tRNA aminoacylation;GO:0006418 tRNA aminoacylation for protein translation;GO:0043039 tRNA aminoacylation		Human disease related genes:Nervous system diseases:Eye disease; Enzymes; ENZYME proteins:Ligase; Disease related genes; Potential drug targets; Predicted intracellular proteins; Human disease related genes:Nervous system diseases:Neurodegenerative diseases	Cytosol (Enhanced)	Histidine			0	1	0	1	0	0	0	0	0	0	0	0	0	0	0	0	0	0	0	0	2
56926	Q969V3	1	1	0	56926	Gene_ID	H. sapiens	56926	H. sapiens	NCLN	nicalin	GO:1900108 negative regulation of nodal signaling pathway;GO:1900107 regulation of nodal signaling pathway;GO:0160063 multi-pass transmembrane protein insertion into ER membrane		Transporters:Accessory Factors Involved in Transport; Predicted intracellular proteins	Lipid droplets (Approved); Additional: Nucleoplasm				0	0	0	0	0	0	0	1	0	0	0	0	0	1	0	0	0	0	0	0	2
85439	Q8WXE9	1	1	0	85439	Gene_ID	H. sapiens	85439	H. sapiens	STON2	stonin 2	GO:0072583 clathrin-dependent endocytosis;GO:0048488 synaptic vesicle endocytosis;GO:0140238 presynaptic endocytosis		Predicted intracellular proteins	Cytosol;Nucleoli (Approved)				1	0	0	0	0	0	0	0	0	0	0	0	1	0	0	0	0	0	0	1	2
54662	Q9NVG8	0	1	1	54662	Gene_ID	H. sapiens	54662	H. sapiens	TBC1D13	TBC1 domain family member 13	GO:0090630 activation of GTPase activity;GO:0043547 positive regulation of GTPase activity;GO:0043087 regulation of GTPase activity		Predicted intracellular proteins	Cytosol (Approved)				0	0	0	0	0	0	0	1	0	0	0	0	1	0	0	0	0	0	0	0	2
23192	Q9Y4P1	1	0	1	23192	Gene_ID	H. sapiens	23192	H. sapiens	ATG4B	autophagy related 4B cysteine peptidase	GO:0031173 otolith mineralization completed early in development;GO:0045299 otolith mineralization;GO:0051697 protein delipidation		Transporters; Peptidases:Cysteine-type peptidases; Enzymes; Predicted intracellular proteins	Cytosol;Nucleoplasm (Approved)			(M5893)HALLMARK MITOTIC SPINDLE	1	0	0	0	0	0	0	0	0	0	0	0	0	1	0	0	0	0	0	0	2
80324	Q9Y606	1	1	0	80324	Gene_ID	H. sapiens	80324	H. sapiens	PUS1	pseudouridine synthase 1	GO:0070902 mitochondrial tRNA pseudouridine synthesis;GO:0031119 tRNA pseudouridine synthesis;GO:1990481 mRNA pseudouridine synthesis		Enzymes; ENZYME proteins:Isomerase; Disease related genes; Potential drug targets; Human disease related genes:Congenital disorders of metabolism:Mitochondrial diseases; Predicted intracellular proteins	Mitochondria;Nucleoplasm (Supported)			(M5928)HALLMARK MYC TARGETS V2; (M5947)HALLMARK IL2 STAT5 SIGNALING	1	1	0	1	0	0	0	0	0	1	1	0	0	0	0	0	0	0	0	0	2
4811	P14543	1	1	0	4811	Gene_ID	H. sapiens	4811	H. sapiens	NID1	nidogen 1	GO:0032836 glomerular basement membrane development;GO:0110011 regulation of basement membrane organization;GO:2001046 positive regulation of integrin-mediated signaling pathway		Predicted secreted proteins	Vesicles (Uncertain); Additional: Mitotic spindle	Urokinase	(M5887)NABA BASEMENT MEMBRANES; (M18)PID INTEGRIN1 PATHWAY; (M3008)NABA ECM GLYCOPROTEINS		1	0	0	0	0	0	0	0	0	0	0	0	0	0	0	0	0	0	0	0	2
351	P05067	1	1	0	351	Gene_ID	H. sapiens	351	H. sapiens	APP	amyloid beta precursor protein	GO:0051563 smooth endoplasmic reticulum calcium ion homeostasis;GO:0180011 cytoplasmic polyadenylation;GO:0048669 collateral sprouting in absence of injury		Transporters:Transporter channels and pores; Disease related genes; FDA approved drug targets:Small molecule drugs; Predicted intracellular proteins; Human disease related genes:Nervous system diseases:Neurodegenerative diseases; Predicted secreted proteins	Golgi apparatus (Approved); Additional: Vesicles	Deferoxamine; Aluminium; Zinc; L-methionine (R)-S-oxide; Resveratrol; Tromethamine; Phenserine; Tetrathiomolybdate; CAD106; Mito-4509; Edonerpic; Dimercaprol; Copper; Florbetaben (18F); Florbetapir (18F); Flutemetamol (18F); Zinc acetate; Aluminium phosphate; Aluminum acetate; Zinc chloride; Zinc sulfate, unspecified form	(M33)PID GLYPICAN 1PATHWAY; (M220)PID CASPASE PATHWAY; (M153)PID P75 NTR PATHWAY	(M5944)HALLMARK ANGIOGENESIS; (M5916)HALLMARK APICAL SURFACE; (M5902)HALLMARK APOPTOSIS	1	0	0	0	1	0	0	0	0	1	0	1	1	0	0	1	0	0	1	1	2
79979	Q96GJ1	1	0	1	79979	Gene_ID	H. sapiens	79979	H. sapiens	TRMT2B	tRNA methyltransferase 2 homolog B	GO:0031167 rRNA methylation;GO:0000154 rRNA modification;GO:0030488 tRNA methylation		ENZYME proteins:Transferases; Enzymes; Predicted intracellular proteins	Nucleoplasm (Approved); Additional: Nuclear bodies				0	0	0	1	0	0	0	0	0	0	0	0	0	0	0	0	0	0	0	0	2
6009	Q15382	1	1	0	6009	Gene_ID	H. sapiens	6009	H. sapiens	RHEB	Ras homolog, mTORC1 binding	GO:2000074 regulation of type B pancreatic cell development;GO:0048714 positive regulation of oligodendrocyte differentiation;GO:0045687 positive regulation of glial cell differentiation		Predicted intracellular proteins; Cancer-related genes:Mutational cancer driver genes; Cancer-related genes:Mutated cancer genes		Guanosine-5'-Triphosphate; Guanosine-5'-Diphosphate	(M121)PID MTOR 4PATHWAY		1	1	0	0	1	0	0	0	0	0	0	1	0	0	0	0	0	0	0	0	2
83440	Q9BRR6	0	1	1	83440	Gene_ID	H. sapiens	83440	H. sapiens	ADPGK	ADP dependent glucokinase	GO:0061615 glycolytic process through fructose-6-phosphate;GO:0061620 glycolytic process through glucose-6-phosphate;GO:0006096 glycolytic process	yes	ENZYME proteins:Transferases; Enzymes; Predicted intracellular proteins	Centrosome (Approved)				0	0	0	0	1	0	0	0	0	0	1	0	0	0	0	0	0	0	0	0	2
1837	Q9Y4J8	0	1	1	1837	Gene_ID	H. sapiens	1837	H. sapiens	DTNA	dystrobrevin alpha	GO:0007274 neuromuscular synaptic transmission;GO:0006941 striated muscle contraction;GO:0006936 muscle contraction		Human disease related genes:Cardiovascular diseases:Cardiac diseases; Disease related genes; Potential drug targets; Predicted intracellular proteins; Transporters:Accessory Factors Involved in Transport	Cell Junctions;Intermediate filaments (Approved); Additional: Nucleoplasm			(M5891)HALLMARK HYPOXIA; (M5909)HALLMARK MYOGENESIS	1	0	0	0	0	0	0	0	0	0	0	0	0	0	0	0	0	0	0	0	2
11332	O00154	1	1	0	11332	Gene_ID	H. sapiens	11332	H. sapiens	ACOT7	acyl-CoA thioesterase 7	GO:0036116 long-chain fatty-acyl-CoA catabolic process;GO:1900533 palmitic acid metabolic process;GO:1900535 palmitic acid biosynthetic process		ENZYME proteins:Hydrolases; Enzymes; Predicted intracellular proteins	Cytosol (Supported); Additional: Nucleoplasm				1	0	0	0	1	0	0	0	0	0	0	0	0	0	0	0	0	0	0	0	2
54994	Q9NWU2	0	1	1	54994	Gene_ID	H. sapiens	54994	H. sapiens	GID8	GID complex subunit 8 homolog	GO:0090263 positive regulation of canonical Wnt signaling pathway;GO:0030177 positive regulation of Wnt signaling pathway;GO:0060828 regulation of canonical Wnt signaling pathway		Predicted intracellular proteins	Nucleoplasm (Supported); Additional: Cell Junctions				0	0	0	0	0	0	0	0	0	0	0	1	0	0	0	0	0	0	0	0	2
7307	Q01081	0	1	1	7307	Gene_ID	H. sapiens	7307	H. sapiens	U2AF1	U2 small nuclear RNA auxiliary factor 1	GO:0000377 RNA splicing, via transesterification reactions with bulged adenosine as nucleophile;GO:0000398 mRNA splicing, via spliceosome;GO:0000375 RNA splicing, via transesterification reactions		Human disease related genes:Cardiovascular diseases:Hematologic diseases; Disease related genes; Predicted intracellular proteins; Human disease related genes:Cancers:Cancers of haematopoietic and lymphoid tissues; Cancer-related genes:Mutational cancer driver genes; Cancer-related genes:Mutated cancer genes	Nucleoplasm (Enhanced)			(M5926)HALLMARK MYC TARGETS V1	0	1	0	0	0	0	0	0	0	1	1	0	0	0	0	0	0	0	0	1	2
4351	P34949	0	1	1	4351	Gene_ID	H. sapiens	4351	H. sapiens	MPI	mannose phosphate isomerase	GO:0061611 mannose to fructose-6-phosphate metabolic process;GO:0009298 GDP-mannose biosynthetic process;GO:0019673 GDP-mannose metabolic process		Enzymes; ENZYME proteins:Isomerase; Disease related genes; Potential drug targets; Human disease related genes:Congenital disorders of metabolism:Congenital disorders of glycan/glycoprotein metabolism; Predicted intracellular proteins	Cytosol (Approved); Additional: Plasma membrane			(M5937)HALLMARK GLYCOLYSIS	1	0	0	0	1	0	0	0	0	0	0	0	1	0	0	0	0	0	0	0	2
5954	Q15293	1	1	0	5954	Gene_ID	H. sapiens	5954	H. sapiens	RCN1	reticulocalbin 1	GO:0043010 camera-type eye development;GO:0001654 eye development;GO:0150063 visual system development		Predicted intracellular proteins	Endoplasmic reticulum (Supported)				0	0	0	0	0	1	0	0	0	0	0	0	0	0	0	0	0	0	0	0	2
9636	P05161	1	1	0	9636	Gene_ID	H. sapiens	9636	H. sapiens	ISG15	ISG15 ubiquitin like modifier	GO:0032461 positive regulation of protein oligomerization;GO:0032459 regulation of protein oligomerization;GO:0032020 ISG15-protein conjugation		Disease related genes; Human disease related genes:Immune system diseases:Primary immunodeficiency; Predicted secreted proteins; Predicted intracellular proteins				(M5911)HALLMARK INTERFERON ALPHA RESPONSE; (M5913)HALLMARK INTERFERON GAMMA RESPONSE	1	1	0	0	0	0	0	1	0	0	1	1	0	0	0	0	0	1	0	0	2
4900	Q92686	0	1	1	4900	Gene_ID	H. sapiens	4900	H. sapiens	NRGN	neurogranin	GO:0007399 nervous system development;GO:0048731 system development;GO:0007275 multicellular organism development		Predicted intracellular proteins					0	0	0	0	0	0	0	0	0	0	0	0	0	0	0	0	0	0	0	0	2
506	P06576	0	1	1	506	Gene_ID	H. sapiens	506	H. sapiens	ATP5F1B	ATP synthase F1 subunit beta	GO:0006933 negative regulation of cell adhesion involved in substrate-bound cell migration;GO:0098761 cellular response to interleukin-7;GO:0098760 response to interleukin-7		ENZYME proteins; Predicted intracellular proteins; Enzymes; Transporters:Primary Active Transporters	Mitochondria (Enhanced)	Quercetin; 1-ACETYL-2-CARBOXYPIPERIDINE; AUROVERTIN B; Piceatannol; N1-(2-AMINO-4-METHYLPENTYL)OCTAHYDRO-PYRROLO[1,2-A] PYRIMIDINE; Phenethyl Isothiocyanate		(M5936)HALLMARK OXIDATIVE PHOSPHORYLATION	1	0	0	0	1	0	0	0	0	0	0	0	0	0	0	0	0	0	0	0	2
372	P48444	0	1	1	372	Gene_ID	H. sapiens	372	H. sapiens	ARCN1	archain 1	GO:0021691 cerebellar Purkinje cell layer maturation;GO:0021590 cerebellum maturation;GO:0021699 cerebellar cortex maturation		Human disease related genes:Congenital malformations:Other congenital malformations; Disease related genes; Predicted intracellular proteins	Vesicles (Supported); Additional: Cytosol;Golgi apparatus			(M5910)HALLMARK PROTEIN SECRETION	0	0	0	0	0	0	0	1	0	0	0	0	1	0	0	0	0	0	0	0	2
84869	Q8N4T8	1	1	0	84869	Gene_ID	H. sapiens	84869	H. sapiens	CBR4	carbonyl reductase 4	GO:0044597 daunorubicin metabolic process;GO:0030638 polyketide metabolic process;GO:0030647 aminoglycoside antibiotic metabolic process		ENZYME proteins:Oxidoreductases; Enzymes; Predicted intracellular proteins				(M5953)HALLMARK KRAS SIGNALING UP	1	0	0	0	0	0	0	0	0	0	0	0	0	0	0	0	0	0	0	0	2
7448	P04004	1	1	0	7448	Gene_ID	H. sapiens	7448	H. sapiens	VTN	vitronectin	GO:0061302 smooth muscle cell-matrix adhesion;GO:0051918 negative regulation of fibrinolysis;GO:0051917 regulation of fibrinolysis		Predicted secreted proteins; Transporters:Accessory Factors Involved in Transport; Cancer-related genes:Candidate cancer biomarkers; Candidate cardiovascular disease genes	Endoplasmic reticulum;Vesicles (Supported)	Abciximab; Zinc; Copper; Zinc acetate; Zinc chloride; Zinc sulfate, unspecified form	(M212)PID INTEGRIN5 PATHWAY; (M174)PID UPA UPAR PATHWAY; (M53)PID INTEGRIN3 PATHWAY	(M5944)HALLMARK ANGIOGENESIS; (M5934)HALLMARK XENOBIOTIC METABOLISM	1	0	0	0	0	0	0	0	0	0	0	0	0	0	0	0	0	0	0	0	2
307	P09525	0	1	1	307	Gene_ID	H. sapiens	307	H. sapiens	ANXA4	annexin A4	GO:0032717 negative regulation of interleukin-8 production;GO:0032088 negative regulation of NF-kappaB transcription factor activity;GO:0032677 regulation of interleukin-8 production		Predicted intracellular proteins; Cancer-related genes:Candidate cancer biomarkers; FDA approved drug targets:Small molecule drugs	Cytosol (Approved)	Fluocinolone acetonide; Copper	(M5880)NABA ECM AFFILIATED; (M5885)NABA MATRISOME ASSOCIATED; (M5889)NABA MATRISOME	(M5942)HALLMARK UV RESPONSE DN; (M5947)HALLMARK IL2 STAT5 SIGNALING	1	0	0	0	0	0	0	0	0	0	0	0	0	0	0	0	0	0	0	0	2
9861	Q15008	0	1	1	9861	Gene_ID	H. sapiens	9861	H. sapiens	PSMD6	proteasome 26S subunit, non-ATPase 6	GO:0043161 proteasome-mediated ubiquitin-dependent protein catabolic process;GO:0010498 proteasomal protein catabolic process;GO:0006511 ubiquitin-dependent protein catabolic process		Predicted intracellular proteins					0	1	0	0	1	0	1	0	0	0	0	1	0	0	0	0	1	0	0	0	2
4512	P00395	0	1	1	4512	Gene_ID	H. sapiens	4512	H. sapiens	COX1	cytochrome c oxidase subunit I	GO:0015988 energy coupled proton transmembrane transport, against electrochemical gradient;GO:0015990 electron transport coupled proton transport;GO:0006123 mitochondrial electron transport, cytochrome c to oxygen		Enzymes; Disease related genes; ENZYME proteins; Potential drug targets; Human disease related genes:Congenital disorders of metabolism:Mitochondrial diseases; Human disease related genes:Nervous system diseases:Neurodegenerative diseases; Transporters:Primary Active Transporters	Mitochondria (Supported)	Cholic Acid; N-Formylmethionine; Oxygen			0	1	0	0	1	0	0	0	0	0	0	1	0	0	0	0	0	0	0	0	2
55179	Q9NVQ4	0	1	1	55179	Gene_ID	H. sapiens	55179	H. sapiens	FAIM	Fas apoptotic inhibitory molecule	GO:1902042 negative regulation of extrinsic apoptotic signaling pathway via death domain receptors;GO:1902041 regulation of extrinsic apoptotic signaling pathway via death domain receptors;GO:2001237 negative regulation of extrinsic apoptotic signaling pathway		Predicted intracellular proteins	Cytosol;Plasma membrane (Approved)		(M187)PID TRKR PATHWAY		0	0	0	0	0	0	0	0	0	0	0	0	0	0	0	0	0	0	0	0	2
22928	Q99611	1	1	0	22928	Gene_ID	H. sapiens	22928	H. sapiens	SEPHS2	selenophosphate synthetase 2	GO:0001887 selenium compound metabolic process;GO:0016260 selenocysteine biosynthetic process;GO:0016259 selenocysteine metabolic process	yes	ENZYME proteins:Transferases; Enzymes; Predicted intracellular proteins	Nucleoplasm (Approved)				1	1	0	0	0	0	0	0	0	0	0	0	0	0	0	0	0	0	0	0	2
6646	P35610	0	1	1	6646	Gene_ID	H. sapiens	6646	H. sapiens	SOAT1	sterol O-acyltransferase 1	GO:0042986 positive regulation of amyloid precursor protein biosynthetic process;GO:0010878 cholesterol storage;GO:0010742 macrophage derived foam cell differentiation		ENZYME proteins:Transferases; Enzymes; FDA approved drug targets:Small molecule drugs	Endoplasmic reticulum (Enhanced)	Ezetimibe; Hesperetin			0	0	0	0	0	0	0	0	0	0	0	1	0	0	0	0	0	0	0	0	2
213	P02768	1	1	0	213	Gene_ID	H. sapiens	213	H. sapiens	ALB	albumin	GO:0072732 cellular response to calcium ion starvation;GO:0051902 negative regulation of mitochondrial depolarization;GO:1904180 negative regulation of membrane depolarization		Disease related genes; FDA approved drug targets:Small molecule drugs; Cancer-related genes:Candidate cancer biomarkers; Candidate cardiovascular disease genes; Predicted intracellular proteins; Predicted secreted proteins	Golgi apparatus (Enhanced); Additional: Endoplasmic reticulum	Amsacrine; Cefotaxime; Pyridostigmine; Phenol; Norelgestromin; Aniline; Guaiacol; Artenimol; Silver; Patent Blue	(M106)PID HNF3B PATHWAY	(M5949)HALLMARK PEROXISOME	1	1	0	0	0	1	0	0	0	0	0	1	1	0	0	0	0	0	0	0	2
54827	Q6UWF7	0	1	1	54827	Gene_ID	H. sapiens	54827	H. sapiens	NXPE4	neurexophilin and PC-esterase domain family member 4	GO:0008150 biological_process		Predicted secreted proteins; Predicted intracellular proteins					0	0	0	0	0	0	0	0	0	0	0	0	0	0	0	0	0	0	0	0	2
10552	Q92747	0	1	1	10552	Gene_ID	H. sapiens	10552	H. sapiens	ARPC1A	actin related protein 2/3 complex subunit 1A	GO:0034314 Arp2/3 complex-mediated actin nucleation;GO:0045010 actin nucleation;GO:0007015 actin filament organization		Predicted intracellular proteins	Cell Junctions (Approved); Additional: Cytosol				0	0	0	0	0	0	1	0	0	0	0	0	1	0	0	0	0	0	0	1	2
57515	Q9NRX5	1	1	0	57515	Gene_ID	H. sapiens	57515	H. sapiens	SERINC1	serine incorporator 1	GO:1904217 regulation of CDP-diacylglycerol-serine O-phosphatidyltransferase activity;GO:1904219 positive regulation of CDP-diacylglycerol-serine O-phosphatidyltransferase activity;GO:1904222 positive regulation of serine C-palmitoyltransferase activity			Cytosol (Approved)			(M5935)HALLMARK FATTY ACID METABOLISM	0	1	0	0	1	0	0	0	0	0	0	0	0	0	0	0	0	0	0	0	2
55602	Q9NXV6	1	0	1	55602	Gene_ID	H. sapiens	55602	H. sapiens	CDKN2AIP	CDKN2A interacting protein	GO:0030307 positive regulation of cell growth;GO:0030308 negative regulation of cell growth;GO:0045926 negative regulation of growth		Predicted intracellular proteins	Nucleoplasm (Enhanced)			(M5939)HALLMARK P53 PATHWAY	1	0	0	0	0	0	0	0	0	0	0	0	0	1	1	0	0	0	0	0	2
26099	Q7Z422	1	1	0	26099	Gene_ID	H. sapiens	26099	H. sapiens	SZRD1	SUZ RNA binding domain containing 1			Predicted intracellular proteins	Cytosol;Nucleoplasm (Approved)				0	0	0	0	0	0	0	0	0	0	0	0	0	0	0	0	0	0	0	0	2
54205	P99999	1	1	0	54205	Gene_ID	H. sapiens	54205	H. sapiens	CYCS	cytochrome c, somatic	GO:0008635 activation of cysteine-type endopeptidase activity involved in apoptotic process by cytochrome c;GO:0006122 mitochondrial electron transport, ubiquinol to cytochrome c;GO:0006123 mitochondrial electron transport, cytochrome c to oxygen		Human disease related genes:Cardiovascular diseases:Hematologic diseases; Disease related genes; Predicted intracellular proteins	Mitochondria (Supported)	Minocycline; Protoporphyrin Ix Containing Co; Ferroheme C; Imidazole; Protoporphyrin Ix Containing Zn; Trimethyllysine; Zinc Substituted Heme C; Artenimol	(M197)PID HIV NEF PATHWAY; (M144)PID CERAMIDE PATHWAY; (M220)PID CASPASE PATHWAY	(M5936)HALLMARK OXIDATIVE PHOSPHORYLATION	1	1	0	0	1	1	0	0	0	0	0	1	0	0	0	0	0	0	0	1	2
5718	O00232	1	1	0	5718	Gene_ID	H. sapiens	5718	H. sapiens	PSMD12	proteasome 26S subunit, non-ATPase 12	GO:0043161 proteasome-mediated ubiquitin-dependent protein catabolic process;GO:0010498 proteasomal protein catabolic process;GO:0006511 ubiquitin-dependent protein catabolic process		Disease related genes; Predicted intracellular proteins	Microtubules (Approved); Additional: Cytosol;Nucleoplasm			(M5924)HALLMARK MTORC1 SIGNALING	0	1	0	0	1	0	1	0	0	0	0	1	0	0	0	0	1	0	0	0	2
50814	Q15738	1	1	0	50814	Gene_ID	H. sapiens	50814	H. sapiens	NSDHL	NAD(P) dependent steroid dehydrogenase-like	GO:0060716 labyrinthine layer blood vessel development;GO:0060674 placenta blood vessel development;GO:0006695 cholesterol biosynthetic process		Human disease related genes:Congenital malformations:Other congenital malformations; Enzymes; Disease related genes; Potential drug targets; Predicted intracellular proteins; ENZYME proteins:Oxidoreductases	Endoplasmic reticulum (Enhanced); Additional: Lipid droplets	NADH		(M5892)HALLMARK CHOLESTEROL HOMEOSTASIS; (M5935)HALLMARK FATTY ACID METABOLISM; (M5937)HALLMARK GLYCOLYSIS	1	0	0	0	0	0	0	0	0	0	0	0	0	0	0	0	0	0	0	0	2
26292	Q99417	1	1	0	26292	Gene_ID	H. sapiens	26292	H. sapiens	MYCBP	MYC binding protein	GO:0007283 spermatogenesis;GO:0048232 male gamete generation;GO:0007276 gamete generation		Predicted intracellular proteins	Nucleoplasm (Approved); Additional: Mitochondria		(M17)PID NOTCH PATHWAY		0	0	0	0	0	0	0	0	0	0	0	0	0	0	0	0	0	0	0	0	2
10270	O43823	1	1	0	10270	Gene_ID	H. sapiens	10270	H. sapiens	AKAP8	A-kinase anchoring protein 8	GO:0071380 cellular response to prostaglandin E stimulus;GO:0007076 mitotic chromosome condensation;GO:0071379 cellular response to prostaglandin stimulus		Predicted intracellular proteins	Nucleoplasm (Supported)				0	0	0	0	0	0	0	0	0	0	0	0	0	0	0	0	0	0	0	0	2
23007	Q4KWH8	1	1	0	23007	Gene_ID	H. sapiens	23007	H. sapiens	PLCH1	phospholipase C eta 1	GO:0048015 phosphatidylinositol-mediated signaling;GO:0051209 release of sequestered calcium ion into cytosol;GO:0051283 negative regulation of sequestering of calcium ion		Enzymes; Human disease related genes:Congenital malformations:Congenital malformations of the nervous system; Disease related genes; Potential drug targets; ENZYME proteins:Hydrolases; Predicted intracellular proteins	Vesicles (Enhanced)				1	0	0	0	0	0	0	0	0	0	0	0	0	0	0	0	0	0	0	0	2
55735	Q9NVH1	0	1	1	55735	Gene_ID	H. sapiens	55735	H. sapiens	DNAJC11	DnaJ heat shock protein family (Hsp40) member C11	GO:0042407 cristae formation;GO:0007007 inner mitochondrial membrane organization;GO:0007006 mitochondrial membrane organization		Predicted intracellular proteins	Mitochondria (Supported)				0	0	0	0	0	0	0	0	0	0	0	0	0	0	0	0	0	0	0	0	2
56993	Q9NS69	1	1	0	56993	Gene_ID	H. sapiens	56993	H. sapiens	TOMM22	translocase of outer mitochondrial membrane 22	GO:0007008 outer mitochondrial membrane organization;GO:0045040 protein insertion into mitochondrial outer membrane;GO:0090151 establishment of protein localization to mitochondrial membrane			Mitochondria (Enhanced)			(M5936)HALLMARK OXIDATIVE PHOSPHORYLATION	0	0	0	0	0	0	0	1	0	0	0	0	0	0	0	0	0	0	0	0	2
56896	Q9BPU6	1	1	0	56896	Gene_ID	H. sapiens	56896	H. sapiens	DPYSL5	dihydropyrimidinase like 5	GO:0050774 negative regulation of dendrite morphogenesis;GO:0048814 regulation of dendrite morphogenesis;GO:0050773 regulation of dendrite development		Human disease related genes:Congenital malformations:Other congenital malformations; Disease related genes; Predicted intracellular proteins	Nucleoplasm (Approved); Additional: Cytosol				1	1	0	0	0	0	0	0	0	0	0	0	0	0	0	0	0	0	0	0	2
79624	Q9H993	0	1	1	79624	Gene_ID	H. sapiens	79624	H. sapiens	ARMT1	acidic residue methyltransferase 1	GO:0032259 methylation;GO:0006974 DNA damage response;GO:0033554 cellular response to stress		Predicted intracellular proteins	Nuclear bodies (Approved); Additional: Cytosol;Nucleoplasm				0	0	0	0	0	0	0	0	0	0	0	0	0	0	1	0	0	0	0	0	2
79366	P82970	1	0	1	79366	Gene_ID	H. sapiens	79366	H. sapiens	HMGN5	high mobility group nucleosome binding domain 5	GO:0006325 chromatin organization;GO:0071824 protein-DNA complex organization;GO:0043066 negative regulation of apoptotic process		Predicted intracellular proteins	Nucleoplasm (Supported); Additional: Mitochondria				0	0	0	0	0	0	0	0	0	0	0	0	0	0	0	0	0	0	0	0	2
53615	O95983	1	1	0	53615	Gene_ID	H. sapiens	53615	H. sapiens	MBD3	methyl-CpG binding domain protein 3	GO:0006346 DNA methylation-dependent heterochromatin formation;GO:0044030 regulation of DNA methylation;GO:0042659 regulation of cell fate specification		Predicted intracellular proteins	Nucleoplasm (Supported)		(M101)PID HDAC CLASSI PATHWAY		1	1	0	0	0	0	0	0	0	0	0	1	0	0	0	0	0	0	1	0	2
1665	O43143	1	0	1	1665	Gene_ID	H. sapiens	1665	H. sapiens	DHX15	DEAH-box helicase 15	GO:0140374 antiviral innate immune response;GO:0043279 response to alkaloid;GO:0043123 positive regulation of canonical NF-kappaB signal transduction		ENZYME proteins:Hydrolases; Enzymes; Predicted intracellular proteins	Nuclear speckles (Enhanced)			(M5926)HALLMARK MYC TARGETS V1	0	1	0	0	0	0	0	0	0	1	0	0	0	0	0	0	0	0	0	0	2
7818	P51398	1	0	1	7818	Gene_ID	H. sapiens	7818	H. sapiens	DAP3	death associated protein 3	GO:0032543 mitochondrial translation;GO:0140053 mitochondrial gene expression;GO:0097190 apoptotic signaling pathway		Ribosomal proteins; Predicted intracellular proteins	Mitochondria;Nucleoplasm (Supported)		(M79)PID TRAIL PATHWAY	(M5902)HALLMARK APOPTOSIS	0	1	0	0	0	0	0	0	0	0	0	0	0	0	0	0	0	0	0	0	2
84970	Q6P1W5	1	0	1	84970	Gene_ID	H. sapiens	84970	H. sapiens	C1orf94	chromosome 1 open reading frame 94			Predicted intracellular proteins	Cytosol (Approved); Additional: Nucleoplasm				0	0	0	0	0	0	0	0	0	0	0	0	0	0	0	0	0	0	0	0	2
55787	Q9NUQ3	1	1	0	55787	Gene_ID	H. sapiens	55787	H. sapiens	TXLNG	taxilin gamma	GO:0030500 regulation of bone mineralization;GO:0070167 regulation of biomineral tissue development;GO:0030278 regulation of ossification		Predicted intracellular proteins	Cytosol (Approved)		(M65)PID FRA PATHWAY		0	0	0	0	0	0	0	0	0	0	0	0	0	0	0	0	0	0	0	0	2
64965	P82933	0	1	1	64965	Gene_ID	H. sapiens	64965	H. sapiens	MRPS9	mitochondrial ribosomal protein S9	GO:0032543 mitochondrial translation;GO:0140053 mitochondrial gene expression;GO:0006412 translation		Ribosomal proteins; Predicted intracellular proteins	Mitochondria (Supported)				0	1	0	0	0	0	0	0	0	0	0	0	0	0	0	0	0	0	0	0	2
7542	O95159	1	0	1	7542	Gene_ID	H. sapiens	7542	H. sapiens	ZFPL1	zinc finger protein like 1	GO:0016192 vesicle-mediated transport;GO:0006355 regulation of DNA-templated transcription;GO:2001141 regulation of RNA biosynthetic process		Predicted intracellular proteins	Golgi apparatus (Enhanced)				0	0	0	0	0	0	0	0	0	0	0	0	0	0	0	0	0	0	0	0	2
51441	Q9Y5A9	1	0	1	51441	Gene_ID	H. sapiens	51441	H. sapiens	YTHDF2	YTH N6-methyladenosine RNA binding protein F2	GO:1903538 regulation of meiotic cell cycle process involved in oocyte maturation;GO:1903677 regulation of cap-independent translational initiation;GO:1903679 positive regulation of cap-independent translational initiation		Predicted intracellular proteins	Cytosol (Enhanced); Additional: Cytoplasmic bodies				1	0	1	0	0	0	0	0	0	1	0	0	0	0	0	1	0	0	0	0	2
6500	P63208	1	1	0	6500	Gene_ID	H. sapiens	6500	H. sapiens	SKP1	S-phase kinase associated protein 1	GO:1904668 positive regulation of ubiquitin protein ligase activity;GO:1904666 regulation of ubiquitin protein ligase activity;GO:0051443 positive regulation of ubiquitin-protein transferase activity		Predicted intracellular proteins	Nucleoplasm (Approved); Additional: Cytosol	1-naphthaleneacetic acid; (2S)-2-(1H-indol-3-yl)hexanoic acid; (2S)-2-(1H-indol-3-yl)pentanoic acid; (2S)-8-[(tert-butoxycarbonyl)amino]-2-(1H-indol-3-yl)octanoic acid; Indoleacetic acid	(M31)PID BETA CATENIN DEG PATHWAY; (M17)PID NOTCH PATHWAY; (M223)PID BETA CATENIN NUC PATHWAY	(M5903)HALLMARK NOTCH SIGNALING	1	1	0	0	0	0	1	1	0	0	0	1	0	0	0	0	0	0	0	1	2
4082	P29966	0	1	1	4082	Gene_ID	H. sapiens	4082	H. sapiens	MARCKS	myristoylated alanine rich protein kinase C substrate	GO:0051764 actin crosslink formation;GO:0051017 actin filament bundle assembly;GO:0061572 actin filament bundle organization		Predicted intracellular proteins	Plasma membrane (Approved); Additional: Cytosol;Endoplasmic reticulum;Nucleoplasm			(M5893)HALLMARK MITOTIC SPINDLE; (M5890)HALLMARK TNFA SIGNALING VIA NFKB; (M5901)HALLMARK G2M CHECKPOINT	0	0	0	0	0	0	0	0	0	0	0	0	0	0	0	0	0	0	0	1	2
2197	P62861	0	1	1	2197	Gene_ID	H. sapiens	2197	H. sapiens	FAU	FAU ubiquitin like and ribosomal protein S30 fusion	GO:0002227 innate immune response in mucosa;GO:0002385 mucosal immune response;GO:0002251 organ or tissue specific immune response		Ribosomal proteins; Predicted intracellular proteins	Cytosol;Endoplasmic reticulum (Enhanced); Additional: Nucleoli				0	1	0	0	0	0	0	0	0	0	0	0	0	0	0	0	0	0	0	0	2
23786	Q9BXK5	1	1	0	23786	Gene_ID	H. sapiens	23786	H. sapiens	BCL2L13	BCL2 like 13	GO:0006919 activation of cysteine-type endopeptidase activity involved in apoptotic process;GO:0043280 positive regulation of cysteine-type endopeptidase activity involved in apoptotic process;GO:2001056 positive regulation of cysteine-type endopeptidase activity		Predicted intracellular proteins	Mitochondria (Enhanced)			(M5905)HALLMARK ADIPOGENESIS	1	0	0	0	0	0	0	0	0	0	0	0	0	0	0	0	0	0	0	0	2
2521	P35637	1	0	1	2521	Gene_ID	H. sapiens	2521	H. sapiens	FUS	FUS RNA binding protein	GO:1990000 amyloid fibril formation;GO:1905168 positive regulation of double-strand break repair via homologous recombination;GO:0048255 mRNA stabilization		Cancer-related genes; Human disease related genes:Nervous system diseases:Other nervous and sensory system diseases; Disease related genes; Predicted intracellular proteins; Human disease related genes:Nervous system diseases:Neurodegenerative diseases	Nucleoplasm (Supported)			(M5922)HALLMARK UNFOLDED PROTEIN RESPONSE	1	1	0	0	1	0	0	0	0	1	0	0	0	0	0	0	0	0	1	1	2
578	Q16611	0	1	1	578	Gene_ID	H. sapiens	578	H. sapiens	BAK1	BCL2 antagonist/killer 1	GO:0002352 B cell negative selection;GO:0010046 response to mycotoxin;GO:0048597 post-embryonic camera-type eye morphogenesis		Transporters:Transporter channels and pores			(M13096)SA PROGRAMMED CELL DEATH; (M19)PID P73PATHWAY; (M145)PID P53 DOWNSTREAM PATHWAY	(M5897)HALLMARK IL6 JAK STAT3 SIGNALING; (M5941)HALLMARK UV RESPONSE UP; (M5939)HALLMARK P53 PATHWAY	1	0	0	0	1	0	0	0	0	0	0	1	0	1	1	0	0	0	1	1	2
51611	Q9H2P9	1	1	0	51611	Gene_ID	H. sapiens	51611	H. sapiens	DPH5	diphthamide biosynthesis 5	GO:0017183 protein histidyl modification to diphthamide;GO:0018202 peptidyl-histidine modification;GO:0032259 methylation		ENZYME proteins:Transferases; Enzymes; Predicted intracellular proteins	Golgi apparatus (Approved); Additional: Nucleoli	S-adenosyl-L-homocysteine			0	0	0	0	0	0	0	0	0	0	0	0	0	0	0	0	0	0	0	0	2
5518	P30153	1	0	1	5518	Gene_ID	H. sapiens	5518	H. sapiens	PPP2R1A	protein phosphatase 2 scaffold subunit Aalpha	GO:0051232 meiotic spindle elongation;GO:1903538 regulation of meiotic cell cycle process involved in oocyte maturation;GO:0051754 meiotic sister chromatid cohesion, centromeric		Disease related genes; Human disease related genes:Other diseases:Mental and behavioural disorders; Predicted intracellular proteins; Cancer-related genes:Mutational cancer driver genes; Cancer-related genes:Mutated cancer genes	Cytosol (Approved)	2,6,8-Trimethyl-3-Amino-9-Benzyl-9-Methoxynonanoic Acid; (2S,3S,4E,6E,8S,9S)-3-amino-9-methoxy-2,6,8-trimethyl-10-phenyldeca-4,6-dienoic acid	(M210)PID IL8 CXCR2 PATHWAY; (M46)PID ATR PATHWAY; (M129)PID PLK1 PATHWAY		1	1	0	0	0	0	1	0	0	1	1	1	0	0	0	0	0	1	1	1	2
1340	P14854	0	1	1	1340	Gene_ID	H. sapiens	1340	H. sapiens	COX6B1	cytochrome c oxidase subunit 6B1	GO:0006123 mitochondrial electron transport, cytochrome c to oxygen;GO:0021762 substantia nigra development;GO:0048857 neural nucleus development		Disease related genes; Human disease related genes:Congenital disorders of metabolism:Mitochondrial diseases; Predicted intracellular proteins	Mitochondria (Supported)	Cholic Acid; N-Formylmethionine		(M5936)HALLMARK OXIDATIVE PHOSPHORYLATION	1	1	0	0	1	0	0	0	0	0	0	1	0	0	0	0	0	0	0	0	2
30833	Q8TCD5	1	1	0	30833	Gene_ID	H. sapiens	30833	H. sapiens	NT5C	5', 3'-nucleotidase, cytosolic	GO:0046074 dTMP catabolic process;GO:0046055 dGMP catabolic process;GO:0009175 pyrimidine ribonucleoside monophosphate catabolic process		Predicted intracellular proteins	Cytosol (Supported)			(M5898)HALLMARK DNA REPAIR	1	0	0	0	1	0	0	0	0	0	0	0	0	0	0	0	0	0	0	0	2
83452	Q9H082	1	1	0	83452	Gene_ID	H. sapiens	83452	H. sapiens	RAB33B	RAB33B, member RAS oncogene family	GO:1903434 negative regulation of constitutive secretory pathway;GO:1903433 regulation of constitutive secretory pathway;GO:2000156 regulation of retrograde vesicle-mediated transport, Golgi to ER		Disease related genes; Human disease related genes:Congenital malformations:Congenital malformations of the musculoskeletal system; Predicted intracellular proteins					1	0	0	0	0	0	0	1	0	0	0	0	1	0	0	0	0	0	0	0	2
10556	P78346	1	0	1	10556	Gene_ID	H. sapiens	10556	H. sapiens	RPP30	ribonuclease P/MRP subunit p30	GO:0001682 tRNA 5'-leader removal;GO:0099116 tRNA 5'-end processing;GO:0034471 ncRNA 5'-end processing		Predicted intracellular proteins	Nucleoli;Nucleoplasm (Approved); Additional: Cytosol;Microtubule ends				1	1	0	1	0	0	0	0	0	0	1	0	0	0	0	0	0	0	0	0	2
10907	P83876	0	1	1	10907	Gene_ID	H. sapiens	10907	H. sapiens	TXNL4A	thioredoxin like 4A	GO:0000245 spliceosomal complex assembly;GO:0022618 protein-RNA complex assembly;GO:0071826 protein-RNA complex organization		Human disease related genes:Congenital malformations:Other congenital malformations; Disease related genes; Predicted intracellular proteins	Nucleoplasm (Supported); Additional: Cytosol			(M5926)HALLMARK MYC TARGETS V1	1	1	1	0	0	0	0	0	0	1	0	0	0	0	0	0	0	0	0	0	2
4728	O00217	1	0	1	4728	Gene_ID	H. sapiens	4728	H. sapiens	NDUFS8	NADH:ubiquinone oxidoreductase core subunit S8	GO:0006120 mitochondrial electron transport, NADH to ubiquinone;GO:0010257 NADH dehydrogenase complex assembly;GO:0032981 mitochondrial respiratory chain complex I assembly		Enzymes; Disease related genes; ENZYME proteins; Potential drug targets; Human disease related genes:Congenital disorders of metabolism:Mitochondrial diseases; Predicted intracellular proteins	Mitochondria (Approved)	NADH		(M5936)HALLMARK OXIDATIVE PHOSPHORYLATION	0	0	0	0	1	0	0	0	0	0	0	0	0	0	0	0	0	0	0	0	2
81542	Q9H3N1	1	1	0	81542	Gene_ID	H. sapiens	81542	H. sapiens	TMX1	thioredoxin related transmembrane protein 1	GO:0090331 negative regulation of platelet aggregation;GO:0034111 negative regulation of homotypic cell-cell adhesion;GO:1904294 positive regulation of ERAD pathway		Transporters:Accessory Factors Involved in Transport	Endoplasmic reticulum (Supported); Additional: Nucleoli			(M5910)HALLMARK PROTEIN SECRETION	1	0	0	0	0	0	0	0	0	0	0	0	0	0	0	0	0	0	1	0	2
116966	Q8IZU2	1	1	0	116966	Gene_ID	H. sapiens	116966	H. sapiens	WDR17	WD repeat domain 17			Predicted intracellular proteins	Nuclear speckles (Approved)				0	0	0	0	0	0	0	0	0	0	0	0	0	0	0	0	0	0	0	0	2
8813	O60762	0	1	1	8813	Gene_ID	H. sapiens	8813	H. sapiens	DPM1	dolichyl-phosphate mannosyltransferase subunit 1, catalytic	GO:0019673 GDP-mannose metabolic process;GO:0035269 protein O-linked mannosylation;GO:0006488 dolichol-linked oligosaccharide biosynthetic process		Enzymes; Disease related genes; ENZYME proteins:Transferases; Potential drug targets; Human disease related genes:Congenital disorders of metabolism:Congenital disorders of glycan/glycoprotein metabolism; Predicted intracellular proteins					1	0	0	0	1	1	0	0	0	0	0	0	1	0	0	0	0	0	0	0	2
223	P49189	1	1	0	223	Gene_ID	H. sapiens	223	H. sapiens	ALDH9A1	aldehyde dehydrogenase 9 family member A1	GO:0045329 carnitine biosynthetic process;GO:0006578 amino-acid betaine biosynthetic process;GO:0009437 carnitine metabolic process		ENZYME proteins:Oxidoreductases; Enzymes; Predicted intracellular proteins	Cytosol (Approved)	NADH	(M254)PID MYC REPRESS PATHWAY	(M5949)HALLMARK PEROXISOME; (M5948)HALLMARK BILE ACID METABOLISM; (M5935)HALLMARK FATTY ACID METABOLISM	1	1	0	0	0	0	0	0	0	0	0	0	0	0	0	0	0	0	0	0	2
84514	Q8N2G8	1	0	1	84514	Gene_ID	H. sapiens	84514	H. sapiens	GHDC	GH3 domain containing	GO:0008150 biological_process		Predicted intracellular proteins					0	0	0	0	0	0	0	0	0	0	0	0	0	0	0	0	1	0	0	0	2
51119	Q9Y3A5	1	1	0	51119	Gene_ID	H. sapiens	51119	H. sapiens	SBDS	SBDS ribosome maturation factor	GO:0042256 cytosolic ribosome assembly;GO:0048539 bone marrow development;GO:0001833 inner cell mass cell proliferation		Cancer-related genes; Human disease related genes:Cardiovascular diseases:Hematologic diseases; Disease related genes; Human disease related genes:Other congenital disorders:Ribosomopathies; Predicted intracellular proteins	Cytosol;Nucleoplasm (Supported)				1	0	1	1	0	0	0	0	0	0	0	0	0	0	0	0	0	0	0	0	2
6671	Q02446	1	0	1	6671	Gene_ID	H. sapiens	6671	H. sapiens	SP4	Sp4 transcription factor	GO:0006357 regulation of transcription by RNA polymerase II;GO:0006355 regulation of DNA-templated transcription;GO:2001141 regulation of RNA biosynthetic process		Transcription factors:Zinc-coordinating DNA-binding domains; Predicted intracellular proteins	Nucleoplasm (Enhanced); Additional: Cytosol				1	0	0	0	0	0	0	0	0	0	0	0	0	0	0	0	0	0	0	0	2
10961	P30040	0	1	1	10961	Gene_ID	H. sapiens	10961	H. sapiens	ERP29	endoplasmic reticulum protein 29	GO:0043335 protein unfolding;GO:1902235 regulation of endoplasmic reticulum stress-induced intrinsic apoptotic signaling pathway;GO:0050709 negative regulation of protein secretion		Predicted intracellular proteins	Microtubules (Uncertain); Additional: Nucleoplasm			(M5935)HALLMARK FATTY ACID METABOLISM	0	0	0	0	0	0	0	1	0	0	0	0	0	1	0	0	0	0	1	0	2
114908	Q8N131	1	0	1	114908	Gene_ID	H. sapiens	114908	H. sapiens	TMEM123	transmembrane protein 123			Predicted intracellular proteins	Golgi apparatus (Approved); Additional: Cytosol;Vesicles				0	0	0	0	0	0	0	0	0	0	0	0	0	0	0	0	0	0	0	0	2
1975	P23588	0	1	1	1975	Gene_ID	H. sapiens	1975	H. sapiens	EIF4B	eukaryotic translation initiation factor 4B	GO:0006413 translational initiation;GO:0006446 regulation of translational initiation;GO:0006412 translation		Predicted intracellular proteins	Cytosol (Enhanced)		(M121)PID MTOR 4PATHWAY		1	1	0	0	0	0	0	0	1	0	0	0	0	0	0	1	0	0	0	0	2
839	P55212	1	0	1	839	Gene_ID	H. sapiens	839	H. sapiens	CASP6	caspase 6	GO:0072733 response to staurosporine;GO:0072734 cellular response to staurosporine;GO:0060545 positive regulation of necroptotic process		Enzymes; ENZYME proteins:Hydrolases; Cancer-related genes:Candidate cancer biomarkers; Predicted intracellular proteins; Peptidases:Cysteine-type peptidases	Cytosol (Supported); Additional: Nucleoplasm		(M197)PID HIV NEF PATHWAY; (M220)PID CASPASE PATHWAY; (M153)PID P75 NTR PATHWAY	(M5902)HALLMARK APOPTOSIS; (M5891)HALLMARK HYPOXIA; (M5934)HALLMARK XENOBIOTIC METABOLISM	1	0	0	0	0	0	0	0	0	0	0	1	0	1	0	0	0	0	0	0	2
9584	Q14498	1	1	0	9584	Gene_ID	H. sapiens	9584	H. sapiens	RBM39	RNA binding motif protein 39	GO:0048024 regulation of mRNA splicing, via spliceosome;GO:0050684 regulation of mRNA processing;GO:0043484 regulation of RNA splicing		Predicted intracellular proteins	Nuclear speckles;Nucleoplasm (Supported); Additional: Centriolar satellite;Microtubules				0	1	0	0	0	1	0	0	0	1	0	0	0	0	0	0	0	0	0	0	2
22978	P49902	1	1	0	22978	Gene_ID	H. sapiens	22978	H. sapiens	NT5C2	5'-nucleotidase, cytosolic II	GO:0050689 negative regulation of defense response to virus by host;GO:0006204 IMP catabolic process;GO:0046054 dGMP metabolic process		Cancer-related genes; Enzymes; Human disease related genes:Nervous system diseases:Other nervous and sensory system diseases; Disease related genes; ENZYME proteins:Transferases; Potential drug targets; ENZYME proteins:Hydrolases; Predicted intracellular proteins		ATP; Taribavirin			1	0	0	0	1	0	0	0	0	0	0	0	0	0	0	0	0	0	0	0	2
4857	P51513	1	1	0	4857	Gene_ID	H. sapiens	4857	H. sapiens	NOVA1	NOVA alternative splicing regulator 1	GO:0120163 negative regulation of cold-induced thermogenesis;GO:0000381 regulation of alternative mRNA splicing, via spliceosome;GO:0048024 regulation of mRNA splicing, via spliceosome		Predicted intracellular proteins	Nucleoli (Supported); Additional: Nucleoplasm				0	0	0	0	0	0	0	0	0	1	0	0	0	0	0	0	0	0	0	0	2
4942	P04181	1	1	0	4942	Gene_ID	H. sapiens	4942	H. sapiens	OAT	ornithine aminotransferase	GO:0010121 arginine catabolic process to proline via ornithine;GO:0019493 arginine catabolic process to proline;GO:0019544 arginine catabolic process to glutamate		Enzymes; Human disease related genes:Congenital disorders of metabolism:Congenital disorders of amino acid metabolism; Disease related genes; ENZYME proteins:Transferases; Potential drug targets; Predicted intracellular proteins	Mitochondria (Supported); Additional: Nucleoplasm	Pyridoxal phosphate; Ornithine; Gabaculine; Canaline		(M5936)HALLMARK OXIDATIVE PHOSPHORYLATION	1	1	0	0	0	0	0	0	0	0	0	0	0	0	0	0	0	0	0	0	2
10890	P61026	1	1	0	10890	Gene_ID	H. sapiens	10890	H. sapiens	RAB10	RAB10, member RAS oncogene family	GO:0045196 establishment or maintenance of neuroblast polarity;GO:0045200 establishment of neuroblast polarity;GO:0097051 establishment of protein localization to endoplasmic reticulum membrane		ENZYME proteins:Hydrolases; Enzymes; Predicted intracellular proteins					1	0	0	0	0	0	0	1	0	0	0	0	1	0	0	0	1	0	0	1	2
64864	Q2KHR2	0	1	1	64864	Gene_ID	H. sapiens	64864	H. sapiens	RFX7	regulatory factor X7	GO:0006357 regulation of transcription by RNA polymerase II;GO:0006355 regulation of DNA-templated transcription;GO:2001141 regulation of RNA biosynthetic process		Transcription factors:Helix-turn-helix domains; Predicted intracellular proteins	Nuclear membrane;Nucleoplasm (Approved)				0	0	0	0	0	0	0	0	0	0	0	0	0	0	0	0	0	0	0	0	2
79155	Q8NFZ5	1	0	1	79155	Gene_ID	H. sapiens	79155	H. sapiens	TNIP2	TNFAIP3 interacting protein 2	GO:0034134 toll-like receptor 2 signaling pathway;GO:0034162 toll-like receptor 9 signaling pathway;GO:0023035 CD40 signaling pathway		Predicted intracellular proteins	Nucleoplasm (Enhanced); Additional: Cytosol			(M5890)HALLMARK TNFA SIGNALING VIA NFKB	1	0	0	0	0	0	0	0	0	0	0	1	0	1	0	0	0	0	0	0	2
1939	P41214	0	1	1	1939	Gene_ID	H. sapiens	1939	H. sapiens	EIF2D	eukaryotic translation initiation factor 2D	GO:0001731 formation of translation preinitiation complex;GO:0075522 IRES-dependent viral translational initiation;GO:0019081 viral translation		Predicted intracellular proteins	Cytosol (Supported); Additional: Nuclear bodies				0	1	1	0	0	0	0	1	1	0	0	0	0	0	0	0	0	0	0	0	2
126299	Q96B54	1	1	0	126299	Gene_ID	H. sapiens	126299	H. sapiens	ZNF428	zinc finger protein 428			Predicted intracellular proteins	Mitochondria (Approved); Additional: Nucleoli				0	0	0	0	0	0	0	0	0	0	0	0	0	0	0	0	0	0	0	0	2
7040	P01137	1	0	1	7040	Gene_ID	H. sapiens	7040	H. sapiens	TGFB1	transforming growth factor beta 1	GO:0014006 regulation of microglia differentiation;GO:0014008 positive regulation of microglia differentiation;GO:2000636 positive regulation of primary miRNA processing		Human disease related genes:Congenital malformations:Congenital malformations of the musculoskeletal system; Human disease related genes:Immune system diseases:Allergies and autoimmune diseases; Predicted secreted proteins; Human disease related genes:Congenital disorders of metabolism:Congenital disorders of ion transport and metabolism	Golgi apparatus (Approved); Additional: Cytosol	Hyaluronidase (ovine); Terazosin; Hyaluronidase (human recombinant); Foreskin fibroblast (neonatal); Foreskin keratinocyte (neonatal); Hyaluronidase	(M11736)SA MMP CYTOKINE CONNECTION; (M162)PID RXR VDR PATHWAY; (M36)PID IL27 PATHWAY	(M5896)HALLMARK TGF BETA SIGNALING; (M5897)HALLMARK IL6 JAK STAT3 SIGNALING; (M5901)HALLMARK G2M CHECKPOINT	1	1	0	0	1	0	0	1	0	0	1	1	0	0	0	0	0	0	1	0	2
9656	Q14676	0	1	1	9656	Gene_ID	H. sapiens	9656	H. sapiens	MDC1	mediator of DNA damage checkpoint 1	GO:1990166 protein localization to site of double-strand break;GO:0031573 mitotic intra-S DNA damage checkpoint signaling;GO:0000076 DNA replication checkpoint signaling		Cancer-related genes:Mutational cancer driver genes; Predicted intracellular proteins	Nuclear bodies;Nucleoplasm (Supported)		(M84)PID ATM PATHWAY		1	0	0	0	0	0	1	1	0	0	1	0	0	0	1	0	0	0	0	0	2
29978	Q9UHD9	1	1	0	29978	Gene_ID	H. sapiens	29978	H. sapiens	UBQLN2	ubiquilin 2	GO:1904021 negative regulation of G protein-coupled receptor internalization;GO:1900186 negative regulation of clathrin-dependent endocytosis;GO:1904020 regulation of G protein-coupled receptor internalization		Disease related genes; Human disease related genes:Nervous system diseases:Neurodegenerative diseases; Predicted intracellular proteins	Cytosol (Supported); Additional: Plasma membrane				1	0	0	0	1	0	0	0	0	0	0	1	1	0	0	0	0	0	1	1	2
3987	P48059	0	1	1	3987	Gene_ID	H. sapiens	3987	H. sapiens	LIMS1	LIM zinc finger domain containing 1	GO:2001046 positive regulation of integrin-mediated signaling pathway;GO:2001044 regulation of integrin-mediated signaling pathway;GO:0051894 positive regulation of focal adhesion assembly		Predicted intracellular proteins	Cytosol (Approved); Additional: Focal adhesion sites		(M71)PID ILK PATHWAY		1	0	0	0	0	0	0	0	0	0	0	0	0	0	0	0	0	0	0	0	2
84085	Q8TB52	0	1	1	84085	Gene_ID	H. sapiens	84085	H. sapiens	FBXO30	F-box protein 30	GO:0016567 protein ubiquitination;GO:0032446 protein modification by small protein conjugation;GO:0070647 protein modification by small protein conjugation or removal		Predicted intracellular proteins	Microtubules (Approved)				0	0	0	0	0	0	0	0	0	0	0	1	0	0	0	0	0	0	0	0	2
79001	Q9BQB6	1	0	1	79001	Gene_ID	H. sapiens	79001	H. sapiens	VKORC1	vitamin K epoxide reductase complex subunit 1	GO:0017187 peptidyl-glutamic acid carboxylation;GO:0018214 protein carboxylation;GO:0042373 vitamin K metabolic process		Enzymes; Human disease related genes:Cardiovascular diseases:Hematologic diseases; Disease related genes; FDA approved drug targets:Small molecule drugs; Human disease related genes:Congenital disorders of metabolism:Other congenital disorders of metabolism; Predicted intracellular proteins; ENZYME proteins:Oxidoreductases	Endoplasmic reticulum (Supported)	Menadione; Dicoumarol; Phenindione; Warfarin; Phenprocoumon; Acenocoumarol			1	0	0	0	0	0	0	0	0	0	0	0	0	0	0	0	0	0	0	0	2
3700	Q14624	0	1	1	3700	Gene_ID	H. sapiens	3700	H. sapiens	ITIH4	inter-alpha-trypsin inhibitor heavy chain 4	GO:0030212 hyaluronan metabolic process;GO:0006953 acute-phase response;GO:0002526 acute inflammatory response		Predicted secreted proteins; Cancer-related genes:Candidate cancer biomarkers; Predicted intracellular proteins	Vesicles (Approved)	Zinc; Zinc acetate; Zinc chloride; Zinc sulfate, unspecified form	(M3468)NABA ECM REGULATORS; (M5885)NABA MATRISOME ASSOCIATED; (M5889)NABA MATRISOME	(M5934)HALLMARK XENOBIOTIC METABOLISM	0	0	0	0	0	0	0	0	0	0	0	0	0	0	0	0	0	0	0	0	2
5239	Q15124	1	1	0	5239	Gene_ID	H. sapiens	5239	H. sapiens	PGM5	phosphoglucomutase 5	GO:0030239 myofibril assembly;GO:0055002 striated muscle cell development;GO:0010927 cellular component assembly involved in morphogenesis		Predicted intracellular proteins	Cytosol (Uncertain)				1	0	1	0	0	0	0	0	0	0	0	0	0	0	0	0	0	0	0	1	2
8287	O00507	1	0	1	8287	Gene_ID	H. sapiens	8287	H. sapiens	USP9Y	ubiquitin specific peptidase 9 Y-linked	GO:0030509 BMP signaling pathway;GO:0071772 response to BMP;GO:0071773 cellular response to BMP stimulus		Human disease related genes:Reproductive system diseases:Reproductive system diseases; Enzymes; Disease related genes; Potential drug targets; ENZYME proteins:Hydrolases; Predicted intracellular proteins; Peptidases:Cysteine-type peptidases	Vesicles (Uncertain)				1	0	0	0	0	0	0	0	0	0	0	0	0	0	0	0	0	0	0	0	2
27246	Q9Y4L5	0	1	1	27246	Gene_ID	H. sapiens	27246	H. sapiens	RNF115	ring finger protein 115	GO:0042059 negative regulation of epidermal growth factor receptor signaling pathway;GO:1901185 negative regulation of ERBB signaling pathway;GO:0043162 ubiquitin-dependent protein catabolic process via the multivesicular body sorting pathway		ENZYME proteins:Transferases; Enzymes; Predicted intracellular proteins	Mitochondria;Nucleoli (Approved)				0	0	0	0	0	0	0	0	0	0	0	1	0	0	0	0	0	0	0	0	2
689	P20290	1	0	1	689	Gene_ID	H. sapiens	689	H. sapiens	BTF3	basic transcription factor 3	GO:1905551 negative regulation of protein localization to endoplasmic reticulum;GO:1905550 regulation of protein localization to endoplasmic reticulum;GO:1903828 negative regulation of protein localization		Predicted intracellular proteins	Cytosol (Supported)				0	0	0	0	0	0	0	0	0	0	0	0	0	0	0	0	0	0	0	0	2
118426	Q969J3	1	1	0	118426	Gene_ID	H. sapiens	118426	H. sapiens	BORCS5	BLOC-1 related complex subunit 5	GO:1902805 positive regulation of synaptic vesicle transport;GO:1903742 regulation of anterograde synaptic vesicle transport;GO:1903744 positive regulation of anterograde synaptic vesicle transport		Predicted intracellular proteins	Plasma membrane;Vesicles (Approved)				1	0	0	0	0	0	0	0	0	0	0	0	0	0	0	0	0	0	0	0	2
6612	P55854	0	1	1	6612	Gene_ID	H. sapiens	6612	H. sapiens	SUMO3	small ubiquitin like modifier 3	GO:0043392 negative regulation of DNA binding;GO:0016925 protein sumoylation;GO:0051101 regulation of DNA binding		Predicted intracellular proteins	Nuclear bodies;Nucleoplasm (Enhanced)				1	0	0	0	0	0	0	0	0	0	1	0	0	0	0	0	0	0	0	0	2
11261	Q99653	1	1	0	11261	Gene_ID	H. sapiens	11261	H. sapiens	CHP1	calcineurin like EF-hand protein 1	GO:0032415 regulation of sodium:proton antiporter activity;GO:0032417 positive regulation of sodium:proton antiporter activity;GO:0060050 positive regulation of protein glycosylation		Disease related genes; Potential drug targets; Human disease related genes:Congenital disorders of metabolism:Mitochondrial diseases; Predicted intracellular proteins; Transporters:Accessory Factors Involved in Transport	Vesicles (Approved)	Calcium citrate; Calcium Phosphate; Calcium phosphate dihydrate	(M235)PID TCR CALCIUM PATHWAY; (M113)PID NFAT 3PATHWAY		1	0	0	0	0	0	0	1	0	0	1	0	0	1	0	0	0	0	0	1	2
5824	P40855	1	1	0	5824	Gene_ID	H. sapiens	5824	H. sapiens	PEX19	peroxisomal biogenesis factor 19	GO:1900130 regulation of lipid binding;GO:1900131 negative regulation of lipid binding;GO:0045046 protein import into peroxisome membrane		Human disease related genes:Congenital disorders of metabolism:Peroxisomal diseases; Disease related genes; Potential drug targets; Predicted intracellular proteins; Transporters	Peroxisomes (Supported)			(M5948)HALLMARK BILE ACID METABOLISM	0	0	0	0	0	0	0	1	0	0	0	1	0	1	0	0	0	0	0	0	2
174	P02771	1	1	0	174	Gene_ID	H. sapiens	174	H. sapiens	AFP	alpha fetoprotein	GO:0001542 ovulation from ovarian follicle;GO:0030728 ovulation;GO:0042448 progesterone metabolic process		Disease related genes; Predicted secreted proteins; Cancer-related genes:Candidate cancer biomarkers	Golgi apparatus (Approved); Additional: Cytosol		(M106)PID HNF3B PATHWAY; (M19)PID P73PATHWAY; (M115)PID REG GR PATHWAY		1	0	0	0	0	0	0	0	0	0	0	0	0	0	0	0	0	0	0	0	2
598	Q07817	1	0	1	598	Gene_ID	H. sapiens	598	H. sapiens	BCL2L1	BCL2 like 1	GO:0071839 apoptotic process in bone marrow cell;GO:0097048 dendritic cell apoptotic process;GO:0044565 dendritic cell proliferation		Transporters:Transporter channels and pores; Cancer-related genes:Candidate cancer biomarkers; RAS pathway related proteins	Mitochondria (Approved)	4'-FLUORO-1,1'-BIPHENYL-4-CARBOXYLIC ACID; Isosorbide; Gossypol	(M13096)SA PROGRAMMED CELL DEATH; (M182)PID IL3 PATHWAY; (M234)PID IL2 STAT5 PATHWAY	(M5902)HALLMARK APOPTOSIS; (M5947)HALLMARK IL2 STAT5 SIGNALING	1	1	0	0	1	1	0	0	0	0	0	1	0	0	1	0	0	0	1	1	2
245812	Q8N129	1	1	0	245812	Gene_ID	H. sapiens	245812	H. sapiens	CNPY4	canopy FGF signaling regulator 4	GO:1903078 positive regulation of protein localization to plasma membrane;GO:1904377 positive regulation of protein localization to cell periphery;GO:1905477 positive regulation of protein localization to membrane		Predicted intracellular proteins	Vesicles (Approved)				0	0	0	0	0	0	0	0	0	0	0	0	0	0	0	0	0	0	0	0	2
146223	Q8IZR5	1	1	0	146223	Gene_ID	H. sapiens	146223	H. sapiens	CMTM4	CKLF like MARVEL transmembrane domain containing 4			Transporters:Transporter channels and pores	Golgi apparatus;Plasma membrane;Vesicles (Approved)				0	0	0	0	0	0	0	0	0	0	0	0	0	0	0	0	0	0	0	0	2
5985	P40937	0	1	1	5985	Gene_ID	H. sapiens	5985	H. sapiens	RFC5	replication factor C subunit 5	GO:1900262 regulation of DNA-directed DNA polymerase activity;GO:1900264 positive regulation of DNA-directed DNA polymerase activity;GO:0090329 regulation of DNA-templated DNA replication		Predicted intracellular proteins	Nucleoplasm (Approved)		(M46)PID ATR PATHWAY; (M1)PID FANCONI PATHWAY	(M5898)HALLMARK DNA REPAIR	1	0	0	0	0	0	1	0	0	0	0	1	0	0	1	0	0	0	1	0	2
29927	P61619	0	1	1	29927	Gene_ID	H. sapiens	29927	H. sapiens	SEC61A1	SEC61 translocon subunit alpha 1	GO:0039019 pronephric nephron development;GO:0031204 post-translational protein targeting to membrane, translocation;GO:0048793 pronephros development		Human disease related genes:Urinary system diseases:Kidney diseases; Potential drug targets; Disease related genes; Transporters:Primary Active Transporters	Endoplasmic reticulum (Supported)			(M5898)HALLMARK DNA REPAIR; (M5939)HALLMARK P53 PATHWAY	1	1	0	0	0	0	0	1	0	0	0	1	0	0	0	0	0	0	0	0	2
821	P27824	0	1	1	821	Gene_ID	H. sapiens	821	H. sapiens	CANX	calnexin	GO:0034975 protein folding in endoplasmic reticulum;GO:0072583 clathrin-dependent endocytosis;GO:0019082 viral protein processing		Transporters:Accessory Factors Involved in Transport; Cancer-related genes:Candidate cancer biomarkers; Predicted intracellular proteins	Endoplasmic reticulum (Enhanced)	Antihemophilic factor, human recombinant; Tenecteplase; Lanoteplase; Calcium citrate; Calcium Phosphate; Lonoctocog alfa; Moroctocog alfa; Calcium phosphate dihydrate		(M5924)HALLMARK MTORC1 SIGNALING; (M5926)HALLMARK MYC TARGETS V1	0	1	0	0	0	0	0	0	1	0	0	1	1	1	0	0	0	0	0	0	2
9218	Q9P0L0	1	1	0	9218	Gene_ID	H. sapiens	9218	H. sapiens	VAPA	VAMP associated protein A	GO:0061817 endoplasmic reticulum-plasma membrane tethering;GO:0044829 positive regulation by host of viral genome replication;GO:0051643 endoplasmic reticulum localization		Transporters:Transporter channels and pores	Endoplasmic reticulum (Enhanced)			(M5908)HALLMARK ANDROGEN RESPONSE	1	0	0	0	1	0	0	1	0	0	0	0	1	0	0	0	1	0	0	0	2
23039	Q9UIA9	0	1	1	23039	Gene_ID	H. sapiens	23039	H. sapiens	XPO7	exportin 7	GO:0006611 protein export from nucleus;GO:0051168 nuclear export;GO:0006913 nucleocytoplasmic transport		Transporters:Transporter channels and pores; Predicted intracellular proteins				(M5945)HALLMARK HEME METABOLISM	0	0	0	0	0	0	0	1	0	0	1	0	0	0	0	0	0	0	0	0	2
960	P16070	1	1	0	960	Gene_ID	H. sapiens	960	H. sapiens	CD44	CD44 molecule (Indian blood group)	GO:0070487 monocyte aggregation;GO:1900623 regulation of monocyte aggregation;GO:1900625 positive regulation of monocyte aggregation		CD markers; Blood group antigen proteins; FDA approved drug targets:Small molecule drugs; Cancer-related genes:Candidate cancer biomarkers; Predicted intracellular proteins; Transporters; Predicted secreted proteins	Plasma membrane (Supported); Additional: Golgi apparatus	Bivatuzumab; Hyaluronic acid	(M11736)SA MMP CYTOKINE CONNECTION; (M63)PID AVB3 OPN PATHWAY	(M5897)HALLMARK IL6 JAK STAT3 SIGNALING; (M5902)HALLMARK APOPTOSIS; (M5947)HALLMARK IL2 STAT5 SIGNALING	1	0	0	0	0	0	0	0	0	0	1	1	0	0	0	0	1	1	1	1	2
23431	Q9UPM8	1	0	1	23431	Gene_ID	H. sapiens	23431	H. sapiens	AP4E1	adaptor related protein complex 4 subunit epsilon 1	GO:0006605 protein targeting;GO:0016192 vesicle-mediated transport;GO:0045184 establishment of protein localization		Human disease related genes:Nervous system diseases:Other nervous and sensory system diseases; Disease related genes; Potential drug targets; Predicted intracellular proteins; Transporters					0	0	0	0	0	0	0	0	0	0	0	0	1	0	0	0	0	0	0	0	2
92799	Q8TBC3	1	1	0	92799	Gene_ID	H. sapiens	92799	H. sapiens	SHKBP1	SH3KBP1 binding protein 1	GO:0045742 positive regulation of epidermal growth factor receptor signaling pathway;GO:1901186 positive regulation of ERBB signaling pathway;GO:0042058 regulation of epidermal growth factor receptor signaling pathway		Predicted intracellular proteins	Cell Junctions (Approved)				0	0	0	0	0	0	1	0	0	0	0	0	0	0	0	0	0	0	0	0	2
10954	Q14554	0	1	1	10954	Gene_ID	H. sapiens	10954	H. sapiens	PDIA5	protein disulfide isomerase family A member 5	GO:0022900 electron transport chain;GO:0006457 protein folding;GO:0006091 generation of precursor metabolites and energy		ENZYME proteins:Isomerase; Enzymes; Predicted intracellular proteins	Golgi apparatus;Nucleoplasm (Supported); Additional: Nucleoli fibrillar center			(M5922)HALLMARK UNFOLDED PROTEIN RESPONSE	0	1	0	0	1	0	0	0	0	0	0	0	0	1	0	0	0	0	0	0	2
55110	Q96A72	1	1	0	55110	Gene_ID	H. sapiens	55110	H. sapiens	MAGOHB	mago homolog B, exon junction complex subunit	GO:2000622 regulation of nuclear-transcribed mRNA catabolic process, nonsense-mediated decay;GO:0000184 nuclear-transcribed mRNA catabolic process, nonsense-mediated decay;GO:0006406 mRNA export from nucleus		Predicted intracellular proteins					0	1	0	0	0	0	0	0	0	1	1	0	0	0	0	0	0	0	0	0	2
29979	Q9UMX0	1	1	0	29979	Gene_ID	H. sapiens	29979	H. sapiens	UBQLN1	ubiquilin 1	GO:1901340 negative regulation of store-operated calcium channel activity;GO:0034140 negative regulation of toll-like receptor 3 signaling pathway;GO:1901339 regulation of store-operated calcium channel activity		Predicted intracellular proteins	Nucleoplasm (Supported); Additional: Cytosol		(M124)PID CXCR4 PATHWAY	(M5905)HALLMARK ADIPOGENESIS	1	0	0	0	1	0	0	0	0	0	0	1	1	0	0	0	0	0	1	1	2
11091	P61964	1	1	0	11091	Gene_ID	H. sapiens	11091	H. sapiens	WDR5	WD repeat domain 5	GO:0051568 histone H3-K4 methylation;GO:0034968 histone lysine methylation;GO:0016571 histone methylation		Predicted intracellular proteins	Nucleoplasm (Supported)		(M95)PID CIRCADIAN PATHWAY		1	0	0	0	0	0	0	0	0	0	0	1	0	0	0	0	0	0	0	0	2
7001	P32119	0	1	1	7001	Gene_ID	H. sapiens	7001	H. sapiens	PRDX2	peroxiredoxin 2	GO:0002536 respiratory burst involved in inflammatory response;GO:0002679 respiratory burst involved in defense response;GO:0019430 removal of superoxide radicals		ENZYME proteins:Oxidoreductases; Predicted intracellular proteins; Cancer-related genes:Candidate cancer biomarkers; Enzymes	Cytosol (Supported)	3-sulfino-L-alanine; N-Carbamoyl-Alanine; Copper		(M5938)HALLMARK REACTIVE OXYGEN SPECIES PATHWAY; (M5945)HALLMARK HEME METABOLISM	1	1	0	0	0	1	0	0	0	0	0	1	0	0	0	0	0	0	0	0	2
4001	P20700	0	1	1	4001	Gene_ID	H. sapiens	4001	H. sapiens	LMNB1	lamin B1	GO:0051664 nuclear pore localization;GO:0090435 protein localization to nuclear envelope;GO:0007097 nuclear migration		Human disease related genes:Congenital malformations:Congenital malformations of the nervous system; Human disease related genes:Congenital disorders of metabolism:Other congenital disorders of metabolism; Disease related genes; Predicted intracellular proteins	Nuclear membrane (Supported)		(M220)PID CASPASE PATHWAY	(M5893)HALLMARK MITOTIC SPINDLE; (M5901)HALLMARK G2M CHECKPOINT; (M5925)HALLMARK E2F TARGETS	1	1	0	0	0	0	1	1	0	0	1	1	0	0	0	0	0	1	0	0	2
5496	O15355	1	0	1	5496	Gene_ID	H. sapiens	5496	H. sapiens	PPM1G	protein phosphatase, Mg2+/Mn2+ dependent 1G	GO:0035970 peptidyl-threonine dephosphorylation;GO:0006470 protein dephosphorylation;GO:0016311 dephosphorylation		ENZYME proteins:Hydrolases; Enzymes; Predicted intracellular proteins	Nucleoplasm (Enhanced)			(M5926)HALLMARK MYC TARGETS V1	0	0	0	0	0	1	0	0	0	1	0	0	0	0	0	0	0	0	0	0	2
1982	P78344	1	1	0	1982	Gene_ID	H. sapiens	1982	H. sapiens	EIF4G2	eukaryotic translation initiation factor 4 gamma 2	GO:0045773 positive regulation of axon extension;GO:0060999 positive regulation of dendritic spine development;GO:0060998 regulation of dendritic spine development		Predicted intracellular proteins	Cytosol (Enhanced)			(M5926)HALLMARK MYC TARGETS V1	1	1	0	0	0	1	0	0	1	0	1	1	0	0	0	1	0	1	0	0	2
10592	O95347	0	1	1	10592	Gene_ID	H. sapiens	10592	H. sapiens	SMC2	structural maintenance of chromosomes 2	GO:0010032 meiotic chromosome condensation;GO:1905821 positive regulation of chromosome condensation;GO:0060623 regulation of chromosome condensation		Predicted intracellular proteins	Nucleoplasm (Supported); Additional: Nucleoli		(M14)PID AURORA B PATHWAY	(M5901)HALLMARK G2M CHECKPOINT	0	0	0	0	0	0	1	0	0	0	1	0	0	0	0	0	0	0	0	0	2
11260	O43592	1	1	0	11260	Gene_ID	H. sapiens	11260	H. sapiens	XPOT	exportin for tRNA	GO:0071528 tRNA re-export from nucleus;GO:0006409 tRNA export from nucleus;GO:0051031 tRNA transport		Transporters:Transporter channels and pores; Predicted intracellular proteins	Nucleoplasm (Enhanced); Additional: Cytosol			(M5922)HALLMARK UNFOLDED PROTEIN RESPONSE; (M5926)HALLMARK MYC TARGETS V1	0	1	0	0	0	0	0	1	0	0	1	0	0	0	0	0	0	0	0	0	2
9978	P62877	0	1	1	9978	Gene_ID	H. sapiens	9978	H. sapiens	RBX1	ring-box 1	GO:1902499 positive regulation of protein autoubiquitination;GO:1902498 regulation of protein autoubiquitination;GO:0140627 ubiquitin-dependent protein catabolic process via the C-end degron rule pathway		ENZYME proteins:Transferases; Enzymes; Predicted intracellular proteins	Nucleoplasm (Supported)		(M180)PID HIF1A PATHWAY	(M5903)HALLMARK NOTCH SIGNALING; (M5898)HALLMARK DNA REPAIR	1	1	0	0	0	0	1	0	0	0	0	1	0	0	1	0	0	0	0	1	2
27044	Q7KZF4	0	1	1	27044	Gene_ID	H. sapiens	27044	H. sapiens	SND1	staphylococcal nuclease and tudor domain containing 1	GO:0010587 miRNA catabolic process;GO:0010586 miRNA metabolic process;GO:0034661 ncRNA catabolic process		Cancer-related genes; ENZYME proteins:Hydrolases; Enzymes; Predicted intracellular proteins	Cytosol (Enhanced)		(M195)PID CMYB PATHWAY		0	0	0	1	0	1	0	0	0	1	0	1	0	0	0	0	0	0	0	0	2
60685	Q9H8U3	1	1	0	60685	Gene_ID	H. sapiens	60685	H. sapiens	ZFAND3	zinc finger AN1-type containing 3			Predicted intracellular proteins	Nucleoplasm;Vesicles (Approved)				0	0	0	0	0	0	0	0	0	0	0	0	0	0	0	0	0	0	0	0	2
7073	Q01085	0	1	1	7073	Gene_ID	H. sapiens	7073	H. sapiens	TIAL1	TIA1 cytotoxic granule associated RNA binding protein like 1	GO:0035332 positive regulation of hippo signaling;GO:0060148 positive regulation of post-transcriptional gene silencing;GO:1900370 positive regulation of post-transcriptional gene silencing by RNA		Predicted intracellular proteins	Nucleoplasm (Supported); Additional: Cytosol			(M5915)HALLMARK APICAL JUNCTION	1	0	0	0	0	0	0	0	0	0	0	0	0	0	0	0	0	0	0	0	2
6629	P08579	1	1	0	6629	Gene_ID	H. sapiens	6629	H. sapiens	SNRPB2	small nuclear ribonucleoprotein polypeptide B2	GO:1903241 U2-type prespliceosome assembly;GO:0000245 spliceosomal complex assembly;GO:0022618 protein-RNA complex assembly		Predicted intracellular proteins	Nuclear speckles (Supported); Additional: Cytoplasmic bodies			(M5926)HALLMARK MYC TARGETS V1	0	1	1	0	0	0	0	0	0	1	0	0	0	0	0	0	0	0	0	0	2
2030	Q99808	1	1	0	2030	Gene_ID	H. sapiens	2030	H. sapiens	SLC29A1	solute carrier family 29 member 1 (Augustine blood group)	GO:0035364 thymine transport;GO:0015857 uracil transport;GO:1903791 uracil transmembrane transport		Predicted intracellular proteins; Transporters:Electrochemical Potential-driven transporters		Troglitazone; Ethanol; Fostamatinib		(M5948)HALLMARK BILE ACID METABOLISM; (M5907)HALLMARK ESTROGEN RESPONSE LATE	1	0	0	0	0	0	0	0	0	0	1	1	0	0	0	0	0	0	0	0	2
5447	P16435	0	1	1	5447	Gene_ID	H. sapiens	5447	H. sapiens	POR	cytochrome p450 oxidoreductase	GO:0090345 cellular organohalogen metabolic process;GO:0090346 cellular organofluorine metabolic process;GO:0032770 positive regulation of monooxygenase activity		Human disease related genes:Congenital malformations:Other congenital malformations; Enzymes; Disease related genes; Potential drug targets; Human disease related genes:Endocrine and metabolic diseases:Adrenal gland diseases; Predicted intracellular proteins; ENZYME proteins:Oxidoreductases	Vesicles (Approved); Additional: Cytosol;Nucleoplasm	Flavin adenine dinucleotide; Flavin mononucleotide; Nicotinamide adenine dinucleotide phosphate		(M5905)HALLMARK ADIPOGENESIS; (M5934)HALLMARK XENOBIOTIC METABOLISM; (M5936)HALLMARK OXIDATIVE PHOSPHORYLATION	1	0	0	0	1	0	0	0	0	0	0	0	0	0	0	0	0	0	0	0	2
53340	Q15506	1	1	0	53340	Gene_ID	H. sapiens	53340	H. sapiens	SPA17	sperm autoantigenic protein 17	GO:0007339 binding of sperm to zona pellucida;GO:0003351 epithelial cilium movement involved in extracellular fluid movement;GO:0006858 extracellular transport		Predicted intracellular proteins	Vesicles (Approved)				1	0	0	0	0	0	0	0	0	0	0	0	0	0	0	0	0	0	0	0	2
55798	Q6P1Q9	0	1	1	55798	Gene_ID	H. sapiens	55798	H. sapiens	METTL2B	methyltransferase 2B, tRNA N3-cytidine	GO:0030488 tRNA methylation;GO:0001510 RNA methylation;GO:0006400 tRNA modification		Predicted intracellular proteins					0	0	0	1	0	0	0	0	0	0	0	0	0	0	0	0	0	0	0	0	2
348110	Q7Z6K5	1	0	1	348110	Gene_ID	H. sapiens	348110	H. sapiens	ARPIN	actin related protein 2/3 complex inhibitor	GO:2000393 negative regulation of lamellipodium morphogenesis;GO:0033058 directional locomotion;GO:1902744 negative regulation of lamellipodium organization		Predicted intracellular proteins					1	0	0	0	0	0	0	0	0	0	0	0	0	0	0	0	0	0	0	0	2
9276	P35606	0	1	1	9276	Gene_ID	H. sapiens	9276	H. sapiens	COPB2	COPI coat complex subunit beta 2	GO:0006891 intra-Golgi vesicle-mediated transport;GO:0006890 retrograde vesicle-mediated transport, Golgi to endoplasmic reticulum;GO:0006888 endoplasmic reticulum to Golgi vesicle-mediated transport		Human disease related genes:Congenital malformations:Congenital malformations of the nervous system; Disease related genes; Predicted intracellular proteins	Endoplasmic reticulum (Approved); Additional: Golgi apparatus			(M5910)HALLMARK PROTEIN SECRETION; (M5937)HALLMARK GLYCOLYSIS	0	0	0	0	0	0	0	1	0	0	0	0	1	0	0	0	0	0	0	0	2
64175	Q32P28	1	1	0	64175	Gene_ID	H. sapiens	64175	H. sapiens	P3H1	prolyl 3-hydroxylase 1	GO:0018126 protein hydroxylation;GO:0032963 collagen metabolic process;GO:0061077 chaperone-mediated protein folding		Enzymes; Disease related genes; Human disease related genes:Congenital malformations:Congenital malformations of the musculoskeletal system; Potential drug targets; Predicted intracellular proteins; ENZYME proteins:Oxidoreductases	Vesicles (Approved); Additional: Nucleoli	Ascorbic acid; Proline	(M3468)NABA ECM REGULATORS; (M5885)NABA MATRISOME ASSOCIATED; (M5889)NABA MATRISOME	(M5930)HALLMARK EPITHELIAL MESENCHYMAL TRANSITION	0	0	0	0	0	0	0	0	0	0	0	0	0	1	0	0	0	0	0	0	2
5819	Q92692	1	0	1	5819	Gene_ID	H. sapiens	5819	H. sapiens	NECTIN2	nectin cell adhesion molecule 2	GO:0046814 coreceptor-mediated virion attachment to host cell;GO:0060370 susceptibility to T cell mediated cytotoxicity;GO:0042271 susceptibility to natural killer cell mediated cytotoxicity		CD markers; Predicted intracellular proteins	Cell Junctions;Nucleoli fibrillar center (Approved)		(M72)PID NECTIN PATHWAY; (M232)PID ECADHERIN STABILIZATION PATHWAY	(M5915)HALLMARK APICAL JUNCTION	0	0	0	0	0	0	0	0	0	0	0	1	0	0	0	0	0	0	0	0	2
11021	Q15286	1	1	0	11021	Gene_ID	H. sapiens	11021	H. sapiens	RAB35	RAB35, member RAS oncogene family	GO:0048227 plasma membrane to endosome transport;GO:0036010 protein localization to endosome;GO:0032482 Rab protein signal transduction		Predicted intracellular proteins					1	0	0	0	0	0	0	1	0	0	0	0	1	0	0	0	0	0	0	1	2
2590	Q10471	1	0	1	2590	Gene_ID	H. sapiens	2590	H. sapiens	GALNT2	polypeptide N-acetylgalactosaminyltransferase 2	GO:0018242 protein O-linked glycosylation via serine;GO:0018243 protein O-linked glycosylation via threonine;GO:0016266 O-glycan processing		Enzymes; Disease related genes; ENZYME proteins:Transferases; Potential drug targets; Human disease related genes:Congenital disorders of metabolism:Congenital disorders of glycan/glycoprotein metabolism; Predicted intracellular proteins	Golgi apparatus (Supported)				0	0	0	0	1	0	0	0	0	0	0	0	1	1	0	0	0	0	0	0	2
10409	P80723	0	1	1	10409	Gene_ID	H. sapiens	10409	H. sapiens	BASP1	brain abundant membrane attached signal protein 1	GO:2001074 regulation of metanephric ureteric bud development;GO:2001076 positive regulation of metanephric ureteric bud development;GO:0007356 thorax and anterior abdomen determination		Transporters:Transporter channels and pores; Predicted intracellular proteins	Plasma membrane (Enhanced)			(M5930)HALLMARK EPITHELIAL MESENCHYMAL TRANSITION	1	0	0	0	0	0	1	0	0	0	0	0	0	0	0	0	0	0	0	0	2
55334	Q9NUM3	0	1	1	55334	Gene_ID	H. sapiens	55334	H. sapiens	SLC39A9	solute carrier family 39 member 9	GO:2000654 regulation of cellular response to testosterone stimulus;GO:0071577 zinc ion transmembrane transport;GO:0006829 zinc ion transport		Transporters:Electrochemical Potential-driven transporters	Endoplasmic reticulum (Approved)				0	0	0	0	1	0	0	0	0	0	0	0	0	0	0	0	0	0	0	0	2
23633	O60684	1	1	0	23633	Gene_ID	H. sapiens	23633	H. sapiens	KPNA6	karyopherin subunit alpha 6	GO:0075506 entry of viral genome into host nucleus through nuclear pore complex via importin;GO:0075732 viral penetration into host nucleus;GO:0075733 intracellular transport of virus		Transporters:Transporter channels and pores; Predicted intracellular proteins	Cytosol (Approved); Additional: Nucleoplasm				1	0	0	0	0	0	0	1	0	0	1	1	0	0	0	0	0	0	0	0	2
5859	P47897	0	1	1	5859	Gene_ID	H. sapiens	5859	H. sapiens	QARS1	glutaminyl-tRNA synthetase 1	GO:0006425 glutaminyl-tRNA aminoacylation;GO:0006418 tRNA aminoacylation for protein translation;GO:0043039 tRNA aminoacylation		Enzymes; ENZYME proteins:Ligase; Human disease related genes:Congenital malformations:Congenital malformations of the nervous system; Disease related genes; Potential drug targets; Predicted intracellular proteins	Cytosol (Enhanced)				0	1	0	1	0	0	0	0	0	0	0	0	0	0	0	0	0	0	1	0	2
23365	Q9NZN5	1	0	1	23365	Gene_ID	H. sapiens	23365	H. sapiens	ARHGEF12	Rho guanine nucleotide exchange factor 12	GO:0007266 Rho protein signal transduction;GO:0007265 Ras protein signal transduction;GO:0007264 small GTPase mediated signal transduction		Cancer-related genes; Disease related genes; Predicted intracellular proteins	Cytosol;Plasma membrane (Approved); Additional: Nucleoplasm		(M68)PID RHOA REG PATHWAY	(M5893)HALLMARK MITOTIC SPINDLE; (M5945)HALLMARK HEME METABOLISM	1	1	0	0	0	0	1	0	0	0	0	0	0	0	0	0	0	0	0	1	2
387	P61586	1	1	0	387	Gene_ID	H. sapiens	387	H. sapiens	RHOA	ras homolog family member A	GO:0001998 angiotensin-mediated vasoconstriction involved in regulation of systemic arterial blood pressure;GO:1903673 mitotic cleavage furrow formation;GO:0003189 aortic valve formation		Enzymes; Human disease related genes:Congenital malformations:Congenital malformations of skin; Disease related genes; Potential drug targets; ENZYME proteins:Hydrolases; Cancer-related genes:Candidate cancer biomarkers; RAS pathway related proteins; Predicted intracellular proteins; Cancer-related genes:Mutational cancer driver genes; Cancer-related genes:Mutated cancer genes	Cytosol;Plasma membrane (Supported)	Guanosine-5'-Diphosphate	(M64)PID S1P S1P4 PATHWAY; (M120)PID ARF6 DOWNSTREAM PATHWAY; (M138)PID THROMBIN PAR4 PATHWAY	(M5896)HALLMARK TGF BETA SIGNALING	1	1	1	0	0	1	1	0	0	0	0	1	0	0	0	0	1	0	0	1	2
142	P09874	1	1	0	142	Gene_ID	H. sapiens	142	H. sapiens	PARP1	poly(ADP-ribose) polymerase 1	GO:1903518 positive regulation of single strand break repair;GO:1904762 positive regulation of myofibroblast differentiation;GO:0030592 DNA ADP-ribosylation		Enzymes; ENZYME proteins:Transferases; FDA approved drug targets:Small molecule drugs; Cancer-related genes:Candidate cancer biomarkers; Predicted intracellular proteins	Nucleoplasm (Supported); Additional: Nucleoli	Theophylline; Zinc; Carba-nicotinamide-adenine-dinucleotide; NU1025; Nicotinamide; 2-{3-[4-(4-Fluorophenyl)-3,6-Dihydro-1(2h)-Pyridinyl]Propyl}-8-Methyl-4(3h)-Quinazolinone; 3-Methoxybenzamide; 2-(4-Chlorophenyl)-5-Quinoxalinecarboxamide; 3,4-Dihydro-5-Methyl-Isoquinolinone; 2-(3'-Methoxyphenyl) Benzimidazole-4-Carboxamide; 6-AMINO-BENZO[DE]ISOQUINOLINE-1,3-DIONE; Veliparib; A-620223; 5-FLUORO-1-…	(M7997)SA CASPASE CASCADE; (M71)PID ILK PATHWAY; (M288)PID HES HEY PATHWAY		1	1	0	0	1	0	0	1	0	0	1	0	0	1	1	0	0	0	1	0	2
55250	Q6IA86	0	1	1	55250	Gene_ID	H. sapiens	55250	H. sapiens	ELP2	elongator acetyltransferase complex subunit 2	GO:0002098 tRNA wobble uridine modification;GO:0002097 tRNA wobble base modification;GO:0006368 transcription elongation by RNA polymerase II		Disease related genes; Human disease related genes:Other diseases:Mental and behavioural disorders; Predicted intracellular proteins	Cytosol (Supported); Additional: Nucleoplasm				0	0	0	1	0	0	0	0	0	0	0	0	0	0	0	1	0	0	0	0	2
23787	Q9NZJ7	0	1	1	23787	Gene_ID	H. sapiens	23787	H. sapiens	MTCH1	mitochondrial carrier 1	GO:0045161 neuronal ion channel clustering;GO:0007008 outer mitochondrial membrane organization;GO:0045040 protein insertion into mitochondrial outer membrane		Predicted intracellular proteins; Transporters:Electrochemical Potential-driven transporters					1	0	0	0	0	0	0	1	0	0	0	0	0	0	0	0	0	0	0	0	2
2274	Q14192	0	1	1	2274	Gene_ID	H. sapiens	2274	H. sapiens	FHL2	four and a half LIM domains 2	GO:0055011 atrial cardiac muscle cell differentiation;GO:0055014 atrial cardiac muscle cell development;GO:0055015 ventricular cardiac muscle cell development		Predicted intracellular proteins	Actin filaments;Focal adhesion sites (Enhanced)		(M32)PID HDAC CLASSIII PATHWAY; (M58)PID AR PATHWAY	(M5942)HALLMARK UV RESPONSE DN; (M5906)HALLMARK ESTROGEN RESPONSE EARLY	1	0	0	0	0	1	0	0	0	0	0	0	0	0	0	0	0	0	0	0	2
10269	O75844	0	1	1	10269	Gene_ID	H. sapiens	10269	H. sapiens	ZMPSTE24	zinc metallopeptidase STE24	GO:2000730 regulation of termination of RNA polymerase I transcription;GO:0043007 maintenance of rDNA;GO:0044029 positive regulation of gene expression via CpG island demethylation		Human disease related genes:Congenital malformations:Other congenital malformations; Enzymes; Human disease related genes:Congenital malformations:Congenital malformations of skin; Disease related genes; Peptidases:Metallopeptidases; Potential drug targets; ENZYME proteins:Hydrolases; Transporters					1	0	0	0	0	0	0	0	0	0	0	1	0	1	1	0	0	0	1	0	2
3364	O60921	1	1	0	3364	Gene_ID	H. sapiens	3364	H. sapiens	HUS1	HUS1 checkpoint clamp component	GO:0044778 meiotic DNA integrity checkpoint signaling;GO:0033313 meiotic cell cycle checkpoint signaling;GO:0033314 mitotic DNA replication checkpoint signaling		Predicted intracellular proteins	Nucleoplasm (Supported)		(M46)PID ATR PATHWAY; (M1)PID FANCONI PATHWAY; (M105)PID TELOMERASE PATHWAY	(M5901)HALLMARK G2M CHECKPOINT; (M5925)HALLMARK E2F TARGETS	1	0	0	0	0	0	1	0	0	0	0	0	0	0	1	0	0	0	0	0	2
54880	Q6W2J9	1	0	1	54880	Gene_ID	H. sapiens	54880	H. sapiens	BCOR	BCL6 corepressor	GO:0070171 negative regulation of tooth mineralization;GO:0065001 specification of axis polarity;GO:0070170 regulation of tooth mineralization		Disease related genes; Human disease related genes:Congenital malformations:Congenital malformations of eye; Predicted intracellular proteins; Cancer-related genes:Mutational cancer driver genes; Cancer-related genes:Mutated cancer genes	Nucleoplasm (Enhanced)		(M30)PID HDAC CLASSII PATHWAY		0	0	0	0	0	0	0	0	0	0	0	0	0	0	0	0	0	0	0	0	2
57506	Q7Z434	1	0	1	57506	Gene_ID	H. sapiens	57506	H. sapiens	MAVS	mitochondrial antiviral signaling protein	GO:0071660 positive regulation of IP-10 production;GO:1900063 regulation of peroxisome organization;GO:0071658 regulation of IP-10 production			Mitochondria (Enhanced)				1	1	0	0	0	0	0	1	0	0	1	1	0	0	0	0	0	1	0	0	2
4191	P40926	1	1	0	4191	Gene_ID	H. sapiens	4191	H. sapiens	MDH2	malate dehydrogenase 2	GO:0006107 oxaloacetate metabolic process;GO:0006108 malate metabolic process;GO:0006099 tricarboxylic acid cycle		Enzymes; Citric acid cycle related proteins; Disease related genes; FDA approved drug targets:Small molecule drugs; Human disease related genes:Nervous system diseases:Epilepsy; Predicted intracellular proteins; ENZYME proteins:Oxidoreductases	Mitochondria (Enhanced)	NADH; Citric acid; Xanthinol		(M5935)HALLMARK FATTY ACID METABOLISM; (M5905)HALLMARK ADIPOGENESIS; (M5936)HALLMARK OXIDATIVE PHOSPHORYLATION	1	0	0	0	1	0	0	0	0	0	1	0	0	0	0	0	0	0	0	0	2
1523	P39880	0	1	1	1523	Gene_ID	H. sapiens	1523	H. sapiens	CUX1	cut like homeobox 1	GO:0050775 positive regulation of dendrite morphogenesis;GO:0010770 positive regulation of cell morphogenesis;GO:0048814 regulation of dendrite morphogenesis		Transcription factors:Helix-turn-helix domains; Predicted intracellular proteins; Disease related genes; Cancer-related genes:Mutated cancer genes	Golgi apparatus;Nucleoplasm (Supported)				0	0	0	0	0	0	0	0	0	0	0	1	1	0	0	0	0	0	0	0	2
378	P18085	1	1	0	378	Gene_ID	H. sapiens	378	H. sapiens	ARF4	ADP ribosylation factor 4	GO:0031584 activation of phospholipase D activity;GO:0045176 apical protein localization;GO:0060996 dendritic spine development		Predicted intracellular proteins		Guanosine-5'-Diphosphate	(M164)PID ERBB1 DOWNSTREAM PATHWAY	(M5946)HALLMARK COAGULATION	1	0	0	0	0	1	0	1	0	0	0	0	1	0	0	0	0	0	0	1	2
5929	Q15291	1	1	0	5929	Gene_ID	H. sapiens	5929	H. sapiens	RBBP5	RB binding protein 5, histone lysine methyltransferase complex subunit	GO:0045815 transcription initiation-coupled chromatin remodeling;GO:0043627 response to estrogen;GO:0006367 transcription initiation at RNA polymerase II promoter		Predicted intracellular proteins	Nucleoli;Nucleoplasm (Supported)				0	0	0	0	0	0	0	0	0	0	0	1	0	0	1	0	0	0	0	0	2
79035	Q9BQ15	1	0	1	79035	Gene_ID	H. sapiens	79035	H. sapiens	NABP2	nucleic acid binding protein 2	GO:0070200 establishment of protein localization to telomere;GO:0070199 establishment of protein localization to chromosome;GO:0070198 protein localization to chromosome, telomeric region		Predicted intracellular proteins	Nucleoplasm (Enhanced)				1	0	0	0	0	0	0	1	0	0	0	0	0	0	1	0	0	0	1	0	2
1315	P53618	0	1	1	1315	Gene_ID	H. sapiens	1315	H. sapiens	COPB1	COPI coat complex subunit beta 1	GO:0006891 intra-Golgi vesicle-mediated transport;GO:0006888 endoplasmic reticulum to Golgi vesicle-mediated transport;GO:0048193 Golgi vesicle transport		Human disease related genes:Congenital malformations:Congenital malformations of the nervous system; Disease related genes; Predicted intracellular proteins	Cytosol;Golgi apparatus;Vesicles (Enhanced)			(M5910)HALLMARK PROTEIN SECRETION	0	0	0	0	0	0	0	1	0	0	0	0	1	0	0	0	1	0	0	0	2
1265	Q99439	1	0	1	1265	Gene_ID	H. sapiens	1265	H. sapiens	CNN2	calponin 2	GO:1905522 negative regulation of macrophage migration;GO:0050765 negative regulation of phagocytosis;GO:1905517 macrophage migration		Predicted intracellular proteins	Actin filaments (Approved)			(M5915)HALLMARK APICAL JUNCTION	1	0	0	0	0	0	0	0	0	0	0	1	0	0	0	0	1	0	0	1	2
6836	O15260	1	0	1	6836	Gene_ID	H. sapiens	6836	H. sapiens	SURF4	surfeit 4	GO:0042953 lipoprotein transport;GO:0044872 lipoprotein localization;GO:0007030 Golgi organization		Transporters	Endoplasmic reticulum;Golgi apparatus;Nuclear membrane (Supported); Additional: Cytosol				0	0	0	0	0	0	0	0	0	0	0	0	1	0	0	0	1	0	0	0	2
4726	O75380	1	1	0	4726	Gene_ID	H. sapiens	4726	H. sapiens	NDUFS6	NADH:ubiquinone oxidoreductase subunit S6	GO:0006120 mitochondrial electron transport, NADH to ubiquinone;GO:0042776 proton motive force-driven mitochondrial ATP synthesis;GO:0015986 proton motive force-driven ATP synthesis		Disease related genes; Human disease related genes:Congenital disorders of metabolism:Mitochondrial diseases; Predicted intracellular proteins		NADH		(M5936)HALLMARK OXIDATIVE PHOSPHORYLATION	0	0	0	0	1	0	0	0	0	0	0	0	0	0	0	0	0	0	0	0	2
284403	O43379	1	0	1	284403	Gene_ID	H. sapiens	284403	H. sapiens	WDR62	WD repeat domain 62	GO:2001224 positive regulation of neuron migration;GO:0007099 centriole replication;GO:0098534 centriole assembly		Human disease related genes:Congenital malformations:Congenital malformations of the nervous system; Disease related genes; Predicted intracellular proteins	Cytosol (Enhanced); Additional: Centriolar satellite				0	0	1	0	0	0	0	0	0	0	0	0	0	0	0	0	0	0	0	0	2
2934	P06396	1	1	0	2934	Gene_ID	H. sapiens	2934	H. sapiens	GSN	gelsolin	GO:1903906 regulation of plasma membrane raft polarization;GO:1903921 regulation of protein processing in phagocytic vesicle;GO:1903923 positive regulation of protein processing in phagocytic vesicle		Disease related genes; Cancer-related genes:Candidate cancer biomarkers; Predicted intracellular proteins; Human disease related genes:Nervous system diseases:Neurodegenerative diseases; Predicted secreted proteins	Actin filaments (Supported)	Zinc; Latrunculin A; Copper; Zinc acetate	(M63)PID AVB3 OPN PATHWAY; (M266)PID NCADHERIN PATHWAY; (M127)PID ERBB1 RECEPTOR PROXIMAL PATHWAY	(M5946)HALLMARK COAGULATION; (M5902)HALLMARK APOPTOSIS; (M5893)HALLMARK MITOTIC SPINDLE	1	0	0	0	0	0	0	0	0	0	0	1	0	1	0	0	1	0	0	1	2
5173	P01213	1	0	1	5173	Gene_ID	H. sapiens	5173	H. sapiens	PDYN	prodynorphin	GO:0007218 neuropeptide signaling pathway;GO:0007268 chemical synaptic transmission;GO:0098916 anterograde trans-synaptic signaling		Transporters:Transporter channels and pores; Disease related genes; Potential drug targets; Predicted intracellular proteins; Human disease related genes:Nervous system diseases:Neurodegenerative diseases; Predicted secreted proteins					0	0	0	0	1	0	0	0	0	0	0	1	0	0	0	0	0	0	0	0	2
10933	Q9UBU8	1	1	0	10933	Gene_ID	H. sapiens	10933	H. sapiens	MORF4L1	mortality factor 4 like 1	GO:1905168 positive regulation of double-strand break repair via homologous recombination;GO:0048144 fibroblast proliferation;GO:0045911 positive regulation of DNA recombination		Predicted intracellular proteins	Nuclear speckles (Supported)				1	0	0	0	0	0	0	0	0	0	0	0	0	0	1	0	0	0	1	0	2
9377	P20674	0	1	1	9377	Gene_ID	H. sapiens	9377	H. sapiens	COX5A	cytochrome c oxidase subunit 5A	GO:0006123 mitochondrial electron transport, cytochrome c to oxygen;GO:0019646 aerobic electron transport chain;GO:0042773 ATP synthesis coupled electron transport		Disease related genes; Potential drug targets; Human disease related genes:Congenital disorders of metabolism:Mitochondrial diseases; Predicted intracellular proteins; Transporters:Primary Active Transporters		Cholic Acid; N-Formylmethionine		(M5926)HALLMARK MYC TARGETS V1; (M5936)HALLMARK OXIDATIVE PHOSPHORYLATION	0	1	0	0	1	0	0	0	0	0	0	1	0	0	0	0	0	0	0	0	2
28989	Q9BV86	1	1	0	28989	Gene_ID	H. sapiens	28989	H. sapiens	NTMT1	N-terminal Xaa-Pro-Lys N-methyltransferase 1	GO:0018011 N-terminal peptidyl-alanine methylation;GO:0018194 peptidyl-alanine modification;GO:0018013 N-terminal peptidyl-glycine methylation		ENZYME proteins:Transferases; Enzymes; Predicted intracellular proteins	Nucleoplasm (Enhanced); Additional: Cytosol				0	0	0	0	0	0	0	0	0	0	0	0	0	0	0	0	0	0	0	0	2
6281	P60903	1	1	0	6281	Gene_ID	H. sapiens	6281	H. sapiens	S100A10	S100 calcium binding protein A10	GO:1905686 positive regulation of plasma membrane repair;GO:1905684 regulation of plasma membrane repair;GO:0010756 positive regulation of plasminogen activation		Transporters:Accessory Factors Involved in Transport	Mitochondria (Approved)	Phenethyl Isothiocyanate	(M5060)SA FAS SIGNALING; (M5883)NABA SECRETED FACTORS; (M5885)NABA MATRISOME ASSOCIATED	(M5935)HALLMARK FATTY ACID METABOLISM; (M5939)HALLMARK P53 PATHWAY	1	0	0	0	0	0	0	0	0	1	0	0	0	0	0	0	0	0	0	1	2
140823	P60602	1	1	0	140823	Gene_ID	H. sapiens	140823	H. sapiens	ROMO1	reactive oxygen species modulator 1	GO:0051838 cytolysis by host of symbiont cells;GO:0045039 protein insertion into mitochondrial inner membrane;GO:0090399 replicative senescence		Transporters:Transporter channels and pores; Predicted intracellular proteins					0	0	0	0	0	0	0	1	0	0	0	0	0	0	0	0	0	0	0	0	2
10493	Q99536	0	1	1	10493	Gene_ID	H. sapiens	10493	H. sapiens	VAT1	vesicle amine transport 1	GO:0010637 negative regulation of mitochondrial fusion;GO:0010635 regulation of mitochondrial fusion;GO:0010823 negative regulation of mitochondrion organization		Predicted intracellular proteins					0	0	0	0	0	0	0	0	0	0	0	0	0	0	0	0	1	0	0	0	2
254863	Q8N2U0	1	1	0	254863	Gene_ID	H. sapiens	254863	H. sapiens	TMEM256	transmembrane protein 256	GO:0008150 biological_process		Predicted intracellular proteins	Vesicles (Approved)				0	0	0	0	0	0	0	0	0	0	0	0	0	0	0	0	0	0	0	0	2
10469	O43615	1	1	0	10469	Gene_ID	H. sapiens	10469	H. sapiens	TIMM44	translocase of inner mitochondrial membrane 44	GO:0030150 protein import into mitochondrial matrix;GO:0044743 protein transmembrane import into intracellular organelle;GO:1990542 mitochondrial transmembrane transport		Predicted intracellular proteins	Mitochondria (Enhanced)				0	0	0	0	0	0	0	1	0	0	0	0	0	0	0	0	0	0	0	0	2
81608	Q6UN15	0	1	1	81608	Gene_ID	H. sapiens	81608	H. sapiens	FIP1L1	factor interacting with PAPOLA and CPSF1	GO:0006397 mRNA processing;GO:0016071 mRNA metabolic process;GO:0006396 RNA processing		Cancer-related genes; Disease related genes; Predicted intracellular proteins	Nucleoplasm (Enhanced)				0	1	0	0	0	0	0	0	0	1	1	1	0	0	0	0	0	0	0	0	2
221927	Q6PJG6	1	1	0	221927	Gene_ID	H. sapiens	221927	H. sapiens	BRAT1	BRCA1 associated ATM activator 1	GO:0051646 mitochondrion localization;GO:0006006 glucose metabolic process;GO:0010212 response to ionizing radiation		Human disease related genes:Congenital malformations:Congenital malformations of the nervous system; Disease related genes; Human disease related genes:Nervous system diseases:Epilepsy; Predicted intracellular proteins	Nucleoplasm (Supported)				0	0	0	0	0	0	0	0	0	0	0	0	0	0	1	0	0	0	0	0	2
81889	Q6P587	1	1	0	81889	Gene_ID	H. sapiens	81889	H. sapiens	FAHD1	fumarylacetoacetate hydrolase domain containing 1	GO:0006090 pyruvate metabolic process;GO:0032787 monocarboxylic acid metabolic process;GO:0019752 carboxylic acid metabolic process		ENZYME proteins:Lyases; ENZYME proteins:Hydrolases; Enzymes; Predicted intracellular proteins	Mitochondria (Enhanced); Additional: Nucleoplasm				0	0	0	0	1	0	0	0	0	0	0	0	0	0	0	0	0	0	0	0	2
8148	Q92804	1	1	0	8148	Gene_ID	H. sapiens	8148	H. sapiens	TAF15	TATA-box binding protein associated factor 15	GO:0048255 mRNA stabilization;GO:0043489 RNA stabilization;GO:1902373 negative regulation of mRNA catabolic process		Cancer-related genes; Disease related genes; Predicted intracellular proteins	Nucleoplasm (Enhanced)				0	1	0	0	0	0	0	0	0	1	1	1	0	0	0	0	0	0	0	0	2
8833	P49915	1	1	0	8833	Gene_ID	H. sapiens	8833	H. sapiens	GMPS	guanine monophosphate synthase	GO:0009113 purine nucleobase biosynthetic process;GO:0006177 GMP biosynthetic process;GO:0046112 nucleobase biosynthetic process		Enzymes; ENZYME proteins:Ligase; Disease related genes; Potential drug targets; Predicted intracellular proteins	Cytosol (Approved)	Glutamic acid		(M5924)HALLMARK MTORC1 SIGNALING; (M5945)HALLMARK HEME METABOLISM	1	0	0	0	1	0	0	0	0	0	0	0	0	0	0	0	0	0	0	0	2
5331	Q01970	0	1	1	5331	Gene_ID	H. sapiens	5331	H. sapiens	PLCB3	phospholipase C beta 3	GO:0048015 phosphatidylinositol-mediated signaling;GO:0051209 release of sequestered calcium ion into cytosol;GO:0051283 negative regulation of sequestering of calcium ion		Enzymes; Disease related genes; Human disease related genes:Congenital malformations:Congenital malformations of the musculoskeletal system; Potential drug targets; ENZYME proteins:Hydrolases; Predicted intracellular proteins	Nucleoplasm (Approved); Additional: Golgi apparatus		(M252)PID IL8 CXCR1 PATHWAY; (M213)PID AR NONGENOMIC PATHWAY; (M210)PID IL8 CXCR2 PATHWAY		1	0	0	0	1	1	0	0	0	0	0	1	0	0	0	0	0	0	0	1	2
65080	Q9H9J2	1	0	1	65080	Gene_ID	H. sapiens	65080	H. sapiens	MRPL44	mitochondrial ribosomal protein L44	GO:0070125 mitochondrial translational elongation;GO:0006414 translational elongation;GO:0032543 mitochondrial translation		Ribosomal proteins; Disease related genes; Human disease related genes:Congenital disorders of metabolism:Mitochondrial diseases; Predicted intracellular proteins	Mitochondria (Approved); Additional: Nuclear bodies;Nucleoplasm;Plasma membrane				0	1	0	1	0	0	0	0	0	0	0	0	0	0	0	0	0	0	0	0	2
25904	Q9H9A5	1	0	1	25904	Gene_ID	H. sapiens	25904	H. sapiens	CNOT10	CCR4-NOT transcription complex subunit 10	GO:0000289 nuclear-transcribed mRNA poly(A) tail shortening;GO:0000288 nuclear-transcribed mRNA catabolic process, deadenylation-dependent decay;GO:0000956 nuclear-transcribed mRNA catabolic process		Predicted intracellular proteins	Centrosome;Nucleoplasm (Approved); Additional: Cytosol				1	1	0	0	0	0	0	0	0	1	0	0	0	0	0	1	0	0	0	0	2
54499	Q9UM00	0	1	1	54499	Gene_ID	H. sapiens	54499	H. sapiens	TMCO1	transmembrane and coiled-coil domains 1	GO:0160063 multi-pass transmembrane protein insertion into ER membrane;GO:0006983 ER overload response;GO:0032469 endoplasmic reticulum calcium ion homeostasis		Potential drug targets; Transporters:Transporter channels and pores; Disease related genes; Human disease related genes:Congenital malformations:Congenital malformations of the musculoskeletal system	Endoplasmic reticulum (Supported)				1	0	0	0	0	0	0	1	0	0	0	0	0	0	0	0	0	0	0	0	2
23016	Q15024	0	1	0	23016	Gene_ID	H. sapiens	23016	H. sapiens	EXOSC7	exosome component 7	GO:0034473 U1 snRNA 3'-end processing;GO:0034476 U5 snRNA 3'-end processing;GO:0071042 nuclear polyadenylation-dependent mRNA catabolic process		Predicted intracellular proteins	Nuclear speckles (Supported)			(M5926)HALLMARK MYC TARGETS V1	0	1	1	1	0	0	0	0	0	1	0	1	0	0	0	0	0	0	0	0	1
10558	O15269	1	0	0	10558	Gene_ID	H. sapiens	10558	H. sapiens	SPTLC1	serine palmitoyltransferase long chain base subunit 1	GO:1904649 regulation of fat cell apoptotic process;GO:0046511 sphinganine biosynthetic process;GO:0006667 sphinganine metabolic process		Enzymes; Human disease related genes:Nervous system diseases:Other nervous and sensory system diseases; Disease related genes; ENZYME proteins:Transferases; Potential drug targets	Endoplasmic reticulum (Supported)	Pyridoxal phosphate; Serine			0	0	0	0	1	0	0	0	0	0	0	0	0	0	0	0	0	0	0	0	1
27440	Q9BXW7	0	0	1	27440	Gene_ID	H. sapiens	27440	H. sapiens	HDHD5	haloacid dehalogenase like hydrolase domain containing 5	GO:0046474 glycerophospholipid biosynthetic process;GO:0045017 glycerolipid biosynthetic process;GO:0008654 phospholipid biosynthetic process		Predicted intracellular proteins	Mitochondria (Approved)				0	0	0	0	1	0	0	0	0	0	0	0	0	0	0	0	0	0	0	0	1
5464	Q15181	0	1	0	5464	Gene_ID	H. sapiens	5464	H. sapiens	PPA1	inorganic pyrophosphatase 1	GO:0006796 phosphate-containing compound metabolic process;GO:0006793 phosphorus metabolic process;GO:0044237 cellular metabolic process		ENZYME proteins:Hydrolases; Enzymes; Predicted intracellular proteins	Vesicles (Supported)			(M5924)HALLMARK MTORC1 SIGNALING	0	0	0	0	1	0	0	0	0	0	0	0	0	0	0	0	0	0	0	0	1
5471	Q06203	0	1	0	5471	Gene_ID	H. sapiens	5471	H. sapiens	PPAT	phosphoribosyl pyrophosphate amidotransferase	GO:0006189 'de novo' IMP biosynthetic process;GO:0097292 XMP metabolic process;GO:0097293 XMP biosynthetic process		ENZYME proteins:Transferases; Enzymes; Predicted intracellular proteins	Midbody ring (Approved)	L-Glutamine; Mercaptopurine; Dasatinib		(M5941)HALLMARK UV RESPONSE UP	0	0	0	0	1	0	0	0	0	0	0	0	0	0	0	0	0	0	0	0	1
79585	P57737	0	0	1	79585	Gene_ID	H. sapiens	79585	H. sapiens	CORO7	coronin 7	GO:0035332 positive regulation of hippo signaling;GO:0006895 Golgi to endosome transport;GO:0035330 regulation of hippo signaling		Predicted intracellular proteins					1	0	0	0	0	0	0	0	0	0	0	0	1	0	0	0	0	0	0	1	1
124245	Q86VM9	0	1	0	124245	Gene_ID	H. sapiens	124245	H. sapiens	ZC3H18	zinc finger CCCH-type containing 18	GO:0050779 RNA destabilization;GO:0043487 regulation of RNA stability;GO:0031331 positive regulation of cellular catabolic process		Predicted intracellular proteins	Nuclear speckles (Enhanced)				0	0	0	0	0	0	0	0	0	0	0	0	0	0	0	0	0	0	0	0	1
1176	Q92572	1	0	0	1176	Gene_ID	H. sapiens	1176	H. sapiens	AP3S1	adaptor related protein complex 3 subunit sigma 1	GO:0016183 synaptic vesicle coating;GO:0035652 clathrin-coated vesicle cargo loading;GO:0035654 clathrin-coated vesicle cargo loading, AP-3-mediated		Predicted intracellular proteins	Vesicles (Approved)			(M5910)HALLMARK PROTEIN SECRETION; (M5926)HALLMARK MYC TARGETS V1	1	0	0	0	0	0	0	1	0	0	0	0	1	0	0	0	0	0	0	0	1
5713	P51665	0	0	1	5713	Gene_ID	H. sapiens	5713	H. sapiens	PSMD7	proteasome 26S subunit, non-ATPase 7	GO:0043161 proteasome-mediated ubiquitin-dependent protein catabolic process;GO:0010498 proteasomal protein catabolic process;GO:0006511 ubiquitin-dependent protein catabolic process		Peptidases:Metallopeptidases; Enzymes; Predicted intracellular proteins	Nucleoplasm (Enhanced)			(M5926)HALLMARK MYC TARGETS V1	0	1	0	0	1	0	1	0	0	0	0	1	0	0	0	0	1	0	0	0	1
10202	Q13268	1	0	0	10202	Gene_ID	H. sapiens	10202	H. sapiens	DHRS2	dehydrogenase/reductase 2	GO:0043011 myeloid dendritic cell differentiation;GO:0001773 myeloid dendritic cell activation;GO:0008207 C21-steroid hormone metabolic process		Predicted intracellular proteins	Mitochondria (Supported); Additional: Nucleoplasm			(M5906)HALLMARK ESTROGEN RESPONSE EARLY; (M5907)HALLMARK ESTROGEN RESPONSE LATE	1	0	0	0	1	0	0	0	0	0	0	0	0	0	0	0	0	0	0	0	1
57532	Q7Z417	0	0	1	57532	Gene_ID	H. sapiens	57532	H. sapiens	NUFIP2	nuclear FMR1 interacting protein 2			Predicted intracellular proteins	Nucleoplasm (Supported); Additional: Cytosol;Nuclear bodies				0	0	0	0	0	0	0	0	0	0	0	0	0	0	0	0	0	0	0	0	1
9221	Q14978	0	1	0	9221	Gene_ID	H. sapiens	9221	H. sapiens	NOLC1	nucleolar and coiled-body phosphoprotein 1	GO:0014029 neural crest formation;GO:0007000 nucleolus organization;GO:0014032 neural crest cell development		Predicted intracellular proteins	Nucleoli fibrillar center (Enhanced)	Doxorubicin	(M295)SIG PIP3 SIGNALING IN CARDIAC MYOCTES	(M5928)HALLMARK MYC TARGETS V2; (M5922)HALLMARK UNFOLDED PROTEIN RESPONSE; (M5901)HALLMARK G2M CHECKPOINT	1	0	1	1	0	0	0	0	0	0	0	0	0	0	0	1	0	0	0	0	1
8520	O14929	1	0	0	8520	Gene_ID	H. sapiens	8520	H. sapiens	HAT1	histone acetyltransferase 1	GO:0031509 subtelomeric heterochromatin formation;GO:0140719 constitutive heterochromatin formation;GO:0006475 internal protein amino acid acetylation		ENZYME proteins:Transferases; Enzymes; Predicted intracellular proteins	Nucleoplasm (Supported)				1	0	0	0	0	0	0	0	0	0	0	0	0	0	0	0	0	0	0	0	1
51053	O75496	0	0	1	51053	Gene_ID	H. sapiens	51053	H. sapiens	GMNN	geminin DNA replication inhibitor	GO:0071163 DNA replication preinitiation complex assembly;GO:2000104 negative regulation of DNA-templated DNA replication;GO:0035563 positive regulation of chromatin binding		Human disease related genes:Congenital malformations:Other congenital malformations; Disease related genes; Cancer-related genes:Candidate cancer biomarkers; Predicted intracellular proteins	Nucleoplasm (Supported); Additional: Cytosol				1	0	0	0	0	0	1	0	0	0	0	1	0	0	1	0	0	0	1	0	1
328	P27695	0	1	0	328	Gene_ID	H. sapiens	328	H. sapiens	APEX1	apurinic/apyrimidinic endodeoxyribonuclease 1	GO:0097698 telomere maintenance via base-excision repair;GO:0043247 telomere maintenance in response to DNA damage;GO:0006287 base-excision repair, gap-filling		Predicted intracellular proteins; ENZYME proteins:Hydrolases; Cancer-related genes:Candidate cancer biomarkers; Enzymes	Nucleoplasm (Supported)	Lucanthone	(M44)PID HIF2PATHWAY	(M5935)HALLMARK FATTY ACID METABOLISM; (M5926)HALLMARK MYC TARGETS V1	1	0	0	0	0	0	0	0	0	0	0	0	0	0	1	0	0	0	0	0	1
2764	P60983	0	1	0	2764	Gene_ID	H. sapiens	2764	H. sapiens	GMFB	glia maturation factor beta	GO:0071846 actin filament debranching;GO:0034316 negative regulation of Arp2/3 complex-mediated actin nucleation;GO:0051126 negative regulation of actin nucleation		Predicted intracellular proteins	Cytosol;Nucleoplasm (Approved); Additional: Nuclear bodies			(M5921)HALLMARK COMPLEMENT	0	0	0	0	0	0	0	0	0	0	0	0	0	0	0	0	0	0	0	1	1
163033	Q8NAF0	0	0	1	163033	Gene_ID	H. sapiens	163033	H. sapiens	ZNF579	zinc finger protein 579	GO:0006357 regulation of transcription by RNA polymerase II;GO:0006355 regulation of DNA-templated transcription;GO:2001141 regulation of RNA biosynthetic process		Transcription factors:Zinc-coordinating DNA-binding domains; Predicted intracellular proteins	Nucleoplasm (Approved)				0	0	0	0	0	0	0	0	0	0	0	0	0	0	0	0	0	0	0	0	1
1209	O96005	0	1	0	1209	Gene_ID	H. sapiens	1209	H. sapiens	CLPTM1	CLPTM1 regulator of GABA type A receptor forward trafficking	GO:0033081 regulation of T cell differentiation in thymus;GO:0045580 regulation of T cell differentiation;GO:0045619 regulation of lymphocyte differentiation		Transporters:Accessory Factors Involved in Transport; Predicted intracellular proteins	Endoplasmic reticulum (Approved)				0	0	0	0	0	0	0	0	0	0	0	0	0	0	0	0	0	0	0	0	1
3419	P50213	1	0	0	3419	Gene_ID	H. sapiens	3419	H. sapiens	IDH3A	isocitrate dehydrogenase (NAD(+)) 3 catalytic subunit alpha	GO:0006102 isocitrate metabolic process;GO:0072350 tricarboxylic acid metabolic process;GO:0006099 tricarboxylic acid cycle		Enzymes; Citric acid cycle related proteins; Disease related genes; FDA approved drug targets:Small molecule drugs; Predicted intracellular proteins; ENZYME proteins:Oxidoreductases; Human disease related genes:Nervous system diseases:Eye disease	Mitochondria (Enhanced)	NADH; Manganese; Xanthinol; Copper		(M5905)HALLMARK ADIPOGENESIS; (M5936)HALLMARK OXIDATIVE PHOSPHORYLATION	0	0	0	0	1	0	0	0	0	0	0	0	0	0	0	0	0	0	0	0	1
5885	O60216	0	1	0	5885	Gene_ID	H. sapiens	5885	H. sapiens	RAD21	RAD21 cohesin complex component	GO:0034089 establishment of meiotic sister chromatid cohesion;GO:1990414 replication-born double-strand break repair via sister chromatid exchange;GO:0034087 establishment of mitotic sister chromatid cohesion		Human disease related genes:Congenital malformations:Other congenital malformations; Disease related genes; Predicted intracellular proteins; Cancer-related genes:Mutational cancer driver genes; Cancer-related genes:Mutated cancer genes	Nucleoplasm (Enhanced)			(M5901)HALLMARK G2M CHECKPOINT; (M5925)HALLMARK E2F TARGETS	1	0	0	0	0	0	1	1	0	0	1	1	0	0	1	0	0	0	0	0	1
5878	P51148	0	1	0	5878	Gene_ID	H. sapiens	5878	H. sapiens	RAB5C	RAB5C, member RAS oncogene family	GO:0048227 plasma membrane to endosome transport;GO:0006886 intracellular protein transport;GO:0006897 endocytosis		Predicted intracellular proteins; ENZYME proteins:Hydrolases; Enzymes; RAS pathway related proteins	Endosomes (Enhanced)				0	0	0	0	0	0	0	1	0	0	0	0	1	0	0	0	1	0	0	1	1
50717	Q5TAQ9	0	0	1	50717	Gene_ID	H. sapiens	50717	H. sapiens	DCAF8	DDB1 and CUL4 associated factor 8	GO:0016567 protein ubiquitination;GO:0032446 protein modification by small protein conjugation;GO:0070647 protein modification by small protein conjugation or removal		Disease related genes; Human disease related genes:Nervous system diseases:Neurodegenerative diseases; Predicted intracellular proteins	Nucleoplasm (Supported); Additional: Cytosol				0	0	0	0	0	0	0	0	0	0	0	0	0	0	0	0	0	0	0	0	1
738	Q9UID3	0	1	0	738	Gene_ID	H. sapiens	738	H. sapiens	VPS51	VPS51 subunit of GARP complex	GO:0090119 vesicle-mediated cholesterol transport;GO:0032367 intracellular cholesterol transport;GO:0032366 intracellular sterol transport		Human disease related genes:Congenital malformations:Congenital malformations of the nervous system; Disease related genes; Predicted intracellular proteins	Golgi apparatus;Vesicles (Approved); Additional: Nucleoli				1	0	0	0	0	0	0	0	0	0	0	0	1	0	0	0	0	0	0	0	1
10776	P56211	0	0	1	10776	Gene_ID	H. sapiens	10776	H. sapiens	ARPP19	cAMP regulated phosphoprotein 19	GO:0045722 positive regulation of gluconeogenesis;GO:0035308 negative regulation of protein dephosphorylation;GO:0035305 negative regulation of dephosphorylation		Predicted intracellular proteins				(M5934)HALLMARK XENOBIOTIC METABOLISM; (M5937)HALLMARK GLYCOLYSIS	1	0	0	0	0	0	1	0	0	0	1	0	0	0	0	0	0	0	0	0	1
4267	P14209	1	0	0	4267	Gene_ID	H. sapiens	4267	H. sapiens	CD99	CD99 molecule (Xg blood group)	GO:2000391 positive regulation of neutrophil extravasation;GO:2000389 regulation of neutrophil extravasation;GO:0072683 T cell extravasation		CD markers; Predicted intracellular proteins	Golgi apparatus (Approved)			(M5915)HALLMARK APICAL JUNCTION	0	0	0	0	0	0	0	0	0	0	0	1	0	0	0	0	0	0	0	0	1
26121	Q8WWY3	0	0	1	26121	Gene_ID	H. sapiens	26121	H. sapiens	PRPF31	pre-mRNA processing factor 31	GO:0071166 ribonucleoprotein complex localization;GO:0000244 spliceosomal tri-snRNP complex assembly;GO:0000387 spliceosomal snRNP assembly		Disease related genes; Human disease related genes:Nervous system diseases:Eye disease; Predicted intracellular proteins	Nucleoplasm (Supported)			(M5926)HALLMARK MYC TARGETS V1	0	1	0	0	0	0	0	0	0	1	0	0	0	0	0	0	0	0	0	0	1
6745	P43307	0	1	0	6745	Gene_ID	H. sapiens	6745	H. sapiens	SSR1	signal sequence receptor subunit 1	GO:0006613 cotranslational protein targeting to membrane;GO:0006612 protein targeting to membrane;GO:0090150 establishment of protein localization to membrane		Transporters:Primary Active Transporters	Endoplasmic reticulum (Supported)			(M5922)HALLMARK UNFOLDED PROTEIN RESPONSE; (M5924)HALLMARK MTORC1 SIGNALING	0	1	0	0	0	0	0	0	0	0	0	0	0	0	0	0	0	0	0	0	1
25939	Q9Y3Z3	0	1	0	25939	Gene_ID	H. sapiens	25939	H. sapiens	SAMHD1	SAM and HD domain containing deoxynucleoside triphosphate triphosphohydrolase 1	GO:0046061 dATP catabolic process;GO:0006203 dGTP catabolic process;GO:0046060 dATP metabolic process		Predicted intracellular proteins; Disease related genes; Human disease related genes:Immune system diseases:Other immune system diseases	Nucleoplasm (Supported)			(M5913)HALLMARK INTERFERON GAMMA RESPONSE	1	0	0	0	1	0	0	0	0	0	0	1	0	0	1	0	0	1	0	0	1
288	Q12955	1	0	0	288	Gene_ID	H. sapiens	288	H. sapiens	ANK3	ankyrin 3	GO:1900827 positive regulation of membrane depolarization during cardiac muscle cell action potential;GO:0072658 maintenance of protein location in membrane;GO:0072660 maintenance of protein location in plasma membrane		Disease related genes; Potential drug targets; Human disease related genes:Other diseases:Mental and behavioural disorders; Predicted intracellular proteins; Transporters:Accessory Factors Involved in Transport; Cancer-related genes:Mutated cancer genes	Plasma membrane (Supported)				1	1	0	0	0	0	0	0	0	0	0	0	1	0	0	0	0	0	0	0	1
58508	Q8NEZ4	0	1	0	58508	Gene_ID	H. sapiens	58508	H. sapiens	KMT2C	lysine methyltransferase 2C	GO:0051602 response to electrical stimulus;GO:0032259 methylation;GO:0006338 chromatin remodeling		Human disease related genes:Congenital malformations:Other congenital malformations; Enzymes; Disease related genes; ENZYME proteins:Transferases; Potential drug targets; Predicted intracellular proteins; Human disease related genes:Cancers:Cancers of haematopoietic and lymphoid tissues; Cancer-related genes:Mutational cancer driver genes; Cancer-related genes:Mutated cancer genes	Nucleoplasm (Supported)				0	0	0	0	0	0	0	0	0	0	0	1	0	0	0	0	0	0	0	0	1
4833	O00746	0	0	1	4833	Gene_ID	H. sapiens	4833	H. sapiens	NME4	NME/NM23 nucleoside diphosphate kinase 4	GO:0006228 UTP biosynthetic process;GO:0006183 GTP biosynthetic process;GO:0046051 UTP metabolic process	yes	ENZYME proteins:Transferases; Enzymes; Predicted intracellular proteins	Mitochondria (Supported)			(M5898)HALLMARK DNA REPAIR	1	0	0	0	1	0	0	0	0	0	0	0	0	0	0	0	0	0	0	0	1
51503	Q9P013	0	0	1	51503	Gene_ID	H. sapiens	51503	H. sapiens	CWC15	CWC15 spliceosome associated protein homolog	GO:0045292 mRNA cis splicing, via spliceosome;GO:0000377 RNA splicing, via transesterification reactions with bulged adenosine as nucleophile;GO:0000398 mRNA splicing, via spliceosome		Predicted intracellular proteins	Nuclear speckles (Supported); Additional: Mitochondria				0	1	0	0	0	0	0	0	0	1	0	0	0	0	0	0	0	0	0	0	1
391059	Q6ZNA5	0	0	1	391059	Gene_ID	H. sapiens	391059	H. sapiens	FRRS1	ferric chelate reductase 1	GO:0006879 intracellular iron ion homeostasis;GO:0030003 intracellular monoatomic cation homeostasis;GO:0098771 inorganic ion homeostasis							0	0	0	0	0	0	0	0	0	0	0	0	0	0	0	0	0	0	0	0	1
25831	Q9ULT8	0	1	0	25831	Gene_ID	H. sapiens	25831	H. sapiens	HECTD1	HECT domain E3 ubiquitin protein ligase 1	GO:0070534 protein K63-linked ubiquitination;GO:0035904 aorta development;GO:0003170 heart valve development		ENZYME proteins:Transferases; Enzymes; Predicted intracellular proteins	Nucleoli;Nucleoplasm (Enhanced)				0	0	0	0	0	0	0	0	0	0	0	1	0	0	0	0	0	0	0	0	1
494143	Q8WUX2	0	1	0	494143	Gene_ID	H. sapiens	494143	H. sapiens	CHAC2	ChaC glutathione specific gamma-glutamylcyclotransferase 2	GO:0006751 glutathione catabolic process;GO:0006750 glutathione biosynthetic process;GO:0019184 nonribosomal peptide biosynthetic process		ENZYME proteins:Lyases; Enzymes; Predicted intracellular proteins	Cytosol (Approved)				0	1	0	0	0	0	0	0	0	0	0	0	0	0	0	0	0	0	0	0	1
169714	Q6ZRP7	0	0	1	169714	Gene_ID	H. sapiens	169714	H. sapiens	QSOX2	quiescin sulfhydryl oxidase 2	GO:0006457 protein folding;GO:0051604 protein maturation;GO:0010467 gene expression		ENZYME proteins:Oxidoreductases; Enzymes; Predicted intracellular proteins	Golgi apparatus (Supported); Additional: Nucleoplasm				0	0	0	0	0	0	0	0	0	0	0	0	0	1	0	0	0	0	0	0	1
6990	P51808	0	0	1	6990	Gene_ID	H. sapiens	6990	H. sapiens	DYNLT3	dynein light chain Tctex-type 3	GO:0045931 positive regulation of mitotic cell cycle;GO:0045787 positive regulation of cell cycle;GO:0007018 microtubule-based movement		Predicted intracellular proteins				(M5906)HALLMARK ESTROGEN RESPONSE EARLY; (M5907)HALLMARK ESTROGEN RESPONSE LATE	0	0	0	0	0	0	0	0	0	0	0	0	0	0	0	0	0	0	0	1	1
81533	Q8TB96	0	0	1	81533	Gene_ID	H. sapiens	81533	H. sapiens	ITFG1	integrin alpha FG-GAP repeat containing 1			Predicted intracellular proteins	Cytosol;Golgi apparatus;Vesicles (Approved)				0	0	0	0	0	0	0	0	0	0	0	0	0	0	0	0	0	0	0	0	1
63929	Q9NQH7	1	0	0	63929	Gene_ID	H. sapiens	63929	H. sapiens	XPNPEP3	X-prolyl aminopeptidase 3	GO:0003094 glomerular filtration;GO:0097205 renal filtration;GO:0003014 renal system process		Enzymes; Disease related genes; Peptidases:Metallopeptidases; Potential drug targets; ENZYME proteins:Hydrolases; Predicted intracellular proteins; Human disease related genes:Congenital malformations:Congenital malformations of the urinary system	Mitochondria (Supported); Additional: Cytosol				0	0	0	0	0	0	0	0	0	0	0	0	0	1	0	0	0	0	0	0	1
3006	P16403	1	0	0	3006	Gene_ID	H. sapiens	3006	H. sapiens	H1-2	H1.2 linker histone, cluster member	GO:0030261 chromosome condensation;GO:0045910 negative regulation of DNA recombination;GO:0006334 nucleosome assembly		Predicted intracellular proteins	Nucleoli rim;Nucleoplasm (Supported)			(M5939)HALLMARK P53 PATHWAY	0	1	0	0	0	0	0	0	0	0	0	1	0	0	0	0	0	0	1	0	1
1173	Q96CW1	0	1	0	1173	Gene_ID	H. sapiens	1173	H. sapiens	AP2M1	adaptor related protein complex 2 subunit mu 1	GO:1900244 positive regulation of synaptic vesicle endocytosis;GO:0098884 postsynaptic neurotransmitter receptor internalization;GO:0140239 postsynaptic endocytosis		Disease related genes; Potential drug targets; Human disease related genes:Other diseases:Mental and behavioural disorders; Predicted intracellular proteins; Transporters	Plasma membrane (Supported)		(M243)PID ARF 3PATHWAY	(M5910)HALLMARK PROTEIN SECRETION; (M5923)HALLMARK PI3K AKT MTOR SIGNALING	1	1	0	0	1	0	0	1	0	0	0	1	1	0	0	0	0	0	0	1	1
9212	Q96GD4	1	0	0	9212	Gene_ID	H. sapiens	9212	H. sapiens	AURKB	aurora kinase B	GO:1905115 regulation of lateral attachment of mitotic spindle microtubules to kinetochore;GO:1905116 positive regulation of lateral attachment of mitotic spindle microtubules to kinetochore;GO:0044878 mitotic cytokinesis checkpoint signaling	yes	Enzymes; Disease related genes; ENZYME proteins:Transferases; Potential drug targets; Cancer-related genes:Candidate cancer biomarkers; Predicted intracellular proteins; Kinases	Nucleoplasm (Enhanced); Additional: Midbody	Hesperidin; AT9283; Enzastaurin; Reversine; Fostamatinib	(M242)PID AURORA A PATHWAY; (M14)PID AURORA B PATHWAY; (M176)PID FOXM1 PATHWAY	(M5901)HALLMARK G2M CHECKPOINT; (M5925)HALLMARK E2F TARGETS	1	0	1	0	0	0	1	1	0	0	1	1	0	0	0	0	0	0	1	0	1
1487	Q13363	0	0	1	1487	Gene_ID	H. sapiens	1487	H. sapiens	CTBP1	C-terminal binding protein 1	GO:0097091 synaptic vesicle clustering;GO:0050872 white fat cell differentiation;GO:0019079 viral genome replication		Human disease related genes:Congenital malformations:Congenital malformations of the nervous system; Predicted intracellular proteins; Disease related genes; Human disease related genes:Other congenital disorders:Chromosomal abnormalities	Nucleoplasm (Enhanced)	Formic acid	(M84)PID ATM PATHWAY; (M70)PID PS1 PATHWAY; (M288)PID HES HEY PATHWAY	(M5949)HALLMARK PEROXISOME	1	0	0	0	0	0	0	0	0	0	1	1	0	0	0	0	0	0	0	0	1
150275	Q8IWD4	0	1	0	150275	Gene_ID	H. sapiens	150275	H. sapiens	CCDC117	coiled-coil domain containing 117	GO:0045739 positive regulation of DNA repair;GO:0006282 regulation of DNA repair;GO:0051054 positive regulation of DNA metabolic process		Predicted intracellular proteins	Nucleoplasm (Approved); Additional: Cytosol;Microtubules				0	0	0	0	0	0	0	0	0	0	0	0	0	0	0	0	0	0	1	0	1
63893	Q9C0C9	0	1	0	63893	Gene_ID	H. sapiens	63893	H. sapiens	UBE2O	ubiquitin conjugating enzyme E2 O	GO:0030513 positive regulation of BMP signaling pathway;GO:0006513 protein monoubiquitination;GO:0070534 protein K63-linked ubiquitination		ENZYME proteins:Transferases; Enzymes; Predicted intracellular proteins	Nuclear bodies (Supported); Additional: Nucleoplasm				0	0	0	0	0	0	0	0	0	0	0	1	0	0	0	0	0	0	0	0	1
11047	Q16186	0	1	0	11047	Gene_ID	H. sapiens	11047	H. sapiens	ADRM1	ADRM1 26S proteasome ubiquitin receptor	GO:0043248 proteasome assembly;GO:0006368 transcription elongation by RNA polymerase II;GO:0006354 DNA-templated transcription elongation		Predicted intracellular proteins	Cytosol;Nucleoplasm;Plasma membrane (Supported)		(M236)PID DELTA NP63 PATHWAY	(M5908)HALLMARK ANDROGEN RESPONSE; (M5898)HALLMARK DNA REPAIR; (M5932)HALLMARK INFLAMMATORY RESPONSE	0	0	0	0	1	0	0	0	0	0	0	1	0	0	0	0	0	0	0	0	1
64786	Q8TC07	0	0	1	64786	Gene_ID	H. sapiens	64786	H. sapiens	TBC1D15	TBC1 domain family member 15	GO:0090630 activation of GTPase activity;GO:0043547 positive regulation of GTPase activity;GO:0043087 regulation of GTPase activity		Predicted intracellular proteins	Cytosol;Mitochondria (Supported)				0	0	0	0	0	0	0	0	0	0	0	0	1	0	0	0	0	0	0	0	1
56951	Q8NC54	0	0	1	56951	Gene_ID	H. sapiens	56951	H. sapiens	C5orf15	chromosome 5 open reading frame 15				Golgi apparatus (Approved)				0	0	0	0	0	0	0	0	0	0	0	0	0	0	0	0	0	0	0	0	1
51194	Q9UI26	0	0	1	51194	Gene_ID	H. sapiens	51194	H. sapiens	IPO11	importin 11	GO:0006610 ribosomal protein import into nucleus;GO:0006606 protein import into nucleus;GO:0051170 import into nucleus		Transporters:Transporter channels and pores; Predicted intracellular proteins	Nucleoplasm (Supported); Additional: Cytosol				0	0	0	0	0	0	0	1	0	0	1	0	0	0	0	0	0	0	0	0	1
79882	Q6PJT7	0	1	0	79882	Gene_ID	H. sapiens	79882	H. sapiens	ZC3H14	zinc finger CCCH-type containing 14	GO:1900364 negative regulation of mRNA polyadenylation;GO:0031441 negative regulation of mRNA 3'-end processing;GO:0031440 regulation of mRNA 3'-end processing		Disease related genes; Human disease related genes:Other diseases:Mental and behavioural disorders; Predicted intracellular proteins	Nuclear speckles (Enhanced); Additional: Nucleoli;Nucleoli rim			(M5951)HALLMARK SPERMATOGENESIS	0	0	0	0	0	0	0	0	0	0	0	0	0	0	0	0	0	0	0	0	1
9698	Q14671	0	1	0	9698	Gene_ID	H. sapiens	9698	H. sapiens	PUM1	pumilio RNA binding family member 1	GO:1900246 positive regulation of RIG-I signaling pathway;GO:0060148 positive regulation of post-transcriptional gene silencing;GO:1900370 positive regulation of post-transcriptional gene silencing by RNA		Disease related genes; Human disease related genes:Nervous system diseases:Neurodegenerative diseases; Predicted intracellular proteins	Cytosol (Enhanced); Additional: Nucleoplasm				0	0	0	1	0	0	0	0	0	0	0	1	1	0	0	0	0	0	0	0	1
6432	Q16629	0	0	1	6432	Gene_ID	H. sapiens	6432	H. sapiens	SRSF7	serine and arginine rich splicing factor 7	GO:0048025 negative regulation of mRNA splicing, via spliceosome;GO:0050686 negative regulation of mRNA processing;GO:0033119 negative regulation of RNA splicing		Predicted intracellular proteins	Nucleoplasm (Enhanced)			(M5926)HALLMARK MYC TARGETS V1	1	1	0	0	1	0	0	0	0	1	1	0	0	0	0	0	0	0	0	0	1
5636	O60256	0	1	0	5636	Gene_ID	H. sapiens	5636	H. sapiens	PRPSAP2	phosphoribosyl pyrophosphate synthetase associated protein 2	GO:0006015 5-phosphoribose 1-diphosphate biosynthetic process;GO:0046391 5-phosphoribose 1-diphosphate metabolic process;GO:0060348 bone development		Predicted intracellular proteins	Cytosol;Nucleoplasm (Approved)				0	0	0	0	1	0	0	0	0	0	0	0	0	0	0	0	0	0	0	0	1
56915	Q9NQT4	0	0	1	56915	Gene_ID	H. sapiens	56915	H. sapiens	EXOSC5	exosome component 5	GO:0071051 polyadenylation-dependent snoRNA 3'-end processing;GO:0034475 U4 snRNA 3'-end processing;GO:0071028 nuclear mRNA surveillance		Human disease related genes:Congenital malformations:Other congenital malformations; Disease related genes; Predicted intracellular proteins	Nucleoli (Enhanced); Additional: Nucleoplasm			(M5928)HALLMARK MYC TARGETS V2; (M5922)HALLMARK UNFOLDED PROTEIN RESPONSE	0	1	0	1	0	0	0	0	0	1	0	1	0	0	1	0	0	0	0	0	1
6091	Q9Y6N7	0	0	1	6091	Gene_ID	H. sapiens	6091	H. sapiens	ROBO1	roundabout guidance receptor 1	GO:0021823 cerebral cortex tangential migration using cell-cell interactions;GO:0021825 substrate-dependent cerebral cortex tangential migration;GO:0021827 postnatal olfactory bulb interneuron migration		Predicted intracellular proteins	Plasma membrane (Enhanced)		(M142)PID AJDISS 2PATHWAY		1	1	0	0	0	0	0	0	0	0	0	0	0	0	0	0	0	0	0	0	1
1739	Q12959	1	0	0	1739	Gene_ID	H. sapiens	1739	H. sapiens	DLG1	discs large MAGUK scaffold protein 1	GO:0099562 maintenance of postsynaptic density structure;GO:0043622 cortical microtubule organization;GO:1903760 regulation of voltage-gated potassium channel activity involved in ventricular cardiac muscle cell action potential repolarization	yes	Transporters:Accessory Factors Involved in Transport; Predicted intracellular proteins	Vesicles (Uncertain); Additional: Plasma membrane		(M156)PID ECADHERIN NASCENT AJ PATHWAY; (M81)PID CDC42 PATHWAY	(M5942)HALLMARK UV RESPONSE DN; (M5893)HALLMARK MITOTIC SPINDLE; (M5915)HALLMARK APICAL JUNCTION	1	1	0	0	1	0	0	1	0	0	0	1	0	0	0	0	0	0	1	1	1
26508	Q9NQ87	0	1	0	26508	Gene_ID	H. sapiens	26508	H. sapiens	HEYL	hes related family bHLH transcription factor with YRPW motif like	GO:0014031 mesenchymal cell development;GO:0072014 proximal tubule development;GO:0003198 epithelial to mesenchymal transition involved in endocardial cushion formation		Transcription factors:Basic domains; Predicted intracellular proteins	Mitochondria (Approved); Additional: Cytosol			(M5903)HALLMARK NOTCH SIGNALING	1	0	0	0	0	0	0	0	0	0	0	1	0	0	0	0	0	0	0	0	1
2665	P50395	1	0	0	2665	Gene_ID	H. sapiens	2665	H. sapiens	GDI2	GDP dissociation inhibitor 2	GO:1903565 negative regulation of protein localization to cilium;GO:1903564 regulation of protein localization to cilium;GO:1902018 negative regulation of cilium assembly		Predicted intracellular proteins	Cytosol;Plasma membrane (Approved)		(M16801)SIG REGULATION OF THE ACTIN CYTOSKELETON BY RHO GTPASES; (M5193)SIG CHEMOTAXIS		1	0	0	0	0	0	0	0	0	0	0	0	1	0	0	0	1	0	0	0	1
7381	P14927	0	1	0	7381	Gene_ID	H. sapiens	7381	H. sapiens	UQCRB	ubiquinol-cytochrome c reductase binding protein	GO:0006122 mitochondrial electron transport, ubiquinol to cytochrome c;GO:0019646 aerobic electron transport chain;GO:0042773 ATP synthesis coupled electron transport		Disease related genes; Human disease related genes:Congenital disorders of metabolism:Mitochondrial diseases; Predicted intracellular proteins		2-Hexyloxy-6-Hydroxymethyl-Tetrahydro-Pyran-3,4,5-Triol; 6-Hydroxy-5-undecyl-4,7-benzothiazoledione; Azoxystrobin; 5-Heptyl-6-hydroxy-1,3-benzothiazole-4,7-dione; (5S)-3-ANILINO-5-(2,4-DIFLUOROPHENYL)-5-METHYL-1,3-OXAZOLIDINE-2,4-DIONE; (S)-famoxadone; METHYL (2Z)-3-METHOXY-2-{2-[(E)-2-PHENYLVINYL]PHENYL}ACRYLATE; 2-Nonyl-4-quinolinol 1-oxide; Ubiquinone Q2		(M5936)HALLMARK OXIDATIVE PHOSPHORYLATION	1	0	0	0	1	0	0	0	0	0	0	0	0	0	0	0	0	0	0	0	1
10240	Q92665	1	0	0	10240	Gene_ID	H. sapiens	10240	H. sapiens	MRPS31	mitochondrial ribosomal protein S31	GO:0032543 mitochondrial translation;GO:0140053 mitochondrial gene expression;GO:0006412 translation		Ribosomal proteins; Predicted intracellular proteins	Mitochondria (Supported); Additional: Nucleoli			(M5942)HALLMARK UV RESPONSE DN	0	0	0	0	0	0	0	0	0	0	0	0	0	0	0	0	0	0	0	0	1
3039	P69905	0	1	0	3039	Gene_ID	H. sapiens	3039	H. sapiens	HBA1	hemoglobin subunit alpha 1	GO:0030185 nitric oxide transport;GO:0015670 carbon dioxide transport;GO:0015671 oxygen transport		Human disease related genes:Cardiovascular diseases:Hematologic diseases; Transporters:Transporter channels and pores; Disease related genes; FDA approved drug targets:Small molecule drugs; Predicted intracellular proteins					1	1	0	0	0	0	0	0	0	0	0	1	1	0	0	0	0	0	0	0	1
5106	Q16822	0	0	1	5106	Gene_ID	H. sapiens	5106	H. sapiens	PCK2	phosphoenolpyruvate carboxykinase 2, mitochondrial	GO:0019543 propionate catabolic process;GO:0046327 glycerol biosynthetic process from pyruvate;GO:0006116 NADH oxidation		ENZYME proteins:Lyases; Human disease related genes:Congenital disorders of metabolism:Congenital disorders of carbohydrate metabolism; Enzymes; Citric acid cycle related proteins; Disease related genes; Potential drug targets; Predicted intracellular proteins	Mitochondria (Enhanced)		(M115)PID REG GR PATHWAY		1	0	0	0	1	0	0	0	0	0	1	0	0	0	0	0	0	0	0	0	1
6908	P20226	1	0	0	6908	Gene_ID	H. sapiens	6908	H. sapiens	TBP	TATA-box binding protein	GO:0006383 transcription by RNA polymerase III;GO:0042789 mRNA transcription by RNA polymerase II;GO:0009299 mRNA transcription		Disease related genes; Human disease related genes:Nervous system diseases:Neurodegenerative diseases; Transcription factors:beta-Sheet binding to DNA; Predicted intracellular proteins	Nucleoplasm (Supported)		(M254)PID MYC REPRESS PATHWAY; (M279)PID RB 1PATHWAY; (M115)PID REG GR PATHWAY		1	1	0	0	1	0	0	0	0	1	1	1	0	0	0	0	0	0	0	0	1
757	P56557	0	0	1	757	Gene_ID	H. sapiens	757	H. sapiens	TMEM50B	transmembrane protein 50B	GO:0032511 late endosome to vacuole transport via multivesicular body sorting pathway;GO:0045324 late endosome to vacuole transport;GO:0032509 endosome transport via multivesicular body sorting pathway		Transporters	Nucleoli fibrillar center (Approved)				0	0	0	0	0	0	0	0	0	0	0	0	0	0	0	0	0	0	0	0	1
9238	Q969Z0	1	0	0	9238	Gene_ID	H. sapiens	9238	H. sapiens	TBRG4	transforming growth factor beta regulator 4	GO:0090615 mitochondrial mRNA processing;GO:0044528 regulation of mitochondrial mRNA stability;GO:0000963 mitochondrial RNA processing		Predicted intracellular proteins	Mitochondria (Enhanced)			(M5928)HALLMARK MYC TARGETS V2; (M5925)HALLMARK E2F TARGETS	0	1	0	0	0	0	0	0	0	1	0	0	0	0	0	0	0	0	0	0	1
572	Q92934	0	1	0	572	Gene_ID	H. sapiens	572	H. sapiens	BAD	BCL2 associated agonist of cell death	GO:0033133 positive regulation of glucokinase activity;GO:1902220 positive regulation of intrinsic apoptotic signaling pathway in response to osmotic stress;GO:1903301 positive regulation of hexokinase activity		Predicted intracellular proteins; Cancer-related genes:Candidate cancer biomarkers; RAS pathway related proteins	Mitochondria (Enhanced)	Navitoclax	(M13096)SA PROGRAMMED CELL DEATH; (M1718)SIG IL4RECEPTOR IN B LYPHOCYTES; (M125)PID IGF1 PATHWAY		1	0	0	0	1	0	0	0	0	0	0	1	0	1	1	0	0	0	1	1	1
26007	Q3LXA3	0	1	0	26007	Gene_ID	H. sapiens	26007	H. sapiens	TKFC	triokinase and FMN cyclase	GO:0006001 fructose catabolic process;GO:0061624 fructose catabolic process to hydroxyacetone phosphate and glyceraldehyde-3-phosphate;GO:0039534 negative regulation of MDA-5 signaling pathway	yes	ENZYME proteins:Lyases; Enzymes; Disease related genes; ENZYME proteins:Transferases; Potential drug targets; Predicted intracellular proteins	Cytosol (Approved); Additional: Nucleoplasm			(M5934)HALLMARK XENOBIOTIC METABOLISM	1	1	0	0	0	0	0	0	0	0	1	0	0	0	0	0	0	0	0	0	1
23586	O95786	1	0	0	23586	Gene_ID	H. sapiens	23586	H. sapiens	RIGI	RNA sensor RIG-I	GO:0034344 regulation of type III interferon production;GO:0009597 detection of virus;GO:0002733 regulation of myeloid dendritic cell cytokine production		Enzymes; Disease related genes; Human disease related genes:Congenital malformations:Congenital malformations of the musculoskeletal system; Potential drug targets; ENZYME proteins:Hydrolases; Predicted intracellular proteins	Cytosol;Plasma membrane (Supported)			(M5890)HALLMARK TNFA SIGNALING VIA NFKB; (M5913)HALLMARK INTERFERON GAMMA RESPONSE	1	1	0	0	0	0	0	0	0	0	1	1	0	0	0	0	0	1	0	0	1
84298	Q9BRT6	0	0	1	84298	Gene_ID	H. sapiens	84298	H. sapiens	LLPH	LLP homolog, long-term synaptic facilitation factor	GO:0097484 dendrite extension;GO:0060999 positive regulation of dendritic spine development;GO:0060998 regulation of dendritic spine development		Predicted intracellular proteins	Nucleoli (Enhanced); Additional: Mitotic chromosome				0	0	0	0	0	0	0	0	0	0	0	0	0	0	0	0	0	0	0	0	1
93643	Q5JTD0	0	0	1	93643	Gene_ID	H. sapiens	93643	H. sapiens	TJAP1	tight junction associated protein 1	GO:0007030 Golgi organization;GO:0010256 endomembrane system organization;GO:0006996 organelle organization		Predicted intracellular proteins	Golgi apparatus (Enhanced)				0	0	0	0	0	0	0	0	0	0	0	0	0	0	0	0	0	0	0	1	1
55707	Q9NVZ3	1	0	0	55707	Gene_ID	H. sapiens	55707	H. sapiens	NECAP2	NECAP endocytosis associated 2	GO:0006897 endocytosis;GO:0098657 import into cell;GO:0015031 protein transport		Predicted intracellular proteins	Endoplasmic reticulum (Approved)				1	0	0	0	0	0	0	0	0	0	0	0	1	0	0	0	0	0	0	1	1
84134	Q969M1	1	0	0	84134	Gene_ID	H. sapiens	84134	H. sapiens	TOMM40L	translocase of outer mitochondrial membrane 40 like	GO:0030150 protein import into mitochondrial matrix;GO:0044743 protein transmembrane import into intracellular organelle;GO:1990542 mitochondrial transmembrane transport		Predicted intracellular proteins					0	0	0	0	1	0	0	1	0	0	0	0	0	0	0	0	0	0	0	0	1
23637	Q9Y3P9	1	0	0	23637	Gene_ID	H. sapiens	23637	H. sapiens	RABGAP1	RAB GTPase activating protein 1	GO:0043087 regulation of GTPase activity;GO:0051336 regulation of hydrolase activity;GO:0007049 cell cycle		Predicted intracellular proteins	Cytosol (Enhanced)			(M5893)HALLMARK MITOTIC SPINDLE	0	0	0	0	0	0	0	0	0	0	0	0	1	0	0	0	0	0	0	0	1
6611	P52788	0	0	1	6611	Gene_ID	H. sapiens	6611	H. sapiens	SMS	spermine synthase	GO:0006597 spermine biosynthetic process;GO:0008215 spermine metabolic process;GO:0006596 polyamine biosynthetic process		Human disease related genes:Congenital malformations:Other congenital malformations; Enzymes; Disease related genes; ENZYME proteins:Transferases; Predicted intracellular proteins	Nuclear bodies (Approved); Additional: Cytosol	Spermine		(M5908)HALLMARK ANDROGEN RESPONSE; (M5935)HALLMARK FATTY ACID METABOLISM	0	0	0	0	0	0	0	0	0	0	0	1	0	0	0	0	0	0	0	0	1
5528	Q14738	0	1	0	5528	Gene_ID	H. sapiens	5528	H. sapiens	PPP2R5D	protein phosphatase 2 regulatory subunit B'delta	GO:0010801 negative regulation of peptidyl-threonine phosphorylation;GO:0035307 positive regulation of protein dephosphorylation;GO:0010799 regulation of peptidyl-threonine phosphorylation		Disease related genes; Human disease related genes:Other diseases:Mental and behavioural disorders; Predicted intracellular proteins	Cytosol;Nucleoplasm (Approved)		(M163)PID LIS1 PATHWAY; (M242)PID AURORA A PATHWAY; (M275)PID ALPHA SYNUCLEIN PATHWAY		1	0	0	0	0	0	1	0	0	0	1	1	0	0	0	0	0	0	0	0	1
6051	Q9H4A4	0	1	0	6051	Gene_ID	H. sapiens	6051	H. sapiens	RNPEP	arginyl aminopeptidase	GO:0006508 proteolysis;GO:0019538 protein metabolic process;GO:1901564 organonitrogen compound metabolic process		Enzymes; Peptidases:Metallopeptidases; ENZYME proteins:Hydrolases; Predicted intracellular proteins; Predicted secreted proteins	Golgi apparatus (Approved)				0	0	0	0	0	0	0	0	0	0	0	0	0	0	0	0	0	0	0	0	1
5091	P11498	0	0	1	5091	Gene_ID	H. sapiens	5091	H. sapiens	PC	pyruvate carboxylase	GO:0019072 viral genome packaging;GO:0019074 viral RNA genome packaging;GO:0044794 positive regulation by host of viral process		Human disease related genes:Congenital disorders of metabolism:Congenital disorders of carbohydrate metabolism; Enzymes; Citric acid cycle related proteins; ENZYME proteins:Ligase; Human disease related genes:Congenital disorders of metabolism:Congenital disorders of amino acid metabolism; Disease related genes; Potential drug targets; Predicted intracellular proteins	Mitochondria (Enhanced)	Pyruvic acid; Biotin; 5-(HEXAHYDRO-2-OXO-1H-THIENO[3,4-D]IMIDAZOL-6-YL)PENTANAL		(M5909)HALLMARK MYOGENESIS; (M5934)HALLMARK XENOBIOTIC METABOLISM; (M5937)HALLMARK GLYCOLYSIS	0	0	0	0	1	0	0	0	0	0	1	0	0	0	0	0	0	0	0	0	1
83460	Q9BV81	1	0	0	83460	Gene_ID	H. sapiens	83460	H. sapiens	EMC6	ER membrane protein complex subunit 6	GO:0045050 protein insertion into ER membrane by stop-transfer membrane-anchor sequence;GO:0071816 tail-anchored membrane protein insertion into ER membrane;GO:0045048 protein insertion into ER membrane		Transporters:Primary Active Transporters	Centrosome (Approved); Additional: Nucleoplasm				0	0	0	0	0	0	0	1	0	0	0	0	0	0	0	0	0	0	0	0	1
11333	Q13442	1	0	0	11333	Gene_ID	H. sapiens	11333	H. sapiens	PDAP1	PDGFA associated protein 1	GO:0007165 signal transduction;GO:0023052 signaling;GO:0007154 cell communication		Predicted intracellular proteins; Cancer-related genes:Mutated cancer genes	Cytosol (Enhanced); Additional: Plasma membrane			(M5941)HALLMARK UV RESPONSE UP; (M5924)HALLMARK MTORC1 SIGNALING	0	0	0	0	0	0	0	0	0	0	0	0	0	0	0	0	1	0	0	0	1
8428	Q9Y6E0	0	1	0	8428	Gene_ID	H. sapiens	8428	H. sapiens	STK24	serine/threonine kinase 24	GO:0048680 positive regulation of axon regeneration;GO:0070572 positive regulation of neuron projection regeneration;GO:0008631 intrinsic apoptotic signaling pathway in response to oxidative stress	yes	Kinases:STE Ser/Thr protein kinases; ENZYME proteins:Transferases; Enzymes; Predicted intracellular proteins	Cytosol;Nucleoli (Supported)	Fostamatinib			0	0	0	0	0	0	0	0	0	0	0	1	0	0	0	0	0	0	1	0	1
221710	P0DJ93	0	1	0	221710	Gene_ID	H. sapiens	221710	H. sapiens	SMIM13	small integral membrane protein 13				Nucleoplasm (Approved); Additional: Golgi apparatus;Nuclear membrane				0	0	0	0	0	0	0	0	0	0	0	0	0	0	0	0	0	0	0	0	1
23636	P37198	0	1	0	23636	Gene_ID	H. sapiens	23636	H. sapiens	NUP62	nucleoporin 62	GO:1903436 regulation of mitotic cytokinetic process;GO:1903438 positive regulation of mitotic cytokinetic process;GO:0032954 regulation of cytokinetic process		Transporters:Transporter channels and pores; Disease related genes; Potential drug targets; Predicted intracellular proteins; Human disease related genes:Nervous system diseases:Neurodegenerative diseases	Nuclear membrane (Supported); Additional: Nucleoplasm				0	1	1	0	1	0	1	1	0	1	1	1	0	0	0	0	0	1	0	0	1
9328	Q9Y5Q8	0	0	1	9328	Gene_ID	H. sapiens	9328	H. sapiens	GTF3C5	general transcription factor IIIC subunit 5	GO:0042791 5S class rRNA transcription by RNA polymerase III;GO:0006384 transcription initiation at RNA polymerase III promoter;GO:0042797 tRNA transcription by RNA polymerase III		Predicted intracellular proteins	Nucleoplasm (Enhanced)			(M5898)HALLMARK DNA REPAIR; (M5956)HALLMARK KRAS SIGNALING DN	0	0	0	1	0	0	0	0	0	0	0	0	0	0	0	0	0	0	0	0	1
9556	P56378	0	0	1	9556	Gene_ID	H. sapiens	9556	H. sapiens	ATP5MJ	ATP synthase membrane subunit j	GO:0015986 proton motive force-driven ATP synthesis;GO:0006754 ATP biosynthetic process;GO:0009206 purine ribonucleoside triphosphate biosynthetic process		Predicted intracellular proteins	Mitochondria (Supported); Additional: Nucleoli fibrillar center				0	0	0	0	1	0	0	0	0	0	0	0	0	0	0	0	0	0	0	0	1
57147	Q8IZE3	1	0	0	57147	Gene_ID	H. sapiens	57147	H. sapiens	SCYL3	SCY1 like pseudokinase 3	GO:0021522 spinal cord motor neuron differentiation;GO:0021517 ventral spinal cord development;GO:0021515 cell differentiation in spinal cord	yes	Kinases; Enzymes; Predicted intracellular proteins	Cytosol;Golgi apparatus (Supported)				0	0	0	0	0	0	0	0	0	0	0	0	0	0	0	0	0	0	0	0	1
57171	Q86YN1	0	0	1	57171	Gene_ID	H. sapiens	57171	H. sapiens	DOLPP1	dolichyldiphosphatase 1	GO:0006489 dolichyl diphosphate biosynthetic process;GO:0046465 dolichyl diphosphate metabolic process;GO:0006488 dolichol-linked oligosaccharide biosynthetic process		ENZYME proteins:Hydrolases; Enzymes	Vesicles (Approved); Additional: Intermediate filaments				0	0	0	0	1	0	0	0	0	0	0	0	1	0	0	0	0	0	0	0	1
252839	Q9P0T7	0	1	0	252839	Gene_ID	H. sapiens	252839	H. sapiens	TMEM9	transmembrane protein 9	GO:0070070 proton-transporting V-type ATPase complex assembly;GO:0048388 endosomal lumen acidification;GO:0070071 proton-transporting two-sector ATPase complex assembly		Transporters:Accessory Factors Involved in Transport	Vesicles (Approved); Additional: Cytokinetic bridge;Microtubules;Mitotic spindle				0	0	0	0	0	0	0	0	0	0	0	0	0	0	0	0	0	0	0	0	1
1654	O00571	0	1	0	1654	Gene_ID	H. sapiens	1654	H. sapiens	DDX3X	DEAD-box helicase 3 X-linked	GO:0034159 regulation of toll-like receptor 8 signaling pathway;GO:0034161 positive regulation of toll-like receptor 8 signaling pathway;GO:0034157 positive regulation of toll-like receptor 7 signaling pathway		Enzymes; Disease related genes; Transporters:Transporter channels and pores; Potential drug targets; ENZYME proteins:Hydrolases; Human disease related genes:Other diseases:Mental and behavioural disorders; Predicted intracellular proteins; Cancer-related genes:Mutated cancer genes	Cytosol (Approved); Additional: Nucleoplasm				1	1	1	0	0	0	0	1	1	1	0	0	0	0	0	1	1	0	0	0	1
1159	P12532	0	1	0	1159	Gene_ID	H. sapiens	1159	H. sapiens	CKMT1B	creatine kinase, mitochondrial 1B	GO:0006599 phosphagen metabolic process;GO:0006603 phosphocreatine metabolic process;GO:0042396 phosphagen biosynthetic process		Predicted intracellular proteins; ENZYME proteins:Transferases; Enzymes; FDA approved drug targets:Small molecule drugs					0	1	0	0	1	0	0	0	0	0	0	0	0	0	0	0	0	0	0	0	1
6749	Q08945	0	0	1	6749	Gene_ID	H. sapiens	6749	H. sapiens	SSRP1	structure specific recognition protein 1	GO:0006337 nucleosome disassembly;GO:0032986 protein-DNA complex disassembly;GO:1902275 regulation of chromatin organization		Transcription factors:Other all-alpha-helical DNA-binding domains; Predicted intracellular proteins	Cytosol (Uncertain); Additional: Nucleoplasm		(M256)PID TAP63 PATHWAY	(M5898)HALLMARK DNA REPAIR; (M5925)HALLMARK E2F TARGETS	0	0	0	0	0	0	0	0	0	0	1	1	0	0	1	0	0	0	0	0	1
9445	Q9Y287	0	0	1	9445	Gene_ID	H. sapiens	9445	H. sapiens	ITM2B	integral membrane protein 2B	GO:0042985 negative regulation of amyloid precursor protein biosynthetic process;GO:0010561 negative regulation of glycoprotein biosynthetic process;GO:0042984 regulation of amyloid precursor protein biosynthetic process		Transporters:Transporter channels and pores; Disease related genes; Human disease related genes:Congenital malformations:Congenital malformations of eye; Potential drug targets; Predicted intracellular proteins; Human disease related genes:Nervous system diseases:Neurodegenerative diseases; Predicted secreted proteins	Golgi apparatus;Vesicles (Enhanced)				0	0	0	0	0	0	0	0	0	0	0	0	0	0	0	0	0	0	0	0	1
23277	O75153	0	1	0	23277	Gene_ID	H. sapiens	23277	H. sapiens	CLUH	clustered mitochondria homolog	GO:0048312 intracellular distribution of mitochondria;GO:0048311 mitochondrion distribution;GO:0051646 mitochondrion localization		Predicted intracellular proteins	Vesicles (Approved); Additional: Nucleoli fibrillar center				0	0	0	0	0	0	0	0	1	0	0	0	0	0	0	0	0	0	0	0	1
10190	O14530	0	1	0	10190	Gene_ID	H. sapiens	10190	H. sapiens	TXNDC9	thioredoxin domain containing 9	GO:0000226 microtubule cytoskeleton organization;GO:0007017 microtubule-based process;GO:0007010 cytoskeleton organization		Predicted intracellular proteins	Cytosol (Enhanced)				0	0	0	0	0	0	0	0	0	0	0	0	0	0	0	0	0	0	0	0	1
7009	P55061	0	0	1	7009	Gene_ID	H. sapiens	7009	H. sapiens	TMBIM6	transmembrane BAX inhibitor motif containing 6	GO:0036483 neuron intrinsic apoptotic signaling pathway in response to endoplasmic reticulum stress;GO:0060701 negative regulation of ribonuclease activity;GO:0060702 negative regulation of endoribonuclease activity		Transporters:Transporter channels and pores; Predicted intracellular proteins				(M5941)HALLMARK UV RESPONSE UP; (M5934)HALLMARK XENOBIOTIC METABOLISM	1	0	0	0	0	0	0	0	0	0	0	0	0	0	0	0	0	0	1	0	1
221092	Q1KMD3	0	1	0	221092	Gene_ID	H. sapiens	221092	H. sapiens	HNRNPUL2	heterogeneous nuclear ribonucleoprotein U like 2	GO:0000380 alternative mRNA splicing, via spliceosome;GO:0000377 RNA splicing, via transesterification reactions with bulged adenosine as nucleophile;GO:0000398 mRNA splicing, via spliceosome		Predicted intracellular proteins	Nucleoplasm (Enhanced)				0	0	0	0	0	0	0	0	0	1	0	0	0	0	0	0	0	0	0	0	1
5589	P14314	1	0	0	5589	Gene_ID	H. sapiens	5589	H. sapiens	PRKCSH	protein kinase C substrate 80K-H	GO:0006491 N-glycan processing;GO:0001889 liver development;GO:0061008 hepaticobiliary system development		Human disease related genes:Congenital malformations:Congenital malformations of the digestive system; Disease related genes; Predicted intracellular proteins	Endoplasmic reticulum (Supported)				0	1	0	0	0	0	0	0	0	0	0	0	1	0	0	0	0	0	0	0	1
55967	Q9UI09	0	0	1	55967	Gene_ID	H. sapiens	55967	H. sapiens	NDUFA12	NADH:ubiquinone oxidoreductase subunit A12	GO:0007585 respiratory gaseous exchange by respiratory system;GO:0010257 NADH dehydrogenase complex assembly;GO:0032981 mitochondrial respiratory chain complex I assembly		Disease related genes; Human disease related genes:Congenital disorders of metabolism:Mitochondrial diseases; Predicted intracellular proteins	Mitochondria (Supported); Additional: Cytosol	NADH			0	0	0	0	1	0	0	0	0	0	0	0	0	0	0	0	0	0	0	0	1
27069	Q9H3K2	0	1	0	27069	Gene_ID	H. sapiens	27069	H. sapiens	GHITM	growth hormone inducible transmembrane protein	GO:0099093 calcium export from the mitochondrion;GO:1905448 positive regulation of mitochondrial ATP synthesis coupled electron transport;GO:0140141 mitochondrial potassium ion transmembrane transport			Mitochondria (Supported)			(M5905)HALLMARK ADIPOGENESIS	1	0	0	0	0	0	0	0	0	0	0	0	0	0	0	0	0	0	0	0	1
4722	O75489	0	1	0	4722	Gene_ID	H. sapiens	4722	H. sapiens	NDUFS3	NADH:ubiquinone oxidoreductase core subunit S3	GO:0021762 substantia nigra development;GO:0006120 mitochondrial electron transport, NADH to ubiquinone;GO:0010257 NADH dehydrogenase complex assembly		Enzymes; Disease related genes; ENZYME proteins; Potential drug targets; Human disease related genes:Congenital disorders of metabolism:Mitochondrial diseases; Predicted intracellular proteins	Mitochondria (Supported); Additional: Nuclear bodies	NADH		(M5905)HALLMARK ADIPOGENESIS; (M5936)HALLMARK OXIDATIVE PHOSPHORYLATION	1	0	0	0	1	0	1	0	0	0	0	0	0	0	0	0	0	0	0	0	1
2947	P21266	0	0	1	2947	Gene_ID	H. sapiens	2947	H. sapiens	GSTM3	glutathione S-transferase mu 3	GO:0008065 establishment of blood-nerve barrier;GO:0018916 nitrobenzene metabolic process;GO:0051410 detoxification of nitrogen compound		Predicted intracellular proteins; ENZYME proteins:Transferases; Cancer-related genes:Candidate cancer biomarkers; Enzymes	Cytosol (Approved)	Glutathione		(M5916)HALLMARK APICAL SURFACE; (M5951)HALLMARK SPERMATOGENESIS	1	0	0	0	1	0	0	0	0	0	0	0	0	0	0	0	0	0	0	0	1
54606	Q9NY93	0	1	0	54606	Gene_ID	H. sapiens	54606	H. sapiens	DDX56	DEAD-box helicase 56	GO:0044830 modulation by host of viral RNA genome replication;GO:0044827 modulation by host of viral genome replication;GO:0032480 negative regulation of type I interferon production		ENZYME proteins:Hydrolases; Enzymes; Predicted intracellular proteins	Nucleoli (Supported); Additional: Mitotic chromosome				0	0	1	1	0	0	0	0	0	0	0	0	0	0	0	0	0	0	0	0	1
150684	Q8N668	0	0	1	150684	Gene_ID	H. sapiens	150684	H. sapiens	COMMD1	copper metabolism domain containing 1	GO:0048227 plasma membrane to endosome transport;GO:2000009 negative regulation of protein localization to cell surface;GO:1902306 negative regulation of sodium ion transmembrane transport		Predicted intracellular proteins	Nucleoplasm (Supported); Additional: Cytosol				0	0	0	0	0	0	0	0	0	0	0	0	1	0	1	0	0	0	0	0	1
9867	O43164	0	1	0	9867	Gene_ID	H. sapiens	9867	H. sapiens	PJA2	praja ring finger ubiquitin ligase 2	GO:0034137 positive regulation of toll-like receptor 2 signaling pathway;GO:0034135 regulation of toll-like receptor 2 signaling pathway;GO:0010738 regulation of protein kinase A signaling		ENZYME proteins:Transferases; Enzymes; Predicted intracellular proteins	Intermediate filaments (Enhanced)				0	0	0	0	0	0	0	0	0	0	0	1	0	0	0	0	0	0	1	0	1
389541	Q0VGL1	0	1	0	389541	Gene_ID	H. sapiens	389541	H. sapiens	LAMTOR4	late endosomal/lysosomal adaptor, MAPK and MTOR activator 4	GO:0038202 TORC1 signaling;GO:0031929 TOR signaling;GO:1904263 positive regulation of TORC1 signaling		Predicted intracellular proteins	Vesicles (Supported)				0	1	0	0	0	0	0	1	0	0	0	1	0	0	0	0	0	0	0	0	1
23534	Q9Y5L0	0	1	0	23534	Gene_ID	H. sapiens	23534	H. sapiens	TNPO3	transportin 3	GO:0006606 protein import into nucleus;GO:0051170 import into nucleus;GO:0034504 protein localization to nucleus		Disease related genes; Human disease related genes:Musculoskeletal diseases:Muscular diseases; Predicted intracellular proteins	Vesicles (Enhanced)				0	0	0	0	0	0	0	1	0	0	1	0	0	0	0	0	0	0	0	0	1
2931	P49840	1	0	0	2931	Gene_ID	H. sapiens	2931	H. sapiens	GSK3A	glycogen synthase kinase 3 alpha	GO:0010904 regulation of UDP-glucose catabolic process;GO:0010905 negative regulation of UDP-glucose catabolic process;GO:1904226 regulation of glycogen synthase activity, transferring glucose-1-phosphate	yes	Kinases:CMGC Ser/Thr protein kinases; Enzymes; ENZYME proteins:Transferases; Cancer-related genes:Candidate cancer biomarkers; Predicted intracellular proteins	Nucleoplasm (Approved); Additional: Cytosol	Fostamatinib	(M31)PID BETA CATENIN DEG PATHWAY; (M90)PID WNT CANONICAL PATHWAY; (M1718)SIG IL4RECEPTOR IN B LYPHOCYTES		1	1	0	0	1	0	0	0	1	0	0	1	0	0	0	1	0	0	0	1	1
79888	Q8NF37	0	1	0	79888	Gene_ID	H. sapiens	79888	H. sapiens	LPCAT1	lysophosphatidylcholine acyltransferase 1	GO:2001246 negative regulation of phosphatidylcholine biosynthetic process;GO:0150174 negative regulation of phosphatidylcholine metabolic process;GO:2001245 regulation of phosphatidylcholine biosynthetic process		ENZYME proteins:Transferases; Enzymes	Endoplasmic reticulum (Supported); Additional: Lipid droplets				0	0	0	0	1	0	0	0	0	0	0	1	0	0	0	0	1	0	0	0	1
1029	P42771	0	0	1	1029	Gene_ID	H. sapiens	1029	H. sapiens	CDKN2A	cyclin dependent kinase inhibitor 2A	GO:2000111 positive regulation of macrophage apoptotic process;GO:0033034 positive regulation of myeloid cell apoptotic process;GO:2000109 regulation of macrophage apoptotic process		Human disease related genes:Cancers:Cancers of the urinary system; Human disease related genes:Cancers:Head and neck cancers; Human disease related genes:Cancers:Cancers of male genital organs; Human disease related genes:Cancers:Cancers of eye, brain, and central nervous system; Human disease related genes:Cancers:Skin cancers; Disease related genes; Human disease related genes:Cancers:Cancers o…	Nucleoplasm (Supported); Additional: Cytosol		(M3686)SA REG CASCADE OF CYCLIN EXPR; (M1529)SA G1 AND S PHASES; (M180)PID HIF1A PATHWAY	(M5925)HALLMARK E2F TARGETS; (M5939)HALLMARK P53 PATHWAY; (M5950)HALLMARK ALLOGRAFT REJECTION	1	1	0	0	0	0	1	0	0	0	1	1	0	0	0	0	0	0	0	0	1
[truncated: 292 more rows]

## Sheet: Enrichment
GroupID	Category	Term	Description	LogP	Log(q-value)	Genes	Symbols	InTerm_InList
[truncated: 705 more rows]

## Sheet: PPI MCODE
Network	Annotation
[truncated: 29 more rows]

## Sheet: PPI_MCODE_cluster
Protein.Group	Protein.Ids	Protein.Names	Genes	Cluster	First.Protein.Description	intact_Ouabain1	intact_Ouabain2	intact_Ouabain3	intact_DMSO1	intact_DMSO2	intact_DMSO3	intact_Digitoxin1	intact_Digitoxin2	intact_Digitoxin3	intact_Digoxin1	intact_Digoxin2	intact_Digoxin3	lysates_Ouabain1	lysates_Ouabain2	lysates_Ouabain3	lysates_DMSO1	lysates_DMSO2	lysates_DMSO3	lysates_Digitoxin1	lysates_Digitoxin2	lysates_Digitoxin3	lysates_Digoxin1	lysates_Digoxin2	lysates_Digoxin3
[truncated: 140 more rows]

[truncated: 5 more sheets: CCT complex, Ribosome, PA700 complex, eIF3 complex, Mitochondrial]
