# Supplementary material for: Exploring the anticancer mechanism of cardiac glycosides using proteome integral solubility alteration approach
Source: Cancer Med. 2024 Sep 30;13(18):e70252. doi: 10.1002/cam4.70252 (PMC11442762; doi:10.1002/cam4.70252)
Supplement: Supplementary file 9 — Table S8: [file CAM4-13-e70252-s002.xlsx]

## Sheet: llps
Genes	Protein.Group	intact_Ouabain1	intact_Ouabain2	intact_Ouabain3	intact_DMSO1	intact_DMSO2	intact_DMSO3	intact_Digitoxin1	intact_Digitoxin2	intact_Digitoxin3	intact_Digoxin1	intact_Digoxin2	intact_Digoxin3	lysates_Ouabain1	lysates_Ouabain2	lysates_Ouabain3	lysates_DMSO1	lysates_DMSO2	lysates_DMSO3	lysates_Digitoxin1	lysates_Digitoxin2	lysates_Digitoxin3	lysates_Digoxin1	lysates_Digoxin2	lysates_Digoxin3	Digitoxin_vs_Digoxin_p.val	Digitoxin_vs_DMSO_p.val	Digoxin_vs_DMSO_p.val	Ouabain_vs_DMSO_p.val	location	MLO	PMID	experiment	publication_note	material_state	material_state_note
DDX3X	O00571	1200000	808161	1440000	2520000	1970000	1980000	1860000	614826	786566	758643	453364	903896	3360000	3200000	2880000	4090000	2810000	3090000	1080000	1480000	1380000	1320000	879469	1190000	0.261157	1.49e-05	3.85e-06	0.711106	Cytoplasm	Stress granule	31435012	in vitro droplet formation,in vivo droplet formation	Here we show that members of the large and highly abundant family of RNA-dependent DEAD-box ATPases (DDXs)3 are regulators of RNA-containing phase-separated organelles in prokaryotes and eukaryotes. Using in vitro reconstitution and in vivo experiments, we demonstrate that DDXs promote phase separation in their ATP-bound form, whereas ATP hydrolysis induces compartment turnover and release of RNA…	_	_
DVL2	O14641				157688	378366	403154							675741	937740	1100000	780493	758532	755797	509788	256301	165888		483101	339800	0.207102	0.0364112	0.00349906	0.859474	Cytoplasm	_	33461073,32632103	in vivo droplet formation	Here we investigated the effect of acetylation on DVL2-puncta formation. Exogenous DVL2-formed puncta that can aggregate into larger molecular signalosomes under treatment with Wnt3a or nicotinamide (NAM, SIRT deacetylases inhibitor) in Hela cells, suggesting the involvement of acetylation in DVL2 polymerization. Indeed, endogenous DVL2 was acetylated upon overexpression of Wnt3a in HeLa cells. W…	_	_
HNRNPDL	O14979	1370000	1430000	1410000	1450000	1560000	1570000	1490000	1380000	1170000	2190000	771838	1240000	4930000	5840000	7150000	5580000	7330000	6810000	4450000	4050000	4240000	8230000	7850000	6180000	2.85e-05	0.00140482	0.0215439	0.329223	Nucleus	_	31995753	in vitro droplet formation,in vitro FRAP,in vivo droplet formation,in vivo FRAP	Here, we demonstrate that alternative splicing (AS) controls the phase separation of hnRNPDL, as well as the size and dynamics of its nuclear complexes, its nucleus-cytoplasm shuttling, and amyloidogenicity. Mutation of the highly conserved D378 in the disordered C-terminal prion-like domain of hnRNPDL causes limb-girdle muscular dystrophy 1G. We show that D378H/N disease mutations impact hnRNPDL…	liquid	Upon salt dilution, the solution becomes turbid spontaneously, demixing from an aqueous phase to form liquid-like protein droplets under physiological ionic strength.
PLRG1	O43660					324112		962371		798570				370411			320950					434921	506457			#N/A	#N/A	#N/A	#N/A	Nucleus	Nuclear speckle	33731873	in vitro droplet formation,in vitro FRAP,in vivo droplet formation,in vivo FRAP	we exogenously expressed GFP-USP42 proteins (wild-type, C-terminus, and C120A) together with V5-tagged PLRG1 in U2OS cells and investigated their distributions. Consistent with the coimmunoprecipitation data, all three versions exhibited evident colocalization with PLRG1, suggesting that the USP42 C-terminus drives the interaction with PLRG1 and that its enzymatic activity is dispensable. Congrue…	liquid	when the USP42 C-terminal fragment (non-GFP-tagged) was added, GFP-tagged PLRG1 was readily incorporated into liquid droplets
ZNF207	O43670				1190000	944568				577599			1050000	1400000	1760000	1660000	1540000	1650000	1600000	1420000	1430000	1170000	1560000	1520000	1600000	0.00435022	0.149574	0.0652314	0.317497	Cytoplasm	Spindle apparatus	26388440	in vivo droplet formation	We demonstrate that the evolutionarily conserved low-complexity protein, BuGZ, undergoes phase transition or coacervation to promote assembly of both spindles and their associated components. BuGZ forms temperature-dependent liquid droplets alone or on microtubules in physiological buffers. Coacervation in vitro or in spindle and spindle matrix depends on hydrophobic residues in BuGZ.	_	_
AKAP8	O43823				95868.7						390919			429854	372501	316182	439158	320032	336394	255148	280028	226826	304990	237418	303416	0.629433	0.184157	0.0825148	0.267323	Nucleus	_	33235917,32719551	in vitro droplet formation,in vitro FRAP,in vivo droplet formation,in vivo FRAP	AKAP95 forms phase-separated and liquid-like condensates in vitro and in nucleus. Mutations of key residues to different amino acids perturb AKAP95 condensation in opposite directions. Importantly, the activity of AKAP95 in splice regulation is abolished by disruption of condensation, significantly impaired by hardening of condensates, and regained by substituting its condensation-mediating regio…	liquid,solid	AKAP95 forms phase-separated and liquid-like condensates in vitro and in nucleus. Phe (YF) mutation enhances AKAP95 condensation propensity and renders condensates a more solid-like state.
BRD4	O60885	239443	240204	197276	183017	185921	189027	262662	220747	228719	285313	269641	238327								83733.1		69511	75618.8	89518.4	#N/A	#N/A	#N/A	#N/A	Nucleus	_	32203489	in vitro droplet formation,in vivo droplet formation,in vivo FRAP	Here, we report that, in human cancer cells, BRD4S forms nuclear puncta that possess liquid-like properties and that colocalize with BRD4L, MED1 and sites of histone H3 lysine 27 acetylation. BRD4 puncta are correlated with BRD4S but not BRD4L expression levels. BRD4S knockdown reduces BRD4S condensation, and ectopic expression promotes puncta formation and target gene transcription. BRD4S nuclea…	liquid	BRD4S forms nuclear puncta that possess liquid-like properties.
SF3B1	O75533	1540000	1510000	1550000	2650000	2080000	2070000	1190000	2380000	1320000	1170000	1490000	1420000	3360000	3350000	3460000	3420000	3000000	3260000	2010000	2210000	2040000	2710000	2460000	2410000	0.00376268	3.3e-05	0.00938833	0.400292	Nucleus	Nuclear speckle	31271494	in vitro droplet formation,in vivo droplet formation	we show that the RS domain of U2AF65 drives a liquid–liquid phase separation that is amplified by intronic RNA with repeated pyrimidine tracts. In cells, knockdown of either U2AF65 or CAPERα improves the inclusion of cassette exons that are preceded by such repeated pyrimidine‐rich motifs. These results support a model in which liquid‐like assemblies of U2AF65 and CAPERα on repetitive pyrimidine‐…	_	_
SURF6	O75683			694060	837854		772844	958151				565988		1080000	904564	946958	781257	721148	766092	702072	869377	826738	999371	890350	1090000	0.00211998	0.0384311	0.123704	0.634221	Nucleus	Nucleolus	32965492,29483575	in vitro droplet formation,in vitro FRAP	Here we show that NPM1 can also undergo LLPS via homotypic interactions between its polyampholytic intrinsically disordered regions, a mechanism that opposes LLPS via heterotypic interactions. A N-terminal segment of SURF6, spanning residues 1–182 (SURF6-N) exhibits the 2D NMR signature of a disordered protein and undergoes heterotypic LLPS with NPM1.	liquid	NPM1 and SURF6-N form heterotypic liquid-like droplets.
LMNA	P02545	14500000	14400000	15700000	9820000	10500000	11600000	15500000	22000000	16700000	24600000	16700000	15600000	1030000	1040000	873915	630067	1730000	891633	885195	1510000	1690000	765231	658655	1090000	0.69217	0.427519	0.684178	0.849296	Nucleus	Nuclear body	28854361	in vivo droplet formation,in vivo FRAP	As expected, GFP-LMNA was almost completely immobile when expressed alone, and the majority of GFP-LMNA was incorporated in the nuclear lamina. In contrast, when co-expressed with HSPB2, a large fraction of GFP-LMNA formed dynamic droplets in the nucleoplasm. The pool of GFP-LMNA accumulating inside these nuclear droplets was highly mobile, as evidenced by FRAP measurements and droplet fusion eve…	liquid	when co-expressed with HSPB2, a large fraction of GFP-LMNA formed dynamic droplets in the nucleoplasm
APOE	P02649	1670000	1660000	1750000	1960000	1950000	2070000	1570000	2360000	1640000	2120000	1910000	2060000	851636	725576	931413	600114	814681	739007	1260000	1210000	1300000	1210000	1370000	1400000	0.609642	5.5e-05	2.78e-05	0.122417	Cytoplasm	_	33822768	in vivo droplet formation	Mitochondrial injury drives redox state–sensitive cysteine-mediated phase separation of ApoE2, forming biomolecular condensates that could nucleate drusen. The protective ApoE4 isoform lacks these cysteines and is resistant to phase separation and condensate formation. ApoE undergoes phase separation in an isoform-specific manner in the RPE.	liquid	ApoE condensates exhibit liquid behavior by fusing with each other
FTL	P02792	4720000	4200000	5800000	6400000	5640000	5770000	4900000	1730000	6300000	5270000	5920000	7660000	1610000	1790000	2130000	1950000	2300000	2230000	2520000	2590000	2670000	2400000	2920000	2820000	0.0963455	1.26e-05	1.71e-06	0.18029	Cytoplasm	_	31324804	in vivo droplet formation,in vivo FRAP	We engineered the light chain of human ferritin by fusing the F36M-FKBP (Fm) protein to the N terminus of the ferritin monomer. The resulting chimeric Fm-ferritin (FFm) has 24 Fm proteins pointing outside the nanocage, which act as self-interacting domains. Such a protein scaffold can easily be functionalized by fusing a protein of interest (POI-FFm). In the present study, we describe the ArtiGra…	liquid	ArtiGmCh recapitulate the main properties of phase-separated liquid droplets.
PRNP	P04156	1480000	1730000	1430000	1830000	1380000	1210000	1100000	2480000	1360000	1910000	1750000	1570000	500997	527890	539341	456408	559790	699314	808428	791875	644731	889785	888106	1050000	0.0295481	0.00345164	7.32e-05	0.861314	Cytoplasm	_	31821812	in vitro droplet formation,in vitro FRAP,in vivo droplet formation	We herein report that the hydrophobic chain introduced in G127V significantly inhibits amyloid fibril formation by human PrP, highlighting the protective effect of the G127V polymorphism. We further introduce an amino acid with a different hydrophobic chain (Ile) at the same position and find that G127I has similar protective effects as G127V. Moreover, we show that these two neutralizing mutatio…	liquid,solid	Wild-type PrPC, G127V PrPC and G127I PrPC all form liquid droplets in PBS at the early stage of phase separation; After photobleaching of wild-type PrPC droplets, a 27% recovery of the PrPC fluorescence was observed when the fluorescence recovery time was 120 s
HSPB1	P04792													957173	899240	861364	1190000	1480000	1230000	1020000	1100000	1600000	1290000	1250000	1130000	0.618421	0.585684	0.961748	0.00657041	Cytoplasm	Stress granule	33303320,32231288	in vitro droplet formation,in vitro FRAP,in vivo droplet formation,in vivo FRAP	Here, we find that human small heat-shock protein 27 (Hsp27), a canonical chaperone that localizes to stress granules (SGs), prevents FUS from undergoing liquid-liquid phase separation (LLPS) via weak interactions with the FUS low complexity (LC) domain. Remarkably, stress-induced phosphorylation of Hsp27 alters its activity, leading Hsp27 to partition with FUS LC to preserve the liquid phase aga…	liquid	Hsp27-3D preserved the liquid-like property of FUS LC droplets within a significant period of time.
NPM1	P06748	62200000	61400000	67900000	114000000	124000000	129000000	84900000	73100000	74200000	123000000	96600000	86300000	141000000	129000000	122000000	113000000	150000000	128000000	175000000	167000000	180000000	187000000	187000000	173000000	0.132614	0.000261314	2.8e-05	0.999158	Nucleus	Nucleolus	27212236	in vitro droplet formation,in vitro FRAP,in vivo droplet formation,in vivo FRAP	Given that FIB1 and NPM1 individually phase separate into liquid droplets in the presence of rRNA, we next tested how these proteins behave when mixed together. At relatively low concentrations, both proteins colocalize in the same condensed droplets; depending on the relative amount of FIB1 to NPM1, these droplets are either enriched in FIB1 (FIB1-rich/NPM1-lean phase) or they are enriched in NP…	liquid	Here, we demonstrate a role for the non-ribosomal protein SURF6 in modulating the accessible valency of NPM1 and the NPM1-dependent molecular scaffold in liquid-like droplets.
P4HB	P07237	62200000	61100000	64100000	74900000	82700000	82400000	54000000	54200000	48400000	58700000	52700000	55000000	50700000	45100000	53300000	37100000	51500000	44300000	82900000	80000000	84300000	85000000	93000000	86800000	0.149198	1.73e-06	3.97e-07	0.0719422	Cytoplasm	Stress granule	32087196	in vivo droplet formation,in vivo FRAP	We herein report that both wild-type PDI and its quadruple cysteine mutant only having chaperone activity, significantly inhibit pathological phosphorylation and abnormal aggregation of Tau in cells, and significantly decrease the mitochondrial damage and Tau cytotoxicity resulting from Tau aberrant aggregation, highlighting the chaperone property of PDI. More importantly, we show that wild-type …	liquid,hydrogel	PDI remarkably accelerates FRAP of liquid droplets of Tau and significantly inhibits the phase transition of Tau from liquid droplets to hydrogels, but S-nitrosylation of PDI abrogates the acceleration and inhibition.
SNRNP70	P08621	476300	409096	409823	550135	596916	605669	388379	482256	658276	420425	391076	314686	1780000	1890000	1960000	1580000	1640000	1630000	1260000	1120000	1130000	1940000	1940000	1860000	6.04e-07	7.99e-05	0.00126303	0.0102055	Nucleus	Nuclear body	33549703,31723601	in vitro droplet formation,in vitro FRAP,in vivo droplet formation,in vivo FRAP	Here, we report that two fragments in the low-complexity (LC) domain of U1-70K can undergo LLPS. We have demonstrated that the repetitive basic-acidic motifs in these fragments induce nucleotide-independent phase separation and initiate aggregation in vitro. We also have confirmed that LLPS and aggregation occur in vivo and that the content of ampholytic motifs in a protein domain determines the …	liquid,solid	For both LC1 and LC2, the bleached droplets got fully recovered, indicating their liquid status. In addition, large irregular aggregate-like entities were found in cells with LC1, LC, and full-length U1-70K transformed. The findings suggested that liquid phase and solid aggregates can coexist in vivo and that the aggregates may be the next stage of liquid-phase droplets.
HNRNPA1	P09651	13900000	13700000	13900000	17800000	16900000	15000000	12300000	12000000	12400000	15900000	15000000	15700000	14700000	17500000	17800000	18900000	19800000	18400000	9370000	10600000	10200000	15000000	14500000	13100000	2.11e-05	3.05e-07	0.00193378	0.0478133	Cytoplasm,Nucleus	Stress granule	33657415,30728452	in vitro droplet formation,in vitro FRAP,in vivo droplet formation	We reveal that PARylation levels are a major regulator of the assembly-disassembly dynamics of RNP granules containing disease-related RBPs, hnRNP A1 and TDP-43. We find that hnRNP A1 can both be PARylated and bind to PARylated proteins or poly(ADP-ribose) (PAR). We further uncover that PARylation of hnRNP A1 at K298 controls its nucleocytoplasmic transport, whereas PAR-binding via the PAR-bindin…	liquid	recombinant hnRNP A1 formed dynamic liquid droplets (LDs) in vitro, which increased in size with decreasing salt concentrations (NaCl, 25–300 mM) and increasing hnRNP A1 concentrations
H2AC12	P0C0S8	44900000	49500000	38500000	18600000	25900000	23000000	79300000	38000000	42200000	33300000	52600000	47200000	30500000	31400000	30700000	31100000	31700000	29700000	20700000	22400000	20800000	26100000	24400000	19100000	0.00980085	3.95e-05	0.00456905	0.127682	Nucleus	_	31952807	in vitro droplet formation,in vivo droplet formation,in vivo FRAP	Unexpectedly, H2A also forms droplets in the presence of DNA and nucleosomes in vitro, whereas the other core histones precipitate. Droplet formation of H2A with DNA cannot be explained simply on the basis of overall positive charge and degree of disorder because the other core histones (H2B, H3, and H4), which have similar overall charge and disorder, precipitate under identical conditions.	liquid	At physiological salt concentration, LLPS of H1/H2A/HP1α with mononucleosomes forms spherical droplets.
HSPA1A	P0DMV8	30700000	30900000	32200000	66000000	64700000	60800000	25000000	32800000	26400000	29600000	27700000	26400000	112000000	108000000	103000000	115000000	111000000	117000000	78200000	78900000	85600000	73100000	58500000	69800000	0.0639403	0.0018388	8.05e-05	0.705664	Cytoplasm	Anisosome	33335017	in vitro droplet formation,in vitro FRAP,in vivo droplet formation,in vivo FRAP	Guided by mathematical modeling, we identified the primary components of the liquid core to be HSP70 family chaperones, whose adenosine triphosphate (ATP)-dependent activity maintained the liquidity of shells and cores. HSP70 family chaperones are enriched in the liquid core of TDP-43 anisosomes. Quantitative mass spectrometry revealed that the only proteins enriched at least 6-fold in TDP-43 ani…	liquid	HSP70 molecules in the liquid anisosomal cores were highly dynamic and recovered quickly (t1/2 = 3 s) after photobleaching.
POLR1D	P0DPB6	1660000	1600000	1270000		685698	1110000		1200000	1500000	2200000	1290000	1550000		1010000	977878	1090000	1300000	1050000	1010000	946806	758453	1180000	930119	1110000	0.0477013	0.614484	0.114517	0.822602	Nucleus	Nucleolus	31399547	in vivo droplet formation,in vivo FRAP	To modulate the interaction of proteins within the nucleolus, we fused proteins found in each nucleolar compartment (GC–NPM1, DFC–FIB1, and FC–RPA16) with Cry2olig; we refer to these variants as “opto-” (e.g. opto-NPM1) and expressed them in NIH3T3 cells at a range of concentrations using lentiviral transfection. The fused proteins localize to their respective nucleolar compartment, with colocali…	liquid,hydrogel	Strikingly, in Lat-A–treated X. laevis nuclei expressing opto-NPM1, exposure to blue light results in nucleoli that no longer coalesce into spherical droplets but rather clump onto each other much like hard sticky beads; even after more than 2 h, these nucleoli are not able to relax and round up to a sphere
PRKAR1A	P10644				293596	241322	201250							837706	731743	783850	794977	798905	827082	697937	674772	685969	611019	599752	704705	0.446245	0.510983	0.170303	0.895824	Cytoplasm	_	32846158	in vitro droplet formation,in vitro FRAP,in vivo droplet formation,in vivo FRAP	Here, we reveal that the type I regulatory subunit of cAMP-dependent protein kinase (PKA), RIα, undergoes liquid-liquid phase separation (LLPS) as a function of cAMP signaling to form biomolecular condensates enriched in cAMP and PKA activity, critical for effective cAMP compartmentation. We further show that a PKA fusion oncoprotein associated with an atypical liver cancer potently blocks RIα LL…	liquid	Purified RIα by itself formed liquid droplets in vitro.
HSPA5	P11021	104000000	107000000	110000000	116000000	124000000	126000000	83300000	107000000	97400000	132000000	97900000	105000000	102000000	101000000	106000000	105000000	118000000	118000000	97300000	99800000	102000000	97900000	92600000	91800000	0.584267	0.079236	0.029938	0.0393617	Cytoplasm	Anisosome	33335017	in vitro droplet formation,in vitro FRAP,in vivo droplet formation,in vivo FRAP	Guided by mathematical modeling, we identified the primary components of the liquid core to be HSP70 family chaperones, whose adenosine triphosphate (ATP)-dependent activity maintained the liquidity of shells and cores. HSP70 family chaperones are enriched in the liquid core of TDP-43 anisosomes. Quantitative mass spectrometry revealed that the only proteins enriched at least 6-fold in TDP-43 ani…	liquid	HSP70 molecules in the liquid anisosomal cores were highly dynamic and recovered quickly (t1/2 = 3 s) after photobleaching.
HSPA8	P11142	57600000	56300000	60600000	95900000	97600000	102000000	52100000	55300000	51100000	58000000	52900000	56500000	149000000	146000000	141000000	154000000	158000000	157000000	108000000	124000000	118000000	108000000	96600000	104000000	0.0740746	0.000321837	2.14e-05	0.0791111	Cytoplasm	Anisosome	33335017	in vitro droplet formation,in vitro FRAP,in vivo droplet formation,in vivo FRAP	Guided by mathematical modeling, we identified the primary components of the liquid core to be HSP70 family chaperones, whose adenosine triphosphate (ATP)-dependent activity maintained the liquidity of shells and cores. HSP70 family chaperones are enriched in the liquid core of TDP-43 anisosomes. Quantitative mass spectrometry revealed that the only proteins enriched at least 6-fold in TDP-43 ani…	liquid	HSP70 molecules in the liquid anisosomal cores were highly dynamic and recovered quickly (t1/2 = 3 s) after photobleaching.
PABPC1	P11940	4010000	3770000	3770000	6020000	5900000	6030000	4130000	4450000	4260000	4860000	5350000	5410000	19200000	19000000	20300000	15600000	18500000	17300000	9610000	9340000	9350000	20100000	19800000	17900000	1.23e-08	2.84e-07	0.00165352	0.054074	Cytoplasm	_	33549703,30893049	in vivo droplet formation,in vivo FRAP	Herein we report that light-based activation of Opto-G3BP1, a chimeric protein assembled from the IDR and RNA-binding domain of G3BP1 combined with CRY2, initiated the rapid assembly of dynamic, cytoplasmic, liquid granules that were composed of canonical stress granule components, including PABP, TDP-43, TIA1, TIAR, eIF4G, eIF3η, ataxin 2, GLE1, FUS, and polyadenylated RNA, thereby establishing …	liquid	Within seconds of blue light activation, Opto-G3BP1 in U2OS cells assembled into numerous, spherical cytoplasmic granules that exhibited liquid behaviors.
NCK1	P16333				1470000	1220000	999002		1290000			1120000		917808	850862	708392	812042	731874	782463	716824	769144	656691		458624	414077	0.0337406	0.0526302	0.000819171	0.460119	Cytoplasm	Receptor cluster	33835418,30846599	in vitro droplet formation,in vivo droplet formation,in vivo FRAP	LLPS increases the specific activity of actin regulatory proteins toward actin assembly by the Arp2/3 complex. We show that this occurs because LLPS of the Nephrin/Nck/N-WASP signaling pathway on lipid bilayers increases membrane dwell time of N-WASP and Arp2/3 complex, consequently increasing actin assembly. Dwell time varies with relative stoichiometry of the signaling proteins in the phase sep…	liquid	His-pNephrin alone is diffuse on SLBs, but upon addition of Nck and a constitutively active Alexa488 labeled N-WASP the proteins undergo LLPS to form micron sized clusters.
DDX5	P17844	4110000	3680000	3890000	9950000	9030000	7620000	3600000	2620000	4280000	2850000	4200000	4410000	11300000	12000000	10400000	12800000	8470000	9810000	4120000	5520000	4320000	4870000	3300000	3420000	0.0936467	6.52e-05	6.7e-06	0.488268	_	_	33522570	in vitro droplet formation	Having observed that the phase transition of the LC domain is required for nucleolar distribution of fibrillarin, we next tested whether the phase transition is also critical for fibrillarin to interact with other proteins. To test this, trapping of the GFP-linked LC domains from different kinds of RNA regulatory proteins was first analyzed using mCherry hydrogel droplets composed of the fibrilla…	hydrogel	The LC domains of DDX5 or hnRNPA2 were only weakly bound to the hydrogel droplets.
NELFE	P18615	1040000			686818									1070000	1010000	946777	1020000	926021	1100000	686449	815718	744147	916864	995075	1110000	0.00278033	0.0166223	0.324686	0.509608	Nucleus	Nuclear stress body	33548202	in vitro droplet formation,in vitro FRAP,in vivo droplet formation	Here we report that NELF rapidly forms nuclear condensates upon stress in human cells. Condensate formation requires NELF dephosphorylation and SUMOylation induced by stress. The intrinsically disordered region (IDR) in NELFA is necessary for nuclear NELF condensation and can be functionally replaced by the IDR of FUS or EWSR1 protein. We find that biomolecular condensation facilitates enhanced r…	liquid	The NELF puncta showed liquid-like properties such as spherical shape and rapidly coalesced to form bigger spherical puncta.
NCL	P19338	9560000	9090000	9770000	17300000	18000000	18900000	6120000	12300000	7760000	15400000	8310000	8950000	72500000	72900000	77000000	50400000	60400000	56900000	59400000	61600000	62300000	81900000	81200000	76900000	5.57e-05	0.010125	1.52e-06	9.42e-05	_	_	33522570	in vitro droplet formation	Having observed that the phase transition of the LC domain is required for nucleolar distribution of fibrillarin, we next tested whether the phase transition is also critical for fibrillarin to interact with other proteins. To test this, trapping of the GFP-linked LC domains from different kinds of RNA regulatory proteins was first analyzed using mCherry hydrogel droplets composed of the fibrilla…	hydrogel	strong binding of the N-terminal LC domain of FUS was observed and the LC domains of TAF15, DHX9 or nucleolin were trapped at a moderate intensity by the hydrogel droplets.
TBP	P20226	1140000	1200000	1110000	875161	724571	723500	1590000	2000000	1360000	1070000	1190000	1130000													#N/A	#N/A	#N/A	#N/A	Nucleus	Transcriptional condensate	32386547	in vitro droplet formation,in vitro FRAP,in vivo droplet formation,in vivo FRAP	Disease-associated repeat expansions in other TFs (HOXA13, RUNX2, and TBP) were similarly found to alter their phase separation. The TBP IDR can drive phase separation, and its phase separation capacity is inhibited by pathological glutamine repeat expansion.	liquid	TBP IDR droplets exhibited liquid-like FRAP rate.
FBL	P22087			1590000	1590000	1040000	1030000							2790000	3030000	2540000	2790000	2080000	2480000	1300000	1600000	1530000	1780000	1300000	1620000	0.549978	0.00055088	0.00147606	0.122249	Nucleus	Nucleolus	27212236	in vitro droplet formation,in vitro FRAP,in vivo droplet formation,in vivo FRAP	we find that FIB1::GFP (hereafter referred to simply as FIB1) can phase separate in vitro under near physiological protein and salt concentrations, giving rise to condensed liquid-phase droplets that are roughly 50-fold more concentrated with protein than the surrounding dilute phase. Indeed, in the presence of 5 μg/mL rRNA and 150 mM NaCl, FIB1 condenses into droplets at a protein concentration …	liquid	We found that homotypic fusion between the GC (NPM1) or DFC (FIB1) occurs by exponential relaxation to a single larger spherical shape; this is characteristic of coalescing liquid droplets.
HNRNPA2B1	P22626	14200000	13500000	13900000	17200000	16500000	13200000	12400000	14700000	14200000	15600000	14800000	13900000	12900000	15600000	13900000	18000000	17300000	17200000	7260000	8680000	7940000	10300000	9210000	8590000	0.00656164	5.23e-08	8.95e-07	0.00185737	Cytoplasm	Stress granule	29358076	in vitro droplet formation,in vitro FRAP	Here we provide a unified structural view of hnRNPA2 self-assembly, aggregation, and interaction and the distinct effects of small chemical changes—disease mutations and arginine methylation—on these assemblies. The hnRNPA2 low-complexity (LC) domain is compact and intrinsically disordered as a monomer, retaining predominant disorder in a liquid-liquid phase-separated form.	liquid,hydrogel	At 50 mM NaCl, fluorescence recovery after photobleaching (FRAP) experiments indicate that droplets of WT, D290V, and P298L are liquid at early time points, as the fluorescent signal redistributes after bleaching part of individual droplets;fibrous structures emerge from D290V droplets, reminiscent of aggregates formed for FUS mutations.
SFPQ	P23246	1910000	2030000	2090000	2960000	2690000	2240000	1840000	2120000	2100000	2170000	2430000	2110000	1520000	1770000	1660000	2220000	1530000	1700000	746399	843991	769096	938174	720001	853338	0.945205	2.87e-06	3.09e-06	0.581097	Nucleus	Paraspeckle	29932899	in vitro droplet formation,in vivo droplet formation	The RNA fragments of the NEAT1_2 subdomain preferentially bound NONO and SFPQ and induced higher-order assembly in vitro. In summary, we argue that the identified NEAT1_2 subdomains recruit the NONO dimer to initiate oligomerization with other PSPs, promoting formation of the phase-separated paraspeckle structure.	_	_
POLR2A	P24928	907922	907197	874598	812767	743169	855315	706207	693395	974562	916727	851358	897740	657756	583528	458155	576992	437681	536696	341283	397251	231860	362001	259260	217880	0.155277	0.00375033	0.000320104	0.801837	Nucleus	_	32594560,30127355	in vitro droplet formation,in vitro FRAP,in vivo droplet formation,in vivo FRAP	Here we report that human and yeast CTDs undergo cooperative liquid phase separation, with the shorter yeast CTD forming less-stable droplets. In human cells, truncation of the CTD to the length of the yeast CTD decreases Pol II clustering and chromatin association, whereas CTD extension has the opposite effect. CTD droplets can incorporate intact Pol II and are dissolved by CTD phosphorylation w…	liquid	Phase separation of Pol II CTD into liquid-like droplets.
DNAJB1	P25685	944497	867699	1120000	963317	857899	942859	500209	541450	770218	939290	664933	521271	1180000	1260000	1080000	1190000	996395	1060000	957344	907470	793732	958024	833114	840078	0.00190449	4.11e-05	0.0257182	0.783545	Cytoplasm,Nucleus	Stress granule	33229560	in vitro droplet formation,in vitro FRAP,in vivo droplet formation,in vivo FRAP	Here we report that class I and II Hsp40 (DNAJ) proteins possess a high ability of phase separation rendered by the flexible G/F-rich region. Different Hsp40 proteins localize in different membraneless organelles. Specifically, human Hdj1 (DNAJB1), a class II Hsp40 protein, condenses in ubiquitin (Ub)-rich nuclear bodies, while Hdj2 (DNAJA1), a class I Hsp40 protein, condenses in nucleoli. Upon s…	liquid	Unlike the liquidlike droplets formed by Hdj1, Hdj2 formed gel-like droplets with low mobility detected by FRAP.
DDX6	P26196	775025	1300000	913555	1760000	1650000	1550000	885904	1060000	1030000	891305	676579	1020000	1760000	1940000	1820000	1870000	1410000	1580000	1080000	1320000	1010000	1120000	868189	1060000	0.0813784	0.0037428	0.000178314	0.321013	Cytoplasm	P-body	31435012	in vitro droplet formation,in vivo droplet formation	Here we show that members of the large and highly abundant family of RNA-dependent DEAD-box ATPases (DDXs)3 are regulators of RNA-containing phase-separated organelles in prokaryotes and eukaryotes. Using in vitro reconstitution and in vivo experiments, we demonstrate that DDXs promote phase separation in their ATP-bound form, whereas ATP hydrolysis induces compartment turnover and release of RNA…	_	_
U2AF2	P26368	1010000	819634	937333	1420000	1270000	1230000	1000000	741298	728504	842988	822271	1050000	2820000	3210000	3000000	2280000	2200000	2310000	1860000	1890000	1760000	2200000	2210000	2090000	0.0011392	0.00931202	0.240785	0.00018971	Nucleus	_	31271494	in vitro droplet formation,in vivo droplet formation	we show that the RS domain of U2AF65 drives a liquid–liquid phase separation that is amplified by intronic RNA with repeated pyrimidine tracts. In cells, knockdown of either U2AF65 or CAPERα improves the inclusion of cassette exons that are preceded by such repeated pyrimidine‐rich motifs. These results support a model in which liquid‐like assemblies of U2AF65 and CAPERα on repetitive pyrimidine‐…	liquid	we further demonstrate that the RS domain of U2AF65 can drive a liquid–liquid phase separation (LLPS) to form liquid droplets stabilized by the presence of repeated pyrimidine tracts
PTBP1	P26599	3990000	4090000	4480000	5480000	4920000	4420000	4320000	3240000	3840000	4020000	4940000	5430000	5120000	5650000	5140000	5690000	5730000	5710000	2520000	2610000	2430000	3820000	3440000	3410000	8.38e-06	5.4e-09	3.1e-06	0.0391707	_	_	22398450,29424691	in vitro droplet formation,in vitro FRAP	Analogous droplets were also observed with an unrelated SH35-ligand5 pair and with the tetravalent RNA binding protein, PTB, interacting with an RNA oligonucleotide.	liquid,hydrogel	These characterizations of the droplet phase suggest that it contains large polymeric species and likely has undergone a sol-gel transition.
TIA1	P31483	1040000	1240000	1370000	880330	916320	721139	678705	1670000	1330000	1300000	729427	938691	675497	628320	834753	507812	653680	646204	775091	640203	745936	783930	925486	882272	0.0181986	0.0590846	0.000524415	0.721911	Cytoplasm	_	33549703,30893049	in vivo droplet formation,in vivo FRAP	Herein we report that light-based activation of Opto-G3BP1, a chimeric protein assembled from the IDR and RNA-binding domain of G3BP1 combined with CRY2, initiated the rapid assembly of dynamic, cytoplasmic, liquid granules that were composed of canonical stress granule components, including PABP, TDP-43, TIA1, TIAR, eIF4G, eIF3η, ataxin 2, GLE1, FUS, and polyadenylated RNA, thereby establishing …	liquid	Within seconds of blue light activation, Opto-G3BP1 in U2OS cells assembled into numerous, spherical cytoplasmic granules that exhibited liquid behaviors.
DNAJA1	P31689	1830000	1670000	1640000	2230000	2380000	2190000	2030000	1800000	2160000	1980000	2010000	1840000	2630000	2660000	2750000	2780000	2690000	2560000	1990000	2140000	2110000	2400000	2170000	2110000	0.117427	0.000801982	0.0142497	0.16123	Cytoplasm,Nucleus	Stress granule	33229560	in vitro droplet formation,in vitro FRAP,in vivo droplet formation,in vivo FRAP	Here we report that class I and II Hsp40 (DNAJ) proteins possess a high ability of phase separation rendered by the flexible G/F-rich region. Different Hsp40 proteins localize in different membraneless organelles. Specifically, human Hdj1 (DNAJB1), a class II Hsp40 protein, condenses in ubiquitin (Ub)-rich nuclear bodies, while Hdj2 (DNAJA1), a class I Hsp40 protein, condenses in nucleoli. Upon s…	hydrogel	Unlike the liquidlike droplets formed by Hdj1, Hdj2 formed gel-like droplets with low mobility detected by FRAP.
HNRNPH1	P31943	5080000	5030000	5090000	9770000	8440000	6990000	4800000	5260000	4890000	4880000	5090000	5210000	14100000	16400000	17800000	17000000	19300000	19200000	9640000	9240000	8850000	13600000	13600000	12900000	4.97e-06	6.42e-08	0.000644483	0.012387	Nucleus	_	29961577	in vitro droplet formation	We were able to drive phase separation of most FUS family proteins either by increasing protein concentration or by adding dextran, which is a molecular crowding agent. Phase separation is primarily governed by multivalent interactions among tyrosine residues from prion-like domains and arginine residues from RNA-binding domains, which are modulated by negatively charged residues. Glycine residue…	_	_
CSTF2	P33240	11000000	11500000	12000000	4160000	5150000	8350000	11300000	13200000	13300000	22100000	12700000	13000000	799492	774663	670180	1030000	1120000	979896	927019	979758	1040000	1060000	814110	716983	0.425131	0.0676712	0.0159479	0.000301922	Nucleus	_	29961577	in vitro droplet formation	We successfully cloned and expressed 22 members of the FUS family and performed phase separation assays at physiological salt conditions at a protein concentration of 5 μM. In most cases, this concentration lies above the physiological concentration in HeLa cells of these proteins. We were able to drive phase separation of most FUS family proteins either by increasing protein concentration or by …	_	_
HSPA1L	P34931	899715	997348	1110000	1090000	1190000	1410000	1340000		864588	937107	882843	857642	718225	513434	848685	667452	711455	566158	673494	834107	1260000	642917	949961	756286	0.736989	0.193449	0.31979	0.121284	Cytoplasm	Anisosome	33335017	in vitro droplet formation,in vitro FRAP,in vivo droplet formation,in vivo FRAP	Guided by mathematical modeling, we identified the primary components of the liquid core to be HSP70 family chaperones, whose adenosine triphosphate (ATP)-dependent activity maintained the liquidity of shells and cores. HSP70 family chaperones are enriched in the liquid core of TDP-43 anisosomes. Quantitative mass spectrometry revealed that the only proteins enriched at least 6-fold in TDP-43 ani…	liquid	HSP70 molecules in the liquid anisosomal cores were highly dynamic and recovered quickly (t1/2 = 3 s) after photobleaching.
CTNNB1	P35222	1230000	1260000	1190000	1740000	1820000	1790000	1010000	1140000	1030000	1180000	1260000	1140000	1380000	1270000	1520000	1230000	1450000	1410000	1650000	1700000	1600000	1820000	1900000	1920000	0.0783821	0.000425236	2.81e-05	0.828977	Nucleus	Mediator condensate	33357399,31563432	in vitro droplet formation,in vitro FRAP,in vivo droplet formation,in vivo FRAP	We show that the WNT coactivator β-catenin interacts both with components of condensates and DNA-binding factors to selectively occupy super-enhancer-associated genes. Purified recombinant mEGFP-β-catenin, mEGFP-STAT3 and mEGFP-SMAD3, formed concentration-dependent droplets. These signaling factors are capable of undergoing liquid-liquid phase separation in vitro.	liquid	The droplets exhibited rapid recovery kinetics after photobleaching.
FUS	P35637	2890000		3020000	1300000	1140000	776324	2120000			803652		2590000	12000000	14100000	16400000	12100000	15100000	14000000	8960000	7850000	8420000	17000000	17000000	15100000	5.1e-07	4.34e-05	0.00197522	0.201372	Cytoplasm	Stress granule	28942918	in vitro droplet formation	Here, we investigate the phase separation properties of a class of intrinsically disordered scaffold proteins that we refer to as “FUS family proteins,” because they share similar domain structures, and the first described member of this family was Fused in Sarcoma, or FUS. There are about 30 FUS family proteins in the human genome. . These include FET proteins (FUS and the related proteins EWSR1…	liquid,hydrogel	Substitution of glycine for alanine in FUS does not significantly affect the saturation concentration. However, a glycine to alanine (G→A) variant changes the fusion rate of two droplets by more than two orders of magnitude. This suggests that the glycine residues maintain the liquid-like nature of the drops.
SNCA	P37840	331345	269898	249187	206248	235192	357153	528244	231647	277671	294932	503886	401827							71644.1	118494	84590.9	66126.3	98482	114341	0.387569	0.000385079	0.00160395	0.124134	Cytoplasm	Synapsin condensate	33774037	in vivo droplet formation,in vivo FRAP	We demonstrate that synapsin condensates recruit α-synuclein, and while enriched into these synapsin condensates, α-synuclein still maintains its high mobility. The presence of SVs enhances the rate of synapsin/α-synuclein condensation, suggesting that synaptic vesicles(SVs) act as catalyzers for the formation of synapsin condensates.	liquid	bleaching both mCherry-synapsin 1 and α-synuclein-BFP condensates results in swift recovery of fluorescence indicating their fluid nature
RBMX	P38159	948500	925285	971373	820374	866514	853532	1160000	1060000	972353	1140000	1270000	1220000	2220000	2760000	2610000	2350000	2020000	2080000	1420000	1580000	1510000	1930000	1900000	1670000	0.0133337	0.00233072	0.333873	0.0222316	Nucleus	_	31363225	in vitro droplet formation	the splicing of the SMN2 exon 7 is regulated by hnRNP A1, SRSF1, hnRNP G and Tra2-β1 27. To facilitate the multiplexed analysis of interactions in this system of several RNA-binding proteins, we devised two labeling schemes that visualized the protein-RNA interaction interfaces in the RNA Recognition Motifs (RRM) of these proteins in one sample at the same time. RNA transcription was then perform…	_	_
STAT3	P40763	78231.9		422003	626234	621036	822460			410515		340249	344885	617199	518277	613443	682131	611982	678826	495984	535542	421794	431668	424235	364038	0.0431408	0.0350422	0.907201	0.30428	Nucleus	Mediator condensate	33357399,31563432	in vitro droplet formation,in vitro FRAP,in vivo droplet formation,in vivo FRAP	We show that the WNT coactivator β-catenin interacts both with components of condensates and DNA-binding factors to selectively occupy super-enhancer-associated genes. Purified recombinant mEGFP-β-catenin, mEGFP-STAT3 and mEGFP-SMAD3, formed concentration-dependent droplets. These signaling factors are capable of undergoing liquid-liquid phase separation in vitro.	liquid	The droplets exhibited rapid recovery kinetics after photobleaching.
HTT	P42858	1410000	1520000	1460000	201527	297122	206330	3000000	1040000	1800000	566239	3030000	1900000	607919	575687	511641	629530	528257	632992	329065	668132	445394	467546	300100	365803	0.174139	0.00347032	0.000333716	0.167087	Cytoplasm	Htt inclusion	31527136	in vivo droplet formation,in vivo FRAP	Using mHtt-GFP expressed in Saccharomyces cerevisiae, we find that mHtt-GFP inclusions are dynamic, mobile, gel-like structures that concentrate mHtt together with the disaggregase Hsp104. Although inclusions may associate with the vacuolar membrane, the association is reversible and we find that inclusions of mHtt in S. cerevisiae are not taken up by the vacuole or other organelles.	hydrogel	The contents of the IB are able to diffuse within it, and that the interior of the inclusion body (IB) has liquid-like or gel-like properties.
MATR3	P43243	1900000	1830000	1770000	1860000	1680000	1550000	1360000	1440000	1480000	1780000	1750000	2350000	1610000	1720000	1700000	2490000	1900000	2080000	822216	972453	791901	1040000	806615	870392	0.59229	1.07e-06	6.33e-07	0.00639145	Nucleus	_	31019288	in vivo droplet formation	Using fusion proteins of matrin 3 (MATR3) to yellow fluorescent protein (YFP), we recently observed that deletion of the second RNA recognition motif (RRM2) caused the protein to phase separate and form intranuclear liquid-like droplets. N-terminal sequences in MATR3 can mediate phase separation into intranuclear droplet-like structures that can recruit TDP43 under conditions of low RNA binding. …	liquid	Eletion of the second RNA recognition motif (RRM2) caused the protein to phase separate and form intranuclear liquid-like droplets.
CBX5	P45973	2220000	2030000	2050000	1070000	1090000	1000000	1920000	1340000	2350000	1880000	2110000	1940000	846413	764848	985717	603801	704190	826733	883885	795082	867577	1100000	1230000	1190000	0.00131863	0.0385412	4.15e-05	0.0141588	Nucleus	_	31543422	in vitro droplet formation,in vitro FRAP,in vivo droplet formation,in vivo FRAP	Here, we show that heterochromatin protein 1 (HP1), an H3K9me2 and 3 “reader,” interacts with SUV39H1, an H3K9me2 and 3 “writer,” and with TRIM28, an abundant HP1 scaffolding protein, to form complexes with increased multivalent engagement of H3K9me2 and 3-modified chromatin.	liquid	H3K9me2 and 3-marked nucleosomal arrays and associated complexes undergo phase separation to form macromolecule-enriched liquid droplets.
RPL5	P46777	814259	671519	714506	4610000	4000000	2880000				1030000	288653	314427	18200000	20400000	21600000	16300000	20300000	18600000	28000000	25400000	27700000	30200000	28100000	25800000	0.122771	1.98e-05	2.93e-06	0.0647767	Nucleus	Nucleolus	26836305	in vitro droplet formation	We identify multivalency of acidic tracts and folded nucleic acid binding domains, mediated by N-terminal domain oligomerization, as structural features required for phase separation of NPM1 with other nucleolar components in vitro and for localization within mammalian nucleoli. We propose that one mechanism of nucleolar localization involves phase separation of proteins within the nucleolus; At …	liquid	Titration of four R-motif-containing peptides caused phase separation into liquid-like droplets at critical concentrations that varied with R-motif composition and affinity for N130.
YAP1	P46937	3220000	2800000	3050000	1550000	2060000	2360000	2280000		3220000	3680000	1930000	2850000	1420000			2100000	643479		1020000	955963	1120000		958379	1930000	0.262176	2.84e-05	6.86e-06	0.00427017	Cytoplasm,Nucleus	_	31792379	in vitro droplet formation,in vivo droplet formation,in vivo FRAP	Here, we demonstrate that YAP forms liquid-like condensates in the nucleus. Formed within seconds of hyperosmotic stress, YAP condensates compartmentalized the YAP transcription factor TEAD1 and other YAP-related co-activators, including TAZ, and subsequently induced the transcription of YAP-specific proliferation genes.	liquid	The spheres displayed characteristics of liquid-like condensates, including droplet coalescence, wetting the coverslip and the ability to disperse following resuspension in buffer with no crowder
PSMB2	P49721	25100000	26200000	24900000	27800000	29300000	33300000	23900000	20200000	21900000	21100000	23800000	24400000	17900000	16300000	16900000	15300000	20400000	17400000	28400000	28100000	28600000	32800000	33100000	31500000	0.0461147	5.73e-06	5.82e-07	0.526502	Nucleus	Proteasome containing foci	32386541,32025036	in vivo droplet formation,in vivo FRAP	Here we reveal that proteasome-containing nuclear foci form under acute hyperosmotic stress. These foci are transient structures that contain ubiquitylated proteins, p97 (also known as valosin-containing protein (VCP)) and multiple proteasome-interacting proteins, which collectively constitute a proteolytic centre. Time-lapse imaging of the PSMB2–FusionRed cells stably expressing eGFP–ubiquitin r…	liquid	Time-lapse imaging of the PSMB2–FusionRed cells stably expressing eGFP–ubiquitin revealed that proteasome foci have liquid droplet-like properties.
NUP153	P49790	1010000	969491	948129	596280	749034	851854	520417	1240000	822918	1160000	949334	741621	494845	365938	480847	351415	376528	451929	473708	455307	546284	495453	542943	594955	0.802541	0.9474	0.853769	0.611949	Nucleus	Nuclear pore complex	21961597,29424690	in vitro droplet formation	Here we describe a combined chemical biology and single-molecule fluorescence approach to study the large human Nup153 FG-domain. We then analyzed the properties of this protein on the supramolecular level, and determined that this human FG-domain was in fact able to form a hydrogel with physiological permeability barrier properties.	hydrogel	Highly concentrated human Nup153FG can also form a functional hydrogel in vitro.
ANXA11	P50995	790760	703623	877452	1110000	973561	1060000	846626		687339	1240000	614254	601890	1380000	1330000	1270000	1510000	1430000	1520000	1150000	1040000	1060000	919111	798873	813386	0.00138307	0.000171668	1.07e-06	0.0330686	Cytoplasm	Neuronal granule	31539493	in vitro droplet formation,in vivo droplet formation,in vivo FRAP	Here, we present a mechanism for RNA transport in which RNA granules “hitchhike” on moving lysosomes. In vitro biophysical modeling, live-cell microscopy, and unbiased proximity labeling proteomics reveal that annexin A11 (ANXA11), an RNA granule-associated phosphoinositide-binding protein, acts as a molecular tether between RNA granules and lysosomes. ANXA11 possesses an N-terminal low complexit…	liquid	Full-length ANXA11 formed spherical, fusing liquid droplets at concentrations above 50μM
FXR1	P51114			511690	682215	557580	703655							496490	571336	550537	518164	453503	468543	443079	459402	362250	442630	479222	320265	0.750211	0.266755	0.163054	0.383146	Cytoplasm	Stress granule	32302565,32302570	in vivo droplet formation,in vivo FRAP	In a panel of abundant and frequently studied GFP-tagged SG (n = 20) and PB (n = 3) proteins, only eight SG proteins (USP10, UBAP2L, CAPRIN1, FMR1, FXR1, NUFIP2, G3BP1, and G3BP2A) partition strongly into NTF2 condensates (G3BPΔRBD Corelets). Note concentration dependence of condensation in untreated cells for DCP1A, UBAP2L, FMR1, and FXR1, which is affected by As-treatment.	liquid	Such condensates mimic the properties of endogenous SGs, including a dependence on RNA influx, recruitment of SG proteins and polyA+ mRNA with attachment of PBs, and liquid-like dynamics.
MECP2	P51608	409449	315318	360368				383431	293487	387305	241566	435374	394568													#N/A	#N/A	#N/A	#N/A	Nucleus	_	32111972	in vitro droplet formation,in vivo droplet formation,in vivo FRAP	In this study, we found that MeCP2 can induce compaction and liquid-liquid phase separation of nucleosomal arrays in vitro, and DNA methylation further enhances formation of chromatin condensates by MeCP2. Interestingly, RTT-causing mutations compromise MeCP2-mediated chromatin phase separation, while benign variants have little effect on this process. Moreover, MeCP2 competes with linker histone…	liquid	A cooperative association between MeCP2 monomers would result in local enrichment of MoRFs, potentially facilitating the local recruitment of binding partners and demixing from solution to form liquid droplets.
HNRNPA3	P51991	4470000	4500000	4650000	7200000	6160000	5230000	4550000	2320000	3300000	3800000	5400000	4680000	4380000	5260000	5250000	6450000	5480000	5780000	2080000	2630000	1970000	3250000	2920000	2910000	0.000359788	2.54e-08	1.92e-06	0.0318263	Nucleus	_	29961577	in vitro droplet formation	We were able to drive phase separation of most FUS family proteins either by increasing protein concentration or by adding dextran, which is a molecular crowding agent. Phase separation is primarily governed by multivalent interactions among tyrosine residues from prion-like domains and arginine residues from RNA-binding domains, which are modulated by negatively charged residues. Glycine residue…	_	_
NUP98	P52948					295015								497494	451546	430898	459615	409786	400370		303656					0.272659	0.0036803	0.0276637	0.301793	Nucleus	Nuclear pore complex	25562883,29424691	in vitro droplet formation,in vitro FRAP	We now observed that Nup98 FG domains of mammals, lancelets, insects, nematodes, fungi, plants, amoebas, ciliates, and excavates spontaneously and rapidly phase-separate from dilute (submicromolar) aqueous solutions into characteristic 'FG particles'. This required neither sophisticated experimental conditions nor auxiliary eukaryotic factors.	solid	This indicates a solid state of the particles and stable interactions between FG domains.
RAD23B	P54727	11100000	11500000	8550000	6300000	7090000	10900000	27400000	5250000	8230000	13100000	31500000	10100000	2660000	2760000	2880000	3610000	5280000	3410000	6300000	6050000	6230000	7780000	7270000	9750000	0.0170995	0.00191473	3.06e-05	0.00749833	Nucleus	Proteasome containing foci	32386541,32025036	in vitro droplet formation,in vitro FRAP,in vivo droplet formation,in vivo FRAP	RAD23B, a substrate-shuttling factor for the proteasome, and ubiquitylated proteins were necessary for formation of proteasome foci. In mechanistic terms, a liquid-liquid phase separation was triggered by multivalent interactions of two ubiquitin-associated domains of RAD23B and ubiquitin chains consisting of four or more ubiquitin molecules.	liquid	Consistent with the properties of liquid droplets, small condensates fused into larger ones of up to micrometre size.
VCP	P55072	83800000	87200000	88100000	112000000	119000000	122000000	87600000	76700000	77500000	88900000	87000000	78800000	72800000	61700000	73800000	45800000	62400000	56200000	115000000	108000000	115000000	116000000	117000000	122000000	0.218178	8.33e-07	2.56e-07	0.0146341	Nucleus	Proteasome containing foci	32386541,32025036	in vivo droplet formation	Here we reveal that proteasome-containing nuclear foci form under acute hyperosmotic stress. These foci are transient structures that contain ubiquitylated proteins, p97 and multiple proteasome-interacting proteins, which collectively constitute a proteolytic centre. A mass-spectrometry-based proteomic screen for proteasome-interacting proteins identified ubiquitin-selective chaperone p97 (also k…	liquid	The proteasome foci exhibited properties of liquid droplets.
HNRNPH2	P55795	1120000	1100000	1160000	1600000	1290000	1370000			198827	1320000			1310000	1100000	1320000	1530000	1360000	1480000	919504	893365		1120000	914971	959514	0.301292	2.5e-05	0.000105057	0.21449	Nucleus	_	29961577	in vitro droplet formation	We were able to drive phase separation of most FUS family proteins either by increasing protein concentration or by adding dextran, which is a molecular crowding agent. Phase separation is primarily governed by multivalent interactions among tyrosine residues from prion-like domains and arginine residues from RNA-binding domains, which are modulated by negatively charged residues. Glycine residue…	_	_
SUMO3	P55854	491102	534207	489703	118658	137104	280899	986785	198597	226387	686343	988234	317454		28255.4		75931.2	55983.7	50862.5	34412.4	81201.7		106308	101049	100221	0.088626	0.0499219	0.00194497	0.0173061	Nucleus	PML nuclear body	33260713,27374333	in vitro droplet formation,in vivo droplet formation,in vivo FRAP	In vitro and in cells, these scaffold molecules form phase-separated liquids that concentrate low valency client proteins. Clients partition differently depending on the ratio of scaffolds, with a sharp switch across the phase diagram diagonal. Composition can switch rapidly through changes in scaffold concentration or valency. A protein with ten repeats of human SUMO3 (polySUMO) and a protein wi…	liquid	In fluorescence recovery after photobleaching (FRAP) experiments, clients diffused much more rapidly within droplets than did scaffolds.
EIF3B	P55884	2230000	2150000	2190000	4370000	4200000	3800000	1880000	1740000	1850000	1780000	1700000	2010000	5750000	5730000	5750000	6500000	6430000	6480000	4690000	5090000	4560000	4520000	3990000	4390000	0.0477067	0.00011518	6.84e-06	0.0106215	Cytoplasm	_	33549703,30893049	in vivo droplet formation,in vivo FRAP	Herein we report that light-based activation of Opto-G3BP1, a chimeric protein assembled from the IDR and RNA-binding domain of G3BP1 combined with CRY2, initiated the rapid assembly of dynamic, cytoplasmic, liquid granules that were composed of canonical stress granule components, including PABP, TDP-43, TIA1, TIAR, eIF4G, eIF3η, ataxin 2, GLE1, FUS, and polyadenylated RNA, thereby establishing …	liquid	Within seconds of blue light activation, Opto-G3BP1 in U2OS cells assembled into numerous, spherical cytoplasmic granules that exhibited liquid behaviors.
RAB11A	P62491														238121	288514	271737	309086	292165	364790	298160	295874	342934	348520		0.346927	0.435033	0.101112	0.119373	Cytoplasm	_	32835749,30967547	in vitro droplet formation,in vivo droplet formation,in vivo FRAP	We demonstrate that these viral inclusions display characteristics of liquid organelles, segregating from the cytosol without a delimitating membrane, dynamically exchanging material and adapting fast to environmental changes. vRNP/Rab11 inclusions are liquid membraneless organelles arising from phase separation. We provide evidence that viral inclusions develop close to endoplasmic reticulum (ER…	liquid	vRNP/Rab11 inclusions are liquid membraneless organelles arising from phase separation.
RPL23A	P62750	1850000	1650000	1490000	1830000	1940000	1680000	1470000	1780000	1580000	1710000	1630000	2530000	14900000	17200000	17000000	11000000	11400000	10500000	13800000	13000000	13100000	17400000	17300000	15400000	0.000171922	0.000353738	4.74e-07	1.4e-06	Nucleus	Nucleolus	26836305	in vitro droplet formation	We identify multivalency of acidic tracts and folded nucleic acid binding domains, mediated by N-terminal domain oligomerization, as structural features required for phase separation of NPM1 with other nucleolar components in vitro and for localization within mammalian nucleoli. We propose that one mechanism of nucleolar localization involves phase separation of proteins within the nucleolus;In v…	liquid	Titration of four R-motif-containing peptides caused phase separation into liquid-like droplets at critical concentrations that varied with R-motif composition and affinity for N130.
RBX1	P62877	21000000	23900000	23900000	13200000	12400000	10700000	21800000	8750000	29000000	20700000	27100000	20800000	4040000	3610000	4720000	3640000	4850000	4570000	7210000	6150000	6270000	6470000	6770000	7810000	0.821354	0.0106058	0.0070807	0.745953	Nucleus	Nuclear speckle	30244836	in vitro droplet formation,in vivo droplet formation	We first tested whether other subunits of the CRL3SPOP ubiquitin ligase are present in the SPOP/DAXX bodies. Transient expression of Myc-Cul3, the scaffold that bridges the substrate and the E2 ubiquitin-conjugating enzyme in Cullin/RING ubiquitin ligases, resulted in its diffuse localization in the cytoplasm in the absence of SPOP. In contrast, Myc-Cul3 localized in nuclear speckles in the prese…	_	_
GRB2	P62993	2750000	2730000	2960000	2380000	3050000	2880000	2780000	2930000	2050000	3820000	2410000	2710000	3280000	3380000	3730000	3610000	4620000	4090000	5110000	4880000	5070000	5470000	5750000	5100000	0.158595	0.00181587	0.000172907	0.0553301	Cytoplasm	Receptor cluster	31268421	in vitro droplet formation,in vivo droplet formation	During T cell activation, biomolecular condensates form at the immunological synapse (IS) through multivalency-driven phase separation of LAT, Grb2, Sos1, SLP-76, Nck, and WASP. These condensates move radially at the IS, traversing successive radially-oriented and concentric actin networks. To understand this movement, we biochemically reconstituted LAT condensates with actomyosin filaments. We f…	_	_
TRA2B	P62995	356951	293229	311897	488692	353492	595352			505965		169631		887853	1070000	1040000	1080000	903659	943732	554782	530097	545923	761171	557529	648437	0.00375832	1.33e-05	0.00266265	0.890774	Nucleus	_	31363225	in vitro droplet formation	the splicing of the SMN2 exon 7 is regulated by hnRNP A1, SRSF1, hnRNP G and Tra2-β1 27. To facilitate the multiplexed analysis of interactions in this system of several RNA-binding proteins, we devised two labeling schemes that visualized the protein-RNA interaction interfaces in the RNA Recognition Motifs (RRM) of these proteins in one sample at the same time. RNA transcription was then perform…	_	_
UBE2I	P63279	1270000	1300000	1190000	896576	776924	654824	2050000	1010000	1010000	963212	1860000	1400000	1230000	1310000	1270000	1660000	1590000	1580000	1150000	1320000	1240000	1200000	1100000	933501	0.0691964	0.000656656	3.66e-05	0.00069342	Cytoplasm	Stress granule	28377462	in vitro droplet formation,in vitro FRAP,in vivo droplet formation	Interestingly, misfolded Ubc9TS accumulated in FUS compartments more strongly than Ubc9WT. This suggests that misfolded proteins may have a tendency to accumulate in phase‐separated liquid compartments. Temperature‐induced SGs often colocalized with misfolded Ubc9TS, but not with Ubc9WT, consistent with the in vitro results.	liquid	Purified Ubc9TS accumulates in liquid compartments formed by 5 μM FUS(G156E)‐GFP in vitro.
CSNK2A1	P68400	681852	394098		694772	575219	600738	535676	567313	509087	931621	356970	552812	2560000	2580000	2670000	2210000	2260000	2270000	1960000	2120000	1910000	2290000	2300000	2260000	0.0139178	0.539685	0.0046175	0.0121521	Cytoplasm	_	33723425	in vivo droplet formation,in vivo FRAP	Confocal imaging revealed that CK2α diffusely localized to both the nucleus and cytoplasm when expressed by itself, whereas coexpression with DACT1–tdTomato resulted in exclusive sequestration of the cytoplasmic pool to the condensates, while the nuclear pool remained diffusely localized. Further testing of this finding using particle flow cytometry revealed that CK2α–GFP was found in all of the …	liquid	Live imaging studies of DACT1–tdTomato fusion proteins in cells showed both Brownian and directed movement of these bodies with fusion events occurring between them. Fluorescence recovery after photobleaching (FRAP) further supported that these were dynamic assemblies.
H3-3B	P68431	33000000	31300000	31400000	8520000	8350000	8560000	42700000	23900000	32900000	19200000	29600000	24900000	9390000	9020000	9570000	10400000	11000000	10800000	7460000	7780000	7700000	9480000	9940000	9200000	#N/A	#N/A	#N/A	#N/A	Nucleus	_	31481798	in vitro droplet formation	Here, we demonstrate that the inner-centromere targeting region of the CPC can phase-separate in vitro and provide strong evidence that the CPC at the inner-centromere exist in a phase-separated state. We also demonstrate that the CPC’s ability to undergo phase-separation is important for its inner-centromere localization and function. We tested whether subunits of the CPC could phase-separate in…	liquid	The ISB coacervates display liquid-like properties that are similar to those observed in phase-separating proteins. They are highly circular in shape, the larger coacervates undergo shear upon placement of a coverslip, and the coacervates undergo fusion at early time points after induction of phase-separation
BASP1	P80723	415226	629464	582776	2230000	2260000	2210000	1110000	1020000	1140000	438529	737038	330704	636911	613266	713547	412713	523221	454337	1040000	934526	1050000	821935	838416	886948	0.276965	9.78e-07	3.11e-06	0.00055357	Cytoplasm	_	32750402	in vitro droplet formation	Liposome-bound NAP-22 showed small oval or annular structures after cross-linking and SDS treatment. These oligomers were suggested to make the tangled rope-like structures, for annular structures of the same size were observed in the structure. These results suggest the participation of NAP-22 to liquid-liquid phase separation through oligomerization.	_	_
CBX1	P83916	21900000	21700000	27600000	15900000	20300000	19000000	26600000	21200000	27200000	26200000	33500000	32400000	8300000	7610000	9280000	6110000	8800000	7690000	13800000	13500000	12900000	15700000	17300000	15200000	0.0215619	5.62e-06	3.86e-07	0.109499	Nucleus	_	31543422	in vitro droplet formation,in vitro FRAP,in vivo droplet formation,in vivo FRAP	Here, we show that heterochromatin protein 1 (HP1), an H3K9me2 and 3 “reader,” interacts with SUV39H1, an H3K9me2 and 3 “writer,” and with TRIM28, an abundant HP1 scaffolding protein, to form complexes with increased multivalent engagement of H3K9me2 and 3-modified chromatin; tSUV39H1-HP1β formed numerous puncta in the presence of C1, but not C2, and these puncta were enriched for tSUV39H1, HP1β,…	liquid	We calculated the circularity of puncta and found that most images contained puncta with an average circularity >0.70, which suggests that the puncta may be liquid droplets.
RBM3	P98179				861968	830123	785044				993120		714812	3120000	3230000	3860000	3820000	5260000	4460000	2820000	2570000	2600000	4670000	4230000	3860000	0.000315423	0.000581733	0.696996	0.010558	Cytoplasm	_	22579281	in vitro droplet formation	Exposure of cell or tissue lysates to a biotinylated isoxazole (b-isox) chemical precipitated hundreds of RNA binding proteins with significant overlap to the constituents of RNA granules. The LC sequences within these proteins are both necessary and sufficient for b-isox-mediated aggregation, and these domains can undergo a concentration-dependent phase transition to a hydrogel-like state in the…	hydrogel	The LC domains of hnRNPA2 and RBM3 RNA-binding proteins adhered to the hydrogel with moderate apparent avidity.
TIAL1	Q01085	5830000	5830000	6340000	3760000	3600000	3570000	4900000	5260000	5110000	8030000	5630000	6850000	3740000	3620000	4130000	3140000	3960000	3650000	3460000	3280000	3160000	4450000	4600000	4260000	0.00138766	0.998851	0.00139101	0.861243	Cytoplasm	_	33549703,30893049	in vivo droplet formation,in vivo FRAP	Herein we report that light-based activation of Opto-G3BP1, a chimeric protein assembled from the IDR and RNA-binding domain of G3BP1 combined with CRY2, initiated the rapid assembly of dynamic, cytoplasmic, liquid granules that were composed of canonical stress granule components, including PABP, TDP-43, TIA1, TIAR, eIF4G, eIF3η, ataxin 2, GLE1, FUS, and polyadenylated RNA, thereby establishing …	liquid	Within seconds of blue light activation, Opto-G3BP1 in U2OS cells assembled into numerous, spherical cytoplasmic granules that exhibited liquid behaviors.
SRSF2	Q01130	1590000	1640000	1610000	1560000	1800000	1500000	1480000	1530000	1240000	1760000	1700000	1660000	12300000	14600000	15600000	10300000	9960000	10200000	13300000	12200000	12200000	14700000	15700000	14100000	0.00315085	0.000384084	3.05e-06	2.15e-05	Nucleus	Nuclear speckle	32824618,31391587	in vitro droplet formation,in vivo droplet formation,in vivo FRAP	In live cell imaging, we found that the SRSF2 puncta exhibited features of liquid-like condensates. An independent experimental approach using ChIP-seq with antibodies against MED1, SRSF2, and the two phosphoforms of Pol II also confirmed that MED1 tends to occupy super-enhancers and promoters together with Pol II containing hypophosphorylated CTD, whereas SRSF2 is observed across the transcripti…	liquid	SRSF2 puncta exhibited features of liquid-like condensates.
EWSR1	Q01844	2480000	2940000	2500000		4600000		2840000	3010000	2040000	2880000	3290000	5590000	9410000	10800000	12000000	7800000	9680000	8800000	8880000	8070000	8830000	13300000	13800000	10800000	0.0034603	0.646882	0.00157286	0.160532	Nucleus	_	33138914,26286827	in vitro droplet formation,in vivo droplet formation	Here we show in vitro and in vivo that the nucleic acid-mimicking biopolymer poly(ADP-ribose) (PAR) nucleates intracellular liquid demixing. Strikingly, and fully consistent with compartmentalization by phase separation, we observed that co-expressed prion-like domains of different FET proteins (FUS, EWS and TAF15) were exclusively found to stably cohabit the same large liquid droplets, indicatin…	liquid	Co-expressed prion-like domains of different FET proteins were exclusively found to stably cohabit the same large liquid droplets.
CAV1	Q03135	1640000	1480000	1580000	1430000	1550000	1320000	1440000	1560000	1420000	1700000	1940000	1180000	575345	432888	472976	363309	426653	411224	520507	490210	509082	797861	827148	819850	#N/A	#N/A	#N/A	#N/A	Cytoplasm	_	33568658	in vitro droplet formation,in vivo droplet formation	We find that Cavin1 undergoes electrostatically driven self-association via its disordered regions that promotes liquid–liquid phase separation (LLPS) in vitro, that it can co-phase separate with CAV1, and this is dependent on specific sequence properties of the two proteins. Perturbing the DR domain-mediated dynamics of Cavin1 self-association has profound effects on Cavin1 and CAV1 localisation…	_	_
EIF4G1	Q04637	2550000	2280000	2470000	4980000	4750000	4130000	2510000	2620000	2670000	2620000	2800000	2120000	3660000	3980000	3760000	3930000	3390000	3540000	2530000	2870000	2580000	2740000	2500000	2300000	0.208597	0.00151906	0.000191195	0.153333	Cytoplasm	_	33549703,30893049	in vivo droplet formation,in vivo FRAP	Herein we report that light-based activation of Opto-G3BP1, a chimeric protein assembled from the IDR and RNA-binding domain of G3BP1 combined with CRY2, initiated the rapid assembly of dynamic, cytoplasmic, liquid granules that were composed of canonical stress granule components, including PABP, TDP-43, TIA1, TIAR, eIF4G, eIF3η, ataxin 2, GLE1, FUS, and polyadenylated RNA, thereby establishing …	liquid	Within seconds of blue light activation, Opto-G3BP1 in U2OS cells assembled into numerous, spherical cytoplasmic granules that exhibited liquid behaviors.
UBE3A	Q05086				577811	484053								699353	634891	684009	717240	707517	740860	648711	554385	454460	615654	527686	558711	0.0515423	0.0530556	0.00122102	0.0795012	Nucleus	Proteasome containing foci	32386541,32025036	in vivo droplet formation	Here we reveal that proteasome-containing nuclear foci form under acute hyperosmotic stress. These foci are transient structures that contain ubiquitylated proteins, p97 and multiple proteasome-interacting proteins, which collectively constitute a proteolytic centre. A mass-spectrometry-based proteomic screen for proteasome-interacting proteins identified ubiquitin-selective chaperone p97 (also k…	liquid	The proteasome foci exhibited properties of liquid droplets.
PTPN11	Q06124	968658	888337	939109	1290000	1150000	1190000	972562	1080000	812463	740656	825084	824931	962188	881463	864051	1040000	917807	946922	713292	794661	706290	634377	593625	555022	1.13e-05	0.00285688	2.39e-07	0.296595	Cytoplasm	_	33002410	in vitro droplet formation,in vitro FRAP,in vivo droplet formation,in vivo FRAP	Here, we uncover a common liquid-liquid phase separation (LLPS) behavior shared by these disease-associated SHP2 mutants. SHP2 LLPS is mediated by the conserved well-folded PTP domain through multivalent electrostatic interactions and regulated by an intrinsic autoinhibitory mechanism through conformational changes. SHP2 allosteric inhibitors can attenuate LLPS of SHP2 mutants, which boosts SHP2 …	liquid	These results indicate that both NS/JMML and NS-ML mutations of SHP2 promote the formation of puncta that exhibit dynamic liquid-like behavior.
FMR1	Q06787													263328	268206	204550	251790	173531	198490	118794	164758	132320	179983	152224	127456	0.376486	0.00597226	0.00126432	0.453736	Cytoplasm	Stress granule	32302565,32302570	in vivo droplet formation,in vivo FRAP	In a panel of abundant and frequently studied GFP-tagged SG (n = 20) and PB (n = 3) proteins, only eight SG proteins (USP10, UBAP2L, CAPRIN1, FMR1, FXR1, NUFIP2, G3BP1, and G3BP2A) partition strongly into NTF2 condensates (G3BPΔRBD Corelets). Note concentration dependence of condensation in untreated cells for DCP1A, UBAP2L, FMR1, and FXR1, which is affected by As-treatment.	liquid	Such condensates mimic the properties of endogenous SGs, including a dependence on RNA influx, recruitment of SG proteins and polyA+ mRNA with attachment of PBs, and liquid-like dynamics.
TJP1	Q07157	187029	140290	163854	134645	161115	160622		247962		204459	156026		166473	230192	230249	242669	256001	177318	108197	167141	107755	297555	368693	235329	0.000685602	0.00161208	0.606254	0.603345	Cytoplasm	ZO protein compartment	31675499	in vitro droplet formation,in vitro FRAP,in vivo droplet formation,in vivo FRAP	We discovered that ZO proteins self-organize membrane-attached compartments via phase separation. We identified the multivalent interactions of the conserved PDZ-SH3-GuK supra-domain as the driver of phase separation. These interactions are regulated by phosphorylation and intra-molecular binding. Formation of condensed ZO protein compartments is sufficient to specifically enrich and localize tig…	liquid	we observed spontaneous condensation of ZO1, ZO2, and ZO3 into liquid droplets that fused over time
SRSF1	Q07955	2440000	2440000	2490000	2900000	2960000	2840000	1160000	2410000	1920000	4010000	1930000	2980000	5740000	7000000	7140000	5990000	5180000	5570000	3920000	3790000	3730000	5320000	4850000	4780000	7.81e-05	5.86e-05	0.835676	0.0048204	Nucleus	_	31363225	in vitro droplet formation	the splicing of the SMN2 exon 7 is regulated by hnRNP A1, SRSF1, hnRNP G and Tra2-β1 27. To facilitate the multiplexed analysis of interactions in this system of several RNA-binding proteins, we devised two labeling schemes that visualized the protein-RNA interaction interfaces in the RNA Recognition Motifs (RRM) of these proteins in one sample at the same time. RNA transcription was then perform…	_	_
DHX9	Q08211	2640000	2520000	2750000	2950000	2620000	2460000	2650000	2690000	2720000	2870000	3180000	3050000	6430000	6600000	6650000	5480000	5250000	5380000	3370000	3480000	3350000	5150000	4990000	4800000	2.08e-07	2.69e-07	0.766865	0.000493905	_	_	33522570	in vitro droplet formation	Having observed that the phase transition of the LC domain is required for nucleolar distribution of fibrillarin, we next tested whether the phase transition is also critical for fibrillarin to interact with other proteins. To test this, trapping of the GFP-linked LC domains from different kinds of RNA regulatory proteins was first analyzed using mCherry hydrogel droplets composed of the fibrilla…	hydrogel	strong binding of the N-terminal LC domain of FUS was observed and the LC domains of TAF15, DHX9 or nucleolin were trapped at a moderate intensity by the hydrogel droplets.
GOLGA3	Q08378	1110000	1080000	966893	1230000	1240000	1340000	653631	960759	991720	1150000	888091	952380	509509	451872	448828	532768	410569	487663	444438	546342	472515	443989	441467	530454	0.513113	0.731868	0.326629	0.865149	Cytoplasm	Golgin condensate	32668013	in vivo droplet formation,in vivo FRAP	Here, we show that the overexpression of each of the remaining cis (golgin160, GMAP210)- and trans (golgin97, golgin245, GCC88, GCC185)-golgins results in novel protein condensates. Focused ion beam scanning electron microscopy (FIB-SEM) images of GM130 condensates reveal a complex internal organization with branching aqueous channels. Condensates formed from cis‐Golgi‐localized golgins GM130, Go…	liquid	The cis‐Golgi‐localized golgins share a propensity to condense into structures that in most cases are reminiscent of dynamic, liquid‐like assemblies.
GOLGA2	Q08379			104248	71349.5					62683				288709	327631	302600	244151	229742	258593	236390	231855	235990	190909	181203	196091	0.00817723	0.962954	0.00752706	0.0169742	Cytoplasm	Golgin condensate	32668013	in vivo droplet formation,in vivo FRAP	Recently, we reported that the cis-Golgi-localized golgin GM130 can phase-separate to form dynamic, liquid-like condensates in vitro and in vivo. Focused ion beam scanning electron microscopy (FIB-SEM) images of GM130 condensates reveal a complex internal organization with branching aqueous channels. Condensates formed from cis‐Golgi‐localized golgins GM130, Golgin160, and GMAP210. Pairs of golgi…	liquid	The purified cis‐Golgi‐localized golgin GM130 can phase‐separate into liquid‐like condensates.
EP300	Q09472	350593	324237	307705	283800	229762	228295	177246	416115	324450	451230	272229	415648	182438	64836.1		117301	104389	112488	32574		53679.9	72936.7			#N/A	#N/A	#N/A	#N/A	Nucleus	Transcriptional condensate	33606996	in vivo droplet formation	WW domain-containing transcription regulator protein 1 (TAZ), TEAD, EP300, MED1, and BRD4 were selected, as they have previously been reported to associate with YAP in the nucleus. To confirm whether they exist in YAP condensates, we performed colocalization analysis by IF in mEGFP-YAPS127A-expressing cells and found that TAZ, TEAD4, EP300, and MED1 colocalized in YAP condensates. We also observe…	_	_
TP53BP1	Q12888	3370000	3370000	3140000	2070000	1950000	2040000	3550000	3910000	3560000	4120000	3840000	3790000	151750	255541	122457	293641	275323	306933	65558.3	241121		94949.7			0.47425	0.00183102	0.00645138	0.0601109	Nucleus	_	31570834	in vitro droplet formation,in vivo droplet formation,in vivo FRAP	We demonstrate that induction of DSBs results in the assembly of functional promoters that include a complete RNAPII pre-initiation complex (PIC), MED1 and CDK9. Absence or inactivation of these factors causes DDR foci reduction both in vivo and in an in vitro system that reconstitutes DDR events on nucleosomes. We also show that dilncRNAs drive molecular crowding of DDR proteins such as 53BP1 in…	liquid	Photobleaching of these condensates resulted in rapid and homogeneous liquid-like recovery
PPFIA1	Q13136	129008	72237.2	213735	148418	116587	110988				78300	42625.6		112115	157143	164254	184090	174113	128412	96683.3	145549	127910	227518	244902	146560	0.0205682	0.118382	0.330292	0.397458	Cytoplasm	Receptor cluster	31537859	in vivo droplet formation,in vivo FRAP	Liprin-α1, LL5 and GIT proteins are part of a network regulating protrusion and focal adhesions. These proteins were specifically recruited to ERC1 condensates, while a control cytosolic enzyme (GADPH, glyceraldehyde 3-phosphate dehydrogenase) and other focal adhesion proteins such as α-actinin, talin, vinculin and Src were excluded. These observations were quantified as percentage of ERC1–positi…	liquid	Here we show that ERC1 can drive the formation of membrane-less condensates with liquid properties
TARDBP	Q13148	958435	1000000	810393	1110000	1110000	960391	1170000	868976	640010	874457	1090000	1030000	1100000	1140000	1140000	1500000	1500000	1380000	721859	908159	876189	765604	685716	713883	0.0667981	6.59e-07	1.14e-07	0.00404359	Cytoplasm	Anisosome	33335017	in vitro droplet formation,in vitro FRAP,in vivo droplet formation,in vivo FRAP	RNA binding-deficient TDP-43 (produced by neurodegeneration-causing mutations or posttranslational acetylation in its RNA recognition motifs) drove TDP-43 demixing into intranuclear liquid spherical shells with liquid cores. These droplets, which we named "anisosomes", have shells that exhibit birefringence, thus indicating liquid crystal formation. Guided by mathematical modeling, we identified …	liquid,hydrogel,solid	Within 1 hour after addition of the HSP70 inhibitor, cytoplasmic RNA binding–deficient TDP-43 converted from diffusely localized, soluble TDP-43 to round cytoplasmic droplets whose numbers and diameters increased with time. Furthermore, photobleaching revealed that initially liquid droplets converted to gel or solids, as indicated by slow, very partial recovery.
HNRNPA0	Q13151	945341	1010000	1150000	1600000	1310000	1230000	509921	1110000	1030000	1210000	864257	779314	1340000	1550000	1290000	1530000	1160000	1180000	543887	625858	581632	717337	559445	675312	0.390589	5.24e-05	0.000181117	0.0962671	Nucleus	_	29961577	in vitro droplet formation	We were able to drive phase separation of most FUS family proteins either by increasing protein concentration or by adding dextran, which is a molecular crowding agent. Phase separation is primarily governed by multivalent interactions among tyrosine residues from prion-like domains and arginine residues from RNA-binding domains, which are modulated by negatively charged residues. Glycine residue…	_	_
CBX3	Q13185	11900000	11800000	12800000	9540000	9710000	8930000	8890000	12600000	9340000	16500000	11100000	8300000	3990000	4080000	4660000	4160000	4680000	4520000	5550000	5730000	6260000	5410000	5480000	5490000	0.357761	4.4e-05	0.000164795	0.92044	_	_	33661100	in vitro droplet formation,in vitro FRAP	We find that HP1γ does form condensates with 3 kbp DNA, although the critical HP1γ concentration required to induce droplet formation is, in fact, higher than that for HP1α. Moreover, HP1γ does not form condensates with 147 bp DNA, under conditions where HP1α continues to drive DNA condensation. These results are consistent with a lower DNA-binding affinity and higher off-rate for HP1γ.	_	_
TRIM28	Q13263	12000000	12000000	12200000	11800000	12000000	11500000	12400000	11700000	12600000	13700000	13900000	12200000	8480000	8660000	8950000	11000000	11000000	11000000	8570000	9620000	8900000	8010000	7480000	7860000	0.00192492	0.0183488	3.24e-05	4.63e-05	Nucleus	_	31543422	in vitro droplet formation,in vitro FRAP	Here, we show that heterochromatin protein 1 (HP1), an H3K9me2 and 3 “reader,” interacts with SUV39H1, an H3K9me2 and 3 “writer,” and with TRIM28, an abundant HP1 scaffolding protein, to form complexes with increased multivalent engagement of H3K9me2 and 3-modified chromatin.	liquid	H3K9me2 and 3-marked nucleosomal arrays and associated complexes undergo phase separation to form macromolecule-enriched liquid droplets.
G3BP1	Q13283	623818	819710	664594	2280000	2150000	1840000	625353		831482	649004	713125	725078	5120000	5570000	5750000	5990000	5420000	5590000	3320000	3690000	3360000	4100000	3570000	3510000	0.0477045	7.65e-06	0.000132422	0.335323	Cytoplasm	Stress granule	31772125	in vivo droplet formation	Here, we found that cGAS bound G3BP1, a double-stranded nucleic acid helicase involved in the formation of stress granules. Loss of G3BP1 blocked subcellular cGAS condensation and suppressed the interferon response to intracellular DNA and DNA virus particles in cells. Furthermore, an RNA-dependent association with PKR promoted G3BP1 foci formation and cGAS-dependent interferon responses.	liquid	Activation of cGAS promotes liquid-like phase separation and formation of membraneless cytoplasmic structures.
GOLGA4	Q13439				152905		236522							222262	169302	150215	176435	156417	159294	178237	170821	106665	161345	119326	174686	0.0448252	0.0116784	0.459752	0.49203	Cytoplasm	Golgin condensate	32668013	in vivo droplet formation,in vivo FRAP	Here, we show that the overexpression of each of the remaining cis (golgin160, GMAP210)- and trans (golgin97, golgin245, GCC88, GCC185)-golgins results in novel protein condensates. Focused ion beam scanning electron microscopy (FIB-SEM) images of GM130 condensates reveal a complex internal organization with branching aqueous channels. Condensates formed from trans‐Golgi/TGN‐localized golgins gol…	liquid	As observed for all golgins in this study, the presence of smooth borders around the condensates as well as their dynamics indirectly supports that these condensates may exhibit liquid‐like properties.
SQSTM1	Q13501		461637	489734	1190000	981367	760211				200261		468489	3430000	3030000	3000000	3310000	3590000	3500000	2850000	2990000	3140000	3020000	3150000	3530000	0.881215	0.0237802	0.0181675	0.0746806	Cytoplasm	p62 cluster	31857589	in vivo droplet formation,in vivo FRAP	We demonstrate that acetylation markedly enhances the affinity of p62 for ubiquitin, which facilitates p62 phase separation and the clearance of ubiquitylated proteins. We further show that the formation of p62 bodies, in addition to promoting their own degradation by selective autophagy, improves the survival of cells under nutrient starvation conditions.	liquid	we performed fluorescence recovery after photobleaching (FRAP) experiments on mCherry-p62-2KQ puncta and observed the recovery of mCherry signal, which confirmed that the puncta were indeed dynamic liquid droplets
CUL3	Q13618	1270000	1580000	1310000	1610000	1500000	1430000	1070000	1820000	1030000	1660000	1450000	1200000	1630000	1490000	1420000	1760000	1570000	1530000	1260000	1400000	1110000	1120000	1070000	1100000	0.000975285	0.00271408	5.29e-06	0.114099	Nucleus	Nuclear speckle	30244836	in vitro droplet formation,in vivo droplet formation	We first tested whether other subunits of the CRL3SPOP ubiquitin ligase are present in the SPOP/DAXX bodies. Transient expression of Myc-Cul3, the scaffold that bridges the substrate and the E2 ubiquitin-conjugating enzyme in Cullin/RING ubiquitin ligases, resulted in its diffuse localization in the cytoplasm in the absence of SPOP. In contrast, Myc-Cul3 localized in nuclear speckles in the prese…	_	_
GNL2	Q13823				449613	346764								774434	854086	690778	708309	422713	496528	289358	329055	219267	411185	98936.6	257239	0.103054	0.281993	0.014524	0.299982	Nucleus	Nucleolus	26836305	in vitro droplet formation	We identify multivalency of acidic tracts and folded nucleic acid binding domains, mediated by N-terminal domain oligomerization, as structural features required for phase separation of NPM1 with other nucleolar components in vitro and for localization within mammalian nucleoli. We propose that one mechanism of nucleolar localization involves phase separation of proteins within the nucleolus; In …	liquid	Titration of four R-motif-containing peptides caused phase separation into liquid-like droplets at critical concentrations that varied with R-motif composition and affinity for N130.
CIRBP	Q14011													1070000	1290000	1490000	1180000	1440000	1210000	991120	920309	875529	1380000	1400000	1560000	0.000131415	0.00830655	0.0253474	0.341797	Cytoplasm	_	22579281	in vitro droplet formation	Exposure of cell or tissue lysates to a biotinylated isoxazole (b-isox) chemical precipitated hundreds of RNA binding proteins with significant overlap to the constituents of RNA granules. The LC sequences within these proteins are both necessary and sufficient for b-isox-mediated aggregation, and these domains can undergo a concentration-dependent phase transition to a hydrogel-like state in the…	hydrogel	The LC domains of hnRNPA2 and RBM3 RNA-binding proteins adhered to the hydrogel with moderate apparent avidity.
KEAP1	Q14145	7990000	17500000	8740000	9700000	10300000	8360000	7110000	29500000	13600000	22800000	8830000	7970000	5800000	4640000	3790000	5590000	4680000	4940000	2630000	2560000	2220000	3350000	2540000	2770000	0.941664	0.00230292	0.0020324	0.307649	Cytoplasm	_	30126895	in vivo droplet formation	In cells, ANCHOR mutants form spherical clusters containing polyubiquitin, the autophagy cargo adaptor p62/SQSTM1 (p62), KEAP1, and NRF2. The formation of these clusters is p62 dependent, yet surprisingly, the clusters are not cleared by autophagy. Live-cell imaging and transmission electron microscopy (TEM) establish the clusters as membraneless organelles with liquid-like properties, defining f…	liquid	Furthermore, a majority of the KEAP1-R320Q clusters exhibited a high degree of circularity, consistent with liquid-like properties characteristic of phase separation.
MORC3	Q14149	648090	592525	648639				547925	600836	870849	694956	633276	572033													#N/A	#N/A	#N/A	#N/A	Nucleus	_	32434105,31284181	in vitro droplet formation,in vivo droplet formation,in vivo FRAP	Here, we show that MORC3 forms phase-separated condensates with liquid-like properties in the cell nucleus. Fluorescence live-cell imaging reveals that the MORC3 condensates are heterogeneous and undergo dynamic morphological changes during the cell cycle. The ATPase activity of MORC3 drives its phase separation in vitro and requires DNA binding and releasing the MORC3 CW domain-dependent autoinh…	liquid	MORC3 forms phase-separated condensates with liquid-like properties in the cell nucleus.
UBAP2L	Q14157	1360000	1450000	936013	848102	825889	979031	1240000	1020000	1040000	1000000	894566	1010000	3810000	3710000	4170000	3080000	4360000	4000000	4260000	4170000	4350000	6300000	6820000	6300000	3.25e-05	0.0320866	1.94e-06	0.605816	Cytoplasm	Stress granule	33833668,31114027	in vivo droplet formation	Here, we show that UBAP2L is required for both SG assembly and disassembly. UBAP2L overexpression nucleated SGs under stress-null conditions. The UBAP2L Arg–Gly–Gly (RGG) motif was required for SG competence, and mediated the recruitment of SG components, including mRNPs, RBPs, and ribosomal subunits. The domain of unknown function (DUF) of UBAP2L-mediated interaction with ras GTPase-activating p…	_	_
CAPRIN1	Q14444	2660000	2290000	2990000	3340000	3560000	3370000	1610000	3490000	2320000	2610000	1760000	2080000	6670000	5920000	6610000	4900000	6350000	5860000	5760000	5170000	6130000	7900000	7170000	7610000	0.000811179	0.181232	9.66e-05	0.087454	Cytoplasm	_	31439799	in vitro droplet formation,in vitro FRAP	We found that different FMRP serine/threonine and CAPRIN1 tyrosine phosphorylation patterns control phase separation propensity with RNA, including subcompartmentalization, and tune deadenylation and translation rates in vitro. The resulting evidence for residue-specific interactions underlying co–phase separation, phosphorylation-modulated condensate architecture, and enzymatic activity within c…	liquid	The dynamic and liquid properties of these coexisting phases were confirmed by fluorescence recovery after photobleaching experiments and observations of liquid-like fusion
PUM1	Q14671	669356			701360	421912	320712				924786	1080000	595169	1210000	1040000	1010000	1270000	1060000	1160000	811535	811818	753725	758666	585314	733177	0.214625	9.65e-05	1.73e-05	0.0363681	Cytoplasm	_	31324804	in vivo droplet formation,in vivo FRAP	We engineered the light chain of human ferritin by fusing the F36M-FKBP (Fm) protein to the N terminus of the ferritin monomer. The resulting chimeric Fm-ferritin (FFm) has 24 Fm proteins pointing outside the nanocage, which act as self-interacting domains. Such a protein scaffold can easily be functionalized by fusing a protein of interest (POI-FFm). In the present study, we describe the ArtiGra…	liquid	ArtiGmCh recapitulate the main properties of phase-separated liquid droplets.
MDC1	Q14676	2820000	2750000	2630000	1260000	1370000	1700000	1810000	3140000	2580000	4150000	2010000	2880000	1210000	716063	745514	803797	842379	983676	978730	845422	1040000	1210000	1090000	1040000	0.90153	0.203882	0.167772	0.0110799	Nucleus	DNA damage foci	31267591	in vivo droplet formation	MDC1 foci induced by low, sub‐lethal doses of IR or neocarzinostatin (NCS) are more transient than 53BP1 foci. Indeed, most MDC1 foci had disappeared 2–4 h after damage induction.Live cell experiments with cells stably expressing either GFP‐MDC1 or GFP‐53BP1 confirmed the transient nature of MDC1 foci formation and the more long‐lived nature of 53BP1 assemblies.	_	_
USP10	Q14694		1160000		1090000	927212	936211	1040000			1360000	819253	704438	1470000	1600000	1440000	1610000	1430000	1480000	950177	1010000	1100000	1080000	962450	876790	0.652245	1.5e-05	2.66e-05	0.349885	Cytoplasm	Stress granule	32302565,32302570	in vivo droplet formation,in vivo FRAP	Expression of USP10’s NTF2-interaction motif (“NIM,” amino acids 1–33) results in identical inhibition (slope~1), indicating that FL USP10 does not act as a bridge between G3BP and other SG components. Taken together, these data negate the possibility that USP10 disrupts G3BP dimers, but instead favors a valence-capping model.	liquid	Such condensates mimic the properties of endogenous SGs, including a dependence on RNA influx, recruitment of SG proteins and polyA+ mRNA with attachment of PBs, and liquid-like dynamics.
PCM1	Q15154	474725	437313	567598	414424	348466	253318		569815	417614	382947	577521	553515	212028	190503	196679	181774			208449	370955		312396		277600	#N/A	#N/A	#N/A	#N/A	Cytoplasm	Pericentriolar matrix	29973724	in vivo droplet formation,in vivo FRAP	Notably, we found that inhibition of DYRK3 in mitotic cells leads to aberrant condensations of the splicing-speckle marker SC35, the stress-granule marker PABP and the pericentriolar-material protein PCM1. Aberrant condensations were observed in two different human cell lines and for multiple markers.	_	_
NONO	Q15233	6740000	6380000	6770000	7370000	7320000	6740000	7060000	6020000	5420000	7580000	6950000	7050000	3620000	3640000	3740000	4220000	3500000	3680000	1830000	2290000	1990000	2070000	1790000	1850000	0.70372	1.01e-05	6.45e-06	0.399214	Nucleus	Paraspeckle	29932899	in vitro droplet formation,in vivo droplet formation	The RNA fragments of the NEAT1_2 subdomain preferentially bound NONO and SFPQ and induced higher-order assembly in vitro. In summary, we argue that the identified NEAT1_2 subdomains recruit the NONO dimer to initiate oligomerization with other PSPs, promoting formation of the phase-separated paraspeckle structure.	_	_
MED1	Q15648	241529	197402	284855	214647	204254	178398	198146		251388	163525	254150	236973	212977	205848	208967	209005	157350	221389	73044.5	78678.8	78698.1	114410	90755.1	57359.3	0.289025	3.02e-05	0.000135525	0.965805	Nucleus	_	32487073	in vivo droplet formation,in vivo FRAP	We show that GR foci present properties consistent with those expected for biomolecular condensates formed by a liquid-liquid phase separation process in living human cells. Surprisingly, the intrinsically disordered region of GR is not essential for condensate formation, in contrast to many nuclear proteins that require disordered regions to phase separate, while the ligand-binding domain seems …	liquid	GR foci have properties of liquid condensates
MAPRE1	Q15691	3780000	4100000	3920000	4730000	4470000	4650000	4460000	4240000	4100000	4670000	4740000	4880000	5510000	5580000	4990000	6350000	6250000	6540000	4300000	4930000	4630000	4010000	3870000	3930000	0.019369	8.63e-06	5.14e-07	0.000971445	Cytoplasm	_	32997736	in vivo droplet formation	Tau PRD formed heterotypic condensates with EB1, a regulator of plus-end microtubule dynamic instability. Tau forms a complex with EB1 through an interaction between the MT-binding repeats and the P2 region of the PRD interacting with the acidic C-terminal tail of EB1. CWT 151–254/EB1 complexes were dependent upon the presence of polymerized MTs.	liquid	We could not employ FRAP for these condensates because they moved too rapidly.
ELAVL1	Q15717	2630000	2430000	2570000	3060000	2730000	2700000	1940000	2210000	2190000	2750000	2450000	2570000	2990000	2930000	2860000	3260000	3020000	3330000	1570000	1750000	1370000	1990000	1660000	1870000	0.0258646	6.26e-07	9.14e-06	0.0480636	Cytoplasm	_	33650968	in vivo droplet formation,in vivo FRAP	HuR is an RNA-binding protein that also binds to U- or AU-rich elements. Analyzing HuR PAR-CLIP data showed that HuR targets also have longer 3′UTRs and higher NED values. Therefore, we examined if the HuR RBD is capable of forming mesh-like condensates in cells. In the context of two multivalent domains (TIS11B N/C-terminus or FUS-IDR), the RRM1/2 of HuR was sufficient for the generation of mesh…	_	_
FKBP15	Q5T1M5	324972	217107	289373	357453	290192	358614		318261	333534	346484	325668	284012	271396	215856	211926	273525	240383	250166	155659	209902	190204	155850	112712	160708	0.0776247	0.0949954	0.00321821	0.992842	Cytoplasm	_	31324804	in vivo droplet formation,in vivo FRAP	We engineered the light chain of human ferritin by fusing the F36M-FKBP (Fm) protein to the N terminus of the ferritin monomer. The resulting chimeric Fm-ferritin (FFm) has 24 Fm proteins pointing outside the nanocage, which act as self-interacting domains. Such a protein scaffold can easily be functionalized by fusing a protein of interest (POI-FFm). In the present study, we describe the ArtiGra…	liquid	ArtiGmCh recapitulate the main properties of phase-separated liquid droplets.
CAVIN1	Q6NZI2													911125	381560	438413		536955			522273		458223		426216	0.0166279	0.0495325	0.545974	0.896478	Cytoplasm	_	33568658	in vitro droplet formation,in vitro FRAP,in vivo droplet formation,in vivo FRAP	Here, we show that the three disordered domains of Cavin1 are essential for caveola formation and dynamic trafficking of caveolae. Electrostatic interactions between disordered regions and α-helical regions promote liquid-liquid phase separation behaviour of Cavin1 in vitro, assembly of Cavin1 oligomers in solution, generation of membrane curvature, association with caveolin-1, and Cavin1 recruit…	liquid	full-length GFP-Cavin1 rapidly formed spherical liquid droplets at 150 mM NaCl even at low protein concentrations
MYO7B	Q6PIF6	858830	885175	739441	1010000	613160	919283	819693	651626	749807		497399	623025						423610				700835		820275	#N/A	#N/A	#N/A	#N/A	Cytoplasm	Receptor cluster	31644917	in vitro droplet formation,in vitro FRAP,in vivo droplet formation,in vivo FRAP	Here, we show that Myosin VIIB (MYO7B), USH1C, and ANKS4B, which form a specific complex stabilizing tip-links in intestine microvilli, could form dense condensates via liquid-liquid phase separation in vitro and in cells. The MYO7A, USH1C, and USH1G complex also undergoes phase separation in cells. Formation of the MYO7A/USH1C/USH1G and MYO7B/USH1C/ANKS4B condensates requires strong and multival…	liquid	RAP assays showed that the puncta in both systems were liquid-like membraneless assemblies instead of immobile aggregates
NUFIP2	Q7Z417	1300000			749119	481654	326433				397070		505042	1300000	1290000	1370000	1020000	1260000	1180000	1260000	1180000	1210000	1630000	1720000	1730000	4.8e-05	0.33434	1.35e-05	0.0274842	Cytoplasm	Stress granule	32302565,32302570	in vivo droplet formation,in vivo FRAP	In a panel of abundant and frequently studied GFP-tagged SG (n = 20) and PB (n = 3) proteins, only eight SG proteins (USP10, UBAP2L, CAPRIN1, FMR1, FXR1, NUFIP2, G3BP1, and G3BP2A) partition strongly into NTF2 condensates (G3BPΔRBD Corelets).	liquid	Such condensates mimic the properties of endogenous SGs, including a dependence on RNA influx, recruitment of SG proteins and polyA+ mRNA with attachment of PBs, and liquid-like dynamics.
YTHDF3	Q7Z739			789341	341904	818364	1740000							1240000	1210000	1340000	1010000	984184	976087	1160000	1210000	1200000	1340000	1180000	1230000	0.0418262	0.0392136	0.000760823	0.000460356	Cytoplasm	Stress granule	31292544	in vitro droplet formation,in vitro FRAP,in vivo droplet formation,in vivo FRAP	Here we show that the cytosolic m6A-binding proteins, YTHDF1–3, undergo liquid-liquid phase separation (LLPS) in vitro and in cells. This LLPS is markedly enhanced by mRNAs that contain multiple, but not single, m6A residues. Polymethylated mRNAs act as a multivalent scaffold for binding YTHDF proteins, juxtaposing their low-complexity domains, leading to phase separation. The resulting mRNA-YTHD…	liquid	DF proteins exhibit liquid-like properties in cells and relocalize during stress
ERC1	Q8IUD2	227305			166384	293718	300453	271314		201372	333308	225100	301694			171895		199457								#N/A	#N/A	#N/A	#N/A	Cytoplasm	Receptor cluster	31537859	in vivo droplet formation,in vivo FRAP	We found that ERC1 scaffolds form cytoplasmic condensates with a behavior that is consistent with liquid phases that are modulated by a predicted disordered region of ERC1. These condensates specifically host partners of a network relevant to cell motility, including liprin-α1, which was unnecessary for the formation of condensates, but influenced their dynamic behavior.	liquid	Here we show that ERC1 can drive the formation of membrane-less condensates with liquid properties
GCC2	Q8IWJ2				183563	142008	175940				102197			256286	292776	285117	298570	321268	344139	205234	291728	247381	367005	339684	185711	0.3481	0.112899	0.471476	0.978957	Cytoplasm	Golgin condensate	32668013	in vivo droplet formation,in vivo FRAP	Here, we show that the overexpression of each of the remaining cis (golgin160, GMAP210)- and trans (golgin97, golgin245, GCC88, GCC185)-golgins results in novel protein condensates. Focused ion beam scanning electron microscopy (FIB-SEM) images of GM130 condensates reveal a complex internal organization with branching aqueous channels. Condensates formed from trans‐Golgi/TGN‐localized golgins gol…	liquid	As observed for all golgins in this study, the presence of smooth borders around the condensates as well as their dynamics indirectly supports that these condensates may exhibit liquid‐like properties.
NELFCD	Q8IXH7	670258	578998	652916	669627	612604	618002	814484	415011	750253	560214	738762	708484	563760	627364	705016	708928	739056	671481	624665	702800	553203	580178	585662	491877	0.0095353	0.0676574	0.000337315	0.000689365	Nucleus	Nuclear stress body	33548202	in vitro droplet formation,in vitro FRAP,in vivo droplet formation	Here we report that NELF rapidly forms nuclear condensates upon stress in human cells. Condensate formation requires NELF dephosphorylation and SUMOylation induced by stress. The intrinsically disordered region (IDR) in NELFA is necessary for nuclear NELF condensation and can be functionally replaced by the IDR of FUS or EWSR1 protein. We find that biomolecular condensation facilitates enhanced r…	liquid	The NELF puncta showed liquid-like properties such as spherical shape and rapidly coalesced to form bigger spherical puncta.
SRRM1	Q8IYB3				397919	329000	277964		303960		189280	543893		891283	819827	833325	622093	463608	514854	793100	468627	694492	615095	448395	615210	0.309779	0.0046851	0.0302393	1.99e-05	Nucleus	Nuclear speckle	29973724	in vivo droplet formation,in vivo FRAP	we determined an intracellular phase diagram of SRRM1 in a condensed or dissolved phase as a function of DYRK3 and SRRM1 levels. This revealed a remarkably sharp phase boundary at a specific DYRK3-to-SRRM1 ratio across a large range of expression levels, below which SRRM1 would be condensed and above which it would be dissolved.	liquid	These cells show mitotic SRRM1 granules that recruit endogenous splicing-speckle proteins, which also undergo liquid-like merging, and show rapid exchange of SRMM1 between the condensed and dissolved phase, which is under the control of DYRK3
TNIP2	Q8NFZ5	1460000	1790000	1980000	696511	692914	258436	1040000	3030000	5850000	717512	713694	712278													#N/A	#N/A	#N/A	#N/A	Cytoplasm	SINT-speckle	31442668	in vivo droplet formation	Another interactor triggering the formation of SINT-speckles was ABIN2, as its expression resulted in SINT-speckle formation even in unstressed cells. The dominant effect of ABIN2 also occurred for PTPN23 and resembles that of AZI2, which was sufficient to trigger incorporation of SINTBAD into speckles. Accordingly, AZI2 and ABIN2 always occurred in speckles when expressed either alone or togethr…	solid	These results show that most adverse agents, with the exception of inflammatory stimuli, triggered translocation of SINTBAD to the nuclear/insoluble fraction
NUP133	Q8WUM0				337821		299074							645720	668466	539609	652218	568481	624030	377224	323220	378369	419945	363726	452026	0.72256	0.00355183	0.00664825	0.943018	Nucleus	Nuclear pore complex	32706158	in vivo droplet formation	To understand if the cytoplasmic Nup granules have properties of phase‐separated condensates, we treated control and FXR1‐deficient cells with 1,6‐hexanediol using the protocol established for SGs. 1,6‐Hexanediol treatment led to the dispersion of the small Nup foci present in control cells as well as the Nup granules observed upon FXR1 downregulation relative to the non‐treated cells. Collective…	hydrogel	Several Nups assemble into a sieve‐like hydrogel within the central channel of the NPCs.
PSPC1	Q8WXF1	2260000	2250000	2480000	2160000	2220000	2060000	2160000	2680000	2350000	3120000	2410000	2560000	1140000	1170000	993439	1170000	1190000	1270000	749895	710271	740252	849281	636453	821815	0.535925	3.85e-06	1.97e-06	0.0176674	Nucleus	_	29961577	in vitro droplet formation	We were able to drive phase separation of most FUS family proteins either by increasing protein concentration or by adding dextran, which is a molecular crowding agent. Phase separation is primarily governed by multivalent interactions among tyrosine residues from prion-like domains and arginine residues from RNA-binding domains, which are modulated by negatively charged residues. Glycine residue…	_	_
CREBBP	Q92793									50558.4																#N/A	#N/A	#N/A	#N/A	Cytoplasm	_	33461073,32632103	in vivo droplet formation	To explore the role of CBP acetylation in DVL2-puncta formation, DVL2 and CBP were co-expressed, or was expressed separately, in HeLa cells. CBP colocalized with DVL2 and significantly promoted formation of DVL2 super-molecular puncta in cells. Moreover, upon Wnt3a stimulation, endogenous CBP shuttled into cytoplasm from nucleoplasm to colocalize with endogenous DVL2 in HeLa cells. Overall, these…	_	_
TAF15	Q92804							168962						1500000	1500000	1610000	1260000	1430000	1490000	801894	829344	1030000	1790000	1390000	1380000	1.22e-06	3.68e-05	0.0119373	0.306459	Cytoplasm	_	30937520	in vitro droplet formation,in vitro FRAP,in vivo droplet formation	We demonstrate that the cytoplasmic mislocalization caused by mutations in the FUS NLS impairs the interaction of FUS with other ALS-associated RBPs. Purified hnRNPA1, EWSR1, and TAF15 prevent FUS from undergoing an aberrant liquid-to-solid phase transition, indicating that FUS mislocalization disrupts FUS interactions with these RBPs, facilitating the nucleation of toxic cytoplasmic FUS aggregat…	liquid	Fluorescence recovery after photobleaching (FRAP) was used to assess the dynamics of P525L LL FUS at the tested conditions for the indicated time points. RBPs promote the maintenance of a liquid-like behavior.
EFHD2	Q96C19	13400000	12900000	14300000	17100000	17600000	18200000	12200000	15200000	12900000	12700000	9830000	11200000	2980000	2680000	3050000	2070000	2490000	2220000	7250000	6590000	6580000	3510000	3690000	3900000	3.04e-07	2.23e-10	2.22e-07	0.000155901	Cytoplasm	_	32824618,31456657	in vitro droplet formation,in vitro FRAP	We demonstrate that EFhd2 alters tau liquid phase behavior in a calcium and coiled-coil domain dependent manner. Co-incubation of EFhd2 and tau in the absence of calcium leads to the formation of solid-like structures containing both proteins, while in the presence of calcium these two proteins phase separate together into liquid droplets. EFhd2's coiled-coil domain is necessary to alter tau's li…	liquid,solid	Co-incubation of EFhd2 and tau in the absence of calcium leads to the formation of solid-like structures containing both proteins, while in the presence of calcium these two proteins phase separate together into liquid droplets.
GCC1	Q96CN9														312083		337139	334934	353310		242868		301027	271118		0.440073	0.725742	0.667417	0.537827	Cytoplasm	Golgin condensate	32668013	in vivo droplet formation,in vivo FRAP	Here, we show that the overexpression of each of the remaining cis (golgin160, GMAP210)- and trans (golgin97, golgin245, GCC88, GCC185)-golgins results in novel protein condensates. Focused ion beam scanning electron microscopy (FIB-SEM) images of GM130 condensates reveal a complex internal organization with branching aqueous channels. Condensates formed from trans‐Golgi/TGN‐localized golgins gol…	liquid	As observed for all golgins in this study, the presence of smooth borders around the condensates as well as their dynamics indirectly supports that these condensates may exhibit liquid‐like properties.
DAZAP1	Q96EP5	7290000	7440000	7710000	5610000	6030000	7060000	7760000	6030000	7150000	8510000	7820000	8180000	8290000	8690000	10000000	6400000	8580000	8100000	8520000	8330000	8960000	11500000	12100000	10800000	0.000286159	0.023167	8.75e-06	0.072927	Nucleus	_	29961577	in vitro droplet formation	We were able to drive phase separation of most FUS family proteins either by increasing protein concentration or by adding dextran, which is a molecular crowding agent. Phase separation is primarily governed by multivalent interactions among tyrosine residues from prion-like domains and arginine residues from RNA-binding domains, which are modulated by negatively charged residues. Glycine residue…	_	_
RBM14	Q96PK6	437900	434095	435820	505375	334007	319707	235731	320686	356760	282004	449606	490328	431080	492437	443607	621525	442342	483735	213446	242319	162286	217584		142789	0.099989	9.32e-05	9.47e-06	0.152264	Nucleus	Paraspeckle	29932899	in vitro droplet formation,in vivo droplet formation	The RNA fragments of the NEAT1_2 subdomain preferentially bound NONO and SFPQ and induced higher-order assembly in vitro. In summary, we argue that the identified NEAT1_2 subdomains recruit the NONO dimer to initiate oligomerization with other PSPs, promoting formation of the phase-separated paraspeckle structure. Co-immunoprecipitation (coIP) revealed that interactions of NONO with RBM14 and FUS…	_	_
RNF2	Q99496	4620000	3850000	4080000	2710000	2530000	2150000	2950000	3670000	3760000	3690000	4280000	3590000	1350000	1480000	1620000	1530000	1800000	1460000	1460000	1540000	1340000	2210000	1950000	1770000	0.0247153	0.0163625	0.819061	0.00439517	Nucleus	Polycomb body	31171700	in vitro droplet formation,in vivo droplet formation,in vivo FRAP	Here we show that the CBX2 component of canonical PRC1 can phase-separate in vitro and generate dynamic puncta in cells. These data support the hypothesis that phase separation and compaction by PRC1 are generated by linked mechanisms. We speculate that the high concentration of PRC1 within phase-separated bodies could facilitate maintenance of a repressive chromatin state during development; Aft…	liquid	mEGFP-CBX2 + RING1b formed spherical droplets in the presence of volume excluder that increased in size as a function of concentration. We also observed droplets that appeared to be in the process of fusing/fissioning
RAD9A	Q99638				248104		103566							473733	359095	355095	326026	338624	352435	409237	377983	344503	480119	492837	452902	0.00659881	0.0110104	5.71e-05	0.131674	Nucleus	_	33503405	in vivo droplet formation	The condensation of TopBP1 promotes the phosphorylation of ATR target proteins. On fluorescence microscopy, optogenetic TopBP1 condensates co-localized with RAD9 and with phospho ATR. In contrast, Chk1 Ser345 phospho-signals rarely co-localized with TopBP1 condensates per se but were detected in cells positive for TopBP1-mCherry condensates, consistent with Chk1 high mobility.	_	_
ATXN2	Q99700		164999		295441	302911	295455	217634			23799.8	202828		490225	499725	519709	470305	444108	427183	283861	298000	246448	381808	368384	391584	0.000184089	7.58e-07	0.000722723	0.124088	Cytoplasm	_	33549703,30893049	in vivo droplet formation,in vivo FRAP	Herein we report that light-based activation of Opto-G3BP1, a chimeric protein assembled from the IDR and RNA-binding domain of G3BP1 combined with CRY2, initiated the rapid assembly of dynamic, cytoplasmic, liquid granules that were composed of canonical stress granule components, including PABP, TDP-43, TIA1, TIAR, eIF4G, eIF3η, ataxin 2, GLE1, FUS, and polyadenylated RNA, thereby establishing …	liquid	Within seconds of blue light activation, Opto-G3BP1 in U2OS cells assembled into numerous, spherical cytoplasmic granules that exhibited liquid behaviors.
HNRNPAB	Q99729	9750000	8630000	8390000	5250000	6880000	6180000	9460000	11700000	6760000	13200000	9170000	10900000	7680000	9800000	11400000	9340000	12900000	9350000	9760000	11100000	9770000	14900000	15000000	12500000	0.00307651	0.834147	0.00214533	0.263359	Nucleus	_	29961577	in vitro droplet formation	We were able to drive phase separation of most FUS family proteins either by increasing protein concentration or by adding dextran, which is a molecular crowding agent. Phase separation is primarily governed by multivalent interactions among tyrosine residues from prion-like domains and arginine residues from RNA-binding domains, which are modulated by negatively charged residues. Glycine residue…	_	_
NELFA	Q9H3P2				388842	353745					354369	806936		346779	351140	355839	295042	304700	293688	265032		320588	283900	263197	255477	0.925977	0.887821	0.815184	0.0698852	Nucleus	Nuclear stress body	33548202	in vitro droplet formation,in vitro FRAP,in vivo droplet formation	Here we report that NELF rapidly forms nuclear condensates upon stress in human cells. Condensate formation requires NELF dephosphorylation and SUMOylation induced by stress. The intrinsically disordered region (IDR) in NELFA is necessary for nuclear NELF condensation and can be functionally replaced by the IDR of FUS or EWSR1 protein. We find that biomolecular condensation facilitates enhanced r…	liquid	The NELF puncta showed liquid-like properties such as spherical shape and rapidly coalesced to form bigger spherical puncta.
POLR1B	Q9H9Y6	255025	291076	200466	323111	257248	188214	362061	210518					313756	294700	302072	390399	349106	339994	161831	225695	180113	205685	214657	199345	0.18138	5.55e-06	3.05e-05	0.0681549	Nucleus	Nucleolus	28500793,26776729	in vivo droplet formation	The pol I subunit, POLR1B, is initially recruited by an LLPS mechanism, but stabilized by an active mechanism, presumably transcription of rDNA. Our data on fibrillarin and RNA pol I identify intriguing differences in their localization patterns during early cleavage cycles.	liquid	The nucleoli have an irregular structure, and appear to be punctate, whereas high-concentration assemblies of nucleolar proteins (HANPs) are round, as expected for a liquid phase.
DCP1A	Q9NPI6				469939	382231	398256							619207	508543	500789	624301	558252	515528	464638	510883	421967	363066	397077	319043	0.00820389	0.00333909	2.74e-05	0.296088	Nucleus	P-body	32946761,32857953	in vivo droplet formation	We observe that the trimeric processing body (PB) protein DCP1A rapidly (within ∼10 s) phase-separates in mammalian cells during hyperosmotic stress and dissolves upon isosmotic rescue (over ∼100 s) with minimal effect on cell viability even after multiple cycles of osmotic perturbation. Strikingly, this rapid intracellular hyperosmotic phase separation (HOPS) correlates with the degree of cell v…	liquid	DCP1A rapidly (within ∼10 s) phase-separates in mammalian cells during hyperosmotic stress and dissolves upon isosmotic rescue (over ∼100 s) with minimal effect on cell viability even after multiple cycles of osmotic perturbation.
UBQLN4	Q9NRR5	7280000	7000000	6190000	3080000	3320000	4400000	16200000	4720000	6540000	8940000	17800000	8470000	1060000	1110000	1440000	1940000	3060000	2070000	3020000	2720000	2770000	3700000	3470000	3610000	0.0726771	0.0837514	0.00265261	0.000603941	Nucleus	UBQLN puncta	33431932	in vitro droplet formation,in vivo droplet formation,in vivo FRAP	Here we report that the three ubiquilins differ in aggregation propensity, revealed by in-vitro experiments, cellular models, and analysis of human brain tissue. UBQLN4 displays heightened aggregation propensity over the other ubiquilins and, like amyloids, UBQLN4 forms ThioflavinT-positive fibrils in vitro. Measuring fluorescence recovery after photobleaching (FRAP) of puncta in cells, we report…	liquid,solid	UBQLN4444–601 readily formed fibrillar aggregates resembling amyloid fibrils. In addition to the amyloid-like aggregates, we also observed some spherical UBQLN4444–601 species.
IGF2BP1	Q9NZI8	1090000			2640000	2280000	2090000			3760000			275664	5440000	5630000	4950000	6030000	4520000	4820000	1990000	2590000	2150000	2720000	2030000	2060000	0.942306	2.35e-05	2.14e-05	0.555015	Cytoplasm	Stress granule	29463567	in vivo droplet formation	Both RBPs(Ras GTPase-activating protein SH3-domain-binding protein (G3BP1) and insulin-like growth factor II mRNA-binding protein 1 (IMP1)) exhibited different exchange kinetics between SGs. Within SGs, single-molecule localization microscopy revealed distributed hotspots of immobilized G3BP1 and IMP1 that reflect the presence of relatively immobile nanometer-sized nanocores. We demonstrate alter…	liquid	We demonstrate alternating binding in nanocores and anomalous diffusion in the liquid phase with similar characteristics for both RBPs.
TJP2	Q9UDY2	180084		285523	519284	403547	412932	107374	154041	395233	454140	155040	176078	256543	278668	285182	326205	239859	264031	172699	223566	187689	210672	176527	190116	0.983487	0.113715	0.109839	0.513429	Cytoplasm	ZO protein compartment	31675499	in vitro droplet formation,in vitro FRAP,in vivo droplet formation,in vivo FRAP	We discovered that ZO proteins self-organize membrane-attached compartments via phase separation. We identified the multivalent interactions of the conserved PDZ-SH3-GuK supra-domain as the driver of phase separation. These interactions are regulated by phosphorylation and intra-molecular binding. Formation of condensed ZO protein compartments is sufficient to specifically enrich and localize tig…	liquid	we observed spontaneous condensation of ZO1, ZO2, and ZO3 into liquid droplets that fused over time
DAXX	Q9UER7	1290000	1370000	1000000	947881	1300000	1950000	523123	790926	1030000	2000000	1110000	932454	724177	769190	1230000	603944	812250	1370000	749681	1050000	922246	858403	943207	874759	0.161629	0.706759	0.0862473	0.468861	Nucleus	Nuclear speckle	30244836	in vitro droplet formation,in vitro FRAP,in vivo droplet formation,in vivo FRAP	DAXX and SPOP co-localize in liquid nuclear organelles. DAXX and SPOP undergo phase separation in vitro. This observation suggests that weak multivalent interactions between SPOP and DAXX result in a sol-gel transition coupled to phase separation. Multiple weak SPOP-binding motifs in DAXX mediate phase separation with SPOP.	liquid	DAXX forms the liquid-promoting contacts.
UBQLN2	Q9UHD9	3490000	3120000	2800000	1630000	1720000	2140000	5320000	2920000	3330000	2500000	5090000	2820000	560803	631446	713874	737581	1080000	773925	1510000	1300000	1500000	1490000	1470000	1590000	0.964989	9.05e-06	8.6e-06	0.645487	Cytoplasm	Stress granule	30982635	in vitro droplet formation,in vitro FRAP	Here, we demonstrated that ALS-linked Pxx mutations differentially affect UBQLN2 LLPS, depending on both amino acid substitution and sequence position. We determined that those Pxx mutants that enhanced UBQLN2 oligomerization decreased saturation concentrations needed for LLPS and promoted solid-like and viscoelastic morphological changes to UBQLN2 liquid assemblies. Ubiquitin disassembled all LL…	liquid,solid	Those Pxx mutants that enhanced UBQLN2 oligomerization decreased saturation concentrations needed for LLPS and promoted solid-like and viscoelastic morphological changes to UBQLN2 liquid assemblies.
PTBP2	Q9UKA9	2590000	2650000	2780000	2680000	2830000	2600000	2730000	553713	2600000	2480000	3280000	2780000	2410000	2780000	2880000	3010000	2730000	2780000	1360000	1500000	1230000	2060000	1850000	1460000	0.000222273	2.19e-07	7.74e-05	0.13089	Nucleus	PML nuclear body	33260713,27374333	in vitro droplet formation,in vivo droplet formation,in vivo FRAP	In vitro and in cells, these scaffold molecules form phase-separated liquids that concentrate low valency client proteins. Clients partition differently depending on the ratio of scaffolds, with a sharp switch across the phase diagram diagonal. Composition can switch rapidly through changes in scaffold concentration or valency. The PTB protein (contains four RNA recognition motifs [RRMs]) and an …	liquid	In fluorescence recovery after photobleaching (FRAP) experiments, clients diffused much more rapidly within droplets than did scaffolds.
AGO2	Q9UKV8	1650000	1530000	1460000	1140000	1190000	1070000	1670000	1050000	1480000	1680000	1720000	1620000	1130000	1120000	1150000	941009	1010000	971816	810109	779538	804090	1210000	1180000	1240000	9.57e-06	0.358324	3.08e-05	0.00240388	Cytoplasm	miRISC	29576456	in vitro droplet formation,in vitro FRAP,in vivo droplet formation,in vivo FRAP	miRISC is a multi-protein assembly that uses microRNAs (miRNAs) to identify mRNAs targeted for repression. Here, we show that two core protein components of human miRISC, Argonaute2 (Ago2) and TNRC6B, condense into phase-separated droplets in vitro and in live cells. Phase separation is promoted by multivalent interactions between the glycine/tryptophan (GW)-rich domain of TNRC6B and three evenly…	liquid,solid	Incomplete recovery of FRAP signal reveals that ABD-Ago2 droplets may not be simple liquids, but instead also exhibit partially solid-like properties.
UBQLN1	Q9UMX0	1710000	1880000	1610000	923214	938720	1180000	5740000		2240000	1940000	6260000	2600000	688181	431674	609506	543087	860745	688264	1120000	764015	956639	1250000	1210000	1300000	0.020925	0.00881827	0.000118245	0.00627751	Nucleus	UBQLN puncta	33431932	in vitro droplet formation,in vivo droplet formation,in vivo FRAP	Here we report that the three ubiquilins differ in aggregation propensity, revealed by in-vitro experiments, cellular models, and analysis of human brain tissue. UBQLN4 displays heightened aggregation propensity over the other ubiquilins and, like amyloids, UBQLN4 forms ThioflavinT-positive fibrils in vitro. Measuring fluorescence recovery after photobleaching (FRAP) of puncta in cells, we report…	liquid,solid	UBQLN1438–589 and UBQLN2430–624 mainly formed spherical species, though samples of UBQLN2430–624 contained low levels of sparsely distributed short fibrils
G3BP2	Q9UN86	298782	298655	281608	936619	952687	853545	471400	247729	312995	249753	540595	323225	1980000	2350000	2210000	2300000	2200000	2270000	1210000	1440000	1320000	1770000	1710000	1510000	0.00188297	2.09e-05	0.0101776	0.716389	Cytoplasm	P-body,Stress granule	32302565,32302570	in vivo droplet formation,in vivo FRAP	G3BP dimerization and RNA binding are necessary but not sufficient for stress granule formation. For G3BP, removal of either acidic IDR1 or both IDR1 and IDR2 (IDR1/2) causes only a minor shift in its threshold for LLPS. Stress granule condensation requires G3BP-UBAP2L complexes. High valence G3BP RBD nodes are sufficient for stress granule formation with attached P-bodies.	liquid	Such condensates mimic the properties of endogenous SGs, including a dependence on RNA influx, recruitment of SG proteins and polyA+ mRNA with attachment of PBs, and liquid-like dynamics.
TNRC6B	Q9UPQ9				49799.1	43284.2				36304.4																#N/A	#N/A	#N/A	#N/A	Cytoplasm	miRISC	29576456	in vitro droplet formation,in vitro FRAP,in vivo droplet formation,in vivo FRAP	miRISC is a multi-protein assembly that uses microRNAs (miRNAs) to identify mRNAs targeted for repression. Here, we show that two core protein components of human miRISC, Argonaute2 (Ago2) and TNRC6B, condense into phase-separated droplets in vitro and in live cells. Phase separation is promoted by multivalent interactions between the glycine/tryptophan (GW)-rich domain of TNRC6B and three evenly…	liquid	This finding shows that the cellular environment maintains condensates of full-length TNRC6B in a more liquid-like state than our in vitro conditions.
SRRM2	Q9UQ35	3360000	3820000	2880000	2970000	2660000	3060000	2820000	3430000	3730000	2950000	3370000	3340000	2120000	1600000	1570000	1450000	1230000	1150000	1140000	1430000	1410000	1390000	1310000	1610000	0.257849	0.0947139	0.0119035	0.0109652	Nucleus	Nuclear speckle	29973724	in vivo droplet formation,in vivo FRAP	Time-lapse analysis of mitotic granule formation using mCherry-tagged SRRM2, a splicing-speckle protein, revealed that they appear fast (within 15–20 min) upon DYRK3 inhibition and display liquid-like merging	liquid	The total amount of SRRM2 in cells did not change during granule formation, and the accumulation of SRRM2 in the condensed phase was a consequence of its depletion from the dissolved phase
YTHDF2	Q9Y5A9	594921	502343	457996	1150000	1060000	1260000	481542	524569	654015	698975	578997	466813	1980000	1980000	1970000	1600000	1590000	1610000	1420000	1490000	1380000	1560000	1610000	1630000	0.00247732	0.125338	0.044556	0.142057	Cytoplasm	Stress granule	31292544	in vitro droplet formation,in vitro FRAP,in vivo droplet formation,in vivo FRAP	Here we show that the cytosolic m6A-binding proteins, YTHDF1–3, undergo liquid-liquid phase separation (LLPS) in vitro and in cells. This LLPS is markedly enhanced by mRNAs that contain multiple, but not single, m6A residues. Polymethylated mRNAs act as a multivalent scaffold for binding YTHDF proteins, juxtaposing their low-complexity domains, leading to phase separation. The resulting mRNA-YTHD…	liquid	Photobleaching of a region of an Alexa488-labeled DF2 droplet was associated with rapid recovery of fluorescence, consistent with DF2 exhibiting liquid-like propertie

## Sheet: DSPs in llps
DDX3X
HNRNPDL
PLRG1
AKAP8
APOE
PRNP
NPM1
P4HB
SNRNP70
HNRNPA1
H2AC12
HSPA1A
POLR1D
PABPC1
DDX5
TBP
HNRNPA2B1
SFPQ
PTBP1
HNRNPH1
CSTF2
FUS
SNCA
STAT3
HTT
MATR3
CBX5
RPL5
YAP1
PSMB2
HNRNPA3
RAD23B
VCP
HNRNPH2
SUMO3
EIF3B
RPL23A
RBX1
TRA2B
UBE2I
H3-3B
BASP1
CBX1
RBM3
TIAL1
CAV1
EIF4G1
PTPN11
TJP1
DHX9
TP53BP1
TARDBP
G3BP1
SQSTM1
CIRBP
UBAP2L
PUM1
MDC1
MED1
ELAVL1
NUFIP2
SRRM1
TNIP2
TAF15
EFHD2
RBM14
RNF2
ATXN2
HNRNPAB
POLR1B
UBQLN4
IGF2BP1
UBQLN2
PTBP2
UBQLN1
G3BP2
YTHDF2

## Sheet: DSPs of docking
Genes	intact_Ouabain1	intact_Ouabain2	intact_Ouabain3	intact_DMSO1	intact_DMSO2	intact_DMSO3	intact_Digitoxin1	intact_Digitoxin2	intact_Digitoxin3	intact_Digoxin1	intact_Digoxin2	intact_Digoxin3	lysates_Ouabain1	lysates_Ouabain2	lysates_Ouabain3	lysates_DMSO1	lysates_DMSO2	lysates_DMSO3	lysates_Digitoxin1	lysates_Digitoxin2	lysates_Digitoxin3	lysates_Digoxin1	lysates_Digoxin2	lysates_Digoxin3
IRS4	785493	744023	641886	1140000	896811	911982	1170000	620218	845169	576235	1230000	816511	1470000	1540000	1430000	1700000	1590000	1600000	747985	900206	806106	1010000	832608	862831
HNRNPR	1160000	1480000	1290000	1990000	1760000	1930000	771384	1010000	958255	1450000	1520000	1200000	1990000	2000000	1880000	2180000	1680000	1920000	700198	681570	753548	1030000	811070	1070000
HTRA2	4490000	4140000	4130000	4210000	3970000	4230000	3860000	4620000	3520000	3580000	3640000	4490000	2070000	2030000	2200000	1770000	2270000	1810000	3420000	3810000	3720000	4040000	3510000	3490000
DENR	6390000	6320000	7030000	5920000	5880000	6370000	8870000	8730000	8050000	10600000	10300000	6750000	356285	291436	343632	311743	315337	334525	628539	521081	546866	325952	417378	528003
ENSA	13700000	13300000	13800000	13500000	15200000	14300000	9750000	15200000	14800000	16400000	10300000	13600000	1040000	993736	1080000	579145	569588	487346	3540000	2840000	3330000	1310000	1490000	1230000
PRPSAP2	3620000	3780000	3700000	6520000	6880000	6790000	3780000	3550000	2940000	2740000	3060000	2870000	3140000	3060000	3290000	2370000	2350000	2340000	4380000	4380000	4410000	3550000	3600000	3530000
SPAG7	1670000	1650000	1870000	2160000	2350000	1970000	1090000	1860000	1480000	2370000	1190000	1240000	345164	144966	183230				573900	518069	532539	397324	346960	445195
IDH1	365779	605728	494914	1510000	1550000	1530000	389002		318250	428910	283085	255712	3990000	4200000	4350000	3860000	4080000	3980000	1880000	2330000	2040000	2370000	2460000	2270000
FLOT1	1400000	1510000	1390000	1640000	1590000	1560000	1540000	2060000	1500000	1440000	1500000	1630000	799209	718470	730672	794536	770469	823819	641837	565411	431824	754019	668327	742205
SRP72	147393			561406	505081	573036							1160000	1120000	1100000	1270000	1020000	1240000	551108	574470	603637	665544	578923	665294
EPN2	642517	670720	696584	707725	730760	800556	567599	639605	509558	618577	566812	604534	259401	263947	336809	201325	191191	139681	393961	336168	312917	317009	318100	313432
GLUD1	6550000	6720000	7220000	10100000	10500000	10500000	7290000	6320000	6240000	6660000	7080000	7310000	6800000	6200000	7250000	3820000	3890000	3870000	11300000	10700000	11100000	8810000	8900000	8800000
MT-CO3	50948.4			38924.4	59197.4	52228.2							208733	268643	250225	523025	536841	448941	98914.8	195690	156284	175689	233439	149713
GOT2	148000000	145000000	157000000	113000000	125000000	118000000	147000000	108000000	125000000	125000000	137000000	138000000	19000000	16900000	19400000	10800000	11400000	10600000	61700000	59800000	62500000	31800000	32900000	32300000
KRT6A										939389				986707	3440000					767057	4110000
TP53		54271.2		218324	160183	162079							431600	418743	385813	506385	447595	467086	150734	148482	166528	236413	172302	163883
GNAI2				383800	234651								1010000	1160000	952827	1160000	1070000	1120000	609892	726023	677083	717358	588818	590896
ITGB1	4520000	4410000	4680000	4320000	4780000	4630000	4350000	3910000	4450000	3510000	4050000	3760000	2670000	2630000	2980000	2090000	2770000	2490000	4430000	4160000	4470000	4460000	4550000	4360000
TPM3	32300000	31800000	35200000	55100000	59100000	64400000	27600000	43600000	29800000	44700000	31100000	24700000	22900000	19700000	22500000	16700000	20200000	18200000	31600000	32200000	33900000	31500000	30000000	32100000
NEFL	1230000	857755	743469					728449	1140000	393933	1550000	1050000	1280000	1250000	1330000	1390000	1450000	1500000	801650	711862	720540	1130000	1130000	1130000
ANXA2	2560000	2420000	2590000	3910000	3600000	3700000	2900000	3010000	2840000	3000000	3100000	2870000	1520000	1520000	1420000	2830000	2560000	2830000	823877	999167	917194	965502	827857	869957
PFKM	2720000	2730000	2500000	5770000	5820000	5960000	2300000	2110000	2360000	1910000	1970000	2070000	1510000	1500000	1480000	1370000	1160000	1280000	2150000	2050000	1950000	1520000	1220000	1330000
GNAI3	608275	609785	542267	1660000	1460000	1410000	498780						2330000	2570000	2430000	3300000	2990000	3180000	1820000	1900000	1620000	1650000	1340000	1510000
KRT16						555798				411888		55906.1		374060	1830000		65250			164002	830594
HNRNPA1	13900000	13700000	13900000	17800000	16900000	15000000	12300000	12000000	12400000	15900000	15000000	15700000	14700000	17500000	17800000	18900000	19800000	18400000	9370000	10600000	10200000	15000000	14500000	13100000
H1-4	2350000	2610000	1830000	3370000	3340000	3060000	1870000	5070000	2230000	2030000	3250000	2110000	6740000	6390000	6020000	4470000	4050000	4150000	10400000	8210000	9500000	6910000	8170000	7600000
CTSA													183334	177589	140889	214502	197586	214131	95260.1			131781
PABPC1	4010000	3770000	3770000	6020000	5900000	6030000	4130000	4450000	4260000	4860000	5350000	5410000	19200000	19000000	20300000	15600000	18500000	17300000	9610000	9340000	9350000	20100000	19800000	17900000
IMPDH2	12300000	12700000	14000000	21500000	22900000	22900000	12400000	12200000	12000000	11900000	11500000	11900000	13000000	13800000	13400000	11600000	12800000	12400000	19600000	20500000	20600000	15400000	14800000	14700000
RPS2	561537	448908	462592	5170000	4870000	4260000	249701	1530000	455795	427793	484884	532887	33100000	36400000	37100000	17100000	15800000	16400000	29800000	25400000	27700000	30700000	28300000	28400000
STMN1	74800000	65900000	66400000	97500000	110000000	120000000	55400000	72400000	56900000	64700000	54100000	51800000	26500000	22900000	25900000	13200000	18100000	16800000	58300000	52500000	55900000	40500000	41600000	41800000
DDX5	4110000	3680000	3890000	9950000	9030000	7620000	3600000	2620000	4280000	2850000	4200000	4410000	11300000	12000000	10400000	12800000	8470000	9810000	4120000	5520000	4320000	4870000	3300000	3420000
PGAM1	43300000	45700000	49400000	52600000	57200000	50800000	41400000	30400000	35100000	38300000	39500000	36700000	21600000	22800000	24000000	21700000	21400000	22900000	44100000	41200000	44300000	25400000	24400000	26100000
CAST	8450000	8540000	8150000	11400000	11500000	11300000	8530000	8670000	9610000	6990000	7540000	6880000	3700000	3130000	3730000	1750000	1990000	2050000	6070000	5390000	5840000	4560000	4730000	4950000
VDAC1	189000000	185000000	199000000	95200000	96300000	95900000	235000000	211000000	179000000	241000000	259000000	290000000	18000000	16100000	17900000	11600000	13900000	12200000	14500000	13200000	14000000	21300000	21600000	23700000
SCP2	15000000	13900000	13200000	4730000	5020000	6220000	19000000	10000000	12400000	11100000	16600000	12500000	1270000	1290000	1370000	1500000	1420000	1280000	2770000	2490000	2670000	1520000	1560000	1740000
HNRNPA2B1	14200000	13500000	13900000	17200000	16500000	13200000	12400000	14700000	14200000	15600000	14800000	13900000	12900000	15600000	13900000	18000000	17300000	17200000	7260000	8680000	7940000	10300000	9210000	8590000
ITGA6		83014.9		140962	133893	99082.6	118920			90273.3			57075.1	54183.5	63931	47193.6	64767.6	55678.3	77076.4	95152.2	80955.1	81213.1	79437.4	79196.8
RPS3	2750000	2720000	2730000	13500000	12200000	11400000	2330000	2700000	2440000	2540000	3030000	2490000	67900000	71400000	71000000	37100000	36300000	36900000	55900000	50900000	53800000	67500000	65100000	68300000
EIF4B	8370000	9100000	9110000	21400000	21700000	15400000	8280000	12000000	11500000	7030000	8710000	4910000	4430000	5210000	5900000	3290000	5070000	4230000	10000000	8270000	8890000	9040000	8480000	8870000
CD40	2960000	3130000	2330000	3860000	3670000	3850000	1250000	2240000	1830000	1870000	1960000	1080000	2200000	1770000	2430000	1730000	1860000	1790000	2950000	2660000	2520000	2950000	3010000	2850000
PTBP1	3990000	4090000	4480000	5480000	4920000	4420000	4320000	3240000	3840000	4020000	4940000	5430000	5120000	5650000	5140000	5690000	5730000	5710000	2520000	2610000	2430000	3820000	3440000	3410000
CAD	1020000	1020000	888480	2620000	2500000	2620000	589325	665978	827072	677568	606289	955067	3660000	3870000	3370000	4860000	4030000	4410000	2200000	2840000	2440000	1810000	1490000	1620000
RRM2	14600000	14000000	15500000	21300000	22200000	23000000	12400000	13100000	13000000	13100000	13200000	12700000	10800000	9290000	10900000	7170000	8790000	8100000	14200000	14500000	14400000	14000000	14200000	14200000
AKT2	98043	72942.1	74620.7	77897.9	87924.5	78581.5	45459.5	28333.6			47920.8			99284	89139.6	159275	177528	115512	52694.4	78606.5	60134.6	30595.3		66675.7
HNRNPH1	5080000	5030000	5090000	9770000	8440000	6990000	4800000	5260000	4890000	4880000	5090000	5210000	14100000	16400000	17800000	17000000	19300000	19200000	9640000	9240000	8850000	13600000	13600000	12900000
CKS2				701185									479130		362111	1100000	734287	736427
TTK																171652	163300			93975.6
MCM7	816640	825573	1110000	2290000	2030000	1790000	825378	964818	886958	847045	837479	1030000	3850000	4010000	3720000	5040000	4370000	4410000	2520000	3030000	2540000	2360000	1940000	2050000
ACTN2						680651		954296					545863	320470		100602	67137.9	124635		116097	168820			509470
ITGAE	2010000	2390000	2500000	1160000	1780000	1590000	2750000	1030000	2390000	1120000	2400000	2000000	431227	508157	493239	245729	374944	307778	929174	988239	1080000	778001	862070	704859
RPS19	1190000	1120000	1050000	3690000	3440000	3180000	1170000	878464	956654	1060000	1050000	1550000	25000000	27700000	29000000	15600000	16600000	16000000	23700000	22000000	23500000	28100000	29200000	27700000
RFC3				309300	231729	289416	80391.8						308033	347216	276131	370949	293437	298744	151367	191015	161884	112922	93441.5	98291.1
TSPAN7				277549	262222									111587	106151		102061	104043	271738	162769	149387	221070	222162	355042
CASP3	5580000	5630000	5480000	6620000	6350000	5650000	4920000	3160000	4740000	4130000	5290000	3980000	2980000	2890000	4280000	2900000	3680000	3390000	5720000	5550000	5530000	5270000	5770000	5710000
MATK	292261	214170	259998	325104	374626	401272	223606	90131.1	406632	239694	170502	185984	488560	723167	659075	263227	371251	293117	578216	619752	664760	755033	922279	652316
RECQL	1480000	1510000	1480000	1510000	1340000	1220000	1810000	1450000	1670000	1370000	1490000	1700000	1130000	1270000	1430000	860634	951782	916573	1280000	1220000	1160000	1530000	1570000	1630000
RPS5	1250000	1330000	1260000	4940000	4210000	3830000	992291	2340000	1230000	823529	1210000	1260000	30500000	33900000	36800000	19700000	21200000	21600000	32400000	24600000	26500000	40100000	40100000	36100000
RPS10	1030000	983190	799581	3770000	3680000	3470000	527118	603166	634718	914262	1010000	998079	27000000	24500000	26200000	14500000	12800000	13700000	21600000	18800000	20400000	23800000	24600000	23200000
RPL29	6360000	7260000	6010000	2940000	3360000	2420000	6130000	6560000	4720000	7160000	10800000	10400000	60900000	62900000	65400000	41200000	41800000	39000000	68800000	65300000	73800000	65700000	67600000	63100000
MARCKSL1	11500000	11500000	11500000	36400000	42100000	47200000	17000000	16800000	17000000	13600000	14400000	15100000	13800000	11200000	14700000	7480000	10000000	8290000	26700000	22400000	26700000	19700000	20500000	20400000
FASN	1800000	1830000	1680000	5920000	5440000	5270000	1680000	1620000	1460000	1150000	1410000	1440000	8710000	9430000	8500000	12100000	10600000	11600000	5670000	6820000	6220000	4950000	4210000	4280000
NT5C2	1060000	1000000	938242	1690000	1490000	1330000	691054	459393	856761	466943	655720	618033	1060000	954314	1300000	870955	968220	958364	1830000	1740000	1750000	1280000	1230000	1290000
HNRNPA3	4470000	4500000	4650000	7200000	6160000	5230000	4550000	2320000	3300000	3800000	5400000	4680000	4380000	5260000	5250000	6450000	5480000	5780000	2080000	2630000	1970000	3250000	2920000	2910000
HNRNPM	4670000	4500000	4830000	5990000	5640000	4610000	4650000	4660000	4900000	5100000	5150000	6290000	3530000	4030000	3880000	5380000	3850000	4600000	1950000	2160000	1890000	2040000	1570000	1510000
PLK1				481944	413293	459830		399702	1010000	252569			468927	608281	538272	467984	398483	460512	355926	376156	361184	355659	318242	355433
ACLY	2410000	2290000	2420000	6030000	5530000	5160000	2020000	1910000	2140000	1710000	1900000	2390000	6770000	7200000	6660000	8520000	7630000	7640000	5080000	5910000	5430000	4340000	3670000	3820000
ALDH18A1	1140000	1210000	1070000	1470000	1220000	1320000	1010000	1110000	1240000	1310000	1160000	1290000	2670000	2790000	2570000	3640000	3180000	3470000	933899	1120000	1100000	1290000	1120000	1210000
MARS1				2030000	1720000	1710000						1350000	3110000	3190000	2860000	3990000	3020000	3480000	1210000	1580000	1170000	1180000	960330	1140000
NDUFA6													77915.4	96936.6	63263	134766	95900.1	95502		46717.4
RPS20	1940000	1800000	1850000	4960000	4980000	4720000	1370000	1760000	2240000	2240000	2330000	2160000	42300000	42500000	42000000	23600000	25600000	23900000	36100000	33600000	34300000	47300000	46800000	43700000
S100A10	942832	871071	939231	756397	734251	770642	2550000	1630000	1080000	2430000	2760000	1770000	234121	124744	225565	436523	389520	386439				179438	111602	217507
HNRNPK	6780000	6250000	6910000	11200000	10600000	9170000	5950000	5390000	6370000	8100000	7560000	6470000	14800000	17400000	17000000	20100000	19500000	19600000	8910000	9980000	9180000	12800000	11600000	11200000
RPS16	576370	611565	1000000	5860000	5350000	5420000	300759	777125	425464	302884	495944	750009	44400000	44100000	43700000	23200000	23000000	22100000	31500000	28100000	31000000	41700000	40500000	40000000
RPS18	2010000	2360000	2290000	13400000	11900000	11000000	1680000	1280000	2080000	2240000	2080000	1560000	120000000	123000000	121000000	61500000	63900000	62600000	92100000	81800000	87100000	121000000	116000000	120000000
RPS15		29293.6	78193.2	1020000	1040000	989878	125295						12800000	13100000	15000000	8380000	8370000	7730000	10500000	10500000	11700000	15600000	16700000	13900000
RPS24	280426			1460000	1420000	1120000							8150000	8550000	9060000	4820000	4390000	4100000	7130000	6660000	7150000	7990000	7590000	7590000
RPS25	1320000	1250000	1240000	7430000	6770000	6570000		1190000	1090000	924503	1090000	1080000	71900000	75700000	73200000	34200000	34800000	36500000	52900000	44600000	50200000	66400000	63200000	61000000
ACTG1	143000000	141000000	149000000	163000000	174000000	201000000	177000000	157000000	167000000	193000000	208000000	177000000	281000000	281000000	242000000	314000000	308000000	324000000	164000000	181000000	187000000	160000000	143000000	158000000
UBE2L3	5210000	5500000	5750000	2790000	4210000	3470000	14800000	4720000	5550000	4690000	13300000	7130000	3440000	3780000	4300000	2830000	3370000	3120000	8580000	7810000	7880000	6120000	6940000	5900000
PRKDC	3480000	2610000	3100000	7210000	6330000	6060000	2230000	2390000	2550000	2210000	2560000	2510000	5810000	5590000	4850000	6410000	4860000	5480000	2630000	2960000	2480000	2740000	2030000	2910000
CYCS	147000000	131000000	129000000	111000000	118000000	127000000	236000000	184000000	150000000	209000000	194000000	200000000	920618	1070000	953634	612297	563892	522658	1880000	2240000	1740000	1230000	1080000	1070000
REEP5	5190000	4790000	5500000	6940000	8120000	8680000	4710000	3370000	3290000	4140000	4310000	4340000	3660000	2740000	3600000	2130000	2410000	2310000	6070000	5360000	5660000	5630000	5540000	5640000
SORD	17700000	18100000	19000000	15100000	17000000	17500000	17000000	14900000	17400000	16000000	16100000	17300000	3410000	3340000	3390000	2120000	2150000	2220000	6930000	6480000	6520000	4550000	4580000	4310000
CAV1	1640000	1480000	1580000	1430000	1550000	1320000	1440000	1560000	1420000	1700000	1940000	1180000	575345	432888	472976	363309	426653	411224	520507	490210	509082	797861	827148	819850
CALD1	2100000	2370000	2150000	3750000	4050000	3380000	2570000	5240000	3640000	3070000	2620000	3250000	582276	549376	565528	290890	420253	479126	671555	549578	412348	891809	778526	1190000
RING1	169173		143971	181454	164097	109130	165081		140667	274961	244024	283251		89003.6	182212	142743	135118	166819					38626.6	150217
BAX	7650000	7920000	7480000	8530000	8110000	8000000	6800000	4220000	6900000	6680000	6860000	6490000	5740000	4950000	6500000	3960000	5150000	4770000	8860000	8320000	8510000	9410000	9100000	8880000
PAK1	1230000	1260000	1350000	1730000	1750000	1640000	652833	1210000	1300000	938117	753495	960142	1070000	767869	923409	632158	603553	588620	1560000	1280000	1260000	1030000	872476	1100000
PAK2	1680000	1660000	1840000	2610000	2520000	2890000	1470000	2700000	1770000	1650000	1500000	1500000	1070000	1070000	1180000	899046	882346	986575	2270000	2040000	2160000	1340000	1340000	1420000
SRSF9	930184	752648	849536	908882	982670	780110	743684	484906	641751	706738	1040000	803260	1000000	1130000	1150000	1450000	1460000	1490000	762267	752071	726480	1130000	983220	936069
PABPC4	652663	784660	786256	2320000	1990000	1830000	862075	553696	1770000	719502	1390000	1420000	4320000	4290000	4410000	4010000	4140000	3980000	1850000	2050000	1780000	3270000	3130000	2960000
GTF2H2						4527.78							50477	61579.9	49761.6	80702.6	68490	62141.9	22379.9	41534.5		5928.78		17311.2
UBAP2L	1360000	1450000	936013	848102	825889	979031	1240000	1020000	1040000	1000000	894566	1010000	3810000	3710000	4170000	3080000	4360000	4000000	4260000	4170000	4350000	6300000	6820000	6300000
MAP7	256193	276907	228245	308633	239026	184539	250773	465837	472716	158227	208748	168417	182054	189856	187819	97634.8	112819	103052	238599	183073	307203	133100	96243.5	177679
SQLE														92254	57922.1	100513	83541.9	83434.2		47008.3	38172.9
LASP1	7810000	7970000	8200000	3830000	4480000	5320000	7760000	8250000	8310000	11100000	7930000	8680000	1660000	1460000	1350000	905083	963251	887075	3470000	3030000	3200000	1940000	1960000	2040000
ACAP2	124221			245319	137134	80207.9					76671.9		318200	149363	141671	289338	145192	176539	270369	172691
SF3B4													458983	514011	396699	809241	948274	809697	428644	398018	379818	777490	625852	684007
SEC23A	874274	932737	982106	1290000	1130000	1070000	580107	569419	782185	661443	723469	731240	1050000	1070000	951085	1220000	997256	1130000	685756	714128	616063	583541	429516	384806
ELAVL1	2630000	2430000	2570000	3060000	2730000	2700000	1940000	2210000	2190000	2750000	2450000	2570000	2990000	2930000	2860000	3260000	3020000	3330000	1570000	1750000	1370000	1990000	1660000	1870000
IMMT	411575			459571	483174	241758	496394	1260000	970476	799572	543575	335467	1340000	1340000	1130000	1720000	1590000	1620000	636497	712676	563844	797410	659732	700900
UAP1L1													119680	77195.8	64716.6	135597	126164	123013			36268.9	37608
TP53I3	1860000	2000000	1940000	1910000	1850000	1870000	2190000	800983	2240000	1630000	2200000	1890000	935812	951355	949306	978322	923320	796344	1520000	1560000	1310000	1620000	1570000	1570000
WDR44	3670000	3670000	3510000	6660000	6490000	6550000	3400000	3740000	3910000	3580000	3400000	3330000	1660000	1610000	1900000	1700000	1740000	1760000	3700000	3450000	3370000	2070000	1990000	2080000
HECTD3				281560	299335								490496	665929	455232	616652	526665	655285	260670	385095		275353	241756	389737
NIPBL						9266.07	26389.1		41834.6	13612.4						9599.94						20661.8	13192.9
TMEM205	17100000	17000000	18000000	16400000	18100000	16600000	17600000	10700000	17600000	17600000	19600000	17300000	4070000	4020000	5030000	2960000	3540000	3170000	6450000	6340000	6480000	7510000	7700000	6570000
RRM2B	1880000	1950000	2050000	2470000	2440000	2160000	1430000	1510000	1740000	1230000	1310000	971560	1300000	1100000	1400000	920704	1150000	1100000	1950000	1930000	2000000	2070000	2180000	2100000
ATG9A			103272	636543	541523	489839					57877.5		632489	560777	509874	712163	574930	646929	324583	453534	357615	433863	272620	192740
SZRD1	842075	912984	965098	1360000	1510000	1740000	422032	918692	594906	931492	504711	265276	307812	271475	297362	182369	286104	232924	1130000	937950	973250	673495	636880	727544
HDGFL2	1390000	1270000	1160000	844950	821248	746475	2100000	1770000	2110000	2190000	2050000	1590000	1600000	1600000	1610000	1100000	935897	825026	1960000	2370000	2050000	2190000	2240000	1860000
PABPN1				688766	521020	596093			749788	587896			1080000	1160000	1040000	1160000	990799	1070000	623476	533535	469697	1020000	908366	922871
SLC44A2	783487	809607	793298	1080000	1130000	961200	705590	600609	607707	607534	601444	594961	661241	480631	664431	436037	544265	515070	977482	827602	844896	1030000	958853	1080000
C1orf52	2000000	1910000	1870000	2200000	2160000	1830000	975318	1470000	1490000	1530000	805636	1360000	549036	564866	620779	488550	537202	580674	1280000	1040000	1210000	906150	1030000	856111
ABHD11		52406.6					224819		82374.3		151314	100827	51558	92047	68319.4	155926	102942	70024.5	56624	61081.9	33873.2	25005.6		28792.3
PCNP	15100000	15100000	15500000	16100000	19300000	21300000	13400000	20500000	18600000	18600000	11400000	14100000	1450000	1410000	1420000	915306	1060000	1020000	2740000	2660000	2770000	1730000	1770000	1940000
SLC44A1	1820000	1850000	2190000	2190000	2370000	2390000	1810000	1640000	1640000	1340000	1730000	1680000	1410000	1240000	1380000	906944	1190000	954762	2170000	2030000	1990000	2130000	2030000	1940000
STON2	4350000	4590000	2060000	2290000	3610000	3190000	9160000	11400000	4950000	9260000	7840000	11500000	231534	336442	229575	365757	227429	124139	98522.7	196936	101301	209546	125370
H1-10			64130.9	512979	424642	248582							748273	812283	704139	449682	459253	302283	773322	864547	810610	735071	655694	686668
PRCC	263347	271469		454360	476114	621886			517909	736959		945027	199359	142080					544184	514955	309800	434497	339059	422879
TFG	9750000	10800000	10100000	15200000	15600000	16700000	13500000	5800000	9270000	10500000	11700000	9650000	3780000	4150000	4120000	2690000	2770000	2480000	6790000	6960000	7030000	5930000	6080000	5560000
ARPC1A	9380000	9470000	9580000	6490000	6380000	5590000	9670000	7790000	10300000	10400000	11100000	9800000	1540000	1500000	1420000	1300000	1250000	1350000	2980000	2540000	2600000	1790000	1820000	1750000
BAD	729169	816183	750627	988567	861668	1110000	372554	673160	510525	563792	205108	335972	426595	447662	539431	345829	539732	493421	927850	782401	860076	1020000	954264	965206
STMN2	27600000	28300000	27000000		34100000		13800000		19200000		11400000	14800000	13400000	10100000	13000000	6650000	9120000	9090000	23900000	22300000	25800000	18600000	19200000	18600000
EFHD2	13400000	12900000	14300000	17100000	17600000	18200000	12200000	15200000	12900000	12700000	9830000	11200000	2980000	2680000	3050000	2070000	2490000	2220000	7250000	6590000	6580000	3510000	3690000	3900000
OMA1	27000000	31300000	32000000	22300000	24300000	21900000	33000000	17600000	28000000	7790000	27100000	23800000	5500000	9270000	8750000	3310000	4440000	3460000	14500000	16600000	17700000	11200000	13100000	13200000
CYFIP2	483023	476692	426550	423926	424988	442118	664681	535673	498676	522005	613408	593597	47148.1	67839.9		58755.6	56944.4	43293.2					40922.7
REEP6	1120000	1140000	1320000	2150000	2440000	2940000	1370000		1190000	1570000	1340000	1200000	1040000	830938	1050000	528046	595225	609524	1830000	1560000	1670000	1190000	1420000	1330000
CCDC43	1150000	1140000	1110000	3830000	3630000	3890000	1060000	1470000	1220000	1380000	1190000	1110000	878529	891122	874445	547915	550851	593873	2260000	1740000	1900000	1270000	1020000	1470000
GFM1	806683	621293	403416	1060000	841144	825034		405757					1580000	1620000	1440000	1740000	1500000	1600000	982718	1200000	928495	924161	492683	849620
TP53RK													1760000	1590000	1770000	1140000	1100000	1160000	1920000	1630000	1620000	1920000	1890000	1740000
EIF3C	1360000	1180000	1160000	3250000	2930000	2960000	892491	1530000	810999	1250000	981027	1410000	3920000	3990000	3740000	4280000	3340000	3910000	2580000	3210000	2810000	2020000	1510000	1720000
AIF1L	2480000	2340000	2510000	1700000	2130000	2560000	1930000	2050000	2090000	2720000	1880000	2110000	462780	397915	468029	469936	457153	399132	996823	868399	914575	607184	606455	570530
CNPY3	2770000	2730000	2780000	3060000	2720000	2780000	1980000	3030000	3160000	2810000	2240000	2450000	782223		491159		349082		1240000	949506	975023	682852	826083	718684
TMEM109	73400000	79700000	80400000	64900000	72200000	65800000	62200000	95400000	94800000	58400000	57900000	61400000	18700000	14100000	18700000	8970000	11200000	10900000	26000000	24900000	27800000	21700000	20900000	27300000
HIRIP3	413787	332819	258134	428827	390480	335911	385392	449160	419876	330919	281310		292230	343696	339482	148189	162673	142794	330654	337784	284320	293599	269214	321196
NUSAP1				535231		546907							570422	566682	537321	302939	308318	373615	689635	466486	567982	575207	543945	602493
CHMP4A	1860000	1800000	1970000	2810000	3180000	3090000	1010000	2360000	2420000	2110000	1060000	1860000	1200000	833663	1100000	554941	601623	535651	2180000	1960000	2300000	1570000	1730000	1680000
NACA2				99180.4	86735.4	61518							52814.6	73617.4	68229	92057.6	116802	72827.6	93431.5	135908	119209	202713	186113	237911
OR10A5	1650000	2040000	1940000	2230000		2720000	2400000	718335	1820000		2110000	1660000		1150000	1140000	681551	681253	506989	1550000	1960000	1850000	1480000	1570000	1290000
CHMP4B	6630000	6820000	7360000	10500000	12700000	13000000	2970000	9300000	6640000	8940000	3500000	6590000	5310000	3920000	5040000	2440000	3210000	3060000	9720000	9610000	10000000	6730000	7240000	7170000
POFUT1			526941	791088	828346	617335				94466.1			713790	588826	707025	567553	577305	507366	1430000	1310000	1370000	879542	825706	902431
ZFAND3	77035.4		94853.4	221551	168167	139853	19696.2	21814.1							42496.5				91565.6	90372.9	93489.5	40006.6	18425	19553.8
HINT3														248870	198544	314155	229879	267473		227231				161187
VPS45				98995.6	93490.6	93210.7							107604	109468	101722	113244	86150.2	89876.2	40891.2	54215.9	51851	36160	20499.9	19143.6
FARSB	569753	575533	528409	1710000	1570000	1750000	360585	573657	584721	457232	478838	500926	3140000	3080000	2790000	3030000	2920000	3120000	1540000	1630000	1680000	2250000	2190000	2200000
SIRT3														74125.9		102160	87250.5	51730.1		47282.7		22088.7		22908.2
ECHDC1	4450000	4590000	4170000	3830000	3940000	3710000	4470000	4620000	4060000	4870000	5130000	4690000	769831	871004	942792	705892	801046	804138	1590000	1540000	1580000	1180000	1030000	907136
IMP3	308561	306922	354515	582805	637349	547354	269949	243634	396849	178585	300563	433214			915680				1460000	1320000	1390000	1350000	1460000	1390000
INTS13				87867	106199					48391.5			133985	123763	126716	164249	181447	212420		84857.8		47278.1
IGF2BP1	1090000			2640000	2280000	2090000			3760000			275664	5440000	5630000	4950000	6030000	4520000	4820000	1990000	2590000	2150000	2720000	2030000	2060000
CALML5									330031	1000000				229539	334874						2910000		1320000
CHMP5	1070000	913299	1070000	2270000	2760000	3380000		1200000	910654	1230000		905907	2580000	2180000	2350000	1170000	1650000	1450000	5070000	4180000	4750000	2780000	3050000	3180000
COMMD3													45618	73211.7	40585.5	123125	118050	84565.4
CFDP1	2890000	3370000	2800000	5310000	6290000	5600000	3700000	2330000	4110000	4130000	3590000	3770000	923277	958339	1120000	811246	1130000	603757	2900000	3110000	3030000	1830000	1850000	1650000
PTBP2	2590000	2650000	2780000	2680000	2830000	2600000	2730000	553713	2600000	2480000	3280000	2780000	2410000	2780000	2880000	3010000	2730000	2780000	1360000	1500000	1230000	2060000	1850000	1460000
CDV3	17400000	17800000	17200000	27500000	29300000	23000000	18200000	20900000	22300000	19700000	16800000	18500000	3920000	3070000	3910000	1650000	2250000	2250000	8020000	7220000	7420000	4800000	4940000	4040000
DICER1													207012	179818	171908	242736	210323	228691		147810	93702.5	102097	93402	98595.1
VDAC3	77700000	79500000	80300000	42000000	42700000	40900000	97600000	81400000	92000000	89800000	111000000	119000000	6180000	6190000	6900000	4120000	4520000	3890000	4810000	5090000	4640000	7860000	7420000	7600000
TDRKH														105451	109460	142082	154048	128585		65317.7
MAGED1	73824.3	103856	47904.6	120058	82913.3	52106.3	63915.3	122869	216784		39831.6		47417.9	75630.2	59496.3	65037	80852.8	64878	55371.7	84414	73365.3	38867.7	22561.9	21905.7
TACC3	5370000	5040000	5570000	7340000	7390000	6930000	3130000	4760000	5080000	5450000	3670000	4470000	1270000	1280000	1400000	983590	1140000	1100000	2030000	2000000	2030000	1410000	1340000	1280000

## Sheet: pubchem_SwissTargetPrediction
Genes	Protein.Group	intact_Ouabain1	intact_Ouabain2	intact_Ouabain3	intact_DMSO1	intact_DMSO2	intact_DMSO3	intact_Digitoxin1	intact_Digitoxin2	intact_Digitoxin3	intact_Digoxin1	intact_Digoxin2	intact_Digoxin3	lysates_Ouabain1	lysates_Ouabain2	lysates_Ouabain3	lysates_DMSO1	lysates_DMSO2	lysates_DMSO3	lysates_Digitoxin1	lysates_Digitoxin2	lysates_Digitoxin3	lysates_Digoxin1	lysates_Digoxin2	lysates_Digoxin3	Digitoxin_vs_Digoxin_p.val	Digitoxin_vs_DMSO_p.val	Digoxin_vs_DMSO_p.val	Ouabain_vs_DMSO_p.val	pubchem_digitoxin_dsn	pubchem_digitoxin_evids	pubchem_digitoxin_action	pubchem_digoxin_dsn	pubchem_digoxin_evids	pubchem_digoxin_action	pubchem_ouabain_dsn	pubchem_ouabain_evids	pubchem_ouabain_action	SwissTargetPrediction_Digitoxin_Probability	SwissTargetPrediction_digoxin_Probability	SwissTargetPrediction_ouabain_Probability
CHEK1	O14757	756305	770142	699135	655038	495630	448290	772280	897692	824366	835669	858757	780076	634345	401529	450616	346094	359849	227618			205803				0.261122	0.0386352	0.0048481	0.00100293	Comparative Toxicogenomics Database (CTD)	PMID:22037315	Digitoxin analog results in decreased expression of CHEK1 protein|digitoxin results in decreased expression of CHEK1 protein	#N/A	#N/A	#N/A	#N/A	#N/A	#N/A	#N/A	#N/A	#N/A
TNFRSF10B	O14763	791456			577927	534272	697758	592691	190653		375490	343198		776668	743191	584092	572137	627329	519649	790572	890624	873110	848855	865181	769993	0.548595	0.000853378	0.00234872	0.503842	#N/A	#N/A	#N/A	#N/A	#N/A	#N/A	Comparative Toxicogenomics Database (CTD)	PMID:31436044	Ouabain results in increased expression of TNFRSF10B protein	#N/A	#N/A	#N/A
MYL12A	O14950	1620000	1750000	1590000	2330000	2210000	1950000	509073	2540000	1130000	1910000	495350	873865	1870000	1990000	2340000	2480000	3090000	3130000	2920000	2180000	2280000	3120000	2890000	2360000	0.377066	0.556224	0.759374	0.00533729	#N/A	#N/A	#N/A	#N/A	#N/A	#N/A	Comparative Toxicogenomics Database (CTD)	PMID:17268060	Ouabain results in increased expression of MYL12A protein	#N/A	#N/A	#N/A
HNRNPDL	O14979	1370000	1430000	1410000	1450000	1560000	1570000	1490000	1380000	1170000	2190000	771838	1240000	4930000	5840000	7150000	5580000	7330000	6810000	4450000	4050000	4240000	8230000	7850000	6180000	2.85e-05	0.00140482	0.0215439	0.329223	#N/A	#N/A	#N/A	#N/A	#N/A	#N/A	Comparative Toxicogenomics Database (CTD)	PMID:16412265	Ouabain results in decreased expression of HNRNPDL mRNA	#N/A	#N/A	#N/A
ARPC5	O15511	6750000	7020000	6420000	3350000	3440000	4310000	6670000	6830000	5890000	7360000	8750000	7430000	1670000	1710000	1470000	1570000	1660000	1620000	2110000	2080000	1880000	1730000		2290000	0.0558627	0.000149653	0.00443586	0.833923	#N/A	#N/A	#N/A	#N/A	#N/A	#N/A	Comparative Toxicogenomics Database (CTD)	PMID:17268060	Ouabain affects the expression of ARPC5 protein	#N/A	#N/A	#N/A
ROCK2	O75116	809712	877353	784413	687477	626130	612348	830418	964828	984816	731963	838540	831834	719337	665003	556654	640821	544389	544906	448623	421599	407234	452199	434006	463845	0.100607	0.000176371	0.00297718	0.426155	#N/A	#N/A	#N/A	#N/A	#N/A	#N/A	Comparative Toxicogenomics Database (CTD)	PMID:20661774	Ouabain results in increased cleavage of ROCK2 protein|benzoylcarbonyl-valyl-aspartyl-valyl-alanyl-aspartyl-fluoromethyl ketone inhibits the reaction [ouabain results in increased cleavage of ROCK2 protein]	#N/A	#N/A	#N/A
PDCD6	O75340	357966	530513	479341	781841	663799		316566		609254	1030000	516226		918492	823531	880745	1050000	911674	928923	792472	662112	606092	755810	646266	604543	0.435611	0.00858762	0.00214783	0.00602376	#N/A	#N/A	#N/A	#N/A	#N/A	#N/A	Comparative Toxicogenomics Database (CTD)	PMID:18247327	Ouabain results in increased expression of PDCD6 protein	#N/A	#N/A	#N/A
CS	O75390	2080000	1980000	2300000	4640000	4310000	4110000	1860000	2120000	2320000	1960000	1880000	2100000	11200000	11500000	11900000	10000000	10100000	10700000	9180000	8890000	8960000	9920000	9410000	10200000	0.0152194	0.068338	0.407866	0.0455749	#N/A	#N/A	#N/A	#N/A	#N/A	#N/A	Comparative Toxicogenomics Database (CTD)	PMID:20372980	Ouabain results in decreased activity of CS protein	#N/A	#N/A	#N/A
GMNN	O75496	2350000	2370000	2310000	5790000	5360000	4850000	2650000	2400000	2940000	3580000	2810000	2730000	1090000	1250000	1420000	922902	1060000	1130000	2190000	2330000	2290000	1990000	2030000	1950000	0.0765717	1.1e-07	5.91e-07	0.0364995	#N/A	#N/A	#N/A	Drug Gene Interaction database (DGIdb)	NULL	NULL	#N/A	#N/A	#N/A	#N/A	#N/A	#N/A
IDH1	O75874	365779	605728	494914	1510000	1550000	1530000	389002		318250	428910	283085	255712	3990000	4200000	4350000	3860000	4080000	3980000	1880000	2330000	2040000	2370000	2460000	2270000	0.00408956	3.67e-08	7.33e-07	0.581845	#N/A	#N/A	#N/A	Drug Gene Interaction database (DGIdb)	NULL	NULL	#N/A	#N/A	#N/A	#N/A	#N/A	#N/A
FARS2	O95363														108490		138648	107491								#N/A	#N/A	#N/A	#N/A	#N/A	#N/A	#N/A	#N/A	#N/A	#N/A	Comparative Toxicogenomics Database (CTD)	PMID:16412265	Ouabain results in increased expression of FARS2 mRNA	#N/A	#N/A	#N/A
AIFM1	O95831	10600000	11100000	11500000	7940000	8140000	7530000	11300000	10100000	11000000	11900000	12200000	11600000	2380000	2570000	2480000	2530000	2440000	2500000	2020000	2370000	2120000	2070000	1900000	1860000	0.06707	0.211564	0.00658677	0.592186	#N/A	#N/A	#N/A	#N/A	#N/A	#N/A	Comparative Toxicogenomics Database (CTD)	PMID:31436044	Ouabain results in increased expression of AIFM1 protein	#N/A	#N/A	#N/A
GSR	P00390	23100000	21300000	23600000	29000000	31100000	32200000	21700000	18800000	18000000	20900000	21300000	23100000	13600000	11900000	13600000	9400000	12600000	11400000	20400000	20400000	20900000	20600000	20800000	20900000	0.610959	3.66e-07	2.33e-07	0.0309267	#N/A	#N/A	#N/A	Comparative Toxicogenomics Database (CTD)	PMID:26820767	Digoxin results in decreased activity of GSR protein	#N/A	#N/A	#N/A	#N/A	#N/A	#N/A
EGFR	P00533					266506			248936					169327	214907	116558	165164	109698	131937	116378	138483	73842.4	98016.4	112194		0.296675	0.422745	0.0806029	0.904827	#N/A	#N/A	#N/A	#N/A	#N/A	#N/A	Comparative Toxicogenomics Database (CTD)	PMID:28795476	Ouabain results in decreased phosphorylation of EGFR protein	#N/A	#N/A	#N/A
A2M	P01023	7090000	6760000	7230000	6090000	6230000	5910000	10200000	6000000	9740000	6200000	8100000	8590000	2750000	2530000	2610000	1980000	2220000	2420000	3330000	3570000	3920000	3530000	3790000	3720000	0.0735751	1.42e-06	2.29e-07	0.0109672	#N/A	#N/A	#N/A	#N/A	#N/A	#N/A	Comparative Toxicogenomics Database (CTD)	PMID:17268060	Ouabain affects the expression of A2M protein	#N/A	#N/A	#N/A
CST3	P01034	1140000	1310000	1220000	1250000	888565	855988	696581		970883	1300000	758345	1010000	710460	642462	920477	567467	707659	602358	973236	858963	1030000	1080000	1040000	972794	0.14648	0.000371219	4.09e-05	0.328078	#N/A	#N/A	#N/A	Drug Gene Interaction database (DGIdb)	NULL	NULL	#N/A	#N/A	#N/A	#N/A	#N/A	#N/A
NRAS	P01111				432888	470406	327763				157316			1040000	922298	1050000	905500	1030000	909759	1010000	1080000	1020000	1170000	1070000	1080000	0.031551	0.00102464	2.93e-05	0.754132	#N/A	#N/A	#N/A	#N/A	#N/A	#N/A	Comparative Toxicogenomics Database (CTD)	PMID:28795476	Ouabain results in decreased expression of NRAS mRNA	#N/A	#N/A	#N/A
TGFB1	P01137	1180000	1120000	1030000	772932	603435	632534	1040000	1260000	1120000	933731	1020000	917686													#N/A	#N/A	#N/A	#N/A	#N/A	#N/A	#N/A	#N/A	#N/A	#N/A	Comparative Toxicogenomics Database (CTD)	PMID:28795476	Ouabain results in decreased expression of TGFB1 mRNA	#N/A	#N/A	#N/A
FN1	P02751	959540	897131	801799	1000000	345138	269309	1010000	1210000	1200000	867999	973652	1270000					428435								#N/A	#N/A	#N/A	#N/A	#N/A	#N/A	#N/A	#N/A	#N/A	#N/A	Comparative Toxicogenomics Database (CTD)	PMID:28795476	Ouabain results in decreased expression of FN1 mRNA	#N/A	#N/A	#N/A
ALB	P02768	50000000	54000000	58300000	45000000	54100000	55100000	102000000	119000000	100000000	119000000	84700000	90000000	6770000	6130000	7820000	5370000	6780000	6570000	11600000	10600000	11700000	11100000	12300000	12000000	0.276227	6.15e-06	1.81e-06	0.147815	DrugBank	PMID:10202961|PMID:10604823|PMID:10774625|PMID:11678517	NULL	Comparative Toxicogenomics Database (CTD)	PMID:25419811	ABCB1 gene mutant form affects the reaction [digoxin affects the expression of ALB mrna]	#N/A	#N/A	#N/A	#N/A	#N/A	#N/A
GC	P02774	1050000	855419	794866				1680000	1200000	908958	950021	1220000														#N/A	#N/A	#N/A	#N/A	#N/A	#N/A	#N/A	#N/A	#N/A	#N/A	Comparative Toxicogenomics Database (CTD)	PMID:17268060	Ouabain affects the expression of GC protein	#N/A	#N/A	#N/A
CAT	P04040	3000000	3030000	3100000	3740000	3700000	3700000	3060000	2820000	2750000	2190000	2830000	2480000	2350000	2150000	2620000	1740000	2240000	2170000	3670000	3510000	3730000	3740000	4190000	4000000	0.121546	5.01e-06	8.91e-07	0.0576931	#N/A	#N/A	#N/A	#N/A	#N/A	#N/A	Comparative Toxicogenomics Database (CTD)	PMID:20627318	Lithium inhibits the reaction [ouabain results in decreased activity of CAT protein]|ouabain results in decreased activity of CAT protein|valproic acid inhibits the reaction [ouabain results in decreased activity of CAT protein]	#N/A	#N/A	#N/A
ANXA1	P04083	518264		419333	849252	730472	667205	447672		332438	215591	260092	260437	1360000	1390000	1170000	1340000	1260000	1330000	895024	1020000	993333	813079	825595	725044	0.0113154	0.000254078	5.04e-06	0.267087	#N/A	#N/A	#N/A	#N/A	#N/A	#N/A	Comparative Toxicogenomics Database (CTD)	PMID:17268060	Ouabain affects the expression of ANXA1 protein	#N/A	#N/A	#N/A
HRG	P04196	2150000	2090000	2210000	1820000	2340000	3330000	1570000	2790000	2090000	8950000	2250000	3740000			1870000	1360000	1530000	1400000	1560000			1940000	1490000	1470000	#N/A	#N/A	#N/A	#N/A	#N/A	#N/A	#N/A	#N/A	#N/A	#N/A	Comparative Toxicogenomics Database (CTD)	PMID:17268060	Ouabain affects the expression of HRG protein	#N/A	#N/A	#N/A
TP53	P04637		54271.2		218324	160183	162079							431600	418743	385813	506385	447595	467086	150734	148482	166528	236413	172302	163883	0.00728288	1.26e-06	5.58e-05	0.340764	Comparative Toxicogenomics Database (CTD)	PMID:22037315	Digitoxin analog results in decreased expression of TP53 protein|digitoxin results in decreased expression of TP53 protein	#N/A	#N/A	#N/A	Comparative Toxicogenomics Database (CTD)	PMID:31436044	Ouabain results in decreased expression of and results in increased phosphorylation of TP53 protein	#N/A	#N/A	#N/A
ATP1A1	P05023	4410000	4580000	4490000	25900000	26200000	24200000	4890000	4540000	5020000	3390000	3790000	3870000	11900000	13200000	13200000	13900000	14600000	15000000	10700000	11200000	10900000	10000000	9490000	9570000	0.0400278	3.04e-05	2.09e-06	0.00391448	IUPHAR/BPS Guide to PHARMACOLOGY	NULL	Inhibition	IUPHAR/BPS Guide to PHARMACOLOGY	NULL	Inhibition	Toxin and Toxin Target Database (T3DB)	PMID:11752352|PMID:10541475|PMID:10564763|PMID:10567200|PMID:10593655|PMID:10593659|PMID:12479229	NULL	0.113642	0.606784	0.243786
ATP1B1	P05026	849523	756340	436451	2060000	1910000	2010000	799301	840297	865244	655783	819282	799464	984314	973672	869398	940835	873799	790310	770675	822893	814689	687812	670504	760200	0.325358	0.0223418	0.00370631	0.362092	ChEMBL	PMID:23210930	Sodium/potassium-transporting atpase inhibitor	ChEMBL	NULL	Sodium/potassium-transporting atpase inhibitor	Comparative Toxicogenomics Database (CTD)	PMID:11204457	Calcium affects the reaction [ouabain results in increased expression of ATP1B1 mrna]|ouabain results in increased expression of ATP1B1 mrna|1-(5-isoquinolinesulfonyl)-2-methylpiperazine inhibits the reaction [ouabain results in increased expression of ATP1B1 mrna]|w 7 inhibits the reaction [ouabain results in increased expression of ATP1B1 mrna]	#N/A	#N/A	#N/A
ALPL	P05186	455164	442593	415151	275392	309074	295361	349646	452808	351589	421198	316091	416551	247655				257909	294481				317588	254786	313632	#N/A	#N/A	#N/A	#N/A	#N/A	#N/A	#N/A	Comparative Toxicogenomics Database (CTD)	PMID:36329302	Digoxin inhibits the reaction [ethinyl estradiol results in increased secretion of ALPL protein]	#N/A	#N/A	#N/A	#N/A	#N/A	#N/A
JUN	P05412	1420000	1310000	1560000	3080000	2350000	1350000		586431	1470000	2460000	319739	1160000			321681	249342	376493	196238		218719	188549	301928	253922	420108	#N/A	#N/A	#N/A	#N/A	#N/A	#N/A	#N/A	#N/A	#N/A	#N/A	Comparative Toxicogenomics Database (CTD)	PMID:28795476	Ouabain results in decreased expression of JUN mrna|ouabain results in decreased phosphorylation of JUN protein	#N/A	#N/A	#N/A
CDK1	P06493	2450000	2690000	2440000	4460000	3880000	3610000	2000000	2430000	2240000	1810000	2200000	1620000	4130000	4490000	4130000	5190000	4240000	4730000	3140000	3520000	3160000	2650000	2360000	2830000	0.00343026	0.000231686	2.26e-06	0.0914403	Comparative Toxicogenomics Database (CTD)	PMID:22037315	Digitoxin results in decreased expression of [CCNB1 protein binds to CDK1 protein]|digitoxin results in decreased expression of CDK1 protein|digitoxin analog results in decreased expression of CDK1 protein|digitoxin analog results in decreased expression of [CCNB1 protein binds to CDK1 protein]	#N/A	#N/A	#N/A	#N/A	#N/A	#N/A	#N/A	#N/A	#N/A
ITGAV	P06756	662952	843350	577744	356883	354286	431921	492024	626631	457902	333520	506686	496360	527687	678900	605214	526114	580395	542918	650961	737884	620625	647986	691837	765892	0.845811	0.00512516	0.00364286	0.859268	#N/A	#N/A	#N/A	#N/A	#N/A	#N/A	Comparative Toxicogenomics Database (CTD)	PMID:28795476	Ouabain results in decreased expression of ITGAV mRNA	#N/A	#N/A	#N/A
NEFL	P07196	1230000	857755	743469					728449	1140000	393933	1550000	1050000	1280000	1250000	1330000	1390000	1450000	1500000	801650	711862	720540	1130000	1130000	1130000	1.31e-05	3.22e-07	0.00416285	0.00586654	#N/A	#N/A	#N/A	#N/A	#N/A	#N/A	Comparative Toxicogenomics Database (CTD)	PMID:28795476	Ouabain results in decreased expression of NEFL mRNA	#N/A	#N/A	#N/A
ANXA2	P07355	2560000	2420000	2590000	3910000	3600000	3700000	2900000	3010000	2840000	3000000	3100000	2870000	1520000	1520000	1420000	2830000	2560000	2830000	823877	999167	917194	965502	827857	869957	0.856794	2.6e-09	2.34e-09	2.26e-07	#N/A	#N/A	#N/A	#N/A	#N/A	#N/A	Comparative Toxicogenomics Database (CTD)	PMID:17268060	Ouabain affects the expression of ANXA2 protein	#N/A	#N/A	#N/A
CAPN1	P07384	1540000	1290000	1270000	1640000	1480000	1510000	1090000	1360000	1160000	1280000	1350000	1240000	921849	799919	831134	658930	691917	690045	1130000	992232	993362	889362	800250	841842	0.000447372	4.34e-07	0.000120342	0.0055654	#N/A	#N/A	#N/A	#N/A	#N/A	#N/A	#N/A	#N/A	#N/A	#N/A	0.0406479	0.0406479
PFN1	P07737	30500000	33100000	35400000	33200000	33200000	29400000	11500000	31400000	27300000	34300000	15100000	29100000	47200000	47500000	45500000	46700000	52900000	50000000	64400000	63200000	67200000	55000000	49700000	53200000	0.028629	0.00135355	0.104427	0.518786	#N/A	#N/A	#N/A	#N/A	#N/A	#N/A	Comparative Toxicogenomics Database (CTD)	PMID:17268060	Ouabain affects the expression of PFN1 protein	#N/A	#N/A	#N/A
FH	P07954	632013	765114	564225	1570000	1620000	1400000			1740000	292068	1510000		2600000	2770000	2620000	2990000	2920000	3000000	2120000	2420000	2240000	2000000	1790000	1790000	0.000165168	0.000300566	4.19e-07	0.0158862	#N/A	#N/A	#N/A	#N/A	#N/A	#N/A	Comparative Toxicogenomics Database (CTD)	PMID:17268060	Ouabain affects the expression of FH protein	#N/A	#N/A	#N/A
CYC1	P08574	1040000	977149	1100000	1590000	1290000	1090000	1180000	1010000	1380000	1190000	1360000	1350000	2000000	2160000	1870000	2360000	2190000	2230000	1370000	1480000	1380000	1360000	1150000	1350000	0.274975	4.76e-05	1.13e-05	0.0331217	#N/A	#N/A	#N/A	#N/A	#N/A	#N/A	Comparative Toxicogenomics Database (CTD)	PMID:18247327	Ouabain results in decreased expression of and affects the localization of CYC1 protein	#N/A	#N/A	#N/A
VIM	P08670	127000000	130000000	149000000	81600000	72000000	80900000	52400000	117000000	94300000	168000000	82700000	112000000	84300000	73200000	75800000	64100000	69400000	71400000	69700000	65700000	69400000	85500000	82000000	86800000	0.000178201	0.500082	6.71e-05	0.0286222	#N/A	#N/A	#N/A	#N/A	#N/A	#N/A	Comparative Toxicogenomics Database (CTD)	PMID:33760381	Ouabain results in decreased expression of VIM mRNA	#N/A	#N/A	#N/A
LGALS1	P09382	966753	1020000	1090000	831525	808356	735603	1010000		760260	901872	893796	875742	528193	518259	616198	581210	873686	575484	717229	736753	607043	1120000	700897	764680	0.072515	0.06629	0.00209973	0.408716	#N/A	#N/A	#N/A	#N/A	#N/A	#N/A	Comparative Toxicogenomics Database (CTD)	PMID:17268060	Ouabain affects the expression of LGALS1 protein	#N/A	#N/A	#N/A
PARP1	P09874	1320000	1320000	1440000	2680000	2420000	2310000	992471	1120000	1280000	984397	889407	1030000	2160000	2200000	1990000	2030000	1760000	1850000	1060000	1270000	1060000	1380000	1170000	1130000	0.122718	7.86e-06	6.3e-05	0.130362	#N/A	#N/A	#N/A	#N/A	#N/A	#N/A	Comparative Toxicogenomics Database (CTD)	PMID:24124520	Ouabain promotes the reaction [mitomycin results in increased cleavage of PARP1 protein]|mitomycin promotes the reaction [ouabain results in increased cleavage of PARP1 protein]	#N/A	#N/A	#N/A
ARAF	P10398													342390	275042	274176	295175	257211	273256			175272	267594		140723	0.0731569	0.404002	0.0161232	0.863061	#N/A	#N/A	#N/A	#N/A	#N/A	#N/A	Comparative Toxicogenomics Database (CTD)	PMID:16412265	Ouabain results in decreased expression of ARAF mRNA	#N/A	#N/A	#N/A
TXN	P10599	17500000	17400000	15800000	21300000	20600000	25000000	37500000	21500000	11900000	31800000	49700000	25300000	7690000	7850000	6450000	12500000	17400000	12500000	16000000	12000000	12900000	21400000	15700000	19100000	0.0209154	0.951942	0.0187637	0.000176064	#N/A	#N/A	#N/A	#N/A	#N/A	#N/A	Comparative Toxicogenomics Database (CTD)	PMID:17268060	Ouabain affects the expression of TXN protein	#N/A	#N/A	#N/A
CYP2D6	P10635						446674										391250						445156			#N/A	#N/A	#N/A	#N/A	#N/A	#N/A	#N/A	Drug Gene Interaction database (DGIdb)	NULL	NULL	#N/A	#N/A	#N/A	#N/A	#N/A	#N/A
HSPD1	P10809	111000000	114000000	126000000	144000000	174000000	192000000	109000000	121000000	108000000	145000000	110000000	118000000	158000000	134000000	142000000	115000000	149000000	130000000	198000000	210000000	219000000	193000000	185000000	203000000	0.564214	1.19e-05	2.46e-05	0.181953	#N/A	#N/A	#N/A	#N/A	#N/A	#N/A	Comparative Toxicogenomics Database (CTD)	PMID:17268060	Ouabain affects the expression of HSPD1 protein	#N/A	#N/A	#N/A
HSPA5	P11021	104000000	107000000	110000000	116000000	124000000	126000000	83300000	107000000	97400000	132000000	97900000	105000000	102000000	101000000	106000000	105000000	118000000	118000000	97300000	99800000	102000000	97900000	92600000	91800000	0.584267	0.079236	0.029938	0.0393617	#N/A	#N/A	#N/A	#N/A	#N/A	#N/A	Comparative Toxicogenomics Database (CTD)	PMID:31436044	Ouabain results in increased expression of HSPA5 protein	#N/A	#N/A	#N/A
TOP1	P11387	537801	516980	371748	712029	630853	521874	388360	301913	435227		304393	402674	363459	786250	236775	443109	370492	269614	234111			507882		669311	0.0877433	0.787971	0.137855	0.363759	#N/A	#N/A	#N/A	#N/A	#N/A	#N/A	#N/A	#N/A	#N/A	#N/A	#N/A	0.0743923
G6PD	P11413	1090000	436023	631328	1120000	1040000	1060000	296014	3370000			609837	473890	1740000	1780000	1740000	1830000	1730000	1820000	1380000	1380000	1310000	1180000	1090000	1080000	0.00360219	7.21e-05	1.02e-06	0.166655	#N/A	#N/A	#N/A	Comparative Toxicogenomics Database (CTD)	PMID:26820767	Digoxin results in decreased activity of G6PD protein	#N/A	#N/A	#N/A	#N/A	#N/A	#N/A
PCNA	P12004	14100000	14500000	15900000	20400000	21600000	22200000	16300000	13800000	13700000	17700000	16900000	17800000	22100000	23500000	23000000	28100000	29400000	29000000	19200000	21300000	19800000	19400000	17000000	17400000	0.0166789	9.68e-06	5.21e-07	9.08e-05	#N/A	#N/A	#N/A	#N/A	#N/A	#N/A	Comparative Toxicogenomics Database (CTD)	PMID:20460749|PMID:21215801	Ouabain results in decreased expression of PCNA mRNA	#N/A	#N/A	#N/A
CKB	P12277	3840000	2890000	3140000	11600000	11000000	10400000	3000000	2910000	2460000	3210000	2940000	3300000	24100000	25200000	24000000	31300000	30500000	31000000	17300000	20900000	19500000	16300000	14700000	15200000	0.0148895	1.58e-05	7.2e-07	0.00118162	#N/A	#N/A	#N/A	#N/A	#N/A	#N/A	Comparative Toxicogenomics Database (CTD)	PMID:19911114	Ouabain results in decreased activity of CKB protein	#N/A	#N/A	#N/A
TPT1	P13693	7830000	8490000	9460000	6040000	6780000	7250000	6390000	3080000	7670000	14000000	6350000	9330000	4050000	3970000	3880000	5830000	6680000	6440000	5060000	4710000	4400000	5120000	4700000	4650000	0.526948	0.000673785	0.00193961	2.62e-06	#N/A	#N/A	#N/A	#N/A	#N/A	#N/A	Comparative Toxicogenomics Database (CTD)	PMID:17268060	Ouabain affects the expression of TPT1 protein	#N/A	#N/A	#N/A
POU2F1	P14859	1590000	1450000	1430000	836710	695678	864788	1890000	1820000	1790000	1860000	1780000	1960000	284651	269600	264632	250681	228775	219645	353217	241061			216521	192515	#N/A	#N/A	#N/A	#N/A	#N/A	#N/A	#N/A	Toxin and Toxin Target Database (T3DB)	PMID:23611293	NULL	#N/A	#N/A	#N/A	#N/A	#N/A	#N/A
GOT1	P17174	21900000	22100000	22900000	28200000	29800000	29300000	19500000	17800000	20800000	18500000	19900000	19100000	14300000	12900000	16100000	9720000	13400000	12700000	25700000	23600000	25200000	25300000	28300000	25800000	0.216909	9.18e-07	2.78e-07	0.0333391	#N/A	#N/A	#N/A	Comparative Toxicogenomics Database (CTD)	PMID:36329302	Digoxin inhibits the reaction [ethinyl estradiol results in increased secretion of GOT1 protein]	#N/A	#N/A	#N/A	#N/A	#N/A	#N/A
PTPN1	P18031	471542	98397.4	383374	959890	753876	731806					464445	455224	1140000	1070000	1140000	1310000	1250000	1380000	901530	1110000	852629	934254	812850	841227	0.0604981	0.000161974	1.06e-05	0.00903434	#N/A	#N/A	#N/A	#N/A	#N/A	#N/A	#N/A	#N/A	#N/A	0.0428382	0.0406479	0.0743923
CDH2	P19022	904391	838879	895155	1070000	1130000	883554	1010000	793126	650676	637536	696432	724179	745981	569062	727869	579982	704160	723747	853825	779677	709660	872597	874323	850004	0.142838	0.00112461	0.000103909	0.67106	#N/A	#N/A	#N/A	#N/A	#N/A	#N/A	Comparative Toxicogenomics Database (CTD)	PMID:28795476	Ouabain results in decreased expression of CDH2 mrna|ouabain results in decreased expression of CDH2 protein	#N/A	#N/A	#N/A
PLCG1	P19174				524221		416783							750587	751029	682444	811631	696338	796921	522660	563663	568766	502040	424396	340849	0.0741974	0.0110934	0.000417695	0.383043	#N/A	#N/A	#N/A	#N/A	#N/A	#N/A	Comparative Toxicogenomics Database (CTD)	PMID:28795476	Ouabain results in decreased expression of PLCG1 mRNA	#N/A	#N/A	#N/A
NFKB1	P19838				424425		408827							812627	679011	608029	630823	603609	567288	624581	676126	651139	594628	587162	529388	0.127481	0.0128907	0.210894	0.105752	Comparative Toxicogenomics Database (CTD)	PMID:19446813	2-(4-morpholinyl)-8-phenyl-4H-1-benzopyran-4-one inhibits the reaction [digitoxin inhibits the reaction [IL1B protein results in increased activity of NFKB1 protein]]|digitoxin inhibits the reaction [IL1B protein results in increased activity of NFKB1 protein]	#N/A	#N/A	#N/A	#N/A	#N/A	#N/A	#N/A	#N/A	#N/A
HNRNPA2B1	P22626	14200000	13500000	13900000	17200000	16500000	13200000	12400000	14700000	14200000	15600000	14800000	13900000	12900000	15600000	13900000	18000000	17300000	17200000	7260000	8680000	7940000	10300000	9210000	8590000	0.00656164	5.23e-08	8.95e-07	0.00185737	#N/A	#N/A	#N/A	#N/A	#N/A	#N/A	Comparative Toxicogenomics Database (CTD)	PMID:17268060	Ouabain affects the expression of HNRNPA2B1 protein	#N/A	#N/A	#N/A
CDK2	P24941	645905	696142	585382	1110000	1070000	1080000	962626	828548	848423	738215	1030000	772243	1030000	1120000	1120000	1140000	1090000	1090000	866029	938444	930797	918726	869957	1030000	0.376739	0.000271675	0.00113787	0.0322478	#N/A	#N/A	#N/A	#N/A	#N/A	#N/A	Comparative Toxicogenomics Database (CTD)	PMID:20460749|PMID:21215801	Ouabain results in decreased expression of CDK2 mRNA	#N/A	#N/A	#N/A
ATP5F1A	P25705	19200000	21200000	21400000	18500000	18300000	19100000	16500000	18500000	17700000	21400000	17800000	21000000	22300000	22200000	20400000	20200000	20000000	20000000	20500000	22100000	22100000	19400000	17500000	20400000	0.0672998	0.0116664	0.337684	0.123685	#N/A	#N/A	#N/A	#N/A	#N/A	#N/A	Comparative Toxicogenomics Database (CTD)	PMID:17268060	Ouabain affects the expression of ATP5F1A protein	#N/A	#N/A	#N/A
MAPK3	P27361			625862	1050000	984378	1500000	41569.1	900116	867904	470178			1680000	1640000	1410000	1670000	1580000	1700000	1130000	1180000	1260000	1150000	971650	1090000	0.301	0.00731466	0.00117079	0.871264	Comparative Toxicogenomics Database (CTD)	PMID:19446813	Digitoxin inhibits the reaction [IL1B protein results in increased activity of MAPK3 protein]	Comparative Toxicogenomics Database (CTD)	PMID:19687166	Digoxin results in increased phosphorylation of MAPK3 protein|n-(2-methyl-4,5-bis(methylsulfonyl)benzoyl)guanidine inhibits the reaction [digoxin results in increased phosphorylation of MAPK3 protein]	Comparative Toxicogenomics Database (CTD)	PMID:28795476	Ouabain results in decreased phosphorylation of MAPK3 protein	#N/A	#N/A	#N/A
CANX	P27824	6130000	5890000	6170000	13400000	12700000	10100000	6440000	5360000	6000000	4900000	6220000	5230000	19800000	22900000	26400000	26600000	32600000	31700000	24700000	26300000	25800000	25700000	26000000	21900000	0.957466	0.234381	0.216076	0.00180002	#N/A	#N/A	#N/A	#N/A	#N/A	#N/A	Comparative Toxicogenomics Database (CTD)	PMID:18247327	Ouabain results in increased expression of CANX protein	#N/A	#N/A	#N/A
PSMB6	P28072	44400000	42000000	47900000	51600000	62500000	70100000	42300000	31600000	34500000	43400000	37100000	42700000	33100000	27600000	30700000	23200000	33600000	29700000	49500000	48500000	52200000	61600000	62900000	56600000	0.0111451	2.33e-05	8.29e-07	0.509687	#N/A	#N/A	#N/A	#N/A	#N/A	#N/A	Comparative Toxicogenomics Database (CTD)	PMID:17268060	Ouabain affects the expression of PSMB6 protein	#N/A	#N/A	#N/A
MAPK1	P28482	6340000	6560000	6270000	7600000	7020000	6640000	6150000	5010000	6270000	4600000	5860000	6190000	6370000	6280000	6050000	6360000	6200000	6080000	6250000	5970000	6210000	6160000	5800000	5980000	0.838503	0.384197	0.499687	0.647827	Comparative Toxicogenomics Database (CTD)	PMID:19446813	Digitoxin inhibits the reaction [IL1B protein results in increased activity of MAPK1 protein]	Comparative Toxicogenomics Database (CTD)	PMID:19687166	Digoxin results in increased phosphorylation of MAPK1 protein|n-(2-methyl-4,5-bis(methylsulfonyl)benzoyl)guanidine inhibits the reaction [digoxin results in increased phosphorylation of MAPK1 protein]	Comparative Toxicogenomics Database (CTD)	PMID:28795476	Ouabain results in decreased phosphorylation of MAPK1 protein	#N/A	#N/A	#N/A
ECHS1	P30084	4640000	4700000	5480000	5050000	5190000	5190000	4270000	5140000	4070000	4850000	4630000	4900000	3440000	3250000	3060000	3960000	3710000	3500000	2530000	3060000	2780000	2580000	2380000	2520000	0.0194996	0.00124258	2.41e-05	0.0132434	#N/A	#N/A	#N/A	#N/A	#N/A	#N/A	Comparative Toxicogenomics Database (CTD)	PMID:17268060	Ouabain affects the expression of ECHS1 protein	#N/A	#N/A	#N/A
DUT	P33316	2550000	2740000	3190000	2780000	3060000	3260000	1440000	2440000	1720000	4240000	1720000	2710000	4030000	4590000	4410000	5760000	6860000	5760000	5200000	4930000	4980000	5240000	4420000	5130000	0.760398	0.0379948	0.0652018	4.16e-05	#N/A	#N/A	#N/A	#N/A	#N/A	#N/A	Comparative Toxicogenomics Database (CTD)	PMID:17268060	Ouabain affects the expression of DUT protein	#N/A	#N/A	#N/A
EPHX2	P34913				416218	301732			164781	749507				484130	421713	437649		325744	370859	586006	620718	704405	590984	546800	611690	0.939586	2.52e-06	2.33e-06	0.00450729	#N/A	#N/A	#N/A	#N/A	#N/A	#N/A	#N/A	#N/A	#N/A	#N/A	#N/A	0.0743923
RPA3	P35244	1680000	1880000	1870000	1450000	1290000	1620000	1930000	1240000	1690000	1660000	2040000	1510000	1550000	1500000	1750000	1540000	1550000	1760000	1880000	1490000	1620000	1830000	1820000	1940000	0.0850866	0.580718	0.031942	0.256363	#N/A	#N/A	#N/A	#N/A	#N/A	#N/A	Comparative Toxicogenomics Database (CTD)	PMID:17268060	Ouabain affects the expression of RPA3 protein	#N/A	#N/A	#N/A
PPP1CC	P36873	3530000	3220000	2870000	4660000	4320000	4610000	2930000	3110000	3600000	3060000	2710000	2850000	5110000	4500000	4610000	3920000	3520000	3970000	5110000	4290000	4740000	4160000	3870000	4580000	0.155498	0.0028452	0.0406623	0.0227125	#N/A	#N/A	#N/A	#N/A	#N/A	#N/A	#N/A	#N/A	#N/A	0.0428382	#N/A	0.0428382
HPCAL1	P37235	2140000	2230000	2180000	2220000	2070000	1660000	2440000	1540000	2480000	1650000	2280000	1990000	420034	619676	582354	501245	606217	503889	1040000	802986	929196	940376	737551	987021	0.787151	0.000973311	0.00152543	0.127184	#N/A	#N/A	#N/A	#N/A	#N/A	#N/A	Comparative Toxicogenomics Database (CTD)	PMID:17268060	Ouabain affects the expression of HPCAL1 protein	#N/A	#N/A	#N/A
BRCA1	P38398	244367	148336	191267	281985	45295.3	276557	199385	191679	98817.4	72260.9	188583		93329.8	106437	83344	105650	91840.2	89957.9	59474.4	77074	58618.3	60203.2	59445	281490	0.465265	0.020426	0.0760267	0.290808	#N/A	#N/A	#N/A	#N/A	#N/A	#N/A	Comparative Toxicogenomics Database (CTD)	PMID:31436044	Ouabain results in decreased expression of BRCA1 protein	#N/A	#N/A	#N/A
DDOST	P39656	1470000	1590000	1510000	2760000	2410000	2580000	1340000	1340000	1810000	1050000	1570000	1730000	5150000	5580000	4590000	5820000	5320000	5270000	3170000	4040000	3290000	3480000	2560000	3160000	0.0987963	0.0001505	1.4e-05	0.0730934	#N/A	#N/A	#N/A	#N/A	#N/A	#N/A	Comparative Toxicogenomics Database (CTD)	PMID:16412265	Ouabain results in decreased expression of DDOST mRNA	#N/A	#N/A	#N/A
STAT3	P40763	78231.9		422003	626234	621036	822460			410515		340249	344885	617199	518277	613443	682131	611982	678826	495984	535542	421794	431668	424235	364038	0.0431408	0.0350422	0.907201	0.30428	Comparative Toxicogenomics Database (CTD)	PMID:34717917	Digitoxin results in decreased expression of and results in decreased phosphorylation of STAT3 protein|stat3 protein affects the reaction [digitoxin affects the reaction [HIF1A protein affects the cleavage of CASP8 protein]]|digitoxin affects the reaction [STAT3 protein affects the cleavage of CASP8 protein]|digitoxin promotes the reaction [STAT3 protein affects the expression of CCND1 protein]|d…	Drug Gene Interaction database (DGIdb)	NULL	NULL	#N/A	#N/A	#N/A	0.174888	0.109779	0.172301
MDH2	P40926	196000000	193000000	204000000	115000000	133000000	145000000	230000000	170000000	206000000	200000000	227000000	239000000	28900000	30900000	28500000	29800000	27500000	27500000	33500000	36600000	36400000	24100000	22900000	23500000	8.62e-06	0.000143523	0.0517425	0.71489	#N/A	#N/A	#N/A	#N/A	#N/A	#N/A	Comparative Toxicogenomics Database (CTD)	PMID:17268060	Ouabain affects the expression of MDH2 protein	#N/A	#N/A	#N/A
CASP3	P42574	5580000	5630000	5480000	6620000	6350000	5650000	4920000	3160000	4740000	4130000	5290000	3980000	2980000	2890000	4280000	2900000	3680000	3390000	5720000	5550000	5530000	5270000	5770000	5710000	0.506803	7.89e-05	3.18e-05	0.443229	Comparative Toxicogenomics Database (CTD)	PMID:34717917	HIF1A protein affects the reaction [digitoxin affects the reaction [STAT3 protein affects the cleavage of CASP3 protein]]|digitoxin affects the reaction [HIF1A protein affects the cleavage of CASP3 protein]|stat3 protein affects the reaction [digitoxin affects the reaction [HIF1A protein affects the cleavage of CASP3 protein]]|digitoxin affects the reaction [STAT3 protein affects the cleavage of …	#N/A	#N/A	#N/A	Comparative Toxicogenomics Database (CTD)	PMID:20435043	Ouabain results in increased activity of CASP3 protein	#N/A	#N/A	#N/A
ACAA2	P42765	6210000	6710000	6590000	4930000	5070000	4690000	5660000	4670000	4630000	5530000	6030000	5830000	3030000	2560000	2850000	1920000	2430000	2150000	4220000	3960000	4270000	4840000	4850000	4350000	0.0122536	2.4e-07	2.37e-08	0.00214443	#N/A	#N/A	#N/A	#N/A	#N/A	#N/A	Comparative Toxicogenomics Database (CTD)	PMID:17268060	Ouabain affects the expression of ACAA2 protein	#N/A	#N/A	#N/A
ECE1	P42892	2380000	2300000	2280000	2720000	2810000	3050000	2290000	2520000	1790000	1900000	2230000	2100000	1690000	1440000	1570000	1420000	1590000	1520000	2150000	2240000	2020000	2010000	2150000	2100000	0.954445	6.78e-05	6.26e-05	0.953884	#N/A	#N/A	#N/A	#N/A	#N/A	#N/A	Comparative Toxicogenomics Database (CTD)	PMID:18247327	Ouabain results in increased expression of ECE1 protein	#N/A	#N/A	#N/A
LSS	P48449	318797	465575	245673	454680	327635	403212	226028	376978	416738	176502	374411	491311	933343	853442	877468	668928	744484	734914	1030000	919597	1050000	955882	965389	1150000	0.291204	0.000392146	7.89e-05	0.030151	#N/A	#N/A	#N/A	#N/A	#N/A	#N/A	Comparative Toxicogenomics Database (CTD)	PMID:21106941	LSS protein results in increased abundance of ouabain	#N/A	#N/A	#N/A
ARRB1	P49407	1090000	1200000	1040000	1070000	827069	840737	1080000	1500000	1180000	963331	928892	889168	603139	540768	617149	467491	526944	492067	627017	650926	639029	642126	599920	685970	0.316529	0.000442975	0.00239674	0.0337781	#N/A	#N/A	#N/A	#N/A	#N/A	#N/A	Comparative Toxicogenomics Database (CTD)	PMID:16412265	Ouabain results in increased expression of ARRB1 mRNA	#N/A	#N/A	#N/A
PGD	P52209	4300000	4260000	4180000	5720000	5530000	5260000	4140000	4650000	4200000	4660000	4670000	4450000	9820000	9670000	10600000	7930000	9460000	9370000	7790000	7460000	8020000	10600000	11000000	10800000	3.86e-05	0.299673	0.00017168	0.0856581	#N/A	#N/A	#N/A	Comparative Toxicogenomics Database (CTD)	PMID:26820767	Digoxin results in decreased activity of PGD protein	#N/A	#N/A	#N/A	#N/A	#N/A	#N/A
SLC16A1	P53985	716235	680594		6030000	6050000	6200000	667296	827072	672981	468346	554670	394096	3340000	3400000	3300000	3840000	3380000	3630000	2280000	2410000	2130000	2240000	1980000	2280000	0.697634	9.23e-05	5.38e-05	0.841325	#N/A	#N/A	#N/A	#N/A	#N/A	#N/A	Comparative Toxicogenomics Database (CTD)	PMID:15804185	Ouabain inhibits the reaction [SLC16A1 protein results in increased uptake of lactic acid]	#N/A	#N/A	#N/A
ATP1B3	P54709	5110000	5770000	5410000	16900000	17300000	18400000	5300000	4650000	5420000	4460000	4810000	4450000	9550000	9370000	9490000	9130000	9700000	10100000	8590000	9240000	8970000	8450000	8480000	7850000	0.272866	0.584456	0.114361	0.39754	ChEMBL	PMID:23210930	Sodium/potassium-transporting atpase inhibitor	Drug Gene Interaction database (DGIdb)	NULL	Inhibitor	#N/A	#N/A	#N/A	#N/A	#N/A	#N/A
TPI1	P60174	99400000	102000000	112000000	120000000	139000000	128000000	67500000	90500000	79000000	97100000	81100000	88200000	185000000	158000000	194000000	128000000	183000000	148000000	284000000	276000000	290000000	293000000	303000000	296000000	0.233961	5.25e-06	1.4e-06	0.0847139	#N/A	#N/A	#N/A	#N/A	#N/A	#N/A	Comparative Toxicogenomics Database (CTD)	PMID:17268060	Ouabain affects the expression of TPI1 protein	#N/A	#N/A	#N/A
NPC2	P61916	6850000	7180000	6160000	4190000	4060000	5260000	5720000	4000000	5840000	5760000	5980000	4840000	2240000	2290000	2460000	1940000	2670000	2080000	4200000	4320000	4230000	4120000	4510000	5840000	0.145229	9.73e-06	1.77e-06	0.63681	#N/A	#N/A	#N/A	#N/A	#N/A	#N/A	Comparative Toxicogenomics Database (CTD)	PMID:16412265	Ouabain results in decreased expression of NPC2 mRNA	#N/A	#N/A	#N/A
ACTA2	P62736	19400000	12000000	12900000	13100000	14700000	14400000	17700000	12700000	13700000	15700000	21900000	16900000	18900000	26100000	15600000	22800000	21100000	24300000	11700000	13400000	13800000	13800000	12300000	11200000	0.940642	0.00069549	0.000617076	0.24492	#N/A	#N/A	#N/A	#N/A	#N/A	#N/A	Comparative Toxicogenomics Database (CTD)	PMID:17268060	Ouabain affects the expression of ACTA2 protein	#N/A	#N/A	#N/A
GRB2	P62993	2750000	2730000	2960000	2380000	3050000	2880000	2780000	2930000	2050000	3820000	2410000	2710000	3280000	3380000	3730000	3610000	4620000	4090000	5110000	4880000	5070000	5470000	5750000	5100000	0.158595	0.00181587	0.000172907	0.0553301	#N/A	#N/A	#N/A	#N/A	#N/A	#N/A	Comparative Toxicogenomics Database (CTD)	PMID:28795476	Ouabain results in decreased expression of GRB2 protein	#N/A	#N/A	#N/A
PPP2CA	P67775	3150000	3200000	3240000	4310000	3860000	3390000	2790000	2900000	3230000	2680000	3330000	2710000	5860000	6550000	7640000	6280000	7100000	7230000	8450000	7900000	7350000	8320000	8930000	8440000	0.0438425	0.0114384	0.000270108	0.188222	#N/A	#N/A	#N/A	#N/A	#N/A	#N/A	#N/A	#N/A	#N/A	0.0428382	#N/A	0.0428382
PRKDC	P78527	3480000	2610000	3100000	7210000	6330000	6060000	2230000	2390000	2550000	2210000	2560000	2510000	5810000	5590000	4850000	6410000	4860000	5480000	2630000	2960000	2480000	2740000	2030000	2910000	0.112755	3.61e-05	4.61e-06	0.534592	#N/A	#N/A	#N/A	#N/A	#N/A	#N/A	Comparative Toxicogenomics Database (CTD)	PMID:31436044	Ouabain results in decreased expression of PRKDC protein	#N/A	#N/A	#N/A
CYCS	P99999	147000000	131000000	129000000	111000000	118000000	127000000	236000000	184000000	150000000	209000000	194000000	200000000	920618	1070000	953634	612297	563892	522658	1880000	2240000	1740000	1230000	1080000	1070000	4.09e-05	6.91e-10	3.84e-08	3.57e-07	Comparative Toxicogenomics Database (CTD)	PMID:22037315	Digitoxin results in increased expression of CYCS protein|digitoxin analog results in increased expression of CYCS protein	#N/A	#N/A	#N/A	#N/A	#N/A	#N/A	#N/A	#N/A	#N/A
CDK6	Q00534	498162	478606	548984	1050000	1060000	895628	564694		389998	301192	435273	384051	771063	742591	855739	861433	909403	985046	797212	802199	772782	790442	767606	672482	0.615585	0.0825877	0.0339407	0.0173414	#N/A	#N/A	#N/A	#N/A	#N/A	#N/A	Comparative Toxicogenomics Database (CTD)	PMID:31436044	Ouabain results in decreased expression of CDK6 protein	#N/A	#N/A	#N/A
DHODH	Q02127				359410	317202	539522	396337	664527	413437	349730	471618	357572		293287	416413					171776					0.0024012	0.602125	0.00600084	0.00115507	#N/A	#N/A	#N/A	#N/A	#N/A	#N/A	#N/A	#N/A	#N/A	#N/A	#N/A	0.0743923
DSG1	Q02413																					651156				#N/A	#N/A	#N/A	#N/A	#N/A	#N/A	#N/A	#N/A	#N/A	#N/A	Comparative Toxicogenomics Database (CTD)	PMID:17268060	Ouabain affects the expression of DSG1 protein	#N/A	#N/A	#N/A
MAP2K1	Q02750	624915	434499	489089	1120000	1160000	1050000	1050000			410149	728872	2040000	1190000	1430000	1210000	1510000	1470000	1390000	859866	1060000	910278	890079	804528	796238	0.0606204	0.000701493	3.5e-05	0.759934	#N/A	#N/A	#N/A	#N/A	#N/A	#N/A	#N/A	#N/A	#N/A	#N/A	0.0406479	0.0406479
CAV1	Q03135	1640000	1480000	1580000	1430000	1550000	1320000	1440000	1560000	1420000	1700000	1940000	1180000	575345	432888	472976	363309	426653	411224	520507	490210	509082	797861	827148	819850	#N/A	#N/A	#N/A	#N/A	#N/A	#N/A	#N/A	#N/A	#N/A	#N/A	Comparative Toxicogenomics Database (CTD)	PMID:28795476	Ouabain results in decreased expression of CAV1 mRNA	#N/A	#N/A	#N/A
BAX	Q07812	7650000	7920000	7480000	8530000	8110000	8000000	6800000	4220000	6900000	6680000	6860000	6490000	5740000	4950000	6500000	3960000	5150000	4770000	8860000	8320000	8510000	9410000	9100000	8880000	0.334064	8.17e-06	2.69e-06	0.0209418	#N/A	#N/A	#N/A	#N/A	#N/A	#N/A	Comparative Toxicogenomics Database (CTD)	PMID:18247327	Ouabain affects the localization of BAX protein|ouabain inhibits the reaction [HSPD1 protein binds to BAX protein]	#N/A	#N/A	#N/A
BCL2L1	Q07817		1390000	1080000	544437	514940	542686				717807			367245	330880	195662	268915	326636	281162	365035	490582	397532	400964	343244	416304	0.454433	0.100505	0.32923	0.158568	#N/A	#N/A	#N/A	#N/A	#N/A	#N/A	Comparative Toxicogenomics Database (CTD)	PMID:31436044	Ouabain results in decreased expression of BCL2L1 protein	#N/A	#N/A	0.0743923
TARDBP	Q13148	958435	1000000	810393	1110000	1110000	960391	1170000	868976	640010	874457	1090000	1030000	1100000	1140000	1140000	1500000	1500000	1380000	721859	908159	876189	765604	685716	713883	0.0667981	6.59e-07	1.14e-07	0.00404359	#N/A	#N/A	#N/A	Comparative Toxicogenomics Database (CTD)	PMID:23891805	Digoxin inhibits the reaction [TARDBP protein binds to TARDBP protein]	#N/A	#N/A	#N/A	#N/A	#N/A	#N/A
FADD	Q13158				136308	120769	119227				92083.8			168346	168817	163058	140581	129724	171311	230068	104322		119621	130242		0.721943	0.16342	0.282536	0.250521	#N/A	#N/A	#N/A	#N/A	#N/A	#N/A	Comparative Toxicogenomics Database (CTD)	PMID:31436044	Ouabain results in increased expression of FADD protein	#N/A	#N/A	#N/A
ILK	Q13418			112797	114962	114224	194546			68066.3	89897.3	43915.6	43793.6		96960.1	51751.4	49804.5	25128.8	35660.6		16631.7					0.535597	0.0777689	0.0256997	0.0047648	#N/A	#N/A	#N/A	#N/A	#N/A	#N/A	Comparative Toxicogenomics Database (CTD)	PMID:28795476	Ouabain results in decreased expression of ILK mRNA	#N/A	#N/A	#N/A
ROCK1	Q13464	120080		89233.6	66758.1	138169	101993				51519.3	73028.1			68341.7	68046.3	91888.6	90770.6	65214.3							0.888709	0.00624473	0.00487578	0.227496	#N/A	#N/A	#N/A	#N/A	#N/A	#N/A	Comparative Toxicogenomics Database (CTD)	PMID:20661774	Benzoylcarbonyl-aspartyl-glutamyl-valyl-aspartyl-fluoromethyl ketone inhibits the reaction [ouabain results in increased cleavage of ROCK1 protein]|ouabain results in increased cleavage of ROCK1 protein	#N/A	#N/A	#N/A
SMAD4	Q13485	1390000	1370000	1510000	697485	705505	598013	1270000	1100000	1290000	1200000	1390000	1570000	251128	230830	291236	218707	323105	321896	142498	223974	171203	355980	335304	289150	#N/A	#N/A	#N/A	#N/A	#N/A	#N/A	#N/A	#N/A	#N/A	#N/A	Comparative Toxicogenomics Database (CTD)	PMID:28795476	Ouabain results in decreased expression of SMAD4 mRNA	#N/A	#N/A	#N/A
ASAH1	Q13510	2050000	2010000	2000000	2270000	2120000	2110000	1800000	2070000	1590000	1640000	1740000	1710000	1480000	1130000	1510000	1080000	1390000	1260000	2170000	2060000	2190000	2150000	2200000	2390000	0.248788	7.93e-06	2.11e-06	0.222091	#N/A	#N/A	#N/A	#N/A	#N/A	#N/A	Comparative Toxicogenomics Database (CTD)	PMID:17268060	Ouabain affects the expression of ASAH1 protein	#N/A	#N/A	#N/A
CASP8	Q14790				348418	259906	310875							467858	482006	435814	499600	464988	502558	395073	382894	405681	328967	345548	458394	0.777979	0.215137	0.137271	0.625135	Comparative Toxicogenomics Database (CTD)	PMID:34717917	HIF1A protein affects the reaction [digitoxin affects the reaction [STAT3 protein affects the cleavage of CASP8 protein]]|digitoxin affects the reaction [STAT3 protein affects the cleavage of CASP8 protein]|digitoxin affects the reaction [HIF1A protein affects the cleavage of CASP8 protein]|stat3 protein affects the reaction [digitoxin affects the reaction [HIF1A protein affects the cleavage of C…	#N/A	#N/A	#N/A	Comparative Toxicogenomics Database (CTD)	PMID:31436044	Ouabain results in increased expression of and results in increased activity of CASP8 protein	#N/A	#N/A	#N/A
PTPA	Q15257	2490000	2770000	2660000	3030000	2880000	2790000	2260000	2740000	2450000	1930000	2180000	1790000	3960000	4020000	4190000	3510000	3410000	3950000	5240000	4580000	4870000	4560000	4460000	5160000	0.468868	1.97e-05	5.14e-05	0.138525	#N/A	#N/A	#N/A	#N/A	#N/A	#N/A	#N/A	#N/A	#N/A	0.0428382	#N/A	0.0743923
RAB11B	Q15907	2500000	2550000	2390000	4370000	4050000	4160000	2040000	2210000	1800000	1990000	2180000	1860000	8270000	8350000	8820000	8240000	9090000	9030000	8620000	8670000	8660000	8130000	8210000	8670000	0.605732	0.217468	0.452823	0.333288	#N/A	#N/A	#N/A	#N/A	#N/A	#N/A	Comparative Toxicogenomics Database (CTD)	PMID:18247327	Ouabain results in increased expression of RAB11B protein	#N/A	#N/A	#N/A
MAPK14	Q16539	1230000			606529	656549	682259							1090000	1110000	1110000	1240000	1160000	1240000	861214	907622	853483	818125	691327	708279	0.00397819	0.00294261	1.49e-05	0.269244	#N/A	#N/A	#N/A	#N/A	#N/A	#N/A	#N/A	#N/A	#N/A	#N/A	#N/A	0.0743923
SIRT2	Q8IXJ6													252464	213685	194673	216476	211237	175016	173392	204160	209527	216270	154912	247177	0.585493	0.525374	0.926683	0.191314	#N/A	#N/A	#N/A	#N/A	#N/A	#N/A	#N/A	#N/A	#N/A	#N/A	#N/A	0.0743923
DNAJA3	Q96EY1	796402	822212	788140	1050000	1050000	1010000	808540	634913	850085	997733	1010000	783394	1160000	1140000	1190000	1120000	904467	1080000	710398	718365	672248	704862	683425	689805	0.714064	0.000404305	0.000724915	0.271015	#N/A	#N/A	#N/A	#N/A	#N/A	#N/A	Comparative Toxicogenomics Database (CTD)	PMID:28795476	Ouabain results in increased expression of DNAJA3 mRNA	#N/A	#N/A	#N/A
PFDN5	Q99471	1120000	1180000	1010000	983466	921133	1100000	1130000	1030000	894658	831257	1390000	1030000	845447	1040000	969464	991274	1120000	1110000	1100000	970692	1110000	1010000	1160000	1150000	0.0737384	0.559763	0.0260015	0.171868	#N/A	#N/A	#N/A	#N/A	#N/A	#N/A	Comparative Toxicogenomics Database (CTD)	PMID:17268060	Ouabain affects the expression of PFDN5 protein	#N/A	#N/A	#N/A
PARK7	Q99497	18800000	19600000	18800000	14400000	17200000	22600000	21800000	13800000	18000000	20800000	22900000	17300000	11800000	11500000	10600000	11500000	16400000	12800000	19700000	17200000	18100000	19300000	18400000	22900000	0.281506	0.00122562	0.000212584	0.0426492	#N/A	#N/A	#N/A	#N/A	#N/A	#N/A	Comparative Toxicogenomics Database (CTD)	PMID:16624565	PARK7 affects the susceptibility to ouabain	#N/A	#N/A	#N/A
S100A13	Q99584	7760000	7740000	6850000	6870000	7520000	8570000	8770000	8040000	8010000	9310000	8600000	10200000	3660000	3560000	3780000	3040000	4210000	3500000	7370000	6100000	7310000	7060000	7240000	8830000	0.144364	3.76e-06	7.68e-07	0.496662	#N/A	#N/A	#N/A	#N/A	#N/A	#N/A	Comparative Toxicogenomics Database (CTD)	PMID:17268060	Ouabain affects the expression of S100A13 protein	#N/A	#N/A	#N/A
SLC29A1	Q99808	198576	210721	208426	428458	408687	392527	148539		140932		76076.7		441091	485006	497415	511813	491065	551195	522088	463735	415739	460766	422951	348396	0.0677997	0.950115	0.0607813	0.536283	#N/A	#N/A	#N/A	#N/A	#N/A	#N/A	#N/A	#N/A	#N/A	#N/A	#N/A	0.0743923
FANCD2	Q9BXW9				272276	253279	186921		332827					390600	378073	328706	369017	324982	338641	243581	359756	202663	308362	224795	269779	0.0489627	0.053038	0.00116319	0.213531	Comparative Toxicogenomics Database (CTD)	PMID:24124520	Digitoxin inhibits the reaction [mitomycin results in increased expression of and affects the ubiquitination of FANCD2 protein]	Comparative Toxicogenomics Database (CTD)	PMID:24124520	Digoxin inhibits the reaction [mitomycin results in increased expression of and affects the ubiquitination of FANCD2 protein]	Comparative Toxicogenomics Database (CTD)	PMID:24124520	SB 203580 inhibits the reaction [ouabain inhibits the reaction [mitomycin results in increased expression of and affects the ubiquitination of FANCD2 protein]]|ouabain results in decreased expression of FANCD2 mrna|ouabain inhibits the reaction [mitomycin results in increased expression of and affects the ubiquitination of FANCD2 protein]	#N/A	#N/A	#N/A
EIF2A	Q9BY44				794451	757310	862801				257613	373581		1220000	1320000	1140000	953795	804643	942612	802346	747670	675283	851177	752636	672689	0.996314	0.0229142	0.0231055	0.000668367	#N/A	#N/A	#N/A	#N/A	#N/A	#N/A	Comparative Toxicogenomics Database (CTD)	PMID:31436044	Ouabain results in increased expression of EIF2A protein	#N/A	#N/A	#N/A
NECTIN3	Q9NQS3													333223	259973	422878		314020	242078	423182	445955	411976	477853	371377	428394	0.959332	0.0291046	0.0318917	0.0787839	#N/A	#N/A	#N/A	#N/A	#N/A	#N/A	Comparative Toxicogenomics Database (CTD)	PMID:28795476	Ouabain results in decreased expression of NECTIN3 mRNA	#N/A	#N/A	#N/A
FANCI	Q9NVI1	339302	320321	326821	437413	385556	341745	268522		287108	230068	332942	282509	555441	524694	475149	518927	493525	540655	408785	416452	395394	458585	336518	445285	0.403933	0.094198	0.0210118	0.952391	Comparative Toxicogenomics Database (CTD)	PMID:24124520	Digitoxin inhibits the reaction [mitomycin results in increased expression of and affects the ubiquitination of FANCI protein]	Comparative Toxicogenomics Database (CTD)	PMID:24124520	Digoxin inhibits the reaction [mitomycin results in increased expression of and affects the ubiquitination of FANCI protein]	Comparative Toxicogenomics Database (CTD)	PMID:24124520	Ouabain inhibits the reaction [mitomycin results in increased expression of and affects the ubiquitination of FANCI protein]|ouabain results in decreased expression of FANCI mRNA	#N/A	#N/A	#N/A
CALML5	Q9NZT1									330031	1000000				229539	334874						2910000		1320000		0.0321712	1.04e-05	0.000271007	0.157818	#N/A	#N/A	#N/A	#N/A	#N/A	#N/A	Comparative Toxicogenomics Database (CTD)	PMID:17268060	Ouabain affects the expression of CALML5 protein	#N/A	#N/A	#N/A
EIF3K	Q9UBQ5	2300000	2430000	2680000	3520000	3560000	3350000	1590000	1790000	2010000	1400000	1820000	1590000	6340000	7450000	7920000	7850000	8560000	9160000	8700000	8050000	7870000	8310000	8130000	7970000	0.330355	0.47289	0.787895	0.0021375	#N/A	#N/A	#N/A	#N/A	#N/A	#N/A	Comparative Toxicogenomics Database (CTD)	PMID:17268060	Ouabain affects the expression of EIF3K protein	#N/A	#N/A	#N/A
PPT2	Q9UMR5	188479			501283	493302	227904				205576	174608		851430	662836	933385	751207	856993	893104	923703	884949	759139	1110000	1160000	1120000	0.00223047	0.00484197	1.4e-05	0.577409	#N/A	#N/A	#N/A	#N/A	#N/A	#N/A	Comparative Toxicogenomics Database (CTD)	PMID:16412265	Ouabain results in decreased expression of PPT2 mRNA	#N/A	#N/A	#N/A
SLC5A6	Q9Y289				1020000	686610	556795							818208	898499	813028	923323	938954	1090000	617251	776646	626174	846349	543179	545598	0.0133344	0.00142329	2.05e-05	0.0446818	#N/A	#N/A	#N/A	#N/A	#N/A	#N/A	Comparative Toxicogenomics Database (CTD)	PMID:15561972	Ouabain inhibits the reaction [SLC5A6 protein results in increased transport of biotin]	#N/A	#N/A	#N/A
CNPY2	Q9Y2B0	4880000	4620000	5410000	10400000	11600000	12400000	1660000	5320000	2580000	9250000	1160000	2950000	4930000	5270000	5340000	6070000	8840000	7440000	9520000	8570000	8920000	12300000	11700000	11300000	0.00206957	0.00634042	1.6e-05	0.00104832	#N/A	#N/A	#N/A	#N/A	#N/A	#N/A	Comparative Toxicogenomics Database (CTD)	PMID:17268060	Ouabain affects the expression of CNPY2 protein	#N/A	#N/A	#N/A
TLN1	Q9Y490	1710000	1670000	1630000	2640000	2540000	2320000	1560000	1580000	1720000	1500000	1650000	1820000	2630000	2740000	2650000	2840000	2630000	2780000	2310000	2420000	2290000	2060000	1900000	1900000	0.00335267	0.0464168	0.000102052	0.407193	#N/A	#N/A	#N/A	#N/A	#N/A	#N/A	Comparative Toxicogenomics Database (CTD)	PMID:28795476	Ouabain results in decreased expression of TLN1 mRNA	#N/A	#N/A	#N/A
ARIH1	Q9Y4X5	1720000	1780000	1860000	2450000	2250000	2210000	1530000	1930000	1680000	1500000	1660000	1800000	1060000	1010000	961357	1190000	1230000	1060000	1520000	1620000	1520000	1460000	1240000	1140000	0.00228911	8.44e-05	0.0541647	0.0330293	#N/A	#N/A	#N/A	#N/A	#N/A	#N/A	Comparative Toxicogenomics Database (CTD)	PMID:16412265	Ouabain results in decreased expression of ARIH1 mRNA	#N/A	#N/A	#N/A
FKBP7	Q9Y680	1280000	1370000	817953	2110000	2140000	1990000			1190000	1180000		1200000	1470000	876711	1430000	1030000	1490000	1320000	2010000	1840000	1810000	2390000	2170000	2080000	0.0596912	0.000610316	3.09e-05	0.919096	#N/A	#N/A	#N/A	#N/A	#N/A	#N/A	Comparative Toxicogenomics Database (CTD)	PMID:16412265	Ouabain results in increased expression of FKBP7 mRNA	#N/A	#N/A	#N/A

## Sheet: curatedCGs interacting proteins
Genes	Protein.Group	intact_Ouabain1	intact_Ouabain2	intact_Ouabain3	intact_DMSO1	intact_DMSO2	intact_DMSO3	intact_Digitoxin1	intact_Digitoxin2	intact_Digitoxin3	intact_Digoxin1	intact_Digoxin2	intact_Digoxin3	lysates_Ouabain1	lysates_Ouabain2	lysates_Ouabain3	lysates_DMSO1	lysates_DMSO2	lysates_DMSO3	lysates_Digitoxin1	lysates_Digitoxin2	lysates_Digitoxin3	lysates_Digoxin1	lysates_Digoxin2	lysates_Digoxin3
ATP1A1	P05023	4410000	4580000	4490000	25900000	26200000	24200000	4890000	4540000	5020000	3390000	3790000	3870000	11900000	13200000	13200000	13900000	14600000	15000000	10700000	11200000	10900000	10000000	9490000	9570000
ATP1B1	P05026	849523	756340	436451	2060000	1910000	2010000	799301	840297	865244	655783	819282	799464	984314	973672	869398	940835	873799	790310	770675	822893	814689	687812	670504	760200
ATP1B3	P54709	5110000	5770000	5410000	16900000	17300000	18400000	5300000	4650000	5420000	4460000	4810000	4450000	9550000	9370000	9490000	9130000	9700000	10100000	8590000	9240000	8970000	8450000	8480000	7850000
BAX	Q07812	7650000	7920000	7480000	8530000	8110000	8000000	6800000	4220000	6900000	6680000	6860000	6490000	5740000	4950000	6500000	3960000	5150000	4770000	8860000	8320000	8510000	9410000	9100000	8880000
CASP3	P42574	5580000	5630000	5480000	6620000	6350000	5650000	4920000	3160000	4740000	4130000	5290000	3980000	2980000	2890000	4280000	2900000	3680000	3390000	5720000	5550000	5530000	5270000	5770000	5710000
CASP8	Q14790				348418	259906	310875							467858	482006	435814	499600	464988	502558	395073	382894	405681	328967	345548	458394
CKB	P12277	3840000	2890000	3140000	11600000	11000000	10400000	3000000	2910000	2460000	3210000	2940000	3300000	24100000	25200000	24000000	31300000	30500000	31000000	17300000	20900000	19500000	16300000	14700000	15200000
FANCD2	Q9BXW9				272276	253279	186921		332827					390600	378073	328706	369017	324982	338641	243581	359756	202663	308362	224795	269779
FANCI	Q9NVI1	339302	320321	326821	437413	385556	341745	268522		287108	230068	332942	282509	555441	524694	475149	518927	493525	540655	408785	416452	395394	458585	336518	445285
G6PD	P11413	1090000	436023	631328	1120000	1040000	1060000	296014	3370000			609837	473890	1740000	1780000	1740000	1830000	1730000	1820000	1380000	1380000	1310000	1180000	1090000	1080000
HSPD1	P10809	111000000	114000000	126000000	144000000	174000000	192000000	109000000	121000000	108000000	145000000	110000000	118000000	158000000	134000000	142000000	115000000	149000000	130000000	198000000	210000000	219000000	193000000	185000000	203000000
NFKB1	P19838				424425		408827							812627	679011	608029	630823	603609	567288	624581	676126	651139	594628	587162	529388
PGD	P52209	4300000	4260000	4180000	5720000	5530000	5260000	4140000	4650000	4200000	4660000	4670000	4450000	9820000	9670000	10600000	7930000	9460000	9370000	7790000	7460000	8020000	10600000	11000000	10800000
PTPN1	P18031	471542	98397.4	383374	959890	753876	731806					464445	455224	1140000	1070000	1140000	1310000	1250000	1380000	901530	1110000	852629	934254	812850	841227
ROCK1	Q13464	120080		89233.6	66758.1	138169	101993				51519.3	73028.1			68341.7	68046.3	91888.6	90770.6	65214.3
SLC16A1	P53985	716235	680594		6030000	6050000	6200000	667296	827072	672981	468346	554670	394096	3340000	3400000	3300000	3840000	3380000	3630000	2280000	2410000	2130000	2240000	1980000	2280000
SLC29A1	Q99808	198576	210721	208426	428458	408687	392527	148539		140932		76076.7		441091	485006	497415	511813	491065	551195	522088	463735	415739	460766	422951	348396
SLC5A6	Q9Y289				1020000	686610	556795							818208	898499	813028	923323	938954	1090000	617251	776646	626174	846349	543179	545598
STAT3	P40763	78231.9		422003	626234	621036	822460			410515		340249	344885	617199	518277	613443	682131	611982	678826	495984	535542	421794	431668	424235	364038
TARDBP	Q13148	958435	1000000	810393	1110000	1110000	960391	1170000	868976	640010	874457	1090000	1030000	1100000	1140000	1140000	1500000	1500000	1380000	721859	908159	876189	765604	685716	713883
TOP1	P11387	537801	516980	371748	712029	630853	521874	388360	301913	435227		304393	402674	363459	786250	236775	443109	370492	269614	234111			507882		669311
PKM	P14618	10700000	9890000	9450000	27000000	26500000	24000000	8440000	8460000	8360000	6730000	7620000	7540000	31300000	35000000	34400000	30100000	28400000	28900000	31000000	33300000	32900000	27800000	27600000	28100000
