# Supplementary material for: Exploring the anticancer mechanism of cardiac glycosides using proteome integral solubility alteration approach
Source: Cancer Med. 2024 Sep 30;13(18):e70252. doi: 10.1002/cam4.70252 (PMC11442762; doi:10.1002/cam4.70252)
Supplement: Supplementary file 10 — Table S9: [file CAM4-13-e70252-s003.xlsx]

## Sheet: GSE230039.GEO2R
GeneID	padj	pvalue	lfcSE	stat	log2FoldChange	baseMean	Symbol	Description
144501	3.8e-23	2.84e-27	0.259	-10.8177	-2.8012	256.48	KRT80	keratin 80
1026	1.29e-17	1.92e-21	0.177	-9.50921	-1.68412	1954.08	CDKN1A	cyclin dependent kinase inhibitor 1A
1983	3.84e-16	8.61e-20	0.208	9.10516	1.89292	4859.48	EIF5	eukaryotic translation initiation factor 5
9020	1.01e-09	3.02e-13	0.203	-7.29329	-1.47749	553.6	MAP3K14	mitogen-activated protein kinase kinase kinase 14
262	6.15e-09	2.3e-12	0.19	-7.01515	-1.33162	22055.8	AMD1	adenosylmethionine decarboxylase 1
9966	3.3e-08	1.48e-11	0.32	-6.74978	-2.16114	139.96	TNFSF15	TNF superfamily member 15
26524	3.35e-08	1.76e-11	0.189	-6.72504	-1.27374	667.6	LATS2	large tumor suppressor kinase 2
81617	1.26e-07	7.54e-11	0.193	-6.50952	-1.25403	3118.04	CAB39L	calcium binding protein 39 like
30851	2.26e-07	1.52e-10	0.237	-6.40345	-1.51966	798.11	TAX1BP3	Tax1 binding protein 3
7832	2.41e-07	1.8e-10	0.207	-6.37719	-1.32186	749.24	BTG2	BTG anti-proliferation factor 2
2633	3.23e-07	2.66e-10	0.741	-6.31767	-4.68072	40.31	GBP1	guanylate binding protein 1
2034	6.4e-07	5.74e-10	0.275	-6.19741	-1.70402	202.16	EPAS1	endothelial PAS domain protein 1
4814	7.22e-07	7.01e-10	0.156	-6.16576	-0.959326	3130.56	NINJ1	ninjurin 1
1999	1.12e-06	1.17e-09	0.268	-6.08367	-1.63152	279.5	ELF3	E74 like ETS transcription factor 3
11186	1.24e-06	1.39e-09	0.217	-6.05618	-1.31571	371.63	RASSF1	Ras association domain family member 1
57568	1.82e-06	2.21e-09	0.228	-5.98174	-1.36243	992.9	SIPA1L2	signal induced proliferation associated 1 like 2
2355	1.82e-06	2.32e-09	0.185	-5.97379	-1.10639	915.02	FOSL2	FOS like 2, AP-1 transcription factor subunit
105370687	2.4e-06	3.24e-09	0.298	5.91918	1.76212	180.05	LOC105370687	uncharacterized LOC105370687
4571	2.61e-06	3.7e-09	0.185	5.89687	1.09267	1309.41	TRNP	tRNA-Pro
4824	3.43e-06	5.13e-09	0.176	5.84293	1.0301	7582.67	NKX3-1	NK3 homeobox 1
4880	3.53e-06	5.54e-09	0.341	-5.83005	-1.98591	178.42	NPPC	natriuretic peptide C
8613	3.96e-06	6.51e-09	0.219	-5.80305	-1.26985	523.91	PLPP3	phospholipid phosphatase 3
5608	4.85e-06	8.34e-09	0.212	5.76143	1.21909	368.08	MAP2K6	mitogen-activated protein kinase kinase 6
8971	4.86e-06	8.94e-09	0.157	-5.74964	-0.902649	3494.58	H1-10	H1.10 linker histone
201163	4.86e-06	9.09e-09	0.194	-5.74696	-1.11591	567.23	FLCN	folliculin
9725	4.96e-06	9.64e-09	0.178	-5.73687	-1.02377	820.82	TMEM63A	transmembrane protein 63A
1135	5.85e-06	1.18e-08	0.26	-5.70255	-1.48542	373.87	CHRNA2	cholinergic receptor nicotinic alpha 2 subunit
64285	1.1e-05	2.34e-08	0.21	-5.58514	-1.17226	493.44	RHBDF1	rhomboid 5 homolog 1
10398	1.1e-05	2.38e-08	0.371	-5.58193	-2.06971	152.97	MYL9	myosin light chain 9
222699	1.26e-05	2.83e-08	0.393	5.55194	2.18206	99.13	TOB2P1	transducer of ERBB2, 2 pseudogene 1
8349	1.41e-05	3.27e-08	0.197	-5.52638	-1.09	629.39	H2BC21	H2B clustered histone 21
6790	2.06e-05	4.94e-08	0.182	-5.45356	-0.994916	3180.37	AURKA	aurora kinase A
81537	2.23e-05	5.54e-08	0.176	-5.43294	-0.956056	1526.21	SGPP1	sphingosine-1-phosphate phosphatase 1
7782	2.23e-05	5.66e-08	0.16	5.4292	0.871162	2429.04	SLC30A4	solute carrier family 30 member 4
79710	2.39e-05	6.24e-08	0.202	5.41165	1.09274	735.56	MORC4	MORC family CW-type zinc finger 4
202915	2.55e-05	6.86e-08	0.191	-5.39486	-1.02773	1915.59	TMEM184A	transmembrane protein 184A
51330	3.04e-05	8.42e-08	0.24	-5.35791	-1.28393	317.56	TNFRSF12A	TNF receptor superfamily member 12A
55144	4.47e-05	1.27e-07	0.196	5.28299	1.03381	854.3	LRRC8D	leucine rich repeat containing 8 VRAC subunit D
1164	5.89e-05	1.72e-07	0.174	-5.22768	-0.909354	3298.24	CKS2	CDC28 protein kinase regulatory subunit 2
64061	6.5e-05	1.94e-07	0.261	5.20452	1.35821	396.4	TSPYL2	TSPY like 2
25840	7.85e-05	2.41e-07	0.165	-5.16479	-0.849871	1665.36	METTL7A	methyltransferase like 7A
5225	0.000101	3.25e-07	0.249	-5.10831	-1.2714	524.03	PGC	progastricsin
4549	0.000101	3.23e-07	0.211	5.10946	1.07774	97038.1	RNR1	s-rRNA
105377329	0.000112	3.78e-07	0.362	-5.07976	-1.83833	83.64	LOC105377329	uncharacterized LOC105377329
100462981	0.000112	3.72e-07	0.281	5.08261	1.42606	234.71	MTRNR2L2	MT-RNR2 like 2 (pseudogene)
3268	0.000113	4.05e-07	0.19	-5.06652	-0.96227	1403.53	AGFG2	ArfGAP with FG repeats 2
883	0.000113	4.04e-07	0.282	-5.06713	-1.42838	169.07	KYAT1	kynurenine aminotransferase 1
8829	0.000113	4.05e-07	0.208	-5.06649	-1.0521	1515.97	NRP1	neuropilin 1
8507	0.000122	4.45e-07	0.221	-5.04853	-1.11348	373.36	ENC1	ectodermal-neural cortex 1
4550	0.000124	4.64e-07	0.206	5.04074	1.03764	663923	RNR2	l-rRNA
54206	0.000129	4.92e-07	0.177	-5.02944	-0.892491	835.16	ERRFI1	ERBB receptor feedback inhibitor 1
51092	0.000175	6.92e-07	0.172	-4.96357	-0.854073	1394.87	SIDT2	SID1 transmembrane family member 2
53342	0.000175	6.83e-07	0.244	4.96608	1.21118	228.29	IL17D	interleukin 17D
10267	0.000178	7.18e-07	0.182	-4.95632	-0.90351	2549.49	RAMP1	receptor activity modifying protein 1
59	0.000183	7.51e-07	0.575	-4.94768	-2.84424	46.12	ACTA2	actin alpha 2, smooth muscle
29965	0.000184	7.72e-07	0.176	-4.94226	-0.871547	1946.96	CDIP1	cell death inducing p53 target 1
4502	0.00019	8.08e-07	0.163	-4.93341	-0.805335	1947.86	MT2A	metallothionein 2A
30850	0.000206	8.94e-07	0.186	-4.91371	-0.913129	1480.86	CDR2L	cerebellar degeneration related protein 2 like
100132247	0.000237	1.05e-06	0.193	-4.8829	-0.943763	2271.93	NPIPB5	nuclear pore complex interacting protein family member B5
150696	0.000238	1.08e-06	0.179	-4.87699	-0.872931	1385.91	PROM2	prominin 2
91947	0.000238	1.09e-06	0.22	-4.87539	-1.07276	350.42	ARRDC4	arrestin domain containing 4
347862	0.000245	1.13e-06	0.183	-4.86693	-0.888463	1428.48	GATD1	glutamine amidotransferase class 1 domain containing 1
22858	0.000264	1.28e-06	0.171	4.84257	0.828734	1322.91	CILK1	ciliogenesis associated kinase 1
80184	0.000264	1.27e-06	0.234	4.84466	1.13488	304.67	CEP290	centrosomal protein 290
146198	0.000264	1.25e-06	0.209	4.84711	1.01276	410.05	ZFP90	ZFP90 zinc finger protein
483	0.000267	1.32e-06	0.172	-4.83701	-0.834372	3701.11	ATP1B3	ATPase Na+/K+ transporting subunit beta 3
3491	0.000289	1.46e-06	0.255	-4.81727	-1.22854	224.51	CCN1	cellular communication network factor 1
1850	0.000289	1.47e-06	0.234	-4.8157	-1.12794	526.62	DUSP8	dual specificity phosphatase 8
1583	0.000353	1.82e-06	0.439	-4.77241	-2.0942	62.68	CYP11A1	cytochrome P450 family 11 subfamily A member 1
57650	0.000376	1.97e-06	0.237	4.75699	1.12569	542.77	CIP2A	cellular inhibitor of PP2A
114789	0.000377	2.02e-06	0.184	-4.75122	-0.876118	819.57	SLC25A25	solute carrier family 25 member 25
4254	0.000377	2.03e-06	0.287	-4.75036	-1.36464	232.82	KITLG	KIT ligand
3817	0.000381	2.08e-06	0.17	4.74575	0.804619	4278.92	KLK2	kallikrein related peptidase 2
114823	0.000386	2.14e-06	0.184	-4.74014	-0.874105	802.57	LENG8	leukocyte receptor cluster member 8
100216545	0.000423	2.37e-06	0.302	-4.71884	-1.42732	123.75	KMT2E-AS1	KMT2E antisense RNA 1
9552	0.000427	2.43e-06	0.201	-4.71427	-0.945357	515.13	SPAG7	sperm associated antigen 7
22838	0.000427	2.52e-06	0.168	-4.70627	-0.789727	1815.03	RNF44	ring finger protein 44
100533970	0.000427	2.52e-06	0.199	-4.70627	-0.936434	1567.43	P2RX5-TAX1BP3	P2RX5-TAX1BP3 readthrough (NMD candidate)
28231	0.000427	2.49e-06	0.21	-4.70909	-0.98857	1330.26	SLCO4A1	solute carrier organic anion transporter family member 4A1
6385	0.000451	2.7e-06	0.236	-4.69277	-1.10856	602.78	SDC4	syndecan 4
80820	0.000461	2.79e-06	0.22	-4.68544	-1.03022	473.6	EEPD1	endonuclease/exonuclease/phosphatase family domain containing 1
23612	0.000475	2.95e-06	0.189	-4.67456	-0.884323	657.37	PHLDA3	pleckstrin homology like domain family A member 3
9854	0.000475	2.93e-06	0.207	-4.67567	-0.96951	1072.15	C2CD2L	C2CD2 like
2678	0.000591	3.71e-06	0.186	-4.6269	-0.858585	3448.68	GGT1	gamma-glutamyltransferase 1
8263	0.000616	3.91e-06	0.209	4.61607	0.965976	419.54	F8A1	coagulation factor VIII associated 1
3993	0.000693	4.46e-06	0.179	-4.58884	-0.822599	958.53	LLGL2	LLGL scribble cell polarity complex component 2
8673	0.0007	4.58e-06	0.193	-4.58303	-0.883223	696.31	VAMP8	vesicle associated membrane protein 8
6678	0.0007	4.65e-06	0.414	-4.57978	-1.89517	76.91	SPARC	secreted protein acidic and cysteine rich
84898	0.0007	4.63e-06	0.206	-4.5811	-0.945924	974.59	PLXDC2	plexin domain containing 2
64857	0.000701	4.72e-06	0.217	4.57704	0.994545	324.43	PLEKHG2	pleckstrin homology and RhoGEF domain containing G2
23555	0.000701	4.77e-06	0.179	-4.57464	-0.816878	1481.14	TSPAN15	tetraspanin 15
7057	0.000711	4.89e-06	0.245	-4.56935	-1.12168	623.35	THBS1	thrombospondin 1
2634	0.000736	5.17e-06	0.56	-4.55761	-2.5516	38.19	GBP2	guanylate binding protein 2
6446	0.000736	5.17e-06	0.336	-4.55786	-1.53034	189.58	SGK1	serum/glucocorticoid regulated kinase 1
25798	0.000783	5.61e-06	0.204	-4.54064	-0.925157	3072.64	BRI3	brain protein I3
25841	0.000783	5.62e-06	0.233	-4.54012	-1.05968	310.36	ABTB2	ankyrin repeat and BTB domain containing 2
221037	0.0009	6.53e-06	0.174	-4.50857	-0.784286	1838.41	JMJD1C	jumonji domain containing 1C
25777	0.000913	6.69e-06	0.162	-4.50329	-0.73125	2487.23	SUN2	Sad1 and UNC84 domain containing 2
5214	0.000933	6.91e-06	0.166	4.49656	0.747926	2478.43	PFKP	phosphofructokinase, platelet
6097	0.000943	7.05e-06	0.197	-4.49228	-0.88681	541.18	RORC	RAR related orphan receptor C
79071	0.000959	7.24e-06	0.278	4.48655	1.2478	264.16	ELOVL6	ELOVL fatty acid elongase 6
9235	0.00105	8e-06	0.429	-4.46508	-1.91727	68.72	IL32	interleukin 32
1613	0.00106	8.19e-06	0.196	-4.46017	-0.873358	647.37	DAPK3	death associated protein kinase 3
80772	0.0011	8.56e-06	0.208	-4.45065	-0.92427	2718.97	CPTP	ceramide-1-phosphate transfer protein
360	0.00111	8.74e-06	0.218	-4.44628	-0.967828	1923.77	AQP3	aquaporin 3 (Gill blood group)
81575	0.00111	8.83e-06	0.352	4.44408	1.56446	105.9	APOLD1	apolipoprotein L domain containing 1
80824	0.00112	9.05e-06	0.162	-4.4386	-0.721263	1700.22	DUSP16	dual specificity phosphatase 16
369	0.00112	9.04e-06	0.187	-4.43895	-0.829695	1509.39	ARAF	A-Raf proto-oncogene, serine/threonine kinase
780	0.00116	9.54e-06	0.155	-4.42725	-0.686348	3293.37	DDR1	discoidin domain receptor tyrosine kinase 1
79728	0.00116	9.51e-06	0.222	4.42794	0.984133	297.98	PALB2	partner and localizer of BRCA2
7376	0.00117	9.71e-06	0.19	-4.4236	-0.838519	860.24	NR1H2	nuclear receptor subfamily 1 group H member 2
57538	0.00126	1.06e-05	0.259	-4.40545	-1.14091	466.41	ALPK3	alpha kinase 3
51166	0.00143	1.21e-05	0.157	4.37664	0.687251	3344.87	AADAT	aminoadipate aminotransferase
83931	0.00147	1.25e-05	0.175	-4.36854	-0.765104	1959.88	STK40	serine/threonine kinase 40
64284	0.00151	1.31e-05	0.205	-4.35873	-0.892943	583.2	RAB17	RAB17, member RAS oncogene family
5892	0.00151	1.3e-05	0.27	4.3595	1.17777	202.21	RAD51D	RAD51 paralog D
84918	0.00152	1.35e-05	0.185	-4.35112	-0.805003	649.35	LRP11	LDL receptor related protein 11
9920	0.00152	1.36e-05	0.319	4.34971	1.38556	120.65	KBTBD11	kelch repeat and BTB domain containing 11
283377	0.00152	1.37e-05	0.174	-4.348	-0.756695	1320.6	SPRYD4	SPRY domain containing 4
29066	0.00152	1.35e-05	0.186	-4.35178	-0.807641	1425.48	ZC3H7A	zinc finger CCCH-type containing 7A
955	0.00152	1.36e-05	0.179	-4.35079	-0.777003	1884.51	ENTPD6	ectonucleoside triphosphate diphosphohydrolase 6
3725	0.00153	1.4e-05	0.21	-4.34427	-0.913991	809.95	JUN	Jun proto-oncogene, AP-1 transcription factor subunit
27132	0.00154	1.41e-05	0.206	-4.34183	-0.893911	765.06	CPNE7	copine 7
8636	0.00154	1.43e-05	0.169	-4.33976	-0.733943	1541.67	SSNA1	SS nuclear autoantigen 1
7791	0.00162	1.53e-05	0.173	-4.32446	-0.746583	1262.82	ZYX	zyxin
105372798	0.00162	1.52e-05	0.514	4.32619	2.22449	43.14	LOC105372798	uncharacterized LOC105372798
6722	0.00164	1.56e-05	0.19	-4.32061	-0.820468	1489.16	SRF	serum response factor
1052	0.00166	1.59e-05	0.206	-4.31631	-0.888116	434.62	CEBPD	CCAAT enhancer binding protein delta
113178	0.00168	1.62e-05	0.185	-4.31228	-0.799031	2108.7	SCAMP4	secretory carrier membrane protein 4
214	0.00186	1.81e-05	0.197	-4.28734	-0.84518	2766.66	ALCAM	activated leukocyte cell adhesion molecule
990	0.00189	1.85e-05	0.224	4.28273	0.958097	1954.9	CDC6	cell division cycle 6
6926	0.00193	1.9e-05	0.172	-4.27582	-0.736938	6985.66	TBX3	T-box transcription factor 3
3486	0.002	2.01e-05	0.293	-4.2643	-1.24907	145.44	IGFBP3	insulin like growth factor binding protein 3
85002	0.002	2e-05	0.265	4.26447	1.12822	191.99	FAM86B1	family with sequence similarity 86 member B1
3326	0.00201	2.03e-05	0.164	4.26197	0.697998	34673.2	HSP90AB1	heat shock protein 90 alpha family class B member 1
256987	0.00202	2.06e-05	0.155	-4.25846	-0.661059	4525.67	SERINC5	serine incorporator 5
563	0.00204	2.08e-05	0.226	-4.25568	-0.960686	5594.17	AZGP1	alpha-2-glycoprotein 1, zinc-binding
201255	0.00204	2.1e-05	0.196	4.25361	0.831698	577.56	LRRC45	leucine rich repeat containing 45
22905	0.00208	2.16e-05	0.164	-4.24791	-0.696168	1838.8	EPN2	epsin 2
6894	0.00208	2.21e-05	0.209	4.24209	0.887287	473.37	TARBP1	TAR (HIV-1) RNA binding protein 1
5436	0.00208	2.22e-05	0.176	-4.24135	-0.744435	964.32	POLR2G	RNA polymerase II subunit G
83475	0.00208	2.2e-05	0.238	-4.24352	-1.00876	336.83	DOHH	deoxyhypusine hydroxylase
6618	0.00208	2.18e-05	0.196	-4.24519	-0.832834	1233.61	SNAPC2	small nuclear RNA activating complex polypeptide 2
26504	0.0021	2.26e-05	0.177	-4.23772	-0.750605	1186.9	CNNM4	cyclin and CBS domain divalent metal cation transport mediator 4
389816	0.00227	2.49e-05	0.163	-4.2155	-0.687474	2545.71	LRRC26	leucine rich repeat containing 26
85012	0.00227	2.48e-05	0.262	4.21699	1.10572	257.69	TCEAL3	transcription elongation factor A like 3
4512	0.00227	2.46e-05	0.191	4.21824	0.805982	474654	COX1	cytochrome c oxidase subunit I
128239	0.00239	2.64e-05	0.174	-4.20255	-0.731429	1064.66	IQGAP3	IQ motif containing GTPase activating protein 3
50810	0.0024	2.67e-05	0.257	4.19971	1.08077	228.96	HDGFL3	HDGF like 3
735301	0.00241	2.7e-05	0.269	-4.19721	-1.12935	230.23	SNHG9	small nucleolar RNA host gene 9
6431	0.00262	2.96e-05	0.165	4.17649	0.690767	2594.99	SRSF6	serine and arginine rich splicing factor 6
2852	0.00274	3.12e-05	0.269	-4.16469	-1.11908	293.5	GPER1	G protein-coupled estrogen receptor 1
3570	0.00289	3.3e-05	0.173	-4.15174	-0.718893	1807.98	IL6R	interleukin 6 receptor
92714	0.00298	3.45e-05	0.167	-4.14144	-0.693492	1806.94	ARRDC1	arrestin domain containing 1
112267916	0.00298	3.43e-05	0.373	-4.14278	-1.54619	114.57	LOC112267916
5557	0.00301	3.54e-05	0.227	4.1358	0.939346	793.1	PRIM1	DNA primase subunit 1
111064646	0.00301	3.52e-05	0.262	-4.13707	-1.08406	180.86	TPM1-AS	TPM1 antisense RNA
92312	0.00307	3.63e-05	0.272	4.12976	1.12291	263.61	MEX3A	mex-3 RNA binding family member A
8637	0.0031	3.68e-05	0.263	-4.12678	-1.08527	957.25	EIF4EBP3	eukaryotic translation initiation factor 4E binding protein 3
481	0.00321	3.84e-05	0.178	-4.1171	-0.731937	1182.54	ATP1B1	ATPase Na+/K+ transporting subunit beta 1
100127888	0.00333	4.01e-05	0.297	-4.10695	-1.21849	148.1	SLCO4A1-AS1	SLCO4A1 antisense RNA 1
105375591	0.00335	4.05e-05	0.374	4.10453	1.53487	112.77	INSIG1-DT	INSIG1 divergent transcript
11322	0.00337	4.1e-05	0.181	-4.10159	-0.74248	1385.45	TMC6	transmembrane channel like 6
3664	0.0034	4.17e-05	0.19	-4.09812	-0.780588	1095.86	IRF6	interferon regulatory factor 6
84971	0.00342	4.22e-05	0.198	-4.09507	-0.81125	926.41	ATG4D	autophagy related 4D cysteine peptidase
5606	0.00358	4.44e-05	0.175	-4.08348	-0.712924	1935.32	MAP2K3	mitogen-activated protein kinase kinase 3
84649	0.00362	4.51e-05	0.198	-4.0795	-0.809684	545.46	DGAT2	diacylglycerol O-acyltransferase 2
80315	0.00369	4.63e-05	0.188	-4.07335	-0.7669	637.42	CPEB4	cytoplasmic polyadenylation element binding protein 4
11252	0.00377	4.76e-05	0.174	-4.06693	-0.707612	2412.58	PACSIN2	protein kinase C and casein kinase substrate in neurons 2
6319	0.00383	4.87e-05	0.187	4.06164	0.758487	15219.7	SCD	stearoyl-CoA desaturase
9636	0.00385	4.92e-05	0.208	-4.05957	-0.84471	664.1	ISG15	ISG15 ubiquitin like modifier
107984836	0.00386	4.96e-05	0.539	4.05754	2.18765	35.51	KCTD13-DT	KCTD13 divergent transcript
100131187	0.00389	5.03e-05	0.218	-4.0541	-0.884499	380.96	TSTD1	thiosulfate sulfurtransferase like domain containing 1
9331	0.00391	5.08e-05	0.312	4.0518	1.26246	116.1	B4GALT6	beta-1,4-galactosyltransferase 6
4953	0.00391	5.11e-05	0.154	4.05038	0.622341	9824.74	ODC1	ornithine decarboxylase 1
6591	0.00401	5.34e-05	0.338	-4.04013	-1.36648	94.88	SNAI2	snail family transcriptional repressor 2
84988	0.00401	5.33e-05	0.171	-4.04085	-0.691019	1122.51	PPP1R16A	protein phosphatase 1 regulatory subunit 16A
29117	0.00401	5.33e-05	0.172	4.04079	0.694753	1236.78	BRD7	bromodomain containing 7
57561	0.00418	5.63e-05	0.225	4.02792	0.907646	380.68	ARRDC3	arrestin domain containing 3
26873	0.00418	5.6e-05	0.248	-4.02913	-0.998753	267.2	OPLAH	5-oxoprolinase, ATP-hydrolysing
169834	0.0042	5.75e-05	0.259	4.02303	1.0415	228.65	ZNF883	zinc finger protein 883
23135	0.0042	5.74e-05	0.182	-4.0231	-0.733069	1528.4	KDM6B	lysine demethylase 6B
84905	0.0042	5.73e-05	0.281	-4.02362	-1.12892	193.73	ZNF341	zinc finger protein 341
3097	0.00426	5.86e-05	0.184	-4.01823	-0.740893	678.44	HIVEP2	HIVEP zinc finger 2
84273	0.00433	5.99e-05	0.186	4.01323	0.744976	961.09	NOA1	nitric oxide associated 1
150737	0.00438	6.13e-05	0.292	4.00793	1.16925	146.01	TTC30B	tetratricopeptide repeat domain 30B
10519	0.00438	6.15e-05	0.165	-4.00681	-0.659615	2042.52	CIB1	calcium and integrin binding 1
7114	0.00438	6.15e-05	0.311	-4.00698	-1.2478	181.96	TMSB4X	thymosin beta 4 X-linked
3164	0.00446	6.3e-05	0.186	-4.00115	-0.743132	826.17	NR4A1	nuclear receptor subfamily 4 group A member 1
26268	0.00456	6.48e-05	0.179	3.99466	0.716875	932.3	FBXO9	F-box protein 9
27158	0.00459	6.55e-05	0.217	-3.99197	-0.867944	2028.21	NDOR1	NADPH dependent diflavin oxidoreductase 1
219749	0.00459	6.59e-05	0.348	3.99065	1.38736	90.57	ZNF25	zinc finger protein 25
167153	0.00481	6.93e-05	0.19	-3.97857	-0.756091	728.6	TENT2	terminal nucleotidyltransferase 2
2052	0.00489	7.09e-05	0.174	-3.97327	-0.689855	9089.14	EPHX1	epoxide hydrolase 1
6713	0.00489	7.12e-05	0.177	3.97211	0.704176	912.24	SQLE	squalene epoxidase
91373	0.00494	7.24e-05	0.217	-3.96826	-0.862321	495.19	UAP1L1	UDP-N-acetylglucosamine pyrophosphorylase 1 like 1
55751	0.00494	7.3e-05	0.165	-3.96622	-0.653351	2296.12	TMEM184C	transmembrane protein 184C
5144	0.00494	7.32e-05	0.23	-3.96574	-0.912732	294.91	PDE4D	phosphodiesterase 4D
374291	0.00505	7.51e-05	0.181	-3.95951	-0.716079	1333.99	NDUFS7	NADH:ubiquinone oxidoreductase core subunit S7
78991	0.00525	7.89e-05	0.226	3.9478	0.891851	479.57	PCYOX1L	prenylcysteine oxidase 1 like
399665	0.00525	7.85e-05	0.187	-3.94886	-0.73708	1039.55	EEIG1	estrogen-induced osteoclastogenesis regulator 1
9265	0.00528	7.97e-05	0.2	-3.94528	-0.789499	1529.56	CYTH3	cytohesin 3
131408	0.00537	8.15e-05	0.23	-3.93982	-0.907491	271.45	FAM131A	family with sequence similarity 131 member A
102724250	0.00541	8.24e-05	0.214	3.93721	0.841804	569.49	LOC102724250	neuroblastoma breakpoint family member 1-like
284716	0.00571	8.75e-05	0.279	3.92286	1.0948	262.44	RIMKLA	ribosomal modification protein rimK like family member A
23376	0.00571	8.83e-05	0.203	3.92063	0.796416	847.65	UFL1	UFM1 specific ligase 1
330	0.00571	8.79e-05	0.328	-3.92174	-1.28713	134.74	BIRC3	baculoviral IAP repeat containing 3
256281	0.00578	8.99e-05	0.254	-3.91642	-0.994911	238.71	NUDT14	nudix hydrolase 14
271	0.00579	9.05e-05	0.171	-3.91486	-0.671249	1289.21	AMPD2	adenosine monophosphate deaminase 2
3005	0.0058	9.1e-05	0.158	-3.91342	-0.616395	4023.04	H1-0	H1.0 linker histone
92104	0.00585	9.22e-05	0.267	3.91023	1.04368	212	TTC30A	tetratricopeptide repeat domain 30A
54462	0.00591	9.37e-05	0.216	3.90643	0.844153	349.58	CCSER2	coiled-coil serine rich protein 2
79184	0.00596	9.5e-05	0.187	3.90314	0.730637	890.76	BRCC3	BRCA1/BRCA2-containing complex subunit 3
146059	0.00597	9.56e-05	0.23	-3.90157	-0.895724	390.52	CDAN1	codanin 1
348262	0.00601	9.66e-05	0.241	-3.89901	-0.939922	313	MCRIP1	MAPK regulated corepressor interacting protein 1
388566	0.00606	9.78e-05	0.443	3.89589	1.72563	51.84	ZNF470	zinc finger protein 470
133619	0.00612	9.93e-05	0.169	3.89235	0.657957	1987.72	PRRC1	proline rich coiled-coil 1
28992	0.00622	0.000101	0.185	-3.88703	-0.720606	763.66	MACROD1	mono-ADP ribosylhydrolase 1
140606	0.00622	0.000102	0.197	-3.88625	-0.76601	1879.24	SELENOM	selenoprotein M
9780	0.00637	0.000105	0.162	-3.8794	-0.629181	3577.88	PIEZO1	piezo type mechanosensitive ion channel component 1
6320	0.00644	0.000106	0.213	-3.8756	-0.824587	431.12	CLEC11A	C-type lectin domain containing 11A
129642	0.00656	0.000109	0.155	-3.86962	-0.600752	4947.12	MBOAT2	membrane bound O-acyltransferase domain containing 2
83480	0.00656	0.000109	0.208	3.86897	0.806172	517.87	PUS3	pseudouridine synthase 3
10634	0.00656	0.00011	0.194	-3.8679	-0.748551	1973.6	GAS2L1	growth arrest specific 2 like 1
11018	0.00664	0.000112	0.194	-3.86381	-0.750284	767.42	TMED1	transmembrane p24 trafficking protein 1
9987	0.00669	0.000113	0.17	3.86079	0.65716	2147.68	HNRNPDL	heterogeneous nuclear ribonucleoprotein D like
201232	0.00683	0.000116	0.41	3.85469	1.5821	59.86	SLC16A13	solute carrier family 16 member 13
54332	0.00685	0.000117	0.303	3.85281	1.1667	140.4	GDAP1	ganglioside induced differentiation associated protein 1
4436	0.00686	0.000117	0.315	3.85161	1.21273	115	MSH2	mutS homolog 2
9935	0.00689	0.000118	0.188	-3.84932	-0.724383	1119.03	MAFB	MAF bZIP transcription factor B
3985	0.00703	0.000121	0.178	-3.84335	-0.683557	1085.44	LIMK2	LIM domain kinase 2
54954	0.00704	0.000122	0.211	3.84195	0.811903	369.92	FAM120C	family with sequence similarity 120C
55225	0.00715	0.000125	0.214	3.83699	0.821741	353.64	RAVER2	ribonucleoprotein, PTB binding 2
1839	0.00725	0.000127	0.358	-3.83261	-1.37079	107.71	HBEGF	heparin binding EGF like growth factor
22889	0.00736	0.000129	0.185	-3.82794	-0.709125	757.48	KHDC4	KH domain containing 4, pre-mRNA splicing factor
116931	0.00744	0.000132	0.444	3.82306	1.69863	55.25	MED12L	mediator complex subunit 12L
23670	0.00744	0.000132	0.202	-3.82359	-0.77111	584.51	CEMIP2	cell migration inducing hyaluronidase 2
51088	0.00758	0.000135	0.354	3.81751	1.35109	102.84	KLHL5	kelch like family member 5
4179	0.00759	0.000136	0.161	-3.81604	-0.613493	2954.04	CD46	CD46 molecule
154791	0.00772	0.000139	0.236	-3.81073	-0.899541	295.4	FMC1	formation of mitochondrial complex V assembly factor 1 homolog
27124	0.0078	0.000141	0.21	-3.80715	-0.798879	796.32	INPP5J	inositol polyphosphate-5-phosphatase J
84065	0.00804	0.000145	0.178	-3.79869	-0.674551	1052.25	TMEM222	transmembrane protein 222
81688	0.00805	0.000146	0.17	3.79748	0.646981	1646.06	C6orf62	chromosome 6 open reading frame 62
84951	0.00805	0.000147	0.551	-3.79637	-2.0911	35.74	TNS4	tensin 4
100463486	0.00837	0.000153	0.299	3.78582	1.13369	128	MTRNR2L8	MT-RNR2 like 8 (pseudogene)
89796	0.00841	0.000155	0.189	3.78239	0.716344	623.02	NAV1	neuron navigator 1
285268	0.00841	0.000156	0.196	3.78139	0.742393	505.79	ZNF621	zinc finger protein 621
706	0.00841	0.000156	0.189	-3.78175	-0.715716	1279.09	TSPO	translocator protein
100271836	0.00842	0.000157	0.216	-3.78023	-0.815987	401.74	SMG1P3	SMG1 pseudogene 3
140823	0.00849	0.000159	0.203	-3.77707	-0.768463	486.65	ROMO1	reactive oxygen species modulator 1
55766	0.00861	0.000161	0.182	-3.77269	-0.684847	3305.35	H2AJ	H2A.J histone
5434	0.00868	0.000163	0.17	-3.76962	-0.64139	3741.02	POLR2E	RNA polymerase II, I and III subunit E
1031	0.00879	0.000166	0.206	3.76548	0.775197	410.73	CDKN2C	cyclin dependent kinase inhibitor 2C
23468	0.00881	0.000167	0.233	3.76385	0.878174	1464.74	CBX5	chromobox 5
90637	0.00888	0.000169	0.287	3.76095	1.07929	174.22	ZFAND2A	zinc finger AN1-type containing 2A
3148	0.00902	0.000174	0.157	-3.75416	-0.589232	4671.09	HMGB2	high mobility group box 2
80742	0.00902	0.000173	0.242	3.75585	0.908801	252.03	PRR3	proline rich 3
348180	0.00902	0.000174	0.211	-3.7543	-0.792618	398.3	CTU2	cytosolic thiouridylase subunit 2
85444	0.00923	0.000179	0.209	3.74726	0.782728	418.88	LRRCC1	leucine rich repeat and coiled-coil centrosomal protein 1
100527963	0.00927	0.000181	0.221	-3.74399	-0.826119	334.88	PMF1-BGLAP	PMF1-BGLAP readthrough
147727	0.00927	0.000181	0.177	-3.74438	-0.663763	1186.82	ILF3-DT	ILF3 divergent transcript
25829	0.00927	0.000181	0.18	-3.74349	-0.673904	1414.42	TMEM184B	transmembrane protein 184B
8795	0.00935	0.000184	0.161	-3.74036	-0.601549	2176.34	TNFRSF10B	TNF receptor superfamily member 10b
9516	0.0094	0.000185	0.164	-3.738	-0.6132	3680.89	LITAF	lipopolysaccharide induced TNF factor
51293	0.00941	0.000186	0.194	-3.73682	-0.724494	1673.19	CD320	CD320 molecule
2683	0.00941	0.000187	0.165	-3.73576	-0.616339	2710.32	B4GALT1	beta-1,4-galactosyltransferase 1
653820	0.00944	0.000188	0.195	-3.73413	-0.727788	628.87	FAM72B	family with sequence similarity 72 member B
25837	0.00961	0.000193	0.226	-3.72865	-0.84215	510.56	RAB26	RAB26, member RAS oncogene family
340485	0.00965	0.000194	0.205	-3.72672	-0.764386	406.48	ACER2	alkaline ceramidase 2
57670	0.00971	0.000196	0.191	3.72379	0.710465	770.33	KIAA1549	KIAA1549
4637	0.00971	0.000197	0.158	-3.72329	-0.587339	5118.99	MYL6	myosin light chain 6
25888	0.00974	0.000198	0.22	3.72163	0.817742	367.92	ZNF473	zinc finger protein 473
22874	0.00982	0.0002	0.178	-3.7184	-0.662987	1292.21	PLEKHA6	pleckstrin homology domain containing A6
4708	0.00986	0.000202	0.189	-3.71652	-0.702188	988.69	NDUFB2	NADH:ubiquinone oxidoreductase subunit B2
3340	0.0101	0.000208	0.183	-3.70937	-0.677979	4747.48	NDST1	N-deacetylase and N-sulfotransferase 1
79664	0.0101	0.000209	0.172	3.70734	0.639024	1065.19	ICE2	interactor of little elongation complex ELL subunit 2
1824	0.0101	0.000209	0.214	3.7079	0.793778	410.46	DSC2	desmocollin 2
55111	0.0102	0.000211	0.2	-3.70553	-0.741565	1127.05	PLEKHJ1	pleckstrin homology domain containing J1
11245	0.0102	0.000213	0.262	3.70287	0.970035	191.15	GPR176	G protein-coupled receptor 176
59339	0.0103	0.000216	0.495	3.70009	1.83092	53.6	PLEKHA2	pleckstrin homology domain containing A2
9871	0.0103	0.000217	0.23	3.69827	0.850888	1467.11	SEC24D	SEC24 homolog D, COPII coat complex component
9993	0.0104	0.00022	0.17	-3.69481	-0.628955	2065.54	DGCR2	DiGeorge syndrome critical region gene 2
415116	0.0104	0.000219	0.178	-3.69553	-0.658897	1214.46	PIM3	Pim-3 proto-oncogene, serine/threonine kinase
54431	0.0105	0.000223	0.166	3.69144	0.614343	1871.71	DNAJC10	DnaJ heat shock protein family (Hsp40) member C10
64429	0.0105	0.000223	0.197	3.69112	0.725608	610.93	ZDHHC6	zinc finger DHHC-type palmitoyltransferase 6
65990	0.0105	0.000226	0.179	-3.68824	-0.659162	1307.53	ANTKMT	adenine nucleotide translocase lysine methyltransferase
51477	0.0105	0.000226	0.19	-3.68785	-0.702265	1350.79	ISYNA1	inositol-3-phosphate synthase 1
55216	0.0106	0.000228	0.19	3.68525	0.701483	741.92	NKAPD1	NKAP domain containing 1
10024	0.0114	0.000247	0.184	-3.6656	-0.673369	1481.39	TROAP	trophinin associated protein
57799	0.0114	0.000247	0.178	-3.66533	-0.651325	821.94	RAB40C	RAB40C, member RAS oncogene family
2054	0.0121	0.000264	0.278	3.64871	1.01369	163.18	STX2	syntaxin 2
9289	0.0122	0.000267	0.19	-3.64522	-0.690993	1609.4	ADGRG1	adhesion G protein-coupled receptor G1
1376	0.0124	0.000271	0.196	3.64183	0.712906	937.16	CPT2	carnitine palmitoyltransferase 2
6405	0.0124	0.000273	0.226	-3.63945	-0.823891	331.91	SEMA3F	semaphorin 3F
8671	0.0124	0.000274	0.294	3.63896	1.06917	192.25	SLC4A4	solute carrier family 4 member 4
7013	0.0124	0.000273	0.186	3.6397	0.676917	626.08	TERF1	telomeric repeat binding factor 1
55048	0.0124	0.000278	0.166	-3.6353	-0.602658	1393.41	VPS37C	VPS37C subunit of ESCRT-I
2530	0.0124	0.000277	0.253	3.63565	0.91908	198.2	FUT8	fucosyltransferase 8
27338	0.0124	0.000277	0.177	-3.63609	-0.644633	6492.73	UBE2S	ubiquitin conjugating enzyme E2 S
6282	0.0125	0.000279	0.181	-3.63366	-0.658128	3737.93	S100A11	S100 calcium binding protein A11
3988	0.0125	0.000281	0.188	3.63236	0.684143	856.57	LIPA	lipase A, lysosomal acid type
2876	0.0129	0.000292	0.167	-3.6226	-0.604785	3669.75	GPX1	glutathione peroxidase 1
56922	0.013	0.000294	0.174	-3.62081	-0.629482	1489.4	MCCC1	methylcrotonyl-CoA carboxylase subunit 1
9802	0.013	0.000296	0.156	-3.61857	-0.565234	3671.2	DAZAP2	DAZ associated protein 2
23373	0.013	0.000297	0.191	-3.61761	-0.691767	834.5	CRTC1	CREB regulated transcription coactivator 1
5210	0.0135	0.00031	0.322	3.60704	1.16221	208.27	PFKFB4	6-phosphofructo-2-kinase/fructose-2,6-biphosphatase 4
22821	0.0137	0.000315	0.233	3.6026	0.839411	420.5	RASA3	RAS p21 protein activator 3
10763	0.0138	0.000318	0.222	3.59984	0.797939	771.45	NES	nestin
203286	0.0138	0.000319	0.237	3.59932	0.854781	262.27	ANKS6	ankyrin repeat and sterile alpha motif domain containing 6
5916	0.0138	0.00032	0.194	-3.59847	-0.698721	709.67	RARG	retinoic acid receptor gamma
79794	0.0139	0.000323	0.205	-3.59598	-0.737763	517	SPRING1	SREBF pathway regulator in golgi 1
57512	0.014	0.000327	0.224	-3.59286	-0.804975	479.2	GPR158	G protein-coupled receptor 158
101410538	0.014	0.000328	0.203	-3.59173	-0.730267	1843.74	MMP24OS	MMP24 opposite strand
51398	0.0141	0.000331	0.182	-3.5901	-0.652564	1112.8	WDR83OS	WD repeat domain 83 opposite strand
728489	0.0142	0.000335	0.222	-3.58677	-0.795712	406.98	DNLZ	DNL-type zinc finger
7594	0.0142	0.000334	0.204	3.58719	0.730255	524.56	ZNF43	zinc finger protein 43
80194	0.0143	0.000339	0.171	-3.58373	-0.612887	1423.33	TMEM134	transmembrane protein 134
26229	0.0144	0.000342	0.19	-3.58117	-0.678736	735.25	B3GAT3	beta-1,3-glucuronyltransferase 3
148156	0.0144	0.000343	0.268	3.58049	0.959599	177.98	ZNF558	zinc finger protein 558
79228	0.0145	0.000347	0.204	-3.57766	-0.728983	585.72	THOC6	THO complex subunit 6
2764	0.0145	0.000349	0.184	3.57597	0.657285	1075.25	GMFB	glia maturation factor beta
84299	0.0149	0.000359	0.182	-3.56851	-0.649953	2013.8	MIEN1	migration and invasion enhancer 1
81628	0.015	0.000363	0.172	-3.56576	-0.613238	1361.09	TSC22D4	TSC22 domain family member 4
11187	0.015	0.000364	0.162	-3.56513	-0.578674	2782.58	PKP3	plakophilin 3
10298	0.015	0.000364	0.169	-3.56467	-0.60219	4488.09	PAK4	p21 (RAC1) activated kinase 4
3320	0.0151	0.000367	0.194	3.56259	0.692601	49168	HSP90AA1	heat shock protein 90 alpha family class A member 1
92292	0.0151	0.000369	0.218	3.56161	0.774789	453.22	GLYATL1	glycine-N-acyltransferase like 1
7168	0.0153	0.000374	0.16	-3.55752	-0.569315	2808.78	TPM1	tropomyosin 1
8242	0.0153	0.000377	0.159	-3.55543	-0.566875	2305.1	KDM5C	lysine demethylase 5C
107986326	0.0156	0.000385	0.27	3.54994	0.959665	165.81	LOC107986326	uncharacterized LOC107986326
27330	0.0156	0.000386	0.221	3.54921	0.783768	459	RPS6KA6	ribosomal protein S6 kinase A6
130340	0.0156	0.000388	0.21	-3.54806	-0.745735	685.2	AP1S3	adaptor related protein complex 1 subunit sigma 3
5442	0.0158	0.000393	0.174	-3.545	-0.616355	1524.24	POLRMT	RNA polymerase mitochondrial
22955	0.0162	0.000406	0.166	-3.536	-0.58866	1832.07	SCMH1	Scm polycomb group protein homolog 1
3726	0.0162	0.000405	0.182	-3.53654	-0.644252	846.74	JUNB	JunB proto-oncogene, AP-1 transcription factor subunit
119548	0.0165	0.000416	0.458	-3.52999	-1.61594	66	PNLIPRP3	pancreatic lipase related protein 3
3636	0.0165	0.000415	0.17	-3.53034	-0.600851	1279.3	INPPL1	inositol polyphosphate phosphatase like 1
64921	0.0165	0.000417	0.205	-3.52901	-0.725028	438.95	CASD1	CAS1 domain containing 1
4059	0.0167	0.000423	0.281	-3.52542	-0.99009	194.48	BCAM	basal cell adhesion molecule (Lutheran blood group)
4514	0.0168	0.000426	0.188	3.52338	0.660747	268340	COX3	cytochrome c oxidase subunit III
116092	0.0172	0.000439	0.207	3.51542	0.728512	393.73	DNTTIP1	deoxynucleotidyltransferase terminal interacting protein 1
29952	0.0177	0.000451	0.183	-3.50809	-0.643315	2346.57	DPP7	dipeptidyl peptidase 7
10628	0.0177	0.000455	0.47	-3.50611	-1.64739	3800.07	TXNIP	thioredoxin interacting protein
9757	0.0177	0.000455	0.192	-3.50616	-0.671611	955.06	KMT2B	lysine methyltransferase 2B
6565	0.0178	0.000458	0.379	-3.50418	-1.32893	80.17	SLC15A2	solute carrier family 15 member 2
9510	0.0178	0.00046	0.191	-3.50293	-0.668907	3703.06	ADAMTS1	ADAM metallopeptidase with thrombospondin type 1 motif 1
51246	0.0179	0.000466	0.167	-3.49984	-0.582807	4011.86	SHISA5	shisa family member 5
4758	0.018	0.000467	0.207	-3.49879	-0.725078	547.53	NEU1	neuraminidase 1
388564	0.018	0.000469	0.313	-3.49772	-1.0934	110.85	TMEM238	transmembrane protein 238
147798	0.0181	0.000473	0.253	-3.49575	-0.886096	294.68	TMC4	transmembrane channel like 4
22891	0.0181	0.000476	0.556	3.49419	1.9428	35.66	ZNF365	zinc finger protein 365
80725	0.0181	0.000477	0.229	-3.49321	-0.800956	303.89	SRCIN1	SRC kinase signaling inhibitor 1
2040	0.0183	0.000484	0.197	-3.48956	-0.686475	630.21	STOM	stomatin
6383	0.0186	0.000492	0.246	-3.48494	-0.85613	256.03	SDC2	syndecan 2
192286	0.0186	0.000495	0.182	-3.48356	-0.634417	1873.73	HIGD2A	HIG1 hypoxia inducible domain family member 2A
2182	0.0189	0.000504	0.563	3.47884	1.96007	31.23	ACSL4	acyl-CoA synthetase long chain family member 4
90196	0.0194	0.000518	0.194	-3.47125	-0.673	629.96	SYS1	SYS1 golgi trafficking protein
6923	0.0195	0.000521	0.174	-3.46975	-0.604794	2329.08	ELOB	elongin B
55638	0.0197	0.000529	0.184	-3.46559	-0.637443	699.96	SYBU	syntabulin
197320	0.0198	0.000532	0.196	3.46391	0.678419	652.41	ZNF778	zinc finger protein 778
353	0.0199	0.000537	0.159	-3.46157	-0.551802	3491.36	APRT	adenine phosphoribosyltransferase
79896	0.02	0.000542	0.25	3.45924	0.86574	257.8	THNSL1	threonine synthase like 1
374819	0.0201	0.000544	0.244	3.45796	0.843688	226.14	LRRC37A3	leucine rich repeat containing 37 member A3
4603	0.0201	0.000546	0.282	3.45691	0.973395	204.32	MYBL1	MYB proto-oncogene like 1
8862	0.0201	0.000549	0.192	-3.45579	-0.662046	1161.05	APLN	apelin
8878	0.0206	0.000566	0.217	-3.44756	-0.746861	5170.42	SQSTM1	sequestosome 1
64975	0.0206	0.000565	0.169	-3.44774	-0.581705	2673.69	MRPL41	mitochondrial ribosomal protein L41
3659	0.0206	0.000568	0.389	-3.44644	-1.33951	75.93	IRF1	interferon regulatory factor 1
5371	0.0207	0.00057	0.196	-3.44543	-0.674199	518.39	PML	PML nuclear body scaffold
105371811	0.0209	0.000578	0.239	-3.44175	-0.823238	238.54	LOC105371811	uncharacterized LOC105371811
79884	0.021	0.000583	0.187	3.43934	0.643005	807.16	MAP9	microtubule associated protein 9
23086	0.021	0.000582	0.217	-3.43997	-0.747194	491.79	EXPH5	exophilin 5
10653	0.021	0.000585	0.158	-3.43833	-0.543354	3090.48	SPINT2	serine peptidase inhibitor, Kunitz type 2
253512	0.0211	0.000589	0.201	-3.43655	-0.689809	641.7	SLC25A30	solute carrier family 25 member 30
2535	0.0211	0.00059	0.435	3.43612	1.49455	62.79	FZD2	frizzled class receptor 2
23526	0.0213	0.000599	0.194	-3.43194	-0.665516	1050.9	ARHGAP45	Rho GTPase activating protein 45
10095	0.0214	0.000603	0.176	-3.4304	-0.605455	1291.48	ARPC1B	actin related protein 2/3 complex subunit 1B
114987	0.0214	0.000603	0.481	3.43012	1.65116	64.91	WDR31	WD repeat domain 31
23513	0.0214	0.000606	0.173	-3.42884	-0.593209	1652.28	SCRIB	scribble planar cell polarity protein
4061	0.0214	0.000609	0.157	-3.42737	-0.537108	5674.01	LY6E	lymphocyte antigen 6 family member E
64855	0.0214	0.00061	0.169	-3.42708	-0.577932	4603.79	NIBAN2	niban apoptosis regulator 2
401264	0.0218	0.000623	0.359	3.42132	1.22899	88.73	TRAM2-AS1	TRAM2 antisense RNA 1 (head to head)
51295	0.0219	0.000626	0.164	-3.42012	-0.562172	1629.63	ECSIT	ECSIT signaling integrator
26353	0.0219	0.00063	0.44	-3.41854	-1.5041	69.96	HSPB8	heat shock protein family B (small) member 8
113219467	0.022	0.000632	0.207	3.41737	0.706576	6117.29	MIR12136	microRNA 12136
3280	0.0222	0.000645	0.216	-3.41197	-0.735498	755.1	HES1	hes family bHLH transcription factor 1
54472	0.0222	0.000643	0.184	-3.41285	-0.629383	1087.54	TOLLIP	toll interacting protein
55671	0.0222	0.000646	0.181	-3.41144	-0.616165	1502.94	PPP4R3A	protein phosphatase 4 regulatory subunit 3A
50804	0.0222	0.000642	0.197	-3.41328	-0.674083	696.02	MYEF2	myelin expression factor 2
51690	0.0222	0.000646	0.185	-3.41139	-0.632014	1089.44	LSM7	LSM7 homolog, U6 small nuclear RNA and mRNA degradation associated
51093	0.0224	0.000655	0.194	-3.40775	-0.660312	661.44	METTL25B	methyltransferase like 25B
116983	0.0224	0.000662	0.169	-3.4047	-0.574275	1328.63	ACAP3	ArfGAP with coiled-coil, ankyrin repeat and PH domains 3
51319	0.0224	0.000661	0.177	3.4054	0.601448	858.16	RSRC1	arginine and serine rich coiled-coil 1
9069	0.0224	0.000662	0.172	-3.40502	-0.584299	1950.88	CLDN12	claudin 12
1265	0.0224	0.000659	0.197	-3.40595	-0.670982	944.03	CNN2	calponin 2
54344	0.0232	0.00069	0.178	-3.39352	-0.605644	958.14	DPM3	dolichyl-phosphate mannosyltransferase subunit 3, regulatory
9907	0.0232	0.000686	0.255	-3.39501	-0.864029	219.18	AP5Z1	adaptor related protein complex 5 subunit zeta 1
1387	0.0232	0.000691	0.192	-3.39309	-0.65223	2055.95	CREBBP	CREB binding protein
115	0.0232	0.000688	0.183	-3.39416	-0.621496	725.22	ADCY9	adenylate cyclase 9
729533	0.0233	0.000697	0.218	-3.39058	-0.737858	546.86	FAM72A	family with sequence similarity 72 member A
51149	0.0233	0.000699	0.341	-3.39014	-1.15578	146.01	MRNIP	MRN complex interacting protein
79639	0.0234	0.000705	0.281	-3.38763	-0.953267	177.96	TMEM53	transmembrane protein 53
7587	0.0234	0.00071	0.166	3.38558	0.561748	1435.01	ZNF37A	zinc finger protein 37A
59307	0.0234	0.000709	0.204	-3.38592	-0.689065	539.43	SIGIRR	single Ig and TIR domain containing
641	0.0234	0.000711	0.274	3.3852	0.929068	235.27	BLM	BLM RecQ like helicase
5365	0.0234	0.00071	0.184	-3.38564	-0.624186	689.26	PLXNB3	plexin B3
63925	0.0237	0.000721	0.187	-3.38154	-0.633072	801.7	ZNF335	zinc finger protein 335
64114	0.0238	0.000727	0.16	-3.37927	-0.541739	2809.76	TMBIM1	transmembrane BAX inhibitor motif containing 1
100287896	0.0239	0.000729	0.301	3.37827	1.01688	138.82	LIPT2-AS1	LIPT2 antisense RNA 1
10209	0.024	0.000736	0.173	-3.37572	-0.585266	11528.3	EIF1	eukaryotic translation initiation factor 1
7975	0.0241	0.000741	0.201	-3.37403	-0.676848	630.23	MAFK	MAF bZIP transcription factor K
348110	0.0241	0.00074	0.29	3.37413	0.980075	179.6	ARPIN	actin related protein 2/3 complex inhibitor
90362	0.0241	0.000744	0.238	-3.37271	-0.803241	495.95	FAM110B	family with sequence similarity 110 member B
5836	0.0241	0.000746	0.308	3.37218	1.03995	291.1	PYGL	glycogen phosphorylase L
3421	0.0241	0.000748	0.171	-3.3713	-0.577322	1720.64	IDH3G	isocitrate dehydrogenase (NAD(+)) 3 non-catalytic subunit gamma
113802	0.0242	0.000753	0.205	3.36961	0.689222	427.87	HENMT1	HEN methyltransferase 1
9526	0.0242	0.000753	0.172	-3.36945	-0.578164	3626.42	MPDU1	mannose-P-dolichol utilization defect 1
7030	0.0246	0.000767	0.172	-3.36427	-0.57933	1128.28	TFE3	transcription factor binding to IGHM enhancer 3
29907	0.025	0.000782	0.236	-3.35916	-0.792332	252.7	SNX15	sorting nexin 15
10525	0.025	0.000786	0.156	3.3578	0.524471	7159.46	HYOU1	hypoxia up-regulated 1
161394	0.0251	0.000792	0.38	3.35573	1.27673	77.29	SAMD15	sterile alpha motif domain containing 15
26175	0.0251	0.00079	0.199	-3.35611	-0.666754	512.19	LYSET	lysosomal enzyme trafficking factor
286262	0.0253	0.000799	0.173	-3.35298	-0.580301	1049.67	TPRN	taperin
977	0.0254	0.000806	0.176	-3.35063	-0.589553	2495.75	CD151	CD151 molecule (Raph blood group)
5352	0.0256	0.000814	0.471	3.34794	1.57608	86	PLOD2	procollagen-lysine,2-oxoglutarate 5-dioxygenase 2
84331	0.0256	0.000815	0.176	-3.3476	-0.590621	1050.82	MCRIP2	MAPK regulated corepressor interacting protein 2
10217	0.0257	0.000819	0.183	-3.34613	-0.611665	1040.25	CTDSPL	CTD small phosphatase like
5441	0.0258	0.000827	0.161	-3.34361	-0.539051	3591.45	POLR2L	RNA polymerase II, I and III subunit L
29070	0.0258	0.000827	0.221	3.34371	0.739505	305.73	CCDC113	coiled-coil domain containing 113
554282	0.0259	0.000833	0.227	-3.34157	-0.759023	478.14	FAM72C	family with sequence similarity 72 member C
27000	0.0262	0.000851	0.189	3.33568	0.629446	1214.88	DNAJC2	DnaJ heat shock protein family (Hsp40) member C2
55893	0.0262	0.000848	0.204	3.33667	0.682015	477.16	ZNF395	zinc finger protein 395
283131	0.0262	0.000852	0.245	-3.33539	-0.817899	2489.27	NEAT1	nuclear paraspeckle assembly transcript 1
8798	0.0262	0.000844	0.237	3.33779	0.789957	349.76	DYRK4	dual specificity tyrosine phosphorylation regulated kinase 4
8848	0.0262	0.000848	0.206	-3.33671	-0.687839	1971.63	TSC22D1	TSC22 domain family member 1
567	0.0262	0.000853	0.189	-3.33491	-0.630417	2831.25	B2M	beta-2-microglobulin
2956	0.0262	0.000857	0.257	3.33372	0.855278	708.01	MSH6	mutS homolog 6
7942	0.0263	0.000861	0.223	-3.33232	-0.743643	338.79	TFEB	transcription factor EB
475	0.0263	0.000864	0.189	-3.33135	-0.630933	1004.1	ATOX1	antioxidant 1 copper chaperone
602	0.0264	0.000867	0.234	-3.33035	-0.780852	298.93	BCL3	BCL3 transcription coactivator
128977	0.0265	0.000875	0.209	-3.32805	-0.695032	399.41	C22orf39	chromosome 22 open reading frame 39
55240	0.0267	0.000881	0.188	-3.32602	-0.62621	1147.42	STEAP3	STEAP3 metalloreductase
80852	0.0267	0.000889	0.319	-3.3234	-1.06097	124.53	GRIP2	glutamate receptor interacting protein 2
23286	0.0267	0.000889	0.162	-3.3235	-0.539855	3420.83	WWC1	WW and C2 domain containing 1
410	0.0267	0.000886	0.235	-3.32447	-0.78078	355.8	ARSA	arylsulfatase A
94097	0.0271	0.000904	0.222	-3.31891	-0.738323	366.48	SFXN5	sideroflexin 5
6608	0.0271	0.000905	0.259	3.3186	0.859994	240.54	SMO	smoothened, frizzled class receptor
1573	0.0274	0.000918	0.295	3.31456	0.976501	136.38	CYP2J2	cytochrome P450 family 2 subfamily J member 2
203	0.0274	0.000922	0.181	-3.31342	-0.600604	1497.21	AK1	adenylate kinase 1
400027	0.0274	0.000925	0.23	-3.31239	-0.762154	299.51	LINC00938	long intergenic non-protein coding RNA 938
125061	0.0274	0.000925	0.174	-3.31242	-0.574777	1011.45	AFMID	arylformamidase
170961	0.0275	0.000928	0.441	3.3115	1.45909	52.46	ANKRD24	ankyrin repeat domain 24
604	0.028	0.000948	0.195	-3.30559	-0.643509	1741.83	BCL6	BCL6 transcription repressor
10970	0.0284	0.000965	0.191	3.3004	0.630917	1332.08	CKAP4	cytoskeleton associated protein 4
63926	0.0284	0.000964	0.194	3.30074	0.64003	572.26	ANKEF1	ankyrin repeat and EF-hand domain containing 1
6809	0.0285	0.00097	0.169	-3.29904	-0.556706	1694.41	STX3	syntaxin 3
5796	0.0286	0.000978	0.182	-3.29684	-0.599792	890.67	PTPRK	protein tyrosine phosphatase receptor type K
22904	0.0286	0.000979	0.161	-3.29646	-0.529919	2319.81	SBNO2	strawberry notch homolog 2
85440	0.0286	0.000982	0.184	3.29555	0.607742	1046.22	DOCK7	dedicator of cytokinesis 7
2650	0.0286	0.000985	0.19	3.29485	0.626858	824.31	GCNT1	glucosaminyl (N-acetyl) transferase 1
650623	0.029	0.001	0.323	-3.29065	-1.06404	115.33	BEND3P3	BEN domain containing 3 pseudogene 3
55329	0.0295	0.00102	0.256	3.28503	0.840168	252.76	MNS1	meiosis specific nuclear structural 1
1106	0.0296	0.00103	0.178	-3.2831	-0.583599	2129.01	CHD2	chromodomain helicase DNA binding protein 2
84536	0.0296	0.00103	0.371	3.28268	1.21895	72.78	LINC01547	long intergenic non-protein coding RNA 1547
8085	0.03	0.00104	0.179	-3.27894	-0.588415	3641.36	KMT2D	lysine methyltransferase 2D
7915	0.0307	0.00107	0.243	3.27163	0.79623	226.82	ALDH5A1	aldehyde dehydrogenase 5 family member A1
64343	0.0307	0.00107	0.236	3.27062	0.772997	294.91	AZI2	5-azacytidine induced 2
23272	0.0309	0.00108	0.18	3.26822	0.589216	822.68	TASOR	transcription activation suppressor
130535	0.031	0.00109	0.274	3.26726	0.894897	197.26	KCTD18	potassium channel tetramerization domain containing 18
908	0.031	0.00109	0.168	3.26662	0.549165	8146.75	CCT6A	chaperonin containing TCP1 subunit 6A
202	0.0312	0.0011	0.201	3.26365	0.655707	998.92	CRYBG1	crystallin beta-gamma domain containing 1
26064	0.0314	0.00111	0.178	3.26194	0.579452	1017.48	RAI14	retinoic acid induced 14
991	0.0317	0.00112	0.189	-3.25854	-0.61477	5405.22	CDC20	cell division cycle 20
36	0.0324	0.00115	0.177	3.25033	0.576839	1268.92	ACADSB	acyl-CoA dehydrogenase short/branched chain
79665	0.0324	0.00115	0.195	3.25029	0.634674	1153.32	DHX40	DEAH-box helicase 40
6305	0.0324	0.00115	0.17	-3.25048	-0.554032	2149.08	SBF1	SET binding factor 1
55157	0.0325	0.00116	0.185	3.24842	0.600417	1276.65	DARS2	aspartyl-tRNA synthetase 2, mitochondrial
3615	0.0326	0.00117	0.154	3.24607	0.500993	5018.8	IMPDH2	inosine monophosphate dehydrogenase 2
1509	0.0326	0.00117	0.197	-3.24651	-0.639357	5155.97	CTSD	cathepsin D
4536	0.0326	0.00117	0.192	-3.24721	-0.624869	186225	ND2	NADH dehydrogenase subunit 2
30000	0.0328	0.00118	0.2	-3.24408	-0.649266	4079.67	TNPO2	transportin 2
116541	0.0328	0.00118	0.198	-3.24321	-0.641539	481.41	MRPL54	mitochondrial ribosomal protein L54
3638	0.033	0.00119	0.214	3.24098	0.69368	3814.75	INSIG1	insulin induced gene 1
4851	0.033	0.00119	0.193	-3.24007	-0.626771	809.16	NOTCH1	notch receptor 1
64063	0.033	0.00119	0.565	-3.24026	-1.82917	33.31	PRSS22	serine protease 22
5187	0.0331	0.0012	0.232	-3.23862	-0.749979	655.89	PER1	period circadian regulator 1
441666	0.0332	0.00121	0.256	3.23673	0.82799	186.9	LOC441666	zinc finger protein 91 pseudogene
6844	0.0332	0.00121	0.202	-3.23641	-0.653111	919.93	VAMP2	vesicle associated membrane protein 2
53373	0.0333	0.00122	0.195	-3.23494	-0.63195	794.51	TPCN1	two pore segment channel 1
27101	0.0333	0.00122	0.172	3.23347	0.554755	2929.48	CACYBP	calcyclin binding protein
58986	0.0333	0.00122	0.184	-3.23344	-0.593582	1243.8	PGAP6	post-GPI attachment to proteins 6
8100	0.0333	0.00123	0.228	3.23284	0.736843	356.51	IFT88	intraflagellar transport 88
8837	0.0335	0.00123	0.177	-3.23086	-0.572251	885.87	CFLAR	CASP8 and FADD like apoptosis regulator
100129534	0.0336	0.00124	0.391	-3.22898	-1.2631	69.4	LOC100129534	small nuclear ribonucleoprotein polypeptide N pseudogene
1545	0.0339	0.00126	0.469	3.22582	1.51216	43.58	CYP1B1	cytochrome P450 family 1 subfamily B member 1
57017	0.0342	0.00127	0.162	-3.22304	-0.523253	1965.34	COQ9	coenzyme Q9
55768	0.0345	0.00128	0.192	3.21978	0.618585	614.12	NGLY1	N-glycanase 1
51596	0.0345	0.00128	0.168	-3.21999	-0.540337	1277.96	CUTA	cutA divalent cation tolerance homolog
93622	0.0345	0.00129	0.219	3.21909	0.703441	360.66	LOC93622	Morf4 family associated protein 1 like 1
6482	0.0346	0.0013	0.168	-3.21674	-0.541619	8044.9	ST3GAL1	ST3 beta-galactoside alpha-2,3-sialyltransferase 1
9100	0.0346	0.0013	0.17	3.21701	0.546188	2443.13	USP10	ubiquitin specific peptidase 10
729515	0.0347	0.0013	0.26	-3.21565	-0.835045	181.91	TMEM242	transmembrane protein 242
1903	0.035	0.00132	0.203	-3.21267	-0.651788	896.04	S1PR3	sphingosine-1-phosphate receptor 3
23443	0.0351	0.00132	0.177	-3.21102	-0.569439	970.06	SLC35A3	solute carrier family 35 member A3
8894	0.0352	0.00133	0.166	3.20957	0.531718	3943.3	EIF2S2	eukaryotic translation initiation factor 2 subunit beta
1351	0.0353	0.00133	0.161	-3.20869	-0.516867	3865.66	COX8A	cytochrome c oxidase subunit 8A
5337	0.0353	0.00135	0.436	3.20608	1.39694	57.94	PLD1	phospholipase D1
85450	0.0353	0.00134	0.235	-3.20759	-0.753039	365.9	ITPRIP	inositol 1,4,5-trisphosphate receptor interacting protein
10897	0.0353	0.00135	0.165	-3.20565	-0.528658	1638.45	YIF1A	Yip1 interacting factor homolog A, membrane trafficking protein
6297	0.0353	0.00134	0.354	3.20684	1.1352	103.53	SALL2	spalt like transcription factor 2
161742	0.0353	0.00134	0.31	3.20655	0.992485	113.23	SPRED1	sprouty related EVH1 domain containing 1
23064	0.0353	0.00135	0.167	3.20462	0.536299	1455.39	SETX	senataxin
355	0.0353	0.00136	0.319	-3.20403	-1.02226	110.45	FAS	Fas cell surface death receptor
343099	0.0355	0.00136	0.201	3.20219	0.643701	497.78	CCDC18	coiled-coil domain containing 18
55109	0.0355	0.00137	0.176	3.20173	0.562305	1221.96	AGGF1	angiogenic factor with G-patch and FHA domains 1
1397	0.0359	0.00139	0.245	-3.19745	-0.78491	224.05	CRIP2	cysteine rich protein 2
10370	0.0361	0.00139	0.17	-3.19568	-0.54294	1140.75	CITED2	Cbp/p300 interacting transactivator with Glu/Asp rich carboxy-terminal domain 2
79026	0.0361	0.0014	0.173	-3.19496	-0.553395	4357.37	AHNAK	AHNAK nucleoprotein
151195	0.0362	0.0014	0.224	3.19385	0.715197	316.06	CCNYL1	cyclin Y like 1
4015	0.0362	0.00141	0.284	3.19299	0.906069	224.99	LOX	lysyl oxidase
51499	0.0362	0.00141	0.191	-3.19281	-0.608888	655.05	TRIAP1	TP53 regulated inhibitor of apoptosis 1
6950	0.0362	0.00142	0.16	3.19152	0.509796	5781.08	TCP1	t-complex 1
55035	0.0362	0.00141	0.193	3.19168	0.615023	598.81	NOL8	nucleolar protein 8
730101	0.0362	0.00142	0.323	3.19022	1.0289	128.49	LOC730101	uncharacterized LOC730101
260334	0.0362	0.00142	0.554	3.19051	1.76759	33.5	TUBB8B	tubulin beta 8B
8751	0.0367	0.00145	0.167	-3.18423	-0.530493	4866.83	ADAM15	ADAM metallopeptidase domain 15
55154	0.0367	0.00145	0.206	3.18526	0.654738	605.96	MSTO1	misato mitochondrial distribution and morphology regulator 1
1058	0.0367	0.00145	0.216	-3.18507	-0.68935	522.28	CENPA	centromere protein A
4091	0.0367	0.00145	0.213	-3.18429	-0.678455	602.7	SMAD6	SMAD family member 6
11127	0.037	0.00147	0.222	3.18128	0.705362	383.85	KIF3A	kinesin family member 3A
10891	0.0374	0.00149	0.353	-3.17751	-1.12022	86.05	PPARGC1A	PPARG coactivator 1 alpha
728769	0.0374	0.00148	0.258	-3.1778	-0.818911	188.03	SCAMP1-AS1	SCAMP1 antisense RNA 1
7881	0.0374	0.00149	0.173	3.17588	0.55061	1074.91	KCNAB1	potassium voltage-gated channel subfamily A regulatory beta subunit 1
26507	0.0374	0.00149	0.196	-3.17582	-0.623679	606.56	CNNM1	cyclin and CBS domain divalent metal cation transport mediator 1
23423	0.0374	0.00149	0.169	-3.1768	-0.538189	3370.73	TMED3	transmembrane p24 trafficking protein 3
10199	0.0374	0.00151	0.202	3.1731	0.642328	660.09	MPHOSPH10	M-phase phosphoprotein 10
26018	0.0374	0.00151	0.184	-3.17235	-0.584058	3256.79	LRIG1	leucine rich repeats and immunoglobulin like domains 1
8615	0.0374	0.00151	0.19	3.1734	0.602228	1608.3	USO1	USO1 vesicle transport factor
5304	0.0374	0.0015	0.478	-3.17378	-1.51626	77.7	PIP	prolactin induced protein
5310	0.0374	0.00151	0.196	-3.1729	-0.622678	1239.3	PKD1	polycystin 1, transient receptor potential channel interacting
92154	0.0374	0.00151	0.206	-3.17261	-0.655132	1395.93	MTSS2	MTSS I-BAR domain containing 2
126526	0.0374	0.00152	0.257	3.17149	0.814568	283.06	C19orf47	chromosome 19 open reading frame 47
3297	0.0377	0.00153	0.176	-3.16909	-0.557261	2005.08	HSF1	heat shock transcription factor 1
56886	0.0379	0.00155	0.162	3.16556	0.513212	1879.43	UGGT1	UDP-glucose glycoprotein glucosyltransferase 1
2733	0.0379	0.00155	0.168	3.16575	0.532353	1592.43	GLE1	GLE1 RNA export mediator
150275	0.0379	0.00154	0.188	3.16617	0.596481	1320.79	CCDC117	coiled-coil domain containing 117
1364	0.038	0.00155	0.205	-3.16435	-0.648483	3078.71	CLDN4	claudin 4
23642	0.0382	0.00156	0.192	3.16239	0.605787	836.07	SNHG1	small nucleolar RNA host gene 1
598	0.0383	0.00157	0.168	-3.16072	-0.529968	1885.47	BCL2L1	BCL2 like 1
351	0.0385	0.00158	0.187	-3.15904	-0.591063	10489.5	APP	amyloid beta precursor protein
10741	0.0387	0.00159	0.193	3.15733	0.610167	580.23	RBBP9	RB binding protein 9, serine hydrolase
7866	0.039	0.00161	0.179	-3.15323	-0.564754	1334.67	IFRD2	interferon related developmental regulator 2
6494	0.039	0.00162	0.191	-3.15244	-0.60324	549.02	SIPA1	signal-induced proliferation-associated 1
84926	0.039	0.00162	0.174	-3.15233	-0.548252	973.57	SPRYD3	SPRY domain containing 3
55591	0.039	0.00161	0.192	3.15393	0.606351	846.92	VEZT	vezatin, adherens junctions transmembrane protein
100170841	0.039	0.00161	0.212	3.15367	0.669622	486.8	EPOP	elongin BC and polycomb repressive complex 2 associated protein
222487	0.039	0.00163	0.229	-3.15126	-0.720722	291.61	ADGRG3	adhesion G protein-coupled receptor G3
9755	0.0394	0.00164	0.211	-3.14827	-0.664043	568.73	TBKBP1	TBK1 binding protein 1
10766	0.0394	0.00165	0.181	-3.14738	-0.568126	1558.72	TOB2	transducer of ERBB2, 2
27352	0.0395	0.00166	0.203	-3.14594	-0.639011	1148.8	SGSM3	small G protein signaling modulator 3
10169	0.0398	0.00167	0.159	-3.14287	-0.500794	4854.43	SERF2	small EDRK-rich factor 2
10755	0.0398	0.00167	0.182	-3.14331	-0.571247	2101.78	GIPC1	GIPC PDZ domain containing family member 1
8420	0.0399	0.00168	0.174	-3.14148	-0.545653	1771.89	SNHG3	small nucleolar RNA host gene 3
728833	0.0401	0.00169	0.231	-3.13986	-0.726443	532.05	FAM72D	family with sequence similarity 72 member D
285440	0.0401	0.0017	0.189	3.13865	0.594424	618	CYP4V2	cytochrome P450 family 4 subfamily V member 2
9128	0.0401	0.00169	0.206	3.13926	0.645827	911.67	PRPF4	pre-mRNA processing factor 4
100506127	0.0401	0.0017	0.317	3.13846	0.993612	114.01	GVQW3	GVQW motif containing 3
345079	0.0401	0.0017	0.272	3.13764	0.853043	203.61	SOWAHB	sosondowah ankyrin repeat domain family member B
2967	0.0401	0.00171	0.207	3.13698	0.648273	671.21	GTF2H3	general transcription factor IIH subunit 3
51079	0.0403	0.00172	0.177	-3.13552	-0.554112	1437.59	NDUFA13	NADH:ubiquinone oxidoreductase subunit A13
51098	0.0404	0.00172	0.222	3.13391	0.696052	326.45	IFT52	intraflagellar transport 52
2101	0.0407	0.00174	0.171	-3.13133	-0.535701	1614.29	ESRRA	estrogen related receptor alpha
11073	0.0408	0.00175	0.197	3.12979	0.617086	1837.68	TOPBP1	DNA topoisomerase II binding protein 1
84292	0.0408	0.00175	0.2	-3.12977	-0.626699	521.07	WDR83	WD repeat domain 83
23380	0.041	0.00176	0.171	-3.12739	-0.533632	1203.24	SRGAP2	SLIT-ROBO Rho GTPase activating protein 2
55231	0.0422	0.00182	0.554	3.11874	1.72801	34.9	CCDC87	coiled-coil domain containing 87
55660	0.0423	0.00183	0.167	3.11717	0.520812	2440.7	PRPF40A	pre-mRNA processing factor 40 homolog A
55101	0.0423	0.00182	0.198	-3.11761	-0.6178	586.58	DMAC2	distal membrane arm assembly component 2
4691	0.0427	0.00185	0.172	3.11367	0.534257	24266.1	NCL	nucleolin
64400	0.043	0.00186	0.197	-3.11111	-0.613498	799.06	AKTIP	AKT interacting protein
81894	0.043	0.00187	0.247	3.11024	0.769764	253.42	SLC25A28	solute carrier family 25 member 28
145873	0.0434	0.00189	0.337	3.10761	1.04639	97.24	MESP2	mesoderm posterior bHLH transcription factor 2
6548	0.0435	0.00191	0.172	-3.10451	-0.533134	1672.72	SLC9A1	solute carrier family 9 member A1
6533	0.0435	0.00191	0.265	-3.1044	-0.822253	252.45	SLC6A6	solute carrier family 6 member 6
1056	0.0435	0.0019	0.699	-3.10578	-2.17044	36.48	CEL	carboxyl ester lipase
85016	0.0435	0.0019	0.563	3.10488	1.74843	31.06	CFAP300	cilia and flagella associated protein 300
23683	0.0439	0.00193	0.253	3.10146	0.783823	273.98	PRKD3	protein kinase D3
7844	0.0443	0.00195	0.187	-3.09827	-0.580332	638.19	RNF103	ring finger protein 103
91227	0.0444	0.00195	0.293	-3.09705	-0.906057	155.87	GGTLC2	gamma-glutamyltransferase light chain 2
283229	0.0445	0.00196	0.193	-3.09592	-0.597092	1693.92	CRACR2B	calcium release activated channel regulator 2B
2055	0.0447	0.00197	0.191	-3.09414	-0.590213	661.87	CLN8	CLN8 transmembrane ER and ERGIC protein
105373581	0.0449	0.00199	0.264	-3.09194	-0.817382	204.43	LOC105373581	uncharacterized LOC105373581
54855	0.0449	0.00199	0.339	-3.09143	-1.04909	98.82	TENT5C	terminal nucleotidyltransferase 5C
51006	0.045	0.002	0.18	-3.09071	-0.557451	882.79	SLC35C2	solute carrier family 35 member C2
57530	0.0453	0.00202	0.191	-3.08696	-0.588303	675.22	CGN	cingulin
57587	0.0453	0.00202	0.16	3.0868	0.493638	2340.85	CFAP97	cilia and flagella associated protein 97
821	0.0453	0.00202	0.149	3.08678	0.460581	11417.4	CANX	calnexin
1200	0.0455	0.00203	0.193	-3.08528	-0.59613	1798.73	TPP1	tripeptidyl peptidase 1
102723465	0.0458	0.00205	0.427	-3.08256	-1.31546	53.06	ELF3-AS1	ELF3 antisense RNA 1
7855	0.046	0.00206	0.218	-3.0812	-0.672322	989.1	FZD5	frizzled class receptor 5
10383	0.046	0.00207	0.23	-3.08009	-0.708509	14768.5	TUBB4B	tubulin beta 4B class IVb
8624	0.046	0.00207	0.191	3.07997	0.589773	871.39	PSMG1	proteasome assembly chaperone 1
79170	0.0461	0.00208	0.18	-3.07868	-0.553952	1065.05	PRR15L	proline rich 15 like
5981	0.0462	0.00209	0.177	3.07711	0.543676	2331.72	RFC1	replication factor C subunit 1
3223	0.0462	0.00209	0.202	3.07674	0.622752	430.29	HOXC6	homeobox C6
342892	0.0462	0.00209	0.357	-3.07735	-1.09878	113.1	ZNF850	zinc finger protein 850
10983	0.0468	0.00213	0.156	3.07211	0.477872	5800.67	CCNI	cyclin I
2483	0.0469	0.00214	0.202	3.07059	0.621074	479.66	FRG1	FSHD region gene 1
9495	0.0469	0.00214	0.482	3.0703	1.48086	43.74	AKAP5	A-kinase anchoring protein 5
51065	0.0469	0.00213	0.189	-3.07101	-0.580938	1923.62	RPS27L	ribosomal protein S27 like
25805	0.0469	0.00214	0.186	-3.06976	-0.570056	629.02	BAMBI	BMP and activin membrane bound inhibitor
51337	0.047	0.00215	0.162	-3.06895	-0.496569	3082.29	THEM6	thioesterase superfamily member 6
5609	0.0471	0.00216	0.17	-3.06725	-0.522365	1262.38	MAP2K7	mitogen-activated protein kinase kinase 7
117145	0.0472	0.00218	0.199	3.06471	0.611038	474.5	THEM4	thioesterase superfamily member 4
291	0.0472	0.00218	0.171	-3.06389	-0.523047	1435.13	SLC25A4	solute carrier family 25 member 4
9183	0.0472	0.00219	0.197	3.06342	0.603222	746.32	ZW10	zw10 kinetochore protein
90313	0.0472	0.00218	0.203	-3.06391	-0.620456	449.96	TP53I13	tumor protein p53 inducible protein 13
84733	0.0472	0.00218	0.199	3.06482	0.609253	1007.94	CBX2	chromobox 2
81832	0.0472	0.00218	0.169	3.06505	0.518695	3117.16	NETO1	neuropilin and tolloid like 1
898	0.0472	0.00217	0.281	3.06621	0.862452	238.56	CCNE1	cyclin E1
55171	0.0473	0.00219	0.218	3.06251	0.668875	331.8	TBCCD1	TBCC domain containing 1
388	0.0476	0.00221	0.17	-3.06012	-0.51978	1974.19	RHOB	ras homolog family member B
79959	0.0481	0.00224	0.24	3.05615	0.732622	254.59	CEP76	centrosomal protein 76
57136	0.0481	0.00225	0.173	-3.05563	-0.529752	3825.19	APMAP	adipocyte plasma membrane associated protein
84844	0.0481	0.00225	0.231	-3.05534	-0.705042	852.66	PHF5A	PHD finger protein 5A
284802	0.0484	0.00226	0.261	3.05339	0.797447	193.06	FRG1BP	FSHD region gene 1 family member B, pseudogene
27163	0.0484	0.00228	0.172	-3.05153	-0.524691	1197.74	NAAA	N-acylethanolamine acid amidase
375449	0.0484	0.00227	0.224	-3.05185	-0.684831	463.17	MAST4	microtubule associated serine/threonine kinase family member 4
2146	0.0484	0.00227	0.204	3.05203	0.623097	985.83	EZH2	enhancer of zeste 2 polycomb repressive complex 2 subunit
23029	0.0486	0.00229	0.188	3.04991	0.572695	744.93	RBM34	RNA binding motif protein 34
57336	0.0486	0.00229	0.254	3.04953	0.775971	209.19	ZNF287	zinc finger protein 287
93974	0.0487	0.0023	0.161	-3.04859	-0.489576	4754.16	ATP5IF1	ATP synthase inhibitory factor subunit 1
23527	0.0488	0.00231	0.168	3.04745	0.513265	1419.69	ACAP2	ArfGAP with coiled-coil, ankyrin repeat and PH domains 2
2583	0.0488	0.00231	0.272	3.04685	0.828394	288.86	B4GALNT1	beta-1,4-N-acetyl-galactosaminyltransferase 1
150864	0.0489	0.00232	0.249	3.04567	0.757893	220.12	FAM117B	family with sequence similarity 117 member B
90990	0.0493	0.00234	0.232	-3.04282	-0.705561	262.03	KIFC2	kinesin family member C2
2982	0.0494	0.00236	0.161	-3.04117	-0.488587	2977.01	GUCY1A1	guanylate cyclase 1 soluble subunit alpha 1
4673	0.0494	0.00236	0.185	3.04121	0.56356	12722.9	NAP1L1	nucleosome assembly protein 1 like 1
7541	0.0494	0.00236	0.225	3.04075	0.683576	283.85	ZBTB14	zinc finger and BTB domain containing 14
8187	0.0494	0.00236	0.219	3.04025	0.66569	474.66	ZNF239	zinc finger protein 239
440567	0.0495	0.00237	0.198	-3.03898	-0.600473	483.8	UQCRHL	ubiquinol-cytochrome c reductase hinge protein like
100506325	0.0496	0.00238	0.323	3.0382	0.980845	100.15	SP2-AS1	SP2 antisense RNA 1
9923	0.0497	0.00239	0.182	-3.03709	-0.5522	717.29	ZBTB40	zinc finger and BTB domain containing 40
5524	0.0498	0.0024	0.161	-3.03604	-0.488682	5161.79	PTPA	protein phosphatase 2 phosphatase activator
6745	0.05	0.00242	0.158	3.03323	0.480236	5210.78	SSR1	signal sequence receptor subunit 1
93100	0.05	0.00242	0.181	-3.03339	-0.549801	1096.43	NAPRT	nicotinate phosphoribosyltransferase
4627	0.05	0.00242	0.153	-3.0335	-0.464707	15500.1	MYH9	myosin heavy chain 9
80097	0.0502	0.00243	0.203	-3.03188	-0.61563	1175.17	MZT2B	mitotic spindle organizing protein 2B
100507524	0.0504	0.00244	0.268	-3.03018	-0.812347	170.6	ARHGEF26-AS1	ARHGEF26 antisense RNA 1
782	0.0514	0.0025	0.319	3.02365	0.963852	110.15	CACNB1	calcium voltage-gated channel auxiliary subunit beta 1
6687	0.0514	0.00251	0.18	-3.02263	-0.5441	905.92	SPG7	SPG7 matrix AAA peptidase subunit, paraplegin
93436	0.0514	0.00251	0.19	-3.02244	-0.57535	1073.11	ARMC6	armadillo repeat containing 6
28996	0.0515	0.00252	0.183	-3.02142	-0.551514	4304.58	HIPK2	homeodomain interacting protein kinase 2
11168	0.0516	0.00252	0.169	3.0205	0.510347	1393.22	PSIP1	PC4 and SRSF1 interacting protein 1
5087	0.0518	0.00254	0.396	3.01893	1.19426	79.98	PBX1	PBX homeobox 1
80168	0.0518	0.00254	0.451	-3.01799	-1.36123	73.94	MOGAT2	monoacylglycerol O-acyltransferase 2
51704	0.0518	0.00255	0.259	3.01761	0.780778	192.56	GPRC5B	G protein-coupled receptor class C group 5 member B
92249	0.0518	0.00254	0.194	-3.01827	-0.586258	1109.78	LINC01278	long intergenic non-protein coding RNA 1278
23710	0.0521	0.00257	0.25	-3.01536	-0.754471	380.74	GABARAPL1	GABA type A receptor associated protein like 1
125988	0.0521	0.00257	0.171	-3.01519	-0.514841	1144.28	MICOS13	mitochondrial contact site and cristae organizing system subunit 13
100129434	0.0524	0.00259	0.197	-3.01266	-0.594123	518.81	LOC100129434	uncharacterized LOC100129434
255082	0.0524	0.00259	0.449	3.01238	1.35397	48.13	CASC2	cancer susceptibility 2
427	0.0526	0.00261	0.16	-3.01048	-0.481136	2756.77	ASAH1	N-acylsphingosine amidohydrolase 1
158471	0.0531	0.00264	0.197	3.00707	0.591483	16423.4	PRUNE2	prune homolog 2 with BCH domain
3611	0.0532	0.00264	0.176	-3.00633	-0.527716	1063.74	ILK	integrin linked kinase
91304	0.0532	0.00265	0.167	-3.00606	-0.503146	2548.35	TMEM259	transmembrane protein 259
23381	0.0532	0.00266	0.196	-3.00445	-0.589679	3426.46	SMG5	SMG5 nonsense mediated mRNA decay factor
84138	0.0532	0.00266	0.204	-3.00438	-0.614092	499.38	SLC7A6OS	solute carrier family 7 member 6 opposite strand
80320	0.0532	0.00266	0.259	-3.00487	-0.778639	234.17	SP6	Sp6 transcription factor
54839	0.0533	0.00267	0.326	3.0034	0.980566	131.62	LRRC49	leucine rich repeat containing 49
5935	0.0534	0.00268	0.171	3.00269	0.514453	2306.22	RBM3	RNA binding motif protein 3
23471	0.0534	0.00268	0.168	3.00176	0.505582	2725	TRAM1	translocation associated membrane protein 1
23469	0.0536	0.00271	0.177	2.99926	0.530318	1064.44	PHF3	PHD finger protein 3
83658	0.0536	0.00271	0.171	-2.99917	-0.514119	3322.91	DYNLRB1	dynein light chain roadblock-type 1
3976	0.0536	0.00271	0.363	-2.999	-1.088	81.33	LIF	LIF interleukin 6 family cytokine
65991	0.0536	0.0027	0.181	-3.00032	-0.543554	896.11	FUNDC2	FUN14 domain containing 2
3228	0.0541	0.00274	0.303	2.9951	0.906175	142.06	HOXC12	homeobox C12
400566	0.0541	0.00274	0.327	2.99518	0.978694	98.57	C17orf97	chromosome 17 open reading frame 97
284018	0.0541	0.00275	0.334	2.9946	0.998787	156.17	C17orf58	chromosome 17 open reading frame 58
6235	0.0545	0.00277	0.166	-2.99192	-0.497217	2021.01	RPS29	ribosomal protein S29
79658	0.0548	0.00279	0.194	-2.9897	-0.581146	601.99	ARHGAP10	Rho GTPase activating protein 10
5167	0.0548	0.0028	0.238	2.98938	0.711576	263.46	ENPP1	ectonucleotide pyrophosphatase/phosphodiesterase 1
5763	0.0548	0.00279	0.177	-2.98945	-0.528885	3222.17	PTMS	parathymosin
4282	0.0548	0.0028	0.16	-2.98895	-0.47849	4525.12	MIF	macrophage migration inhibitory factor
9133	0.0549	0.00282	0.159	-2.98706	-0.475712	2682.94	CCNB2	cyclin B2
284001	0.0549	0.00282	0.19	-2.98709	-0.566333	1233.41	CCDC57	coiled-coil domain containing 57
6892	0.0551	0.00283	0.186	-2.98549	-0.556665	1038.14	TAPBP	TAP binding protein
4553	0.0552	0.00284	0.167	2.98488	0.497105	1308.24	TRNA	tRNA-Ala
473	0.0553	0.00285	0.179	-2.98358	-0.535251	850.73	RERE	arginine-glutamic acid dipeptide repeats
54502	0.0554	0.00286	0.164	-2.98206	-0.487682	1616.95	RBM47	RNA binding motif protein 47
114879	0.0554	0.00286	0.17	-2.9825	-0.506004	1671.07	OSBPL5	oxysterol binding protein like 5
64651	0.0559	0.00289	0.245	-2.97889	-0.729659	274.85	CSRNP1	cysteine and serine rich nuclear protein 1
149076	0.0561	0.00291	0.229	2.97724	0.682166	272.67	ZNF362	zinc finger protein 362
1138	0.0561	0.00291	0.276	2.97672	0.821429	237.15	CHRNA5	cholinergic receptor nicotinic alpha 5 subunit
124044	0.0561	0.00291	0.262	-2.97668	-0.78128	219.84	SPATA2L	spermatogenesis associated 2 like
347734	0.0563	0.00293	0.165	-2.97459	-0.492054	2249.52	SLC35B2	solute carrier family 35 member B2
3728	0.0563	0.00293	0.153	-2.97472	-0.454845	11744.4	JUP	junction plakoglobin
4919	0.0564	0.00295	0.23	-2.97255	-0.683546	283.38	ROR1	receptor tyrosine kinase like orphan receptor 1
129607	0.0564	0.00296	0.478	2.97164	1.4219	41.6	CMPK2	cytidine/uridine monophosphate kinase 2
9686	0.0564	0.00296	0.177	-2.97185	-0.526545	889.38	VGLL4	vestigial like family member 4
5134	0.0564	0.00295	0.175	2.97302	0.521063	920.74	PDCD2	programmed cell death 2
653333	0.0564	0.00297	0.442	2.97132	1.31391	49.72	FAM86B2	family with sequence similarity 86 member B2
284889	0.0564	0.00295	0.16	-2.97303	-0.474413	4581.22	MIF-AS1	MIF antisense RNA 1
92815	0.0566	0.00298	0.265	-2.97009	-0.785993	196.33	H2AC25	H2A clustered histone 25
84895	0.0566	0.00298	0.193	-2.96962	-0.57211	585.77	MIGA2	mitoguardin 2
100129129	0.0566	0.00299	0.416	-2.96916	-1.23517	59.61	TDH-AS1	TDH antisense RNA 1
9678	0.0567	0.003	0.186	2.96814	0.55311	1119.25	PHF14	PHD finger protein 14
9986	0.0569	0.00301	0.235	-2.96641	-0.698067	377.06	RCE1	Ras converting CAAX endopeptidase 1
1632	0.0574	0.00304	0.172	-2.96362	-0.510135	1863.62	ECI1	enoyl-CoA delta isomerase 1
5293	0.0581	0.00309	0.178	-2.95837	-0.525863	1468.1	PIK3CD	phosphatidylinositol-4,5-bisphosphate 3-kinase catalytic subunit delta
3399	0.0581	0.0031	0.265	-2.95782	-0.783898	531.59	ID3	inhibitor of DNA binding 3
2673	0.0581	0.00309	0.178	2.9589	0.527399	1456.26	GFPT1	glutamine--fructose-6-phosphate transaminase 1
55196	0.0581	0.0031	0.201	2.95789	0.594979	441.19	RESF1	retroelement silencing factor 1
378708	0.0587	0.00315	0.214	2.95241	0.632774	361.7	CENPS	centromere protein S
8337	0.0587	0.00317	0.235	-2.95109	-0.692365	315.4	H2AC18	H2A clustered histone 18
723790	0.0587	0.00315	0.228	-2.95271	-0.674049	329.72	H2AC19	H2A clustered histone 19
58480	0.0587	0.00314	0.239	2.95411	0.705545	651.76	RHOU	ras homolog family member U
10720	0.0587	0.00317	0.47	-2.95114	-1.38716	64.38	UGT2B11	UDP glucuronosyltransferase family 2 member B11
85014	0.0587	0.00317	0.164	-2.95083	-0.482556	1793.28	TMEM141	transmembrane protein 141
5715	0.0587	0.00316	0.181	-2.95166	-0.533136	737.83	PSMD9	proteasome 26S subunit, non-ATPase 9
23077	0.0587	0.00317	0.179	2.95102	0.528494	4247.27	MYCBP2	MYC binding protein 2
140700	0.0587	0.00314	0.24	-2.95389	-0.707463	228.68	SAMD10	sterile alpha motif domain containing 10
135	0.0587	0.00317	0.329	-2.95073	-0.969362	99.47	ADORA2A	adenosine A2a receptor
10745	0.0589	0.0032	0.436	2.94757	1.28485	54.81	PHTF1	putative homeodomain transcription factor 1
27153	0.0589	0.00319	0.205	2.94878	0.604794	634.07	ZNF777	zinc finger protein 777
143162	0.0589	0.0032	0.34	-2.94826	-1.00329	136.42	FRMPD2	FERM and PDZ domain containing 2
6794	0.0589	0.0032	0.172	-2.94761	-0.506492	1066.66	STK11	serine/threonine kinase 11
728323	0.0591	0.00322	0.277	2.9462	0.815875	156.75	LINC01881	long intergenic non-protein coding RNA 1881
26993	0.0591	0.00322	0.197	-2.94554	-0.580443	864.44	AKAP8L	A-kinase anchoring protein 8 like
4574	0.0591	0.00322	0.181	2.94563	0.532432	9084.92	TRNS1	tRNA-Ser
1808	0.0592	0.00323	0.315	2.9446	0.927015	123.56	DPYSL2	dihydropyrimidinase like 2
1153	0.0592	0.00324	0.165	2.94398	0.486822	1564.04	CIRBP	cold inducible RNA binding protein
476	0.0593	0.00326	0.169	-2.94222	-0.49647	9852.47	ATP1A1	ATPase Na+/K+ transporting subunit alpha 1
10575	0.0593	0.00325	0.16	2.94295	0.470369	3194.49	CCT4	chaperonin containing TCP1 subunit 4
29796	0.0593	0.00326	0.157	-2.94217	-0.462926	3237.7	UQCR10	ubiquinol-cytochrome c reductase, complex III subunit X
84722	0.0594	0.0033	0.199	-2.93865	-0.583519	963.81	PSRC1	proline and serine rich coiled-coil 1
5768	0.0594	0.00329	0.165	-2.93921	-0.48376	4801.27	QSOX1	quiescin sulfhydryl oxidase 1
8444	0.0594	0.00329	0.358	2.93962	1.0519	83.76	DYRK3	dual specificity tyrosine phosphorylation regulated kinase 3
101927992	0.0594	0.00329	0.464	-2.93924	-1.36498	44.34	LINC01213	long intergenic non-protein coding RNA 1213
6747	0.0594	0.00328	0.16	2.94005	0.469784	3845.69	SSR3	signal sequence receptor subunit 3
57010	0.0594	0.00328	0.411	2.93975	1.20909	86.92	CABP4	calcium binding protein 4
5578	0.0594	0.0033	0.23	-2.93834	-0.674994	298.13	PRKCA	protein kinase C alpha
27336	0.0594	0.0033	0.172	2.93862	0.504578	1324.36	HTATSF1	HIV-1 Tat specific factor 1
79949	0.0596	0.00331	0.294	-2.93693	-0.864917	169.93	PLEKHS1	pleckstrin homology domain containing S1
401431	0.0597	0.00333	0.33	2.93552	0.968452	98.81	ATP6V0E2-AS1	ATP6V0E2 antisense RNA 1
997	0.0597	0.00333	0.183	-2.93579	-0.536332	724.35	CDC34	cell division cycle 34, ubiqiutin conjugating enzyme
2590	0.0597	0.00334	0.165	-2.93439	-0.484035	1846.41	GALNT2	polypeptide N-acetylgalactosaminyltransferase 2
57102	0.0597	0.00335	0.205	2.9341	0.601465	409.75	C12orf4	chromosome 12 open reading frame 4
79400	0.0597	0.00334	0.326	2.93439	0.956533	155.78	NOX5	NADPH oxidase 5
55122	0.06	0.00336	0.261	-2.93246	-0.765437	194.92	AKIRIN2	akirin 2
8703	0.0604	0.00339	0.168	-2.92981	-0.492709	1493.65	B4GALT3	beta-1,4-galactosyltransferase 3
79657	0.0604	0.00339	0.177	2.92967	0.519555	873.85	RPAP3	RNA polymerase II associated protein 3
283651	0.0605	0.0034	0.298	2.9287	0.873632	123.93	HMGN2P46	high mobility group nucleosomal binding domain 2 pseudogene 46
200634	0.0607	0.00343	0.211	-2.92665	-0.617415	548.64	KRTCAP3	keratinocyte associated protein 3
1845	0.0607	0.00342	0.176	-2.92692	-0.51399	2180.05	DUSP3	dual specificity phosphatase 3
51421	0.0608	0.00344	0.265	-2.9257	-0.775673	178.02	AMOTL2	angiomotin like 2
4324	0.0612	0.00346	0.165	-2.92334	-0.483222	4499.59	MMP15	matrix metallopeptidase 15
57619	0.0616	0.00349	0.16	-2.92065	-0.467824	5467.02	SHROOM3	shroom family member 3
79763	0.0617	0.0035	0.161	-2.91961	-0.469736	3652.77	ISOC2	isochorismatase domain containing 2
4566	0.0617	0.00351	0.251	-2.91936	-0.731699	362.74	TRNK	tRNA-Lys
56977	0.062	0.00353	0.412	2.91745	1.2023	105.13	STOX2	storkhead box 2
9858	0.062	0.00352	0.215	2.91784	0.627232	404.46	PPP1R26	protein phosphatase 1 regulatory subunit 26
9753	0.062	0.00353	0.317	2.91704	0.925429	108.25	ZSCAN12	zinc finger and SCAN domain containing 12
123811	0.062	0.00354	0.185	-2.91624	-0.540015	1457.23	CEP20	centrosomal protein 20
23677	0.0623	0.00359	0.166	-2.91254	-0.482858	1939.15	SH3BP4	SH3 domain binding protein 4
57704	0.0623	0.00358	0.164	-2.91313	-0.478489	2027.8	GBA2	glucosylceramidase beta 2
1500	0.0623	0.00358	0.159	-2.91331	-0.463537	2680.84	CTNND1	catenin delta 1
100862671	0.0623	0.00358	0.44	-2.91291	-1.28118	54.49	TMEM265	transmembrane protein 265
7266	0.0623	0.00358	0.168	2.91298	0.489431	1628.67	DNAJC7	DnaJ heat shock protein family (Hsp40) member C7
79649	0.0623	0.00357	0.237	2.91383	0.689861	239.56	MAP7D3	MAP7 domain containing 3
4123	0.0623	0.00359	0.21	-2.91207	-0.611454	417.04	MAN2C1	mannosidase alpha class 2C member 1
11031	0.0628	0.00363	0.46	2.90896	1.33898	85.81	RAB31	RAB31, member RAS oncogene family
3843	0.0629	0.00363	0.158	2.90828	0.458599	5519.52	IPO5	importin 5
29085	0.0632	0.00366	0.193	-2.90625	-0.559654	895.87	PHPT1	phosphohistidine phosphatase 1
29071	0.0637	0.00369	0.198	-2.9036	-0.57555	489.56	C1GALT1C1	C1GALT1 specific chaperone 1
83862	0.0638	0.00371	0.208	-2.90205	-0.604186	582.61	TMEM120A	transmembrane protein 120A
8661	0.0638	0.00371	0.167	2.90162	0.483468	8288.12	EIF3A	eukaryotic translation initiation factor 3 subunit A
9110	0.0638	0.0037	0.187	2.90263	0.542934	690.09	MTMR4	myotubularin related protein 4
23641	0.0638	0.00371	0.176	-2.90183	-0.509595	2430.81	LDOC1	LDOC1 regulator of NFKB signaling
653080	0.0638	0.00372	0.322	2.90094	0.934518	114.39	GUSBP16	GUSB pseudogene 16
57185	0.0642	0.00375	0.176	-2.89845	-0.508741	900.44	NIPAL3	NIPA like domain containing 3
2582	0.0643	0.00377	0.224	-2.89718	-0.649625	603.33	GALE	UDP-galactose-4-epimerase
348751	0.0643	0.00376	0.294	2.89755	0.851707	127.6	FTCDNL1	formiminotransferase cyclodeaminase N-terminal like
6337	0.0644	0.00377	0.189	-2.89656	-0.547565	1038.28	SCNN1A	sodium channel epithelial 1 subunit alpha
11243	0.0648	0.0038	0.211	-2.89433	-0.611729	834.6	PMF1	polyamine modulated factor 1
92291	0.0648	0.00382	0.254	-2.8929	-0.734767	239.42	CAPN13	calpain 13
80254	0.0648	0.00382	0.186	2.89255	0.538846	640.5	CEP63	centrosomal protein 63
6793	0.0648	0.00383	0.28	2.89222	0.811245	188.69	STK10	serine/threonine kinase 10
727	0.0648	0.00383	0.406	2.8919	1.17324	60.05	C5	complement C5
9582	0.0648	0.00383	0.181	-2.89181	-0.524642	967.32	APOBEC3B	apolipoprotein B mRNA editing enzyme catalytic subunit 3B
79087	0.0648	0.00382	0.181	2.89272	0.522995	749.28	ALG12	ALG12 alpha-1,6-mannosyltransferase
84838	0.065	0.00385	0.225	2.89054	0.650264	347.09	ZNF496	zinc finger protein 496
29123	0.0651	0.00386	0.161	-2.8893	-0.464753	4570.47	ANKRD11	ankyrin repeat domain containing 11
147949	0.0655	0.00389	0.305	2.88717	0.88075	116.65	ZNF583	zinc finger protein 583
51160	0.0665	0.00395	0.197	-2.8818	-0.567526	707.93	VPS28	VPS28 subunit of ESCRT-I
80305	0.0665	0.00395	0.165	-2.88218	-0.475153	1807.55	TRABD	TraB domain containing
11180	0.0666	0.00397	0.172	-2.88027	-0.49577	1811.94	WDR6	WD repeat domain 6
4728	0.0666	0.00397	0.158	-2.88052	-0.456212	3006.48	NDUFS8	NADH:ubiquinone oxidoreductase core subunit S8
23117	0.0668	0.00399	0.188	-2.879	-0.541712	929.03	NPIPB3	nuclear pore complex interacting protein family member B3
6443	0.067	0.00401	0.243	2.87752	0.700633	232.45	SGCB	sarcoglycan beta
10975	0.0675	0.00404	0.169	-2.87511	-0.484874	2030.39	UQCR11	ubiquinol-cytochrome c reductase, complex III subunit XI
51447	0.0677	0.00407	0.192	-2.8727	-0.550776	990.31	IP6K2	inositol hexakisphosphate kinase 2
966	0.0677	0.00407	0.173	-2.87292	-0.498416	1059.86	CD59	CD59 molecule (CD59 blood group)
2879	0.0677	0.00407	0.162	-2.87302	-0.464235	4816.2	GPX4	glutathione peroxidase 4
125893	0.0677	0.00408	0.331	2.87218	0.951207	94.44	ZNF816	zinc finger protein 816
3158	0.0681	0.00411	0.235	2.86967	0.674103	544.26	HMGCS2	3-hydroxy-3-methylglutaryl-CoA synthase 2
9455	0.0681	0.00411	0.163	-2.86976	-0.466476	1983.03	HOMER2	homer scaffold protein 2
114928	0.0685	0.00414	0.276	2.86751	0.791912	183.74	GPRASP2	G protein-coupled receptor associated sorting protein 2
79919	0.0689	0.00418	0.535	2.86393	1.53263	64.87	MAB21L4	mab-21 like 4
56929	0.0689	0.00418	0.207	2.86406	0.592447	407.99	FEM1C	fem-1 homolog C
2004	0.0689	0.00418	0.352	2.8643	1.00878	85.08	ELK3	ETS transcription factor ELK3
9321	0.0689	0.00417	0.174	2.86474	0.499005	1121.33	TRIP11	thyroid hormone receptor interactor 11
10959	0.0692	0.00421	0.157	2.86214	0.449433	4751.45	TMED2	transmembrane p24 trafficking protein 2
968	0.0693	0.00422	0.27	-2.86154	-0.773447	377.23	CD68	CD68 molecule
513	0.0698	0.00425	0.16	-2.85902	-0.458837	5024.27	ATP5F1D	ATP synthase F1 subunit delta
79644	0.07	0.00427	0.19	2.85755	0.544294	692.73	SRD5A3	steroid 5 alpha-reductase 3
1398	0.0707	0.00432	0.177	-2.85396	-0.505008	1629.17	CRK	CRK proto-oncogene, adaptor protein
527	0.0708	0.00433	0.172	-2.853	-0.491329	5740.29	ATP6V0C	ATPase H+ transporting V0 subunit c
81706	0.0711	0.00436	0.308	-2.85121	-0.877638	130.85	PPP1R14C	protein phosphatase 1 regulatory inhibitor subunit 14C
10560	0.0716	0.00439	0.207	-2.84875	-0.590722	632.26	SLC19A2	solute carrier family 19 member 2
1040	0.0718	0.0044	0.178	-2.84772	-0.506296	992.41	CDS1	CDP-diacylglycerol synthase 1
51106	0.0721	0.00443	0.296	2.84573	0.841592	143.96	TFB1M	transcription factor B1, mitochondrial
80237	0.0727	0.00447	0.194	-2.84294	-0.552909	562.4	ELL3	elongation factor for RNA polymerase II 3
81563	0.0727	0.00448	0.178	-2.8421	-0.505572	946.26	C1orf21	chromosome 1 open reading frame 21
122060	0.0727	0.00448	0.239	2.84194	0.680158	323.21	SLAIN1	SLAIN motif family member 1
84919	0.0729	0.00453	0.18	-2.83897	-0.511005	1861.9	PPP1R15B	protein phosphatase 1 regulatory subunit 15B
54664	0.0729	0.0045	0.209	2.84047	0.593915	375.59	TMEM106B	transmembrane protein 106B
85407	0.0729	0.00452	0.342	2.83963	0.971412	107.53	NKD1	NKD inhibitor of WNT signaling pathway 1
100507246	0.0729	0.00451	0.181	2.83978	0.515013	1310.51	SNHG16	small nucleolar RNA host gene 16
148046	0.0729	0.00453	0.346	2.83903	0.981963	116.94	CIRBP-AS1	CIRBP antisense RNA 1
2339	0.073	0.00454	0.186	-2.83792	-0.527154	1026.82	FNTA	farnesyltransferase, CAAX box, alpha
7561	0.073	0.00454	0.317	2.8381	0.900107	118.43	ZNF14	zinc finger protein 14
3049	0.0731	0.00455	0.279	-2.83716	-0.792563	179.35	HBQ1	hemoglobin subunit theta 1
6746	0.0734	0.00458	0.177	2.83541	0.502502	4452.63	SSR2	signal sequence receptor subunit 2
5863	0.0736	0.00459	0.175	-2.83415	-0.496322	982.55	RGL2	ral guanine nucleotide dissociation stimulator like 2
66005	0.0737	0.0046	0.187	-2.83347	-0.529378	1024.2	CHID1	chitinase domain containing 1
4034	0.0738	0.00462	0.179	-2.83216	-0.507466	973.73	LRCH4	leucine rich repeats and calponin homology domain containing 4
91010	0.0738	0.00462	0.287	2.83239	0.813904	141.79	FMNL3	formin like 3
7873	0.074	0.00465	0.195	2.83067	0.551516	2237.55	MANF	mesencephalic astrocyte derived neurotrophic factor
2121	0.074	0.00464	0.203	2.83082	0.574452	539.38	EVC	EvC ciliary complex subunit 1
10723	0.0742	0.00466	0.174	-2.8295	-0.492749	1092.48	SLC12A7	solute carrier family 12 member 7
84629	0.0744	0.0047	0.184	-2.82703	-0.519362	2105.46	TNRC18	trinucleotide repeat containing 18
7071	0.0744	0.00469	0.193	-2.82762	-0.544844	537.02	KLF10	KLF transcription factor 10
51271	0.0744	0.0047	0.167	-2.82692	-0.471792	1864.09	UBAP1	ubiquitin associated protein 1
4130	0.0744	0.00471	0.551	2.82639	1.55629	30.99	MAP1A	microtubule associated protein 1A
197257	0.0744	0.00471	0.211	-2.82649	-0.597384	699.12	LDHD	lactate dehydrogenase D
54082	0.0745	0.00472	0.502	2.82567	1.41794	37.01	TSPEAR-AS1	TSPEAR antisense RNA 1
57325	0.0749	0.00475	0.229	2.82375	0.64549	312.07	KAT14	lysine acetyltransferase 14
11179	0.075	0.00476	0.311	2.82304	0.877593	247.2	ZNF277	zinc finger protein 277
28983	0.075	0.00477	0.324	-2.82201	-0.914251	163.67	TMPRSS11E	transmembrane serine protease 11E
284361	0.075	0.00477	0.169	-2.8219	-0.475512	2815.06	EMC10	ER membrane protein complex subunit 10
55621	0.0755	0.00481	0.224	-2.81958	-0.632888	554.84	TRMT1	tRNA methyltransferase 1
10039	0.0757	0.00483	0.34	2.81832	0.958748	107.63	PARP3	poly(ADP-ribose) polymerase family member 3
65117	0.0761	0.00486	0.169	2.81623	0.475717	1323.74	RSRC2	arginine and serine rich coiled-coil 2
54802	0.0762	0.00487	0.199	-2.8155	-0.560322	744.39	TRIT1	tRNA isopentenyltransferase 1
373156	0.0764	0.0049	0.216	-2.81377	-0.607	1180.34	GSTK1	glutathione S-transferase kappa 1
9126	0.0764	0.00489	0.177	2.81408	0.496994	2041.24	SMC3	structural maintenance of chromosomes 3
23536	0.0764	0.0049	0.199	2.81342	0.558608	636.75	ADAT1	adenosine deaminase tRNA specific 1
23640	0.0765	0.00491	0.183	-2.81276	-0.515068	1029.23	HSPBP1	HSPA (Hsp70) binding protein 1
6307	0.0765	0.00493	0.187	2.8118	0.526237	616.06	MSMO1	methylsterol monooxygenase 1
8883	0.0765	0.00492	0.18	2.81203	0.505597	1729.84	NAE1	NEDD8 activating enzyme E1 subunit 1
9619	0.0769	0.00495	0.26	-2.81005	-0.729652	204.03	ABCG1	ATP binding cassette subfamily G member 1
253725	0.0772	0.00499	0.207	2.808	0.582593	722.57	WASHC2C	WASH complex subunit 2C
283807	0.0772	0.00499	0.302	2.80777	0.848955	135.51	FBXL22	F-box and leucine rich repeat protein 22
100529209	0.0777	0.00502	0.175	-2.80563	-0.491355	985.5	RNASEK-C17orf49	RNASEK-C17orf49 readthrough
147166	0.0777	0.00503	0.268	2.80521	0.752468	272.75	TRIM16L	tripartite motif containing 16 like
9296	0.0777	0.00504	0.16	-2.80459	-0.449487	3926.73	ATP6V1F	ATPase H+ transporting V1 subunit F
9782	0.0786	0.0051	0.155	2.80043	0.433261	6161.92	MATR3	matrin 3
84261	0.0786	0.0051	0.207	-2.8005	-0.579081	397.94	FBXW9	F-box and WD repeat domain containing 9
5986	0.0786	0.00511	0.211	-2.8	-0.590181	394.53	RFNG	RFNG O-fucosylpeptide 3-beta-N-acetylglucosaminyltransferase
7709	0.0789	0.00515	0.217	-2.79744	-0.60714	422.1	ZBTB17	zinc finger and BTB domain containing 17
26750	0.0789	0.00515	0.187	2.79756	0.521796	709.03	RPS6KC1	ribosomal protein S6 kinase C1
79632	0.0789	0.00515	0.467	2.79722	1.30578	60.42	FAM184A	family with sequence similarity 184 member A
29984	0.0789	0.00515	0.183	-2.79748	-0.511386	775.44	RHOD	ras homolog family member D
1384	0.0791	0.00519	0.305	2.79514	0.853596	346.12	CRAT	carnitine O-acetyltransferase
790955	0.0791	0.00519	0.202	-2.79478	-0.563622	491.99	UQCC3	ubiquinol-cytochrome c reductase complex assembly factor 3
9091	0.0791	0.00519	0.185	-2.79472	-0.515872	683.62	PIGQ	phosphatidylinositol glycan anchor biosynthesis class Q
84264	0.0791	0.00518	0.214	-2.79544	-0.598915	363.45	HAGHL	hydroxyacylglutathione hydrolase like
7705	0.0791	0.00519	0.159	-2.79469	-0.445603	2799.35	ZNF146	zinc finger protein 146
5932	0.0791	0.00521	0.201	2.794	0.562963	795.53	RBBP8	RB binding protein 8, endonuclease
25929	0.0792	0.00522	0.218	2.79297	0.609189	726.02	GEMIN5	gem nuclear organelle associated protein 5
105372218	0.0792	0.00522	0.249	2.79287	0.695891	200.96	LOC105372218
115752	0.0796	0.00526	0.177	2.79096	0.493555	932.61	DIS3L	DIS3 like exosome 3'-5' exoribonuclease
3398	0.0796	0.00526	0.251	-2.79057	-0.701289	321.56	ID2	inhibitor of DNA binding 2
25791	0.0797	0.00528	0.211	-2.78931	-0.588258	359.36	NGEF	neuronal guanine nucleotide exchange factor
57038	0.0797	0.00529	0.275	2.78889	0.766964	154.08	RARS2	arginyl-tRNA synthetase 2, mitochondrial
10577	0.0797	0.00529	0.202	-2.78893	-0.564276	711.8	NPC2	NPC intracellular cholesterol transporter 2
4832	0.0797	0.00529	0.198	-2.78889	-0.552343	505.89	NME3	NME/NM23 nucleoside diphosphate kinase 3
6567	0.0802	0.00533	0.398	2.78647	1.10836	63.61	SLC16A2	solute carrier family 16 member 2
7088	0.0803	0.00534	0.175	-2.78579	-0.486824	1054.69	TLE1	TLE family member 1, transcriptional corepressor
440957	0.081	0.0054	0.215	-2.7821	-0.597341	355.78	UQCC5	ubiquinol-cytochrome c reductase complex assembly factor 5
3692	0.081	0.0054	0.169	-2.78215	-0.470656	1957	EIF6	eukaryotic translation initiation factor 6
10893	0.081	0.00541	0.269	-2.7817	-0.747969	322.59	MMP24	matrix metallopeptidase 24
7203	0.0817	0.00546	0.152	2.77868	0.421627	8586.79	CCT3	chaperonin containing TCP1 subunit 3
3299	0.082	0.00548	0.295	-2.77718	-0.819986	143.45	HSF4	heat shock transcription factor 4
57221	0.0825	0.00553	0.152	2.77434	0.422559	6120.15	ARFGEF3	ARFGEF family member 3
222	0.0825	0.00553	0.181	2.77466	0.502116	1429.85	ALDH3B2	aldehyde dehydrogenase 3 family member B2
1975	0.0828	0.00556	0.164	2.77274	0.454866	11323.6	EIF4B	eukaryotic translation initiation factor 4B
7566	0.0828	0.00557	0.266	2.77231	0.738719	168.54	ZNF18	zinc finger protein 18
91582	0.0828	0.00557	0.167	-2.77187	-0.464053	1268.78	RPS19BP1	ribosomal protein S19 binding protein 1
4643	0.0832	0.00561	0.191	-2.76996	-0.529773	617.49	MYO1E	myosin IE
3775	0.0833	0.00561	0.183	-2.76952	-0.507519	1096.12	KCNK1	potassium two pore domain channel subfamily K member 1
6386	0.0835	0.00564	0.154	-2.76807	-0.427398	3488.19	SDCBP	syndecan binding protein
440498	0.084	0.00568	0.192	-2.76597	-0.531596	657.54	HSBP1L1	heat shock factor binding protein 1 like 1
27134	0.0841	0.00569	0.234	-2.76534	-0.647147	402.29	TJP3	tight junction protein 3
54897	0.0844	0.00573	0.171	-2.7629	-0.473487	1569.3	CASZ1	castor zinc finger 1
4000	0.0844	0.00573	0.181	-2.76266	-0.498814	1742.59	LMNA	lamin A/C
64787	0.0844	0.00572	0.171	-2.76342	-0.472129	1675.11	EPS8L2	EPS8 like 2
1032	0.0844	0.00573	0.275	-2.76306	-0.758672	162.66	CDKN2D	cyclin dependent kinase inhibitor 2D
1969	0.0845	0.00576	0.23	-2.76131	-0.635382	273.69	EPHA2	EPH receptor A2
5393	0.0845	0.00575	0.208	2.76164	0.573305	639.67	EXOSC9	exosome component 9
51380	0.0847	0.00577	0.23	-2.76053	-0.635907	286.77	CSAD	cysteine sulfinic acid decarboxylase
27445	0.0849	0.0058	0.468	2.75899	1.29251	45.72	PCLO	piccolo presynaptic cytomatrix protein
112268055	0.0849	0.00579	0.402	-2.75926	-1.10923	61.16	LOC112268055	uncharacterized LOC112268055
100507564	0.0849	0.00581	0.493	2.75849	1.36077	40.36	MAGOH-DT	MAGOH divergent transcript
107985236	0.0857	0.00588	0.229	-2.75414	-0.632051	275.86	LOC107985236	uncharacterized LOC107985236
728340	0.0857	0.00588	0.184	2.75443	0.507391	1257.64	GTF2H2C	GTF2H2 family member C
100528016	0.0857	0.00588	0.156	-2.75414	-0.429704	3257.47	TMX2-CTNND1	TMX2-CTNND1 readthrough (NMD candidate)
2157	0.0857	0.00588	0.346	2.75421	0.95169	92.33	F8	coagulation factor VIII
224	0.0858	0.0059	0.164	-2.75337	-0.450418	2338.1	ALDH3A2	aldehyde dehydrogenase 3 family member A2
54470	0.0861	0.00593	0.214	-2.75174	-0.58947	389.28	ARMCX6	armadillo repeat containing X-linked 6
80212	0.0865	0.00596	0.305	2.74987	0.839846	143.17	CCDC92	coiled-coil domain containing 92
54926	0.0869	0.00599	0.158	-2.74815	-0.433921	2448.97	UBE2R2	ubiquitin conjugating enzyme E2 R2
200424	0.087	0.00601	0.198	-2.7474	-0.544241	976.81	TET3	tet methylcytosine dioxygenase 3
664	0.0874	0.00604	0.239	2.74561	0.65535	2161.67	BNIP3	BCL2 interacting protein 3
126661	0.0875	0.00606	0.298	2.74431	0.818126	122.9	CCDC163	CCDC163 homolog
677842	0.0875	0.00606	0.44	2.74428	1.20875	50.48	SNORA50C	small nucleolar RNA, H/ACA box 50C
51231	0.0875	0.00607	0.182	-2.74385	-0.499685	908.11	VRK3	VRK serine/threonine kinase 3
10725	0.0878	0.0061	0.179	-2.74244	-0.491595	885.21	NFAT5	nuclear factor of activated T cells 5
25989	0.0878	0.00611	0.184	-2.74198	-0.503733	794.65	ULK3	unc-51 like kinase 3
140701	0.0886	0.00617	0.31	-2.73879	-0.847737	111.63	ABHD16B	abhydrolase domain containing 16B
57178	0.0892	0.00621	0.161	-2.73635	-0.441878	2218.76	ZMIZ1	zinc finger MIZ-type containing 1
56912	0.0892	0.00622	0.242	2.73571	0.661107	245.38	IFT46	intraflagellar transport 46
83874	0.0892	0.00623	0.243	-2.73567	-0.664956	240.75	TBC1D10A	TBC1 domain family member 10A
126669	0.0893	0.00624	0.221	-2.73469	-0.603332	430.87	SHE	Src homology 2 domain containing E
79833	0.0895	0.00626	0.257	2.7337	0.703023	194.41	GEMIN6	gem nuclear organelle associated protein 6
51181	0.0896	0.00628	0.16	-2.73303	-0.437364	4498.12	DCXR	dicarbonyl and L-xylulose reductase
9444	0.0898	0.00631	0.187	-2.73143	-0.511495	964.03	QKI	QKI, KH domain containing RNA binding
22853	0.0898	0.00631	0.178	-2.73128	-0.487402	1223.6	LMTK2	lemur tyrosine kinase 2
23654	0.0898	0.00631	0.153	-2.73114	-0.416522	5381.97	PLXNB2	plexin B2
339942	0.0899	0.00632	0.302	-2.73047	-0.82527	120.01	H1-10-AS1	H1-10 antisense RNA 1
85313	0.09	0.00634	0.201	2.7299	0.549067	497.79	PPIL4	peptidylprolyl isomerase like 4
285550	0.09	0.00636	0.197	-2.72848	-0.538254	520.9	FAM200B	family with sequence similarity 200 member B
4790	0.09	0.00637	0.189	-2.72825	-0.516455	1043.85	NFKB1	nuclear factor kappa B subunit 1
54463	0.09	0.00637	0.283	2.728	0.773184	195.15	RETREG1	reticulophagy regulator 1
55611	0.09	0.00637	0.178	-2.72831	-0.486414	1229.82	OTUB1	OTU deubiquitinase, ubiquitin aldehyde binding 1
54929	0.09	0.00637	0.182	-2.72789	-0.49575	769.13	TMEM161A	transmembrane protein 161A
91433	0.0901	0.00639	0.206	-2.72717	-0.560911	399.99	RCCD1	RCC1 domain containing 1
56904	0.0907	0.00644	0.173	-2.72466	-0.470652	1479.7	SH3GLB2	SH3 domain containing GRB2 like, endophilin B2
6715	0.0908	0.00646	0.193	2.72359	0.524901	521.03	SRD5A1	steroid 5 alpha-reductase 1
156	0.0908	0.00646	0.16	-2.72365	-0.435945	3354.89	GRK2	G protein-coupled receptor kinase 2
60313	0.091	0.00649	0.17	-2.72196	-0.461833	1990.73	GPBP1L1	GC-rich promoter binding protein 1 like 1
105371453	0.091	0.0065	0.265	2.72154	0.721459	281	BCAN-AS1	BCAN antisense RNA 1
202243	0.091	0.00649	0.2	2.72214	0.543261	506.58	CCDC125	coiled-coil domain containing 125
10480	0.091	0.00649	0.158	2.72177	0.429971	3955.13	EIF3M	eukaryotic translation initiation factor 3 subunit M
57600	0.0912	0.00652	0.201	-2.72026	-0.54641	444.5	FNIP2	folliculin interacting protein 2
57626	0.0912	0.00653	0.462	2.7201	1.25646	44.94	KLHL1	kelch like family member 1
9855	0.0917	0.00657	0.192	-2.71777	-0.522574	632.18	FARP2	FERM, ARH/RhoGEF and pleckstrin domain protein 2
55802	0.0917	0.00657	0.175	-2.71799	-0.476175	1204.37	DCP1A	decapping mRNA 1A
643224	0.0918	0.0066	0.281	2.71649	0.76349	153.77	TUBBP5	tubulin beta pseudogene 5
254863	0.0918	0.0066	0.217	-2.71657	-0.590781	330.96	TMEM256	transmembrane protein 256
1201	0.092	0.00662	0.171	-2.71558	-0.46392	1059.73	CLN3	CLN3 lysosomal/endosomal transmembrane protein, battenin
4792	0.092	0.00663	0.174	-2.71511	-0.473414	1422.99	NFKBIA	NFKB inhibitor alpha
29116	0.092	0.00663	0.214	-2.71474	-0.580401	356.65	MYLIP	myosin regulatory light chain interacting protein
84248	0.0921	0.00667	0.166	2.71277	0.450149	1478.54	FYTTD1	forty-two-three domain containing 1
317648	0.0921	0.00666	0.235	2.7132	0.638339	320.03	NOP14-AS1	NOP14 antisense RNA 1
256309	0.0921	0.00666	0.353	2.71331	0.957068	98.21	CCDC110	coiled-coil domain containing 110
1829	0.0921	0.00667	0.164	2.71264	0.446215	3104.15	DSG2	desmoglein 2
8725	0.0921	0.00666	0.161	2.71354	0.43729	1835.07	URI1	URI1 prefoldin like chaperone
83541	0.0921	0.00665	0.213	-2.7137	-0.578636	341.04	FAM110A	family with sequence similarity 110 member A
347735	0.0925	0.00671	0.203	-2.71075	-0.549644	3403.33	SERINC2	serine incorporator 2
83903	0.0925	0.00673	0.253	2.70971	0.68514	288.17	HASPIN	histone H3 associated protein kinase
8774	0.0925	0.00673	0.192	2.70973	0.520845	572.81	NAPG	NSF attachment protein gamma
4674	0.0925	0.00673	0.508	2.7101	1.37784	37.99	NAP1L2	nucleosome assembly protein 1 like 2
22832	0.093	0.00678	0.317	2.70756	0.857705	108.58	CEP162	centrosomal protein 162
118881	0.0931	0.0068	0.196	-2.70659	-0.530915	659.57	COMTD1	catechol-O-methyltransferase domain containing 1
359845	0.0931	0.0068	0.196	2.70636	0.531561	494.91	RFLNB	refilin B
516	0.0934	0.00683	0.161	-2.70526	-0.434791	2676.12	ATP5MC1	ATP synthase membrane subunit c locus 1
7026	0.0937	0.00686	0.183	-2.70359	-0.494483	2948.58	NR2F2	nuclear receptor subfamily 2 group F member 2
23162	0.094	0.0069	0.218	-2.70173	-0.589741	358.18	MAPK8IP3	mitogen-activated protein kinase 8 interacting protein 3
59286	0.094	0.0069	0.17	-2.70176	-0.45804	1221.37	UBL5	ubiquitin like 5
51282	0.094	0.0069	0.174	-2.7017	-0.470582	1249.89	SCAND1	SCAN domain containing 1
79594	0.0944	0.00695	0.201	-2.69938	-0.543757	439.28	MUL1	mitochondrial E3 ubiquitin protein ligase 1
9836	0.0944	0.00694	0.213	2.69973	0.575978	620.48	LCMT2	leucine carboxyl methyltransferase 2
57834	0.0944	0.00695	0.33	2.69936	0.889512	161.62	CYP4F11	cytochrome P450 family 4 subfamily F member 11
4193	0.0944	0.00696	0.18	-2.69892	-0.484976	1615.63	MDM2	MDM2 proto-oncogene
285590	0.0951	0.00702	0.209	2.6957	0.563766	370.38	SH3PXD2B	SH3 and PX domains 2B
84444	0.0951	0.00702	0.207	-2.69599	-0.558543	2269.8	DOT1L	DOT1 like histone lysine methyltransferase
284695	0.0954	0.00705	0.22	2.69448	0.592698	467.7	ZNF326	zinc finger protein 326
29994	0.0954	0.00709	0.242	-2.69281	-0.652681	264.9	BAZ2B	bromodomain adjacent to zinc finger domain 2B
3329	0.0954	0.00708	0.148	2.69308	0.399106	21878.8	HSPD1	heat shock protein family D (Hsp60) member 1
27034	0.0954	0.00709	0.231	2.69272	0.623321	260.94	ACAD8	acyl-CoA dehydrogenase family member 8
124491	0.0954	0.00708	0.255	-2.6932	-0.688084	229.54	TMEM170A	transmembrane protein 170A
79640	0.0954	0.00707	0.202	2.6937	0.543058	759.68	C22orf46P	CTA-216E10.6
138639	0.0961	0.00716	0.254	2.68937	0.682377	229.04	PTPDC1	protein tyrosine phosphatase domain containing 1
101928158	0.0961	0.00716	0.297	-2.68935	-0.798117	170.07	LAMA5-AS1	LAMA5 antisense RNA 1
203522	0.0961	0.00715	0.269	2.68974	0.724293	160.39	INTS6L	integrator complex subunit 6 like
79083	0.0962	0.00718	0.174	-2.68844	-0.466506	1639.37	MLPH	melanophilin
100190986	0.0962	0.00718	0.368	-2.68831	-0.988309	77.74	LOC100190986	uncharacterized LOC100190986
55133	0.0962	0.00719	0.237	2.68796	0.637201	246.91	SRBD1	S1 RNA binding domain 1
105373958	0.0963	0.00722	0.28	-2.68675	-0.753256	149.56	RAB17-DT	RAB17 divergent transcript
3911	0.0963	0.00722	0.175	-2.68673	-0.470084	1606.18	LAMA5	laminin subunit alpha 5
100128822	0.0965	0.00724	0.285	-2.6858	-0.764461	149.44	LINC01003	long intergenic non-protein coding RNA 1003
4298	0.0971	0.00729	0.161	-2.68342	-0.432497	6220.14	MLLT1	MLLT1 super elongation complex subunit
3752	0.0974	0.00733	0.292	2.6815	0.783595	153.84	KCND3	potassium voltage-gated channel subfamily D member 3
79954	0.0974	0.00735	0.177	2.68044	0.47334	865.98	NOL10	nucleolar protein 10
1191	0.0974	0.00733	0.544	-2.68126	-1.45957	1077.62	CLU	clusterin
203238	0.0974	0.00735	0.437	2.68056	1.17154	51.11	CCDC171	coiled-coil domain containing 171
3217	0.0974	0.00735	0.329	2.68073	0.881671	106.98	HOXB7	homeobox B7
10469	0.0974	0.00732	0.17	-2.68177	-0.454769	1818.43	TIMM44	translocase of inner mitochondrial membrane 44
27301	0.0976	0.00738	0.189	2.6794	0.507161	1230.2	APEX2	apurinic/apyrimidinic endodeoxyribonuclease 2
107987072	0.0977	0.0074	0.264	-2.6784	-0.707189	186.73	LOC107987072
4149	0.0977	0.0074	0.204	2.67822	0.54687	574.04	MAX	MYC associated factor X
8326	0.098	0.00743	0.309	2.67713	0.827205	117.96	FZD9	frizzled class receptor 9
10068	0.098	0.00744	0.289	-2.67639	-0.774418	136.27	IL18BP	interleukin 18 binding protein
9424	0.098	0.00744	0.396	2.6767	1.06104	84	KCNK6	potassium two pore domain channel subfamily K member 6
89782	0.0986	0.00749	0.222	2.67404	0.593024	312.11	LMLN	leishmanolysin like peptidase
23780	0.0988	0.00752	0.234	-2.67283	-0.62671	373.06	APOL2	apolipoprotein L2
2909	0.0994	0.00757	0.16	-2.67056	-0.428051	3208.26	ARHGAP35	Rho GTPase activating protein 35
346157	0.0998	0.00761	0.271	2.66899	0.723945	173.25	ZNF391	zinc finger protein 391
79070	0.0998	0.00761	0.283	2.66877	0.754992	157.21	POGLUT2	protein O-glucosyltransferase 2
54482	0.0999	0.00763	0.205	2.66789	0.546743	421.2	TRMT13	tRNA methyltransferase 13 homolog
10580	0.1	0.00769	0.359	2.66542	0.957901	119.04	SORBS1	sorbin and SH3 domain containing 1
54972	0.1	0.00771	0.19	-2.6643	-0.504938	2519.97	TMEM132A	transmembrane protein 132A
55703	0.1	0.0077	0.195	2.66488	0.519937	527.87	POLR3B	RNA polymerase III subunit B
84189	0.1	0.00771	0.3	2.66454	0.799316	126.54	SLITRK6	SLIT and NTRK like family member 6
641298	0.1	0.00771	0.236	-2.66443	-0.628141	307.82	SMG1P1	SMG1 pseudogene 1
4695	0.101	0.00772	0.206	-2.66389	-0.549786	416.47	NDUFA2	NADH:ubiquinone oxidoreductase subunit A2
1809	0.101	0.00773	0.327	2.66361	0.870047	109.2	DPYSL3	dihydropyrimidinase like 3
24138	0.101	0.00775	0.554	2.66297	1.47506	37.99	IFIT5	interferon induced protein with tetratricopeptide repeats 5
83604	0.101	0.0078	0.199	-2.66081	-0.529486	531.65	TMEM47	transmembrane protein 47
54432	0.102	0.00786	0.183	2.6582	0.485452	848.63	YIPF1	Yip1 domain family member 1
145853	0.102	0.00786	0.241	-2.65816	-0.641751	226.62	C15orf61	chromosome 15 open reading frame 61
54925	0.102	0.00788	0.239	2.65723	0.635986	267.89	ZSCAN32	zinc finger and SCAN domain containing 32
7398	0.102	0.00792	0.21	2.65528	0.557669	1420.85	USP1	ubiquitin specific peptidase 1
3485	0.102	0.00793	0.166	-2.65518	-0.441059	2086.24	IGFBP2	insulin like growth factor binding protein 2
440400	0.103	0.00796	0.183	-2.65381	-0.484737	786.01	RNASEK	ribonuclease K
55837	0.103	0.00799	0.205	2.6526	0.543337	650.92	EAPP	E2F associated phosphoprotein
83742	0.103	0.00802	0.198	2.65104	0.523946	751.09	MARVELD1	MARVEL domain containing 1
105370113	0.103	0.00803	0.467	2.65097	1.23835	46.2	LOC105370113	uncharacterized LOC105370113
51340	0.103	0.00802	0.179	2.65113	0.474742	868.94	CRNKL1	crooked neck pre-mRNA splicing factor 1
3693	0.103	0.00804	0.2	-2.65032	-0.530322	451.1	ITGB5	integrin subunit beta 5
490	0.103	0.00805	0.174	-2.64984	-0.461821	1507	ATP2B1	ATPase plasma membrane Ca2+ transporting 1
113	0.103	0.00806	0.269	2.64958	0.712505	167.91	ADCY7	adenylate cyclase 7
84186	0.103	0.00807	0.213	2.64901	0.563735	451.61	ZCCHC7	zinc finger CCHC-type containing 7
23008	0.104	0.00816	0.178	2.64531	0.469789	951.91	KLHDC10	kelch domain containing 10
440465	0.104	0.00815	0.238	2.6456	0.630174	299.07	BAIAP2-DT	BAIAP2 divergent transcript
29896	0.104	0.00819	0.19	2.64424	0.503524	1011.23	TRA2A	transformer 2 alpha homolog
286097	0.104	0.00819	0.419	2.64427	1.10745	58.07	MICU3	mitochondrial calcium uptake family member 3
100131089	0.104	0.0082	0.367	2.64369	0.969928	80.66	SRP14-DT	SRP14 divergent transcript
51128	0.105	0.00828	0.165	-2.64059	-0.43653	2027.45	SAR1B	secretion associated Ras related GTPase 1B
55726	0.105	0.00827	0.175	2.6407	0.463341	957.91	INTS13	integrator complex subunit 13
79832	0.106	0.00831	0.192	2.63909	0.506847	1570.21	QSER1	glutamine and serine rich 1
467	0.106	0.00834	0.295	-2.63779	-0.779051	382.27	ATF3	activating transcription factor 3
10057	0.106	0.00836	0.217	-2.6371	-0.572869	348.09	ABCC5	ATP binding cassette subfamily C member 5
7128	0.106	0.00834	0.452	-2.63804	-1.19182	52.9	TNFAIP3	TNF alpha induced protein 3
636	0.106	0.00835	0.19	2.63758	0.50091	616.6	BICD1	BICD cargo adaptor 1
283635	0.106	0.00836	0.182	-2.63719	-0.481093	1394.71	FAM177A1	family with sequence similarity 177 member A1
54491	0.106	0.00838	0.233	2.63617	0.614223	336.95	OTULINL	OTU deubiquitinase with linear linkage specificity like
85461	0.106	0.00839	0.179	-2.63577	-0.470763	4775.22	TANC1	tetratricopeptide repeat, ankyrin repeat and coiled-coil containing 1
100652758	0.106	0.00842	0.27	2.63466	0.710786	174.37	LOC100652758	uncharacterized LOC100652758
29894	0.106	0.00842	0.179	-2.63493	-0.47149	1261.45	CPSF1	cleavage and polyadenylation specific factor 1
10130	0.106	0.00843	0.162	2.63432	0.425882	3947.89	PDIA6	protein disulfide isomerase family A member 6
101929056	0.106	0.00845	0.276	2.63335	0.727498	157.88	IRX4-AS1	IRX4 antisense RNA 1
494514	0.106	0.00845	0.215	-2.63362	-0.565999	456.95	TYMSOS	TYMS opposite strand RNA
55633	0.106	0.00849	0.226	-2.6321	-0.595784	292.42	TBC1D22B	TBC1 domain family member 22B
100507303	0.107	0.00851	0.243	-2.63103	-0.639988	332.9	SNHG19	small nucleolar RNA host gene 19
90507	0.107	0.0085	0.284	-2.63152	-0.747829	174.67	SCRN2	secernin 2
5621	0.107	0.00851	0.171	-2.63131	-0.450263	1432.77	PRNP	prion protein
4642	0.107	0.00852	0.172	2.63054	0.453034	1183.76	MYO1D	myosin ID
4799	0.107	0.00854	0.169	2.62989	0.444434	1355.12	NFX1	nuclear transcription factor, X-box binding 1
29899	0.107	0.00862	0.173	-2.62669	-0.455556	1005.51	GPSM2	G protein signaling modulator 2
1942	0.107	0.00861	0.227	-2.62697	-0.596943	984.13	EFNA1	ephrin A1
91746	0.107	0.00858	0.168	-2.62829	-0.442314	1638.12	YTHDC1	YTH domain containing 1
10622	0.107	0.0086	0.203	2.62748	0.533089	422.36	POLR3G	RNA polymerase III subunit G
79020	0.107	0.00861	0.222	2.62697	0.583118	314.86	C7orf25	chromosome 7 open reading frame 25
168374	0.107	0.00863	0.225	2.62631	0.589662	355.63	ZNF92	zinc finger protein 92
6781	0.107	0.00863	0.629	2.62637	1.65181	34.56	STC1	stanniocalcin 1
3983	0.107	0.00861	0.186	2.62708	0.488864	704.37	ABLIM1	actin binding LIM protein 1
126208	0.107	0.00858	0.198	-2.62837	-0.521343	621.8	ZNF787	zinc finger protein 787
7936	0.108	0.00871	0.167	2.62311	0.437849	1397.74	NELFE	negative elongation factor complex member E
125050	0.108	0.00871	0.611	-2.62333	-1.60304	36.43	RN7SK	RNA component of 7SK nuclear ribonucleoprotein
6786	0.108	0.0087	0.176	-2.62345	-0.462358	1462.99	STIM1	stromal interaction molecule 1
9891	0.108	0.0087	0.368	2.6235	0.965771	84.81	NUAK1	NUAK family kinase 1
22937	0.108	0.00873	0.174	-2.62238	-0.455135	2143.8	SCAP	SREBF chaperone
25792	0.108	0.00873	0.177	2.62234	0.463254	1825.98	CIZ1	CDKN1A interacting zinc finger protein 1
339122	0.108	0.00874	0.202	-2.62199	-0.528432	441.61	RAB43	RAB43, member RAS oncogene family
987	0.108	0.00877	0.161	2.62089	0.421974	3485.45	LRBA	LPS responsive beige-like anchor protein
79075	0.108	0.00877	0.213	2.62102	0.558206	569.53	DSCC1	DNA replication and sister chromatid cohesion 1
10527	0.108	0.00878	0.161	2.62064	0.42082	6665.78	IPO7	importin 7
154796	0.108	0.00876	0.279	2.62118	0.730881	162.64	AMOT	angiomotin
533	0.108	0.00879	0.163	-2.61996	-0.428341	2471.29	ATP6V0B	ATPase H+ transporting V0 subunit b
64981	0.108	0.00881	0.176	-2.61943	-0.461526	1303.67	MRPL34	mitochondrial ribosomal protein L34
26751	0.108	0.00883	0.296	2.61851	0.773785	131.8	SH3YL1	SH3 and SYLF domain containing 1
51667	0.108	0.00882	0.193	2.61889	0.505287	824.45	NUB1	negative regulator of ubiquitin like proteins 1
107984338	0.108	0.00883	0.313	-2.61842	-0.820383	192.91	LOC107984338
23595	0.108	0.00885	0.255	2.61789	0.668003	229.97	ORC3	origin recognition complex subunit 3
8193	0.108	0.00887	0.397	2.61702	1.03832	62.36	DPF1	double PHD fingers 1
100526739	0.108	0.00892	0.216	2.61523	0.564063	347.14	CENPS-CORT	CENPS-CORT readthrough
79573	0.108	0.00892	0.256	2.61494	0.669453	227.1	TTC13	tetratricopeptide repeat domain 13
11154	0.108	0.0089	0.38	-2.61584	-0.993996	68.99	AP4S1	adaptor related protein complex 4 subunit sigma 1
55028	0.108	0.00892	0.211	2.61517	0.552621	556.07	C17orf80	chromosome 17 open reading frame 80
203523	0.109	0.00895	0.345	2.61381	0.901855	95.12	ZNF449	zinc finger protein 449
57798	0.109	0.00901	0.18	2.61177	0.469034	830.71	GATAD1	GATA zinc finger domain containing 1
102723750	0.109	0.00901	0.355	2.61168	0.925979	132.95	LOC102723750	uncharacterized LOC102723750
102724826	0.109	0.00902	0.291	2.61138	0.758705	144.17	ZNF337-AS1	ZNF337 antisense RNA 1
27043	0.109	0.00905	0.208	-2.61002	-0.542325	2559.63	PELP1	proline, glutamate and leucine rich protein 1
30827	0.109	0.00905	0.185	-2.61001	-0.482837	711.37	CXXC1	CXXC finger protein 1
3654	0.109	0.00908	0.182	-2.60916	-0.475353	5355.43	IRAK1	interleukin 1 receptor associated kinase 1
57212	0.11	0.00914	0.211	2.60674	0.549246	502.77	TP73-AS1	TP73 antisense RNA 1
222068	0.111	0.00918	0.162	-2.60538	-0.420816	1805.82	TMED4	transmembrane p24 trafficking protein 4
64757	0.111	0.00921	0.168	-2.60408	-0.43626	3982.31	MTARC1	mitochondrial amidoxime reducing component 1
127687	0.111	0.00927	0.183	-2.60208	-0.477304	933.69	C1orf122	chromosome 1 open reading frame 122
286495	0.111	0.00928	0.45	2.60173	1.17177	48.72	TTC3P1	tetratricopeptide repeat domain 3 pseudogene 1
653784	0.111	0.0093	0.195	-2.60094	-0.507637	816.21	MZT2A	mitotic spindle organizing protein 2A
23043	0.111	0.0093	0.486	2.60093	1.26483	46.78	TNIK	TRAF2 and NCK interacting kinase
84939	0.112	0.00934	0.203	2.5992	0.528096	517.16	PWWP3A	PWWP domain containing 3A, DNA repair factor
10081	0.112	0.00937	0.213	-2.59813	-0.553936	414.83	PDCD7	programmed cell death 7
208	0.112	0.00938	0.167	-2.59789	-0.434004	2475.2	AKT2	AKT serine/threonine kinase 2
10158	0.112	0.00941	0.239	-2.59695	-0.621729	412.7	PDZK1IP1	PDZK1 interacting protein 1
738	0.112	0.00939	0.178	-2.59738	-0.462233	1309.75	VPS51	VPS51 subunit of GARP complex
10867	0.112	0.00941	0.198	-2.59679	-0.513548	598.92	TSPAN9	tetraspanin 9
2512	0.113	0.00945	0.171	-2.59529	-0.444642	3642.18	FTL	ferritin light chain
27339	0.113	0.00951	0.162	-2.59321	-0.418915	4837.03	PRPF19	pre-mRNA processing factor 19
114984	0.113	0.00954	0.192	-2.59219	-0.496835	722.51	FLYWCH2	FLYWCH family member 2
257169	0.114	0.00957	0.426	2.59083	1.10315	58.07	C9orf43	chromosome 9 open reading frame 43
920	0.114	0.00957	0.495	-2.59111	-1.28311	39.14	CD4	CD4 molecule
54821	0.114	0.00958	0.211	2.59076	0.547419	574.65	ERCC6L	ERCC excision repair 6 like, spindle assembly checkpoint helicase
112574	0.114	0.00959	0.231	2.59021	0.597111	323.45	SNX18	sorting nexin 18
84300	0.114	0.00964	0.17	-2.58866	-0.438808	1558.94	UQCC2	ubiquinol-cytochrome c reductase complex assembly factor 2
100302111	0.114	0.00963	0.468	2.58879	1.21154	43.97	MIR1184-1	microRNA 1184-1
55625	0.115	0.0097	0.185	-2.5862	-0.478725	1070.57	ZDHHC7	zinc finger DHHC-type palmitoyltransferase 7
55728	0.115	0.00974	0.26	2.58493	0.671887	204	N4BP2	NEDD4 binding protein 2
10799	0.115	0.00977	0.209	2.58372	0.539125	375.6	RPP40	ribonuclease P/MRP subunit p40
146909	0.115	0.00977	0.238	-2.58369	-0.614729	1010.68	KIF18B	kinesin family member 18B
8602	0.115	0.0098	0.18	2.58276	0.4651	1975.21	NOP14	NOP14 nucleolar protein
85458	0.115	0.00981	0.366	2.58252	0.94538	83.34	DIXDC1	DIX domain containing 1
5151	0.115	0.0098	0.205	2.58297	0.528319	405.93	PDE8A	phosphodiesterase 8A
94239	0.116	0.00984	0.165	-2.58142	-0.426479	1760.1	H2AZ2	H2A.Z variant histone 2
100129482	0.116	0.00986	0.229	2.58075	0.590581	327.13	ZNF37BP	zinc finger protein 37B, pseudogene
65012	0.116	0.00987	0.515	2.58024	1.32854	42.17	SLC26A10P	solute carrier family 26 member 10, pseudogene
22883	0.116	0.0099	0.155	-2.57913	-0.399814	6052.88	CLSTN1	calsyntenin 1
51692	0.116	0.00993	0.186	2.57819	0.479121	1079.42	CPSF3	cleavage and polyadenylation specific factor 3
54944	0.116	0.00994	0.263	2.57805	0.677041	186.41	LINC01521	long intergenic non-protein coding RNA 1521
64708	0.117	0.01	0.183	-2.57591	-0.471343	809.05	COPS7B	COP9 signalosome subunit 7B
60481	0.117	0.01	0.157	-2.5756	-0.403251	15885.5	ELOVL5	ELOVL fatty acid elongase 5
4685	0.117	0.01	0.173	2.57527	0.446339	2148.8	NCAM2	neural cell adhesion molecule 2
4258	0.118	0.0101	0.168	-2.57209	-0.431131	1295.01	MGST2	microsomal glutathione S-transferase 2
4477	0.118	0.0101	0.499	-2.5708	-1.28353	54.94	MSMB	microseminoprotein beta
114787	0.118	0.0102	0.276	2.57016	0.708379	195.55	GPRIN1	G protein regulated inducer of neurite outgrowth 1
79147	0.118	0.0102	0.281	-2.57025	-0.723254	147.26	FKRP	fukutin related protein
84950	0.119	0.0102	0.171	2.56843	0.438018	1573.61	PRPF38A	pre-mRNA processing factor 38A
57337	0.119	0.0102	0.283	2.56735	0.725888	240.04	SENP7	SUMO specific peptidase 7
84456	0.119	0.0102	0.287	2.56748	0.736428	163	L3MBTL3	L3MBTL histone methyl-lysine binding protein 3
55561	0.119	0.0102	0.184	-2.56767	-0.472248	782.07	CDC42BPG	CDC42 binding protein kinase gamma
23287	0.119	0.0103	0.229	2.56676	0.588619	312.69	AGTPBP1	ATP/GTP binding carboxypeptidase 1
125111	0.119	0.0103	0.266	-2.5662	-0.681507	197.34	GJD3	gap junction protein delta 3
100129196	0.119	0.0103	0.457	2.56568	1.17268	46.34	MATN1-AS1	MATN1 antisense RNA 1
100506668	0.119	0.0103	0.215	-2.56483	-0.551882	392.26	NRAV	negative regulator of antiviral response
7108	0.12	0.0104	0.18	-2.563	-0.462002	1456.17	TM7SF2	transmembrane 7 superfamily member 2
51440	0.12	0.0104	0.624	2.56202	1.59775	34.56	HPCAL4	hippocalcin like 4
729678	0.12	0.0104	0.242	-2.56242	-0.619249	326.46	LINC00847	long intergenic non-protein coding RNA 847
474343	0.12	0.0104	0.276	-2.5623	-0.706478	163.62	SPIN2B	spindlin family member 2B
101929705	0.12	0.0104	0.33	2.56102	0.845875	97.69	SCIRT	stem cell inhibitory RNA transcript
23143	0.12	0.0104	0.225	-2.56127	-0.57525	325.14	LRCH1	leucine rich repeats and calponin homology domain containing 1
7551	0.12	0.0105	0.177	2.56001	0.452231	992.74	ZNF3	zinc finger protein 3
29803	0.12	0.0105	0.163	-2.55981	-0.416316	6167.04	REPIN1	replication initiator 1
5091	0.121	0.0105	0.218	-2.55774	-0.556884	645.85	PC	pyruvate carboxylase
78992	0.121	0.0105	0.18	-2.558	-0.459679	878.93	YIPF2	Yip1 domain family member 2
98	0.121	0.0106	0.297	-2.5569	-0.75874	136.74	ACYP2	acylphosphatase 2
10632	0.121	0.0106	0.159	-2.55664	-0.405308	3216.18	ATP5MG	ATP synthase membrane subunit g
57649	0.121	0.0106	0.164	2.55642	0.418061	2296.56	PHF12	PHD finger protein 12
4155	0.121	0.0106	0.172	-2.55632	-0.440029	1315.83	MBP	myelin basic protein
60559	0.121	0.0106	0.173	2.55524	0.441274	1291.32	SPCS3	signal peptidase complex subunit 3
81490	0.121	0.0106	0.197	-2.55488	-0.503943	540.91	PTDSS2	phosphatidylserine synthase 2
64799	0.121	0.0106	0.487	2.55517	1.24436	42.21	IQCH	IQ motif containing H
215	0.121	0.0106	0.166	-2.55477	-0.423737	2609.39	ABCD1	ATP binding cassette subfamily D member 1
101060264	0.121	0.0107	0.365	-2.5536	-0.930845	76.14	FOXP4-AS1	FOXP4 antisense RNA 1
4723	0.121	0.0107	0.163	-2.55376	-0.415115	2821.99	NDUFV1	NADH:ubiquinone oxidoreductase core subunit V1
57153	0.121	0.0107	0.183	-2.55379	-0.46668	3160.22	SLC44A2	solute carrier family 44 member 2
84068	0.121	0.0107	0.207	2.55173	0.526947	670.22	SLC10A7	solute carrier family 10 member 7
128240	0.122	0.0107	0.159	-2.55102	-0.406405	2706.3	NAXE	NAD(P)HX epimerase
9794	0.122	0.0108	0.19	-2.55069	-0.484456	1504.83	MAML1	mastermind like transcriptional coactivator 1
93550	0.122	0.0108	0.257	2.54966	0.655466	186.05	ZFAND4	zinc finger AN1-type containing 4
80119	0.122	0.0108	0.236	-2.54987	-0.600567	308.33	PIF1	PIF1 5'-to-3' DNA helicase
139231	0.122	0.0108	0.173	2.54963	0.441302	1074.17	FAM199X	family with sequence similarity 199, X-linked
618	0.122	0.0108	0.198	-2.54927	-0.503748	2631.25	BCYRN1	brain cytoplasmic RNA 1
50814	0.122	0.0108	0.198	2.54826	0.503526	513.39	NSDHL	NAD(P) dependent steroid dehydrogenase-like
92305	0.123	0.0109	0.167	-2.54445	-0.42469	1341.56	TMEM129	transmembrane protein 129, E3 ubiquitin ligase
51651	0.123	0.0109	0.183	-2.54436	-0.465334	1104.07	PTRH2	peptidyl-tRNA hydrolase 2
7528	0.123	0.011	0.161	-2.54406	-0.409714	2275.12	YY1	YY1 transcription factor
9942	0.124	0.011	0.21	2.54228	0.533896	428.12	XYLB	xylulokinase
1534	0.124	0.0111	0.152	-2.5405	-0.386912	6075.15	CYB561	cytochrome b561
8612	0.124	0.0111	0.269	2.54055	0.683387	304.15	PLPP2	phospholipid phosphatase 2
79173	0.124	0.0111	0.396	2.54068	1.00499	61.37	BRME1	break repair meiotic recombinase recruitment factor 1
1371	0.124	0.0111	0.218	2.54012	0.553631	312.4	CPOX	coproporphyrinogen oxidase
92070	0.124	0.0111	0.235	2.5395	0.596626	312.07	CTBP1-DT	CTBP1 divergent transcript
3309	0.125	0.0112	0.209	2.53719	0.529018	21319.9	HSPA5	heat shock protein family A (Hsp70) member 5
8992	0.125	0.0112	0.162	-2.53673	-0.411766	2052.38	ATP6V0E1	ATPase H+ transporting V0 subunit e1
4713	0.125	0.0112	0.179	-2.53615	-0.452808	1934.93	NDUFB7	NADH:ubiquinone oxidoreductase subunit B7
9371	0.125	0.0112	0.166	2.53623	0.421284	1630.52	KIF3B	kinesin family member 3B
55388	0.125	0.0113	0.248	2.53427	0.628572	1354.41	MCM10	minichromosome maintenance 10 replication initiation factor
2805	0.125	0.0113	0.162	-2.53449	-0.411079	2415.82	GOT1	glutamic-oxaloacetic transaminase 1
694	0.125	0.0113	0.157	-2.53437	-0.397271	3047.76	BTG1	BTG anti-proliferation factor 1
57573	0.125	0.0113	0.464	2.53442	1.17689	44.83	ZNF471	zinc finger protein 471
55778	0.125	0.0113	0.271	2.53397	0.686085	230.51	ZNF839	zinc finger protein 839
58476	0.125	0.0113	0.194	-2.5334	-0.491246	980.14	TP53INP2	tumor protein p53 inducible nuclear protein 2
4567	0.125	0.0113	0.235	-2.53347	-0.594258	4340.67	TRNL1	tRNA-Leu
25904	0.125	0.0113	0.188	2.53189	0.475523	694.32	CNOT10	CCR4-NOT transcription complex subunit 10
891	0.125	0.0114	0.162	-2.5317	-0.409807	4834.69	CCNB1	cyclin B1
8940	0.125	0.0113	0.219	-2.5319	-0.553309	396.81	TOP3B	DNA topoisomerase III beta
88455	0.125	0.0114	0.178	-2.53119	-0.449763	1601.57	ANKRD13A	ankyrin repeat domain 13A
157285	0.126	0.0114	0.273	-2.53076	-0.690615	594.64	PRAG1	PEAK1 related, kinase-activating pseudokinase 1
51608	0.126	0.0114	0.173	-2.53014	-0.43694	1182.28	GET4	guided entry of tail-anchored proteins factor 4
80833	0.126	0.0114	0.355	-2.52948	-0.898617	93.91	APOL3	apolipoprotein L3
29948	0.126	0.0114	0.293	-2.52896	-0.74088	189.48	OSGIN1	oxidative stress induced growth inhibitor 1
4726	0.126	0.0115	0.169	-2.52747	-0.428053	1345.19	NDUFS6	NADH:ubiquinone oxidoreductase subunit S6
11146	0.126	0.0115	0.264	2.52583	0.66653	173	GLMN	glomulin, FKBP associated protein
7015	0.126	0.0115	0.345	2.52564	0.870828	102.36	TERT	telomerase reverse transcriptase
2966	0.126	0.0115	0.177	2.52587	0.446766	1881.2	GTF2H2	general transcription factor IIH subunit 2
154007	0.126	0.0115	0.175	2.52696	0.443402	1217.71	SNRNP48	small nuclear ribonucleoprotein U11/U12 subunit 48
79089	0.126	0.0115	0.226	-2.52569	-0.571866	281.98	TMUB2	transmembrane and ubiquitin like domain containing 2
115703	0.126	0.0115	0.231	-2.52598	-0.583456	277.47	ARHGAP33	Rho GTPase activating protein 33
114881	0.126	0.0116	0.353	-2.52513	-0.89131	114.39	OSBPL7	oxysterol binding protein like 7
7518	0.127	0.0116	0.273	2.52428	0.689425	162.54	XRCC4	X-ray repair cross complementing 4
10308	0.127	0.0116	0.25	2.52443	0.630882	227.58	ZNF267	zinc finger protein 267
6227	0.127	0.0116	0.163	-2.52373	-0.410866	3502.88	RPS21	ribosomal protein S21
1843	0.127	0.0116	0.245	-2.52334	-0.617117	254.37	DUSP1	dual specificity phosphatase 1
54822	0.127	0.0116	0.174	2.52311	0.438548	1125.26	TRPM7	transient receptor potential cation channel subfamily M member 7
642	0.127	0.0116	0.182	2.52282	0.459381	839.8	BLMH	bleomycin hydrolase
259173	0.127	0.0117	0.352	-2.52242	-0.888565	117.52	ALS2CL	ALS2 C-terminal like
387787	0.127	0.0117	0.383	2.52129	0.964891	75.48	LIPT2	lipoyl(octanoyl) transferase 2
85415	0.127	0.0117	0.166	-2.52141	-0.419098	1396.68	RHPN2	rhophilin Rho GTPase binding protein 2
2166	0.127	0.0118	0.174	-2.51785	-0.437786	1149.45	FAAH	fatty acid amide hydrolase
81627	0.127	0.0118	0.197	2.51757	0.495344	626.95	TRMT1L	tRNA methyltransferase 1 like
133686	0.127	0.0118	0.178	2.51778	0.448118	1053.47	NADK2	NAD kinase 2, mitochondrial
7328	0.127	0.0118	0.179	-2.51943	-0.451118	2853.71	UBE2H	ubiquitin conjugating enzyme E2 H
338707	0.127	0.0118	0.195	-2.51742	-0.491291	603.6	B4GALNT4	beta-1,4-N-acetyl-galactosaminyltransferase 4
9870	0.127	0.0118	0.175	2.51841	0.440223	988.12	AREL1	apoptosis resistant E3 ubiquitin protein ligase 1
9556	0.127	0.0118	0.164	-2.51763	-0.413588	2077.08	ATP5MJ	ATP synthase membrane subunit j
80174	0.127	0.0118	0.211	-2.51887	-0.530989	521.7	DBF4B	DBF4 zinc finger B
79159	0.127	0.0118	0.219	2.51895	0.551577	471.22	NOL12	nucleolar protein 12
2316	0.128	0.0119	0.171	-2.51565	-0.431339	5761.89	FLNA	filamin A
6016	0.128	0.0119	0.222	-2.51527	-0.557259	347.92	RIT1	Ras like without CAAX 1
6692	0.128	0.0119	0.156	-2.51461	-0.393421	3314.84	SPINT1	serine peptidase inhibitor, Kunitz type 1
55635	0.128	0.0119	0.167	-2.51381	-0.420432	2496.69	DEPDC1	DEP domain containing 1
1329	0.128	0.0119	0.179	-2.51368	-0.449332	2582.14	COX5B	cytochrome c oxidase subunit 5B
55558	0.128	0.012	0.242	-2.51346	-0.609049	322.73	PLXNA3	plexin A3
91272	0.128	0.012	0.183	-2.51306	-0.459808	765.71	BOD1	biorientation of chromosomes in cell division 1
3014	0.128	0.012	0.227	-2.51227	-0.569582	6619.01	H2AX	H2A.X variant histone
84223	0.128	0.012	0.246	2.51163	0.617046	229.83	IQCG	IQ motif containing G
3291	0.128	0.012	0.186	-2.51184	-0.467508	773.48	HSD11B2	hydroxysteroid 11-beta dehydrogenase 2
22920	0.129	0.012	0.296	2.51104	0.742268	151.69	KIFAP3	kinesin associated protein 3
9877	0.129	0.0121	0.168	-2.50945	-0.421299	1968.1	ZC3H11A	zinc finger CCCH-type containing 11A
2595	0.129	0.0121	0.252	2.50968	0.631569	222.34	GANC	glucosidase alpha, neutral C
81890	0.129	0.0121	0.208	-2.50977	-0.521568	444.41	QTRT1	queuine tRNA-ribosyltransferase catalytic subunit 1
6286	0.129	0.0121	0.312	-2.50878	-0.783558	109.57	S100P	S100 calcium binding protein P
101927655	0.129	0.0121	0.253	-2.50866	-0.63396	194.07	ZASP
22999	0.129	0.0122	0.264	2.507	0.662112	172.03	RIMS1	regulating synaptic membrane exocytosis 1
170384	0.129	0.0122	0.274	2.50694	0.687071	183.28	FUT11	fucosyltransferase 11
10984	0.129	0.0122	0.298	2.50739	0.74825	131.61	KCNQ1OT1	KCNQ1 opposite strand/antisense transcript 1
4055	0.129	0.0122	0.171	-2.50719	-0.429505	3208.77	LTBR	lymphotoxin beta receptor
1760	0.129	0.0122	0.338	-2.50752	-0.847793	92.48	DMPK	DM1 protein kinase
8775	0.129	0.0122	0.165	-2.50584	-0.414341	1925.01	NAPA	NSF attachment protein alpha
64421	0.13	0.0123	0.224	2.50456	0.560501	307.36	DCLRE1C	DNA cross-link repair 1C
81619	0.13	0.0123	0.173	-2.50483	-0.434136	1424.33	TSPAN14	tetraspanin 14
51642	0.13	0.0123	0.187	-2.50421	-0.467865	653.78	MRPL48	mitochondrial ribosomal protein L48
64848	0.13	0.0123	0.171	2.50355	0.427213	1115.94	YTHDC2	YTH domain containing 2
8535	0.13	0.0123	0.175	2.50375	0.438762	2679.16	CBX4	chromobox 4
729082	0.13	0.0124	0.169	-2.50182	-0.421643	2706.87	OIP5-AS1	OIP5 antisense RNA 1
1855	0.13	0.0124	0.16	-2.50055	-0.399621	2334.05	DVL1	dishevelled segment polarity protein 1
619571	0.13	0.0124	0.496	2.5011	1.23932	40.55	SNORD96A	small nucleolar RNA, C/D box 96A
101930085	0.13	0.0124	0.228	2.50035	0.57081	273.04	HERPUD2-AS1	HERPUD2 antisense RNA 1
140612	0.13	0.0124	0.494	2.50039	1.23458	37.9	ZFP28	ZFP28 zinc finger protein
9451	0.131	0.0125	0.218	2.49848	0.545274	477.78	EIF2AK3	eukaryotic translation initiation factor 2 alpha kinase 3
144132	0.131	0.0125	0.348	2.49831	0.868361	94.35	DNHD1	dynein heavy chain domain 1
253982	0.132	0.0126	0.2	-2.49609	-0.498918	456.73	ASPHD1	aspartate beta-hydroxylase domain containing 1
79056	0.132	0.0126	0.239	-2.49508	-0.596885	821.93	PRRG4	proline rich and Gla domain 4
81876	0.132	0.0126	0.164	-2.49499	-0.409992	7561.15	RAB1B	RAB1B, member RAS oncogene family
23313	0.132	0.0126	0.179	-2.49552	-0.447372	2885.5	KIAA0930	KIAA0930
10654	0.132	0.0126	0.198	-2.4943	-0.494549	471.23	PMVK	phosphomevalonate kinase
20	0.132	0.0127	0.183	-2.4934	-0.456009	2654.76	ABCA2	ATP binding cassette subfamily A member 2
125170	0.132	0.0127	0.256	-2.49298	-0.638516	186.58	MIEF2	mitochondrial elongation factor 2
7466	0.132	0.0127	0.217	2.4924	0.540322	588.73	WFS1	wolframin ER transmembrane glycoprotein
80736	0.132	0.0127	0.193	-2.49149	-0.480505	3078.41	SLC44A4	solute carrier family 44 member 4
9377	0.133	0.0127	0.166	-2.49075	-0.412688	4479.55	COX5A	cytochrome c oxidase subunit 5A
9266	0.133	0.0128	0.206	-2.49016	-0.511843	564.77	CYTH2	cytohesin 2
415117	0.133	0.0128	0.47	-2.48876	-1.17024	45.38	STX19	syntaxin 19
103021294	0.133	0.0129	0.224	-2.4877	-0.558144	281.92	ABALON	apoptotic BCL2L1-antisense long non-coding RNA
80312	0.134	0.0129	0.398	2.48687	0.98939	66.02	TET1	tet methylcytosine dioxygenase 1
23327	0.134	0.0129	0.152	-2.48578	-0.378119	5501.33	NEDD4L	NEDD4 like E3 ubiquitin protein ligase
4869	0.134	0.013	0.158	2.48511	0.393859	26724.7	NPM1	nucleophosmin 1
84553	0.134	0.013	0.424	2.48487	1.05392	54.51	FAXC	failed axon connections homolog, metaxin like GST domain containing
252969	0.134	0.013	0.223	2.4841	0.553132	508.46	NEIL2	nei like DNA glycosylase 2
124152	0.134	0.013	0.274	2.48398	0.680109	152.24	IQCK	IQ motif containing K
136895	0.134	0.013	0.601	2.48369	1.49165	39.18	C7orf31	chromosome 7 open reading frame 31
399979	0.134	0.013	0.16	-2.48311	-0.398202	3203	SNX19	sorting nexin 19
27324	0.134	0.013	0.231	2.48247	0.573112	457.89	TOX3	TOX high mobility group box family member 3
153222	0.135	0.0131	0.319	-2.48137	-0.790725	163.49	CREBRF	CREB3 regulatory factor
55145	0.135	0.0131	0.212	-2.48061	-0.525866	362.54	THAP1	THAP domain containing 1
92255	0.135	0.0131	0.205	2.47994	0.508388	532.78	LMBRD2	LMBR1 domain containing 2
54476	0.135	0.0132	0.19	2.47896	0.471769	645.1	RNF216	ring finger protein 216
4696	0.135	0.0132	0.174	-2.47912	-0.431472	1404.23	NDUFA3	NADH:ubiquinone oxidoreductase subunit A3
113457	0.135	0.0132	0.224	-2.47862	-0.555271	565.37	TUBA3D	tubulin alpha 3d
10227	0.135	0.0132	0.244	-2.47824	-0.60363	298.42	MFSD10	major facilitator superfamily domain containing 10
11218	0.135	0.0133	0.219	2.47551	0.542607	316.37	DDX20	DEAD-box helicase 20
57142	0.135	0.0132	0.158	-2.47762	-0.391613	2714.8	RTN4	reticulon 4
11070	0.135	0.0133	0.183	-2.47611	-0.45288	888.1	TMEM115	transmembrane protein 115
4697	0.135	0.0133	0.168	-2.47566	-0.414881	2745.2	NDUFA4	NDUFA4 mitochondrial complex associated
79009	0.135	0.0133	0.182	2.47603	0.451163	756.1	DDX50	DExD-box helicase 50
26472	0.135	0.0133	0.154	-2.47554	-0.382032	3599.93	PPP1R14B	protein phosphatase 1 regulatory inhibitor subunit 14B
23163	0.135	0.0133	0.192	-2.47597	-0.475931	801.39	GGA3	golgi associated, gamma adaptin ear containing, ARF binding protein 3
148266	0.135	0.0133	0.372	2.47595	0.922225	75.54	ZNF569	zinc finger protein 569
4513	0.135	0.0133	0.173	2.47614	0.428364	273879	COX2	cytochrome c oxidase subunit II
7009	0.136	0.0133	0.15	-2.47434	-0.371193	14584.9	TMBIM6	transmembrane BAX inhibitor motif containing 6
7171	0.136	0.0133	0.169	-2.47442	-0.417671	2200.86	TPM4	tropomyosin 4
100505771	0.136	0.0133	0.339	-2.47461	-0.839115	96.5	MHENCR	melanoma highly expressed competing endogenous lncRNA for miR-425 and miR-489
25946	0.136	0.0134	0.183	-2.47195	-0.45317	720.83	ZNF385A	zinc finger protein 385A
56654	0.137	0.0135	0.176	-2.47125	-0.436161	2898.08	NPDC1	neural proliferation, differentiation and control 1
9144	0.137	0.0135	0.171	-2.47086	-0.422613	9995.19	SYNGR2	synaptogyrin 2
7083	0.137	0.0135	0.195	-2.47082	-0.481483	3617.93	TK1	thymidine kinase 1
4144	0.137	0.0135	0.181	2.46996	0.448104	3142.84	MAT2A	methionine adenosyltransferase 2A
5591	0.137	0.0135	0.183	2.46928	0.452884	8169.65	PRKDC	protein kinase, DNA-activated, catalytic subunit
1874	0.137	0.0135	0.193	-2.46926	-0.47777	1207.6	E2F4	E2F transcription factor 4
64207	0.137	0.0136	0.182	-2.46897	-0.449306	1713.58	IRF2BPL	interferon regulatory factor 2 binding protein like
102724362	0.137	0.0136	0.216	-2.46866	-0.532196	337.11	SPINT1-AS1	SPINT1 antisense RNA 1
92979	0.137	0.0136	0.293	2.46834	0.723607	197.14	MARCHF9	membrane associated ring-CH-type finger 9
56241	0.137	0.0136	0.244	-2.46806	-0.603181	244.02	SUSD2	sushi domain containing 2
79080	0.137	0.0137	0.205	-2.46599	-0.505707	3746.04	CCDC86	coiled-coil domain containing 86
26499	0.137	0.0137	0.315	2.46609	0.777606	118.63	PLEK2	pleckstrin 2
55718	0.138	0.0137	0.184	-2.4654	-0.454721	1342.78	POLR3E	RNA polymerase III subunit E
54621	0.138	0.0138	0.209	-2.46252	-0.514766	517.13	VSIG10	V-set and immunoglobulin domain containing 10
9230	0.138	0.0138	0.17	-2.46272	-0.417603	1350.15	RAB11B	RAB11B, member RAS oncogene family
645	0.139	0.0138	0.174	-2.46115	-0.427511	2277.32	BLVRB	biliverdin reductase B
80071	0.139	0.0139	0.233	2.46063	0.572991	304.22	CCDC15	coiled-coil domain containing 15
389541	0.139	0.0139	0.195	-2.46036	-0.479352	614.36	LAMTOR4	late endosomal/lysosomal adaptor, MAPK and MTOR activator 4
4292	0.139	0.0139	0.191	2.45923	0.469041	912.7	MLH1	mutL homolog 1
1139	0.139	0.0139	0.325	2.45925	0.799449	103.05	CHRNA7	cholinergic receptor nicotinic alpha 7 subunit
147807	0.139	0.0139	0.265	-2.45869	-0.651287	177.71	ZNF524	zinc finger protein 524
100507178	0.139	0.014	0.292	-2.45768	-0.71809	132.02	SLFNL1-AS1	SLFNL1 antisense RNA 1
84418	0.139	0.014	0.237	-2.45707	-0.582223	389.43	CYSTM1	cysteine rich transmembrane module containing 1
22882	0.139	0.014	0.193	-2.45733	-0.474503	752.51	ZHX2	zinc fingers and homeoboxes 2
192683	0.139	0.014	0.423	2.45742	1.04019	66.71	SCAMP5	secretory carrier membrane protein 5
23361	0.139	0.014	0.267	2.45804	0.655782	170.89	ZNF629	zinc finger protein 629
9698	0.14	0.014	0.16	-2.45601	-0.39246	2715.6	PUM1	pumilio RNA binding family member 1
375056	0.14	0.0141	0.173	2.45411	0.423534	3218.89	MIA3	MIA SH3 domain ER export factor 3
23139	0.141	0.0142	0.196	-2.45333	-0.482079	1058.13	MAST2	microtubule associated serine/threonine kinase 2
7297	0.141	0.0142	0.177	-2.45134	-0.432915	850.23	TYK2	tyrosine kinase 2
148252	0.141	0.0142	0.298	2.45094	0.730989	130.01	DIRAS1	DIRAS family GTPase 1
120224	0.141	0.0143	0.247	-2.4504	-0.605275	254.65	TMEM45B	transmembrane protein 45B
80176	0.142	0.0143	0.255	-2.44943	-0.62504	192.04	SPSB1	splA/ryanodine receptor domain and SOCS box containing 1
102466736	0.142	0.0143	0.367	-2.44926	-0.898413	73.68	MIR6789	microRNA 6789
6940	0.142	0.0143	0.232	2.44892	0.567575	316.97	ZNF354A	zinc finger protein 354A
4236	0.142	0.0144	0.178	2.44835	0.436453	1014.96	MFAP1	microfibril associated protein 1
100125556	0.142	0.0144	0.271	2.44741	0.664441	173.32	FAM86JP	family with sequence similarity 86, member A pseudogene
10572	0.142	0.0144	0.195	-2.44698	-0.476632	586.76	SIVA1	SIVA1 apoptosis inducing factor
26234	0.142	0.0145	0.19	2.44571	0.463908	610.17	FBXL5	F-box and leucine rich repeat protein 5
4200	0.142	0.0145	0.192	2.44562	0.468707	658.08	ME2	malic enzyme 2
54977	0.142	0.0145	0.202	-2.44532	-0.493407	591.64	SLC25A38	solute carrier family 25 member 38
100507747	0.143	0.0145	0.318	-2.44477	-0.776957	147.48	C13orf46	chromosome 13 open reading frame 46
123096	0.143	0.0145	0.202	-2.44434	-0.493013	474.51	SLC25A29	solute carrier family 25 member 29
23371	0.143	0.0146	0.166	-2.44282	-0.40522	2419.1	TNS2	tensin 2
6142	0.143	0.0146	0.155	-2.44266	-0.379056	16987.7	RPL18A	ribosomal protein L18a
10483	0.143	0.0146	0.158	2.44221	0.385209	2763.84	SEC23B	SEC23 homolog B, COPII coat complex component
8609	0.143	0.0147	0.198	-2.44057	-0.483378	546.64	KLF7	KLF transcription factor 7
7280	0.143	0.0147	0.244	-2.44009	-0.594358	362.06	TUBB2A	tubulin beta 2A class IIa
54788	0.143	0.0147	0.169	-2.44019	-0.411672	1524.45	DNAJB12	DnaJ heat shock protein family (Hsp40) member B12
4601	0.143	0.0147	0.249	2.44013	0.606436	618.5	MXI1	MAX interactor 1, dimerization protein
140893	0.143	0.0147	0.23	-2.44057	-0.560614	268.02	RBBP8NL	RBBP8 N-terminal like
4694	0.143	0.0146	0.205	-2.44115	-0.499861	766.73	NDUFA1	NADH:ubiquinone oxidoreductase subunit A1
10072	0.144	0.0147	0.185	-2.43947	-0.450294	1422.91	DPP3	dipeptidyl peptidase 3
64770	0.144	0.0147	0.178	2.43896	0.432991	1258.89	CCDC14	coiled-coil domain containing 14
56997	0.144	0.0147	0.168	-2.43865	-0.409619	2612.03	COQ8A	coenzyme Q8A
26260	0.144	0.0148	0.202	2.43831	0.493224	795.38	FBXO25	F-box protein 25
26049	0.144	0.0148	0.317	2.43801	0.772693	107.82	FAM169A	family with sequence similarity 169 member A
440026	0.144	0.0148	0.193	2.43765	0.469782	536.52	TMEM41B	transmembrane protein 41B
8563	0.144	0.0148	0.177	2.43623	0.430311	864.06	THOC5	THO complex subunit 5
1788	0.146	0.015	0.292	2.43147	0.710158	255.8	DNMT3A	DNA methyltransferase 3 alpha
51706	0.146	0.0151	0.188	-2.43103	-0.458036	634.38	CYB5R1	cytochrome b5 reductase 1
285362	0.146	0.0151	0.251	2.42961	0.60965	207.33	SUMF1	sulfatase modifying factor 1
11257	0.146	0.0151	0.211	-2.43011	-0.512286	466.77	TP53TG1	TP53 target 1
51762	0.146	0.0151	0.232	2.42987	0.56301	327.63	RAB8B	RAB8B, member RAS oncogene family
23251	0.146	0.0151	0.308	-2.43024	-0.748994	113.77	MINAR1	membrane integral NOTCH2 associated receptor 1
29978	0.147	0.0152	0.167	-2.42845	-0.406383	1787.18	UBQLN2	ubiquilin 2
7494	0.147	0.0152	0.206	2.42815	0.50073	4783.77	XBP1	X-box binding protein 1
9337	0.147	0.0152	0.199	-2.42768	-0.482407	1054.13	CNOT8	CCR4-NOT transcription complex subunit 8
91	0.147	0.0152	0.199	-2.42751	-0.483801	1011.61	ACVR1B	activin A receptor type 1B
2063	0.147	0.0152	0.171	-2.42731	-0.414111	1853.04	NR2F6	nuclear receptor subfamily 2 group F member 6
23532	0.147	0.0152	0.179	2.42679	0.43334	2323.49	PRAME	PRAME nuclear receptor transcriptional regulator
55771	0.147	0.0153	0.176	-2.42599	-0.427411	2932.1	PRR11	proline rich 11
55331	0.147	0.0153	0.236	-2.42569	-0.573365	631.15	ACER3	alkaline ceramidase 3
51512	0.147	0.0153	0.191	-2.42546	-0.463307	2093.58	GTSE1	G2 and S-phase expressed 1
10078	0.148	0.0154	0.194	-2.42276	-0.471178	576.41	TSSC4	tumor suppressing subtransferable candidate 4
9194	0.148	0.0154	0.281	2.42205	0.67943	155.93	SLC16A7	solute carrier family 16 member 7
107985304	0.149	0.0155	0.183	-2.42048	-0.444034	754.41	LOC107985304	uncharacterized LOC107985304
90957	0.149	0.0156	0.21	2.4193	0.507161	374.51	DHX57	DExH-box helicase 57
65124	0.149	0.0155	0.312	2.41952	0.755637	111.6	SOWAHC	sosondowah ankyrin repeat domain family member C
54813	0.149	0.0156	0.206	-2.41848	-0.499251	484.95	KLHL28	kelch like family member 28
10892	0.149	0.0156	0.179	2.41822	0.432386	1125.38	MALT1	MALT1 paracaspase
84131	0.149	0.0156	0.209	2.41756	0.505111	762.09	CEP78	centrosomal protein 78
101929639	0.15	0.0157	0.335	-2.41677	-0.808974	93.37	B4GALT1-AS1	B4GALT1 antisense RNA 1
102724560	0.15	0.0157	0.187	-2.41638	-0.453069	1143.59	LOC102724560	cystathionine beta-synthase like
64319	0.15	0.0157	0.181	-2.41598	-0.437374	1678.75	FBRS	fibrosin
115098	0.15	0.0158	0.163	-2.41465	-0.394577	2510.45	CCDC124	coiled-coil domain containing 124
4863	0.15	0.0158	0.2	2.41392	0.482721	481.71	NPAT	nuclear protein, coactivator of histone transcription
83638	0.15	0.0158	0.199	-2.41332	-0.481399	519.91	C11orf68	chromosome 11 open reading frame 68
9553	0.15	0.0159	0.203	-2.41221	-0.490754	601.63	MRPL33	mitochondrial ribosomal protein L33
221322	0.15	0.0158	0.379	2.41247	0.914376	82.8	TBC1D32	TBC1 domain family member 32
4781	0.15	0.0158	0.184	-2.41259	-0.444659	784.09	NFIB	nuclear factor I B
101927393	0.15	0.0158	0.296	-2.41257	-0.71368	139.2	LOC101927393	uncharacterized LOC101927393
6817	0.15	0.0159	0.275	2.41195	0.662638	199.1	SULT1A1	sulfotransferase family 1A member 1
80347	0.151	0.0159	0.159	-2.41106	-0.383113	2625.86	COASY	Coenzyme A synthase
90956	0.151	0.0159	0.185	2.41021	0.444747	834.3	ADCK2	aarF domain containing kinase 2
221035	0.151	0.0159	0.158	-2.41036	-0.381675	2956.88	REEP3	receptor accessory protein 3
6517	0.151	0.016	0.434	2.40989	1.04595	56.61	SLC2A4	solute carrier family 2 member 4
7053	0.151	0.016	0.685	2.40966	1.65081	33.44	TGM3	transglutaminase 3
23196	0.152	0.0162	0.164	-2.40503	-0.393307	7632.78	FAM120A	family with sequence similarity 120A
6001	0.152	0.0161	0.274	2.40639	0.659878	254.68	RGS10	regulator of G protein signaling 10
2001	0.152	0.0161	0.207	-2.40601	-0.498415	569.15	ELF5	E74 like ETS transcription factor 5
57184	0.152	0.0162	0.216	-2.40544	-0.519509	384.56	FAM219B	family with sequence similarity 219 member B
4097	0.152	0.0161	0.206	-2.40585	-0.495792	545.71	MAFG	MAF bZIP transcription factor G
56931	0.152	0.0161	0.206	-2.40659	-0.496095	504.86	DUS3L	dihydrouridine synthase 3 like
8208	0.152	0.0162	0.229	2.40514	0.55112	719.06	CHAF1B	chromatin assembly factor 1 subunit B
421	0.152	0.0162	0.208	-2.40503	-0.500922	461.98	ARVCF	ARVCF delta catenin family member
10016	0.152	0.0162	0.163	-2.40458	-0.392124	1622.47	PDCD6	programmed cell death 6
79600	0.152	0.0162	0.251	2.40435	0.60249	212.25	TCTN1	tectonic family member 1
1836	0.153	0.0163	0.222	2.40242	0.533071	397.38	SLC26A2	solute carrier family 26 member 2
9915	0.153	0.0163	0.561	2.40237	1.34821	30.47	ARNT2	aryl hydrocarbon receptor nuclear translocator 2
4800	0.153	0.0163	0.191	2.40129	0.458946	547.6	NFYA	nuclear transcription factor Y subunit alpha
63826	0.153	0.0163	0.199	2.40132	0.478135	652.2	SRR	serine racemase
6455	0.153	0.0164	0.171	-2.4007	-0.409593	4147.89	SH3GL1	SH3 domain containing GRB2 like 1, endophilin A2
2029	0.153	0.0165	0.16	-2.39849	-0.383215	2730.08	ENSA	endosulfine alpha
10128	0.153	0.0164	0.157	2.39896	0.376981	3964.03	LRPPRC	leucine rich pentatricopeptide repeat containing
56920	0.153	0.0164	0.282	2.39908	0.677195	140.55	SEMA3G	semaphorin 3G
26986	0.153	0.0165	0.152	2.39826	0.363932	35764.1	PABPC1	poly(A) binding protein cytoplasmic 1
55199	0.153	0.0165	0.222	2.39831	0.53272	356.07	FAM86C1P	family with sequence similarity 86 member C1, pseudogene
60492	0.153	0.0164	0.192	2.39971	0.461331	591.61	CCDC90B	coiled-coil domain containing 90B
22870	0.153	0.0164	0.173	-2.39948	-0.41501	2287.7	PPP6R1	protein phosphatase 6 regulatory subunit 1
25871	0.154	0.0166	0.2	2.39651	0.478969	444.82	NEPRO	nucleolus and neural progenitor protein
109951030	0.154	0.0165	0.196	-2.39672	-0.469682	557.66	PKD1P3-NPIPA1	PKD1P3-NPIPA1 readthrough
10826	0.154	0.0166	0.205	-2.39586	-0.491519	443.88	FAXDC2	fatty acid hydroxylase domain containing 2
149483	0.154	0.0166	0.563	-2.39471	-1.34851	30.41	CCDC17	coiled-coil domain containing 17
55672	0.154	0.0166	0.194	2.39437	0.463797	835.18	NBPF1	NBPF member 1
11234	0.155	0.0167	0.201	2.39333	0.481687	443.59	HPS5	HPS5 biogenesis of lysosomal organelles complex 2 subunit 2
29924	0.155	0.0167	0.17	-2.39341	-0.407453	4391.29	EPN1	epsin 1
85462	0.155	0.0167	0.214	-2.39254	-0.513083	505.37	FHDC1	FH2 domain containing 1
2194	0.155	0.0167	0.163	2.39291	0.389199	34068	FASN	fatty acid synthase
6493	0.155	0.0167	0.211	-2.39257	-0.504463	391.88	SIM2	SIM bHLH transcription factor 2
91801	0.155	0.0168	0.262	2.39204	0.627344	197.25	ALKBH8	alkB homolog 8, tRNA methyltransferase
25992	0.155	0.0168	0.219	-2.3914	-0.522893	367.03	SNED1	sushi, nidogen and EGF like domains 1
2011	0.155	0.0168	0.206	-2.39132	-0.493314	1487.52	MARK2	microtubule affinity regulating kinase 2
51091	0.155	0.0168	0.273	2.39052	0.651619	197.03	SEPSECS	Sep (O-phosphoserine) tRNA:Sec (selenocysteine) tRNA synthase
28970	0.155	0.0168	0.228	-2.39005	-0.544978	660.34	C11orf54	chromosome 11 open reading frame 54
8546	0.155	0.0169	0.194	2.38972	0.464638	665.34	AP3B1	adaptor related protein complex 3 subunit beta 1
7188	0.156	0.017	0.251	2.38773	0.598454	222.35	TRAF5	TNF receptor associated factor 5
132671	0.156	0.017	0.39	-2.38765	-0.93237	72.92	SPATA18	spermatogenesis associated 18
55722	0.156	0.017	0.226	2.38614	0.538697	314.96	CEP72	centrosomal protein 72
10410	0.156	0.017	0.179	-2.38589	-0.428104	2099.77	IFITM3	interferon induced transmembrane protein 3
317762	0.156	0.017	0.173	-2.38595	-0.411616	3991.12	CCDC85C	coiled-coil domain containing 85C
107986298	0.156	0.0171	0.311	-2.3853	-0.741186	114.42	LOC107986298	uncharacterized LOC107986298
5300	0.156	0.0171	0.17	-2.38512	-0.406629	1138.33	PIN1	peptidylprolyl cis/trans isomerase, NIMA-interacting 1
441951	0.156	0.0171	0.223	-2.38477	-0.532307	825.86	ZFAS1	ZNFX1 antisense RNA 1
3936	0.156	0.0171	0.209	-2.38435	-0.498852	2988.04	LCP1	lymphocyte cytosolic protein 1
47	0.157	0.0172	0.153	2.38314	0.363467	8530.48	ACLY	ATP citrate lyase
84987	0.157	0.0172	0.203	-2.38283	-0.484619	469.62	COX14	cytochrome c oxidase assembly factor COX14
3781	0.157	0.0172	0.211	-2.38233	-0.501687	714.32	KCNN2	potassium calcium-activated channel subfamily N member 2
23542	0.157	0.0173	0.205	-2.38133	-0.487182	514.75	MAPK8IP2	mitogen-activated protein kinase 8 interacting protein 2
1907	0.158	0.0173	0.525	-2.3794	-1.24845	38.5	EDN2	endothelin 2
26053	0.158	0.0174	0.296	2.37874	0.705045	135.2	AUTS2	activator of transcription and developmental regulator AUTS2
788	0.158	0.0175	0.213	-2.37681	-0.505073	344	SLC25A20	solute carrier family 25 member 20
55341	0.158	0.0174	0.188	2.37778	0.44785	1067.2	LSG1	large 60S subunit nuclear export GTPase 1
1644	0.158	0.0174	0.221	2.3774	0.525232	576.77	DDC	dopa decarboxylase
25962	0.158	0.0174	0.18	2.37715	0.428769	755.56	VIRMA	vir like m6A methyltransferase associated
1512	0.158	0.0174	0.17	-2.37732	-0.404366	2004.83	CTSH	cathepsin H
23199	0.158	0.0175	0.153	-2.37698	-0.362519	6318.24	GSE1	Gse1 coiled-coil protein
79912	0.158	0.0175	0.234	2.37647	0.555423	275.02	PYROXD1	pyridine nucleotide-disulphide oxidoreductase domain 1
100499177	0.159	0.0176	0.2	2.37479	0.474788	616.12	THAP9-AS1	THAP9 antisense RNA 1
221656	0.159	0.0175	0.189	2.37499	0.448147	822.04	KDM1B	lysine demethylase 1B
27242	0.159	0.0175	0.229	-2.37538	-0.544295	405.72	TNFRSF21	TNF receptor superfamily member 21
54916	0.159	0.0176	0.256	2.37446	0.607493	186.07	TMEM260	transmembrane protein 260
146206	0.159	0.0176	0.305	2.37459	0.724831	116.12	CARMIL2	capping protein regulator and myosin 1 linker 2
7270	0.159	0.0176	0.246	2.37399	0.584856	354.22	TTF1	transcription termination factor 1
1175	0.159	0.0176	0.162	-2.37363	-0.384235	2055.84	AP2S1	adaptor related protein complex 2 subunit sigma 1
4565	0.159	0.0176	0.271	-2.37338	-0.6429	662.85	TRNI	tRNA-Ile
678	0.159	0.0177	0.26	-2.37204	-0.616166	554.21	ZFP36L2	ZFP36 ring finger protein like 2
127602	0.16	0.0178	0.273	2.37076	0.646676	154.56	DNAH14	dynein axonemal heavy chain 14
9862	0.16	0.0178	0.17	-2.3707	-0.403556	1317.51	MED24	mediator complex subunit 24
64087	0.16	0.0178	0.214	2.37002	0.508036	1300.61	MCCC2	methylcrotonyl-CoA carboxylase subunit 2
93183	0.16	0.0178	0.193	2.36931	0.456703	600.43	PIGM	phosphatidylinositol glycan anchor biosynthesis class M
286128	0.16	0.0178	0.203	2.36877	0.479706	466.14	ZFP41	ZFP41 zinc finger protein
101928504	0.16	0.0179	0.463	2.36867	1.09677	43.19	GTF2A1-AS1	GTF2A1 antisense RNA 1
9057	0.16	0.0179	0.183	-2.36835	-0.432626	998	SLC7A6	solute carrier family 7 member 6
2992	0.161	0.0179	0.173	2.36698	0.40833	1285.75	GYG1	glycogenin 1
153733	0.161	0.018	0.169	-2.36629	-0.399255	1287.29	CCDC112	coiled-coil domain containing 112
11039	0.161	0.018	0.281	2.36522	0.665299	148.06	GUSBP14	GUSB pseudogene 14
285704	0.161	0.018	0.186	-2.36583	-0.440011	1333.9	RGMB	repulsive guidance molecule BMP co-receptor b
6878	0.161	0.018	0.168	-2.36496	-0.398468	1475.02	TAF6	TATA-box binding protein associated factor 6
51264	0.161	0.018	0.202	-2.36504	-0.47855	744.44	MRPL27	mitochondrial ribosomal protein L27
54487	0.161	0.018	0.251	2.36508	0.593516	551.73	DGCR8	DGCR8 microprocessor complex subunit
5364	0.163	0.0182	0.2	-2.36105	-0.473033	495.88	PLXNB1	plexin B1
9187	0.163	0.0182	0.275	2.36083	0.64904	178.45	SLC24A1	solute carrier family 24 member 1
200942	0.163	0.0183	0.287	-2.3594	-0.676937	145.36	KLHDC8B	kelch domain containing 8B
63920	0.163	0.0183	0.254	2.35981	0.599659	202.76	FAM200C	family with sequence similarity 200 member C
51167	0.163	0.0183	0.26	2.35949	0.613319	177.85	CYB5R4	cytochrome b5 reductase 4
51123	0.163	0.0183	0.177	-2.35929	-0.418728	1319.64	ZNF706	zinc finger protein 706
54539	0.163	0.0183	0.176	-2.35949	-0.415281	1496.4	NDUFB11	NADH:ubiquinone oxidoreductase subunit B11
112950	0.163	0.0184	0.18	-2.3579	-0.425294	866.2	MED8	mediator complex subunit 8
261729	0.163	0.0184	0.159	2.35735	0.374559	6505.41	STEAP2	STEAP2 metalloreductase
26031	0.164	0.0185	0.252	-2.35488	-0.594199	195.36	OSBPL3	oxysterol binding protein like 3
105376095	0.164	0.0185	0.243	2.35595	0.571684	342.47	LOC105376095	uncharacterized LOC105376095
80024	0.164	0.0185	0.283	2.35536	0.666214	140.49	SLC8B1	solute carrier family 8 member B1
387254	0.164	0.0185	0.365	-2.35519	-0.859804	78.88	SLC7A5P2	solute carrier family 7 member 5 pseudogene 2
147015	0.164	0.0185	0.192	-2.35562	-0.453271	544.17	DHRS13	dehydrogenase/reductase 13
201254	0.164	0.0185	0.179	-2.35472	-0.421498	2245.87	CENPX	centromere protein X
9592	0.164	0.0185	0.196	-2.35562	-0.460857	539.2	IER2	immediate early response 2
1523	0.164	0.0186	0.171	-2.35361	-0.40309	1289.07	CUX1	cut like homeobox 1
143279	0.164	0.0186	0.27	2.35419	0.636624	165.18	HECTD2	HECT domain E3 ubiquitin protein ligase 2
219541	0.164	0.0186	0.199	-2.35362	-0.468346	560.25	MED19	mediator complex subunit 19
90293	0.164	0.0186	0.369	2.35382	0.869306	75.01	KLHL13	kelch like family member 13
101929343	0.164	0.0187	0.282	2.35207	0.663286	142.97	LOC101929343	uncharacterized LOC101929343
401472	0.164	0.0187	0.47	2.35222	1.10513	45.65	GASAL1	growth arrest associated lncRNA 1
84811	0.165	0.0187	0.227	2.35081	0.534434	515.97	BUD13	BUD13 homolog
10615	0.165	0.0187	0.186	-2.35059	-0.436691	4066.11	SPAG5	sperm associated antigen 5
10591	0.165	0.0188	0.185	-2.35018	-0.435052	761.7	DNPH1	2'-deoxynucleoside 5'-phosphate N-hydrolase 1
196513	0.165	0.0188	0.233	2.34935	0.546961	337.2	DCP1B	decapping mRNA 1B
63977	0.165	0.0188	0.206	-2.34894	-0.482783	400.33	PRDM15	PR/SET domain 15
8893	0.165	0.0188	0.17	-2.34852	-0.399872	1522.88	EIF2B5	eukaryotic translation initiation factor 2B subunit epsilon
161436	0.165	0.0189	0.233	2.3481	0.546665	249.25	EML5	EMAP like 5
8445	0.165	0.0189	0.226	2.34785	0.529506	278.72	DYRK2	dual specificity tyrosine phosphorylation regulated kinase 2
65220	0.165	0.0189	0.162	-2.34666	-0.381322	2025.5	NADK	NAD kinase
51439	0.165	0.0189	0.164	-2.34698	-0.384102	1778.7	FAM8A1	family with sequence similarity 8 member A1
83461	0.165	0.0189	0.195	-2.34665	-0.457491	1557.5	CDCA3	cell division cycle associated 3
28974	0.165	0.0189	0.158	-2.34705	-0.371625	2418.51	C19orf53	chromosome 19 open reading frame 53
149420	0.165	0.019	0.282	-2.34619	-0.662167	176.76	PDIK1L	PDLIM1 interacting kinase 1 like
9360	0.166	0.019	0.186	2.34555	0.437307	1594.81	PPIG	peptidylprolyl isomerase G
201176	0.166	0.019	0.223	-2.34519	-0.522344	374.54	ARHGAP27	Rho GTPase activating protein 27
55197	0.166	0.019	0.17	2.34506	0.399261	1220.24	RPRD1A	regulation of nuclear pre-mRNA domain containing 1A
745	0.166	0.019	0.466	2.34463	1.09181	61.38	MYRF	myelin regulatory factor
56919	0.166	0.0191	0.176	2.34363	0.411376	1099.63	DHX33	DEAH-box helicase 33
54557	0.166	0.0191	0.294	2.34337	0.687782	151.94	SGTB	small glutamine rich tetratricopeptide repeat co-chaperone beta
55780	0.166	0.0191	0.266	2.34284	0.623288	182.95	ERMARD	ER membrane associated RNA degradation
55700	0.166	0.0192	0.162	-2.3424	-0.380325	3243.66	MAP7D1	MAP7 domain containing 1
23531	0.167	0.0192	0.239	-2.34136	-0.560152	264.59	MMD	monocyte to macrophage differentiation associated
126789	0.167	0.0193	0.211	-2.34009	-0.493973	642.38	PUSL1	pseudouridine synthase like 1
93474	0.167	0.0192	0.342	2.34076	0.799735	85.57	ZNF670	zinc finger protein 670
347746	0.167	0.0193	0.353	2.34016	0.82716	81.22	PWARSN	Prader Willi/Angelman region RNA, SNRPN neighbor
56006	0.167	0.0193	0.243	-2.34048	-0.568749	324.2	SMG9	SMG9 nonsense mediated mRNA decay factor
5066	0.167	0.0193	0.381	2.3398	0.890915	88.3	PAM	peptidylglycine alpha-amidating monooxygenase
22978	0.167	0.0193	0.173	-2.3393	-0.403533	1598.98	NT5C2	5'-nucleotidase, cytosolic II
51147	0.167	0.0193	0.276	-2.33935	-0.644959	214.16	ING4	inhibitor of growth family member 4
8660	0.167	0.0194	0.301	-2.33749	-0.703039	121.36	IRS2	insulin receptor substrate 2
34	0.168	0.0194	0.189	2.33701	0.442707	963.74	ACADM	acyl-CoA dehydrogenase medium chain
7483	0.168	0.0195	0.46	-2.33662	-1.07527	44.9	WNT9A	Wnt family member 9A
220042	0.168	0.0194	0.246	-2.33685	-0.574015	962.97	DDIAS	DNA damage induced apoptosis suppressor
8790	0.168	0.0195	0.224	2.33637	0.522943	298.2	FPGT	fucose-1-phosphate guanylyltransferase
729375	0.168	0.0195	0.483	2.33545	1.12878	39.92	FAM86HP	family with sequence similarity 86, member A pseudogene
5989	0.168	0.0196	0.217	-2.33461	-0.507642	326.68	RFX1	regulatory factor X1
440689	0.168	0.0196	0.563	-2.3337	-1.31483	32.66	H2BC18	H2B clustered histone 18
222389	0.168	0.0196	0.372	2.33299	0.869008	88.13	BEND7	BEN domain containing 7
3219	0.168	0.0196	0.319	-2.33317	-0.745318	106.27	HOXB9	homeobox B9
7184	0.169	0.0197	0.173	2.33143	0.403432	13402.6	HSP90B1	heat shock protein 90 beta family member 1
120071	0.17	0.0198	0.165	-2.33004	-0.383333	1557.41	LARGE2	LARGE xylosyl- and glucuronyltransferase 2
11258	0.17	0.0199	0.184	-2.3287	-0.428335	888.6	DCTN3	dynactin subunit 3
102724488	0.17	0.0199	0.56	2.3287	1.30509	32.4	SYT15B	synaptotagmin 15B
93210	0.17	0.0199	0.255	-2.32916	-0.59395	194.23	PGAP3	post-GPI attachment to proteins phospholipase 3
1820	0.17	0.0199	0.301	2.32884	0.701771	122.7	ARID3A	AT-rich interaction domain 3A
23177	0.17	0.0199	0.266	2.32834	0.618175	166.97	CEP68	centrosomal protein 68
1515	0.17	0.0199	0.279	2.32756	0.649243	172.38	CTSV	cathepsin V
27077	0.17	0.0199	0.196	-2.32766	-0.456268	557.77	B9D1	B9 domain containing 1
114800	0.17	0.02	0.228	-2.32717	-0.529878	292.46	CCDC85A	coiled-coil domain containing 85A
136647	0.17	0.02	0.196	-2.32637	-0.456753	601.31	MPLKIP	M-phase specific PLK1 interacting protein
5805	0.17	0.02	0.192	-2.3265	-0.447271	550.11	PTS	6-pyruvoyltetrahydropterin synthase
6234	0.17	0.02	0.154	-2.32598	-0.357855	4018.99	RPS28	ribosomal protein S28
83858	0.171	0.0201	0.206	-2.32517	-0.478899	983.85	ATAD3B	ATPase family AAA domain containing 3B
57396	0.171	0.0201	0.264	-2.32355	-0.614526	189.05	CLK4	CDC like kinase 4
7384	0.171	0.0202	0.159	-2.32263	-0.369574	3678.84	UQCRC1	ubiquinol-cytochrome c reductase core protein 1
10712	0.172	0.0202	0.167	2.32181	0.388897	1526.82	ENTREP3	endosomal transmembrane epsin interactor 3
8804	0.172	0.0202	0.172	-2.32196	-0.399195	2087.76	CREG1	cellular repressor of E1A stimulated genes 1
6050	0.172	0.0203	0.168	-2.32155	-0.389987	3062.13	RNH1	ribonuclease/angiogenin inhibitor 1
79659	0.172	0.0203	0.216	2.32144	0.500524	408.63	DYNC2H1	dynein cytoplasmic 2 heavy chain 1
196294	0.172	0.0203	0.257	-2.32087	-0.596484	208.89	IMMP1L	inner mitochondrial membrane peptidase subunit 1
9546	0.172	0.0203	0.24	-2.32058	-0.557753	238.1	APBA3	amyloid beta precursor protein binding family A member 3
3229	0.172	0.0204	0.229	-2.31935	-0.531927	269.36	HOXC13	homeobox C13
79758	0.172	0.0204	0.314	-2.31927	-0.727739	140.89	DHRS12	dehydrogenase/reductase 12
100289580	0.172	0.0204	0.331	-2.31928	-0.768278	102.88	LOC100289580	uncharacterized LOC100289580
439	0.172	0.0203	0.159	-2.31984	-0.36994	2079.96	GET3	guided entry of tail-anchored proteins factor 3, ATPase
22998	0.172	0.0205	0.157	-2.31756	-0.364659	16626.6	LIMCH1	LIM and calponin homology domains 1
23246	0.172	0.0205	0.202	-2.31778	-0.468831	1906.97	BOP1	BOP1 ribosomal biogenesis factor
5411	0.172	0.0205	0.189	2.31756	0.438624	2620.66	PNN	pinin, desmosome associated protein
9901	0.173	0.0205	0.292	2.3163	0.676321	139.36	SRGAP3	SLIT-ROBO Rho GTPase activating protein 3
51397	0.173	0.0206	0.202	-2.31551	-0.468598	552.74	COMMD10	COMM domain containing 10
2275	0.173	0.0206	0.438	2.31465	1.0127	59.35	FHL3	four and a half LIM domains 3
55781	0.173	0.0206	0.201	2.31456	0.466366	612.5	RIOK2	RIO kinase 2
54492	0.173	0.0206	0.217	-2.31466	-0.502706	426.35	NEURL1B	neuralized E3 ubiquitin protein ligase 1B
94059	0.173	0.0206	0.212	2.31512	0.491114	720.53	LENG9	leukocyte receptor cluster member 9
29926	0.173	0.0207	0.2	2.31362	0.461707	604.35	GMPPA	GDP-mannose pyrophosphorylase A
30815	0.173	0.0207	0.223	-2.31377	-0.517075	483.92	ST6GALNAC6	ST6 N-acetylgalactosaminide alpha-2,6-sialyltransferase 6
2495	0.173	0.0207	0.161	-2.31385	-0.373087	24425.1	FTH1	ferritin heavy chain 1
22873	0.173	0.0207	0.48	2.31334	1.10977	48.02	DZIP1	DAZ interacting zinc finger protein 1
55103	0.173	0.0207	0.324	2.31295	0.749235	117.28	RALGPS2	Ral GEF with PH domain and SH3 binding motif 2
286002	0.173	0.0208	0.453	2.31243	1.04661	58.03	SLC26A4-AS1	SLC26A4 antisense RNA 1
3612	0.173	0.0208	0.195	-2.31227	-0.451909	555.61	IMPA1	inositol monophosphatase 1
6741	0.173	0.0208	0.158	2.31204	0.364863	2714.1	SSB	small RNA binding exonuclease protection factor La
51611	0.174	0.0209	0.177	2.31037	0.409756	850.77	DPH5	diphthamide biosynthesis 5
5894	0.174	0.0209	0.165	-2.31042	-0.381644	2132.25	RAF1	Raf-1 proto-oncogene, serine/threonine kinase
23708	0.174	0.0209	0.274	2.3097	0.63391	151.82	GSPT2	G1 to S phase transition 2
1891	0.174	0.0209	0.184	-2.30941	-0.424559	5932.54	ECH1	enoyl-CoA hydratase 1
27113	0.174	0.0209	0.434	-2.30923	-1.00154	55.92	BBC3	BCL2 binding component 3
8545	0.174	0.021	0.174	-2.30882	-0.401252	1189.66	CGGBP1	CGG triplet repeat binding protein 1
23787	0.174	0.021	0.162	-2.30825	-0.373444	2751.51	MTCH1	mitochondrial carrier 1
79805	0.175	0.021	0.205	2.30721	0.474036	488.39	VASH2	vasohibin 2
80195	0.175	0.0211	0.197	-2.30696	-0.454518	505.02	TMEM254	transmembrane protein 254
80011	0.175	0.0211	0.167	2.30683	0.385949	1586.66	PSME3IP1	proteasome activator subunit 3 interacting protein 1
126375	0.175	0.0211	0.408	2.30675	0.940639	58.08	ZNF792	zinc finger protein 792
389856	0.175	0.0211	0.376	2.30704	0.867535	77.64	USP27X	ubiquitin specific peptidase 27 X-linked
1822	0.175	0.0211	0.183	-2.3062	-0.422702	7871.07	ATN1	atrophin 1
55808	0.175	0.0211	0.169	-2.30621	-0.390351	7940.25	ST6GALNAC1	ST6 N-acetylgalactosaminide alpha-2,6-sialyltransferase 1
8087	0.175	0.0212	0.164	2.30396	0.376978	2085.4	FXR1	FMR1 autosomal homolog 1
90987	0.175	0.0212	0.319	2.30412	0.735744	108.71	ZNF251	zinc finger protein 251
6249	0.175	0.0212	0.168	-2.3044	-0.387954	1753.44	CLIP1	CAP-Gly domain containing linker protein 1
599	0.175	0.0212	0.183	-2.30426	-0.42205	886.59	BCL2L2	BCL2 like 2
105379566	0.175	0.0212	0.515	2.30409	1.18591	36.18	LOC105379566	endogenous retrovirus group K member 18 Pol protein-like
3017	0.175	0.0213	0.276	-2.30332	-0.634866	243.13	H2BC5	H2B clustered histone 5
404636	0.175	0.0212	0.194	2.30354	0.447043	617.91	DENND10	DENN domain containing 10
10940	0.175	0.0213	0.237	2.30284	0.545115	428.49	POP1	POP1 homolog, ribonuclease P/MRP subunit
90871	0.175	0.0213	0.168	-2.30229	-0.387548	1595.97	DMAC1	distal membrane arm assembly component 1
79621	0.175	0.0213	0.217	2.30206	0.499488	550.1	RNASEH2B	ribonuclease H2 subunit B
58516	0.176	0.0214	0.196	-2.30144	-0.451467	1171.71	SINHCAF	SIN3-HDAC complex associated factor
64428	0.176	0.0214	0.182	-2.30083	-0.418184	825.82	CIAO3	cytosolic iron-sulfur assembly component 3
60370	0.176	0.0214	0.291	-2.30026	-0.668331	164.41	AVPI1	arginine vasopressin induced 1
27346	0.176	0.0214	0.208	2.30005	0.478225	3431.77	TMEM97	transmembrane protein 97
55857	0.176	0.0214	0.327	2.30027	0.751816	152.87	KIZ	kizuna centrosomal protein
81550	0.176	0.0215	0.237	2.29948	0.544169	266.28	TDRD3	tudor domain containing 3
107987294	0.176	0.0215	0.599	-2.29958	-1.3778	46.51	LOC107987294
285148	0.176	0.0215	0.191	-2.29849	-0.438156	621.39	IAH1	isoamyl acetate hydrolyzing esterase 1 (putative)
6767	0.176	0.0216	0.159	2.29818	0.364866	6149.73	ST13	ST13 Hsp70 interacting protein
105371730	0.176	0.0216	0.428	-2.29775	-0.982671	51.49	LOC105371730	uncharacterized LOC105371730
132158	0.177	0.0217	0.34	-2.29613	-0.779977	87.49	GLYCTK	glycerate kinase
119504	0.177	0.0217	0.183	-2.29618	-0.420333	1042.43	ANAPC16	anaphase promoting complex subunit 16
6495	0.177	0.0217	0.264	2.29627	0.605403	187.07	SIX1	SIX homeobox 1
147645	0.177	0.0216	0.577	-2.29701	-1.32518	720.53	VSIG10L	V-set and immunoglobulin domain containing 10 like
90843	0.177	0.0217	0.211	2.29632	0.4836	709.06	TCEAL8	transcription elongation factor A like 8
100887750	0.177	0.0218	0.458	2.29431	1.0501	48.22	MRPS31P5	mitochondrial ribosomal protein S31 pseudogene 5
337867	0.177	0.0218	0.183	-2.29439	-0.420231	876.36	UBAC2	UBA domain containing 2
84236	0.178	0.0218	0.232	2.29326	0.531416	373.62	RHBDD1	rhomboid domain containing 1
286101	0.178	0.0218	0.201	2.29308	0.46032	522.59	ZNF252P	zinc finger protein 252, pseudogene
283970	0.178	0.0219	0.24	-2.29249	-0.551135	231.13	PDXDC2P-NPIPB14P	PDXDC2P-NPIPB14P readthrough
26259	0.178	0.0219	0.21	2.29222	0.480758	397.88	FBXW8	F-box and WD repeat domain containing 8
113622	0.178	0.0219	0.255	2.2918	0.584872	189.82	ADPRHL1	ADP-ribosylhydrolase like 1
57695	0.178	0.022	0.225	2.29115	0.515437	483.08	USP37	ubiquitin specific peptidase 37
100142659	0.178	0.022	0.295	2.29038	0.676447	125.15	CTAGE8	CTAGE family member 8
7993	0.178	0.022	0.208	2.28982	0.475513	384.38	UBXN8	UBX domain protein 8
26149	0.178	0.022	0.339	2.29065	0.775962	93.25	ZNF658	zinc finger protein 658
5914	0.178	0.022	0.205	-2.28978	-0.469459	535.86	RARA	retinoic acid receptor alpha
162681	0.178	0.022	0.283	2.29023	0.647103	143.27	C18orf54	chromosome 18 open reading frame 54
6048	0.178	0.0221	0.199	-2.28936	-0.456477	723.56	RNF5	ring finger protein 5
64393	0.178	0.0221	0.206	-2.28845	-0.472419	410.59	ZMAT3	zinc finger matrin-type 3
1537	0.178	0.0221	0.155	-2.28838	-0.355774	4921.16	CYC1	cytochrome c1
391356	0.179	0.0222	0.212	-2.28708	-0.484011	418.75	PTRHD1	peptidyl-tRNA hydrolase domain containing 1
9258	0.179	0.0222	0.183	-2.28713	-0.418714	1590.99	MFHAS1	multifunctional ROCO family signaling regulator 1
11147	0.18	0.0223	0.226	-2.28521	-0.517476	319.2	HHLA3	HERV-H LTR-associating 3
51372	0.18	0.0223	0.165	-2.28484	-0.377338	1677.06	TMA7	translation machinery associated 7 homolog
4175	0.18	0.0224	0.218	2.28403	0.49704	1580.53	MCM6	minichromosome maintenance complex component 6
7036	0.18	0.0224	0.229	2.28402	0.523122	282.94	TFR2	transferrin receptor 2
4054	0.18	0.0223	0.181	-2.28446	-0.41245	1839.98	LTBP3	latent transforming growth factor beta binding protein 3
51278	0.181	0.0225	0.264	-2.28151	-0.601517	181.46	IER5	immediate early response 5
8125	0.181	0.0225	0.167	2.28157	0.380321	3392.88	ANP32A	acidic nuclear phosphoprotein 32 family member A
23637	0.181	0.0226	0.167	-2.27965	-0.379588	1682.33	RABGAP1	RAB GTPase activating protein 1
54407	0.181	0.0226	0.208	-2.27973	-0.474132	5527.57	SLC38A2	solute carrier family 38 member 2
7700	0.181	0.0227	0.372	2.27928	0.847571	73.72	ZNF141	zinc finger protein 141
152789	0.181	0.0227	0.492	2.2788	1.1205	41.27	JAKMIP1	janus kinase and microtubule interacting protein 1
54540	0.181	0.0227	0.207	-2.27889	-0.471019	423.94	FAM193B	family with sequence similarity 193 member B
8991	0.181	0.0227	0.156	-2.27852	-0.356397	3724.54	SELENBP1	selenium binding protein 1
2058	0.182	0.0227	0.171	2.27793	0.390504	6022.07	EPRS1	glutamyl-prolyl-tRNA synthetase 1
51193	0.182	0.0228	0.195	2.27743	0.444674	576.51	ZNF639	zinc finger protein 639
79191	0.182	0.0227	0.219	-2.27765	-0.499505	434.26	IRX3	iroquois homeobox 3
57455	0.182	0.0229	0.212	-2.27576	-0.481656	752.36	REXO1	RNA exonuclease 1 homolog
2731	0.183	0.0229	0.515	2.27466	1.17093	41.51	GLDC	glycine decarboxylase
474383	0.183	0.0229	0.349	2.27456	0.792998	82.61	F8A2	coagulation factor VIII associated 2
5663	0.184	0.0231	0.183	-2.27187	-0.414735	1218.94	PSEN1	presenilin 1
340252	0.184	0.0231	0.207	2.27144	0.470915	398.27	ZNF680	zinc finger protein 680
115708	0.184	0.0231	0.207	-2.27105	-0.469411	874.61	TRMT61A	tRNA methyltransferase 61A
125875	0.184	0.0231	0.338	-2.2711	-0.768597	96.81	CLDND2	claudin domain containing 2
162239	0.184	0.0232	0.275	2.27027	0.625116	177.58	ZFP1	ZFP1 zinc finger protein
4007	0.184	0.0232	0.221	2.27004	0.501394	491.03	PRICKLE3	prickle planar cell polarity protein 3
84928	0.184	0.0232	0.178	2.26961	0.403553	1039.56	TMEM209	transmembrane protein 209
22894	0.184	0.0233	0.212	2.26924	0.480285	395.31	DIS3	DIS3 homolog, exosome endoribonuclease and 3'-5' exoribonuclease
54914	0.185	0.0234	0.173	2.26729	0.39306	1150.69	FOCAD	focadhesin
55755	0.187	0.0236	0.161	-2.2641	-0.364954	2199.21	CDK5RAP2	CDK5 regulatory subunit associated protein 2
100129405	0.187	0.0236	0.244	2.2636	0.553212	264.39	MSTO2P	misato family member 2, pseudogene
51239	0.187	0.0236	0.293	-2.26376	-0.662388	194.12	ANKRD39	ankyrin repeat domain 39
26272	0.187	0.0236	0.23	2.26321	0.519676	314.34	FBXO4	F-box protein 4
5226	0.187	0.0237	0.157	2.26195	0.355775	3571.26	PGD	phosphogluconate dehydrogenase
10120	0.187	0.0237	0.183	-2.26181	-0.414016	816.8	ACTR1B	actin related protein 1B
4750	0.187	0.0237	0.221	2.26259	0.501092	310.04	NEK1	NIMA related kinase 1
2519	0.187	0.0236	0.164	-2.26281	-0.371277	1811.97	FUCA2	alpha-L-fucosidase 2
79666	0.187	0.0237	0.28	2.2621	0.633554	142.36	PLEKHF2	pleckstrin homology and FYVE domain containing 2
1291	0.187	0.0237	0.183	-2.26207	-0.414996	1855.02	COL6A1	collagen type VI alpha 1 chain
4609	0.187	0.0238	0.169	2.26066	0.381527	5720.69	MYC	MYC proto-oncogene, bHLH transcription factor
286223	0.187	0.0238	0.476	-2.26078	-1.07662	40.95	C9orf47	replaced by ID 1903
112399	0.188	0.0239	0.219	2.25948	0.49576	319.79	EGLN3	egl-9 family hypoxia inducible factor 3
3184	0.188	0.0239	0.197	2.25884	0.445344	4240.96	HNRNPD	heterogeneous nuclear ribonucleoprotein D
55620	0.188	0.0239	0.189	-2.259	-0.427181	951.43	STAP2	signal transducing adaptor family member 2
84222	0.188	0.0239	0.276	-2.25874	-0.623964	150.01	TMEM191A	transmembrane protein 191A (pseudogene)
54935	0.188	0.0239	0.199	-2.25819	-0.448906	468.14	DUSP23	dual specificity phosphatase 23
11153	0.188	0.024	0.279	2.25752	0.629799	175.75	FICD	FIC domain protein adenylyltransferase
64795	0.188	0.024	0.171	-2.25711	-0.386219	1544.84	RMND5A	required for meiotic nuclear division 5 homolog A
6885	0.188	0.0241	0.262	2.25632	0.591387	190.87	MAP3K7	mitogen-activated protein kinase kinase kinase 7
875	0.188	0.024	0.183	-2.2565	-0.413186	1424.78	CBS	cystathionine beta-synthase
100288637	0.189	0.0241	0.269	-2.25534	-0.605983	275.85	LOC100288637	OTU deubiquitinase 7A pseudogene
116228	0.189	0.0241	0.167	-2.2551	-0.37743	1381.28	COX20	cytochrome c oxidase assembly factor COX20
266655	0.189	0.0242	0.197	2.25401	0.443956	477.43	BRD3OS	BRD3 opposite strand
84896	0.189	0.0242	0.196	-2.2539	-0.441549	767.66	ATAD1	ATPase family AAA domain containing 1
8204	0.189	0.0242	0.181	2.25407	0.407905	791.88	NRIP1	nuclear receptor interacting protein 1
89958	0.189	0.0242	0.187	-2.25364	-0.421453	4190.18	SAPCD2	suppressor APC domain containing 2
64785	0.189	0.0243	0.236	2.25252	0.531146	447.74	GINS3	GINS complex subunit 3
647946	0.19	0.0244	0.484	2.25106	1.09001	47.73	MIR924HG	MIR924 host gene
23514	0.19	0.0245	0.18	2.24994	0.405455	784.37	SPIDR	scaffold protein involved in DNA repair
55605	0.19	0.0244	0.165	2.25028	0.370555	1964.34	KIF21A	kinesin family member 21A
2647	0.19	0.0244	0.206	-2.25002	-0.464015	424.25	BLOC1S1	biogenesis of lysosomal organelles complex 1 subunit 1
162	0.19	0.0245	0.167	-2.24981	-0.375515	3589.07	AP1B1	adaptor related protein complex 1 subunit beta 1
60343	0.19	0.0245	0.181	-2.24981	-0.406932	924.52	FAM3A	FAM3 metabolism regulating signaling molecule A
9783	0.19	0.0245	0.401	2.24876	0.902484	61.29	RIMS3	regulating synaptic membrane exocytosis 3
26146	0.19	0.0245	0.218	2.24898	0.490849	379.29	TRAF3IP1	TRAF3 interacting protein 1
122616	0.19	0.0245	0.27	2.24941	0.60775	189.62	CLBA1	clathrin binding box of aftiphilin containing 1
84266	0.19	0.0245	0.207	-2.24887	-0.46448	671.71	ALKBH7	alkB homolog 7
100652768	0.191	0.0246	0.287	-2.24763	-0.645749	137.33	LOC100652768	uncharacterized LOC100652768
537	0.191	0.0246	0.159	-2.2472	-0.358181	2638.49	ATP6AP1	ATPase H+ transporting accessory protein 1
10714	0.191	0.0246	0.246	2.24695	0.553139	614.76	POLD3	DNA polymerase delta 3, accessory subunit
84852	0.192	0.0248	0.18	-2.24416	-0.40408	1551.34	ATP1A1-AS1	ATP1A1 antisense RNA 1
10011	0.192	0.0248	0.186	-2.24415	-0.41851	828.43	SRA1	steroid receptor RNA activator 1
7726	0.192	0.0248	0.192	-2.24434	-0.430162	1578.75	TRIM26	tripartite motif containing 26
23512	0.192	0.0248	0.171	2.24444	0.38327	1796.17	SUZ12	SUZ12 polycomb repressive complex 2 subunit
79752	0.192	0.0249	0.206	2.24334	0.462874	807.89	ZFAND1	zinc finger AN1-type containing 1
100101467	0.192	0.0249	0.414	2.24281	0.927813	54.92	ZSCAN30	zinc finger and SCAN domain containing 30
9372	0.192	0.025	0.201	2.2415	0.450126	528.74	ZFYVE9	zinc finger FYVE-type containing 9
54738	0.192	0.025	0.265	2.24184	0.59398	182.75	FEV	FEV transcription factor, ETS family member
23401	0.192	0.025	0.209	-2.2416	-0.467738	927.56	FRAT2	FRAT regulator of WNT signaling pathway 2
54461	0.193	0.025	0.178	-2.24084	-0.399974	2382.59	FBXW5	F-box and WD repeat domain containing 5
8317	0.193	0.0251	0.196	2.24055	0.438872	1168.07	CDC7	cell division cycle 7
25864	0.193	0.0251	0.231	-2.23984	-0.516895	281.37	ABHD14A	abhydrolase domain containing 14A
441150	0.193	0.0251	0.31	-2.2398	-0.6944	129.12	C6orf226	chromosome 6 open reading frame 226
25766	0.193	0.0251	0.249	2.2396	0.556973	221.64	PRPF40B	pre-mRNA processing factor 40 homolog B
136227	0.193	0.0252	0.246	-2.23855	-0.551033	292.01	COL26A1	collagen type XXVI alpha 1 chain
100507316	0.193	0.0252	0.377	-2.23823	-0.843852	80.44	MINCR	MYC-induced long non-coding RNA
9950	0.193	0.0252	0.212	2.23839	0.47362	1067.9	GOLGA5	golgin A5
25942	0.193	0.0252	0.179	2.23829	0.399736	1508.03	SIN3A	SIN3 transcription regulator family member A
2548	0.193	0.0252	0.203	-2.2383	-0.453908	1092.5	GAA	alpha glucosidase
10043	0.193	0.0252	0.208	-2.23905	-0.46607	541.98	TOM1	target of myb1 membrane trafficking protein
7477	0.194	0.0254	0.234	-2.23546	-0.522979	1413.32	WNT7B	Wnt family member 7B
11194	0.195	0.0255	0.178	-2.23366	-0.396906	858.53	ABCB8	ATP binding cassette subfamily B member 8
401509	0.195	0.0255	0.449	2.23356	1.00229	57.43	ZNF658B	zinc finger protein 658B (pseudogene)
100526761	0.196	0.0256	0.211	2.23173	0.469896	412.55	CCDC169-SOHLH2	CCDC169-SOHLH2 readthrough
50	0.196	0.0257	0.167	-2.23126	-0.373576	4220.72	ACO2	aconitase 2
2232	0.196	0.0257	0.203	-2.23094	-0.453975	542.77	FDXR	ferredoxin reductase
9088	0.196	0.0258	0.251	-2.22979	-0.560616	1418.87	PKMYT1	protein kinase, membrane associated tyrosine/threonine 1
1652	0.197	0.0258	0.169	-2.22896	-0.37723	2017.76	DDT	D-dopachrome tautomerase
2941	0.197	0.0259	0.301	2.22734	0.669647	134.32	GSTA4	glutathione S-transferase alpha 4
1429	0.197	0.026	0.215	2.22629	0.479355	397.29	CRYZ	crystallin zeta
22906	0.197	0.026	0.173	-2.22633	-0.385577	1063.92	TRAK1	trafficking kinesin protein 1
160335	0.197	0.026	0.232	-2.22607	-0.516895	896.69	TMTC2	transmembrane O-mannosyltransferase targeting cadherins 2
11015	0.197	0.026	0.263	2.22668	0.586326	359.67	KDELR3	KDEL endoplasmic reticulum protein retention receptor 3
4041	0.198	0.026	0.161	-2.2256	-0.359391	2009.95	LRP5	LDL receptor related protein 5
5217	0.198	0.0261	0.196	2.22505	0.435422	496.69	PFN2	profilin 2
662	0.198	0.0261	0.231	-2.22442	-0.513958	268.48	BNIP1	BCL2 interacting protein 1
55636	0.198	0.0261	0.192	2.22449	0.428103	543.23	CHD7	chromodomain helicase DNA binding protein 7
64324	0.198	0.0262	0.158	2.22354	0.352092	3373.28	NSD1	nuclear receptor binding SET domain protein 1
91661	0.198	0.0262	0.263	2.2237	0.584008	188.07	ZNF765	zinc finger protein 765
57690	0.198	0.0262	0.229	-2.22326	-0.509121	368.11	TNRC6C	trinucleotide repeat containing adaptor 6C
1122	0.198	0.0262	0.208	2.22252	0.462076	406.4	CHML	CHM like Rab escort protein
375287	0.198	0.0263	0.367	2.22249	0.815166	77.93	RBM43	RNA binding motif protein 43
94039	0.198	0.0263	0.27	2.22199	0.600871	157.12	ZNF101	zinc finger protein 101
112942	0.199	0.0264	0.236	2.22097	0.523191	311.43	CFAP36	cilia and flagella associated protein 36
2021	0.199	0.0263	0.203	-2.22138	-0.451988	644.53	ENDOG	endonuclease G
54843	0.199	0.0264	0.234	-2.22076	-0.520027	398.35	SYTL2	synaptotagmin like 2
6668	0.199	0.0264	0.176	-2.22096	-0.390749	1071.36	SP2	Sp2 transcription factor
138716	0.199	0.0264	0.194	-2.2203	-0.43026	576.5	RPP25L	ribonuclease P/MRP subunit p25 like
58509	0.199	0.0264	0.197	-2.21983	-0.437777	533.88	CACTIN	cactin, spliceosome C complex subunit
91612	0.199	0.0265	0.179	-2.21945	-0.397303	948.14	CHURC1	churchill domain containing 1
64925	0.199	0.0265	0.216	2.21846	0.47971	345.96	CCDC71	coiled-coil domain containing 71
4035	0.199	0.0265	0.338	2.21809	0.750239	183.48	LRP1	LDL receptor related protein 1
53917	0.2	0.0266	0.209	-2.21675	-0.463057	512.95	RAB24	RAB24, member RAS oncogene family
94241	0.2	0.0266	0.267	-2.21707	-0.591472	677.64	TP53INP1	tumor protein p53 inducible nuclear protein 1
51135	0.2	0.0266	0.23	2.21676	0.510771	286.6	IRAK4	interleukin 1 receptor associated kinase 4
650669	0.2	0.0266	0.387	-2.21744	-0.857863	79.55	GAS6-AS1	GAS6 antisense RNA 1
57143	0.2	0.0266	0.215	-2.21698	-0.47558	356.09	ADCK1	aarF domain containing kinase 1
1198	0.2	0.0267	0.188	-2.21653	-0.416465	994.81	CLK3	CDC like kinase 3
131544	0.2	0.0268	0.194	2.21511	0.43069	504.54	CRYBG3	crystallin beta-gamma domain containing 3
4437	0.2	0.0267	0.213	2.21573	0.471506	354.25	MSH3	mutS homolog 3
25970	0.2	0.0267	0.185	-2.21516	-0.409657	751.21	SH2B1	SH2B adaptor protein 1
57409	0.2	0.0267	0.203	2.21536	0.449018	519.42	MIF4GD	MIF4G domain containing
56261	0.2	0.0267	0.316	2.21597	0.700763	104.59	GPCPD1	glycerophosphocholine phosphodiesterase 1
7008	0.2	0.0267	0.237	-2.21563	-0.525502	434.63	TEF	TEF transcription factor, PAR bZIP family member
57226	0.2	0.0268	0.23	-2.21473	-0.510042	274.64	LYRM2	LYR motif containing 2
10668	0.2	0.0268	0.295	2.21403	0.654065	143.49	CGRRF1	cell growth regulator with ring finger domain 1
3838	0.2	0.0268	0.202	2.21373	0.446942	5913.81	KPNA2	karyopherin subunit alpha 2
89839	0.2	0.0269	0.323	-2.2133	-0.714242	144.33	ARHGAP11B	Rho GTPase activating protein 11B
9040	0.201	0.027	0.173	-2.21196	-0.383379	2751.26	UBE2M	ubiquitin conjugating enzyme E2 M
2962	0.201	0.027	0.165	2.21163	0.365381	2004.17	GTF2F1	general transcription factor IIF subunit 1
5194	0.201	0.027	0.201	-2.21123	-0.4449	433.61	PEX13	peroxisomal biogenesis factor 13
11044	0.201	0.0271	0.188	-2.20987	-0.415429	848.81	TENT4A	terminal nucleotidyltransferase 4A
10280	0.201	0.0271	0.183	-2.21007	-0.405548	6349.02	SIGMAR1	sigma non-opioid intracellular receptor 1
257396	0.201	0.0272	0.28	2.20852	0.6176	151.42	MOCS2-DT	MOCS2 divergent transcript
9373	0.201	0.0272	0.174	2.20838	0.383277	1075.97	PLAA	phospholipase A2 activating protein
81621	0.201	0.0272	0.213	2.2088	0.471123	340.18	KAZALD1	Kazal type serine peptidase inhibitor domain 1
122786	0.201	0.0271	0.407	-2.20937	-0.900219	57.35	FRMD6	FERM domain containing 6
7517	0.201	0.0272	0.23	-2.20879	-0.508826	1097.98	XRCC3	X-ray repair cross complementing 3
91860	0.201	0.0272	0.206	-2.20854	-0.45533	447.58	CALML4	calmodulin like 4
55210	0.202	0.0273	0.209	-2.20709	-0.460247	1899.54	ATAD3A	ATPase family AAA domain containing 3A
692099	0.202	0.0273	0.275	2.20734	0.608075	166.91	FAM86DP	family with sequence similarity 86 member D, pseudogene
83850	0.202	0.0273	0.288	2.20762	0.636038	147.4	ESYT3	extended synaptotagmin 3
54820	0.202	0.0273	0.187	-2.20725	-0.413046	727.86	NDE1	nudE neurodevelopment protein 1
147991	0.202	0.0274	0.231	2.20635	0.510182	269.35	DPY19L3	dpy-19 like C-mannosyltransferase 3
388815	0.202	0.0274	0.25	2.20536	0.550865	373.8	MIR99AHG	mir-99a-let-7c cluster host gene
5813	0.202	0.0275	0.167	-2.2049	-0.368771	1420.01	PURA	purine rich element binding protein A
8220	0.203	0.0275	0.205	2.20431	0.452124	440.19	ESS2	ess-2 splicing factor homolog
23607	0.203	0.0276	0.171	-2.20302	-0.375855	1702.64	CD2AP	CD2 associated protein
23063	0.203	0.0276	0.198	2.20303	0.436304	690.97	WAPL	WAPL cohesin release factor
5075	0.203	0.0276	0.273	2.20295	0.600956	166.92	PAX1	paired box 1
1968	0.203	0.0276	0.153	2.20294	0.337413	4834.33	EIF2S3	eukaryotic translation initiation factor 2 subunit gamma
6757	0.203	0.0276	0.235	2.20306	0.517833	424.44	SSX2	SSX family member 2
2987	0.203	0.0276	0.161	-2.20228	-0.355235	2205.54	GUK1	guanylate kinase 1
85406	0.203	0.0277	0.205	2.2021	0.451179	600.02	DNAJC14	DnaJ heat shock protein family (Hsp40) member C14
7546	0.203	0.0277	0.214	-2.20205	-0.470155	418.82	ZIC2	Zic family member 2
7174	0.203	0.0277	0.178	2.2022	0.392988	935.72	TPP2	tripeptidyl peptidase 2
79006	0.203	0.0277	0.172	-2.20154	-0.379076	1192.29	METRN	meteorin, glial cell differentiation regulator
4170	0.204	0.0278	0.182	-2.19977	-0.399315	2605.39	MCL1	MCL1 apoptosis regulator, BCL2 family member
6832	0.204	0.0278	0.181	2.19945	0.397672	1048.13	SUPV3L1	Suv3 like RNA helicase
23396	0.204	0.0279	0.191	-2.19935	-0.420604	1252.25	PIP5K1C	phosphatidylinositol-4-phosphate 5-kinase type 1 gamma
51341	0.204	0.0278	0.18	-2.19971	-0.396656	1727.19	ZBTB7A	zinc finger and BTB domain containing 7A
50618	0.204	0.028	0.175	-2.19731	-0.385519	1048.91	ITSN2	intersectin 2
7262	0.204	0.028	0.202	-2.19727	-0.443215	1284.29	PHLDA2	pleckstrin homology like domain family A member 2
92659	0.204	0.028	0.242	2.1972	0.532243	220.7	MILIP	MYC inducible lncRNA inactivating p53
8269	0.204	0.028	0.261	-2.19738	-0.573382	206.58	TMEM187	transmembrane protein 187
3221	0.204	0.0281	0.44	2.19655	0.965955	47.91	HOXC4	homeobox C4
267	0.204	0.0281	0.18	-2.19568	-0.395921	1131.15	AMFR	autocrine motility factor receptor
54496	0.204	0.0281	0.207	2.19566	0.455006	410.85	PRMT7	protein arginine methyltransferase 7
124739	0.204	0.0281	0.215	-2.19569	-0.471338	459.48	USP43	ubiquitin specific peptidase 43
10650	0.204	0.0281	0.33	-2.1964	-0.725305	100.3	PRELID3A	PRELI domain containing 3A
100528062	0.204	0.0281	0.216	2.19602	0.473683	372.64	ARMCX5-GPRASP2	ARMCX5-GPRASP2 readthrough
79637	0.205	0.0282	0.235	2.19515	0.516439	242	ARMC7	armadillo repeat containing 7
25847	0.205	0.0282	0.172	-2.19471	-0.378427	1636.87	ANAPC13	anaphase promoting complex subunit 13
55194	0.205	0.0283	0.351	-2.19287	-0.770698	112.08	EVA1B	eva-1 homolog B
2188	0.205	0.0283	0.212	2.19339	0.465498	344.11	FANCF	FA complementation group F
6655	0.205	0.0283	0.226	-2.19314	-0.495684	492.58	SOS2	SOS Ras/Rho guanine nucleotide exchange factor 2
96610	0.205	0.0283	0.221	2.19291	0.485262	300.36	BMS1P20	BMS1 pseudogene 20
100131801	0.207	0.0285	0.212	-2.19009	-0.463608	390.38	PET100	PET100 cytochrome c oxidase chaperone
51280	0.207	0.0285	0.17	2.18967	0.373285	1604.99	GOLM1	golgi membrane protein 1
26517	0.207	0.0286	0.175	-2.18918	-0.383764	2392.36	TIMM13	translocase of inner mitochondrial membrane 13
1349	0.207	0.0286	0.176	-2.18916	-0.386112	2949.12	COX7B	cytochrome c oxidase subunit 7B
8705	0.207	0.0287	0.439	-2.18823	-0.961241	60.52	B3GALT4	beta-1,3-galactosyltransferase 4
440345	0.207	0.0286	0.193	-2.18839	-0.423214	760.28	NPIPB4	nuclear pore complex interacting protein family member B4
5699	0.207	0.0286	0.237	-2.18861	-0.519586	319.36	PSMB10	proteasome 20S subunit beta 10
51548	0.207	0.0286	0.2	-2.18861	-0.438026	443.17	SIRT6	sirtuin 6
92359	0.207	0.0287	0.2	-2.18733	-0.438432	536.77	CRB3	crumbs cell polarity complex component 3
8987	0.207	0.0288	0.269	-2.18682	-0.587478	177.58	STBD1	starch binding domain 1
4801	0.207	0.0288	0.221	2.18656	0.482219	455.4	NFYB	nuclear transcription factor Y subunit beta
10069	0.207	0.0288	0.242	2.18651	0.52892	344.53	RWDD2B	RWD domain containing 2B
4094	0.207	0.0288	0.244	-2.18622	-0.533205	272.91	MAF	MAF bZIP transcription factor
4152	0.207	0.0288	0.182	-2.18599	-0.398105	888	MBD1	methyl-CpG binding domain protein 1
57692	0.208	0.0289	0.338	2.1853	0.738713	100.93	MAGEE1	MAGE family member E1
653121	0.208	0.0289	0.244	2.18482	0.534107	231.13	ZBTB8A	zinc finger and BTB domain containing 8A
23473	0.209	0.0291	0.188	2.18278	0.409292	629.36	CAPN7	calpain 7
9666	0.209	0.0291	0.458	2.18267	0.999397	44.22	DZIP3	DAZ interacting zinc finger protein 3
51096	0.209	0.0291	0.182	2.18232	0.397888	945.73	UTP18	UTP18 small subunit processome component
64425	0.209	0.0291	0.194	2.18152	0.424213	572.3	POLR1E	RNA polymerase I subunit E
197342	0.209	0.0292	0.388	-2.1812	-0.846723	66.12	EME2	essential meiotic structure-specific endonuclease subunit 2
11247	0.209	0.0292	0.17	-2.18013	-0.369855	1188.65	NXPH4	neurexophilin 4
126295	0.209	0.0292	0.287	2.18023	0.625622	133.16	ZNF57	zinc finger protein 57
55930	0.209	0.0293	0.167	2.17985	0.363076	1756.14	MYO5C	myosin VC
3420	0.209	0.0293	0.176	-2.17946	-0.383273	1222.07	IDH3B	isocitrate dehydrogenase (NAD(+)) 3 non-catalytic subunit beta
4942	0.21	0.0293	0.231	2.17882	0.50255	417.22	OAT	ornithine aminotransferase
8738	0.21	0.0294	0.25	-2.17868	-0.544511	219.03	CRADD	CASP2 and RIPK1 domain containing adaptor with death domain
57210	0.21	0.0294	0.258	2.17788	0.561736	184.95	SLC45A4	solute carrier family 45 member 4
10279	0.21	0.0295	0.341	2.17731	0.741959	93.18	PRSS16	serine protease 16
10922	0.21	0.0294	0.167	-2.17759	-0.364129	2232.54	FASTK	Fas activated serine/threonine kinase
5516	0.21	0.0295	0.175	-2.17721	-0.381607	1336.06	PPP2CB	protein phosphatase 2 catalytic subunit beta
23648	0.21	0.0295	0.162	-2.17684	-0.352833	2350.23	SSBP3	single stranded DNA binding protein 3
55332	0.21	0.0295	0.246	-2.17612	-0.535091	306.54	DRAM1	DNA damage regulated autophagy modulator 1
7562	0.211	0.0297	0.229	2.17447	0.498243	268.14	ZNF708	zinc finger protein 708
23587	0.212	0.0298	0.215	-2.17328	-0.466658	978.63	ELP5	elongator acetyltransferase complex subunit 5
163050	0.212	0.0297	0.409	2.17348	0.888247	59.49	ZNF564	zinc finger protein 564
57654	0.212	0.0299	0.277	2.17207	0.601512	190.95	UVSSA	UV stimulated scaffold protein A
727957	0.212	0.0298	0.222	-2.1722	-0.481377	508.21	MROH1	maestro heat like repeat family member 1
285368	0.212	0.0299	0.328	2.17163	0.712853	164.37	PRRT3	proline rich transmembrane protein 3
159371	0.212	0.0299	0.205	-2.17119	-0.444909	444.57	SLC35G1	solute carrier family 35 member G1
26747	0.212	0.03	0.259	2.17053	0.561103	247.89	NUFIP1	nuclear FMR1 interacting protein 1
283450	0.213	0.03	0.172	-2.16955	-0.373632	996.97	HECTD4	HECT domain E3 ubiquitin protein ligase 4
3337	0.213	0.0301	0.225	2.1694	0.488084	2187.07	DNAJB1	DnaJ heat shock protein family (Hsp40) member B1
100505761	0.213	0.0301	0.197	2.16865	0.427583	482.05	C10orf95-AS1	C10orf95 antisense RNA 1
113189	0.213	0.0301	0.198	2.16845	0.429655	551.73	CHST14	carbohydrate sulfotransferase 14
158228	0.213	0.0302	0.362	2.16758	0.784945	75.64	FAM201A	family with sequence similarity 201 member A
122416	0.213	0.0302	0.198	-2.16748	-0.428626	468.41	ANKRD9	ankyrin repeat domain 9
5694	0.213	0.0302	0.168	-2.1678	-0.363121	2036.01	PSMB6	proteasome 20S subunit beta 6
5691	0.213	0.0302	0.158	-2.1672	-0.341683	2430.83	PSMB3	proteasome 20S subunit beta 3
57380	0.213	0.0302	0.184	2.16685	0.398938	808.63	MRS2	magnesium transporter MRS2
116843	0.214	0.0303	0.294	2.166	0.636075	144.43	SLC18B1	solute carrier family 18 member B1
1347	0.214	0.0304	0.194	-2.16535	-0.419075	2369.99	COX7A2	cytochrome c oxidase subunit 7A2
23506	0.214	0.0304	0.197	2.1643	0.426642	621.19	BICRAL	BICRA like chromatin remodeling complex associated protein
9409	0.214	0.0304	0.203	2.16421	0.438598	475.69	PEX16	peroxisomal biogenesis factor 16
26108	0.214	0.0304	0.227	2.1642	0.492083	447.03	PYGO1	pygopus family PHD finger 1
51099	0.215	0.0305	0.213	2.16345	0.460828	361.77	ABHD5	abhydrolase domain containing 5, lysophosphatidic acid acyltransferase
5792	0.215	0.0305	0.163	-2.16324	-0.352875	6822.28	PTPRF	protein tyrosine phosphatase receptor type F
81035	0.215	0.0306	0.381	-2.16263	-0.824478	85.19	COLEC12	collectin subfamily member 12
55765	0.215	0.0307	0.251	-2.16108	-0.542697	225.15	INAVA	innate immunity activator
29945	0.215	0.0307	0.229	2.1611	0.494561	319.93	ANAPC4	anaphase promoting complex subunit 4
5575	0.215	0.0306	0.242	-2.16175	-0.523222	527.13	PRKAR1B	protein kinase cAMP-dependent type I regulatory subunit beta
729852	0.215	0.0307	0.189	-2.16101	-0.408777	734.71	UMAD1	UBAP1-MVB12-associated (UMA) domain containing 1
79754	0.215	0.0307	0.202	2.16146	0.436447	427.99	ASB13	ankyrin repeat and SOCS box containing 13
3880	0.215	0.0306	0.39	-2.16167	-0.84369	75.64	KRT19	keratin 19
142678	0.215	0.0308	0.233	-2.1591	-0.502392	372.37	MIB2	MIB E3 ubiquitin protein ligase 2
9260	0.215	0.0308	0.204	-2.15983	-0.441433	442.02	PDLIM7	PDZ and LIM domain 7
11260	0.215	0.0308	0.194	2.15929	0.419545	8661.26	XPOT	exportin for tRNA
2108	0.215	0.0308	0.176	-2.15968	-0.380818	3970.74	ETFA	electron transfer flavoprotein subunit alpha
3835	0.215	0.0308	0.19	-2.15936	-0.410543	2040.82	KIF22	kinesin family member 22
147381	0.215	0.0308	0.3	2.15931	0.648728	157.43	CBLN2	cerebellin 2 precursor
170959	0.215	0.0307	0.242	2.16032	0.52334	287.9	ZNF431	zinc finger protein 431
64581	0.215	0.0309	0.405	-2.15844	-0.875215	66.11	CLEC7A	C-type lectin domain containing 7A
552889	0.216	0.0309	0.185	-2.15818	-0.399774	1866.1	ATXN7L3B	ataxin 7 like 3B
81559	0.216	0.0311	0.172	-2.15624	-0.37043	1070.55	TRIM11	tripartite motif containing 11
8467	0.216	0.031	0.162	2.15677	0.35023	1851.99	SMARCA5	SWI/SNF related, matrix associated, actin dependent regulator of chromatin, subfamily a, member 5
328	0.216	0.031	0.155	2.15651	0.333673	5065.13	APEX1	apurinic/apyrimidinic endodeoxyribonuclease 1
1152	0.216	0.0311	0.148	-2.15622	-0.320034	21857.7	CKB	creatine kinase B
64965	0.216	0.0311	0.194	2.15535	0.419141	560.37	MRPS9	mitochondrial ribosomal protein S9
3416	0.216	0.0311	0.167	2.15531	0.360772	1433.73	IDE	insulin degrading enzyme
123169	0.216	0.0311	0.158	2.15548	0.340654	2782.3	LEO1	LEO1 homolog, Paf1/RNA polymerase II complex component
22933	0.216	0.0312	0.193	-2.15482	-0.415954	1091.74	SIRT2	sirtuin 2
3899	0.216	0.0312	0.173	2.15432	0.372289	982.42	AFF3	ALF transcription elongation factor 3
50937	0.216	0.0312	0.295	2.15442	0.636471	217.31	CDON	cell adhesion associated, oncogene regulated
2963	0.216	0.0312	0.197	2.154	0.424464	548.39	GTF2F2	general transcription factor IIF subunit 2
55505	0.216	0.0312	0.163	-2.15388	-0.351019	2753.41	NOP10	NOP10 ribonucleoprotein
5155	0.216	0.0313	0.247	-2.15373	-0.531408	252.23	PDGFB	platelet derived growth factor subunit B
100129931	0.217	0.0314	0.194	-2.15259	-0.417809	540.45	LOC100129931	uncharacterized LOC100129931
96459	0.217	0.0314	0.183	-2.15221	-0.394548	735.65	FNIP1	folliculin interacting protein 1
26271	0.217	0.0313	0.249	2.15282	0.535991	445.86	FBXO5	F-box protein 5
259230	0.217	0.0313	0.216	-2.15302	-0.465543	608.12	SGMS1	sphingomyelin synthase 1
257160	0.217	0.0314	0.203	2.15258	0.436313	425.63	RNF214	ring finger protein 214
23761	0.217	0.0313	0.199	-2.15321	-0.428677	555.64	PISD	phosphatidylserine decarboxylase
23229	0.217	0.0314	0.209	2.15238	0.450746	437.81	ARHGEF9	Cdc42 guanine nucleotide exchange factor 9
112267941	0.217	0.0314	0.31	2.15138	0.667938	117.14	LOC112267941
84074	0.217	0.0314	0.258	-2.1515	-0.554836	1026.82	QRICH2	glutamine rich 2
79647	0.217	0.0315	0.175	-2.15106	-0.376656	1858	AKIRIN1	akirin 1
10106	0.217	0.0315	0.198	-2.15012	-0.425749	1865.81	CTDSP2	CTD small phosphatase 2
57666	0.217	0.0316	0.205	-2.14975	-0.44137	2383.35	FBRSL1	fibrosin like 1
55699	0.218	0.0317	0.168	2.1486	0.359907	2970.91	IARS2	isoleucyl-tRNA synthetase 2, mitochondrial
25844	0.218	0.0317	0.187	-2.14873	-0.402788	1552.26	YIPF3	Yip1 domain family member 3
57555	0.218	0.0317	0.282	2.14828	0.605937	156.26	NLGN2	neuroligin 2
10174	0.218	0.0318	0.271	2.14699	0.582189	267.24	SORBS3	sorbin and SH3 domain containing 3
664709	0.219	0.0319	0.187	2.14574	0.401642	1099.85	HNRNPA1P10	heterogeneous nuclear ribonucleoprotein A1 pseudogene 10
646214	0.219	0.0319	0.424	2.14543	0.910214	52.38	LOC646214	p21 (RAC1) activated kinase 2 pseudogene
55753	0.219	0.032	0.342	2.14491	0.733945	139.17	OGDHL	oxoglutarate dehydrogenase L
84364	0.219	0.032	0.184	-2.14479	-0.395558	698.11	ARFGAP2	ADP ribosylation factor GTPase activating protein 2
107985423	0.219	0.032	0.427	2.14411	0.915285	59.58	LOC107985423	uncharacterized LOC107985423
284996	0.219	0.0321	0.202	-2.14344	-0.432887	434.47	RNF149	ring finger protein 149
101929977	0.219	0.0321	0.283	2.14338	0.606033	145.04	MARCHF6-DT	MARCHF6 divergent transcript
80830	0.219	0.0321	0.427	-2.14354	-0.916297	60.83	APOL6	apolipoprotein L6
9989	0.22	0.0322	0.19	2.14156	0.407611	773.08	PPP4R1	protein phosphatase 4 regulatory subunit 1
54963	0.22	0.0323	0.192	-2.14115	-0.410925	565.63	UCKL1	uridine-cytidine kinase 1 like 1
5424	0.221	0.0323	0.203	-2.14075	-0.434605	1172.56	POLD1	DNA polymerase delta 1, catalytic subunit
23633	0.221	0.0323	0.184	-2.14009	-0.393518	1331.47	KPNA6	karyopherin subunit alpha 6
149175	0.221	0.0323	0.23	2.14016	0.492653	604.84	MANEAL	mannosidase endo-alpha like
283951	0.221	0.0324	0.238	-2.13934	-0.509929	382.6	UQCC4	ubiquinol-cytochrome c reductase complex assembly factor 4
51465	0.221	0.0324	0.19	2.13884	0.405847	662.6	UBE2J1	ubiquitin conjugating enzyme E2 J1
100507588	0.221	0.0324	0.216	-2.13891	-0.461153	336.22	TGFBR3L	transforming growth factor beta receptor 3 like
90806	0.221	0.0325	0.193	2.13807	0.413443	597.93	ANGEL2	angel homolog 2
65018	0.222	0.0326	0.249	-2.1375	-0.531412	264.21	PINK1	PTEN induced kinase 1
1810	0.222	0.0326	0.191	-2.13646	-0.407075	1971.63	DR1	down-regulator of transcription 1
115677	0.222	0.0326	0.202	-2.13698	-0.430989	494.79	NOSTRIN	nitric oxide synthase trafficking
84327	0.222	0.0326	0.211	2.13691	0.45075	795.85	ZBED3	zinc finger BED-type containing 3
79676	0.222	0.0326	0.252	-2.13662	-0.537642	196.43	OGFOD2	2-oxoglutarate and iron dependent oxygenase domain containing 2
2064	0.222	0.0326	0.209	-2.13683	-0.445819	1572.33	ERBB2	erb-b2 receptor tyrosine kinase 2
51428	0.222	0.0327	0.166	-2.13587	-0.355157	1798.58	DDX41	DEAD-box helicase 41
4552	0.222	0.0327	0.195	2.13553	0.416346	665.93	MTRR	5-methyltetrahydrofolate-homocysteine methyltransferase reductase
79990	0.222	0.0327	0.183	-2.13517	-0.390402	748.61	PLEKHH3	pleckstrin homology, MyTH4 and FERM domain containing H3
55789	0.222	0.0328	0.179	-2.13402	-0.382713	1306	DEPDC1B	DEP domain containing 1B
578	0.222	0.0328	0.213	-2.13399	-0.45392	627	BAK1	BCL2 antagonist/killer 1
9134	0.222	0.0329	0.289	2.13342	0.616175	462.91	CCNE2	cyclin E2
9567	0.222	0.0329	0.168	-2.13349	-0.358145	1289.02	GTPBP1	GTP binding protein 1
23522	0.223	0.033	0.177	-2.13239	-0.376417	1076.17	KAT6B	lysine acetyltransferase 6B
55346	0.223	0.033	0.249	2.13265	0.531777	285.42	TCP11L1	t-complex 11 like 1
9318	0.223	0.033	0.17	2.13255	0.363398	2189.01	COPS2	COP9 signalosome subunit 2
5819	0.223	0.033	0.188	-2.13224	-0.400634	615.22	NECTIN2	nectin cell adhesion molecule 2
55293	0.223	0.033	0.218	2.1319	0.465433	429.42	UEVLD	UEV and lactate/malate dehyrogenase domains
23275	0.223	0.033	0.224	-2.1316	-0.478002	340.98	POFUT2	protein O-fucosyltransferase 2
80149	0.224	0.0332	0.242	-2.1301	-0.514521	352.38	ZC3H12A	zinc finger CCCH-type containing 12A
51529	0.224	0.0333	0.18	-2.12872	-0.383165	1120.87	ANAPC11	anaphase promoting complex subunit 11
2317	0.225	0.0334	0.16	-2.12755	-0.340586	9367.91	FLNB	filamin B
10413	0.225	0.0334	0.177	-2.12764	-0.376104	1568.73	YAP1	Yes1 associated transcriptional regulator
80045	0.225	0.0334	0.241	-2.12699	-0.513122	335.58	GPR157	G protein-coupled receptor 157
84267	0.225	0.0334	0.242	2.12717	0.515319	310.14	C9orf64	chromosome 9 open reading frame 64
119032	0.225	0.0335	0.233	-2.12629	-0.49455	270.58	BORCS7	BLOC-1 related complex subunit 7
256364	0.225	0.0335	0.224	2.12575	0.475422	415.35	EML3	EMAP like 3
6448	0.226	0.0336	0.191	-2.1245	-0.405523	669.92	SGSH	N-sulfoglucosamine sulfohydrolase
125476	0.226	0.0336	0.277	-2.12443	-0.58949	157.16	INO80C	INO80 complex subunit C
2896	0.226	0.0337	0.205	-2.12399	-0.435798	1266.86	GRN	granulin precursor
2624	0.227	0.0338	0.177	-2.12251	-0.376047	4203.03	GATA2	GATA binding protein 2
375790	0.227	0.0339	0.181	-2.1217	-0.38424	2114.01	AGRN	agrin
23028	0.227	0.034	0.167	2.12054	0.35373	1905.07	KDM1A	lysine demethylase 1A
344595	0.227	0.0339	0.37	2.12074	0.78539	76.35	DUBR	DPPA2 upstream binding RNA
[truncated: 13,835 more rows]

## Sheet: PvalueCut0.1
GeneID	padj	pvalue	lfcSE	stat	log2FoldChange	baseMean	Symbol	Description
144501	3.8e-23	2.84e-27	0.259	-10.8177	-2.8012	256.48	KRT80	keratin 80
1026	1.29e-17	1.92e-21	0.177	-9.50921	-1.68412	1954.08	CDKN1A	cyclin dependent kinase inhibitor 1A
1983	3.84e-16	8.61e-20	0.208	9.10516	1.89292	4859.48	EIF5	eukaryotic translation initiation factor 5
9020	1.01e-09	3.02e-13	0.203	-7.29329	-1.47749	553.6	MAP3K14	mitogen-activated protein kinase kinase kinase 14
262	6.15e-09	2.3e-12	0.19	-7.01515	-1.33162	22055.8	AMD1	adenosylmethionine decarboxylase 1
9966	3.3e-08	1.48e-11	0.32	-6.74978	-2.16114	139.96	TNFSF15	TNF superfamily member 15
26524	3.35e-08	1.76e-11	0.189	-6.72504	-1.27374	667.6	LATS2	large tumor suppressor kinase 2
81617	1.26e-07	7.54e-11	0.193	-6.50952	-1.25403	3118.04	CAB39L	calcium binding protein 39 like
30851	2.26e-07	1.52e-10	0.237	-6.40345	-1.51966	798.11	TAX1BP3	Tax1 binding protein 3
7832	2.41e-07	1.8e-10	0.207	-6.37719	-1.32186	749.24	BTG2	BTG anti-proliferation factor 2
2633	3.23e-07	2.66e-10	0.741	-6.31767	-4.68072	40.31	GBP1	guanylate binding protein 1
2034	6.4e-07	5.74e-10	0.275	-6.19741	-1.70402	202.16	EPAS1	endothelial PAS domain protein 1
4814	7.22e-07	7.01e-10	0.156	-6.16576	-0.959326	3130.56	NINJ1	ninjurin 1
1999	1.12e-06	1.17e-09	0.268	-6.08367	-1.63152	279.5	ELF3	E74 like ETS transcription factor 3
11186	1.24e-06	1.39e-09	0.217	-6.05618	-1.31571	371.63	RASSF1	Ras association domain family member 1
57568	1.82e-06	2.21e-09	0.228	-5.98174	-1.36243	992.9	SIPA1L2	signal induced proliferation associated 1 like 2
2355	1.82e-06	2.32e-09	0.185	-5.97379	-1.10639	915.02	FOSL2	FOS like 2, AP-1 transcription factor subunit
105370687	2.4e-06	3.24e-09	0.298	5.91918	1.76212	180.05	LOC105370687	uncharacterized LOC105370687
4571	2.61e-06	3.7e-09	0.185	5.89687	1.09267	1309.41	TRNP	tRNA-Pro
4824	3.43e-06	5.13e-09	0.176	5.84293	1.0301	7582.67	NKX3-1	NK3 homeobox 1
4880	3.53e-06	5.54e-09	0.341	-5.83005	-1.98591	178.42	NPPC	natriuretic peptide C
8613	3.96e-06	6.51e-09	0.219	-5.80305	-1.26985	523.91	PLPP3	phospholipid phosphatase 3
5608	4.85e-06	8.34e-09	0.212	5.76143	1.21909	368.08	MAP2K6	mitogen-activated protein kinase kinase 6
8971	4.86e-06	8.94e-09	0.157	-5.74964	-0.902649	3494.58	H1-10	H1.10 linker histone
201163	4.86e-06	9.09e-09	0.194	-5.74696	-1.11591	567.23	FLCN	folliculin
9725	4.96e-06	9.64e-09	0.178	-5.73687	-1.02377	820.82	TMEM63A	transmembrane protein 63A
1135	5.85e-06	1.18e-08	0.26	-5.70255	-1.48542	373.87	CHRNA2	cholinergic receptor nicotinic alpha 2 subunit
64285	1.1e-05	2.34e-08	0.21	-5.58514	-1.17226	493.44	RHBDF1	rhomboid 5 homolog 1
10398	1.1e-05	2.38e-08	0.371	-5.58193	-2.06971	152.97	MYL9	myosin light chain 9
222699	1.26e-05	2.83e-08	0.393	5.55194	2.18206	99.13	TOB2P1	transducer of ERBB2, 2 pseudogene 1
8349	1.41e-05	3.27e-08	0.197	-5.52638	-1.09	629.39	H2BC21	H2B clustered histone 21
6790	2.06e-05	4.94e-08	0.182	-5.45356	-0.994916	3180.37	AURKA	aurora kinase A
81537	2.23e-05	5.54e-08	0.176	-5.43294	-0.956056	1526.21	SGPP1	sphingosine-1-phosphate phosphatase 1
7782	2.23e-05	5.66e-08	0.16	5.4292	0.871162	2429.04	SLC30A4	solute carrier family 30 member 4
79710	2.39e-05	6.24e-08	0.202	5.41165	1.09274	735.56	MORC4	MORC family CW-type zinc finger 4
202915	2.55e-05	6.86e-08	0.191	-5.39486	-1.02773	1915.59	TMEM184A	transmembrane protein 184A
51330	3.04e-05	8.42e-08	0.24	-5.35791	-1.28393	317.56	TNFRSF12A	TNF receptor superfamily member 12A
55144	4.47e-05	1.27e-07	0.196	5.28299	1.03381	854.3	LRRC8D	leucine rich repeat containing 8 VRAC subunit D
1164	5.89e-05	1.72e-07	0.174	-5.22768	-0.909354	3298.24	CKS2	CDC28 protein kinase regulatory subunit 2
64061	6.5e-05	1.94e-07	0.261	5.20452	1.35821	396.4	TSPYL2	TSPY like 2
25840	7.85e-05	2.41e-07	0.165	-5.16479	-0.849871	1665.36	METTL7A	methyltransferase like 7A
4549	0.000101	3.23e-07	0.211	5.10946	1.07774	97038.1	RNR1	s-rRNA
5225	0.000101	3.25e-07	0.249	-5.10831	-1.2714	524.03	PGC	progastricsin
100462981	0.000112	3.72e-07	0.281	5.08261	1.42606	234.71	MTRNR2L2	MT-RNR2 like 2 (pseudogene)
105377329	0.000112	3.78e-07	0.362	-5.07976	-1.83833	83.64	LOC105377329	uncharacterized LOC105377329
883	0.000113	4.04e-07	0.282	-5.06713	-1.42838	169.07	KYAT1	kynurenine aminotransferase 1
3268	0.000113	4.05e-07	0.19	-5.06652	-0.96227	1403.53	AGFG2	ArfGAP with FG repeats 2
8829	0.000113	4.05e-07	0.208	-5.06649	-1.0521	1515.97	NRP1	neuropilin 1
8507	0.000122	4.45e-07	0.221	-5.04853	-1.11348	373.36	ENC1	ectodermal-neural cortex 1
4550	0.000124	4.64e-07	0.206	5.04074	1.03764	663923	RNR2	l-rRNA
54206	0.000129	4.92e-07	0.177	-5.02944	-0.892491	835.16	ERRFI1	ERBB receptor feedback inhibitor 1
53342	0.000175	6.83e-07	0.244	4.96608	1.21118	228.29	IL17D	interleukin 17D
51092	0.000175	6.92e-07	0.172	-4.96357	-0.854073	1394.87	SIDT2	SID1 transmembrane family member 2
10267	0.000178	7.18e-07	0.182	-4.95632	-0.90351	2549.49	RAMP1	receptor activity modifying protein 1
59	0.000183	7.51e-07	0.575	-4.94768	-2.84424	46.12	ACTA2	actin alpha 2, smooth muscle
29965	0.000184	7.72e-07	0.176	-4.94226	-0.871547	1946.96	CDIP1	cell death inducing p53 target 1
4502	0.00019	8.08e-07	0.163	-4.93341	-0.805335	1947.86	MT2A	metallothionein 2A
30850	0.000206	8.94e-07	0.186	-4.91371	-0.913129	1480.86	CDR2L	cerebellar degeneration related protein 2 like
100132247	0.000237	1.05e-06	0.193	-4.8829	-0.943763	2271.93	NPIPB5	nuclear pore complex interacting protein family member B5
150696	0.000238	1.08e-06	0.179	-4.87699	-0.872931	1385.91	PROM2	prominin 2
91947	0.000238	1.09e-06	0.22	-4.87539	-1.07276	350.42	ARRDC4	arrestin domain containing 4
347862	0.000245	1.13e-06	0.183	-4.86693	-0.888463	1428.48	GATD1	glutamine amidotransferase class 1 domain containing 1
146198	0.000264	1.25e-06	0.209	4.84711	1.01276	410.05	ZFP90	ZFP90 zinc finger protein
80184	0.000264	1.27e-06	0.234	4.84466	1.13488	304.67	CEP290	centrosomal protein 290
22858	0.000264	1.28e-06	0.171	4.84257	0.828734	1322.91	CILK1	ciliogenesis associated kinase 1
483	0.000267	1.32e-06	0.172	-4.83701	-0.834372	3701.11	ATP1B3	ATPase Na+/K+ transporting subunit beta 3
3491	0.000289	1.46e-06	0.255	-4.81727	-1.22854	224.51	CCN1	cellular communication network factor 1
1850	0.000289	1.47e-06	0.234	-4.8157	-1.12794	526.62	DUSP8	dual specificity phosphatase 8
1583	0.000353	1.82e-06	0.439	-4.77241	-2.0942	62.68	CYP11A1	cytochrome P450 family 11 subfamily A member 1
57650	0.000376	1.97e-06	0.237	4.75699	1.12569	542.77	CIP2A	cellular inhibitor of PP2A
114789	0.000377	2.02e-06	0.184	-4.75122	-0.876118	819.57	SLC25A25	solute carrier family 25 member 25
4254	0.000377	2.03e-06	0.287	-4.75036	-1.36464	232.82	KITLG	KIT ligand
3817	0.000381	2.08e-06	0.17	4.74575	0.804619	4278.92	KLK2	kallikrein related peptidase 2
114823	0.000386	2.14e-06	0.184	-4.74014	-0.874105	802.57	LENG8	leukocyte receptor cluster member 8
100216545	0.000423	2.37e-06	0.302	-4.71884	-1.42732	123.75	KMT2E-AS1	KMT2E antisense RNA 1
9552	0.000427	2.43e-06	0.201	-4.71427	-0.945357	515.13	SPAG7	sperm associated antigen 7
28231	0.000427	2.49e-06	0.21	-4.70909	-0.98857	1330.26	SLCO4A1	solute carrier organic anion transporter family member 4A1
22838	0.000427	2.52e-06	0.168	-4.70627	-0.789727	1815.03	RNF44	ring finger protein 44
100533970	0.000427	2.52e-06	0.199	-4.70627	-0.936434	1567.43	P2RX5-TAX1BP3	P2RX5-TAX1BP3 readthrough (NMD candidate)
6385	0.000451	2.7e-06	0.236	-4.69277	-1.10856	602.78	SDC4	syndecan 4
80820	0.000461	2.79e-06	0.22	-4.68544	-1.03022	473.6	EEPD1	endonuclease/exonuclease/phosphatase family domain containing 1
9854	0.000475	2.93e-06	0.207	-4.67567	-0.96951	1072.15	C2CD2L	C2CD2 like
23612	0.000475	2.95e-06	0.189	-4.67456	-0.884323	657.37	PHLDA3	pleckstrin homology like domain family A member 3
2678	0.000591	3.71e-06	0.186	-4.6269	-0.858585	3448.68	GGT1	gamma-glutamyltransferase 1
8263	0.000616	3.91e-06	0.209	4.61607	0.965976	419.54	F8A1	coagulation factor VIII associated 1
3993	0.000693	4.46e-06	0.179	-4.58884	-0.822599	958.53	LLGL2	LLGL scribble cell polarity complex component 2
8673	0.0007	4.58e-06	0.193	-4.58303	-0.883223	696.31	VAMP8	vesicle associated membrane protein 8
84898	0.0007	4.63e-06	0.206	-4.5811	-0.945924	974.59	PLXDC2	plexin domain containing 2
6678	0.0007	4.65e-06	0.414	-4.57978	-1.89517	76.91	SPARC	secreted protein acidic and cysteine rich
64857	0.000701	4.72e-06	0.217	4.57704	0.994545	324.43	PLEKHG2	pleckstrin homology and RhoGEF domain containing G2
23555	0.000701	4.77e-06	0.179	-4.57464	-0.816878	1481.14	TSPAN15	tetraspanin 15
7057	0.000711	4.89e-06	0.245	-4.56935	-1.12168	623.35	THBS1	thrombospondin 1
6446	0.000736	5.17e-06	0.336	-4.55786	-1.53034	189.58	SGK1	serum/glucocorticoid regulated kinase 1
2634	0.000736	5.17e-06	0.56	-4.55761	-2.5516	38.19	GBP2	guanylate binding protein 2
25798	0.000783	5.61e-06	0.204	-4.54064	-0.925157	3072.64	BRI3	brain protein I3
25841	0.000783	5.62e-06	0.233	-4.54012	-1.05968	310.36	ABTB2	ankyrin repeat and BTB domain containing 2
221037	0.0009	6.53e-06	0.174	-4.50857	-0.784286	1838.41	JMJD1C	jumonji domain containing 1C
25777	0.000913	6.69e-06	0.162	-4.50329	-0.73125	2487.23	SUN2	Sad1 and UNC84 domain containing 2
5214	0.000933	6.91e-06	0.166	4.49656	0.747926	2478.43	PFKP	phosphofructokinase, platelet
6097	0.000943	7.05e-06	0.197	-4.49228	-0.88681	541.18	RORC	RAR related orphan receptor C
79071	0.000959	7.24e-06	0.278	4.48655	1.2478	264.16	ELOVL6	ELOVL fatty acid elongase 6
9235	0.00105	8e-06	0.429	-4.46508	-1.91727	68.72	IL32	interleukin 32
1613	0.00106	8.19e-06	0.196	-4.46017	-0.873358	647.37	DAPK3	death associated protein kinase 3
80772	0.0011	8.56e-06	0.208	-4.45065	-0.92427	2718.97	CPTP	ceramide-1-phosphate transfer protein
360	0.00111	8.74e-06	0.218	-4.44628	-0.967828	1923.77	AQP3	aquaporin 3 (Gill blood group)
81575	0.00111	8.83e-06	0.352	4.44408	1.56446	105.9	APOLD1	apolipoprotein L domain containing 1
369	0.00112	9.04e-06	0.187	-4.43895	-0.829695	1509.39	ARAF	A-Raf proto-oncogene, serine/threonine kinase
80824	0.00112	9.05e-06	0.162	-4.4386	-0.721263	1700.22	DUSP16	dual specificity phosphatase 16
79728	0.00116	9.51e-06	0.222	4.42794	0.984133	297.98	PALB2	partner and localizer of BRCA2
780	0.00116	9.54e-06	0.155	-4.42725	-0.686348	3293.37	DDR1	discoidin domain receptor tyrosine kinase 1
7376	0.00117	9.71e-06	0.19	-4.4236	-0.838519	860.24	NR1H2	nuclear receptor subfamily 1 group H member 2
57538	0.00126	1.06e-05	0.259	-4.40545	-1.14091	466.41	ALPK3	alpha kinase 3
51166	0.00143	1.21e-05	0.157	4.37664	0.687251	3344.87	AADAT	aminoadipate aminotransferase
83931	0.00147	1.25e-05	0.175	-4.36854	-0.765104	1959.88	STK40	serine/threonine kinase 40
5892	0.00151	1.3e-05	0.27	4.3595	1.17777	202.21	RAD51D	RAD51 paralog D
64284	0.00151	1.31e-05	0.205	-4.35873	-0.892943	583.2	RAB17	RAB17, member RAS oncogene family
84918	0.00152	1.35e-05	0.185	-4.35112	-0.805003	649.35	LRP11	LDL receptor related protein 11
29066	0.00152	1.35e-05	0.186	-4.35178	-0.807641	1425.48	ZC3H7A	zinc finger CCCH-type containing 7A
9920	0.00152	1.36e-05	0.319	4.34971	1.38556	120.65	KBTBD11	kelch repeat and BTB domain containing 11
955	0.00152	1.36e-05	0.179	-4.35079	-0.777003	1884.51	ENTPD6	ectonucleoside triphosphate diphosphohydrolase 6
283377	0.00152	1.37e-05	0.174	-4.348	-0.756695	1320.6	SPRYD4	SPRY domain containing 4
3725	0.00153	1.4e-05	0.21	-4.34427	-0.913991	809.95	JUN	Jun proto-oncogene, AP-1 transcription factor subunit
27132	0.00154	1.41e-05	0.206	-4.34183	-0.893911	765.06	CPNE7	copine 7
8636	0.00154	1.43e-05	0.169	-4.33976	-0.733943	1541.67	SSNA1	SS nuclear autoantigen 1
105372798	0.00162	1.52e-05	0.514	4.32619	2.22449	43.14	LOC105372798	uncharacterized LOC105372798
7791	0.00162	1.53e-05	0.173	-4.32446	-0.746583	1262.82	ZYX	zyxin
6722	0.00164	1.56e-05	0.19	-4.32061	-0.820468	1489.16	SRF	serum response factor
1052	0.00166	1.59e-05	0.206	-4.31631	-0.888116	434.62	CEBPD	CCAAT enhancer binding protein delta
113178	0.00168	1.62e-05	0.185	-4.31228	-0.799031	2108.7	SCAMP4	secretory carrier membrane protein 4
151760	NA	1.72e-05	0.733	-4.298	-3.15026	25.11	LOC151760	putative uncharacterized protein LOC151760
214	0.00186	1.81e-05	0.197	-4.28734	-0.84518	2766.66	ALCAM	activated leukocyte cell adhesion molecule
990	0.00189	1.85e-05	0.224	4.28273	0.958097	1954.9	CDC6	cell division cycle 6
6926	0.00193	1.9e-05	0.172	-4.27582	-0.736938	6985.66	TBX3	T-box transcription factor 3
85002	0.002	2e-05	0.265	4.26447	1.12822	191.99	FAM86B1	family with sequence similarity 86 member B1
3486	0.002	2.01e-05	0.293	-4.2643	-1.24907	145.44	IGFBP3	insulin like growth factor binding protein 3
3326	0.00201	2.03e-05	0.164	4.26197	0.697998	34673.2	HSP90AB1	heat shock protein 90 alpha family class B member 1
256987	0.00202	2.06e-05	0.155	-4.25846	-0.661059	4525.67	SERINC5	serine incorporator 5
563	0.00204	2.08e-05	0.226	-4.25568	-0.960686	5594.17	AZGP1	alpha-2-glycoprotein 1, zinc-binding
201255	0.00204	2.1e-05	0.196	4.25361	0.831698	577.56	LRRC45	leucine rich repeat containing 45
22905	0.00208	2.16e-05	0.164	-4.24791	-0.696168	1838.8	EPN2	epsin 2
6618	0.00208	2.18e-05	0.196	-4.24519	-0.832834	1233.61	SNAPC2	small nuclear RNA activating complex polypeptide 2
83475	0.00208	2.2e-05	0.238	-4.24352	-1.00876	336.83	DOHH	deoxyhypusine hydroxylase
6894	0.00208	2.21e-05	0.209	4.24209	0.887287	473.37	TARBP1	TAR (HIV-1) RNA binding protein 1
5436	0.00208	2.22e-05	0.176	-4.24135	-0.744435	964.32	POLR2G	RNA polymerase II subunit G
26504	0.0021	2.26e-05	0.177	-4.23772	-0.750605	1186.9	CNNM4	cyclin and CBS domain divalent metal cation transport mediator 4
4512	0.00227	2.46e-05	0.191	4.21824	0.805982	474654	COX1	cytochrome c oxidase subunit I
85012	0.00227	2.48e-05	0.262	4.21699	1.10572	257.69	TCEAL3	transcription elongation factor A like 3
389816	0.00227	2.49e-05	0.163	-4.2155	-0.687474	2545.71	LRRC26	leucine rich repeat containing 26
128239	0.00239	2.64e-05	0.174	-4.20255	-0.731429	1064.66	IQGAP3	IQ motif containing GTPase activating protein 3
50810	0.0024	2.67e-05	0.257	4.19971	1.08077	228.96	HDGFL3	HDGF like 3
735301	0.00241	2.7e-05	0.269	-4.19721	-1.12935	230.23	SNHG9	small nucleolar RNA host gene 9
6431	0.00262	2.96e-05	0.165	4.17649	0.690767	2594.99	SRSF6	serine and arginine rich splicing factor 6
2852	0.00274	3.12e-05	0.269	-4.16469	-1.11908	293.5	GPER1	G protein-coupled estrogen receptor 1
3570	0.00289	3.3e-05	0.173	-4.15174	-0.718893	1807.98	IL6R	interleukin 6 receptor
112267916	0.00298	3.43e-05	0.373	-4.14278	-1.54619	114.57	LOC112267916
92714	0.00298	3.45e-05	0.167	-4.14144	-0.693492	1806.94	ARRDC1	arrestin domain containing 1
111064646	0.00301	3.52e-05	0.262	-4.13707	-1.08406	180.86	TPM1-AS	TPM1 antisense RNA
5557	0.00301	3.54e-05	0.227	4.1358	0.939346	793.1	PRIM1	DNA primase subunit 1
92312	0.00307	3.63e-05	0.272	4.12976	1.12291	263.61	MEX3A	mex-3 RNA binding family member A
8637	0.0031	3.68e-05	0.263	-4.12678	-1.08527	957.25	EIF4EBP3	eukaryotic translation initiation factor 4E binding protein 3
481	0.00321	3.84e-05	0.178	-4.1171	-0.731937	1182.54	ATP1B1	ATPase Na+/K+ transporting subunit beta 1
100127888	0.00333	4.01e-05	0.297	-4.10695	-1.21849	148.1	SLCO4A1-AS1	SLCO4A1 antisense RNA 1
105375591	0.00335	4.05e-05	0.374	4.10453	1.53487	112.77	INSIG1-DT	INSIG1 divergent transcript
11322	0.00337	4.1e-05	0.181	-4.10159	-0.74248	1385.45	TMC6	transmembrane channel like 6
3664	0.0034	4.17e-05	0.19	-4.09812	-0.780588	1095.86	IRF6	interferon regulatory factor 6
84971	0.00342	4.22e-05	0.198	-4.09507	-0.81125	926.41	ATG4D	autophagy related 4D cysteine peptidase
5606	0.00358	4.44e-05	0.175	-4.08348	-0.712924	1935.32	MAP2K3	mitogen-activated protein kinase kinase 3
84649	0.00362	4.51e-05	0.198	-4.0795	-0.809684	545.46	DGAT2	diacylglycerol O-acyltransferase 2
80315	0.00369	4.63e-05	0.188	-4.07335	-0.7669	637.42	CPEB4	cytoplasmic polyadenylation element binding protein 4
11252	0.00377	4.76e-05	0.174	-4.06693	-0.707612	2412.58	PACSIN2	protein kinase C and casein kinase substrate in neurons 2
6319	0.00383	4.87e-05	0.187	4.06164	0.758487	15219.7	SCD	stearoyl-CoA desaturase
9636	0.00385	4.92e-05	0.208	-4.05957	-0.84471	664.1	ISG15	ISG15 ubiquitin like modifier
107984836	0.00386	4.96e-05	0.539	4.05754	2.18765	35.51	KCTD13-DT	KCTD13 divergent transcript
100131187	0.00389	5.03e-05	0.218	-4.0541	-0.884499	380.96	TSTD1	thiosulfate sulfurtransferase like domain containing 1
9331	0.00391	5.08e-05	0.312	4.0518	1.26246	116.1	B4GALT6	beta-1,4-galactosyltransferase 6
4953	0.00391	5.11e-05	0.154	4.05038	0.622341	9824.74	ODC1	ornithine decarboxylase 1
29117	0.00401	5.33e-05	0.172	4.04079	0.694753	1236.78	BRD7	bromodomain containing 7
84988	0.00401	5.33e-05	0.171	-4.04085	-0.691019	1122.51	PPP1R16A	protein phosphatase 1 regulatory subunit 16A
6591	0.00401	5.34e-05	0.338	-4.04013	-1.36648	94.88	SNAI2	snail family transcriptional repressor 2
26873	0.00418	5.6e-05	0.248	-4.02913	-0.998753	267.2	OPLAH	5-oxoprolinase, ATP-hydrolysing
57561	0.00418	5.63e-05	0.225	4.02792	0.907646	380.68	ARRDC3	arrestin domain containing 3
84905	0.0042	5.73e-05	0.281	-4.02362	-1.12892	193.73	ZNF341	zinc finger protein 341
23135	0.0042	5.74e-05	0.182	-4.0231	-0.733069	1528.4	KDM6B	lysine demethylase 6B
169834	0.0042	5.75e-05	0.259	4.02303	1.0415	228.65	ZNF883	zinc finger protein 883
3097	0.00426	5.86e-05	0.184	-4.01823	-0.740893	678.44	HIVEP2	HIVEP zinc finger 2
84273	0.00433	5.99e-05	0.186	4.01323	0.744976	961.09	NOA1	nitric oxide associated 1
150737	0.00438	6.13e-05	0.292	4.00793	1.16925	146.01	TTC30B	tetratricopeptide repeat domain 30B
10519	0.00438	6.15e-05	0.165	-4.00681	-0.659615	2042.52	CIB1	calcium and integrin binding 1
7114	0.00438	6.15e-05	0.311	-4.00698	-1.2478	181.96	TMSB4X	thymosin beta 4 X-linked
105375784	NA	6.21e-05	0.734	-4.0048	-2.94049	21.96	LOC105375784	uncharacterized LOC105375784
3164	0.00446	6.3e-05	0.186	-4.00115	-0.743132	826.17	NR4A1	nuclear receptor subfamily 4 group A member 1
26268	0.00456	6.48e-05	0.179	3.99466	0.716875	932.3	FBXO9	F-box protein 9
27158	0.00459	6.55e-05	0.217	-3.99197	-0.867944	2028.21	NDOR1	NADPH dependent diflavin oxidoreductase 1
219749	0.00459	6.59e-05	0.348	3.99065	1.38736	90.57	ZNF25	zinc finger protein 25
167153	0.00481	6.93e-05	0.19	-3.97857	-0.756091	728.6	TENT2	terminal nucleotidyltransferase 2
2052	0.00489	7.09e-05	0.174	-3.97327	-0.689855	9089.14	EPHX1	epoxide hydrolase 1
6713	0.00489	7.12e-05	0.177	3.97211	0.704176	912.24	SQLE	squalene epoxidase
91373	0.00494	7.24e-05	0.217	-3.96826	-0.862321	495.19	UAP1L1	UDP-N-acetylglucosamine pyrophosphorylase 1 like 1
55751	0.00494	7.3e-05	0.165	-3.96622	-0.653351	2296.12	TMEM184C	transmembrane protein 184C
5144	0.00494	7.32e-05	0.23	-3.96574	-0.912732	294.91	PDE4D	phosphodiesterase 4D
374291	0.00505	7.51e-05	0.181	-3.95951	-0.716079	1333.99	NDUFS7	NADH:ubiquinone oxidoreductase core subunit S7
399665	0.00525	7.85e-05	0.187	-3.94886	-0.73708	1039.55	EEIG1	estrogen-induced osteoclastogenesis regulator 1
78991	0.00525	7.89e-05	0.226	3.9478	0.891851	479.57	PCYOX1L	prenylcysteine oxidase 1 like
9265	0.00528	7.97e-05	0.2	-3.94528	-0.789499	1529.56	CYTH3	cytohesin 3
131408	0.00537	8.15e-05	0.23	-3.93982	-0.907491	271.45	FAM131A	family with sequence similarity 131 member A
102724250	0.00541	8.24e-05	0.214	3.93721	0.841804	569.49	LOC102724250	neuroblastoma breakpoint family member 1-like
284716	0.00571	8.75e-05	0.279	3.92286	1.0948	262.44	RIMKLA	ribosomal modification protein rimK like family member A
330	0.00571	8.79e-05	0.328	-3.92174	-1.28713	134.74	BIRC3	baculoviral IAP repeat containing 3
23376	0.00571	8.83e-05	0.203	3.92063	0.796416	847.65	UFL1	UFM1 specific ligase 1
256281	0.00578	8.99e-05	0.254	-3.91642	-0.994911	238.71	NUDT14	nudix hydrolase 14
271	0.00579	9.05e-05	0.171	-3.91486	-0.671249	1289.21	AMPD2	adenosine monophosphate deaminase 2
3005	0.0058	9.1e-05	0.158	-3.91342	-0.616395	4023.04	H1-0	H1.0 linker histone
92104	0.00585	9.22e-05	0.267	3.91023	1.04368	212	TTC30A	tetratricopeptide repeat domain 30A
54462	0.00591	9.37e-05	0.216	3.90643	0.844153	349.58	CCSER2	coiled-coil serine rich protein 2
79184	0.00596	9.5e-05	0.187	3.90314	0.730637	890.76	BRCC3	BRCA1/BRCA2-containing complex subunit 3
146059	0.00597	9.56e-05	0.23	-3.90157	-0.895724	390.52	CDAN1	codanin 1
348262	0.00601	9.66e-05	0.241	-3.89901	-0.939922	313	MCRIP1	MAPK regulated corepressor interacting protein 1
388566	0.00606	9.78e-05	0.443	3.89589	1.72563	51.84	ZNF470	zinc finger protein 470
133619	0.00612	9.93e-05	0.169	3.89235	0.657957	1987.72	PRRC1	proline rich coiled-coil 1
28992	0.00622	0.000101	0.185	-3.88703	-0.720606	763.66	MACROD1	mono-ADP ribosylhydrolase 1
140606	0.00622	0.000102	0.197	-3.88625	-0.76601	1879.24	SELENOM	selenoprotein M
9780	0.00637	0.000105	0.162	-3.8794	-0.629181	3577.88	PIEZO1	piezo type mechanosensitive ion channel component 1
6320	0.00644	0.000106	0.213	-3.8756	-0.824587	431.12	CLEC11A	C-type lectin domain containing 11A
83480	0.00656	0.000109	0.208	3.86897	0.806172	517.87	PUS3	pseudouridine synthase 3
129642	0.00656	0.000109	0.155	-3.86962	-0.600752	4947.12	MBOAT2	membrane bound O-acyltransferase domain containing 2
10634	0.00656	0.00011	0.194	-3.8679	-0.748551	1973.6	GAS2L1	growth arrest specific 2 like 1
11018	0.00664	0.000112	0.194	-3.86381	-0.750284	767.42	TMED1	transmembrane p24 trafficking protein 1
9987	0.00669	0.000113	0.17	3.86079	0.65716	2147.68	HNRNPDL	heterogeneous nuclear ribonucleoprotein D like
201232	0.00683	0.000116	0.41	3.85469	1.5821	59.86	SLC16A13	solute carrier family 16 member 13
4436	0.00686	0.000117	0.315	3.85161	1.21273	115	MSH2	mutS homolog 2
54332	0.00685	0.000117	0.303	3.85281	1.1667	140.4	GDAP1	ganglioside induced differentiation associated protein 1
9935	0.00689	0.000118	0.188	-3.84932	-0.724383	1119.03	MAFB	MAF bZIP transcription factor B
3985	0.00703	0.000121	0.178	-3.84335	-0.683557	1085.44	LIMK2	LIM domain kinase 2
54954	0.00704	0.000122	0.211	3.84195	0.811903	369.92	FAM120C	family with sequence similarity 120C
55225	0.00715	0.000125	0.214	3.83699	0.821741	353.64	RAVER2	ribonucleoprotein, PTB binding 2
1839	0.00725	0.000127	0.358	-3.83261	-1.37079	107.71	HBEGF	heparin binding EGF like growth factor
22889	0.00736	0.000129	0.185	-3.82794	-0.709125	757.48	KHDC4	KH domain containing 4, pre-mRNA splicing factor
116931	0.00744	0.000132	0.444	3.82306	1.69863	55.25	MED12L	mediator complex subunit 12L
23670	0.00744	0.000132	0.202	-3.82359	-0.77111	584.51	CEMIP2	cell migration inducing hyaluronidase 2
51088	0.00758	0.000135	0.354	3.81751	1.35109	102.84	KLHL5	kelch like family member 5
4179	0.00759	0.000136	0.161	-3.81604	-0.613493	2954.04	CD46	CD46 molecule
154791	0.00772	0.000139	0.236	-3.81073	-0.899541	295.4	FMC1	formation of mitochondrial complex V assembly factor 1 homolog
27124	0.0078	0.000141	0.21	-3.80715	-0.798879	796.32	INPP5J	inositol polyphosphate-5-phosphatase J
84065	0.00804	0.000145	0.178	-3.79869	-0.674551	1052.25	TMEM222	transmembrane protein 222
81688	0.00805	0.000146	0.17	3.79748	0.646981	1646.06	C6orf62	chromosome 6 open reading frame 62
84951	0.00805	0.000147	0.551	-3.79637	-2.0911	35.74	TNS4	tensin 4
100463486	0.00837	0.000153	0.299	3.78582	1.13369	128	MTRNR2L8	MT-RNR2 like 8 (pseudogene)
89796	0.00841	0.000155	0.189	3.78239	0.716344	623.02	NAV1	neuron navigator 1
285268	0.00841	0.000156	0.196	3.78139	0.742393	505.79	ZNF621	zinc finger protein 621
706	0.00841	0.000156	0.189	-3.78175	-0.715716	1279.09	TSPO	translocator protein
100271836	0.00842	0.000157	0.216	-3.78023	-0.815987	401.74	SMG1P3	SMG1 pseudogene 3
140823	0.00849	0.000159	0.203	-3.77707	-0.768463	486.65	ROMO1	reactive oxygen species modulator 1
55766	0.00861	0.000161	0.182	-3.77269	-0.684847	3305.35	H2AJ	H2A.J histone
5434	0.00868	0.000163	0.17	-3.76962	-0.64139	3741.02	POLR2E	RNA polymerase II, I and III subunit E
1031	0.00879	0.000166	0.206	3.76548	0.775197	410.73	CDKN2C	cyclin dependent kinase inhibitor 2C
23468	0.00881	0.000167	0.233	3.76385	0.878174	1464.74	CBX5	chromobox 5
90637	0.00888	0.000169	0.287	3.76095	1.07929	174.22	ZFAND2A	zinc finger AN1-type containing 2A
80742	0.00902	0.000173	0.242	3.75585	0.908801	252.03	PRR3	proline rich 3
3148	0.00902	0.000174	0.157	-3.75416	-0.589232	4671.09	HMGB2	high mobility group box 2
348180	0.00902	0.000174	0.211	-3.7543	-0.792618	398.3	CTU2	cytosolic thiouridylase subunit 2
85444	0.00923	0.000179	0.209	3.74726	0.782728	418.88	LRRCC1	leucine rich repeat and coiled-coil centrosomal protein 1
147727	0.00927	0.000181	0.177	-3.74438	-0.663763	1186.82	ILF3-DT	ILF3 divergent transcript
25829	0.00927	0.000181	0.18	-3.74349	-0.673904	1414.42	TMEM184B	transmembrane protein 184B
100527963	0.00927	0.000181	0.221	-3.74399	-0.826119	334.88	PMF1-BGLAP	PMF1-BGLAP readthrough
8795	0.00935	0.000184	0.161	-3.74036	-0.601549	2176.34	TNFRSF10B	TNF receptor superfamily member 10b
9516	0.0094	0.000185	0.164	-3.738	-0.6132	3680.89	LITAF	lipopolysaccharide induced TNF factor
51293	0.00941	0.000186	0.194	-3.73682	-0.724494	1673.19	CD320	CD320 molecule
2683	0.00941	0.000187	0.165	-3.73576	-0.616339	2710.32	B4GALT1	beta-1,4-galactosyltransferase 1
653820	0.00944	0.000188	0.195	-3.73413	-0.727788	628.87	FAM72B	family with sequence similarity 72 member B
25837	0.00961	0.000193	0.226	-3.72865	-0.84215	510.56	RAB26	RAB26, member RAS oncogene family
340485	0.00965	0.000194	0.205	-3.72672	-0.764386	406.48	ACER2	alkaline ceramidase 2
57670	0.00971	0.000196	0.191	3.72379	0.710465	770.33	KIAA1549	KIAA1549
4637	0.00971	0.000197	0.158	-3.72329	-0.587339	5118.99	MYL6	myosin light chain 6
25888	0.00974	0.000198	0.22	3.72163	0.817742	367.92	ZNF473	zinc finger protein 473
22874	0.00982	0.0002	0.178	-3.7184	-0.662987	1292.21	PLEKHA6	pleckstrin homology domain containing A6
4708	0.00986	0.000202	0.189	-3.71652	-0.702188	988.69	NDUFB2	NADH:ubiquinone oxidoreductase subunit B2
3340	0.0101	0.000208	0.183	-3.70937	-0.677979	4747.48	NDST1	N-deacetylase and N-sulfotransferase 1
1824	0.0101	0.000209	0.214	3.7079	0.793778	410.46	DSC2	desmocollin 2
79664	0.0101	0.000209	0.172	3.70734	0.639024	1065.19	ICE2	interactor of little elongation complex ELL subunit 2
55111	0.0102	0.000211	0.2	-3.70553	-0.741565	1127.05	PLEKHJ1	pleckstrin homology domain containing J1
11245	0.0102	0.000213	0.262	3.70287	0.970035	191.15	GPR176	G protein-coupled receptor 176
59339	0.0103	0.000216	0.495	3.70009	1.83092	53.6	PLEKHA2	pleckstrin homology domain containing A2
9871	0.0103	0.000217	0.23	3.69827	0.850888	1467.11	SEC24D	SEC24 homolog D, COPII coat complex component
415116	0.0104	0.000219	0.178	-3.69553	-0.658897	1214.46	PIM3	Pim-3 proto-oncogene, serine/threonine kinase
9993	0.0104	0.00022	0.17	-3.69481	-0.628955	2065.54	DGCR2	DiGeorge syndrome critical region gene 2
64429	0.0105	0.000223	0.197	3.69112	0.725608	610.93	ZDHHC6	zinc finger DHHC-type palmitoyltransferase 6
54431	0.0105	0.000223	0.166	3.69144	0.614343	1871.71	DNAJC10	DnaJ heat shock protein family (Hsp40) member C10
65990	0.0105	0.000226	0.179	-3.68824	-0.659162	1307.53	ANTKMT	adenine nucleotide translocase lysine methyltransferase
51477	0.0105	0.000226	0.19	-3.68785	-0.702265	1350.79	ISYNA1	inositol-3-phosphate synthase 1
55216	0.0106	0.000228	0.19	3.68525	0.701483	741.92	NKAPD1	NKAP domain containing 1
64129	NA	0.000246	0.659	-3.66594	-2.41531	28.51	TINAGL1	tubulointerstitial nephritis antigen like 1
57799	0.0114	0.000247	0.178	-3.66533	-0.651325	821.94	RAB40C	RAB40C, member RAS oncogene family
10024	0.0114	0.000247	0.184	-3.6656	-0.673369	1481.39	TROAP	trophinin associated protein
2054	0.0121	0.000264	0.278	3.64871	1.01369	163.18	STX2	syntaxin 2
9289	0.0122	0.000267	0.19	-3.64522	-0.690993	1609.4	ADGRG1	adhesion G protein-coupled receptor G1
1376	0.0124	0.000271	0.196	3.64183	0.712906	937.16	CPT2	carnitine palmitoyltransferase 2
7013	0.0124	0.000273	0.186	3.6397	0.676917	626.08	TERF1	telomeric repeat binding factor 1
6405	0.0124	0.000273	0.226	-3.63945	-0.823891	331.91	SEMA3F	semaphorin 3F
8671	0.0124	0.000274	0.294	3.63896	1.06917	192.25	SLC4A4	solute carrier family 4 member 4
2530	0.0124	0.000277	0.253	3.63565	0.91908	198.2	FUT8	fucosyltransferase 8
27338	0.0124	0.000277	0.177	-3.63609	-0.644633	6492.73	UBE2S	ubiquitin conjugating enzyme E2 S
55048	0.0124	0.000278	0.166	-3.6353	-0.602658	1393.41	VPS37C	VPS37C subunit of ESCRT-I
6282	0.0125	0.000279	0.181	-3.63366	-0.658128	3737.93	S100A11	S100 calcium binding protein A11
3988	0.0125	0.000281	0.188	3.63236	0.684143	856.57	LIPA	lipase A, lysosomal acid type
2876	0.0129	0.000292	0.167	-3.6226	-0.604785	3669.75	GPX1	glutathione peroxidase 1
56922	0.013	0.000294	0.174	-3.62081	-0.629482	1489.4	MCCC1	methylcrotonyl-CoA carboxylase subunit 1
9802	0.013	0.000296	0.156	-3.61857	-0.565234	3671.2	DAZAP2	DAZ associated protein 2
23373	0.013	0.000297	0.191	-3.61761	-0.691767	834.5	CRTC1	CREB regulated transcription coactivator 1
5210	0.0135	0.00031	0.322	3.60704	1.16221	208.27	PFKFB4	6-phosphofructo-2-kinase/fructose-2,6-biphosphatase 4
22821	0.0137	0.000315	0.233	3.6026	0.839411	420.5	RASA3	RAS p21 protein activator 3
10763	0.0138	0.000318	0.222	3.59984	0.797939	771.45	NES	nestin
203286	0.0138	0.000319	0.237	3.59932	0.854781	262.27	ANKS6	ankyrin repeat and sterile alpha motif domain containing 6
5916	0.0138	0.00032	0.194	-3.59847	-0.698721	709.67	RARG	retinoic acid receptor gamma
79794	0.0139	0.000323	0.205	-3.59598	-0.737763	517	SPRING1	SREBF pathway regulator in golgi 1
57512	0.014	0.000327	0.224	-3.59286	-0.804975	479.2	GPR158	G protein-coupled receptor 158
101410538	0.014	0.000328	0.203	-3.59173	-0.730267	1843.74	MMP24OS	MMP24 opposite strand
51398	0.0141	0.000331	0.182	-3.5901	-0.652564	1112.8	WDR83OS	WD repeat domain 83 opposite strand
7594	0.0142	0.000334	0.204	3.58719	0.730255	524.56	ZNF43	zinc finger protein 43
728489	0.0142	0.000335	0.222	-3.58677	-0.795712	406.98	DNLZ	DNL-type zinc finger
283416	NA	0.000337	0.745	3.58498	2.67038	19.88	LINC01465	long intergenic non-protein coding RNA 1465
80194	0.0143	0.000339	0.171	-3.58373	-0.612887	1423.33	TMEM134	transmembrane protein 134
26229	0.0144	0.000342	0.19	-3.58117	-0.678736	735.25	B3GAT3	beta-1,3-glucuronyltransferase 3
148156	0.0144	0.000343	0.268	3.58049	0.959599	177.98	ZNF558	zinc finger protein 558
79228	0.0145	0.000347	0.204	-3.57766	-0.728983	585.72	THOC6	THO complex subunit 6
2764	0.0145	0.000349	0.184	3.57597	0.657285	1075.25	GMFB	glia maturation factor beta
84299	0.0149	0.000359	0.182	-3.56851	-0.649953	2013.8	MIEN1	migration and invasion enhancer 1
81628	0.015	0.000363	0.172	-3.56576	-0.613238	1361.09	TSC22D4	TSC22 domain family member 4
11187	0.015	0.000364	0.162	-3.56513	-0.578674	2782.58	PKP3	plakophilin 3
10298	0.015	0.000364	0.169	-3.56467	-0.60219	4488.09	PAK4	p21 (RAC1) activated kinase 4
3320	0.0151	0.000367	0.194	3.56259	0.692601	49168	HSP90AA1	heat shock protein 90 alpha family class A member 1
92292	0.0151	0.000369	0.218	3.56161	0.774789	453.22	GLYATL1	glycine-N-acyltransferase like 1
7168	0.0153	0.000374	0.16	-3.55752	-0.569315	2808.78	TPM1	tropomyosin 1
8242	0.0153	0.000377	0.159	-3.55543	-0.566875	2305.1	KDM5C	lysine demethylase 5C
107986326	0.0156	0.000385	0.27	3.54994	0.959665	165.81	LOC107986326	uncharacterized LOC107986326
27330	0.0156	0.000386	0.221	3.54921	0.783768	459	RPS6KA6	ribosomal protein S6 kinase A6
130340	0.0156	0.000388	0.21	-3.54806	-0.745735	685.2	AP1S3	adaptor related protein complex 1 subunit sigma 3
5442	0.0158	0.000393	0.174	-3.545	-0.616355	1524.24	POLRMT	RNA polymerase mitochondrial
3726	0.0162	0.000405	0.182	-3.53654	-0.644252	846.74	JUNB	JunB proto-oncogene, AP-1 transcription factor subunit
22955	0.0162	0.000406	0.166	-3.536	-0.58866	1832.07	SCMH1	Scm polycomb group protein homolog 1
3636	0.0165	0.000415	0.17	-3.53034	-0.600851	1279.3	INPPL1	inositol polyphosphate phosphatase like 1
119548	0.0165	0.000416	0.458	-3.52999	-1.61594	66	PNLIPRP3	pancreatic lipase related protein 3
64921	0.0165	0.000417	0.205	-3.52901	-0.725028	438.95	CASD1	CAS1 domain containing 1
4059	0.0167	0.000423	0.281	-3.52542	-0.99009	194.48	BCAM	basal cell adhesion molecule (Lutheran blood group)
4514	0.0168	0.000426	0.188	3.52338	0.660747	268340	COX3	cytochrome c oxidase subunit III
116092	0.0172	0.000439	0.207	3.51542	0.728512	393.73	DNTTIP1	deoxynucleotidyltransferase terminal interacting protein 1
29952	0.0177	0.000451	0.183	-3.50809	-0.643315	2346.57	DPP7	dipeptidyl peptidase 7
9757	0.0177	0.000455	0.192	-3.50616	-0.671611	955.06	KMT2B	lysine methyltransferase 2B
10628	0.0177	0.000455	0.47	-3.50611	-1.64739	3800.07	TXNIP	thioredoxin interacting protein
6565	0.0178	0.000458	0.379	-3.50418	-1.32893	80.17	SLC15A2	solute carrier family 15 member 2
9510	0.0178	0.00046	0.191	-3.50293	-0.668907	3703.06	ADAMTS1	ADAM metallopeptidase with thrombospondin type 1 motif 1
51246	0.0179	0.000466	0.167	-3.49984	-0.582807	4011.86	SHISA5	shisa family member 5
4758	0.018	0.000467	0.207	-3.49879	-0.725078	547.53	NEU1	neuraminidase 1
388564	0.018	0.000469	0.313	-3.49772	-1.0934	110.85	TMEM238	transmembrane protein 238
147798	0.0181	0.000473	0.253	-3.49575	-0.886096	294.68	TMC4	transmembrane channel like 4
22891	0.0181	0.000476	0.556	3.49419	1.9428	35.66	ZNF365	zinc finger protein 365
80725	0.0181	0.000477	0.229	-3.49321	-0.800956	303.89	SRCIN1	SRC kinase signaling inhibitor 1
2040	0.0183	0.000484	0.197	-3.48956	-0.686475	630.21	STOM	stomatin
6383	0.0186	0.000492	0.246	-3.48494	-0.85613	256.03	SDC2	syndecan 2
192286	0.0186	0.000495	0.182	-3.48356	-0.634417	1873.73	HIGD2A	HIG1 hypoxia inducible domain family member 2A
2182	0.0189	0.000504	0.563	3.47884	1.96007	31.23	ACSL4	acyl-CoA synthetase long chain family member 4
90196	0.0194	0.000518	0.194	-3.47125	-0.673	629.96	SYS1	SYS1 golgi trafficking protein
6923	0.0195	0.000521	0.174	-3.46975	-0.604794	2329.08	ELOB	elongin B
55638	0.0197	0.000529	0.184	-3.46559	-0.637443	699.96	SYBU	syntabulin
197320	0.0198	0.000532	0.196	3.46391	0.678419	652.41	ZNF778	zinc finger protein 778
353	0.0199	0.000537	0.159	-3.46157	-0.551802	3491.36	APRT	adenine phosphoribosyltransferase
79896	0.02	0.000542	0.25	3.45924	0.86574	257.8	THNSL1	threonine synthase like 1
374819	0.0201	0.000544	0.244	3.45796	0.843688	226.14	LRRC37A3	leucine rich repeat containing 37 member A3
4603	0.0201	0.000546	0.282	3.45691	0.973395	204.32	MYBL1	MYB proto-oncogene like 1
8862	0.0201	0.000549	0.192	-3.45579	-0.662046	1161.05	APLN	apelin
64975	0.0206	0.000565	0.169	-3.44774	-0.581705	2673.69	MRPL41	mitochondrial ribosomal protein L41
8878	0.0206	0.000566	0.217	-3.44756	-0.746861	5170.42	SQSTM1	sequestosome 1
3659	0.0206	0.000568	0.389	-3.44644	-1.33951	75.93	IRF1	interferon regulatory factor 1
100132116	NA	0.000569	0.907	-3.44575	-3.12592	17.49	ACTA2-AS1	ACTA2 antisense RNA 1
5371	0.0207	0.00057	0.196	-3.44543	-0.674199	518.39	PML	PML nuclear body scaffold
105371811	0.0209	0.000578	0.239	-3.44175	-0.823238	238.54	LOC105371811	uncharacterized LOC105371811
23086	0.021	0.000582	0.217	-3.43997	-0.747194	491.79	EXPH5	exophilin 5
79884	0.021	0.000583	0.187	3.43934	0.643005	807.16	MAP9	microtubule associated protein 9
10653	0.021	0.000585	0.158	-3.43833	-0.543354	3090.48	SPINT2	serine peptidase inhibitor, Kunitz type 2
253512	0.0211	0.000589	0.201	-3.43655	-0.689809	641.7	SLC25A30	solute carrier family 25 member 30
2535	0.0211	0.00059	0.435	3.43612	1.49455	62.79	FZD2	frizzled class receptor 2
9586	NA	0.000597	0.975	-3.43293	-3.34757	14.04	CREB5	cAMP responsive element binding protein 5
23526	0.0213	0.000599	0.194	-3.43194	-0.665516	1050.9	ARHGAP45	Rho GTPase activating protein 45
114987	0.0214	0.000603	0.481	3.43012	1.65116	64.91	WDR31	WD repeat domain 31
10095	0.0214	0.000603	0.176	-3.4304	-0.605455	1291.48	ARPC1B	actin related protein 2/3 complex subunit 1B
23513	0.0214	0.000606	0.173	-3.42884	-0.593209	1652.28	SCRIB	scribble planar cell polarity protein
4061	0.0214	0.000609	0.157	-3.42737	-0.537108	5674.01	LY6E	lymphocyte antigen 6 family member E
64855	0.0214	0.00061	0.169	-3.42708	-0.577932	4603.79	NIBAN2	niban apoptosis regulator 2
401264	0.0218	0.000623	0.359	3.42132	1.22899	88.73	TRAM2-AS1	TRAM2 antisense RNA 1 (head to head)
51295	0.0219	0.000626	0.164	-3.42012	-0.562172	1629.63	ECSIT	ECSIT signaling integrator
26353	0.0219	0.00063	0.44	-3.41854	-1.5041	69.96	HSPB8	heat shock protein family B (small) member 8
113219467	0.022	0.000632	0.207	3.41737	0.706576	6117.29	MIR12136	microRNA 12136
50804	0.0222	0.000642	0.197	-3.41328	-0.674083	696.02	MYEF2	myelin expression factor 2
54472	0.0222	0.000643	0.184	-3.41285	-0.629383	1087.54	TOLLIP	toll interacting protein
3280	0.0222	0.000645	0.216	-3.41197	-0.735498	755.1	HES1	hes family bHLH transcription factor 1
55671	0.0222	0.000646	0.181	-3.41144	-0.616165	1502.94	PPP4R3A	protein phosphatase 4 regulatory subunit 3A
51690	0.0222	0.000646	0.185	-3.41139	-0.632014	1089.44	LSM7	LSM7 homolog, U6 small nuclear RNA and mRNA degradation associated
51093	0.0224	0.000655	0.194	-3.40775	-0.660312	661.44	METTL25B	methyltransferase like 25B
1265	0.0224	0.000659	0.197	-3.40595	-0.670982	944.03	CNN2	calponin 2
51319	0.0224	0.000661	0.177	3.4054	0.601448	858.16	RSRC1	arginine and serine rich coiled-coil 1
116983	0.0224	0.000662	0.169	-3.4047	-0.574275	1328.63	ACAP3	ArfGAP with coiled-coil, ankyrin repeat and PH domains 3
9069	0.0224	0.000662	0.172	-3.40502	-0.584299	1950.88	CLDN12	claudin 12
348825	NA	0.000666	0.701	3.40313	2.38614	21.4	TPRXL	tetrapeptide repeat homeobox like (pseudogene)
1490	NA	0.000669	1.792	-3.40187	-6.09464	6.39	CCN2	cellular communication network factor 2
9907	0.0232	0.000686	0.255	-3.39501	-0.864029	219.18	AP5Z1	adaptor related protein complex 5 subunit zeta 1
115	0.0232	0.000688	0.183	-3.39416	-0.621496	725.22	ADCY9	adenylate cyclase 9
54344	0.0232	0.00069	0.178	-3.39352	-0.605644	958.14	DPM3	dolichyl-phosphate mannosyltransferase subunit 3, regulatory
1387	0.0232	0.000691	0.192	-3.39309	-0.65223	2055.95	CREBBP	CREB binding protein
729533	0.0233	0.000697	0.218	-3.39058	-0.737858	546.86	FAM72A	family with sequence similarity 72 member A
51149	0.0233	0.000699	0.341	-3.39014	-1.15578	146.01	MRNIP	MRN complex interacting protein
79639	0.0234	0.000705	0.281	-3.38763	-0.953267	177.96	TMEM53	transmembrane protein 53
59307	0.0234	0.000709	0.204	-3.38592	-0.689065	539.43	SIGIRR	single Ig and TIR domain containing
7587	0.0234	0.00071	0.166	3.38558	0.561748	1435.01	ZNF37A	zinc finger protein 37A
5365	0.0234	0.00071	0.184	-3.38564	-0.624186	689.26	PLXNB3	plexin B3
641	0.0234	0.000711	0.274	3.3852	0.929068	235.27	BLM	BLM RecQ like helicase
105374589	NA	0.000717	0.573	3.38308	1.93908	29.71	LOC105374589	uncharacterized LOC105374589
63925	0.0237	0.000721	0.187	-3.38154	-0.633072	801.7	ZNF335	zinc finger protein 335
64114	0.0238	0.000727	0.16	-3.37927	-0.541739	2809.76	TMBIM1	transmembrane BAX inhibitor motif containing 1
100287896	0.0239	0.000729	0.301	3.37827	1.01688	138.82	LIPT2-AS1	LIPT2 antisense RNA 1
10209	0.024	0.000736	0.173	-3.37572	-0.585266	11528.3	EIF1	eukaryotic translation initiation factor 1
348110	0.0241	0.00074	0.29	3.37413	0.980075	179.6	ARPIN	actin related protein 2/3 complex inhibitor
7975	0.0241	0.000741	0.201	-3.37403	-0.676848	630.23	MAFK	MAF bZIP transcription factor K
90362	0.0241	0.000744	0.238	-3.37271	-0.803241	495.95	FAM110B	family with sequence similarity 110 member B
5836	0.0241	0.000746	0.308	3.37218	1.03995	291.1	PYGL	glycogen phosphorylase L
3421	0.0241	0.000748	0.171	-3.3713	-0.577322	1720.64	IDH3G	isocitrate dehydrogenase (NAD(+)) 3 non-catalytic subunit gamma
113802	0.0242	0.000753	0.205	3.36961	0.689222	427.87	HENMT1	HEN methyltransferase 1
9526	0.0242	0.000753	0.172	-3.36945	-0.578164	3626.42	MPDU1	mannose-P-dolichol utilization defect 1
7030	0.0246	0.000767	0.172	-3.36427	-0.57933	1128.28	TFE3	transcription factor binding to IGHM enhancer 3
29907	0.025	0.000782	0.236	-3.35916	-0.792332	252.7	SNX15	sorting nexin 15
10525	0.025	0.000786	0.156	3.3578	0.524471	7159.46	HYOU1	hypoxia up-regulated 1
26175	0.0251	0.00079	0.199	-3.35611	-0.666754	512.19	LYSET	lysosomal enzyme trafficking factor
161394	0.0251	0.000792	0.38	3.35573	1.27673	77.29	SAMD15	sterile alpha motif domain containing 15
286262	0.0253	0.000799	0.173	-3.35298	-0.580301	1049.67	TPRN	taperin
977	0.0254	0.000806	0.176	-3.35063	-0.589553	2495.75	CD151	CD151 molecule (Raph blood group)
5352	0.0256	0.000814	0.471	3.34794	1.57608	86	PLOD2	procollagen-lysine,2-oxoglutarate 5-dioxygenase 2
84331	0.0256	0.000815	0.176	-3.3476	-0.590621	1050.82	MCRIP2	MAPK regulated corepressor interacting protein 2
10217	0.0257	0.000819	0.183	-3.34613	-0.611665	1040.25	CTDSPL	CTD small phosphatase like
29070	0.0258	0.000827	0.221	3.34371	0.739505	305.73	CCDC113	coiled-coil domain containing 113
5441	0.0258	0.000827	0.161	-3.34361	-0.539051	3591.45	POLR2L	RNA polymerase II, I and III subunit L
554282	0.0259	0.000833	0.227	-3.34157	-0.759023	478.14	FAM72C	family with sequence similarity 72 member C
4886	NA	0.000834	0.631	3.34142	2.10851	28.64	NPY1R	neuropeptide Y receptor Y1
8798	0.0262	0.000844	0.237	3.33779	0.789957	349.76	DYRK4	dual specificity tyrosine phosphorylation regulated kinase 4
55893	0.0262	0.000848	0.204	3.33667	0.682015	477.16	ZNF395	zinc finger protein 395
8848	0.0262	0.000848	0.206	-3.33671	-0.687839	1971.63	TSC22D1	TSC22 domain family member 1
27000	0.0262	0.000851	0.189	3.33568	0.629446	1214.88	DNAJC2	DnaJ heat shock protein family (Hsp40) member C2
283131	0.0262	0.000852	0.245	-3.33539	-0.817899	2489.27	NEAT1	nuclear paraspeckle assembly transcript 1
567	0.0262	0.000853	0.189	-3.33491	-0.630417	2831.25	B2M	beta-2-microglobulin
2956	0.0262	0.000857	0.257	3.33372	0.855278	708.01	MSH6	mutS homolog 6
7942	0.0263	0.000861	0.223	-3.33232	-0.743643	338.79	TFEB	transcription factor EB
475	0.0263	0.000864	0.189	-3.33135	-0.630933	1004.1	ATOX1	antioxidant 1 copper chaperone
602	0.0264	0.000867	0.234	-3.33035	-0.780852	298.93	BCL3	BCL3 transcription coactivator
128977	0.0265	0.000875	0.209	-3.32805	-0.695032	399.41	C22orf39	chromosome 22 open reading frame 39
55240	0.0267	0.000881	0.188	-3.32602	-0.62621	1147.42	STEAP3	STEAP3 metalloreductase
410	0.0267	0.000886	0.235	-3.32447	-0.78078	355.8	ARSA	arylsulfatase A
23286	0.0267	0.000889	0.162	-3.3235	-0.539855	3420.83	WWC1	WW and C2 domain containing 1
80852	0.0267	0.000889	0.319	-3.3234	-1.06097	124.53	GRIP2	glutamate receptor interacting protein 2
94097	0.0271	0.000904	0.222	-3.31891	-0.738323	366.48	SFXN5	sideroflexin 5
6608	0.0271	0.000905	0.259	3.3186	0.859994	240.54	SMO	smoothened, frizzled class receptor
1573	0.0274	0.000918	0.295	3.31456	0.976501	136.38	CYP2J2	cytochrome P450 family 2 subfamily J member 2
203	0.0274	0.000922	0.181	-3.31342	-0.600604	1497.21	AK1	adenylate kinase 1
125061	0.0274	0.000925	0.174	-3.31242	-0.574777	1011.45	AFMID	arylformamidase
400027	0.0274	0.000925	0.23	-3.31239	-0.762154	299.51	LINC00938	long intergenic non-protein coding RNA 938
170961	0.0275	0.000928	0.441	3.3115	1.45909	52.46	ANKRD24	ankyrin repeat domain 24
604	0.028	0.000948	0.195	-3.30559	-0.643509	1741.83	BCL6	BCL6 transcription repressor
63926	0.0284	0.000964	0.194	3.30074	0.64003	572.26	ANKEF1	ankyrin repeat and EF-hand domain containing 1
10970	0.0284	0.000965	0.191	3.3004	0.630917	1332.08	CKAP4	cytoskeleton associated protein 4
6809	0.0285	0.00097	0.169	-3.29904	-0.556706	1694.41	STX3	syntaxin 3
5796	0.0286	0.000978	0.182	-3.29684	-0.599792	890.67	PTPRK	protein tyrosine phosphatase receptor type K
22904	0.0286	0.000979	0.161	-3.29646	-0.529919	2319.81	SBNO2	strawberry notch homolog 2
85440	0.0286	0.000982	0.184	3.29555	0.607742	1046.22	DOCK7	dedicator of cytokinesis 7
2650	0.0286	0.000985	0.19	3.29485	0.626858	824.31	GCNT1	glucosaminyl (N-acetyl) transferase 1
1030	NA	0.000998	0.795	-3.29101	-2.61572	20.3	CDKN2B	cyclin dependent kinase inhibitor 2B
650623	0.029	0.001	0.323	-3.29065	-1.06404	115.33	BEND3P3	BEN domain containing 3 pseudogene 3
55329	0.0295	0.00102	0.256	3.28503	0.840168	252.76	MNS1	meiosis specific nuclear structural 1
84536	0.0296	0.00103	0.371	3.28268	1.21895	72.78	LINC01547	long intergenic non-protein coding RNA 1547
1106	0.0296	0.00103	0.178	-3.2831	-0.583599	2129.01	CHD2	chromodomain helicase DNA binding protein 2
8085	0.03	0.00104	0.179	-3.27894	-0.588415	3641.36	KMT2D	lysine methyltransferase 2D
7915	0.0307	0.00107	0.243	3.27163	0.79623	226.82	ALDH5A1	aldehyde dehydrogenase 5 family member A1
64343	0.0307	0.00107	0.236	3.27062	0.772997	294.91	AZI2	5-azacytidine induced 2
23272	0.0309	0.00108	0.18	3.26822	0.589216	822.68	TASOR	transcription activation suppressor
130535	0.031	0.00109	0.274	3.26726	0.894897	197.26	KCTD18	potassium channel tetramerization domain containing 18
908	0.031	0.00109	0.168	3.26662	0.549165	8146.75	CCT6A	chaperonin containing TCP1 subunit 6A
202	0.0312	0.0011	0.201	3.26365	0.655707	998.92	CRYBG1	crystallin beta-gamma domain containing 1
26064	0.0314	0.00111	0.178	3.26194	0.579452	1017.48	RAI14	retinoic acid induced 14
991	0.0317	0.00112	0.189	-3.25854	-0.61477	5405.22	CDC20	cell division cycle 20
107984862	NA	0.00114	0.958	-3.25375	-3.11695	14.75	LOC107984862	uncharacterized LOC107984862
79665	0.0324	0.00115	0.195	3.25029	0.634674	1153.32	DHX40	DEAH-box helicase 40
36	0.0324	0.00115	0.177	3.25033	0.576839	1268.92	ACADSB	acyl-CoA dehydrogenase short/branched chain
6305	0.0324	0.00115	0.17	-3.25048	-0.554032	2149.08	SBF1	SET binding factor 1
55157	0.0325	0.00116	0.185	3.24842	0.600417	1276.65	DARS2	aspartyl-tRNA synthetase 2, mitochondrial
3615	0.0326	0.00117	0.154	3.24607	0.500993	5018.8	IMPDH2	inosine monophosphate dehydrogenase 2
4536	0.0326	0.00117	0.192	-3.24721	-0.624869	186225	ND2	NADH dehydrogenase subunit 2
1509	0.0326	0.00117	0.197	-3.24651	-0.639357	5155.97	CTSD	cathepsin D
116541	0.0328	0.00118	0.198	-3.24321	-0.641539	481.41	MRPL54	mitochondrial ribosomal protein L54
30000	0.0328	0.00118	0.2	-3.24408	-0.649266	4079.67	TNPO2	transportin 2
3638	0.033	0.00119	0.214	3.24098	0.69368	3814.75	INSIG1	insulin induced gene 1
4851	0.033	0.00119	0.193	-3.24007	-0.626771	809.16	NOTCH1	notch receptor 1
64063	0.033	0.00119	0.565	-3.24026	-1.82917	33.31	PRSS22	serine protease 22
5187	0.0331	0.0012	0.232	-3.23862	-0.749979	655.89	PER1	period circadian regulator 1
441666	0.0332	0.00121	0.256	3.23673	0.82799	186.9	LOC441666	zinc finger protein 91 pseudogene
6844	0.0332	0.00121	0.202	-3.23641	-0.653111	919.93	VAMP2	vesicle associated membrane protein 2
27101	0.0333	0.00122	0.172	3.23347	0.554755	2929.48	CACYBP	calcyclin binding protein
58986	0.0333	0.00122	0.184	-3.23344	-0.593582	1243.8	PGAP6	post-GPI attachment to proteins 6
53373	0.0333	0.00122	0.195	-3.23494	-0.63195	794.51	TPCN1	two pore segment channel 1
8100	0.0333	0.00123	0.228	3.23284	0.736843	356.51	IFT88	intraflagellar transport 88
8837	0.0335	0.00123	0.177	-3.23086	-0.572251	885.87	CFLAR	CASP8 and FADD like apoptosis regulator
100129534	0.0336	0.00124	0.391	-3.22898	-1.2631	69.4	LOC100129534	small nuclear ribonucleoprotein polypeptide N pseudogene
1545	0.0339	0.00126	0.469	3.22582	1.51216	43.58	CYP1B1	cytochrome P450 family 1 subfamily B member 1
57017	0.0342	0.00127	0.162	-3.22304	-0.523253	1965.34	COQ9	coenzyme Q9
55768	0.0345	0.00128	0.192	3.21978	0.618585	614.12	NGLY1	N-glycanase 1
51596	0.0345	0.00128	0.168	-3.21999	-0.540337	1277.96	CUTA	cutA divalent cation tolerance homolog
93622	0.0345	0.00129	0.219	3.21909	0.703441	360.66	LOC93622	Morf4 family associated protein 1 like 1
9100	0.0346	0.0013	0.17	3.21701	0.546188	2443.13	USP10	ubiquitin specific peptidase 10
6482	0.0346	0.0013	0.168	-3.21674	-0.541619	8044.9	ST3GAL1	ST3 beta-galactoside alpha-2,3-sialyltransferase 1
729515	0.0347	0.0013	0.26	-3.21565	-0.835045	181.91	TMEM242	transmembrane protein 242
23443	0.0351	0.00132	0.177	-3.21102	-0.569439	970.06	SLC35A3	solute carrier family 35 member A3
1903	0.035	0.00132	0.203	-3.21267	-0.651788	896.04	S1PR3	sphingosine-1-phosphate receptor 3
8894	0.0352	0.00133	0.166	3.20957	0.531718	3943.3	EIF2S2	eukaryotic translation initiation factor 2 subunit beta
1351	0.0353	0.00133	0.161	-3.20869	-0.516867	3865.66	COX8A	cytochrome c oxidase subunit 8A
6297	0.0353	0.00134	0.354	3.20684	1.1352	103.53	SALL2	spalt like transcription factor 2
161742	0.0353	0.00134	0.31	3.20655	0.992485	113.23	SPRED1	sprouty related EVH1 domain containing 1
85450	0.0353	0.00134	0.235	-3.20759	-0.753039	365.9	ITPRIP	inositol 1,4,5-trisphosphate receptor interacting protein
5337	0.0353	0.00135	0.436	3.20608	1.39694	57.94	PLD1	phospholipase D1
23064	0.0353	0.00135	0.167	3.20462	0.536299	1455.39	SETX	senataxin
10897	0.0353	0.00135	0.165	-3.20565	-0.528658	1638.45	YIF1A	Yip1 interacting factor homolog A, membrane trafficking protein
343099	0.0355	0.00136	0.201	3.20219	0.643701	497.78	CCDC18	coiled-coil domain containing 18
355	0.0353	0.00136	0.319	-3.20403	-1.02226	110.45	FAS	Fas cell surface death receptor
55109	0.0355	0.00137	0.176	3.20173	0.562305	1221.96	AGGF1	angiogenic factor with G-patch and FHA domains 1
10370	0.0361	0.00139	0.17	-3.19568	-0.54294	1140.75	CITED2	Cbp/p300 interacting transactivator with Glu/Asp rich carboxy-terminal domain 2
1397	0.0359	0.00139	0.245	-3.19745	-0.78491	224.05	CRIP2	cysteine rich protein 2
151195	0.0362	0.0014	0.224	3.19385	0.715197	316.06	CCNYL1	cyclin Y like 1
79026	0.0361	0.0014	0.173	-3.19496	-0.553395	4357.37	AHNAK	AHNAK nucleoprotein
4015	0.0362	0.00141	0.284	3.19299	0.906069	224.99	LOX	lysyl oxidase
55035	0.0362	0.00141	0.193	3.19168	0.615023	598.81	NOL8	nucleolar protein 8
51499	0.0362	0.00141	0.191	-3.19281	-0.608888	655.05	TRIAP1	TP53 regulated inhibitor of apoptosis 1
260334	0.0362	0.00142	0.554	3.19051	1.76759	33.5	TUBB8B	tubulin beta 8B
730101	0.0362	0.00142	0.323	3.19022	1.0289	128.49	LOC730101	uncharacterized LOC730101
6950	0.0362	0.00142	0.16	3.19152	0.509796	5781.08	TCP1	t-complex 1
55154	0.0367	0.00145	0.206	3.18526	0.654738	605.96	MSTO1	misato mitochondrial distribution and morphology regulator 1
8751	0.0367	0.00145	0.167	-3.18423	-0.530493	4866.83	ADAM15	ADAM metallopeptidase domain 15
4091	0.0367	0.00145	0.213	-3.18429	-0.678455	602.7	SMAD6	SMAD family member 6
1058	0.0367	0.00145	0.216	-3.18507	-0.68935	522.28	CENPA	centromere protein A
11127	0.037	0.00147	0.222	3.18128	0.705362	383.85	KIF3A	kinesin family member 3A
728769	0.0374	0.00148	0.258	-3.1778	-0.818911	188.03	SCAMP1-AS1	SCAMP1 antisense RNA 1
7881	0.0374	0.00149	0.173	3.17588	0.55061	1074.91	KCNAB1	potassium voltage-gated channel subfamily A regulatory beta subunit 1
23423	0.0374	0.00149	0.169	-3.1768	-0.538189	3370.73	TMED3	transmembrane p24 trafficking protein 3
26507	0.0374	0.00149	0.196	-3.17582	-0.623679	606.56	CNNM1	cyclin and CBS domain divalent metal cation transport mediator 1
10891	0.0374	0.00149	0.353	-3.17751	-1.12022	86.05	PPARGC1A	PPARG coactivator 1 alpha
5304	0.0374	0.0015	0.478	-3.17378	-1.51626	77.7	PIP	prolactin induced protein
10199	0.0374	0.00151	0.202	3.1731	0.642328	660.09	MPHOSPH10	M-phase phosphoprotein 10
8615	0.0374	0.00151	0.19	3.1734	0.602228	1608.3	USO1	USO1 vesicle transport factor
26018	0.0374	0.00151	0.184	-3.17235	-0.584058	3256.79	LRIG1	leucine rich repeats and immunoglobulin like domains 1
5310	0.0374	0.00151	0.196	-3.1729	-0.622678	1239.3	PKD1	polycystin 1, transient receptor potential channel interacting
92154	0.0374	0.00151	0.206	-3.17261	-0.655132	1395.93	MTSS2	MTSS I-BAR domain containing 2
126526	0.0374	0.00152	0.257	3.17149	0.814568	283.06	C19orf47	chromosome 19 open reading frame 47
652995	NA	0.00152	0.744	-3.17121	-2.35911	20.22	UCA1	urothelial cancer associated 1
3297	0.0377	0.00153	0.176	-3.16909	-0.557261	2005.08	HSF1	heat shock transcription factor 1
150275	0.0379	0.00154	0.188	3.16617	0.596481	1320.79	CCDC117	coiled-coil domain containing 117
2733	0.0379	0.00155	0.168	3.16575	0.532353	1592.43	GLE1	GLE1 RNA export mediator
56886	0.0379	0.00155	0.162	3.16556	0.513212	1879.43	UGGT1	UDP-glucose glycoprotein glucosyltransferase 1
1364	0.038	0.00155	0.205	-3.16435	-0.648483	3078.71	CLDN4	claudin 4
23642	0.0382	0.00156	0.192	3.16239	0.605787	836.07	SNHG1	small nucleolar RNA host gene 1
598	0.0383	0.00157	0.168	-3.16072	-0.529968	1885.47	BCL2L1	BCL2 like 1
351	0.0385	0.00158	0.187	-3.15904	-0.591063	10489.5	APP	amyloid beta precursor protein
10741	0.0387	0.00159	0.193	3.15733	0.610167	580.23	RBBP9	RB binding protein 9, serine hydrolase
100170841	0.039	0.00161	0.212	3.15367	0.669622	486.8	EPOP	elongin BC and polycomb repressive complex 2 associated protein
55591	0.039	0.00161	0.192	3.15393	0.606351	846.92	VEZT	vezatin, adherens junctions transmembrane protein
7866	0.039	0.00161	0.179	-3.15323	-0.564754	1334.67	IFRD2	interferon related developmental regulator 2
84926	0.039	0.00162	0.174	-3.15233	-0.548252	973.57	SPRYD3	SPRY domain containing 3
6494	0.039	0.00162	0.191	-3.15244	-0.60324	549.02	SIPA1	signal-induced proliferation-associated 1
222487	0.039	0.00163	0.229	-3.15126	-0.720722	291.61	ADGRG3	adhesion G protein-coupled receptor G3
9755	0.0394	0.00164	0.211	-3.14827	-0.664043	568.73	TBKBP1	TBK1 binding protein 1
10766	0.0394	0.00165	0.181	-3.14738	-0.568126	1558.72	TOB2	transducer of ERBB2, 2
26153	NA	0.00166	0.624	3.14512	1.96274	27.78	KIF26A	kinesin family member 26A
27352	0.0395	0.00166	0.203	-3.14594	-0.639011	1148.8	SGSM3	small G protein signaling modulator 3
10169	0.0398	0.00167	0.159	-3.14287	-0.500794	4854.43	SERF2	small EDRK-rich factor 2
10755	0.0398	0.00167	0.182	-3.14331	-0.571247	2101.78	GIPC1	GIPC PDZ domain containing family member 1
8420	0.0399	0.00168	0.174	-3.14148	-0.545653	1771.89	SNHG3	small nucleolar RNA host gene 3
9128	0.0401	0.00169	0.206	3.13926	0.645827	911.67	PRPF4	pre-mRNA processing factor 4
728833	0.0401	0.00169	0.231	-3.13986	-0.726443	532.05	FAM72D	family with sequence similarity 72 member D
100506127	0.0401	0.0017	0.317	3.13846	0.993612	114.01	GVQW3	GVQW motif containing 3
345079	0.0401	0.0017	0.272	3.13764	0.853043	203.61	SOWAHB	sosondowah ankyrin repeat domain family member B
285440	0.0401	0.0017	0.189	3.13865	0.594424	618	CYP4V2	cytochrome P450 family 4 subfamily V member 2
2967	0.0401	0.00171	0.207	3.13698	0.648273	671.21	GTF2H3	general transcription factor IIH subunit 3
102465874	NA	0.00171	0.783	-3.13656	-2.45703	18.29	MIR8075	microRNA 8075
51098	0.0404	0.00172	0.222	3.13391	0.696052	326.45	IFT52	intraflagellar transport 52
51079	0.0403	0.00172	0.177	-3.13552	-0.554112	1437.59	NDUFA13	NADH:ubiquinone oxidoreductase subunit A13
2101	0.0407	0.00174	0.171	-3.13133	-0.535701	1614.29	ESRRA	estrogen related receptor alpha
11073	0.0408	0.00175	0.197	3.12979	0.617086	1837.68	TOPBP1	DNA topoisomerase II binding protein 1
84292	0.0408	0.00175	0.2	-3.12977	-0.626699	521.07	WDR83	WD repeat domain 83
23380	0.041	0.00176	0.171	-3.12739	-0.533632	1203.24	SRGAP2	SLIT-ROBO Rho GTPase activating protein 2
55231	0.0422	0.00182	0.554	3.11874	1.72801	34.9	CCDC87	coiled-coil domain containing 87
55101	0.0423	0.00182	0.198	-3.11761	-0.6178	586.58	DMAC2	distal membrane arm assembly component 2
55660	0.0423	0.00183	0.167	3.11717	0.520812	2440.7	PRPF40A	pre-mRNA processing factor 40 homolog A
4691	0.0427	0.00185	0.172	3.11367	0.534257	24266.1	NCL	nucleolin
64400	0.043	0.00186	0.197	-3.11111	-0.613498	799.06	AKTIP	AKT interacting protein
81894	0.043	0.00187	0.247	3.11024	0.769764	253.42	SLC25A28	solute carrier family 25 member 28
145873	0.0434	0.00189	0.337	3.10761	1.04639	97.24	MESP2	mesoderm posterior bHLH transcription factor 2
85016	0.0435	0.0019	0.563	3.10488	1.74843	31.06	CFAP300	cilia and flagella associated protein 300
1056	0.0435	0.0019	0.699	-3.10578	-2.17044	36.48	CEL	carboxyl ester lipase
6548	0.0435	0.00191	0.172	-3.10451	-0.533134	1672.72	SLC9A1	solute carrier family 9 member A1
6533	0.0435	0.00191	0.265	-3.1044	-0.822253	252.45	SLC6A6	solute carrier family 6 member 6
3801	NA	0.00191	0.581	-3.10399	-1.80428	28.46	KIFC3	kinesin family member C3
23683	0.0439	0.00193	0.253	3.10146	0.783823	273.98	PRKD3	protein kinase D3
7844	0.0443	0.00195	0.187	-3.09827	-0.580332	638.19	RNF103	ring finger protein 103
91227	0.0444	0.00195	0.293	-3.09705	-0.906057	155.87	GGTLC2	gamma-glutamyltransferase light chain 2
283229	0.0445	0.00196	0.193	-3.09592	-0.597092	1693.92	CRACR2B	calcium release activated channel regulator 2B
2055	0.0447	0.00197	0.191	-3.09414	-0.590213	661.87	CLN8	CLN8 transmembrane ER and ERGIC protein
105373581	0.0449	0.00199	0.264	-3.09194	-0.817382	204.43	LOC105373581	uncharacterized LOC105373581
54855	0.0449	0.00199	0.339	-3.09143	-1.04909	98.82	TENT5C	terminal nucleotidyltransferase 5C
51006	0.045	0.002	0.18	-3.09071	-0.557451	882.79	SLC35C2	solute carrier family 35 member C2
57587	0.0453	0.00202	0.16	3.0868	0.493638	2340.85	CFAP97	cilia and flagella associated protein 97
821	0.0453	0.00202	0.149	3.08678	0.460581	11417.4	CANX	calnexin
57530	0.0453	0.00202	0.191	-3.08696	-0.588303	675.22	CGN	cingulin
1200	0.0455	0.00203	0.193	-3.08528	-0.59613	1798.73	TPP1	tripeptidyl peptidase 1
102723465	0.0458	0.00205	0.427	-3.08256	-1.31546	53.06	ELF3-AS1	ELF3 antisense RNA 1
7855	0.046	0.00206	0.218	-3.0812	-0.672322	989.1	FZD5	frizzled class receptor 5
8624	0.046	0.00207	0.191	3.07997	0.589773	871.39	PSMG1	proteasome assembly chaperone 1
10383	0.046	0.00207	0.23	-3.08009	-0.708509	14768.5	TUBB4B	tubulin beta 4B class IVb
79170	0.0461	0.00208	0.18	-3.07868	-0.553952	1065.05	PRR15L	proline rich 15 like
3223	0.0462	0.00209	0.202	3.07674	0.622752	430.29	HOXC6	homeobox C6
5981	0.0462	0.00209	0.177	3.07711	0.543676	2331.72	RFC1	replication factor C subunit 1
342892	0.0462	0.00209	0.357	-3.07735	-1.09878	113.1	ZNF850	zinc finger protein 850
10983	0.0468	0.00213	0.156	3.07211	0.477872	5800.67	CCNI	cyclin I
51065	0.0469	0.00213	0.189	-3.07101	-0.580938	1923.62	RPS27L	ribosomal protein S27 like
9495	0.0469	0.00214	0.482	3.0703	1.48086	43.74	AKAP5	A-kinase anchoring protein 5
2483	0.0469	0.00214	0.202	3.07059	0.621074	479.66	FRG1	FSHD region gene 1
25805	0.0469	0.00214	0.186	-3.06976	-0.570056	629.02	BAMBI	BMP and activin membrane bound inhibitor
51337	0.047	0.00215	0.162	-3.06895	-0.496569	3082.29	THEM6	thioesterase superfamily member 6
5609	0.0471	0.00216	0.17	-3.06725	-0.522365	1262.38	MAP2K7	mitogen-activated protein kinase kinase 7
898	0.0472	0.00217	0.281	3.06621	0.862452	238.56	CCNE1	cyclin E1
117145	0.0472	0.00218	0.199	3.06471	0.611038	474.5	THEM4	thioesterase superfamily member 4
84733	0.0472	0.00218	0.199	3.06482	0.609253	1007.94	CBX2	chromobox 2
81832	0.0472	0.00218	0.169	3.06505	0.518695	3117.16	NETO1	neuropilin and tolloid like 1
291	0.0472	0.00218	0.171	-3.06389	-0.523047	1435.13	SLC25A4	solute carrier family 25 member 4
90313	0.0472	0.00218	0.203	-3.06391	-0.620456	449.96	TP53I13	tumor protein p53 inducible protein 13
55171	0.0473	0.00219	0.218	3.06251	0.668875	331.8	TBCCD1	TBCC domain containing 1
9183	0.0472	0.00219	0.197	3.06342	0.603222	746.32	ZW10	zw10 kinetochore protein
388	0.0476	0.00221	0.17	-3.06012	-0.51978	1974.19	RHOB	ras homolog family member B
56892	NA	0.00221	0.947	-3.06054	-2.89894	12.8	TCIM	transcriptional and immune response regulator
79959	0.0481	0.00224	0.24	3.05615	0.732622	254.59	CEP76	centrosomal protein 76
57136	0.0481	0.00225	0.173	-3.05563	-0.529752	3825.19	APMAP	adipocyte plasma membrane associated protein
84844	0.0481	0.00225	0.231	-3.05534	-0.705042	852.66	PHF5A	PHD finger protein 5A
284802	0.0484	0.00226	0.261	3.05339	0.797447	193.06	FRG1BP	FSHD region gene 1 family member B, pseudogene
2146	0.0484	0.00227	0.204	3.05203	0.623097	985.83	EZH2	enhancer of zeste 2 polycomb repressive complex 2 subunit
375449	0.0484	0.00227	0.224	-3.05185	-0.684831	463.17	MAST4	microtubule associated serine/threonine kinase family member 4
27163	0.0484	0.00228	0.172	-3.05153	-0.524691	1197.74	NAAA	N-acylethanolamine acid amidase
57336	0.0486	0.00229	0.254	3.04953	0.775971	209.19	ZNF287	zinc finger protein 287
23029	0.0486	0.00229	0.188	3.04991	0.572695	744.93	RBM34	RNA binding motif protein 34
93974	0.0487	0.0023	0.161	-3.04859	-0.489576	4754.16	ATP5IF1	ATP synthase inhibitory factor subunit 1
2583	0.0488	0.00231	0.272	3.04685	0.828394	288.86	B4GALNT1	beta-1,4-N-acetyl-galactosaminyltransferase 1
23527	0.0488	0.00231	0.168	3.04745	0.513265	1419.69	ACAP2	ArfGAP with coiled-coil, ankyrin repeat and PH domains 2
150864	0.0489	0.00232	0.249	3.04567	0.757893	220.12	FAM117B	family with sequence similarity 117 member B
90990	0.0493	0.00234	0.232	-3.04282	-0.705561	262.03	KIFC2	kinesin family member C2
7541	0.0494	0.00236	0.225	3.04075	0.683576	283.85	ZBTB14	zinc finger and BTB domain containing 14
8187	0.0494	0.00236	0.219	3.04025	0.66569	474.66	ZNF239	zinc finger protein 239
4673	0.0494	0.00236	0.185	3.04121	0.56356	12722.9	NAP1L1	nucleosome assembly protein 1 like 1
2982	0.0494	0.00236	0.161	-3.04117	-0.488587	2977.01	GUCY1A1	guanylate cyclase 1 soluble subunit alpha 1
440567	0.0495	0.00237	0.198	-3.03898	-0.600473	483.8	UQCRHL	ubiquinol-cytochrome c reductase hinge protein like
100506325	0.0496	0.00238	0.323	3.0382	0.980845	100.15	SP2-AS1	SP2 antisense RNA 1
9923	0.0497	0.00239	0.182	-3.03709	-0.5522	717.29	ZBTB40	zinc finger and BTB domain containing 40
5524	0.0498	0.0024	0.161	-3.03604	-0.488682	5161.79	PTPA	protein phosphatase 2 phosphatase activator
6745	0.05	0.00242	0.158	3.03323	0.480236	5210.78	SSR1	signal sequence receptor subunit 1
4627	0.05	0.00242	0.153	-3.0335	-0.464707	15500.1	MYH9	myosin heavy chain 9
93100	0.05	0.00242	0.181	-3.03339	-0.549801	1096.43	NAPRT	nicotinate phosphoribosyltransferase
51225	NA	0.00243	1.114	3.03182	3.37827	11.16	ABI3	ABI family member 3
80097	0.0502	0.00243	0.203	-3.03188	-0.61563	1175.17	MZT2B	mitotic spindle organizing protein 2B
100507524	0.0504	0.00244	0.268	-3.03018	-0.812347	170.6	ARHGEF26-AS1	ARHGEF26 antisense RNA 1
782	0.0514	0.0025	0.319	3.02365	0.963852	110.15	CACNB1	calcium voltage-gated channel auxiliary subunit beta 1
6687	0.0514	0.00251	0.18	-3.02263	-0.5441	905.92	SPG7	SPG7 matrix AAA peptidase subunit, paraplegin
93436	0.0514	0.00251	0.19	-3.02244	-0.57535	1073.11	ARMC6	armadillo repeat containing 6
11168	0.0516	0.00252	0.169	3.0205	0.510347	1393.22	PSIP1	PC4 and SRSF1 interacting protein 1
28996	0.0515	0.00252	0.183	-3.02142	-0.551514	4304.58	HIPK2	homeodomain interacting protein kinase 2
5087	0.0518	0.00254	0.396	3.01893	1.19426	79.98	PBX1	PBX homeobox 1
92249	0.0518	0.00254	0.194	-3.01827	-0.586258	1109.78	LINC01278	long intergenic non-protein coding RNA 1278
80168	0.0518	0.00254	0.451	-3.01799	-1.36123	73.94	MOGAT2	monoacylglycerol O-acyltransferase 2
51704	0.0518	0.00255	0.259	3.01761	0.780778	192.56	GPRC5B	G protein-coupled receptor class C group 5 member B
125988	0.0521	0.00257	0.171	-3.01519	-0.514841	1144.28	MICOS13	mitochondrial contact site and cristae organizing system subunit 13
23710	0.0521	0.00257	0.25	-3.01536	-0.754471	380.74	GABARAPL1	GABA type A receptor associated protein like 1
255082	0.0524	0.00259	0.449	3.01238	1.35397	48.13	CASC2	cancer susceptibility 2
100129434	0.0524	0.00259	0.197	-3.01266	-0.594123	518.81	LOC100129434	uncharacterized LOC100129434
427	0.0526	0.00261	0.16	-3.01048	-0.481136	2756.77	ASAH1	N-acylsphingosine amidohydrolase 1
158471	0.0531	0.00264	0.197	3.00707	0.591483	16423.4	PRUNE2	prune homolog 2 with BCH domain
3611	0.0532	0.00264	0.176	-3.00633	-0.527716	1063.74	ILK	integrin linked kinase
440590	NA	0.00265	0.769	3.00578	2.31076	17.6	ZYG11A	zyg-11 family member A, cell cycle regulator
91304	0.0532	0.00265	0.167	-3.00606	-0.503146	2548.35	TMEM259	transmembrane protein 259
23381	0.0532	0.00266	0.196	-3.00445	-0.589679	3426.46	SMG5	SMG5 nonsense mediated mRNA decay factor
84138	0.0532	0.00266	0.204	-3.00438	-0.614092	499.38	SLC7A6OS	solute carrier family 7 member 6 opposite strand
80320	0.0532	0.00266	0.259	-3.00487	-0.778639	234.17	SP6	Sp6 transcription factor
54839	0.0533	0.00267	0.326	3.0034	0.980566	131.62	LRRC49	leucine rich repeat containing 49
5935	0.0534	0.00268	0.171	3.00269	0.514453	2306.22	RBM3	RNA binding motif protein 3
23471	0.0534	0.00268	0.168	3.00176	0.505582	2725	TRAM1	translocation associated membrane protein 1
65991	0.0536	0.0027	0.181	-3.00032	-0.543554	896.11	FUNDC2	FUN14 domain containing 2
23469	0.0536	0.00271	0.177	2.99926	0.530318	1064.44	PHF3	PHD finger protein 3
83658	0.0536	0.00271	0.171	-2.99917	-0.514119	3322.91	DYNLRB1	dynein light chain roadblock-type 1
3976	0.0536	0.00271	0.363	-2.999	-1.088	81.33	LIF	LIF interleukin 6 family cytokine
400566	0.0541	0.00274	0.327	2.99518	0.978694	98.57	C17orf97	chromosome 17 open reading frame 97
3228	0.0541	0.00274	0.303	2.9951	0.906175	142.06	HOXC12	homeobox C12
284018	0.0541	0.00275	0.334	2.9946	0.998787	156.17	C17orf58	chromosome 17 open reading frame 58
6235	0.0545	0.00277	0.166	-2.99192	-0.497217	2021.01	RPS29	ribosomal protein S29
5763	0.0548	0.00279	0.177	-2.98945	-0.528885	3222.17	PTMS	parathymosin
79658	0.0548	0.00279	0.194	-2.9897	-0.581146	601.99	ARHGAP10	Rho GTPase activating protein 10
5167	0.0548	0.0028	0.238	2.98938	0.711576	263.46	ENPP1	ectonucleotide pyrophosphatase/phosphodiesterase 1
4282	0.0548	0.0028	0.16	-2.98895	-0.47849	4525.12	MIF	macrophage migration inhibitory factor
9133	0.0549	0.00282	0.159	-2.98706	-0.475712	2682.94	CCNB2	cyclin B2
284001	0.0549	0.00282	0.19	-2.98709	-0.566333	1233.41	CCDC57	coiled-coil domain containing 57
6892	0.0551	0.00283	0.186	-2.98549	-0.556665	1038.14	TAPBP	TAP binding protein
4553	0.0552	0.00284	0.167	2.98488	0.497105	1308.24	TRNA	tRNA-Ala
473	0.0553	0.00285	0.179	-2.98358	-0.535251	850.73	RERE	arginine-glutamic acid dipeptide repeats
54502	0.0554	0.00286	0.164	-2.98206	-0.487682	1616.95	RBM47	RNA binding motif protein 47
114879	0.0554	0.00286	0.17	-2.9825	-0.506004	1671.07	OSBPL5	oxysterol binding protein like 5
64651	0.0559	0.00289	0.245	-2.97889	-0.729659	274.85	CSRNP1	cysteine and serine rich nuclear protein 1
1138	0.0561	0.00291	0.276	2.97672	0.821429	237.15	CHRNA5	cholinergic receptor nicotinic alpha 5 subunit
149076	0.0561	0.00291	0.229	2.97724	0.682166	272.67	ZNF362	zinc finger protein 362
124044	0.0561	0.00291	0.262	-2.97668	-0.78128	219.84	SPATA2L	spermatogenesis associated 2 like
3728	0.0563	0.00293	0.153	-2.97472	-0.454845	11744.4	JUP	junction plakoglobin
347734	0.0563	0.00293	0.165	-2.97459	-0.492054	2249.52	SLC35B2	solute carrier family 35 member B2
5134	0.0564	0.00295	0.175	2.97302	0.521063	920.74	PDCD2	programmed cell death 2
284889	0.0564	0.00295	0.16	-2.97303	-0.474413	4581.22	MIF-AS1	MIF antisense RNA 1
4919	0.0564	0.00295	0.23	-2.97255	-0.683546	283.38	ROR1	receptor tyrosine kinase like orphan receptor 1
129607	0.0564	0.00296	0.478	2.97164	1.4219	41.6	CMPK2	cytidine/uridine monophosphate kinase 2
9686	0.0564	0.00296	0.177	-2.97185	-0.526545	889.38	VGLL4	vestigial like family member 4
653333	0.0564	0.00297	0.442	2.97132	1.31391	49.72	FAM86B2	family with sequence similarity 86 member B2
84895	0.0566	0.00298	0.193	-2.96962	-0.57211	585.77	MIGA2	mitoguardin 2
92815	0.0566	0.00298	0.265	-2.97009	-0.785993	196.33	H2AC25	H2A clustered histone 25
100129129	0.0566	0.00299	0.416	-2.96916	-1.23517	59.61	TDH-AS1	TDH antisense RNA 1
9678	0.0567	0.003	0.186	2.96814	0.55311	1119.25	PHF14	PHD finger protein 14
9986	0.0569	0.00301	0.235	-2.96641	-0.698067	377.06	RCE1	Ras converting CAAX endopeptidase 1
1632	0.0574	0.00304	0.172	-2.96362	-0.510135	1863.62	ECI1	enoyl-CoA delta isomerase 1
2673	0.0581	0.00309	0.178	2.9589	0.527399	1456.26	GFPT1	glutamine--fructose-6-phosphate transaminase 1
5293	0.0581	0.00309	0.178	-2.95837	-0.525863	1468.1	PIK3CD	phosphatidylinositol-4,5-bisphosphate 3-kinase catalytic subunit delta
55196	0.0581	0.0031	0.201	2.95789	0.594979	441.19	RESF1	retroelement silencing factor 1
3399	0.0581	0.0031	0.265	-2.95782	-0.783898	531.59	ID3	inhibitor of DNA binding 3
58480	0.0587	0.00314	0.239	2.95411	0.705545	651.76	RHOU	ras homolog family member U
140700	0.0587	0.00314	0.24	-2.95389	-0.707463	228.68	SAMD10	sterile alpha motif domain containing 10
378708	0.0587	0.00315	0.214	2.95241	0.632774	361.7	CENPS	centromere protein S
723790	0.0587	0.00315	0.228	-2.95271	-0.674049	329.72	H2AC19	H2A clustered histone 19
5715	0.0587	0.00316	0.181	-2.95166	-0.533136	737.83	PSMD9	proteasome 26S subunit, non-ATPase 9
23077	0.0587	0.00317	0.179	2.95102	0.528494	4247.27	MYCBP2	MYC binding protein 2
85014	0.0587	0.00317	0.164	-2.95083	-0.482556	1793.28	TMEM141	transmembrane protein 141
8337	0.0587	0.00317	0.235	-2.95109	-0.692365	315.4	H2AC18	H2A clustered histone 18
135	0.0587	0.00317	0.329	-2.95073	-0.969362	99.47	ADORA2A	adenosine A2a receptor
10720	0.0587	0.00317	0.47	-2.95114	-1.38716	64.38	UGT2B11	UDP glucuronosyltransferase family 2 member B11
5284	NA	0.00318	0.791	-2.95024	-2.33256	30.15	PIGR	polymeric immunoglobulin receptor
27153	0.0589	0.00319	0.205	2.94878	0.604794	634.07	ZNF777	zinc finger protein 777
10745	0.0589	0.0032	0.436	2.94757	1.28485	54.81	PHTF1	putative homeodomain transcription factor 1
6794	0.0589	0.0032	0.172	-2.94761	-0.506492	1066.66	STK11	serine/threonine kinase 11
143162	0.0589	0.0032	0.34	-2.94826	-1.00329	136.42	FRMPD2	FERM and PDZ domain containing 2
728323	0.0591	0.00322	0.277	2.9462	0.815875	156.75	LINC01881	long intergenic non-protein coding RNA 1881
4574	0.0591	0.00322	0.181	2.94563	0.532432	9084.92	TRNS1	tRNA-Ser
26993	0.0591	0.00322	0.197	-2.94554	-0.580443	864.44	AKAP8L	A-kinase anchoring protein 8 like
1808	0.0592	0.00323	0.315	2.9446	0.927015	123.56	DPYSL2	dihydropyrimidinase like 2
1153	0.0592	0.00324	0.165	2.94398	0.486822	1564.04	CIRBP	cold inducible RNA binding protein
154064	NA	0.00324	0.935	-2.94419	-2.75402	13.54	RAET1L	retinoic acid early transcript 1L
10575	0.0593	0.00325	0.16	2.94295	0.470369	3194.49	CCT4	chaperonin containing TCP1 subunit 4
29796	0.0593	0.00326	0.157	-2.94217	-0.462926	3237.7	UQCR10	ubiquinol-cytochrome c reductase, complex III subunit X
476	0.0593	0.00326	0.169	-2.94222	-0.49647	9852.47	ATP1A1	ATPase Na+/K+ transporting subunit alpha 1
54558	NA	0.00328	0.624	2.94036	1.83537	26.92	SPATA6	spermatogenesis associated 6
57010	0.0594	0.00328	0.411	2.93975	1.20909	86.92	CABP4	calcium binding protein 4
6747	0.0594	0.00328	0.16	2.94005	0.469784	3845.69	SSR3	signal sequence receptor subunit 3
8444	0.0594	0.00329	0.358	2.93962	1.0519	83.76	DYRK3	dual specificity tyrosine phosphorylation regulated kinase 3
5768	0.0594	0.00329	0.165	-2.93921	-0.48376	4801.27	QSOX1	quiescin sulfhydryl oxidase 1
101927992	0.0594	0.00329	0.464	-2.93924	-1.36498	44.34	LINC01213	long intergenic non-protein coding RNA 1213
27336	0.0594	0.0033	0.172	2.93862	0.504578	1324.36	HTATSF1	HIV-1 Tat specific factor 1
84722	0.0594	0.0033	0.199	-2.93865	-0.583519	963.81	PSRC1	proline and serine rich coiled-coil 1
5578	0.0594	0.0033	0.23	-2.93834	-0.674994	298.13	PRKCA	protein kinase C alpha
79949	0.0596	0.00331	0.294	-2.93693	-0.864917	169.93	PLEKHS1	pleckstrin homology domain containing S1
401431	0.0597	0.00333	0.33	2.93552	0.968452	98.81	ATP6V0E2-AS1	ATP6V0E2 antisense RNA 1
997	0.0597	0.00333	0.183	-2.93579	-0.536332	724.35	CDC34	cell division cycle 34, ubiqiutin conjugating enzyme
79400	0.0597	0.00334	0.326	2.93439	0.956533	155.78	NOX5	NADPH oxidase 5
2590	0.0597	0.00334	0.165	-2.93439	-0.484035	1846.41	GALNT2	polypeptide N-acetylgalactosaminyltransferase 2
57102	0.0597	0.00335	0.205	2.9341	0.601465	409.75	C12orf4	chromosome 12 open reading frame 4
55122	0.06	0.00336	0.261	-2.93246	-0.765437	194.92	AKIRIN2	akirin 2
11170	NA	0.00338	1.363	-2.93122	-3.99426	8.61	FAM107A	family with sequence similarity 107 member A
79657	0.0604	0.00339	0.177	2.92967	0.519555	873.85	RPAP3	RNA polymerase II associated protein 3
8703	0.0604	0.00339	0.168	-2.92981	-0.492709	1493.65	B4GALT3	beta-1,4-galactosyltransferase 3
283651	0.0605	0.0034	0.298	2.9287	0.873632	123.93	HMGN2P46	high mobility group nucleosomal binding domain 2 pseudogene 46
1845	0.0607	0.00342	0.176	-2.92692	-0.51399	2180.05	DUSP3	dual specificity phosphatase 3
200634	0.0607	0.00343	0.211	-2.92665	-0.617415	548.64	KRTCAP3	keratinocyte associated protein 3
51421	0.0608	0.00344	0.265	-2.9257	-0.775673	178.02	AMOTL2	angiomotin like 2
4324	0.0612	0.00346	0.165	-2.92334	-0.483222	4499.59	MMP15	matrix metallopeptidase 15
57619	0.0616	0.00349	0.16	-2.92065	-0.467824	5467.02	SHROOM3	shroom family member 3
79763	0.0617	0.0035	0.161	-2.91961	-0.469736	3652.77	ISOC2	isochorismatase domain containing 2
4566	0.0617	0.00351	0.251	-2.91936	-0.731699	362.74	TRNK	tRNA-Lys
9858	0.062	0.00352	0.215	2.91784	0.627232	404.46	PPP1R26	protein phosphatase 1 regulatory subunit 26
56977	0.062	0.00353	0.412	2.91745	1.2023	105.13	STOX2	storkhead box 2
9753	0.062	0.00353	0.317	2.91704	0.925429	108.25	ZSCAN12	zinc finger and SCAN domain containing 12
123811	0.062	0.00354	0.185	-2.91624	-0.540015	1457.23	CEP20	centrosomal protein 20
79649	0.0623	0.00357	0.237	2.91383	0.689861	239.56	MAP7D3	MAP7 domain containing 3
7266	0.0623	0.00358	0.168	2.91298	0.489431	1628.67	DNAJC7	DnaJ heat shock protein family (Hsp40) member C7
1500	0.0623	0.00358	0.159	-2.91331	-0.463537	2680.84	CTNND1	catenin delta 1
57704	0.0623	0.00358	0.164	-2.91313	-0.478489	2027.8	GBA2	glucosylceramidase beta 2
100862671	0.0623	0.00358	0.44	-2.91291	-1.28118	54.49	TMEM265	transmembrane protein 265
23677	0.0623	0.00359	0.166	-2.91254	-0.482858	1939.15	SH3BP4	SH3 domain binding protein 4
4123	0.0623	0.00359	0.21	-2.91207	-0.611454	417.04	MAN2C1	mannosidase alpha class 2C member 1
11031	0.0628	0.00363	0.46	2.90896	1.33898	85.81	RAB31	RAB31, member RAS oncogene family
3843	0.0629	0.00363	0.158	2.90828	0.458599	5519.52	IPO5	importin 5
29085	0.0632	0.00366	0.193	-2.90625	-0.559654	895.87	PHPT1	phosphohistidine phosphatase 1
29071	0.0637	0.00369	0.198	-2.9036	-0.57555	489.56	C1GALT1C1	C1GALT1 specific chaperone 1
9110	0.0638	0.0037	0.187	2.90263	0.542934	690.09	MTMR4	myotubularin related protein 4
8661	0.0638	0.00371	0.167	2.90162	0.483468	8288.12	EIF3A	eukaryotic translation initiation factor 3 subunit A
23641	0.0638	0.00371	0.176	-2.90183	-0.509595	2430.81	LDOC1	LDOC1 regulator of NFKB signaling
83862	0.0638	0.00371	0.208	-2.90205	-0.604186	582.61	TMEM120A	transmembrane protein 120A
653080	0.0638	0.00372	0.322	2.90094	0.934518	114.39	GUSBP16	GUSB pseudogene 16
57185	0.0642	0.00375	0.176	-2.89845	-0.508741	900.44	NIPAL3	NIPA like domain containing 3
348751	0.0643	0.00376	0.294	2.89755	0.851707	127.6	FTCDNL1	formiminotransferase cyclodeaminase N-terminal like
6337	0.0644	0.00377	0.189	-2.89656	-0.547565	1038.28	SCNN1A	sodium channel epithelial 1 subunit alpha
2582	0.0643	0.00377	0.224	-2.89718	-0.649625	603.33	GALE	UDP-galactose-4-epimerase
11243	0.0648	0.0038	0.211	-2.89433	-0.611729	834.6	PMF1	polyamine modulated factor 1
80254	0.0648	0.00382	0.186	2.89255	0.538846	640.5	CEP63	centrosomal protein 63
79087	0.0648	0.00382	0.181	2.89272	0.522995	749.28	ALG12	ALG12 alpha-1,6-mannosyltransferase
92291	0.0648	0.00382	0.254	-2.8929	-0.734767	239.42	CAPN13	calpain 13
727	0.0648	0.00383	0.406	2.8919	1.17324	60.05	C5	complement C5
6793	0.0648	0.00383	0.28	2.89222	0.811245	188.69	STK10	serine/threonine kinase 10
9582	0.0648	0.00383	0.181	-2.89181	-0.524642	967.32	APOBEC3B	apolipoprotein B mRNA editing enzyme catalytic subunit 3B
84838	0.065	0.00385	0.225	2.89054	0.650264	347.09	ZNF496	zinc finger protein 496
29123	0.0651	0.00386	0.161	-2.8893	-0.464753	4570.47	ANKRD11	ankyrin repeat domain containing 11
147949	0.0655	0.00389	0.305	2.88717	0.88075	116.65	ZNF583	zinc finger protein 583
80305	0.0665	0.00395	0.165	-2.88218	-0.475153	1807.55	TRABD	TraB domain containing
51160	0.0665	0.00395	0.197	-2.8818	-0.567526	707.93	VPS28	VPS28 subunit of ESCRT-I
4728	0.0666	0.00397	0.158	-2.88052	-0.456212	3006.48	NDUFS8	NADH:ubiquinone oxidoreductase core subunit S8
11180	0.0666	0.00397	0.172	-2.88027	-0.49577	1811.94	WDR6	WD repeat domain 6
23117	0.0668	0.00399	0.188	-2.879	-0.541712	929.03	NPIPB3	nuclear pore complex interacting protein family member B3
6443	0.067	0.00401	0.243	2.87752	0.700633	232.45	SGCB	sarcoglycan beta
10975	0.0675	0.00404	0.169	-2.87511	-0.484874	2030.39	UQCR11	ubiquinol-cytochrome c reductase, complex III subunit XI
2879	0.0677	0.00407	0.162	-2.87302	-0.464235	4816.2	GPX4	glutathione peroxidase 4
966	0.0677	0.00407	0.173	-2.87292	-0.498416	1059.86	CD59	CD59 molecule (CD59 blood group)
51447	0.0677	0.00407	0.192	-2.8727	-0.550776	990.31	IP6K2	inositol hexakisphosphate kinase 2
125893	0.0677	0.00408	0.331	2.87218	0.951207	94.44	ZNF816	zinc finger protein 816
3158	0.0681	0.00411	0.235	2.86967	0.674103	544.26	HMGCS2	3-hydroxy-3-methylglutaryl-CoA synthase 2
9455	0.0681	0.00411	0.163	-2.86976	-0.466476	1983.03	HOMER2	homer scaffold protein 2
114928	0.0685	0.00414	0.276	2.86751	0.791912	183.74	GPRASP2	G protein-coupled receptor associated sorting protein 2
9321	0.0689	0.00417	0.174	2.86474	0.499005	1121.33	TRIP11	thyroid hormone receptor interactor 11
79919	0.0689	0.00418	0.535	2.86393	1.53263	64.87	MAB21L4	mab-21 like 4
2004	0.0689	0.00418	0.352	2.8643	1.00878	85.08	ELK3	ETS transcription factor ELK3
56929	0.0689	0.00418	0.207	2.86406	0.592447	407.99	FEM1C	fem-1 homolog C
10959	0.0692	0.00421	0.157	2.86214	0.449433	4751.45	TMED2	transmembrane p24 trafficking protein 2
968	0.0693	0.00422	0.27	-2.86154	-0.773447	377.23	CD68	CD68 molecule
513	0.0698	0.00425	0.16	-2.85902	-0.458837	5024.27	ATP5F1D	ATP synthase F1 subunit delta
79644	0.07	0.00427	0.19	2.85755	0.544294	692.73	SRD5A3	steroid 5 alpha-reductase 3
1398	0.0707	0.00432	0.177	-2.85396	-0.505008	1629.17	CRK	CRK proto-oncogene, adaptor protein
527	0.0708	0.00433	0.172	-2.853	-0.491329	5740.29	ATP6V0C	ATPase H+ transporting V0 subunit c
81706	0.0711	0.00436	0.308	-2.85121	-0.877638	130.85	PPP1R14C	protein phosphatase 1 regulatory inhibitor subunit 14C
10560	0.0716	0.00439	0.207	-2.84875	-0.590722	632.26	SLC19A2	solute carrier family 19 member 2
1040	0.0718	0.0044	0.178	-2.84772	-0.506296	992.41	CDS1	CDP-diacylglycerol synthase 1
51106	0.0721	0.00443	0.296	2.84573	0.841592	143.96	TFB1M	transcription factor B1, mitochondrial
80237	0.0727	0.00447	0.194	-2.84294	-0.552909	562.4	ELL3	elongation factor for RNA polymerase II 3
122060	0.0727	0.00448	0.239	2.84194	0.680158	323.21	SLAIN1	SLAIN motif family member 1
81563	0.0727	0.00448	0.178	-2.8421	-0.505572	946.26	C1orf21	chromosome 1 open reading frame 21
54664	0.0729	0.0045	0.209	2.84047	0.593915	375.59	TMEM106B	transmembrane protein 106B
100507246	0.0729	0.00451	0.181	2.83978	0.515013	1310.51	SNHG16	small nucleolar RNA host gene 16
85407	0.0729	0.00452	0.342	2.83963	0.971412	107.53	NKD1	NKD inhibitor of WNT signaling pathway 1
148046	0.0729	0.00453	0.346	2.83903	0.981963	116.94	CIRBP-AS1	CIRBP antisense RNA 1
84919	0.0729	0.00453	0.18	-2.83897	-0.511005	1861.9	PPP1R15B	protein phosphatase 1 regulatory subunit 15B
7561	0.073	0.00454	0.317	2.8381	0.900107	118.43	ZNF14	zinc finger protein 14
2339	0.073	0.00454	0.186	-2.83792	-0.527154	1026.82	FNTA	farnesyltransferase, CAAX box, alpha
3049	0.0731	0.00455	0.279	-2.83716	-0.792563	179.35	HBQ1	hemoglobin subunit theta 1
6746	0.0734	0.00458	0.177	2.83541	0.502502	4452.63	SSR2	signal sequence receptor subunit 2
5863	0.0736	0.00459	0.175	-2.83415	-0.496322	982.55	RGL2	ral guanine nucleotide dissociation stimulator like 2
66005	0.0737	0.0046	0.187	-2.83347	-0.529378	1024.2	CHID1	chitinase domain containing 1
91010	0.0738	0.00462	0.287	2.83239	0.813904	141.79	FMNL3	formin like 3
4034	0.0738	0.00462	0.179	-2.83216	-0.507466	973.73	LRCH4	leucine rich repeats and calponin homology domain containing 4
2121	0.074	0.00464	0.203	2.83082	0.574452	539.38	EVC	EvC ciliary complex subunit 1
7873	0.074	0.00465	0.195	2.83067	0.551516	2237.55	MANF	mesencephalic astrocyte derived neurotrophic factor
10723	0.0742	0.00466	0.174	-2.8295	-0.492749	1092.48	SLC12A7	solute carrier family 12 member 7
7071	0.0744	0.00469	0.193	-2.82762	-0.544844	537.02	KLF10	KLF transcription factor 10
51271	0.0744	0.0047	0.167	-2.82692	-0.471792	1864.09	UBAP1	ubiquitin associated protein 1
84629	0.0744	0.0047	0.184	-2.82703	-0.519362	2105.46	TNRC18	trinucleotide repeat containing 18
4130	0.0744	0.00471	0.551	2.82639	1.55629	30.99	MAP1A	microtubule associated protein 1A
197257	0.0744	0.00471	0.211	-2.82649	-0.597384	699.12	LDHD	lactate dehydrogenase D
54082	0.0745	0.00472	0.502	2.82567	1.41794	37.01	TSPEAR-AS1	TSPEAR antisense RNA 1
57325	0.0749	0.00475	0.229	2.82375	0.64549	312.07	KAT14	lysine acetyltransferase 14
11179	0.075	0.00476	0.311	2.82304	0.877593	247.2	ZNF277	zinc finger protein 277
284361	0.075	0.00477	0.169	-2.8219	-0.475512	2815.06	EMC10	ER membrane protein complex subunit 10
28983	0.075	0.00477	0.324	-2.82201	-0.914251	163.67	TMPRSS11E	transmembrane serine protease 11E
55621	0.0755	0.00481	0.224	-2.81958	-0.632888	554.84	TRMT1	tRNA methyltransferase 1
10039	0.0757	0.00483	0.34	2.81832	0.958748	107.63	PARP3	poly(ADP-ribose) polymerase family member 3
65117	0.0761	0.00486	0.169	2.81623	0.475717	1323.74	RSRC2	arginine and serine rich coiled-coil 2
54802	0.0762	0.00487	0.199	-2.8155	-0.560322	744.39	TRIT1	tRNA isopentenyltransferase 1
9126	0.0764	0.00489	0.177	2.81408	0.496994	2041.24	SMC3	structural maintenance of chromosomes 3
23536	0.0764	0.0049	0.199	2.81342	0.558608	636.75	ADAT1	adenosine deaminase tRNA specific 1
373156	0.0764	0.0049	0.216	-2.81377	-0.607	1180.34	GSTK1	glutathione S-transferase kappa 1
23640	0.0765	0.00491	0.183	-2.81276	-0.515068	1029.23	HSPBP1	HSPA (Hsp70) binding protein 1
8883	0.0765	0.00492	0.18	2.81203	0.505597	1729.84	NAE1	NEDD8 activating enzyme E1 subunit 1
6307	0.0765	0.00493	0.187	2.8118	0.526237	616.06	MSMO1	methylsterol monooxygenase 1
9619	0.0769	0.00495	0.26	-2.81005	-0.729652	204.03	ABCG1	ATP binding cassette subfamily G member 1
283807	0.0772	0.00499	0.302	2.80777	0.848955	135.51	FBXL22	F-box and leucine rich repeat protein 22
253725	0.0772	0.00499	0.207	2.808	0.582593	722.57	WASHC2C	WASH complex subunit 2C
100529209	0.0777	0.00502	0.175	-2.80563	-0.491355	985.5	RNASEK-C17orf49	RNASEK-C17orf49 readthrough
147166	0.0777	0.00503	0.268	2.80521	0.752468	272.75	TRIM16L	tripartite motif containing 16 like
9296	0.0777	0.00504	0.16	-2.80459	-0.449487	3926.73	ATP6V1F	ATPase H+ transporting V1 subunit F
9782	0.0786	0.0051	0.155	2.80043	0.433261	6161.92	MATR3	matrin 3
84261	0.0786	0.0051	0.207	-2.8005	-0.579081	397.94	FBXW9	F-box and WD repeat domain containing 9
5986	0.0786	0.00511	0.211	-2.8	-0.590181	394.53	RFNG	RFNG O-fucosylpeptide 3-beta-N-acetylglucosaminyltransferase
79632	0.0789	0.00515	0.467	2.79722	1.30578	60.42	FAM184A	family with sequence similarity 184 member A
26750	0.0789	0.00515	0.187	2.79756	0.521796	709.03	RPS6KC1	ribosomal protein S6 kinase C1
29984	0.0789	0.00515	0.183	-2.79748	-0.511386	775.44	RHOD	ras homolog family member D
7709	0.0789	0.00515	0.217	-2.79744	-0.60714	422.1	ZBTB17	zinc finger and BTB domain containing 17
84264	0.0791	0.00518	0.214	-2.79544	-0.598915	363.45	HAGHL	hydroxyacylglutathione hydrolase like
1384	0.0791	0.00519	0.305	2.79514	0.853596	346.12	CRAT	carnitine O-acetyltransferase
7705	0.0791	0.00519	0.159	-2.79469	-0.445603	2799.35	ZNF146	zinc finger protein 146
9091	0.0791	0.00519	0.185	-2.79472	-0.515872	683.62	PIGQ	phosphatidylinositol glycan anchor biosynthesis class Q
790955	0.0791	0.00519	0.202	-2.79478	-0.563622	491.99	UQCC3	ubiquinol-cytochrome c reductase complex assembly factor 3
5932	0.0791	0.00521	0.201	2.794	0.562963	795.53	RBBP8	RB binding protein 8, endonuclease
105372218	0.0792	0.00522	0.249	2.79287	0.695891	200.96	LOC105372218
25929	0.0792	0.00522	0.218	2.79297	0.609189	726.02	GEMIN5	gem nuclear organelle associated protein 5
115752	0.0796	0.00526	0.177	2.79096	0.493555	932.61	DIS3L	DIS3 like exosome 3'-5' exoribonuclease
3398	0.0796	0.00526	0.251	-2.79057	-0.701289	321.56	ID2	inhibitor of DNA binding 2
25791	0.0797	0.00528	0.211	-2.78931	-0.588258	359.36	NGEF	neuronal guanine nucleotide exchange factor
57038	0.0797	0.00529	0.275	2.78889	0.766964	154.08	RARS2	arginyl-tRNA synthetase 2, mitochondrial
4832	0.0797	0.00529	0.198	-2.78889	-0.552343	505.89	NME3	NME/NM23 nucleoside diphosphate kinase 3
10577	0.0797	0.00529	0.202	-2.78893	-0.564276	711.8	NPC2	NPC intracellular cholesterol transporter 2
6567	0.0802	0.00533	0.398	2.78647	1.10836	63.61	SLC16A2	solute carrier family 16 member 2
7088	0.0803	0.00534	0.175	-2.78579	-0.486824	1054.69	TLE1	TLE family member 1, transcriptional corepressor
3692	0.081	0.0054	0.169	-2.78215	-0.470656	1957	EIF6	eukaryotic translation initiation factor 6
440957	0.081	0.0054	0.215	-2.7821	-0.597341	355.78	UQCC5	ubiquinol-cytochrome c reductase complex assembly factor 5
10893	0.081	0.00541	0.269	-2.7817	-0.747969	322.59	MMP24	matrix metallopeptidase 24
7203	0.0817	0.00546	0.152	2.77868	0.421627	8586.79	CCT3	chaperonin containing TCP1 subunit 3
3299	0.082	0.00548	0.295	-2.77718	-0.819986	143.45	HSF4	heat shock transcription factor 4
222	0.0825	0.00553	0.181	2.77466	0.502116	1429.85	ALDH3B2	aldehyde dehydrogenase 3 family member B2
57221	0.0825	0.00553	0.152	2.77434	0.422559	6120.15	ARFGEF3	ARFGEF family member 3
1975	0.0828	0.00556	0.164	2.77274	0.454866	11323.6	EIF4B	eukaryotic translation initiation factor 4B
7566	0.0828	0.00557	0.266	2.77231	0.738719	168.54	ZNF18	zinc finger protein 18
91582	0.0828	0.00557	0.167	-2.77187	-0.464053	1268.78	RPS19BP1	ribosomal protein S19 binding protein 1
3775	0.0833	0.00561	0.183	-2.76952	-0.507519	1096.12	KCNK1	potassium two pore domain channel subfamily K member 1
4643	0.0832	0.00561	0.191	-2.76996	-0.529773	617.49	MYO1E	myosin IE
55076	NA	0.00564	0.812	2.76802	2.2465	18.29	TMEM45A	transmembrane protein 45A
6386	0.0835	0.00564	0.154	-2.76807	-0.427398	3488.19	SDCBP	syndecan binding protein
440498	0.084	0.00568	0.192	-2.76597	-0.531596	657.54	HSBP1L1	heat shock factor binding protein 1 like 1
27134	0.0841	0.00569	0.234	-2.76534	-0.647147	402.29	TJP3	tight junction protein 3
64787	0.0844	0.00572	0.171	-2.76342	-0.472129	1675.11	EPS8L2	EPS8 like 2
54897	0.0844	0.00573	0.171	-2.7629	-0.473487	1569.3	CASZ1	castor zinc finger 1
4000	0.0844	0.00573	0.181	-2.76266	-0.498814	1742.59	LMNA	lamin A/C
1032	0.0844	0.00573	0.275	-2.76306	-0.758672	162.66	CDKN2D	cyclin dependent kinase inhibitor 2D
5393	0.0845	0.00575	0.208	2.76164	0.573305	639.67	EXOSC9	exosome component 9
1969	0.0845	0.00576	0.23	-2.76131	-0.635382	273.69	EPHA2	EPH receptor A2
51380	0.0847	0.00577	0.23	-2.76053	-0.635907	286.77	CSAD	cysteine sulfinic acid decarboxylase
112268055	0.0849	0.00579	0.402	-2.75926	-1.10923	61.16	LOC112268055	uncharacterized LOC112268055
27445	0.0849	0.0058	0.468	2.75899	1.29251	45.72	PCLO	piccolo presynaptic cytomatrix protein
100507564	0.0849	0.00581	0.493	2.75849	1.36077	40.36	MAGOH-DT	MAGOH divergent transcript
2157	0.0857	0.00588	0.346	2.75421	0.95169	92.33	F8	coagulation factor VIII
728340	0.0857	0.00588	0.184	2.75443	0.507391	1257.64	GTF2H2C	GTF2H2 family member C
100528016	0.0857	0.00588	0.156	-2.75414	-0.429704	3257.47	TMX2-CTNND1	TMX2-CTNND1 readthrough (NMD candidate)
107985236	0.0857	0.00588	0.229	-2.75414	-0.632051	275.86	LOC107985236	uncharacterized LOC107985236
224	0.0858	0.0059	0.164	-2.75337	-0.450418	2338.1	ALDH3A2	aldehyde dehydrogenase 3 family member A2
8538	NA	0.00591	0.637	-2.7529	-1.75418	23.25	BARX2	BARX homeobox 2
54470	0.0861	0.00593	0.214	-2.75174	-0.58947	389.28	ARMCX6	armadillo repeat containing X-linked 6
80212	0.0865	0.00596	0.305	2.74987	0.839846	143.17	CCDC92	coiled-coil domain containing 92
54926	0.0869	0.00599	0.158	-2.74815	-0.433921	2448.97	UBE2R2	ubiquitin conjugating enzyme E2 R2
200424	0.087	0.00601	0.198	-2.7474	-0.544241	976.81	TET3	tet methylcytosine dioxygenase 3
664	0.0874	0.00604	0.239	2.74561	0.65535	2161.67	BNIP3	BCL2 interacting protein 3
677842	0.0875	0.00606	0.44	2.74428	1.20875	50.48	SNORA50C	small nucleolar RNA, H/ACA box 50C
126661	0.0875	0.00606	0.298	2.74431	0.818126	122.9	CCDC163	CCDC163 homolog
51231	0.0875	0.00607	0.182	-2.74385	-0.499685	908.11	VRK3	VRK serine/threonine kinase 3
10725	0.0878	0.0061	0.179	-2.74244	-0.491595	885.21	NFAT5	nuclear factor of activated T cells 5
25989	0.0878	0.00611	0.184	-2.74198	-0.503733	794.65	ULK3	unc-51 like kinase 3
140701	0.0886	0.00617	0.31	-2.73879	-0.847737	111.63	ABHD16B	abhydrolase domain containing 16B
57178	0.0892	0.00621	0.161	-2.73635	-0.441878	2218.76	ZMIZ1	zinc finger MIZ-type containing 1
56912	0.0892	0.00622	0.242	2.73571	0.661107	245.38	IFT46	intraflagellar transport 46
83874	0.0892	0.00623	0.243	-2.73567	-0.664956	240.75	TBC1D10A	TBC1 domain family member 10A
126669	0.0893	0.00624	0.221	-2.73469	-0.603332	430.87	SHE	Src homology 2 domain containing E
79833	0.0895	0.00626	0.257	2.7337	0.703023	194.41	GEMIN6	gem nuclear organelle associated protein 6
51181	0.0896	0.00628	0.16	-2.73303	-0.437364	4498.12	DCXR	dicarbonyl and L-xylulose reductase
23654	0.0898	0.00631	0.153	-2.73114	-0.416522	5381.97	PLXNB2	plexin B2
22853	0.0898	0.00631	0.178	-2.73128	-0.487402	1223.6	LMTK2	lemur tyrosine kinase 2
9444	0.0898	0.00631	0.187	-2.73143	-0.511495	964.03	QKI	QKI, KH domain containing RNA binding
339942	0.0899	0.00632	0.302	-2.73047	-0.82527	120.01	H1-10-AS1	H1-10 antisense RNA 1
85313	0.09	0.00634	0.201	2.7299	0.549067	497.79	PPIL4	peptidylprolyl isomerase like 4
285550	0.09	0.00636	0.197	-2.72848	-0.538254	520.9	FAM200B	family with sequence similarity 200 member B
54463	0.09	0.00637	0.283	2.728	0.773184	195.15	RETREG1	reticulophagy regulator 1
55611	0.09	0.00637	0.178	-2.72831	-0.486414	1229.82	OTUB1	OTU deubiquitinase, ubiquitin aldehyde binding 1
54929	0.09	0.00637	0.182	-2.72789	-0.49575	769.13	TMEM161A	transmembrane protein 161A
4790	0.09	0.00637	0.189	-2.72825	-0.516455	1043.85	NFKB1	nuclear factor kappa B subunit 1
91433	0.0901	0.00639	0.206	-2.72717	-0.560911	399.99	RCCD1	RCC1 domain containing 1
56904	0.0907	0.00644	0.173	-2.72466	-0.470652	1479.7	SH3GLB2	SH3 domain containing GRB2 like, endophilin B2
6715	0.0908	0.00646	0.193	2.72359	0.524901	521.03	SRD5A1	steroid 5 alpha-reductase 1
156	0.0908	0.00646	0.16	-2.72365	-0.435945	3354.89	GRK2	G protein-coupled receptor kinase 2
202243	0.091	0.00649	0.2	2.72214	0.543261	506.58	CCDC125	coiled-coil domain containing 125
10480	0.091	0.00649	0.158	2.72177	0.429971	3955.13	EIF3M	eukaryotic translation initiation factor 3 subunit M
60313	0.091	0.00649	0.17	-2.72196	-0.461833	1990.73	GPBP1L1	GC-rich promoter binding protein 1 like 1
105371453	0.091	0.0065	0.265	2.72154	0.721459	281	BCAN-AS1	BCAN antisense RNA 1
57600	0.0912	0.00652	0.201	-2.72026	-0.54641	444.5	FNIP2	folliculin interacting protein 2
57626	0.0912	0.00653	0.462	2.7201	1.25646	44.94	KLHL1	kelch like family member 1
55802	0.0917	0.00657	0.175	-2.71799	-0.476175	1204.37	DCP1A	decapping mRNA 1A
9855	0.0917	0.00657	0.192	-2.71777	-0.522574	632.18	FARP2	FERM, ARH/RhoGEF and pleckstrin domain protein 2
643224	0.0918	0.0066	0.281	2.71649	0.76349	153.77	TUBBP5	tubulin beta pseudogene 5
254863	0.0918	0.0066	0.217	-2.71657	-0.590781	330.96	TMEM256	transmembrane protein 256
1201	0.092	0.00662	0.171	-2.71558	-0.46392	1059.73	CLN3	CLN3 lysosomal/endosomal transmembrane protein, battenin
4792	0.092	0.00663	0.174	-2.71511	-0.473414	1422.99	NFKBIA	NFKB inhibitor alpha
29116	0.092	0.00663	0.214	-2.71474	-0.580401	356.65	MYLIP	myosin regulatory light chain interacting protein
83541	0.0921	0.00665	0.213	-2.7137	-0.578636	341.04	FAM110A	family with sequence similarity 110 member A
256309	0.0921	0.00666	0.353	2.71331	0.957068	98.21	CCDC110	coiled-coil domain containing 110
317648	0.0921	0.00666	0.235	2.7132	0.638339	320.03	NOP14-AS1	NOP14 antisense RNA 1
8725	0.0921	0.00666	0.161	2.71354	0.43729	1835.07	URI1	URI1 prefoldin like chaperone
84248	0.0921	0.00667	0.166	2.71277	0.450149	1478.54	FYTTD1	forty-two-three domain containing 1
1829	0.0921	0.00667	0.164	2.71264	0.446215	3104.15	DSG2	desmoglein 2
347735	0.0925	0.00671	0.203	-2.71075	-0.549644	3403.33	SERINC2	serine incorporator 2
4674	0.0925	0.00673	0.508	2.7101	1.37784	37.99	NAP1L2	nucleosome assembly protein 1 like 2
83903	0.0925	0.00673	0.253	2.70971	0.68514	288.17	HASPIN	histone H3 associated protein kinase
8774	0.0925	0.00673	0.192	2.70973	0.520845	572.81	NAPG	NSF attachment protein gamma
22832	0.093	0.00678	0.317	2.70756	0.857705	108.58	CEP162	centrosomal protein 162
359845	0.0931	0.0068	0.196	2.70636	0.531561	494.91	RFLNB	refilin B
118881	0.0931	0.0068	0.196	-2.70659	-0.530915	659.57	COMTD1	catechol-O-methyltransferase domain containing 1
516	0.0934	0.00683	0.161	-2.70526	-0.434791	2676.12	ATP5MC1	ATP synthase membrane subunit c locus 1
7026	0.0937	0.00686	0.183	-2.70359	-0.494483	2948.58	NR2F2	nuclear receptor subfamily 2 group F member 2
59286	0.094	0.0069	0.17	-2.70176	-0.45804	1221.37	UBL5	ubiquitin like 5
51282	0.094	0.0069	0.174	-2.7017	-0.470582	1249.89	SCAND1	SCAN domain containing 1
23162	0.094	0.0069	0.218	-2.70173	-0.589741	358.18	MAPK8IP3	mitogen-activated protein kinase 8 interacting protein 3
9836	0.0944	0.00694	0.213	2.69973	0.575978	620.48	LCMT2	leucine carboxyl methyltransferase 2
57834	0.0944	0.00695	0.33	2.69936	0.889512	161.62	CYP4F11	cytochrome P450 family 4 subfamily F member 11
79594	0.0944	0.00695	0.201	-2.69938	-0.543757	439.28	MUL1	mitochondrial E3 ubiquitin protein ligase 1
4193	0.0944	0.00696	0.18	-2.69892	-0.484976	1615.63	MDM2	MDM2 proto-oncogene
56936	NA	0.00697	0.761	2.69812	2.05354	17.69	CCDC177	coiled-coil domain containing 177
285590	0.0951	0.00702	0.209	2.6957	0.563766	370.38	SH3PXD2B	SH3 and PX domains 2B
84444	0.0951	0.00702	0.207	-2.69599	-0.558543	2269.8	DOT1L	DOT1 like histone lysine methyltransferase
284695	0.0954	0.00705	0.22	2.69448	0.592698	467.7	ZNF326	zinc finger protein 326
79640	0.0954	0.00707	0.202	2.6937	0.543058	759.68	C22orf46P	CTA-216E10.6
3329	0.0954	0.00708	0.148	2.69308	0.399106	21878.8	HSPD1	heat shock protein family D (Hsp60) member 1
124491	0.0954	0.00708	0.255	-2.6932	-0.688084	229.54	TMEM170A	transmembrane protein 170A
27034	0.0954	0.00709	0.231	2.69272	0.623321	260.94	ACAD8	acyl-CoA dehydrogenase family member 8
29994	0.0954	0.00709	0.242	-2.69281	-0.652681	264.9	BAZ2B	bromodomain adjacent to zinc finger domain 2B
5971	NA	0.0071	0.57	-2.6921	-1.53414	28.77	RELB	RELB proto-oncogene, NF-kB subunit
400629	NA	0.00715	0.628	2.68987	1.68946	29.01	TEX19	testis expressed 19
203522	0.0961	0.00715	0.269	2.68974	0.724293	160.39	INTS6L	integrator complex subunit 6 like
138639	0.0961	0.00716	0.254	2.68937	0.682377	229.04	PTPDC1	protein tyrosine phosphatase domain containing 1
101928158	0.0961	0.00716	0.297	-2.68935	-0.798117	170.07	LAMA5-AS1	LAMA5 antisense RNA 1
79083	0.0962	0.00718	0.174	-2.68844	-0.466506	1639.37	MLPH	melanophilin
100190986	0.0962	0.00718	0.368	-2.68831	-0.988309	77.74	LOC100190986	uncharacterized LOC100190986
55133	0.0962	0.00719	0.237	2.68796	0.637201	246.91	SRBD1	S1 RNA binding domain 1
3911	0.0963	0.00722	0.175	-2.68673	-0.470084	1606.18	LAMA5	laminin subunit alpha 5
105373958	0.0963	0.00722	0.28	-2.68675	-0.753256	149.56	RAB17-DT	RAB17 divergent transcript
100128822	0.0965	0.00724	0.285	-2.6858	-0.764461	149.44	LINC01003	long intergenic non-protein coding RNA 1003
4298	0.0971	0.00729	0.161	-2.68342	-0.432497	6220.14	MLLT1	MLLT1 super elongation complex subunit
10469	0.0974	0.00732	0.17	-2.68177	-0.454769	1818.43	TIMM44	translocase of inner mitochondrial membrane 44
3752	0.0974	0.00733	0.292	2.6815	0.783595	153.84	KCND3	potassium voltage-gated channel subfamily D member 3
1191	0.0974	0.00733	0.544	-2.68126	-1.45957	1077.62	CLU	clusterin
55906	NA	0.00734	0.644	2.68118	1.7255	23.28	ZC4H2	zinc finger C4H2-type containing
203238	0.0974	0.00735	0.437	2.68056	1.17154	51.11	CCDC171	coiled-coil domain containing 171
3217	0.0974	0.00735	0.329	2.68073	0.881671	106.98	HOXB7	homeobox B7
79954	0.0974	0.00735	0.177	2.68044	0.47334	865.98	NOL10	nucleolar protein 10
27301	0.0976	0.00738	0.189	2.6794	0.507161	1230.2	APEX2	apurinic/apyrimidinic endodeoxyribonuclease 2
4149	0.0977	0.0074	0.204	2.67822	0.54687	574.04	MAX	MYC associated factor X
107987072	0.0977	0.0074	0.264	-2.6784	-0.707189	186.73	LOC107987072
8326	0.098	0.00743	0.309	2.67713	0.827205	117.96	FZD9	frizzled class receptor 9
9424	0.098	0.00744	0.396	2.6767	1.06104	84	KCNK6	potassium two pore domain channel subfamily K member 6
10068	0.098	0.00744	0.289	-2.67639	-0.774418	136.27	IL18BP	interleukin 18 binding protein
112268067	NA	0.00747	0.844	-2.67502	-2.25715	14.53	LOC112268067	uncharacterized LOC112268067
89782	0.0986	0.00749	0.222	2.67404	0.593024	312.11	LMLN	leishmanolysin like peptidase
23780	0.0988	0.00752	0.234	-2.67283	-0.62671	373.06	APOL2	apolipoprotein L2
2909	0.0994	0.00757	0.16	-2.67056	-0.428051	3208.26	ARHGAP35	Rho GTPase activating protein 35
79070	0.0998	0.00761	0.283	2.66877	0.754992	157.21	POGLUT2	protein O-glucosyltransferase 2
346157	0.0998	0.00761	0.271	2.66899	0.723945	173.25	ZNF391	zinc finger protein 391
54482	0.0999	0.00763	0.205	2.66789	0.546743	421.2	TRMT13	tRNA methyltransferase 13 homolog
10580	0.1	0.00769	0.359	2.66542	0.957901	119.04	SORBS1	sorbin and SH3 domain containing 1
55703	0.1	0.0077	0.195	2.66488	0.519937	527.87	POLR3B	RNA polymerase III subunit B
84189	0.1	0.00771	0.3	2.66454	0.799316	126.54	SLITRK6	SLIT and NTRK like family member 6
54972	0.1	0.00771	0.19	-2.6643	-0.504938	2519.97	TMEM132A	transmembrane protein 132A
641298	0.1	0.00771	0.236	-2.66443	-0.628141	307.82	SMG1P1	SMG1 pseudogene 1
4695	0.101	0.00772	0.206	-2.66389	-0.549786	416.47	NDUFA2	NADH:ubiquinone oxidoreductase subunit A2
1809	0.101	0.00773	0.327	2.66361	0.870047	109.2	DPYSL3	dihydropyrimidinase like 3
24138	0.101	0.00775	0.554	2.66297	1.47506	37.99	IFIT5	interferon induced protein with tetratricopeptide repeats 5
83604	0.101	0.0078	0.199	-2.66081	-0.529486	531.65	TMEM47	transmembrane protein 47
54432	0.102	0.00786	0.183	2.6582	0.485452	848.63	YIPF1	Yip1 domain family member 1
145853	0.102	0.00786	0.241	-2.65816	-0.641751	226.62	C15orf61	chromosome 15 open reading frame 61
54925	0.102	0.00788	0.239	2.65723	0.635986	267.89	ZSCAN32	zinc finger and SCAN domain containing 32
7398	0.102	0.00792	0.21	2.65528	0.557669	1420.85	USP1	ubiquitin specific peptidase 1
3485	0.102	0.00793	0.166	-2.65518	-0.441059	2086.24	IGFBP2	insulin like growth factor binding protein 2
440400	0.103	0.00796	0.183	-2.65381	-0.484737	786.01	RNASEK	ribonuclease K
55837	0.103	0.00799	0.205	2.6526	0.543337	650.92	EAPP	E2F associated phosphoprotein
10655	NA	0.00802	0.791	2.65141	2.09695	15.55	DMRT2	doublesex and mab-3 related transcription factor 2
83742	0.103	0.00802	0.198	2.65104	0.523946	751.09	MARVELD1	MARVEL domain containing 1
51340	0.103	0.00802	0.179	2.65113	0.474742	868.94	CRNKL1	crooked neck pre-mRNA splicing factor 1
105370113	0.103	0.00803	0.467	2.65097	1.23835	46.2	LOC105370113	uncharacterized LOC105370113
3693	0.103	0.00804	0.2	-2.65032	-0.530322	451.1	ITGB5	integrin subunit beta 5
490	0.103	0.00805	0.174	-2.64984	-0.461821	1507	ATP2B1	ATPase plasma membrane Ca2+ transporting 1
113	0.103	0.00806	0.269	2.64958	0.712505	167.91	ADCY7	adenylate cyclase 7
84186	0.103	0.00807	0.213	2.64901	0.563735	451.61	ZCCHC7	zinc finger CCHC-type containing 7
440465	0.104	0.00815	0.238	2.6456	0.630174	299.07	BAIAP2-DT	BAIAP2 divergent transcript
23008	0.104	0.00816	0.178	2.64531	0.469789	951.91	KLHDC10	kelch domain containing 10
286097	0.104	0.00819	0.419	2.64427	1.10745	58.07	MICU3	mitochondrial calcium uptake family member 3
29896	0.104	0.00819	0.19	2.64424	0.503524	1011.23	TRA2A	transformer 2 alpha homolog
100131089	0.104	0.0082	0.367	2.64369	0.969928	80.66	SRP14-DT	SRP14 divergent transcript
55726	0.105	0.00827	0.175	2.6407	0.463341	957.91	INTS13	integrator complex subunit 13
51128	0.105	0.00828	0.165	-2.64059	-0.43653	2027.45	SAR1B	secretion associated Ras related GTPase 1B
79832	0.106	0.00831	0.192	2.63909	0.506847	1570.21	QSER1	glutamine and serine rich 1
467	0.106	0.00834	0.295	-2.63779	-0.779051	382.27	ATF3	activating transcription factor 3
7128	0.106	0.00834	0.452	-2.63804	-1.19182	52.9	TNFAIP3	TNF alpha induced protein 3
636	0.106	0.00835	0.19	2.63758	0.50091	616.6	BICD1	BICD cargo adaptor 1
283635	0.106	0.00836	0.182	-2.63719	-0.481093	1394.71	FAM177A1	family with sequence similarity 177 member A1
10057	0.106	0.00836	0.217	-2.6371	-0.572869	348.09	ABCC5	ATP binding cassette subfamily C member 5
54491	0.106	0.00838	0.233	2.63617	0.614223	336.95	OTULINL	OTU deubiquitinase with linear linkage specificity like
85461	0.106	0.00839	0.179	-2.63577	-0.470763	4775.22	TANC1	tetratricopeptide repeat, ankyrin repeat and coiled-coil containing 1
100652758	0.106	0.00842	0.27	2.63466	0.710786	174.37	LOC100652758	uncharacterized LOC100652758
29894	0.106	0.00842	0.179	-2.63493	-0.47149	1261.45	CPSF1	cleavage and polyadenylation specific factor 1
10130	0.106	0.00843	0.162	2.63432	0.425882	3947.89	PDIA6	protein disulfide isomerase family A member 6
101929056	0.106	0.00845	0.276	2.63335	0.727498	157.88	IRX4-AS1	IRX4 antisense RNA 1
494514	0.106	0.00845	0.215	-2.63362	-0.565999	456.95	TYMSOS	TYMS opposite strand RNA
55633	0.106	0.00849	0.226	-2.6321	-0.595784	292.42	TBC1D22B	TBC1 domain family member 22B
90507	0.107	0.0085	0.284	-2.63152	-0.747829	174.67	SCRN2	secernin 2
5621	0.107	0.00851	0.171	-2.63131	-0.450263	1432.77	PRNP	prion protein
100507303	0.107	0.00851	0.243	-2.63103	-0.639988	332.9	SNHG19	small nucleolar RNA host gene 19
4642	0.107	0.00852	0.172	2.63054	0.453034	1183.76	MYO1D	myosin ID
4799	0.107	0.00854	0.169	2.62989	0.444434	1355.12	NFX1	nuclear transcription factor, X-box binding 1
91746	0.107	0.00858	0.168	-2.62829	-0.442314	1638.12	YTHDC1	YTH domain containing 1
126208	0.107	0.00858	0.198	-2.62837	-0.521343	621.8	ZNF787	zinc finger protein 787
10622	0.107	0.0086	0.203	2.62748	0.533089	422.36	POLR3G	RNA polymerase III subunit G
79020	0.107	0.00861	0.222	2.62697	0.583118	314.86	C7orf25	chromosome 7 open reading frame 25
3983	0.107	0.00861	0.186	2.62708	0.488864	704.37	ABLIM1	actin binding LIM protein 1
1942	0.107	0.00861	0.227	-2.62697	-0.596943	984.13	EFNA1	ephrin A1
29899	0.107	0.00862	0.173	-2.62669	-0.455556	1005.51	GPSM2	G protein signaling modulator 2
6781	0.107	0.00863	0.629	2.62637	1.65181	34.56	STC1	stanniocalcin 1
168374	0.107	0.00863	0.225	2.62631	0.589662	355.63	ZNF92	zinc finger protein 92
9891	0.108	0.0087	0.368	2.6235	0.965771	84.81	NUAK1	NUAK family kinase 1
6786	0.108	0.0087	0.176	-2.62345	-0.462358	1462.99	STIM1	stromal interaction molecule 1
7936	0.108	0.00871	0.167	2.62311	0.437849	1397.74	NELFE	negative elongation factor complex member E
125050	0.108	0.00871	0.611	-2.62333	-1.60304	36.43	RN7SK	RNA component of 7SK nuclear ribonucleoprotein
25792	0.108	0.00873	0.177	2.62234	0.463254	1825.98	CIZ1	CDKN1A interacting zinc finger protein 1
22937	0.108	0.00873	0.174	-2.62238	-0.455135	2143.8	SCAP	SREBF chaperone
339122	0.108	0.00874	0.202	-2.62199	-0.528432	441.61	RAB43	RAB43, member RAS oncogene family
154796	0.108	0.00876	0.279	2.62118	0.730881	162.64	AMOT	angiomotin
79075	0.108	0.00877	0.213	2.62102	0.558206	569.53	DSCC1	DNA replication and sister chromatid cohesion 1
987	0.108	0.00877	0.161	2.62089	0.421974	3485.45	LRBA	LPS responsive beige-like anchor protein
10527	0.108	0.00878	0.161	2.62064	0.42082	6665.78	IPO7	importin 7
533	0.108	0.00879	0.163	-2.61996	-0.428341	2471.29	ATP6V0B	ATPase H+ transporting V0 subunit b
64981	0.108	0.00881	0.176	-2.61943	-0.461526	1303.67	MRPL34	mitochondrial ribosomal protein L34
51667	0.108	0.00882	0.193	2.61889	0.505287	824.45	NUB1	negative regulator of ubiquitin like proteins 1
26751	0.108	0.00883	0.296	2.61851	0.773785	131.8	SH3YL1	SH3 and SYLF domain containing 1
107984338	0.108	0.00883	0.313	-2.61842	-0.820383	192.91	LOC107984338
23595	0.108	0.00885	0.255	2.61789	0.668003	229.97	ORC3	origin recognition complex subunit 3
8193	0.108	0.00887	0.397	2.61702	1.03832	62.36	DPF1	double PHD fingers 1
11154	0.108	0.0089	0.38	-2.61584	-0.993996	68.99	AP4S1	adaptor related protein complex 4 subunit sigma 1
1906	NA	0.0089	0.996	-2.61594	-2.60536	10.9	EDN1	endothelin 1
79573	0.108	0.00892	0.256	2.61494	0.669453	227.1	TTC13	tetratricopeptide repeat domain 13
100526739	0.108	0.00892	0.216	2.61523	0.564063	347.14	CENPS-CORT	CENPS-CORT readthrough
55028	0.108	0.00892	0.211	2.61517	0.552621	556.07	C17orf80	chromosome 17 open reading frame 80
203523	0.109	0.00895	0.345	2.61381	0.901855	95.12	ZNF449	zinc finger protein 449
102723750	0.109	0.00901	0.355	2.61168	0.925979	132.95	LOC102723750	uncharacterized LOC102723750
57798	0.109	0.00901	0.18	2.61177	0.469034	830.71	GATAD1	GATA zinc finger domain containing 1
102724826	0.109	0.00902	0.291	2.61138	0.758705	144.17	ZNF337-AS1	ZNF337 antisense RNA 1
30827	0.109	0.00905	0.185	-2.61001	-0.482837	711.37	CXXC1	CXXC finger protein 1
27043	0.109	0.00905	0.208	-2.61002	-0.542325	2559.63	PELP1	proline, glutamate and leucine rich protein 1
3654	0.109	0.00908	0.182	-2.60916	-0.475353	5355.43	IRAK1	interleukin 1 receptor associated kinase 1
57212	0.11	0.00914	0.211	2.60674	0.549246	502.77	TP73-AS1	TP73 antisense RNA 1
222068	0.111	0.00918	0.162	-2.60538	-0.420816	1805.82	TMED4	transmembrane p24 trafficking protein 4
64757	0.111	0.00921	0.168	-2.60408	-0.43626	3982.31	MTARC1	mitochondrial amidoxime reducing component 1
105374748	NA	0.00923	0.667	-2.60341	-1.73596	23.32	LOC105374748	uncharacterized LOC105374748
115557	NA	0.00925	0.915	2.60252	2.38041	13.67	ARHGEF25	Rho guanine nucleotide exchange factor 25
127687	0.111	0.00927	0.183	-2.60208	-0.477304	933.69	C1orf122	chromosome 1 open reading frame 122
286495	0.111	0.00928	0.45	2.60173	1.17177	48.72	TTC3P1	tetratricopeptide repeat domain 3 pseudogene 1
23043	0.111	0.0093	0.486	2.60093	1.26483	46.78	TNIK	TRAF2 and NCK interacting kinase
653784	0.111	0.0093	0.195	-2.60094	-0.507637	816.21	MZT2A	mitotic spindle organizing protein 2A
84939	0.112	0.00934	0.203	2.5992	0.528096	517.16	PWWP3A	PWWP domain containing 3A, DNA repair factor
10081	0.112	0.00937	0.213	-2.59813	-0.553936	414.83	PDCD7	programmed cell death 7
208	0.112	0.00938	0.167	-2.59789	-0.434004	2475.2	AKT2	AKT serine/threonine kinase 2
738	0.112	0.00939	0.178	-2.59738	-0.462233	1309.75	VPS51	VPS51 subunit of GARP complex
10867	0.112	0.00941	0.198	-2.59679	-0.513548	598.92	TSPAN9	tetraspanin 9
10158	0.112	0.00941	0.239	-2.59695	-0.621729	412.7	PDZK1IP1	PDZK1 interacting protein 1
2512	0.113	0.00945	0.171	-2.59529	-0.444642	3642.18	FTL	ferritin light chain
27339	0.113	0.00951	0.162	-2.59321	-0.418915	4837.03	PRPF19	pre-mRNA processing factor 19
114984	0.113	0.00954	0.192	-2.59219	-0.496835	722.51	FLYWCH2	FLYWCH family member 2
257169	0.114	0.00957	0.426	2.59083	1.10315	58.07	C9orf43	chromosome 9 open reading frame 43
920	0.114	0.00957	0.495	-2.59111	-1.28311	39.14	CD4	CD4 molecule
54821	0.114	0.00958	0.211	2.59076	0.547419	574.65	ERCC6L	ERCC excision repair 6 like, spindle assembly checkpoint helicase
112574	0.114	0.00959	0.231	2.59021	0.597111	323.45	SNX18	sorting nexin 18
100302111	0.114	0.00963	0.468	2.58879	1.21154	43.97	MIR1184-1	microRNA 1184-1
84300	0.114	0.00964	0.17	-2.58866	-0.438808	1558.94	UQCC2	ubiquinol-cytochrome c reductase complex assembly factor 2
55625	0.115	0.0097	0.185	-2.5862	-0.478725	1070.57	ZDHHC7	zinc finger DHHC-type palmitoyltransferase 7
55728	0.115	0.00974	0.26	2.58493	0.671887	204	N4BP2	NEDD4 binding protein 2
10799	0.115	0.00977	0.209	2.58372	0.539125	375.6	RPP40	ribonuclease P/MRP subunit p40
146909	0.115	0.00977	0.238	-2.58369	-0.614729	1010.68	KIF18B	kinesin family member 18B
5151	0.115	0.0098	0.205	2.58297	0.528319	405.93	PDE8A	phosphodiesterase 8A
8602	0.115	0.0098	0.18	2.58276	0.4651	1975.21	NOP14	NOP14 nucleolar protein
85458	0.115	0.00981	0.366	2.58252	0.94538	83.34	DIXDC1	DIX domain containing 1
94239	0.116	0.00984	0.165	-2.58142	-0.426479	1760.1	H2AZ2	H2A.Z variant histone 2
100129482	0.116	0.00986	0.229	2.58075	0.590581	327.13	ZNF37BP	zinc finger protein 37B, pseudogene
65012	0.116	0.00987	0.515	2.58024	1.32854	42.17	SLC26A10P	solute carrier family 26 member 10, pseudogene
22883	0.116	0.0099	0.155	-2.57913	-0.399814	6052.88	CLSTN1	calsyntenin 1
51692	0.116	0.00993	0.186	2.57819	0.479121	1079.42	CPSF3	cleavage and polyadenylation specific factor 3
54944	0.116	0.00994	0.263	2.57805	0.677041	186.41	LINC01521	long intergenic non-protein coding RNA 1521
645811	NA	0.00997	1.007	2.57689	2.5939	10.37	CCDC154	coiled-coil domain containing 154
4685	0.117	0.01	0.173	2.57527	0.446339	2148.8	NCAM2	neural cell adhesion molecule 2
60481	0.117	0.01	0.157	-2.5756	-0.403251	15885.5	ELOVL5	ELOVL fatty acid elongase 5
64708	0.117	0.01	0.183	-2.57591	-0.471343	809.05	COPS7B	COP9 signalosome subunit 7B
4258	0.118	0.0101	0.168	-2.57209	-0.431131	1295.01	MGST2	microsomal glutathione S-transferase 2
4477	0.118	0.0101	0.499	-2.5708	-1.28353	54.94	MSMB	microseminoprotein beta
105376155	NA	0.0102	1.152	2.56763	2.95868	8.62	LOC105376155	uncharacterized LOC105376155
84456	0.119	0.0102	0.287	2.56748	0.736428	163	L3MBTL3	L3MBTL histone methyl-lysine binding protein 3
57337	0.119	0.0102	0.283	2.56735	0.725888	240.04	SENP7	SUMO specific peptidase 7
114787	0.118	0.0102	0.276	2.57016	0.708379	195.55	GPRIN1	G protein regulated inducer of neurite outgrowth 1
84950	0.119	0.0102	0.171	2.56843	0.438018	1573.61	PRPF38A	pre-mRNA processing factor 38A
55561	0.119	0.0102	0.184	-2.56767	-0.472248	782.07	CDC42BPG	CDC42 binding protein kinase gamma
79147	0.118	0.0102	0.281	-2.57025	-0.723254	147.26	FKRP	fukutin related protein
100129196	0.119	0.0103	0.457	2.56568	1.17268	46.34	MATN1-AS1	MATN1 antisense RNA 1
23287	0.119	0.0103	0.229	2.56676	0.588619	312.69	AGTPBP1	ATP/GTP binding carboxypeptidase 1
100506668	0.119	0.0103	0.215	-2.56483	-0.551882	392.26	NRAV	negative regulator of antiviral response
125111	0.119	0.0103	0.266	-2.5662	-0.681507	197.34	GJD3	gap junction protein delta 3
51440	0.12	0.0104	0.624	2.56202	1.59775	34.56	HPCAL4	hippocalcin like 4
101929705	0.12	0.0104	0.33	2.56102	0.845875	97.69	SCIRT	stem cell inhibitory RNA transcript
7108	0.12	0.0104	0.18	-2.563	-0.462002	1456.17	TM7SF2	transmembrane 7 superfamily member 2
23143	0.12	0.0104	0.225	-2.56127	-0.57525	325.14	LRCH1	leucine rich repeats and calponin homology domain containing 1
729678	0.12	0.0104	0.242	-2.56242	-0.619249	326.46	LINC00847	long intergenic non-protein coding RNA 847
474343	0.12	0.0104	0.276	-2.5623	-0.706478	163.62	SPIN2B	spindlin family member 2B
7551	0.12	0.0105	0.177	2.56001	0.452231	992.74	ZNF3	zinc finger protein 3
29803	0.12	0.0105	0.163	-2.55981	-0.416316	6167.04	REPIN1	replication initiator 1
78992	0.121	0.0105	0.18	-2.558	-0.459679	878.93	YIPF2	Yip1 domain family member 2
5091	0.121	0.0105	0.218	-2.55774	-0.556884	645.85	PC	pyruvate carboxylase
64799	0.121	0.0106	0.487	2.55517	1.24436	42.21	IQCH	IQ motif containing H
60559	0.121	0.0106	0.173	2.55524	0.441274	1291.32	SPCS3	signal peptidase complex subunit 3
57649	0.121	0.0106	0.164	2.55642	0.418061	2296.56	PHF12	PHD finger protein 12
10632	0.121	0.0106	0.159	-2.55664	-0.405308	3216.18	ATP5MG	ATP synthase membrane subunit g
215	0.121	0.0106	0.166	-2.55477	-0.423737	2609.39	ABCD1	ATP binding cassette subfamily D member 1
4155	0.121	0.0106	0.172	-2.55632	-0.440029	1315.83	MBP	myelin basic protein
81490	0.121	0.0106	0.197	-2.55488	-0.503943	540.91	PTDSS2	phosphatidylserine synthase 2
98	0.121	0.0106	0.297	-2.5569	-0.75874	136.74	ACYP2	acylphosphatase 2
84068	0.121	0.0107	0.207	2.55173	0.526947	670.22	SLC10A7	solute carrier family 10 member 7
128240	0.122	0.0107	0.159	-2.55102	-0.406405	2706.3	NAXE	NAD(P)HX epimerase
4723	0.121	0.0107	0.163	-2.55376	-0.415115	2821.99	NDUFV1	NADH:ubiquinone oxidoreductase core subunit V1
57153	0.121	0.0107	0.183	-2.55379	-0.46668	3160.22	SLC44A2	solute carrier family 44 member 2
101060264	0.121	0.0107	0.365	-2.5536	-0.930845	76.14	FOXP4-AS1	FOXP4 antisense RNA 1
93550	0.122	0.0108	0.257	2.54966	0.655466	186.05	ZFAND4	zinc finger AN1-type containing 4
50814	0.122	0.0108	0.198	2.54826	0.503526	513.39	NSDHL	NAD(P) dependent steroid dehydrogenase-like
139231	0.122	0.0108	0.173	2.54963	0.441302	1074.17	FAM199X	family with sequence similarity 199, X-linked
9794	0.122	0.0108	0.19	-2.55069	-0.484456	1504.83	MAML1	mastermind like transcriptional coactivator 1
618	0.122	0.0108	0.198	-2.54927	-0.503748	2631.25	BCYRN1	brain cytoplasmic RNA 1
80119	0.122	0.0108	0.236	-2.54987	-0.600567	308.33	PIF1	PIF1 5'-to-3' DNA helicase
92305	0.123	0.0109	0.167	-2.54445	-0.42469	1341.56	TMEM129	transmembrane protein 129, E3 ubiquitin ligase
51651	0.123	0.0109	0.183	-2.54436	-0.465334	1104.07	PTRH2	peptidyl-tRNA hydrolase 2
9942	0.124	0.011	0.21	2.54228	0.533896	428.12	XYLB	xylulokinase
7528	0.123	0.011	0.161	-2.54406	-0.409714	2275.12	YY1	YY1 transcription factor
79173	0.124	0.0111	0.396	2.54068	1.00499	61.37	BRME1	break repair meiotic recombinase recruitment factor 1
8612	0.124	0.0111	0.269	2.54055	0.683387	304.15	PLPP2	phospholipid phosphatase 2
92070	0.124	0.0111	0.235	2.5395	0.596626	312.07	CTBP1-DT	CTBP1 divergent transcript
1371	0.124	0.0111	0.218	2.54012	0.553631	312.4	CPOX	coproporphyrinogen oxidase
1534	0.124	0.0111	0.152	-2.5405	-0.386912	6075.15	CYB561	cytochrome b561
3309	0.125	0.0112	0.209	2.53719	0.529018	21319.9	HSPA5	heat shock protein family A (Hsp70) member 5
9371	0.125	0.0112	0.166	2.53623	0.421284	1630.52	KIF3B	kinesin family member 3B
8992	0.125	0.0112	0.162	-2.53673	-0.411766	2052.38	ATP6V0E1	ATPase H+ transporting V0 subunit e1
4713	0.125	0.0112	0.179	-2.53615	-0.452808	1934.93	NDUFB7	NADH:ubiquinone oxidoreductase subunit B7
57573	0.125	0.0113	0.464	2.53442	1.17689	44.83	ZNF471	zinc finger protein 471
55778	0.125	0.0113	0.271	2.53397	0.686085	230.51	ZNF839	zinc finger protein 839
55388	0.125	0.0113	0.248	2.53427	0.628572	1354.41	MCM10	minichromosome maintenance 10 replication initiation factor
25904	0.125	0.0113	0.188	2.53189	0.475523	694.32	CNOT10	CCR4-NOT transcription complex subunit 10
694	0.125	0.0113	0.157	-2.53437	-0.397271	3047.76	BTG1	BTG anti-proliferation factor 1
2805	0.125	0.0113	0.162	-2.53449	-0.411079	2415.82	GOT1	glutamic-oxaloacetic transaminase 1
58476	0.125	0.0113	0.194	-2.5334	-0.491246	980.14	TP53INP2	tumor protein p53 inducible nuclear protein 2
8940	0.125	0.0113	0.219	-2.5319	-0.553309	396.81	TOP3B	DNA topoisomerase III beta
4567	0.125	0.0113	0.235	-2.53347	-0.594258	4340.67	TRNL1	tRNA-Leu
891	0.125	0.0114	0.162	-2.5317	-0.409807	4834.69	CCNB1	cyclin B1
51608	0.126	0.0114	0.173	-2.53014	-0.43694	1182.28	GET4	guided entry of tail-anchored proteins factor 4
88455	0.125	0.0114	0.178	-2.53119	-0.449763	1601.57	ANKRD13A	ankyrin repeat domain 13A
157285	0.126	0.0114	0.273	-2.53076	-0.690615	594.64	PRAG1	PEAK1 related, kinase-activating pseudokinase 1
29948	0.126	0.0114	0.293	-2.52896	-0.74088	189.48	OSGIN1	oxidative stress induced growth inhibitor 1
80833	0.126	0.0114	0.355	-2.52948	-0.898617	93.91	APOL3	apolipoprotein L3
7015	0.126	0.0115	0.345	2.52564	0.870828	102.36	TERT	telomerase reverse transcriptase
11146	0.126	0.0115	0.264	2.52583	0.66653	173	GLMN	glomulin, FKBP associated protein
2966	0.126	0.0115	0.177	2.52587	0.446766	1881.2	GTF2H2	general transcription factor IIH subunit 2
154007	0.126	0.0115	0.175	2.52696	0.443402	1217.71	SNRNP48	small nuclear ribonucleoprotein U11/U12 subunit 48
4726	0.126	0.0115	0.169	-2.52747	-0.428053	1345.19	NDUFS6	NADH:ubiquinone oxidoreductase subunit S6
79089	0.126	0.0115	0.226	-2.52569	-0.571866	281.98	TMUB2	transmembrane and ubiquitin like domain containing 2
115703	0.126	0.0115	0.231	-2.52598	-0.583456	277.47	ARHGAP33	Rho GTPase activating protein 33
7518	0.127	0.0116	0.273	2.52428	0.689425	162.54	XRCC4	X-ray repair cross complementing 4
10308	0.127	0.0116	0.25	2.52443	0.630882	227.58	ZNF267	zinc finger protein 267
642	0.127	0.0116	0.182	2.52282	0.459381	839.8	BLMH	bleomycin hydrolase
54822	0.127	0.0116	0.174	2.52311	0.438548	1125.26	TRPM7	transient receptor potential cation channel subfamily M member 7
6227	0.127	0.0116	0.163	-2.52373	-0.410866	3502.88	RPS21	ribosomal protein S21
1843	0.127	0.0116	0.245	-2.52334	-0.617117	254.37	DUSP1	dual specificity phosphatase 1
114881	0.126	0.0116	0.353	-2.52513	-0.89131	114.39	OSBPL7	oxysterol binding protein like 7
387787	0.127	0.0117	0.383	2.52129	0.964891	75.48	LIPT2	lipoyl(octanoyl) transferase 2
85415	0.127	0.0117	0.166	-2.52141	-0.419098	1396.68	RHPN2	rhophilin Rho GTPase binding protein 2
259173	0.127	0.0117	0.352	-2.52242	-0.888565	117.52	ALS2CL	ALS2 C-terminal like
79159	0.127	0.0118	0.219	2.51895	0.551577	471.22	NOL12	nucleolar protein 12
81627	0.127	0.0118	0.197	2.51757	0.495344	626.95	TRMT1L	tRNA methyltransferase 1 like
133686	0.127	0.0118	0.178	2.51778	0.448118	1053.47	NADK2	NAD kinase 2, mitochondrial
9870	0.127	0.0118	0.175	2.51841	0.440223	988.12	AREL1	apoptosis resistant E3 ubiquitin protein ligase 1
9556	0.127	0.0118	0.164	-2.51763	-0.413588	2077.08	ATP5MJ	ATP synthase membrane subunit j
2166	0.127	0.0118	0.174	-2.51785	-0.437786	1149.45	FAAH	fatty acid amide hydrolase
7328	0.127	0.0118	0.179	-2.51943	-0.451118	2853.71	UBE2H	ubiquitin conjugating enzyme E2 H
338707	0.127	0.0118	0.195	-2.51742	-0.491291	603.6	B4GALNT4	beta-1,4-N-acetyl-galactosaminyltransferase 4
80174	0.127	0.0118	0.211	-2.51887	-0.530989	521.7	DBF4B	DBF4 zinc finger B
6692	0.128	0.0119	0.156	-2.51461	-0.393421	3314.84	SPINT1	serine peptidase inhibitor, Kunitz type 1
55635	0.128	0.0119	0.167	-2.51381	-0.420432	2496.69	DEPDC1	DEP domain containing 1
2316	0.128	0.0119	0.171	-2.51565	-0.431339	5761.89	FLNA	filamin A
1329	0.128	0.0119	0.179	-2.51368	-0.449332	2582.14	COX5B	cytochrome c oxidase subunit 5B
6016	0.128	0.0119	0.222	-2.51527	-0.557259	347.92	RIT1	Ras like without CAAX 1
22920	0.129	0.012	0.296	2.51104	0.742268	151.69	KIFAP3	kinesin associated protein 3
84223	0.128	0.012	0.246	2.51163	0.617046	229.83	IQCG	IQ motif containing G
91272	0.128	0.012	0.183	-2.51306	-0.459808	765.71	BOD1	biorientation of chromosomes in cell division 1
3291	0.128	0.012	0.186	-2.51184	-0.467508	773.48	HSD11B2	hydroxysteroid 11-beta dehydrogenase 2
3014	0.128	0.012	0.227	-2.51227	-0.569582	6619.01	H2AX	H2A.X variant histone
55558	0.128	0.012	0.242	-2.51346	-0.609049	322.73	PLXNA3	plexin A3
2595	0.129	0.0121	0.252	2.50968	0.631569	222.34	GANC	glucosidase alpha, neutral C
9877	0.129	0.0121	0.168	-2.50945	-0.421299	1968.1	ZC3H11A	zinc finger CCCH-type containing 11A
81890	0.129	0.0121	0.208	-2.50977	-0.521568	444.41	QTRT1	queuine tRNA-ribosyltransferase catalytic subunit 1
101927655	0.129	0.0121	0.253	-2.50866	-0.63396	194.07	ZASP
6286	0.129	0.0121	0.312	-2.50878	-0.783558	109.57	S100P	S100 calcium binding protein P
9770	NA	0.0122	0.68	2.50673	1.70482	25.03	RASSF2	Ras association domain family member 2
10984	0.129	0.0122	0.298	2.50739	0.74825	131.61	KCNQ1OT1	KCNQ1 opposite strand/antisense transcript 1
170384	0.129	0.0122	0.274	2.50694	0.687071	183.28	FUT11	fucosyltransferase 11
22999	0.129	0.0122	0.264	2.507	0.662112	172.03	RIMS1	regulating synaptic membrane exocytosis 1
8775	0.129	0.0122	0.165	-2.50584	-0.414341	1925.01	NAPA	NSF attachment protein alpha
4055	0.129	0.0122	0.171	-2.50719	-0.429505	3208.77	LTBR	lymphotoxin beta receptor
1760	0.129	0.0122	0.338	-2.50752	-0.847793	92.48	DMPK	DM1 protein kinase
64421	0.13	0.0123	0.224	2.50456	0.560501	307.36	DCLRE1C	DNA cross-link repair 1C
8535	0.13	0.0123	0.175	2.50375	0.438762	2679.16	CBX4	chromobox 4
64848	0.13	0.0123	0.171	2.50355	0.427213	1115.94	YTHDC2	YTH domain containing 2
81619	0.13	0.0123	0.173	-2.50483	-0.434136	1424.33	TSPAN14	tetraspanin 14
51642	0.13	0.0123	0.187	-2.50421	-0.467865	653.78	MRPL48	mitochondrial ribosomal protein L48
619571	0.13	0.0124	0.496	2.5011	1.23932	40.55	SNORD96A	small nucleolar RNA, C/D box 96A
140612	0.13	0.0124	0.494	2.50039	1.23458	37.9	ZFP28	ZFP28 zinc finger protein
101930085	0.13	0.0124	0.228	2.50035	0.57081	273.04	HERPUD2-AS1	HERPUD2 antisense RNA 1
1855	0.13	0.0124	0.16	-2.50055	-0.399621	2334.05	DVL1	dishevelled segment polarity protein 1
729082	0.13	0.0124	0.169	-2.50182	-0.421643	2706.87	OIP5-AS1	OIP5 antisense RNA 1
11240	NA	0.0125	0.641	2.49828	1.60139	22.79	PADI2	peptidyl arginine deiminase 2
144132	0.131	0.0125	0.348	2.49831	0.868361	94.35	DNHD1	dynein heavy chain domain 1
9451	0.131	0.0125	0.218	2.49848	0.545274	477.78	EIF2AK3	eukaryotic translation initiation factor 2 alpha kinase 3
81876	0.132	0.0126	0.164	-2.49499	-0.409992	7561.15	RAB1B	RAB1B, member RAS oncogene family
23313	0.132	0.0126	0.179	-2.49552	-0.447372	2885.5	KIAA0930	KIAA0930
10654	0.132	0.0126	0.198	-2.4943	-0.494549	471.23	PMVK	phosphomevalonate kinase
253982	0.132	0.0126	0.2	-2.49609	-0.498918	456.73	ASPHD1	aspartate beta-hydroxylase domain containing 1
79056	0.132	0.0126	0.239	-2.49508	-0.596885	821.93	PRRG4	proline rich and Gla domain 4
7466	0.132	0.0127	0.217	2.4924	0.540322	588.73	WFS1	wolframin ER transmembrane glycoprotein
9377	0.133	0.0127	0.166	-2.49075	-0.412688	4479.55	COX5A	cytochrome c oxidase subunit 5A
20	0.132	0.0127	0.183	-2.4934	-0.456009	2654.76	ABCA2	ATP binding cassette subfamily A member 2
80736	0.132	0.0127	0.193	-2.49149	-0.480505	3078.41	SLC44A4	solute carrier family 44 member 4
125170	0.132	0.0127	0.256	-2.49298	-0.638516	186.58	MIEF2	mitochondrial elongation factor 2
9729	NA	0.0127	0.797	-2.49173	-1.98655	15.07	KIAA0408	KIAA0408
9266	0.133	0.0128	0.206	-2.49016	-0.511843	564.77	CYTH2	cytohesin 2
415117	0.133	0.0128	0.47	-2.48876	-1.17024	45.38	STX19	syntaxin 19
80312	0.134	0.0129	0.398	2.48687	0.98939	66.02	TET1	tet methylcytosine dioxygenase 1
23327	0.134	0.0129	0.152	-2.48578	-0.378119	5501.33	NEDD4L	NEDD4 like E3 ubiquitin protein ligase
103021294	0.133	0.0129	0.224	-2.4877	-0.558144	281.92	ABALON	apoptotic BCL2L1-antisense long non-coding RNA
100132526	NA	0.013	0.848	2.48257	2.10514	16.87	FGD5P1	FYVE, RhoGEF and PH domain containing 5 pseudogene 1
136895	0.134	0.013	0.601	2.48369	1.49165	39.18	C7orf31	chromosome 7 open reading frame 31
84553	0.134	0.013	0.424	2.48487	1.05392	54.51	FAXC	failed axon connections homolog, metaxin like GST domain containing
124152	0.134	0.013	0.274	2.48398	0.680109	152.24	IQCK	IQ motif containing K
27324	0.134	0.013	0.231	2.48247	0.573112	457.89	TOX3	TOX high mobility group box family member 3
252969	0.134	0.013	0.223	2.4841	0.553132	508.46	NEIL2	nei like DNA glycosylase 2
4869	0.134	0.013	0.158	2.48511	0.393859	26724.7	NPM1	nucleophosmin 1
399979	0.134	0.013	0.16	-2.48311	-0.398202	3203	SNX19	sorting nexin 19
92255	0.135	0.0131	0.205	2.47994	0.508388	532.78	LMBRD2	LMBR1 domain containing 2
55145	0.135	0.0131	0.212	-2.48061	-0.525866	362.54	THAP1	THAP domain containing 1
153222	0.135	0.0131	0.319	-2.48137	-0.790725	163.49	CREBRF	CREB3 regulatory factor
54476	0.135	0.0132	0.19	2.47896	0.471769	645.1	RNF216	ring finger protein 216
57142	0.135	0.0132	0.158	-2.47762	-0.391613	2714.8	RTN4	reticulon 4
4696	0.135	0.0132	0.174	-2.47912	-0.431472	1404.23	NDUFA3	NADH:ubiquinone oxidoreductase subunit A3
113457	0.135	0.0132	0.224	-2.47862	-0.555271	565.37	TUBA3D	tubulin alpha 3d
10227	0.135	0.0132	0.244	-2.47824	-0.60363	298.42	MFSD10	major facilitator superfamily domain containing 10
148266	0.135	0.0133	0.372	2.47595	0.922225	75.54	ZNF569	zinc finger protein 569
11218	0.135	0.0133	0.219	2.47551	0.542607	316.37	DDX20	DEAD-box helicase 20
79009	0.135	0.0133	0.182	2.47603	0.451163	756.1	DDX50	DExD-box helicase 50
4513	0.135	0.0133	0.173	2.47614	0.428364	273879	COX2	cytochrome c oxidase subunit II
7009	0.136	0.0133	0.15	-2.47434	-0.371193	14584.9	TMBIM6	transmembrane BAX inhibitor motif containing 6
26472	0.135	0.0133	0.154	-2.47554	-0.382032	3599.93	PPP1R14B	protein phosphatase 1 regulatory inhibitor subunit 14B
4697	0.135	0.0133	0.168	-2.47566	-0.414881	2745.2	NDUFA4	NDUFA4 mitochondrial complex associated
7171	0.136	0.0133	0.169	-2.47442	-0.417671	2200.86	TPM4	tropomyosin 4
11070	0.135	0.0133	0.183	-2.47611	-0.45288	888.1	TMEM115	transmembrane protein 115
23163	0.135	0.0133	0.192	-2.47597	-0.475931	801.39	GGA3	golgi associated, gamma adaptin ear containing, ARF binding protein 3
100505771	0.136	0.0133	0.339	-2.47461	-0.839115	96.5	MHENCR	melanoma highly expressed competing endogenous lncRNA for miR-425 and miR-489
25946	0.136	0.0134	0.183	-2.47195	-0.45317	720.83	ZNF385A	zinc finger protein 385A
5591	0.137	0.0135	0.183	2.46928	0.452884	8169.65	PRKDC	protein kinase, DNA-activated, catalytic subunit
4144	0.137	0.0135	0.181	2.46996	0.448104	3142.84	MAT2A	methionine adenosyltransferase 2A
9144	0.137	0.0135	0.171	-2.47086	-0.422613	9995.19	SYNGR2	synaptogyrin 2
56654	0.137	0.0135	0.176	-2.47125	-0.436161	2898.08	NPDC1	neural proliferation, differentiation and control 1
1874	0.137	0.0135	0.193	-2.46926	-0.47777	1207.6	E2F4	E2F transcription factor 4
7083	0.137	0.0135	0.195	-2.47082	-0.481483	3617.93	TK1	thymidine kinase 1
92979	0.137	0.0136	0.293	2.46834	0.723607	197.14	MARCHF9	membrane associated ring-CH-type finger 9
64207	0.137	0.0136	0.182	-2.46897	-0.449306	1713.58	IRF2BPL	interferon regulatory factor 2 binding protein like
102724362	0.137	0.0136	0.216	-2.46866	-0.532196	337.11	SPINT1-AS1	SPINT1 antisense RNA 1
56241	0.137	0.0136	0.244	-2.46806	-0.603181	244.02	SUSD2	sushi domain containing 2
26499	0.137	0.0137	0.315	2.46609	0.777606	118.63	PLEK2	pleckstrin 2
55718	0.138	0.0137	0.184	-2.4654	-0.454721	1342.78	POLR3E	RNA polymerase III subunit E
79080	0.137	0.0137	0.205	-2.46599	-0.505707	3746.04	CCDC86	coiled-coil domain containing 86
106478991	NA	0.0138	0.595	2.46251	1.4642	25.86	LINC00449	long intergenic non-protein coding RNA 449
9230	0.138	0.0138	0.17	-2.46272	-0.417603	1350.15	RAB11B	RAB11B, member RAS oncogene family
645	0.139	0.0138	0.174	-2.46115	-0.427511	2277.32	BLVRB	biliverdin reductase B
54621	0.138	0.0138	0.209	-2.46252	-0.514766	517.13	VSIG10	V-set and immunoglobulin domain containing 10
1139	0.139	0.0139	0.325	2.45925	0.799449	103.05	CHRNA7	cholinergic receptor nicotinic alpha 7 subunit
80071	0.139	0.0139	0.233	2.46063	0.572991	304.22	CCDC15	coiled-coil domain containing 15
4292	0.139	0.0139	0.191	2.45923	0.469041	912.7	MLH1	mutL homolog 1
389541	0.139	0.0139	0.195	-2.46036	-0.479352	614.36	LAMTOR4	late endosomal/lysosomal adaptor, MAPK and MTOR activator 4
147807	0.139	0.0139	0.265	-2.45869	-0.651287	177.71	ZNF524	zinc finger protein 524
80757	NA	0.014	0.894	2.45716	2.19689	12.37	TMEM121	transmembrane protein 121
192683	0.139	0.014	0.423	2.45742	1.04019	66.71	SCAMP5	secretory carrier membrane protein 5
23361	0.139	0.014	0.267	2.45804	0.655782	170.89	ZNF629	zinc finger protein 629
9698	0.14	0.014	0.16	-2.45601	-0.39246	2715.6	PUM1	pumilio RNA binding family member 1
22882	0.139	0.014	0.193	-2.45733	-0.474503	752.51	ZHX2	zinc fingers and homeoboxes 2
84418	0.139	0.014	0.237	-2.45707	-0.582223	389.43	CYSTM1	cysteine rich transmembrane module containing 1
100507178	0.139	0.014	0.292	-2.45768	-0.71809	132.02	SLFNL1-AS1	SLFNL1 antisense RNA 1
64127	NA	0.0141	0.83	2.45402	2.03796	15.01	NOD2	nucleotide binding oligomerization domain containing 2
375056	0.14	0.0141	0.173	2.45411	0.423534	3218.89	MIA3	MIA SH3 domain ER export factor 3
148252	0.141	0.0142	0.298	2.45094	0.730989	130.01	DIRAS1	DIRAS family GTPase 1
7297	0.141	0.0142	0.177	-2.45134	-0.432915	850.23	TYK2	tyrosine kinase 2
23139	0.141	0.0142	0.196	-2.45333	-0.482079	1058.13	MAST2	microtubule associated serine/threonine kinase 2
6940	0.142	0.0143	0.232	2.44892	0.567575	316.97	ZNF354A	zinc finger protein 354A
120224	0.141	0.0143	0.247	-2.4504	-0.605275	254.65	TMEM45B	transmembrane protein 45B
80176	0.142	0.0143	0.255	-2.44943	-0.62504	192.04	SPSB1	splA/ryanodine receptor domain and SOCS box containing 1
102466736	0.142	0.0143	0.367	-2.44926	-0.898413	73.68	MIR6789	microRNA 6789
100125556	0.142	0.0144	0.271	2.44741	0.664441	173.32	FAM86JP	family with sequence similarity 86, member A pseudogene
4236	0.142	0.0144	0.178	2.44835	0.436453	1014.96	MFAP1	microfibril associated protein 1
10572	0.142	0.0144	0.195	-2.44698	-0.476632	586.76	SIVA1	SIVA1 apoptosis inducing factor
4200	0.142	0.0145	0.192	2.44562	0.468707	658.08	ME2	malic enzyme 2
26234	0.142	0.0145	0.19	2.44571	0.463908	610.17	FBXL5	F-box and leucine rich repeat protein 5
123096	0.143	0.0145	0.202	-2.44434	-0.493013	474.51	SLC25A29	solute carrier family 25 member 29
54977	0.142	0.0145	0.202	-2.44532	-0.493407	591.64	SLC25A38	solute carrier family 25 member 38
100507747	0.143	0.0145	0.318	-2.44477	-0.776957	147.48	C13orf46	chromosome 13 open reading frame 46
10483	0.143	0.0146	0.158	2.44221	0.385209	2763.84	SEC23B	SEC23 homolog B, COPII coat complex component
6142	0.143	0.0146	0.155	-2.44266	-0.379056	16987.7	RPL18A	ribosomal protein L18a
23371	0.143	0.0146	0.166	-2.44282	-0.40522	2419.1	TNS2	tensin 2
4694	0.143	0.0146	0.205	-2.44115	-0.499861	766.73	NDUFA1	NADH:ubiquinone oxidoreductase subunit A1
105377503	NA	0.0146	1.044	-2.44276	-2.54981	10.65	LOC105377503	uncharacterized LOC105377503
4601	0.143	0.0147	0.249	2.44013	0.606436	618.5	MXI1	MAX interactor 1, dimerization protein
64770	0.144	0.0147	0.178	2.43896	0.432991	1258.89	CCDC14	coiled-coil domain containing 14
56997	0.144	0.0147	0.168	-2.43865	-0.409619	2612.03	COQ8A	coenzyme Q8A
54788	0.143	0.0147	0.169	-2.44019	-0.411672	1524.45	DNAJB12	DnaJ heat shock protein family (Hsp40) member B12
10072	0.144	0.0147	0.185	-2.43947	-0.450294	1422.91	DPP3	dipeptidyl peptidase 3
8609	0.143	0.0147	0.198	-2.44057	-0.483378	546.64	KLF7	KLF transcription factor 7
140893	0.143	0.0147	0.23	-2.44057	-0.560614	268.02	RBBP8NL	RBBP8 N-terminal like
7280	0.143	0.0147	0.244	-2.44009	-0.594358	362.06	TUBB2A	tubulin beta 2A class IIa
26049	0.144	0.0148	0.317	2.43801	0.772693	107.82	FAM169A	family with sequence similarity 169 member A
26260	0.144	0.0148	0.202	2.43831	0.493224	795.38	FBXO25	F-box protein 25
440026	0.144	0.0148	0.193	2.43765	0.469782	536.52	TMEM41B	transmembrane protein 41B
8563	0.144	0.0148	0.177	2.43623	0.430311	864.06	THOC5	THO complex subunit 5
387104	NA	0.0148	0.803	-2.43719	-1.95664	14.82	SOGA3	SOGA family member 3
1788	0.146	0.015	0.292	2.43147	0.710158	255.8	DNMT3A	DNA methyltransferase 3 alpha
106481171	NA	0.015	0.643	-2.4316	-1.56469	22.98	RNU6ATAC35P	RNA, U6atac small nuclear 35, pseudogene
285362	0.146	0.0151	0.251	2.42961	0.60965	207.33	SUMF1	sulfatase modifying factor 1
51762	0.146	0.0151	0.232	2.42987	0.56301	327.63	RAB8B	RAB8B, member RAS oncogene family
51706	0.146	0.0151	0.188	-2.43103	-0.458036	634.38	CYB5R1	cytochrome b5 reductase 1
11257	0.146	0.0151	0.211	-2.43011	-0.512286	466.77	TP53TG1	TP53 target 1
23251	0.146	0.0151	0.308	-2.43024	-0.748994	113.77	MINAR1	membrane integral NOTCH2 associated receptor 1
201456	NA	0.0152	1.047	2.42771	2.54173	10.02	FBXO15	F-box protein 15
7494	0.147	0.0152	0.206	2.42815	0.50073	4783.77	XBP1	X-box binding protein 1
23532	0.147	0.0152	0.179	2.42679	0.43334	2323.49	PRAME	PRAME nuclear receptor transcriptional regulator
29978	0.147	0.0152	0.167	-2.42845	-0.406383	1787.18	UBQLN2	ubiquilin 2
2063	0.147	0.0152	0.171	-2.42731	-0.414111	1853.04	NR2F6	nuclear receptor subfamily 2 group F member 6
9337	0.147	0.0152	0.199	-2.42768	-0.482407	1054.13	CNOT8	CCR4-NOT transcription complex subunit 8
91	0.147	0.0152	0.199	-2.42751	-0.483801	1011.61	ACVR1B	activin A receptor type 1B
55771	0.147	0.0153	0.176	-2.42599	-0.427411	2932.1	PRR11	proline rich 11
51512	0.147	0.0153	0.191	-2.42546	-0.463307	2093.58	GTSE1	G2 and S-phase expressed 1
55331	0.147	0.0153	0.236	-2.42569	-0.573365	631.15	ACER3	alkaline ceramidase 3
9194	0.148	0.0154	0.281	2.42205	0.67943	155.93	SLC16A7	solute carrier family 16 member 7
10078	0.148	0.0154	0.194	-2.42276	-0.471178	576.41	TSSC4	tumor suppressing subtransferable candidate 4
65124	0.149	0.0155	0.312	2.41952	0.755637	111.6	SOWAHC	sosondowah ankyrin repeat domain family member C
107985304	0.149	0.0155	0.183	-2.42048	-0.444034	754.41	LOC107985304	uncharacterized LOC107985304
90957	0.149	0.0156	0.21	2.4193	0.507161	374.51	DHX57	DExH-box helicase 57
84131	0.149	0.0156	0.209	2.41756	0.505111	762.09	CEP78	centrosomal protein 78
10892	0.149	0.0156	0.179	2.41822	0.432386	1125.38	MALT1	MALT1 paracaspase
54813	0.149	0.0156	0.206	-2.41848	-0.499251	484.95	KLHL28	kelch like family member 28
64319	0.15	0.0157	0.181	-2.41598	-0.437374	1678.75	FBRS	fibrosin
102724560	0.15	0.0157	0.187	-2.41638	-0.453069	1143.59	LOC102724560	cystathionine beta-synthase like
101929639	0.15	0.0157	0.335	-2.41677	-0.808974	93.37	B4GALT1-AS1	B4GALT1 antisense RNA 1
221322	0.15	0.0158	0.379	2.41247	0.914376	82.8	TBC1D32	TBC1 domain family member 32
4863	0.15	0.0158	0.2	2.41392	0.482721	481.71	NPAT	nuclear protein, coactivator of histone transcription
115098	0.15	0.0158	0.163	-2.41465	-0.394577	2510.45	CCDC124	coiled-coil domain containing 124
4781	0.15	0.0158	0.184	-2.41259	-0.444659	784.09	NFIB	nuclear factor I B
83638	0.15	0.0158	0.199	-2.41332	-0.481399	519.91	C11orf68	chromosome 11 open reading frame 68
101927393	0.15	0.0158	0.296	-2.41257	-0.71368	139.2	LOC101927393	uncharacterized LOC101927393
6850	NA	0.0159	0.888	2.41085	2.14092	13.33	SYK	spleen associated tyrosine kinase
6817	0.15	0.0159	0.275	2.41195	0.662638	199.1	SULT1A1	sulfotransferase family 1A member 1
90956	0.151	0.0159	0.185	2.41021	0.444747	834.3	ADCK2	aarF domain containing kinase 2
221035	0.151	0.0159	0.158	-2.41036	-0.381675	2956.88	REEP3	receptor accessory protein 3
80347	0.151	0.0159	0.159	-2.41106	-0.383113	2625.86	COASY	Coenzyme A synthase
9553	0.15	0.0159	0.203	-2.41221	-0.490754	601.63	MRPL33	mitochondrial ribosomal protein L33
7053	0.151	0.016	0.685	2.40966	1.65081	33.44	TGM3	transglutaminase 3
6517	0.151	0.016	0.434	2.40989	1.04595	56.61	SLC2A4	solute carrier family 2 member 4
6001	0.152	0.0161	0.274	2.40639	0.659878	254.68	RGS10	regulator of G protein signaling 10
4097	0.152	0.0161	0.206	-2.40585	-0.495792	545.71	MAFG	MAF bZIP transcription factor G
56931	0.152	0.0161	0.206	-2.40659	-0.496095	504.86	DUS3L	dihydrouridine synthase 3 like
2001	0.152	0.0161	0.207	-2.40601	-0.498415	569.15	ELF5	E74 like ETS transcription factor 5
643401	NA	0.0161	0.914	-2.40755	-2.19959	12.84	PURPL	p53 upregulated regulator of p53 levels
79600	0.152	0.0162	0.251	2.40435	0.60249	212.25	TCTN1	tectonic family member 1
8208	0.152	0.0162	0.229	2.40514	0.55112	719.06	CHAF1B	chromatin assembly factor 1 subunit B
10016	0.152	0.0162	0.163	-2.40458	-0.392124	1622.47	PDCD6	programmed cell death 6
23196	0.152	0.0162	0.164	-2.40503	-0.393307	7632.78	FAM120A	family with sequence similarity 120A
421	0.152	0.0162	0.208	-2.40503	-0.500922	461.98	ARVCF	ARVCF delta catenin family member
57184	0.152	0.0162	0.216	-2.40544	-0.519509	384.56	FAM219B	family with sequence similarity 219 member B
9915	0.153	0.0163	0.561	2.40237	1.34821	30.47	ARNT2	aryl hydrocarbon receptor nuclear translocator 2
1836	0.153	0.0163	0.222	2.40242	0.533071	397.38	SLC26A2	solute carrier family 26 member 2
63826	0.153	0.0163	0.199	2.40132	0.478135	652.2	SRR	serine racemase
4800	0.153	0.0163	0.191	2.40129	0.458946	547.6	NFYA	nuclear transcription factor Y subunit alpha
56920	0.153	0.0164	0.282	2.39908	0.677195	140.55	SEMA3G	semaphorin 3G
60492	0.153	0.0164	0.192	2.39971	0.461331	591.61	CCDC90B	coiled-coil domain containing 90B
10128	0.153	0.0164	0.157	2.39896	0.376981	3964.03	LRPPRC	leucine rich pentatricopeptide repeat containing
6455	0.153	0.0164	0.171	-2.4007	-0.409593	4147.89	SH3GL1	SH3 domain containing GRB2 like 1, endophilin A2
22870	0.153	0.0164	0.173	-2.39948	-0.41501	2287.7	PPP6R1	protein phosphatase 6 regulatory subunit 1
55199	0.153	0.0165	0.222	2.39831	0.53272	356.07	FAM86C1P	family with sequence similarity 86 member C1, pseudogene
26986	0.153	0.0165	0.152	2.39826	0.363932	35764.1	PABPC1	poly(A) binding protein cytoplasmic 1
2029	0.153	0.0165	0.16	-2.39849	-0.383215	2730.08	ENSA	endosulfine alpha
109951030	0.154	0.0165	0.196	-2.39672	-0.469682	557.66	PKD1P3-NPIPA1	PKD1P3-NPIPA1 readthrough
81848	NA	0.0166	1.463	2.39561	3.50377	6.07	SPRY4	sprouty RTK signaling antagonist 4
25871	0.154	0.0166	0.2	2.39651	0.478969	444.82	NEPRO	nucleolus and neural progenitor protein
55672	0.154	0.0166	0.194	2.39437	0.463797	835.18	NBPF1	NBPF member 1
10826	0.154	0.0166	0.205	-2.39586	-0.491519	443.88	FAXDC2	fatty acid hydroxylase domain containing 2
149483	0.154	0.0166	0.563	-2.39471	-1.34851	30.41	CCDC17	coiled-coil domain containing 17
11234	0.155	0.0167	0.201	2.39333	0.481687	443.59	HPS5	HPS5 biogenesis of lysosomal organelles complex 2 subunit 2
2194	0.155	0.0167	0.163	2.39291	0.389199	34068	FASN	fatty acid synthase
29924	0.155	0.0167	0.17	-2.39341	-0.407453	4391.29	EPN1	epsin 1
6493	0.155	0.0167	0.211	-2.39257	-0.504463	391.88	SIM2	SIM bHLH transcription factor 2
85462	0.155	0.0167	0.214	-2.39254	-0.513083	505.37	FHDC1	FH2 domain containing 1
51091	0.155	0.0168	0.273	2.39052	0.651619	197.03	SEPSECS	Sep (O-phosphoserine) tRNA:Sec (selenocysteine) tRNA synthase
91801	0.155	0.0168	0.262	2.39204	0.627344	197.25	ALKBH8	alkB homolog 8, tRNA methyltransferase
2011	0.155	0.0168	0.206	-2.39132	-0.493314	1487.52	MARK2	microtubule affinity regulating kinase 2
25992	0.155	0.0168	0.219	-2.3914	-0.522893	367.03	SNED1	sushi, nidogen and EGF like domains 1
28970	0.155	0.0168	0.228	-2.39005	-0.544978	660.34	C11orf54	chromosome 11 open reading frame 54
8546	0.155	0.0169	0.194	2.38972	0.464638	665.34	AP3B1	adaptor related protein complex 3 subunit beta 1
7188	0.156	0.017	0.251	2.38773	0.598454	222.35	TRAF5	TNF receptor associated factor 5
55722	0.156	0.017	0.226	2.38614	0.538697	314.96	CEP72	centrosomal protein 72
317762	0.156	0.017	0.173	-2.38595	-0.411616	3991.12	CCDC85C	coiled-coil domain containing 85C
10410	0.156	0.017	0.179	-2.38589	-0.428104	2099.77	IFITM3	interferon induced transmembrane protein 3
132671	0.156	0.017	0.39	-2.38765	-0.93237	72.92	SPATA18	spermatogenesis associated 18
7869	NA	0.0171	0.641	2.38404	1.52801	24.75	SEMA3B	semaphorin 3B
5300	0.156	0.0171	0.17	-2.38512	-0.406629	1138.33	PIN1	peptidylprolyl cis/trans isomerase, NIMA-interacting 1
3936	0.156	0.0171	0.209	-2.38435	-0.498852	2988.04	LCP1	lymphocyte cytosolic protein 1
441951	0.156	0.0171	0.223	-2.38477	-0.532307	825.86	ZFAS1	ZNFX1 antisense RNA 1
107986298	0.156	0.0171	0.311	-2.3853	-0.741186	114.42	LOC107986298	uncharacterized LOC107986298
47	0.157	0.0172	0.153	2.38314	0.363467	8530.48	ACLY	ATP citrate lyase
84987	0.157	0.0172	0.203	-2.38283	-0.484619	469.62	COX14	cytochrome c oxidase assembly factor COX14
3781	0.157	0.0172	0.211	-2.38233	-0.501687	714.32	KCNN2	potassium calcium-activated channel subfamily N member 2
23542	0.157	0.0173	0.205	-2.38133	-0.487182	514.75	MAPK8IP2	mitogen-activated protein kinase 8 interacting protein 2
1907	0.158	0.0173	0.525	-2.3794	-1.24845	38.5	EDN2	endothelin 2
26053	0.158	0.0174	0.296	2.37874	0.705045	135.2	AUTS2	activator of transcription and developmental regulator AUTS2
1644	0.158	0.0174	0.221	2.3774	0.525232	576.77	DDC	dopa decarboxylase
55341	0.158	0.0174	0.188	2.37778	0.44785	1067.2	LSG1	large 60S subunit nuclear export GTPase 1
25962	0.158	0.0174	0.18	2.37715	0.428769	755.56	VIRMA	vir like m6A methyltransferase associated
1512	0.158	0.0174	0.17	-2.37732	-0.404366	2004.83	CTSH	cathepsin H
79912	0.158	0.0175	0.234	2.37647	0.555423	275.02	PYROXD1	pyridine nucleotide-disulphide oxidoreductase domain 1
221656	0.159	0.0175	0.189	2.37499	0.448147	822.04	KDM1B	lysine demethylase 1B
23199	0.158	0.0175	0.153	-2.37698	-0.362519	6318.24	GSE1	Gse1 coiled-coil protein
788	0.158	0.0175	0.213	-2.37681	-0.505073	344	SLC25A20	solute carrier family 25 member 20
27242	0.159	0.0175	0.229	-2.37538	-0.544295	405.72	TNFRSF21	TNF receptor superfamily member 21
146206	0.159	0.0176	0.305	2.37459	0.724831	116.12	CARMIL2	capping protein regulator and myosin 1 linker 2
54916	0.159	0.0176	0.256	2.37446	0.607493	186.07	TMEM260	transmembrane protein 260
7270	0.159	0.0176	0.246	2.37399	0.584856	354.22	TTF1	transcription termination factor 1
100499177	0.159	0.0176	0.2	2.37479	0.474788	616.12	THAP9-AS1	THAP9 antisense RNA 1
1175	0.159	0.0176	0.162	-2.37363	-0.384235	2055.84	AP2S1	adaptor related protein complex 2 subunit sigma 1
4565	0.159	0.0176	0.271	-2.37338	-0.6429	662.85	TRNI	tRNA-Ile
678	0.159	0.0177	0.26	-2.37204	-0.616166	554.21	ZFP36L2	ZFP36 ring finger protein like 2
127602	0.16	0.0178	0.273	2.37076	0.646676	154.56	DNAH14	dynein axonemal heavy chain 14
64087	0.16	0.0178	0.214	2.37002	0.508036	1300.61	MCCC2	methylcrotonyl-CoA carboxylase subunit 2
286128	0.16	0.0178	0.203	2.36877	0.479706	466.14	ZFP41	ZFP41 zinc finger protein
93183	0.16	0.0178	0.193	2.36931	0.456703	600.43	PIGM	phosphatidylinositol glycan anchor biosynthesis class M
9862	0.16	0.0178	0.17	-2.3707	-0.403556	1317.51	MED24	mediator complex subunit 24
57718	NA	0.0179	0.63	2.36687	1.49071	28.98	PPP4R4	protein phosphatase 4 regulatory subunit 4
101928504	0.16	0.0179	0.463	2.36867	1.09677	43.19	GTF2A1-AS1	GTF2A1 antisense RNA 1
2992	0.161	0.0179	0.173	2.36698	0.40833	1285.75	GYG1	glycogenin 1
9057	0.16	0.0179	0.183	-2.36835	-0.432626	998	SLC7A6	solute carrier family 7 member 6
112268271	NA	0.018	0.569	2.36494	1.34528	29.65	LOC112268271	translation initiation factor IF-2
11039	0.161	0.018	0.281	2.36522	0.665299	148.06	GUSBP14	GUSB pseudogene 14
54487	0.161	0.018	0.251	2.36508	0.593516	551.73	DGCR8	DGCR8 microprocessor complex subunit
6878	0.161	0.018	0.168	-2.36496	-0.398468	1475.02	TAF6	TATA-box binding protein associated factor 6
153733	0.161	0.018	0.169	-2.36629	-0.399255	1287.29	CCDC112	coiled-coil domain containing 112
285704	0.161	0.018	0.186	-2.36583	-0.440011	1333.9	RGMB	repulsive guidance molecule BMP co-receptor b
51264	0.161	0.018	0.202	-2.36504	-0.47855	744.44	MRPL27	mitochondrial ribosomal protein L27
9187	0.163	0.0182	0.275	2.36083	0.64904	178.45	SLC24A1	solute carrier family 24 member 1
5364	0.163	0.0182	0.2	-2.36105	-0.473033	495.88	PLXNB1	plexin B1
51167	0.163	0.0183	0.26	2.35949	0.613319	177.85	CYB5R4	cytochrome b5 reductase 4
63920	0.163	0.0183	0.254	2.35981	0.599659	202.76	FAM200C	family with sequence similarity 200 member C
54539	0.163	0.0183	0.176	-2.35949	-0.415281	1496.4	NDUFB11	NADH:ubiquinone oxidoreductase subunit B11
51123	0.163	0.0183	0.177	-2.35929	-0.418728	1319.64	ZNF706	zinc finger protein 706
200942	0.163	0.0183	0.287	-2.3594	-0.676937	145.36	KLHDC8B	kelch domain containing 8B
261729	0.163	0.0184	0.159	2.35735	0.374559	6505.41	STEAP2	STEAP2 metalloreductase
112950	0.163	0.0184	0.18	-2.3579	-0.425294	866.2	MED8	mediator complex subunit 8
80024	0.164	0.0185	0.283	2.35536	0.666214	140.49	SLC8B1	solute carrier family 8 member B1
105376095	0.164	0.0185	0.243	2.35595	0.571684	342.47	LOC105376095	uncharacterized LOC105376095
201254	0.164	0.0185	0.179	-2.35472	-0.421498	2245.87	CENPX	centromere protein X
147015	0.164	0.0185	0.192	-2.35562	-0.453271	544.17	DHRS13	dehydrogenase/reductase 13
9592	0.164	0.0185	0.196	-2.35562	-0.460857	539.2	IER2	immediate early response 2
26031	0.164	0.0185	0.252	-2.35488	-0.594199	195.36	OSBPL3	oxysterol binding protein like 3
387254	0.164	0.0185	0.365	-2.35519	-0.859804	78.88	SLC7A5P2	solute carrier family 7 member 5 pseudogene 2
90293	0.164	0.0186	0.369	2.35382	0.869306	75.01	KLHL13	kelch like family member 13
143279	0.164	0.0186	0.27	2.35419	0.636624	165.18	HECTD2	HECT domain E3 ubiquitin protein ligase 2
1523	0.164	0.0186	0.171	-2.35361	-0.40309	1289.07	CUX1	cut like homeobox 1
219541	0.164	0.0186	0.199	-2.35362	-0.468346	560.25	MED19	mediator complex subunit 19
100507299	NA	0.0187	0.989	2.35108	2.32404	10.36	SMC5-DT	SMC5 divergent transcript
401472	0.164	0.0187	0.47	2.35222	1.10513	45.65	GASAL1	growth arrest associated lncRNA 1
101929343	0.164	0.0187	0.282	2.35207	0.663286	142.97	LOC101929343	uncharacterized LOC101929343
84811	0.165	0.0187	0.227	2.35081	0.534434	515.97	BUD13	BUD13 homolog
10615	0.165	0.0187	0.186	-2.35059	-0.436691	4066.11	SPAG5	sperm associated antigen 5
196513	0.165	0.0188	0.233	2.34935	0.546961	337.2	DCP1B	decapping mRNA 1B
8893	0.165	0.0188	0.17	-2.34852	-0.399872	1522.88	EIF2B5	eukaryotic translation initiation factor 2B subunit epsilon
10591	0.165	0.0188	0.185	-2.35018	-0.435052	761.7	DNPH1	2'-deoxynucleoside 5'-phosphate N-hydrolase 1
63977	0.165	0.0188	0.206	-2.34894	-0.482783	400.33	PRDM15	PR/SET domain 15
161436	0.165	0.0189	0.233	2.3481	0.546665	249.25	EML5	EMAP like 5
8445	0.165	0.0189	0.226	2.34785	0.529506	278.72	DYRK2	dual specificity tyrosine phosphorylation regulated kinase 2
28974	0.165	0.0189	0.158	-2.34705	-0.371625	2418.51	C19orf53	chromosome 19 open reading frame 53
65220	0.165	0.0189	0.162	-2.34666	-0.381322	2025.5	NADK	NAD kinase
51439	0.165	0.0189	0.164	-2.34698	-0.384102	1778.7	FAM8A1	family with sequence similarity 8 member A1
83461	0.165	0.0189	0.195	-2.34665	-0.457491	1557.5	CDCA3	cell division cycle associated 3
745	0.166	0.019	0.466	2.34463	1.09181	61.38	MYRF	myelin regulatory factor
9360	0.166	0.019	0.186	2.34555	0.437307	1594.81	PPIG	peptidylprolyl isomerase G
55197	0.166	0.019	0.17	2.34506	0.399261	1220.24	RPRD1A	regulation of nuclear pre-mRNA domain containing 1A
201176	0.166	0.019	0.223	-2.34519	-0.522344	374.54	ARHGAP27	Rho GTPase activating protein 27
149420	0.165	0.019	0.282	-2.34619	-0.662167	176.76	PDIK1L	PDLIM1 interacting kinase 1 like
54557	0.166	0.0191	0.294	2.34337	0.687782	151.94	SGTB	small glutamine rich tetratricopeptide repeat co-chaperone beta
55780	0.166	0.0191	0.266	2.34284	0.623288	182.95	ERMARD	ER membrane associated RNA degradation
56919	0.166	0.0191	0.176	2.34363	0.411376	1099.63	DHX33	DEAH-box helicase 33
93474	0.167	0.0192	0.342	2.34076	0.799735	85.57	ZNF670	zinc finger protein 670
55700	0.166	0.0192	0.162	-2.3424	-0.380325	3243.66	MAP7D1	MAP7 domain containing 1
23531	0.167	0.0192	0.239	-2.34136	-0.560152	264.59	MMD	monocyte to macrophage differentiation associated
5066	0.167	0.0193	0.381	2.3398	0.890915	88.3	PAM	peptidylglycine alpha-amidating monooxygenase
347746	0.167	0.0193	0.353	2.34016	0.82716	81.22	PWARSN	Prader Willi/Angelman region RNA, SNRPN neighbor
22978	0.167	0.0193	0.173	-2.3393	-0.403533	1598.98	NT5C2	5'-nucleotidase, cytosolic II
126789	0.167	0.0193	0.211	-2.34009	-0.493973	642.38	PUSL1	pseudouridine synthase like 1
56006	0.167	0.0193	0.243	-2.34048	-0.568749	324.2	SMG9	SMG9 nonsense mediated mRNA decay factor
51147	0.167	0.0193	0.276	-2.33935	-0.644959	214.16	ING4	inhibitor of growth family member 4
34	0.168	0.0194	0.189	2.33701	0.442707	963.74	ACADM	acyl-CoA dehydrogenase medium chain
220042	0.168	0.0194	0.246	-2.33685	-0.574015	962.97	DDIAS	DNA damage induced apoptosis suppressor
8660	0.167	0.0194	0.301	-2.33749	-0.703039	121.36	IRS2	insulin receptor substrate 2
729375	0.168	0.0195	0.483	2.33545	1.12878	39.92	FAM86HP	family with sequence similarity 86, member A pseudogene
8790	0.168	0.0195	0.224	2.33637	0.522943	298.2	FPGT	fucose-1-phosphate guanylyltransferase
7483	0.168	0.0195	0.46	-2.33662	-1.07527	44.9	WNT9A	Wnt family member 9A
222389	0.168	0.0196	0.372	2.33299	0.869008	88.13	BEND7	BEN domain containing 7
5989	0.168	0.0196	0.217	-2.33461	-0.507642	326.68	RFX1	regulatory factor X1
3219	0.168	0.0196	0.319	-2.33317	-0.745318	106.27	HOXB9	homeobox B9
440689	0.168	0.0196	0.563	-2.3337	-1.31483	32.66	H2BC18	H2B clustered histone 18
1544	NA	0.0196	0.873	-2.33376	-2.03692	12.82	CYP1A2	cytochrome P450 family 1 subfamily A member 2
7184	0.169	0.0197	0.173	2.33143	0.403432	13402.6	HSP90B1	heat shock protein 90 beta family member 1
120071	0.17	0.0198	0.165	-2.33004	-0.383333	1557.41	LARGE2	LARGE xylosyl- and glucuronyltransferase 2
102724488	0.17	0.0199	0.56	2.3287	1.30509	32.4	SYT15B	synaptotagmin 15B
1820	0.17	0.0199	0.301	2.32884	0.701771	122.7	ARID3A	AT-rich interaction domain 3A
1515	0.17	0.0199	0.279	2.32756	0.649243	172.38	CTSV	cathepsin V
23177	0.17	0.0199	0.266	2.32834	0.618175	166.97	CEP68	centrosomal protein 68
11258	0.17	0.0199	0.184	-2.3287	-0.428335	888.6	DCTN3	dynactin subunit 3
27077	0.17	0.0199	0.196	-2.32766	-0.456268	557.77	B9D1	B9 domain containing 1
93210	0.17	0.0199	0.255	-2.32916	-0.59395	194.23	PGAP3	post-GPI attachment to proteins phospholipase 3
6234	0.17	0.02	0.154	-2.32598	-0.357855	4018.99	RPS28	ribosomal protein S28
5805	0.17	0.02	0.192	-2.3265	-0.447271	550.11	PTS	6-pyruvoyltetrahydropterin synthase
136647	0.17	0.02	0.196	-2.32637	-0.456753	601.31	MPLKIP	M-phase specific PLK1 interacting protein
114800	0.17	0.02	0.228	-2.32717	-0.529878	292.46	CCDC85A	coiled-coil domain containing 85A
56896	NA	0.0201	0.701	2.32459	1.62918	19.08	DPYSL5	dihydropyrimidinase like 5
83858	0.171	0.0201	0.206	-2.32517	-0.478899	983.85	ATAD3B	ATPase family AAA domain containing 3B
57396	0.171	0.0201	0.264	-2.32355	-0.614526	189.05	CLK4	CDC like kinase 4
10712	0.172	0.0202	0.167	2.32181	0.388897	1526.82	ENTREP3	endosomal transmembrane epsin interactor 3
7384	0.171	0.0202	0.159	-2.32263	-0.369574	3678.84	UQCRC1	ubiquinol-cytochrome c reductase core protein 1
8804	0.172	0.0202	0.172	-2.32196	-0.399195	2087.76	CREG1	cellular repressor of E1A stimulated genes 1
79659	0.172	0.0203	0.216	2.32144	0.500524	408.63	DYNC2H1	dynein cytoplasmic 2 heavy chain 1
439	0.172	0.0203	0.159	-2.31984	-0.36994	2079.96	GET3	guided entry of tail-anchored proteins factor 3, ATPase
6050	0.172	0.0203	0.168	-2.32155	-0.389987	3062.13	RNH1	ribonuclease/angiogenin inhibitor 1
9546	0.172	0.0203	0.24	-2.32058	-0.557753	238.1	APBA3	amyloid beta precursor protein binding family A member 3
196294	0.172	0.0203	0.257	-2.32087	-0.596484	208.89	IMMP1L	inner mitochondrial membrane peptidase subunit 1
3229	0.172	0.0204	0.229	-2.31935	-0.531927	269.36	HOXC13	homeobox C13
79758	0.172	0.0204	0.314	-2.31927	-0.727739	140.89	DHRS12	dehydrogenase/reductase 12
100289580	0.172	0.0204	0.331	-2.31928	-0.768278	102.88	LOC100289580	uncharacterized LOC100289580
7185	NA	0.0204	0.966	-2.31935	-2.2411	11.66	TRAF1	TNF receptor associated factor 1
9901	0.173	0.0205	0.292	2.3163	0.676321	139.36	SRGAP3	SLIT-ROBO Rho GTPase activating protein 3
5411	0.172	0.0205	0.189	2.31756	0.438624	2620.66	PNN	pinin, desmosome associated protein
22998	0.172	0.0205	0.157	-2.31756	-0.364659	16626.6	LIMCH1	LIM and calponin homology domains 1
23246	0.172	0.0205	0.202	-2.31778	-0.468831	1906.97	BOP1	BOP1 ribosomal biogenesis factor
2275	0.173	0.0206	0.438	2.31465	1.0127	59.35	FHL3	four and a half LIM domains 3
94059	0.173	0.0206	0.212	2.31512	0.491114	720.53	LENG9	leukocyte receptor cluster member 9
55781	0.173	0.0206	0.201	2.31456	0.466366	612.5	RIOK2	RIO kinase 2
51397	0.173	0.0206	0.202	-2.31551	-0.468598	552.74	COMMD10	COMM domain containing 10
54492	0.173	0.0206	0.217	-2.31466	-0.502706	426.35	NEURL1B	neuralized E3 ubiquitin protein ligase 1B
22873	0.173	0.0207	0.48	2.31334	1.10977	48.02	DZIP1	DAZ interacting zinc finger protein 1
55103	0.173	0.0207	0.324	2.31295	0.749235	117.28	RALGPS2	Ral GEF with PH domain and SH3 binding motif 2
29926	0.173	0.0207	0.2	2.31362	0.461707	604.35	GMPPA	GDP-mannose pyrophosphorylase A
2495	0.173	0.0207	0.161	-2.31385	-0.373087	24425.1	FTH1	ferritin heavy chain 1
30815	0.173	0.0207	0.223	-2.31377	-0.517075	483.92	ST6GALNAC6	ST6 N-acetylgalactosaminide alpha-2,6-sialyltransferase 6
286002	0.173	0.0208	0.453	2.31243	1.04661	58.03	SLC26A4-AS1	SLC26A4 antisense RNA 1
6741	0.173	0.0208	0.158	2.31204	0.364863	2714.1	SSB	small RNA binding exonuclease protection factor La
3612	0.173	0.0208	0.195	-2.31227	-0.451909	555.61	IMPA1	inositol monophosphatase 1
23708	0.174	0.0209	0.274	2.3097	0.63391	151.82	GSPT2	G1 to S phase transition 2
51611	0.174	0.0209	0.177	2.31037	0.409756	850.77	DPH5	diphthamide biosynthesis 5
5894	0.174	0.0209	0.165	-2.31042	-0.381644	2132.25	RAF1	Raf-1 proto-oncogene, serine/threonine kinase
1891	0.174	0.0209	0.184	-2.30941	-0.424559	5932.54	ECH1	enoyl-CoA hydratase 1
27113	0.174	0.0209	0.434	-2.30923	-1.00154	55.92	BBC3	BCL2 binding component 3
79805	0.175	0.021	0.205	2.30721	0.474036	488.39	VASH2	vasohibin 2
23787	0.174	0.021	0.162	-2.30825	-0.373444	2751.51	MTCH1	mitochondrial carrier 1
8545	0.174	0.021	0.174	-2.30882	-0.401252	1189.66	CGGBP1	CGG triplet repeat binding protein 1
126375	0.175	0.0211	0.408	2.30675	0.940639	58.08	ZNF792	zinc finger protein 792
389856	0.175	0.0211	0.376	2.30704	0.867535	77.64	USP27X	ubiquitin specific peptidase 27 X-linked
80011	0.175	0.0211	0.167	2.30683	0.385949	1586.66	PSME3IP1	proteasome activator subunit 3 interacting protein 1
55808	0.175	0.0211	0.169	-2.30621	-0.390351	7940.25	ST6GALNAC1	ST6 N-acetylgalactosaminide alpha-2,6-sialyltransferase 1
1822	0.175	0.0211	0.183	-2.3062	-0.422702	7871.07	ATN1	atrophin 1
80195	0.175	0.0211	0.197	-2.30696	-0.454518	505.02	TMEM254	transmembrane protein 254
105379566	0.175	0.0212	0.515	2.30409	1.18591	36.18	LOC105379566	endogenous retrovirus group K member 18 Pol protein-like
90987	0.175	0.0212	0.319	2.30412	0.735744	108.71	ZNF251	zinc finger protein 251
404636	0.175	0.0212	0.194	2.30354	0.447043	617.91	DENND10	DENN domain containing 10
8087	0.175	0.0212	0.164	2.30396	0.376978	2085.4	FXR1	FMR1 autosomal homolog 1
6249	0.175	0.0212	0.168	-2.3044	-0.387954	1753.44	CLIP1	CAP-Gly domain containing linker protein 1
599	0.175	0.0212	0.183	-2.30426	-0.42205	886.59	BCL2L2	BCL2 like 2
10940	0.175	0.0213	0.237	2.30284	0.545115	428.49	POP1	POP1 homolog, ribonuclease P/MRP subunit
79621	0.175	0.0213	0.217	2.30206	0.499488	550.1	RNASEH2B	ribonuclease H2 subunit B
90871	0.175	0.0213	0.168	-2.30229	-0.387548	1595.97	DMAC1	distal membrane arm assembly component 1
3017	0.175	0.0213	0.276	-2.30332	-0.634866	243.13	H2BC5	H2B clustered histone 5
4675	NA	0.0214	0.631	2.30093	1.45121	28.35	NAP1L3	nucleosome assembly protein 1 like 3
55857	0.176	0.0214	0.327	2.30027	0.751816	152.87	KIZ	kizuna centrosomal protein
27346	0.176	0.0214	0.208	2.30005	0.478225	3431.77	TMEM97	transmembrane protein 97
64428	0.176	0.0214	0.182	-2.30083	-0.418184	825.82	CIAO3	cytosolic iron-sulfur assembly component 3
58516	0.176	0.0214	0.196	-2.30144	-0.451467	1171.71	SINHCAF	SIN3-HDAC complex associated factor
60370	0.176	0.0214	0.291	-2.30026	-0.668331	164.41	AVPI1	arginine vasopressin induced 1
81550	0.176	0.0215	0.237	2.29948	0.544169	266.28	TDRD3	tudor domain containing 3
285148	0.176	0.0215	0.191	-2.29849	-0.438156	621.39	IAH1	isoamyl acetate hydrolyzing esterase 1 (putative)
107987294	0.176	0.0215	0.599	-2.29958	-1.3778	46.51	LOC107987294
6767	0.176	0.0216	0.159	2.29818	0.364866	6149.73	ST13	ST13 Hsp70 interacting protein
105371730	0.176	0.0216	0.428	-2.29775	-0.982671	51.49	LOC105371730	uncharacterized LOC105371730
147645	0.177	0.0216	0.577	-2.29701	-1.32518	720.53	VSIG10L	V-set and immunoglobulin domain containing 10 like
6495	0.177	0.0217	0.264	2.29627	0.605403	187.07	SIX1	SIX homeobox 1
90843	0.177	0.0217	0.211	2.29632	0.4836	709.06	TCEAL8	transcription elongation factor A like 8
119504	0.177	0.0217	0.183	-2.29618	-0.420333	1042.43	ANAPC16	anaphase promoting complex subunit 16
132158	0.177	0.0217	0.34	-2.29613	-0.779977	87.49	GLYCTK	glycerate kinase
100887750	0.177	0.0218	0.458	2.29431	1.0501	48.22	MRPS31P5	mitochondrial ribosomal protein S31 pseudogene 5
84236	0.178	0.0218	0.232	2.29326	0.531416	373.62	RHBDD1	rhomboid domain containing 1
286101	0.178	0.0218	0.201	2.29308	0.46032	522.59	ZNF252P	zinc finger protein 252, pseudogene
337867	0.177	0.0218	0.183	-2.29439	-0.420231	876.36	UBAC2	UBA domain containing 2
113622	0.178	0.0219	0.255	2.2918	0.584872	189.82	ADPRHL1	ADP-ribosylhydrolase like 1
26259	0.178	0.0219	0.21	2.29222	0.480758	397.88	FBXW8	F-box and WD repeat domain containing 8
283970	0.178	0.0219	0.24	-2.29249	-0.551135	231.13	PDXDC2P-NPIPB14P	PDXDC2P-NPIPB14P readthrough
26149	0.178	0.022	0.339	2.29065	0.775962	93.25	ZNF658	zinc finger protein 658
100142659	0.178	0.022	0.295	2.29038	0.676447	125.15	CTAGE8	CTAGE family member 8
162681	0.178	0.022	0.283	2.29023	0.647103	143.27	C18orf54	chromosome 18 open reading frame 54
57695	0.178	0.022	0.225	2.29115	0.515437	483.08	USP37	ubiquitin specific peptidase 37
7993	0.178	0.022	0.208	2.28982	0.475513	384.38	UBXN8	UBX domain protein 8
5914	0.178	0.022	0.205	-2.28978	-0.469459	535.86	RARA	retinoic acid receptor alpha
326343	NA	0.0221	1.107	2.28779	2.53188	8.33	MT1DP	metallothionein 1D, pseudogene
1537	0.178	0.0221	0.155	-2.28838	-0.355774	4921.16	CYC1	cytochrome c1
6048	0.178	0.0221	0.199	-2.28936	-0.456477	723.56	RNF5	ring finger protein 5
64393	0.178	0.0221	0.206	-2.28845	-0.472419	410.59	ZMAT3	zinc finger matrin-type 3
27156	NA	0.0222	0.85	2.28712	1.94471	13.13	RSPH14	radial spoke head 14 homolog
9258	0.179	0.0222	0.183	-2.28713	-0.418714	1590.99	MFHAS1	multifunctional ROCO family signaling regulator 1
391356	0.179	0.0222	0.212	-2.28708	-0.484011	418.75	PTRHD1	peptidyl-tRNA hydrolase domain containing 1
51372	0.18	0.0223	0.165	-2.28484	-0.377338	1677.06	TMA7	translation machinery associated 7 homolog
4054	0.18	0.0223	0.181	-2.28446	-0.41245	1839.98	LTBP3	latent transforming growth factor beta binding protein 3
11147	0.18	0.0223	0.226	-2.28521	-0.517476	319.2	HHLA3	HERV-H LTR-associating 3
7036	0.18	0.0224	0.229	2.28402	0.523122	282.94	TFR2	transferrin receptor 2
4175	0.18	0.0224	0.218	2.28403	0.49704	1580.53	MCM6	minichromosome maintenance complex component 6
8125	0.181	0.0225	0.167	2.28157	0.380321	3392.88	ANP32A	acidic nuclear phosphoprotein 32 family member A
51278	0.181	0.0225	0.264	-2.28151	-0.601517	181.46	IER5	immediate early response 5
23637	0.181	0.0226	0.167	-2.27965	-0.379588	1682.33	RABGAP1	RAB GTPase activating protein 1
54407	0.181	0.0226	0.208	-2.27973	-0.474132	5527.57	SLC38A2	solute carrier family 38 member 2
7754	NA	0.0227	0.636	2.2789	1.44992	26.54	ZNF204P	zinc finger protein 204, pseudogene
152789	0.181	0.0227	0.492	2.2788	1.1205	41.27	JAKMIP1	janus kinase and microtubule interacting protein 1
7700	0.181	0.0227	0.372	2.27928	0.847571	73.72	ZNF141	zinc finger protein 141
2058	0.182	0.0227	0.171	2.27793	0.390504	6022.07	EPRS1	glutamyl-prolyl-tRNA synthetase 1
8991	0.181	0.0227	0.156	-2.27852	-0.356397	3724.54	SELENBP1	selenium binding protein 1
54540	0.181	0.0227	0.207	-2.27889	-0.471019	423.94	FAM193B	family with sequence similarity 193 member B
79191	0.182	0.0227	0.219	-2.27765	-0.499505	434.26	IRX3	iroquois homeobox 3
51193	0.182	0.0228	0.195	2.27743	0.444674	576.51	ZNF639	zinc finger protein 639
2731	0.183	0.0229	0.515	2.27466	1.17093	41.51	GLDC	glycine decarboxylase
474383	0.183	0.0229	0.349	2.27456	0.792998	82.61	F8A2	coagulation factor VIII associated 2
57455	0.182	0.0229	0.212	-2.27576	-0.481656	752.36	REXO1	RNA exonuclease 1 homolog
105371159	NA	0.023	0.614	-2.27341	-1.39632	28.4	LOC105371159	uncharacterized LOC105371159
340252	0.184	0.0231	0.207	2.27144	0.470915	398.27	ZNF680	zinc finger protein 680
5663	0.184	0.0231	0.183	-2.27187	-0.414735	1218.94	PSEN1	presenilin 1
115708	0.184	0.0231	0.207	-2.27105	-0.469411	874.61	TRMT61A	tRNA methyltransferase 61A
125875	0.184	0.0231	0.338	-2.2711	-0.768597	96.81	CLDND2	claudin domain containing 2
162239	0.184	0.0232	0.275	2.27027	0.625116	177.58	ZFP1	ZFP1 zinc finger protein
4007	0.184	0.0232	0.221	2.27004	0.501394	491.03	PRICKLE3	prickle planar cell polarity protein 3
84928	0.184	0.0232	0.178	2.26961	0.403553	1039.56	TMEM209	transmembrane protein 209
22894	0.184	0.0233	0.212	2.26924	0.480285	395.31	DIS3	DIS3 homolog, exosome endoribonuclease and 3'-5' exoribonuclease
54914	0.185	0.0234	0.173	2.26729	0.39306	1150.69	FOCAD	focadhesin
100129405	0.187	0.0236	0.244	2.2636	0.553212	264.39	MSTO2P	misato family member 2, pseudogene
26272	0.187	0.0236	0.23	2.26321	0.519676	314.34	FBXO4	F-box protein 4
55755	0.187	0.0236	0.161	-2.2641	-0.364954	2199.21	CDK5RAP2	CDK5 regulatory subunit associated protein 2
2519	0.187	0.0236	0.164	-2.26281	-0.371277	1811.97	FUCA2	alpha-L-fucosidase 2
51239	0.187	0.0236	0.293	-2.26376	-0.662388	194.12	ANKRD39	ankyrin repeat domain 39
79666	0.187	0.0237	0.28	2.2621	0.633554	142.36	PLEKHF2	pleckstrin homology and FYVE domain containing 2
4750	0.187	0.0237	0.221	2.26259	0.501092	310.04	NEK1	NIMA related kinase 1
5226	0.187	0.0237	0.157	2.26195	0.355775	3571.26	PGD	phosphogluconate dehydrogenase
10120	0.187	0.0237	0.183	-2.26181	-0.414016	816.8	ACTR1B	actin related protein 1B
1291	0.187	0.0237	0.183	-2.26207	-0.414996	1855.02	COL6A1	collagen type VI alpha 1 chain
6334	NA	0.0238	1.003	2.2606	2.26649	9.99	SCN8A	sodium voltage-gated channel alpha subunit 8
4609	0.187	0.0238	0.169	2.26066	0.381527	5720.69	MYC	MYC proto-oncogene, bHLH transcription factor
286223	0.187	0.0238	0.476	-2.26078	-1.07662	40.95	C9orf47	replaced by ID 1903
112399	0.188	0.0239	0.219	2.25948	0.49576	319.79	EGLN3	egl-9 family hypoxia inducible factor 3
3184	0.188	0.0239	0.197	2.25884	0.445344	4240.96	HNRNPD	heterogeneous nuclear ribonucleoprotein D
55620	0.188	0.0239	0.189	-2.259	-0.427181	951.43	STAP2	signal transducing adaptor family member 2
54935	0.188	0.0239	0.199	-2.25819	-0.448906	468.14	DUSP23	dual specificity phosphatase 23
84222	0.188	0.0239	0.276	-2.25874	-0.623964	150.01	TMEM191A	transmembrane protein 191A (pseudogene)
11153	0.188	0.024	0.279	2.25752	0.629799	175.75	FICD	FIC domain protein adenylyltransferase
64795	0.188	0.024	0.171	-2.25711	-0.386219	1544.84	RMND5A	required for meiotic nuclear division 5 homolog A
875	0.188	0.024	0.183	-2.2565	-0.413186	1424.78	CBS	cystathionine beta-synthase
6885	0.188	0.0241	0.262	2.25632	0.591387	190.87	MAP3K7	mitogen-activated protein kinase kinase kinase 7
116228	0.189	0.0241	0.167	-2.2551	-0.37743	1381.28	COX20	cytochrome c oxidase assembly factor COX20
100288637	0.189	0.0241	0.269	-2.25534	-0.605983	275.85	LOC100288637	OTU deubiquitinase 7A pseudogene
266655	0.189	0.0242	0.197	2.25401	0.443956	477.43	BRD3OS	BRD3 opposite strand
8204	0.189	0.0242	0.181	2.25407	0.407905	791.88	NRIP1	nuclear receptor interacting protein 1
89958	0.189	0.0242	0.187	-2.25364	-0.421453	4190.18	SAPCD2	suppressor APC domain containing 2
84896	0.189	0.0242	0.196	-2.2539	-0.441549	767.66	ATAD1	ATPase family AAA domain containing 1
64785	0.189	0.0243	0.236	2.25252	0.531146	447.74	GINS3	GINS complex subunit 3
647946	0.19	0.0244	0.484	2.25106	1.09001	47.73	MIR924HG	MIR924 host gene
55605	0.19	0.0244	0.165	2.25028	0.370555	1964.34	KIF21A	kinesin family member 21A
2647	0.19	0.0244	0.206	-2.25002	-0.464015	424.25	BLOC1S1	biogenesis of lysosomal organelles complex 1 subunit 1
9783	0.19	0.0245	0.401	2.24876	0.902484	61.29	RIMS3	regulating synaptic membrane exocytosis 3
122616	0.19	0.0245	0.27	2.24941	0.60775	189.62	CLBA1	clathrin binding box of aftiphilin containing 1
26146	0.19	0.0245	0.218	2.24898	0.490849	379.29	TRAF3IP1	TRAF3 interacting protein 1
23514	0.19	0.0245	0.18	2.24994	0.405455	784.37	SPIDR	scaffold protein involved in DNA repair
162	0.19	0.0245	0.167	-2.24981	-0.375515	3589.07	AP1B1	adaptor related protein complex 1 subunit beta 1
60343	0.19	0.0245	0.181	-2.24981	-0.406932	924.52	FAM3A	FAM3 metabolism regulating signaling molecule A
84266	0.19	0.0245	0.207	-2.24887	-0.46448	671.71	ALKBH7	alkB homolog 7
10714	0.191	0.0246	0.246	2.24695	0.553139	614.76	POLD3	DNA polymerase delta 3, accessory subunit
537	0.191	0.0246	0.159	-2.2472	-0.358181	2638.49	ATP6AP1	ATPase H+ transporting accessory protein 1
100652768	0.191	0.0246	0.287	-2.24763	-0.645749	137.33	LOC100652768	uncharacterized LOC100652768
9886	NA	0.0248	0.634	2.24411	1.42376	24.41	RHOBTB1	Rho related BTB domain containing 1
23512	0.192	0.0248	0.171	2.24444	0.38327	1796.17	SUZ12	SUZ12 polycomb repressive complex 2 subunit
84852	0.192	0.0248	0.18	-2.24416	-0.40408	1551.34	ATP1A1-AS1	ATP1A1 antisense RNA 1
10011	0.192	0.0248	0.186	-2.24415	-0.41851	828.43	SRA1	steroid receptor RNA activator 1
7726	0.192	0.0248	0.192	-2.24434	-0.430162	1578.75	TRIM26	tripartite motif containing 26
100101467	0.192	0.0249	0.414	2.24281	0.927813	54.92	ZSCAN30	zinc finger and SCAN domain containing 30
79752	0.192	0.0249	0.206	2.24334	0.462874	807.89	ZFAND1	zinc finger AN1-type containing 1
54738	0.192	0.025	0.265	2.24184	0.59398	182.75	FEV	FEV transcription factor, ETS family member
9372	0.192	0.025	0.201	2.2415	0.450126	528.74	ZFYVE9	zinc finger FYVE-type containing 9
54461	0.193	0.025	0.178	-2.24084	-0.399974	2382.59	FBXW5	F-box and WD repeat domain containing 5
23401	0.192	0.025	0.209	-2.2416	-0.467738	927.56	FRAT2	FRAT regulator of WNT signaling pathway 2
25766	0.193	0.0251	0.249	2.2396	0.556973	221.64	PRPF40B	pre-mRNA processing factor 40 homolog B
8317	0.193	0.0251	0.196	2.24055	0.438872	1168.07	CDC7	cell division cycle 7
25864	0.193	0.0251	0.231	-2.23984	-0.516895	281.37	ABHD14A	abhydrolase domain containing 14A
441150	0.193	0.0251	0.31	-2.2398	-0.6944	129.12	C6orf226	chromosome 6 open reading frame 226
9950	0.193	0.0252	0.212	2.23839	0.47362	1067.9	GOLGA5	golgin A5
25942	0.193	0.0252	0.179	2.23829	0.399736	1508.03	SIN3A	SIN3 transcription regulator family member A
2548	0.193	0.0252	0.203	-2.2383	-0.453908	1092.5	GAA	alpha glucosidase
10043	0.193	0.0252	0.208	-2.23905	-0.46607	541.98	TOM1	target of myb1 membrane trafficking protein
136227	0.193	0.0252	0.246	-2.23855	-0.551033	292.01	COL26A1	collagen type XXVI alpha 1 chain
100507316	0.193	0.0252	0.377	-2.23823	-0.843852	80.44	MINCR	MYC-induced long non-coding RNA
7477	0.194	0.0254	0.234	-2.23546	-0.522979	1413.32	WNT7B	Wnt family member 7B
401509	0.195	0.0255	0.449	2.23356	1.00229	57.43	ZNF658B	zinc finger protein 658B (pseudogene)
11194	0.195	0.0255	0.178	-2.23366	-0.396906	858.53	ABCB8	ATP binding cassette subfamily B member 8
105378568	NA	0.0256	0.853	2.23147	1.90296	12.81	LOC105378568	uncharacterized LOC105378568
100526761	0.196	0.0256	0.211	2.23173	0.469896	412.55	CCDC169-SOHLH2	CCDC169-SOHLH2 readthrough
1770	NA	0.0256	0.603	-2.23154	-1.34536	27.02	DNAH9	dynein axonemal heavy chain 9
50	0.196	0.0257	0.167	-2.23126	-0.373576	4220.72	ACO2	aconitase 2
2232	0.196	0.0257	0.203	-2.23094	-0.453975	542.77	FDXR	ferredoxin reductase
1652	0.197	0.0258	0.169	-2.22896	-0.37723	2017.76	DDT	D-dopachrome tautomerase
9088	0.196	0.0258	0.251	-2.22979	-0.560616	1418.87	PKMYT1	protein kinase, membrane associated tyrosine/threonine 1
2941	0.197	0.0259	0.301	2.22734	0.669647	134.32	GSTA4	glutathione S-transferase alpha 4
11015	0.197	0.026	0.263	2.22668	0.586326	359.67	KDELR3	KDEL endoplasmic reticulum protein retention receptor 3
1429	0.197	0.026	0.215	2.22629	0.479355	397.29	CRYZ	crystallin zeta
4041	0.198	0.026	0.161	-2.2256	-0.359391	2009.95	LRP5	LDL receptor related protein 5
22906	0.197	0.026	0.173	-2.22633	-0.385577	1063.92	TRAK1	trafficking kinesin protein 1
160335	0.197	0.026	0.232	-2.22607	-0.516895	896.69	TMTC2	transmembrane O-mannosyltransferase targeting cadherins 2
5217	0.198	0.0261	0.196	2.22505	0.435422	496.69	PFN2	profilin 2
55636	0.198	0.0261	0.192	2.22449	0.428103	543.23	CHD7	chromodomain helicase DNA binding protein 7
662	0.198	0.0261	0.231	-2.22442	-0.513958	268.48	BNIP1	BCL2 interacting protein 1
91661	0.198	0.0262	0.263	2.2237	0.584008	188.07	ZNF765	zinc finger protein 765
1122	0.198	0.0262	0.208	2.22252	0.462076	406.4	CHML	CHM like Rab escort protein
64324	0.198	0.0262	0.158	2.22354	0.352092	3373.28	NSD1	nuclear receptor binding SET domain protein 1
57690	0.198	0.0262	0.229	-2.22326	-0.509121	368.11	TNRC6C	trinucleotide repeat containing adaptor 6C
101060553	NA	0.0263	1.117	2.22172	2.48141	8.09	LOC101060553	uncharacterized LOC101060553
375287	0.198	0.0263	0.367	2.22249	0.815166	77.93	RBM43	RNA binding motif protein 43
94039	0.198	0.0263	0.27	2.22199	0.600871	157.12	ZNF101	zinc finger protein 101
2021	0.199	0.0263	0.203	-2.22138	-0.451988	644.53	ENDOG	endonuclease G
112942	0.199	0.0264	0.236	2.22097	0.523191	311.43	CFAP36	cilia and flagella associated protein 36
6668	0.199	0.0264	0.176	-2.22096	-0.390749	1071.36	SP2	Sp2 transcription factor
138716	0.199	0.0264	0.194	-2.2203	-0.43026	576.5	RPP25L	ribonuclease P/MRP subunit p25 like
58509	0.199	0.0264	0.197	-2.21983	-0.437777	533.88	CACTIN	cactin, spliceosome C complex subunit
54843	0.199	0.0264	0.234	-2.22076	-0.520027	398.35	SYTL2	synaptotagmin like 2
4035	0.199	0.0265	0.338	2.21809	0.750239	183.48	LRP1	LDL receptor related protein 1
64925	0.199	0.0265	0.216	2.21846	0.47971	345.96	CCDC71	coiled-coil domain containing 71
91612	0.199	0.0265	0.179	-2.21945	-0.397303	948.14	CHURC1	churchill domain containing 1
51135	0.2	0.0266	0.23	2.21676	0.510771	286.6	IRAK4	interleukin 1 receptor associated kinase 4
53917	0.2	0.0266	0.209	-2.21675	-0.463057	512.95	RAB24	RAB24, member RAS oncogene family
57143	0.2	0.0266	0.215	-2.21698	-0.47558	356.09	ADCK1	aarF domain containing kinase 1
94241	0.2	0.0266	0.267	-2.21707	-0.591472	677.64	TP53INP1	tumor protein p53 inducible nuclear protein 1
650669	0.2	0.0266	0.387	-2.21744	-0.857863	79.55	GAS6-AS1	GAS6 antisense RNA 1
56261	0.2	0.0267	0.316	2.21597	0.700763	104.59	GPCPD1	glycerophosphocholine phosphodiesterase 1
4437	0.2	0.0267	0.213	2.21573	0.471506	354.25	MSH3	mutS homolog 3
57409	0.2	0.0267	0.203	2.21536	0.449018	519.42	MIF4GD	MIF4G domain containing
25970	0.2	0.0267	0.185	-2.21516	-0.409657	751.21	SH2B1	SH2B adaptor protein 1
1198	0.2	0.0267	0.188	-2.21653	-0.416465	994.81	CLK3	CDC like kinase 3
7008	0.2	0.0267	0.237	-2.21563	-0.525502	434.63	TEF	TEF transcription factor, PAR bZIP family member
10668	0.2	0.0268	0.295	2.21403	0.654065	143.49	CGRRF1	cell growth regulator with ring finger domain 1
3838	0.2	0.0268	0.202	2.21373	0.446942	5913.81	KPNA2	karyopherin subunit alpha 2
131544	0.2	0.0268	0.194	2.21511	0.43069	504.54	CRYBG3	crystallin beta-gamma domain containing 3
57226	0.2	0.0268	0.23	-2.21473	-0.510042	274.64	LYRM2	LYR motif containing 2
89839	0.2	0.0269	0.323	-2.2133	-0.714242	144.33	ARHGAP11B	Rho GTPase activating protein 11B
2962	0.201	0.027	0.165	2.21163	0.365381	2004.17	GTF2F1	general transcription factor IIF subunit 1
9040	0.201	0.027	0.173	-2.21196	-0.383379	2751.26	UBE2M	ubiquitin conjugating enzyme E2 M
5194	0.201	0.027	0.201	-2.21123	-0.4449	433.61	PEX13	peroxisomal biogenesis factor 13
10280	0.201	0.0271	0.183	-2.21007	-0.405548	6349.02	SIGMAR1	sigma non-opioid intracellular receptor 1
11044	0.201	0.0271	0.188	-2.20987	-0.415429	848.81	TENT4A	terminal nucleotidyltransferase 4A
122786	0.201	0.0271	0.407	-2.20937	-0.900219	57.35	FRMD6	FERM domain containing 6
257396	0.201	0.0272	0.28	2.20852	0.6176	151.42	MOCS2-DT	MOCS2 divergent transcript
81621	0.201	0.0272	0.213	2.2088	0.471123	340.18	KAZALD1	Kazal type serine peptidase inhibitor domain 1
9373	0.201	0.0272	0.174	2.20838	0.383277	1075.97	PLAA	phospholipase A2 activating protein
91860	0.201	0.0272	0.206	-2.20854	-0.45533	447.58	CALML4	calmodulin like 4
7517	0.201	0.0272	0.23	-2.20879	-0.508826	1097.98	XRCC3	X-ray repair cross complementing 3
83850	0.202	0.0273	0.288	2.20762	0.636038	147.4	ESYT3	extended synaptotagmin 3
692099	0.202	0.0273	0.275	2.20734	0.608075	166.91	FAM86DP	family with sequence similarity 86 member D, pseudogene
54820	0.202	0.0273	0.187	-2.20725	-0.413046	727.86	NDE1	nudE neurodevelopment protein 1
55210	0.202	0.0273	0.209	-2.20709	-0.460247	1899.54	ATAD3A	ATPase family AAA domain containing 3A
388815	0.202	0.0274	0.25	2.20536	0.550865	373.8	MIR99AHG	mir-99a-let-7c cluster host gene
147991	0.202	0.0274	0.231	2.20635	0.510182	269.35	DPY19L3	dpy-19 like C-mannosyltransferase 3
8220	0.203	0.0275	0.205	2.20431	0.452124	440.19	ESS2	ess-2 splicing factor homolog
5813	0.202	0.0275	0.167	-2.2049	-0.368771	1420.01	PURA	purine rich element binding protein A
5075	0.203	0.0276	0.273	2.20295	0.600956	166.92	PAX1	paired box 1
6757	0.203	0.0276	0.235	2.20306	0.517833	424.44	SSX2	SSX family member 2
23063	0.203	0.0276	0.198	2.20303	0.436304	690.97	WAPL	WAPL cohesin release factor
1968	0.203	0.0276	0.153	2.20294	0.337413	4834.33	EIF2S3	eukaryotic translation initiation factor 2 subunit gamma
2987	0.203	0.0276	0.161	-2.20228	-0.355235	2205.54	GUK1	guanylate kinase 1
23607	0.203	0.0276	0.171	-2.20302	-0.375855	1702.64	CD2AP	CD2 associated protein
105376139	NA	0.0277	0.705	2.20159	1.55121	18.34	LOC105376139	uncharacterized LOC105376139
85406	0.203	0.0277	0.205	2.2021	0.451179	600.02	DNAJC14	DnaJ heat shock protein family (Hsp40) member C14
7174	0.203	0.0277	0.178	2.2022	0.392988	935.72	TPP2	tripeptidyl peptidase 2
79006	0.203	0.0277	0.172	-2.20154	-0.379076	1192.29	METRN	meteorin, glial cell differentiation regulator
7546	0.203	0.0277	0.214	-2.20205	-0.470155	418.82	ZIC2	Zic family member 2
6832	0.204	0.0278	0.181	2.19945	0.397672	1048.13	SUPV3L1	Suv3 like RNA helicase
51341	0.204	0.0278	0.18	-2.19971	-0.396656	1727.19	ZBTB7A	zinc finger and BTB domain containing 7A
4170	0.204	0.0278	0.182	-2.19977	-0.399315	2605.39	MCL1	MCL1 apoptosis regulator, BCL2 family member
23396	0.204	0.0279	0.191	-2.19935	-0.420604	1252.25	PIP5K1C	phosphatidylinositol-4-phosphate 5-kinase type 1 gamma
92659	0.204	0.028	0.242	2.1972	0.532243	220.7	MILIP	MYC inducible lncRNA inactivating p53
50618	0.204	0.028	0.175	-2.19731	-0.385519	1048.91	ITSN2	intersectin 2
7262	0.204	0.028	0.202	-2.19727	-0.443215	1284.29	PHLDA2	pleckstrin homology like domain family A member 2
8269	0.204	0.028	0.261	-2.19738	-0.573382	206.58	TMEM187	transmembrane protein 187
3221	0.204	0.0281	0.44	2.19655	0.965955	47.91	HOXC4	homeobox C4
100528062	0.204	0.0281	0.216	2.19602	0.473683	372.64	ARMCX5-GPRASP2	ARMCX5-GPRASP2 readthrough
54496	0.204	0.0281	0.207	2.19566	0.455006	410.85	PRMT7	protein arginine methyltransferase 7
267	0.204	0.0281	0.18	-2.19568	-0.395921	1131.15	AMFR	autocrine motility factor receptor
124739	0.204	0.0281	0.215	-2.19569	-0.471338	459.48	USP43	ubiquitin specific peptidase 43
10650	0.204	0.0281	0.33	-2.1964	-0.725305	100.3	PRELID3A	PRELI domain containing 3A
79637	0.205	0.0282	0.235	2.19515	0.516439	242	ARMC7	armadillo repeat containing 7
25847	0.205	0.0282	0.172	-2.19471	-0.378427	1636.87	ANAPC13	anaphase promoting complex subunit 13
96610	0.205	0.0283	0.221	2.19291	0.485262	300.36	BMS1P20	BMS1 pseudogene 20
2188	0.205	0.0283	0.212	2.19339	0.465498	344.11	FANCF	FA complementation group F
6655	0.205	0.0283	0.226	-2.19314	-0.495684	492.58	SOS2	SOS Ras/Rho guanine nucleotide exchange factor 2
55194	0.205	0.0283	0.351	-2.19287	-0.770698	112.08	EVA1B	eva-1 homolog B
51280	0.207	0.0285	0.17	2.18967	0.373285	1604.99	GOLM1	golgi membrane protein 1
100131801	0.207	0.0285	0.212	-2.19009	-0.463608	390.38	PET100	PET100 cytochrome c oxidase chaperone
26517	0.207	0.0286	0.175	-2.18918	-0.383764	2392.36	TIMM13	translocase of inner mitochondrial membrane 13
1349	0.207	0.0286	0.176	-2.18916	-0.386112	2949.12	COX7B	cytochrome c oxidase subunit 7B
440345	0.207	0.0286	0.193	-2.18839	-0.423214	760.28	NPIPB4	nuclear pore complex interacting protein family member B4
51548	0.207	0.0286	0.2	-2.18861	-0.438026	443.17	SIRT6	sirtuin 6
5699	0.207	0.0286	0.237	-2.18861	-0.519586	319.36	PSMB10	proteasome 20S subunit beta 10
92359	0.207	0.0287	0.2	-2.18733	-0.438432	536.77	CRB3	crumbs cell polarity complex component 3
8705	0.207	0.0287	0.439	-2.18823	-0.961241	60.52	B3GALT4	beta-1,3-galactosyltransferase 4
10069	0.207	0.0288	0.242	2.18651	0.52892	344.53	RWDD2B	RWD domain containing 2B
4801	0.207	0.0288	0.221	2.18656	0.482219	455.4	NFYB	nuclear transcription factor Y subunit beta
4152	0.207	0.0288	0.182	-2.18599	-0.398105	888	MBD1	methyl-CpG binding domain protein 1
4094	0.207	0.0288	0.244	-2.18622	-0.533205	272.91	MAF	MAF bZIP transcription factor
8987	0.207	0.0288	0.269	-2.18682	-0.587478	177.58	STBD1	starch binding domain 1
57692	0.208	0.0289	0.338	2.1853	0.738713	100.93	MAGEE1	MAGE family member E1
653121	0.208	0.0289	0.244	2.18482	0.534107	231.13	ZBTB8A	zinc finger and BTB domain containing 8A
9666	0.209	0.0291	0.458	2.18267	0.999397	44.22	DZIP3	DAZ interacting zinc finger protein 3
64425	0.209	0.0291	0.194	2.18152	0.424213	572.3	POLR1E	RNA polymerase I subunit E
23473	0.209	0.0291	0.188	2.18278	0.409292	629.36	CAPN7	calpain 7
51096	0.209	0.0291	0.182	2.18232	0.397888	945.73	UTP18	UTP18 small subunit processome component
126295	0.209	0.0292	0.287	2.18023	0.625622	133.16	ZNF57	zinc finger protein 57
11247	0.209	0.0292	0.17	-2.18013	-0.369855	1188.65	NXPH4	neurexophilin 4
197342	0.209	0.0292	0.388	-2.1812	-0.846723	66.12	EME2	essential meiotic structure-specific endonuclease subunit 2
4942	0.21	0.0293	0.231	2.17882	0.50255	417.22	OAT	ornithine aminotransferase
55930	0.209	0.0293	0.167	2.17985	0.363076	1756.14	MYO5C	myosin VC
3420	0.209	0.0293	0.176	-2.17946	-0.383273	1222.07	IDH3B	isocitrate dehydrogenase (NAD(+)) 3 non-catalytic subunit beta
57210	0.21	0.0294	0.258	2.17788	0.561736	184.95	SLC45A4	solute carrier family 45 member 4
10922	0.21	0.0294	0.167	-2.17759	-0.364129	2232.54	FASTK	Fas activated serine/threonine kinase
8738	0.21	0.0294	0.25	-2.17868	-0.544511	219.03	CRADD	CASP2 and RIPK1 domain containing adaptor with death domain
10279	0.21	0.0295	0.341	2.17731	0.741959	93.18	PRSS16	serine protease 16
23648	0.21	0.0295	0.162	-2.17684	-0.352833	2350.23	SSBP3	single stranded DNA binding protein 3
5516	0.21	0.0295	0.175	-2.17721	-0.381607	1336.06	PPP2CB	protein phosphatase 2 catalytic subunit beta
55332	0.21	0.0295	0.246	-2.17612	-0.535091	306.54	DRAM1	DNA damage regulated autophagy modulator 1
163050	0.212	0.0297	0.409	2.17348	0.888247	59.49	ZNF564	zinc finger protein 564
7562	0.211	0.0297	0.229	2.17447	0.498243	268.14	ZNF708	zinc finger protein 708
23587	0.212	0.0298	0.215	-2.17328	-0.466658	978.63	ELP5	elongator acetyltransferase complex subunit 5
727957	0.212	0.0298	0.222	-2.1722	-0.481377	508.21	MROH1	maestro heat like repeat family member 1
3009	NA	0.0299	0.923	2.17194	2.00388	13.63	H1-5	H1.5 linker histone, cluster member
285368	0.212	0.0299	0.328	2.17163	0.712853	164.37	PRRT3	proline rich transmembrane protein 3
57654	0.212	0.0299	0.277	2.17207	0.601512	190.95	UVSSA	UV stimulated scaffold protein A
159371	0.212	0.0299	0.205	-2.17119	-0.444909	444.57	SLC35G1	solute carrier family 35 member G1
26747	0.212	0.03	0.259	2.17053	0.561103	247.89	NUFIP1	nuclear FMR1 interacting protein 1
283450	0.213	0.03	0.172	-2.16955	-0.373632	996.97	HECTD4	HECT domain E3 ubiquitin protein ligase 4
3337	0.213	0.0301	0.225	2.1694	0.488084	2187.07	DNAJB1	DnaJ heat shock protein family (Hsp40) member B1
113189	0.213	0.0301	0.198	2.16845	0.429655	551.73	CHST14	carbohydrate sulfotransferase 14
100505761	0.213	0.0301	0.197	2.16865	0.427583	482.05	C10orf95-AS1	C10orf95 antisense RNA 1
158228	0.213	0.0302	0.362	2.16758	0.784945	75.64	FAM201A	family with sequence similarity 201 member A
57380	0.213	0.0302	0.184	2.16685	0.398938	808.63	MRS2	magnesium transporter MRS2
5691	0.213	0.0302	0.158	-2.1672	-0.341683	2430.83	PSMB3	proteasome 20S subunit beta 3
5694	0.213	0.0302	0.168	-2.1678	-0.363121	2036.01	PSMB6	proteasome 20S subunit beta 6
122416	0.213	0.0302	0.198	-2.16748	-0.428626	468.41	ANKRD9	ankyrin repeat domain 9
116843	0.214	0.0303	0.294	2.166	0.636075	144.43	SLC18B1	solute carrier family 18 member B1
26108	0.214	0.0304	0.227	2.1642	0.492083	447.03	PYGO1	pygopus family PHD finger 1
9409	0.214	0.0304	0.203	2.16421	0.438598	475.69	PEX16	peroxisomal biogenesis factor 16
23506	0.214	0.0304	0.197	2.1643	0.426642	621.19	BICRAL	BICRA like chromatin remodeling complex associated protein
1347	0.214	0.0304	0.194	-2.16535	-0.419075	2369.99	COX7A2	cytochrome c oxidase subunit 7A2
51099	0.215	0.0305	0.213	2.16345	0.460828	361.77	ABHD5	abhydrolase domain containing 5, lysophosphatidic acid acyltransferase
5792	0.215	0.0305	0.163	-2.16324	-0.352875	6822.28	PTPRF	protein tyrosine phosphatase receptor type F
388795	NA	0.0305	0.555	-2.16304	-1.20096	29.28	EFCAB8	EF-hand calcium binding domain 8
5575	0.215	0.0306	0.242	-2.16175	-0.523222	527.13	PRKAR1B	protein kinase cAMP-dependent type I regulatory subunit beta
81035	0.215	0.0306	0.381	-2.16263	-0.824478	85.19	COLEC12	collectin subfamily member 12
3880	0.215	0.0306	0.39	-2.16167	-0.84369	75.64	KRT19	keratin 19
170959	0.215	0.0307	0.242	2.16032	0.52334	287.9	ZNF431	zinc finger protein 431
29945	0.215	0.0307	0.229	2.1611	0.494561	319.93	ANAPC4	anaphase promoting complex subunit 4
79754	0.215	0.0307	0.202	2.16146	0.436447	427.99	ASB13	ankyrin repeat and SOCS box containing 13
729852	0.215	0.0307	0.189	-2.16101	-0.408777	734.71	UMAD1	UBAP1-MVB12-associated (UMA) domain containing 1
55765	0.215	0.0307	0.251	-2.16108	-0.542697	225.15	INAVA	innate immunity activator
147381	0.215	0.0308	0.3	2.15931	0.648728	157.43	CBLN2	cerebellin 2 precursor
11260	0.215	0.0308	0.194	2.15929	0.419545	8661.26	XPOT	exportin for tRNA
2108	0.215	0.0308	0.176	-2.15968	-0.380818	3970.74	ETFA	electron transfer flavoprotein subunit alpha
3835	0.215	0.0308	0.19	-2.15936	-0.410543	2040.82	KIF22	kinesin family member 22
9260	0.215	0.0308	0.204	-2.15983	-0.441433	442.02	PDLIM7	PDZ and LIM domain 7
142678	0.215	0.0308	0.233	-2.1591	-0.502392	372.37	MIB2	MIB E3 ubiquitin protein ligase 2
552889	0.216	0.0309	0.185	-2.15818	-0.399774	1866.1	ATXN7L3B	ataxin 7 like 3B
64581	0.215	0.0309	0.405	-2.15844	-0.875215	66.11	CLEC7A	C-type lectin domain containing 7A
91653	NA	0.031	0.555	2.15727	1.19769	29.14	BOC	BOC cell adhesion associated, oncogene regulated
8467	0.216	0.031	0.162	2.15677	0.35023	1851.99	SMARCA5	SWI/SNF related, matrix associated, actin dependent regulator of chromatin, subfamily a, member 5
328	0.216	0.031	0.155	2.15651	0.333673	5065.13	APEX1	apurinic/apyrimidinic endodeoxyribonuclease 1
64965	0.216	0.0311	0.194	2.15535	0.419141	560.37	MRPS9	mitochondrial ribosomal protein S9
3416	0.216	0.0311	0.167	2.15531	0.360772	1433.73	IDE	insulin degrading enzyme
123169	0.216	0.0311	0.158	2.15548	0.340654	2782.3	LEO1	LEO1 homolog, Paf1/RNA polymerase II complex component
1152	0.216	0.0311	0.148	-2.15622	-0.320034	21857.7	CKB	creatine kinase B
81559	0.216	0.0311	0.172	-2.15624	-0.37043	1070.55	TRIM11	tripartite motif containing 11
50937	0.216	0.0312	0.295	2.15442	0.636471	217.31	CDON	cell adhesion associated, oncogene regulated
2963	0.216	0.0312	0.197	2.154	0.424464	548.39	GTF2F2	general transcription factor IIF subunit 2
[truncated: 1,581 more rows]

## Sheet: TPM PvalueCut0.1
Symbol	GeneID	vehicle_24hrs	digoxin_24hrs	vehicle_48hrs	digoxin_48hrs
KRT80	144501	1.194	9.637	1.592	10.91
CDKN1A	1026	29.3	95.08	32.87	117.3
EIF5	1983	119.8	27.07	120.8	42.06
MAP3K14	9020	5.772	18.02	5.66	15.98
AMD1	262	326.8	1031	327.4	727.4
TNFSF15	9966	0.6186	2.862	0.8425	4.044
LATS2	26524	5.474	14.74	6.658	16.36
CAB39L	81617	34.57	104.2	35.49	74.14
TAX1BP3	30851	33.25	83.4	22.33	89.01
BTG2	7832	11.93	43.33	18.11	35.76
GBP1	2633	0.03103	2.513	0.1631	2.661
EPAS1	2034	1.309	5.104	2.028	6.342
NINJ1	4814	138	308.8	161.7	309.9
ELF3	1999	3.14	10.37	4.728	15.3
RASSF1	11186	6.337	17.32	6.231	16.08
SIPA1L2	57568	6.897	15.52	8.018	25.18
FOSL2	2355	6.355	14.63	6.097	14.03
LOC105370687	105370687	14.28	3.477	15.74	5.929
TRNP	4571	2476	1367	2473	1112
NKX3-1	4824	310.5	151.4	272.2	154.8
NPPC	4880	1.844	5.895	2.431	12
PLPP3	8613	7.857	26.35	10.01	19.29
MAP2K6	5608	3.164	1.518	3.671	1.6
H1-10	8971	146.8	300.5	157.2	304.9
FLCN	201163	4.09	10.95	5.321	10.63
TMEM63A	9725	8.853	20.6	9.977	20.11
CHRNA2	1135	4.828	10.63	4.142	16.29
RHBDF1	64285	8.756	20.01	7.882	20.15
MYL9	10398	1.819	5.422	2.196	12.44
TOB2P1	222699	3.161	0.6684	5.549	1.339
H2BC21	8349	16.47	35.32	17.8	42.31
AURKA	6790	68.61	152.5	62.52	127.6
SGPP1	81537	26.17	63.65	30.16	52.47
SLC30A4	7782	29.46	19.06	36.94	19.39
MORC4	79710	18.86	9.842	25.93	12.33
TMEM184A	202915	16.33	30.71	14.46	36.58
TNFRSF12A	51330	18.92	42.18	16.66	50.64
LRRC8D	55144	19.02	11.49	27.99	12.69
CKS2	1164	360.5	749.9	340.4	658.7
TSPYL2	64061	8.588	4.588	16.42	5.595
METTL7A	25840	33.9	71.73	38.4	66.8
RNR1	4549	13500	5160	12500	8015
PGC	5225	15.17	30.73	16.93	51.6
MTRNR2L2	100462981	36.09	11.1	27.28	14.3
LOC105377329	105377329	0.4721	1.85	0.5547	2.048
KYAT1	883	1.406	4.245	1.951	5.297
AGFG2	3268	18.06	39.82	16.75	32.79
NRP1	8829	15.88	36.93	13.36	28.23
ENC1	8507	3.949	8.365	3.824	9.597
RNR2	4550	58800	23600	48600	32600
ERRFI1	54206	7.59	15.99	8.659	16.06
IL17D	53342	6.773	3.433	7.422	3.092
SIDT2	51092	19.53	38.53	23.41	43.81
RAMP1	10267	56.53	107.8	69.21	141.4
ACTA2	59	0.7267	2.711	0.4366	6.298
CDIP1	29965	47.01	84.77	45.28	95.72
MT2A	4502	300.7	606.2	371.8	639.2
CDR2L	30850	29.01	55.39	25.59	54.86
NPIPB5	100132247	38.87	67.22	37.92	90.58
PROM2	150696	17.62	32.51	19.25	39.34
ARRDC4	91947	4.529	12.46	6.073	11.12
GATD1	347862	16.95	32.61	15.41	31.57
ZFP90	146198	8.282	4.684	10.52	5.18
CEP290	80184	3.403	1.977	5.02	2.064
CILK1	22858	20.4	14.33	25.52	13.06
ATP1B3	483	135.8	235.8	136	281.6
CCN1	3491	5.891	13.44	5.198	14.39
DUSP8	1850	4.386	9.923	6.237	14.56
CYP11A1	1583	0.8105	3.412	1.15	5.426
CIP2A	57650	9.351	4.748	7.484	3.557
SLC25A25	114789	7.969	17.96	9.148	15.43
KITLG	4254	2.586	7.241	1.885	5.176
KLK2	3817	149.2	114.4	201.9	97.94
LENG8	114823	6.142	13.48	8.14	14.2
KMT2E-AS1	100216545	1.668	4.946	1.864	5.154
SPAG7	9552	16.75	36.85	21.62	41.33
SLCO4A1	28231	9.637	19.28	7.417	17.18
RNF44	22838	21.31	39.95	21.52	39.08
P2RX5-TAX1BP3	100533970	17.71	34.52	14.36	31.5
SDC4	6385	9.805	33.88	18.39	29.68
EEPD1	80820	3.772	7.064	3.478	8.778
C2CD2L	9854	10.95	24.31	9.548	18.75
PHLDA3	23612	13.42	29.48	17.5	30.9
GGT1	2678	76.04	129.3	81.79	175.3
F8A1	8263	30.22	15.81	31.42	17.82
LLGL2	3993	8.361	15.75	9.557	17.92
VAMP8	8673	48.72	96.09	59.11	114.8
PLXDC2	84898	4.375	7.592	3.684	9.077
SPARC	6678	0.8975	2.522	0.8863	4.551
PLEKHG2	64857	4.457	2.63	5.259	2.546
TSPAN15	23555	8.708	20.21	12.38	18.97
THBS1	7057	5.567	9.94	3.826	12.15
SGK1	6446	3.145	6.438	1.653	8.642
GBP2	2634	0.2066	1.223	0.3138	1.993
BRI3	25798	31.07	63.92	45.96	90.04
ABTB2	25841	3.444	7.627	4.365	9.607
JMJD1C	221037	8.903	20.2	11.67	17.28
SUN2	25777	26.26	50.73	33.36	54.06
PFKP	5214	61.74	47.06	81.92	43.37
RORC	6097	8.831	16.91	9.039	18.33
ELOVL6	79071	4.214	2.897	6.19	1.723
IL32	9235	2.141	5.895	1.251	7.963
DAPK3	1613	19.01	34.7	18.73	39.12
CPTP	80772	66.11	122.5	49.16	113.5
AQP3	360	55	99.83	70.46	159.7
APOLD1	81575	2.241	1.048	4.154	1.213
ARAF	369	34.6	59.6	30.67	64.77
DUSP16	80824	16.17	31.03	19.1	30.7
PALB2	79728	6.997	4.017	7.925	4.001
DDR1	780	44.28	81.43	51.5	82.25
NR1H2	7376	22.45	41.24	26.02	50.79
ALPK3	57538	2.166	4.352	2.919	7.491
AADAT	51166	116.7	86.37	145.6	86.17
STK40	83931	29.31	65.17	41.93	62.47
RAD51D	5892	2.828	1.231	2.352	1.228
RAB17	64284	8.491	19.33	12.41	21.57
LRP11	84918	7.041	14.18	8.225	14.15
ZC3H7A	29066	20.01	43.34	21.31	33.74
KBTBD11	9920	1.571	0.7587	2.459	0.8628
ENTPD6	955	20.42	36.51	24.85	45.71
SPRYD4	283377	8.61	15.2	8.604	15.85
JUN	3725	15.73	27.12	16.9	38.34
CPNE7	27132	11.78	20.02	11.48	26.14
SSNA1	8636	125.4	227.4	128.1	222.3
LOC105372798	105372798	0.9649	0.202	1.54	0.3604
ZYX	7791	35.8	63.96	40.42	71.97
SRF	6722	23.91	50.28	23.48	39.13
CEBPD	1052	22.56	43.54	23.49	47.28
SCAMP4	113178	62.03	110.2	53.54	105.7
LOC151760	151760	0.07649	0.4892	0.08042	0.9921
ALCAM	214	24.06	48.16	35.47	64.42
CDC6	990	57.76	32.95	44.34	23.72
TBX3	6926	106.1	197.1	99.76	170.2
FAM86B1	85002	6.044	2.905	5.569	2.782
IGFBP3	3486	3.139	8.669	3.038	7.015
HSP90AB1	3326	1360	838.4	1307	919.4
SERINC5	256987	42.12	77.3	46.65	72.04
AZGP1	563	255.1	467.8	359.4	792.8
LRRC45	201255	24.78	14.98	24.62	14.66
EPN2	22905	25.23	49.47	29.9	45.34
SNAPC2	6618	53.77	108.7	48.94	87.29
DOHH	83475	10.82	20.88	8.752	21.45
TARBP1	6894	4.744	3.236	6.812	3.35
POLR2G	5436	83.17	157.2	89.31	150.5
CNNM4	26504	15.34	29.11	15.52	26.31
COX1	4512	40300	24700	33100	20500
TCEAL3	85012	23.11	12.72	36.92	16.58
LRRC26	389816	152.3	261.7	155.5	267.2
IQGAP3	128239	10.61	20.89	11.96	18.95
HDGFL3	50810	1.522	1.023	2.311	0.8843
SNHG9	735301	65.66	147.7	50.39	125.6
SRSF6	6431	60.96	40.16	60.62	40.28
GPER1	2852	6.48	11.29	4.843	15.19
IL6R	3570	19.31	35.65	19.11	31.9
LOC112267916	112267916	1.836	3.948	2.033	8.058
ARRDC1	92714	26.79	46.23	30.63	52.43
TPM1-AS	111064646	3.276	7.419	3.567	8.015
PRIM1	5557	63.51	47.66	75.65	29.39
MEX3A	92312	4.016	2.064	6.512	3.009
EIF4EBP3	8637	71.64	127.6	97.25	250.6
ATP1B1	481	32.65	70.19	43.86	64.1
SLCO4A1-AS1	100127888	6.529	15.11	5.2	14.21
INSIG1-DT	105375591	8.339	2.088	10.71	4.859
TMC6	11322	13.56	22.57	14.71	27.77
IRF6	3664	13.73	29.58	20.5	32.32
ATG4D	84971	32.92	61.96	28.92	54.42
MAP2K3	5606	50.85	84.86	47.96	88.41
DGAT2	84649	14.24	29.68	15.32	25.49
CPEB4	80315	4.495	8.357	4.696	8.312
PACSIN2	11252	36.57	79.18	52.38	73.97
SCD	6319	264.7	217.1	436.2	217.4
ISG15	9636	67.77	115.1	73.42	154.7
KCTD13-DT	107984836	2.387	0.6985	3.15	0.5875
TSTD1	100131187	34.64	68.94	43.37	83.59
B4GALT6	9331	1.029	0.5483	1.422	0.5304
ODC1	4953	344.7	272.2	405.4	245.1
BRD7	29117	20.18	15.5	25.65	14.48
PPP1R16A	84988	21.56	40.81	26.47	41.38
SNAI2	6591	2.368	6.241	2.218	6.394
OPLAH	26873	3.843	7.111	3.904	9.395
ARRDC3	57561	7.626	4.082	9.272	5.465
ZNF341	84905	2.996	8.661	3.23	5.843
KDM6B	23135	9.382	18.85	13.46	21.17
ZNF883	169834	10.14	7.148	14.6	5.529
HIVEP2	3097	3.998	7.646	4.806	7.96
NOA1	84273	44.89	29.95	58.54	35.32
TTC30B	150737	4.175	2.186	6	2.584
CIB1	10519	73.78	128.1	87.85	142.7
TMSB4X	7114	12.37	31.84	20.94	51.14
LOC105375784	105375784	0.1327	1.556	0.2093	1.215
NR4A1	3164	6.333	12.14	8.246	13.67
FBXO9	26268	15.96	11.55	20.84	12.13
NDOR1	27158	25.61	46.22	18.4	40.54
ZNF25	219749	2.04	0.866	2.771	1.076
TENT2	167153	7.114	15.67	9.333	13.71
EPHX1	2052	258.7	424.5	310.6	549.3
SQLE	6713	30.04	22.38	35.47	20.31
UAP1L1	91373	7.247	13.94	9.548	18.33
TMEM184C	55751	34.57	61.99	36.14	56.59
PDE4D	5144	0.9195	2.192	1.084	1.812
NDUFS7	374291	35.05	56.7	35.75	67.34
EEIG1	399665	13.3	24.95	17.73	29.7
PCYOX1L	78991	9.919	5.974	14.56	7.917
CYTH3	9265	15.14	38.72	21.95	28.86
FAM131A	131408	6.101	12.97	6.449	12.11
LOC102724250	102724250	9.859	7.382	15.64	7.565
RIMKLA	284716	2.03	1.16	3.636	1.615
BIRC3	330	0.6984	2.92	1.468	2.599
UFL1	23376	19.54	13.37	29.21	16.17
NUDT14	256281	11.14	20.52	10.92	26.39
AMPD2	271	21.56	37.55	22.18	36.74
H1-0	3005	120	221.8	138.7	199.5
TTC30A	92104	3.725	2.212	5.806	2.649
CCSER2	54462	3.795	2.317	4.58	2.63
BRCC3	79184	16.11	10.56	15.43	9.77
CDAN1	146059	5.464	12.57	5.534	9.275
MCRIP1	348262	12.84	24.62	15.93	33.85
ZNF470	388566	0.9297	0.289	1.154	0.3782
PRRC1	133619	40.96	30.11	53.63	33.28
MACROD1	28992	15.05	26.61	15.06	26.36
SELENOM	140606	174	283.2	206.9	403.8
PIEZO1	9780	30.13	50.39	35.85	57.88
CLEC11A	6320	21.91	38.34	20.74	42.41
PUS3	83480	31.7	17.58	33.89	22.36
MBOAT2	129642	44.59	73.21	47.72	75.88
GAS2L1	10634	43.65	66.53	38.21	80.97
TMED1	11018	29.49	49.28	27.21	52.8
HNRNPDL	9987	58.77	41.36	58.06	37.79
SLC16A13	201232	4.214	1.553	5.251	1.796
MSH2	4436	1.286	0.5401	1.229	0.6197
GDAP1	54332	3.233	2.142	4.989	1.712
MAFB	9935	24.07	38.25	22.86	44.64
LIMK2	3985	15.77	26.07	16.34	28.91
FAM120C	54954	5.115	3.214	5.377	3.154
RAVER2	55225	7.864	5.108	9.832	5.498
HBEGF	1839	2.866	5.642	1.883	7.619
KHDC4	22889	17.78	33.82	18.96	30.17
MED12L	116931	0.4877	0.218	0.8767	0.2222
CEMIP2	23670	6.407	10.7	6.518	12.83
KLHL5	51088	0.8123	0.4207	1.492	0.5241
CD46	4179	42.46	78.12	48.28	69.46
FMC1	154791	14.17	26.53	16.45	34.11
INPP5J	27124	9.936	20.64	15.32	25.57
TMEM222	84065	28.5	49.81	28.68	47.6
C6orf62	81688	33.79	22.79	38.77	26.42
TNS4	84951	0.1872	1.13	0.3935	1.457
MTRNR2L8	100463486	12.92	5.957	12.74	6.529
NAV1	89796	4.33	2.807	4.588	2.975
ZNF621	285268	5.707	3.856	6.933	4.155
TSPO	706	77.74	123.7	85.41	161.3
SMG1P3	100271836	5.09	9.148	5.84	11.29
ROMO1	140823	70.34	122.9	76.93	144
H2AJ	55766	56.36	98.26	75.53	125.7
POLR2E	5434	93.82	147.1	88.35	156.9
CDKN2C	1031	21.12	14.55	23.55	13.21
CBX5	23468	16.48	10.72	13.49	6.827
ZFAND2A	90637	4.233	2.119	6.069	3.019
PRR3	80742	12.51	8.024	13.07	6.501
HMGB2	3148	203.1	377.6	249.6	344.3
CTU2	348180	14.2	26.03	13.92	26
LRRCC1	85444	11.31	7.972	12.5	6.753
ILF3-DT	147727	41.86	78.3	44.55	67.56
TMEM184B	25829	25.34	39.94	24.42	44.9
PMF1-BGLAP	100527963	22.88	41.57	22.67	44.62
TNFRSF10B	8795	39.11	64.83	42.79	67.43
LITAF	9516	57.67	109.6	66.77	92.57
CD320	51293	101.7	155.1	87.33	180.1
B4GALT1	2683	44.95	84.88	51.74	72.62
FAM72B	653820	18.11	36.2	19.66	30.39
RAB26	25837	9.251	17.62	12.96	24.38
ACER2	340485	4.299	8.099	4.918	8.534
KIAA1549	57670	7.117	4.327	7.048	4.917
MYL6	4637	523.2	830.4	571	919.3
ZNF473	25888	9.401	5.237	9.714	6.323
PLEKHA6	22874	5.038	8.418	5.99	10.11
NDUFB2	4708	140.5	234.9	167	295.8
NDST1	3340	45.15	70.7	38.29	72.69
DSC2	1824	3.305	2.435	4.716	2.445
ICE2	79664	11.49	8.659	13.01	8.067
PLEKHJ1	55111	35.33	58.95	29.03	56.74
GPR176	11245	2.11	1.227	2.823	1.435
PLEKHA2	59339	0.9085	0.2594	1.893	0.56
SEC24D	9871	30.74	18.94	50.87	28.48
PIM3	415116	41.93	76.05	42.72	66.55
DGCR2	9993	33.64	55.44	32.61	54.07
ZDHHC6	64429	13.95	9.588	13.94	8.419
DNAJC10	54431	8.924	7.295	11.54	6.852
ANTKMT	65990	61.06	108.5	60.25	96.11
ISYNA1	51477	27.93	42.56	27.95	54.48
NKAPD1	55216	20.95	13.93	25.94	16.62
TINAGL1	64129	0.1576	1.512	0.5799	2.555
RAB40C	57799	18.48	33.74	22.06	33.8
TROAP	10024	36.26	62.45	33.21	56.21
STX2	2054	1.852	1.167	2.701	1.21
ADGRG1	9289	19.89	32.2	16.96	31.66
CPT2	1376	36.93	22.83	45.08	30.19
TERF1	7013	15.11	10.98	17.63	10.77
SEMA3F	6405	4.842	8.341	4.675	9.654
SLC4A4	8671	2.136	1.138	1.661	0.8109
FUT8	2530	2.416	1.428	2.913	1.561
UBE2S	27338	149.6	230.7	130.7	239.4
VPS37C	55048	33.63	57.95	39.15	59.39
S100A11	6282	480.9	712.7	492.1	925
LIPA	3988	25.27	19.96	35.86	20.16
GPX1	2876	193.5	296.9	190.6	327.1
MCCC1	56922	12.7	22.08	16.22	25.27
DAZAP2	9802	95.68	157.2	102.8	155.6
CRTC1	23373	5.214	8.306	5.517	10.16
PFKFB4	5210	2.789	2.015	6.609	2.34
RASA3	22821	7.611	4.882	11.57	6.394
NES	10763	18.64	9.684	14.25	10.7
ANKS6	203286	2.62	1.855	3.679	1.821
RARG	5916	12.2	26.44	17.14	23.82
SPRING1	79794	3.587	7.788	5.211	7.678
GPR158	57512	4.329	6.841	4.407	9.433
MMP24OS	101410538	72.31	110.2	82.89	163.3
WDR83OS	51398	43.66	68.47	44.67	79.61
ZNF43	7594	5.139	3.525	5.077	3.053
DNLZ	728489	9.688	16.94	8.339	16.63
LINC01465	283416	1.616	0.2376	2.285	0.4081
TMEM134	80194	20.95	33.49	22.42	37.14
B3GAT3	26229	23.46	39.13	26.84	46.41
ZNF558	148156	2.201	1.41	3.12	1.476
THOC6	79228	30.26	56.15	28.6	48.21
GMFB	2764	28.6	22.82	32.49	18.36
MIEN1	84299	92	142.2	103.9	184.6
TSC22D4	81628	43.24	74.23	44.48	68.9
PKP3	11187	70.73	111.3	73.24	118
PAK4	10298	49.84	76.73	46.74	80.16
HSP90AA1	3320	1549	826.9	1348	1096
GLYATL1	92292	11.19	9.147	16.71	8.027
TPM1	7168	28.06	44.87	31.53	49.13
KDM5C	8242	22.84	38.92	25.46	37.18
LOC107986326	107986326	32.1	21.01	40.26	18.41
RPS6KA6	27330	4.335	3.59	6.7	3.153
AP1S3	130340	11.92	24.8	12.11	18.19
POLRMT	5442	25.69	41.93	24.94	41.01
JUNB	3726	33.39	54.34	34.89	59.38
SCMH1	22955	28.59	46.35	29.21	46.39
INPPL1	3636	15.79	29.33	20.04	28.2
PNLIPRP3	119548	0.6237	3.207	1.852	4.644
CASD1	64921	4.771	9.005	4.955	8.135
BCAM	4059	3.173	6.123	4.055	9.07
COX3	4514	43500	27600	35100	25900
DNTTIP1	116092	31.17	21.38	37.88	22.8
DPP7	29952	70.92	103.8	68.81	129.5
KMT2B	9757	8.256	13.6	7.388	13.1
TXNIP	10628	33.4	188.9	74.73	162.9
SLC15A2	6565	0.8505	1.964	0.5795	1.911
ADAMTS1	9510	51.53	74.02	52.7	102.7
SHISA5	51246	89.05	134.7	87.19	147.3
NEU1	4758	10.75	17.96	12.62	23.04
TMEM238	388564	9.453	21.59	9.796	22.18
TMC4	147798	7.013	12.33	8.628	18.3
ZNF365	22891	0.3952	0.1594	0.8534	0.1788
SRCIN1	80725	1.755	3.277	2.167	3.965
STOM	2040	11.59	22.45	16.12	24.62
SDC2	6383	4.557	7.806	4.164	9.083
HIGD2A	192286	200.3	306.5	225.3	395.7
ACSL4	2182	0.7729	0.2014	0.9571	0.2695
SYS1	90196	7.877	15.94	9.488	13.43
ELOB	6923	157.5	263.8	203.9	317.6
SYBU	55638	5.884	11.11	7.23	10.52
ZNF778	197320	6.719	4.728	6.587	4.156
APRT	353	274.1	427.1	302.1	471.4
THNSL1	79896	6.421	4.042	9.368	5.086
LRRC37A3	374819	4.361	2.878	4.732	2.516
MYBL1	4603	4.67	2.917	4.221	1.937
APLN	8862	28	43.66	24.39	45.28
MRPL41	64975	330.6	506.4	366.7	603.5
SQSTM1	8878	95.03	153	130.9	247
IRF1	3659	1.072	2.914	0.8048	2.196
ACTA2-AS1	100132116	0.2297	0.7345	0.09659	2.355
PML	5371	4.476	8.724	5.357	7.925
LOC105371811	105371811	8.156	17.96	10.61	17.18
EXPH5	23086	2.747	4.707	2.322	4.425
MAP9	79884	11.65	8.906	12.45	7.533
SPINT2	10653	131.3	210.3	151.4	227.3
SLC25A30	253512	8.795	17.81	9.718	13.97
FZD2	2535	1.515	0.8735	3.238	0.8832
CREB5	9586	0.00694	0.2293	0.02918	0.1524
ARHGAP45	23526	10.13	15.1	10.17	19.26
WDR31	114987	1.343	0.3226	2.486	0.9498
ARPC1B	10095	42.88	68.47	49.64	81.02
SCRIB	23513	22.5	35.34	21.8	36.08
LY6E	4061	349.4	544.2	397.2	607
NIBAN2	64855	83.6	123.3	82.28	141.1
TRAM2-AS1	401264	3.486	2.229	5.863	1.957
ECSIT	51295	66.24	107.3	73.79	112.6
HSPB8	26353	1.5	3.298	1.971	7.11
MIR12136	113219467	8916	8077	11400	5125
MYEF2	50804	3.666	6.067	4.426	7.622
TOLLIP	54472	15.76	24.02	15.41	27.49
HES1	3280	36.47	67.83	31.07	52.92
PPP4R3A	55671	21.69	36.86	20.6	32.49
LSM7	51690	114.2	173.1	114.3	204.8
METTL25B	51093	16.28	26.55	18.49	31.85
CNN2	1265	32.54	57.25	29.4	48.42
RSRC1	51319	10.62	7.88	12.33	8.181
ACAP3	116983	14.76	24.25	15.7	24.05
CLDN12	9069	35.24	67.08	49.07	66.31
TPRXL	348825	1.286	0.221	1.744	0.3904
CCN2	1490	0.002	0.5562	0.002	0.5458
AP5Z1	9907	2.276	4.6	3.049	5.643
ADCY9	115	6.401	10.71	6.838	10.99
DPM3	54344	111.8	182.2	128.4	206.2
CREBBP	1387	14.36	21.42	11.93	22.98
FAM72A	729533	6.819	14.7	7.386	10.53
MRNIP	51149	6.026	11.99	8.786	22.78
TMEM53	79639	3.61	6.855	4.451	9.68
SIGIRR	59307	14.48	28.87	20.73	31
ZNF37A	7587	10.99	8.471	13.09	8.837
PLXNB3	5365	7.329	12.82	8.835	13.61
BLM	641	5.277	3.437	4.795	2.232
LOC105374589	105374589	7.494	2.472	9.567	2.24
ZNF335	63925	8.021	12.69	7.865	13.62
TMBIM1	64114	57.81	90.59	60.54	93.04
LIPT2-AS1	100287896	5.627	3.236	8.407	4.066
EIF1	10209	301.5	611.4	454.1	581.4
ARPIN	348110	1.997	1.448	3.588	1.516
MAFK	7975	11.99	18.56	12.04	22.44
FAM110B	90362	2.181	3.531	1.569	3.531
PYGL	5836	7.98	6.147	19.25	7.576
IDH3G	3421	79	121.8	87.32	142.1
HENMT1	113802	22.93	17.32	26.64	15.34
MPDU1	9526	152.9	239.5	141.4	230.9
TFE3	7030	24.83	41.7	26.46	39.95
SNX15	29907	8.116	16.15	10.34	17.7
HYOU1	10525	152.6	114.2	175.8	128.3
LYSET	26175	13.75	23.57	13.77	23.06
SAMD15	161394	4.29	1.65	5.533	2.637
TPRN	286262	27.67	49.58	32.4	45.78
CD151	977	120	194.2	110.9	178
PLOD2	5352	1.233	1.033	4.723	1.013
MCRIP2	84331	58.44	95.48	68.86	108
CTDSPL	10217	11.74	22.47	13.45	18.44
CCDC113	29070	4.397	2.893	5.1	3.147
POLR2L	5441	310.7	471.6	321	507.2
FAM72C	554282	11.21	25.52	12.73	17.55
NPY1R	4886	0.7244	0.213	1.681	0.3658
DYRK4	8798	7.913	5.047	11.35	6.693
ZNF395	55893	10.27	8.32	13.06	7.081
TSC22D1	8848	9.521	20.88	16.61	23.18
DNAJC2	27000	56.14	34.84	51.59	39.72
NEAT1	283131	4.935	12.17	10.42	15.97
B2M	567	51.11	82.39	67.33	111.4
MSH6	2956	21.18	11.96	13.9	9.057
TFEB	7942	6.639	11	6.466	12.44
ATOX1	475	139.9	232.6	178.7	289.5
BCL3	602	4.098	7.802	3.801	6.721
C22orf39	128977	10.21	18.42	10.48	17.3
STEAP3	55240	17.77	26.24	17.12	31.31
ARSA	410	4.876	8.714	6.447	11.85
WWC1	23286	33.05	50.85	33.1	51.84
GRIP2	80852	0.5214	1.524	0.6296	1.024
SFXN5	94097	5.106	8.399	4.625	8.982
SMO	6608	4.843	3.239	7.585	3.958
CYP2J2	1573	8.266	4.04	8.355	4.968
AK1	203	36.43	53.68	35.7	63.15
AFMID	125061	29.42	47.91	32.27	49.85
LINC00938	400027	8.609	18.99	10.58	15.51
ANKRD24	170961	1.178	0.4309	1.571	0.625
BCL6	604	10.59	24.24	15.83	19.21
ANKEF1	63926	11.85	7.966	12.22	8.499
CKAP4	10970	51.48	31.41	46.03	36.08
STX3	6809	16.71	25.87	18.61	29.38
PTPRK	5796	7.224	12.01	8.817	13.76
SBNO2	22904	34.08	56.6	37.26	53.05
DOCK7	85440	13.21	10.66	14.42	8.64
GCNT1	2650	13.12	10.81	15.14	8.635
CDKN2B	1030	0.212	0.6026	0.04953	1.158
BEND3P3	650623	1.093	3.124	1.299	2.188
MNS1	55329	14.79	10.64	15.41	7.351
LINC01547	84536	3.864	2.013	5.01	2.021
CHD2	1106	13.9	27.78	20.4	26.37
KMT2D	8085	14.01	21.79	12.28	20.62
ALDH5A1	7915	5.047	3.444	5.497	3.019
AZI2	64343	5.391	4.248	8.118	4.076
TASOR	23272	9.419	7.72	11.64	7.114
KCTD18	130535	6.738	4.05	9.971	5.411
CCT6A	908	366.3	260.1	338.7	255.8
CRYBG1	202	10.82	9.098	12.27	6.483
RAI14	26064	16.19	11.91	16.45	11.4
CDC20	991	267.5	404.6	217.7	394.8
LOC107984862	107984862	0.07536	0.3481	0.07923	1.077
DHX40	79665	28.81	25.67	45.15	24.39
ACADSB	36	20.7	17.47	28.69	17.48
SBF1	6305	20.24	30.05	20.22	33.38
DARS2	55157	35.02	31.55	48.48	26.59
IMPDH2	3615	252.2	209.5	285.2	194.2
ND2	4536	14800	22000	11500	21700
CTSD	1509	162.7	250.3	211.1	365.4
MRPL54	116541	55.26	101	61.99	93.49
TNPO2	30000	63.49	101.6	49.48	89.27
INSIG1	3638	99.96	86.39	185.9	98.17
NOTCH1	4851	6.513	9.922	6.002	10.76
PRSS22	64063	0.6961	2.698	1.198	4.369
PER1	5187	9.696	16.05	7.031	14.31
LOC441666	441666	3.128	2.012	3.688	2.063
VAMP2	6844	24.22	51.4	28.82	37.14
CACYBP	27101	96.55	67.18	90.41	69.03
PGAP6	58986	25.94	41.61	23.95	38.99
TPCN1	53373	7.345	11.24	8.162	14.31
IFT88	8100	5.707	4.681	8.717	4.428
CFLAR	8837	2.66	4.733	3.104	4.369
LOC100129534	100129534	1.795	4.984	1.624	3.799
CYP1B1	1545	1.111	0.4658	1.264	0.419
COQ9	57017	83.78	142.1	104.5	144.5
NGLY1	55768	19.42	14.01	19.7	13.18
CUTA	51596	71.6	120	80.36	115
LOC93622	93622	25.54	16.54	24.39	16.24
USP10	9100	54.22	37.53	58.18	44.43
ST3GAL1	6482	59.17	91.23	54.85	86.49
TMEM242	729515	2.736	5.647	2.991	5.224
SLC35A3	23443	4.006	7.428	5.073	6.84
S1PR3	1903	15.58	28.83	14.74	22.15
EIF2S2	8894	125.9	112.6	173.6	106.2
COX8A	1351	541.8	879	683.7	977.5
SALL2	6297	1.873	1.056	3.389	1.451
SPRED1	161742	1.573	0.8887	1.631	0.828
ITPRIP	85450	3.709	7.376	3.458	5.552
PLD1	5337	0.7921	0.3677	1.41	0.5078
SETX	23064	11.85	9.01	13.86	9.806
YIF1A	10897	110.6	173.3	121	182.2
CCDC18	343099	4.897	3.42	4.87	3.256
FAS	355	0.6138	1.72	0.8535	1.429
AGGF1	55109	28.53	23.95	33.05	20.36
CITED2	10370	31.24	52.85	37.61	53.55
CRIP2	1397	3.764	7.742	5.036	8.286
CCNYL1	151195	8.706	5.624	10.36	6.698
AHNAK	79026	15.58	23.8	19.06	30.06
LOX	4015	3.915	2.473	6.742	3.484
NOL8	55035	8.957	6.325	9.028	6.207
TRIAP1	51499	42.73	70.22	42.35	68.32
TUBB8B	260334	0.95	0.3464	1.708	0.4707
LOC730101	730101	3.125	2.406	5.658	2.101
TCP1	6950	259.9	202.3	262.9	189.7
MSTO1	55154	18.54	11.12	17.82	13.57
ADAM15	8751	111.3	160.3	111.2	182.7
SMAD6	4091	5.376	8.862	4.488	8.095
CENPA	1058	24.02	52.6	29.12	38.31
KIF3A	11127	5.098	3.834	7.455	4.277
SCAMP1-AS1	728769	7.629	16.52	9.039	14.69
KCNAB1	7881	7.185	5.373	7.578	5.368
TMED3	23423	37.48	56.1	43.36	68.56
CNNM1	26507	7.578	12.21	7.221	12.17
PPARGC1A	10891	0.3714	0.8661	0.48	1.093
PIP	5304	6.657	9.692	6.487	30.4
MPHOSPH10	10199	35.95	21.86	34.11	26.13
USO1	8615	35.37	28.08	52.75	33.01
LRIG1	26018	34	63.95	52.23	71.96
PKD1	5310	4.713	9.902	7.568	9.955
MTSS2	92154	20.4	29.09	16.06	32.71
C19orf47	126526	3.198	1.83	2.468	1.639
UCA1	652995	0.2433	0.9511	0.2985	1.994
HSF1	3297	68.98	100.1	66.36	112.8
CCDC117	150275	38.85	25.24	34.43	26.72
GLE1	2733	41.51	35.43	49.51	31.35
UGGT1	56886	16.53	12.78	18.09	13.03
CLDN4	1364	90.93	198.8	161.4	215
SNHG1	23642	64.4	45.98	60.38	41.77
BCL2L1	598	46.73	72.8	46.91	71.54
APP	351	177.4	265.7	222.9	372.5
RBBP9	10741	15.31	12.65	19.18	11.29
EPOP	100170841	18.22	12.02	16.31	11.25
VEZT	55591	13.06	8.994	16.13	11.32
IFRD2	7866	49.04	72.81	47.21	79.36
SPRYD3	84926	24.64	39.95	26.96	40.36
SIPA1	6494	9.838	16.66	11.25	17.38
ADGRG3	222487	2.992	5.258	2.894	5.105
TBKBP1	9755	8.188	12.06	7.488	14.53
TOB2	10766	15.27	24.55	14.23	22.26
KIF26A	26153	0.7223	0.2221	0.4965	0.1162
SGSM3	27352	19.93	34.33	28.72	45.5
SERF2	10169	92.94	140.9	107.8	160.7
GIPC1	10755	84.37	119.4	78.94	140.2
SNHG3	8420	55.97	82.55	60.27	98.08
PRPF4	9128	38.2	26.03	32.24	22.33
FAM72D	728833	7.97	18.2	9.111	11.84
GVQW3	100506127	0.6727	0.4744	0.9249	0.3735
SOWAHB	345079	5.053	4.209	7.512	3.122
CYP4V2	285440	14.05	10.1	16.25	11.21
GTF2H3	2967	18.23	16.61	26.42	13.42
MIR8075	102465874	8.212	27.51	4.934	50.31
IFT52	51098	16.16	12.49	22.19	12.5
NDUFA13	51079	188.4	303	237.1	358.6
ESRRA	2101	37.32	64.34	40.43	55.68
TOPBP1	11073	37.13	29.14	35.29	21.39
WDR83	84292	25.92	40.78	27.45	46.99
SRGAP2	23380	9.017	15.65	10.47	14.31
CCDC87	55231	1.495	0.3464	2.05	0.7818
DMAC2	55101	16.05	24.67	15.72	27.39
PRPF40A	55660	26.41	21.12	27.2	18.73
NCL	4691	726.4	519.1	648.8	499.2
AKTIP	64400	16.39	34.87	23.72	29.82
SLC25A28	81894	6.012	3.439	5.264	3.652
MESP2	145873	6.409	4.392	8.844	3.412
CFAP300	85016	1.514	0.6544	2.496	0.5994
CEL	1056	0.5521	0.7145	0.4975	4.331
SLC9A1	6548	25.09	37.52	27.77	43.84
SLC6A6	6533	2.2	5.37	2.514	3.491
KIFC3	3801	0.1266	0.5643	0.1694	0.5297
PRKD3	23683	4.725	3.837	5.669	2.572
RNF103	7844	8.472	14.88	10.63	15.37
GGTLC2	91227	7.951	14.85	10.08	20.92
CRACR2B	283229	26.73	38.13	29.58	52.46
CLN8	2055	5.314	8.251	5.345	8.873
LOC105373581	105373581	2.462	4.1	2.642	5.472
TENT5C	54855	1.162	2.158	0.9773	2.587
SLC35C2	51006	5.479	8.508	6.054	9.546
CFAP97	57587	25.79	21.4	31.81	21.95
CANX	821	194.7	161.6	227.1	163.9
CGN	57530	8.296	15.38	11.32	15.77
TPP1	1200	36.12	52.28	41.71	72.64
ELF3-AS1	102723465	3.049	9.269	3.918	9.096
FZD5	7855	8.679	14.56	6.736	11.91
PSMG1	8624	48.96	37.78	48.46	31.37
TUBB4B	10383	813.9	1242	518.8	1121
PRR15L	79170	44.09	83.68	56.17	72.17
HOXC6	3223	21.63	16.12	23.74	15.23
RFC1	5981	54.14	42.31	52.46	35.88
ZNF850	342892	1.07	2.319	0.6645	1.704
CCNI	10983	195.7	170.4	250.9	168.9
RPS27L	51065	21.43	32.37	26.57	43.67
AKAP5	9495	0.6944	0.3393	1.217	0.3783
FRG1	2483	11.61	7.748	12.17	8.729
BAMBI	25805	26.31	44.6	30.52	44.99
THEM6	51337	86.56	132.4	87.84	130.2
MAP2K7	5609	26.99	43.03	28.43	41.81
CCNE1	898	17.34	9.215	12.02	8.239
THEM4	117145	9.973	7.455	12.36	8.04
CBX2	84733	19.03	12.65	16.12	12.1
NETO1	81832	21.82	20.14	28.87	17.27
SLC25A4	291	23.47	36.18	27.15	41.07
TP53I13	90313	14.71	28.17	19.01	26.71
TBCCD1	55171	11.13	8.769	13.56	7.698
ZW10	9183	30.68	20.39	27.7	20.78
RHOB	388	64.87	95.47	64.49	102.6
TCIM	56892	0.1026	1.094	0.2158	1.396
CEP76	79959	7.667	4.734	7.25	4.866
APMAP	57136	106.2	174.9	144.8	207.7
PHF5A	84844	64.8	116.9	50.41	85.4
FRG1BP	284802	6.543	3.724	7.171	4.669
EZH2	2146	17.16	13.18	16.06	9.91
MAST4	375449	0.9577	1.552	1.22	2.152
NAAA	27163	21.84	33.46	23.56	36.07
ZNF287	57336	2.532	1.576	3.166	1.948
RBM34	23029	36.97	26.12	42.69	30.76
ATP5IF1	93974	186.8	272.4	202.1	309
B4GALNT1	2583	3.674	2.548	6.574	3.489
ACAP2	23527	17.69	15.24	22.32	14.45
FAM117B	150864	3.86	2.525	4.948	2.987
KIFC2	90990	4.191	7.981	5.322	8.448
ZBTB14	7541	6.764	4.749	7.407	4.64
ZNF239	8187	6.873	3.967	6.47	5.028
NAP1L1	4673	79.79	79.14	121.8	64.37
GUCY1A1	2982	22.12	34.96	23.19	32.8
UQCRHL	440567	65.07	106.9	70.24	111.5
SP2-AS1	100506325	5.247	3.209	6.331	3.014
ZBTB40	9923	5.061	8.308	5.797	8.607
PTPA	5524	84.78	131.8	85.25	122.9
SSR1	6745	57.07	48.02	61.87	42.77
MYH9	4627	159.8	238.8	166.1	240.8
NAPRT	93100	35.48	52.06	35.92	59.47
ABI3	51225	0.4406	0.04696	1.436	0.1383
MZT2B	80097	94.33	156.8	133.4	211.1
ARHGEF26-AS1	100507524	4.082	9.087	4.975	7.784
CACNB1	782	2.444	1.264	2.934	1.66
SPG7	6687	9.046	14.09	10.37	15.99
ARMC6	93436	25.71	36.88	23.55	41.71
PSIP1	11168	25.78	21.69	33	21.99
HIPK2	28996	21.01	30.73	17.86	30.45
PBX1	5087	0.8034	0.628	1.656	0.493
LINC01278	92249	26.58	37.36	27.06	48.53
MOGAT2	80168	1.28	1.868	1.024	4.482
GPRC5B	51704	3.747	2.714	4.229	2.223
MICOS13	125988	59.16	94.77	69.74	100.7
GABARAPL1	23710	8.177	20.64	15.53	21.15
CASC2	255082	1.206	0.5948	1.306	0.4519
LOC100129434	100129434	12.03	21.17	15.47	22.77
ASAH1	427	64.87	97.18	70.22	103.6
PRUNE2	158471	95	72.58	147.5	96.53
ILK	3611	32.21	49.72	36.7	55.84
ZYG11A	440590	0.4057	0.1441	0.6042	0.07073
TMEM259	91304	68.33	98.8	72.56	113.9
SMG5	23381	56.83	87.85	45.48	77.9
SLC7A6OS	84138	8.586	14.53	8.31	13.1
SP6	80320	4.146	8.394	3.872	6.323
LRRC49	54839	3.117	2.668	5.337	1.828
RBM3	5935	44.2	40.77	60.45	36.6
TRAM1	23471	65.84	57.56	91.33	59.26
FUNDC2	65991	9.703	16.12	12.35	17.9
PHF3	23469	5.288	4.64	6.707	4.155
DYNLRB1	83658	126.2	177	127.7	209.9
LIF	3976	0.9268	2.87	1.415	2.377
C17orf97	400566	6.525	3.423	6.914	3.839
HOXC12	3228	4.31	3.492	6.556	2.615
C17orf58	284018	8.134	7.356	18.4	6.446
RPS29	6235	18.76	30.18	23.71	33.28
PTMS	5763	196.6	347.1	206	272.2
ARHGAP10	79658	13.02	22.13	13.26	19.82
ENPP1	5167	4.012	2.999	4.311	2.415
MIF	4282	574.4	899.6	717.4	1007
CCNB2	9133	138.1	213.8	147.3	208.9
CCDC57	284001	4.78	8.4	6.92	9.855
TAPBP	6892	20.15	29.78	18.62	31.25
TRNA	4553	1942	1586	2271	1583
RERE	473	7.195	12.61	8.38	11.36
RBM47	54502	11.83	18.71	13.77	19.4
OSBPL5	114879	23.34	34.35	24.15	37.56
CSRNP1	64651	5.278	8.098	5.334	10.67
CHRNA5	1138	8.238	5.826	7.489	3.712
ZNF362	149076	6.552	4.835	8.386	5.02
SPATA2L	124044	6.807	11.43	5.477	11.26
JUP	3728	216.2	317.8	231.8	336.2
SLC35B2	347734	74.5	112.1	74.94	112.3
PDCD2	5134	17.66	13.89	19.35	13.56
MIF-AS1	284889	148.4	231.4	184.4	258.4
ROR1	4919	2.025	3.7	2.06	3.299
CMPK2	129607	1.28	0.4774	1.323	0.5578
VGLL4	9686	11.04	18.28	13.55	19.26
FAM86B2	653333	4.172	1.645	3.966	1.853
MIGA2	84895	8.635	13.45	9.236	14.84
H2AC25	92815	25.17	43.76	30.04	57.2
TDH-AS1	100129129	2.783	8.898	3.28	6.262
PHF14	9678	11.42	7.585	10.85	8.646
RCE1	9986	20.22	34.9	16.67	29.41
ECI1	1632	83.58	137.8	111	155
GFPT1	2673	15.86	12.57	21.17	14.58
PIK3CD	5293	18.33	28.7	17.5	26.47
RESF1	55196	6.726	5.272	8.353	5.306
ID3	3399	47.62	74.24	28.67	68.41
RHOU	58480	20.23	10.61	14.36	12.3
SAMD10	140700	4.447	8.171	5.134	8.447
CENPS	378708	26.04	17.41	27.38	19.29
H2AC19	723790	44.29	68.19	45.64	84.75
PSMD9	5715	19.22	32.16	22.81	32.39
MYCBP2	23077	30.11	24.57	29.35	19.5
TMEM141	85014	155.5	242.3	183.1	259.9
H2AC18	8337	43.24	65.19	41.94	81.81
ADORA2A	135	1.8	4.488	2.602	4.606
UGT2B11	10720	1.405	2.268	1.477	5.752
PIGR	5284	0.1087	0.2781	0.3428	2.069
ZNF777	27153	20.65	12.79	21.08	16.47
PHTF1	10745	1.276	0.5611	1.937	0.826
STK11	6794	23.91	39.34	26.82	37.29
FRMPD2	143162	0.8118	2.206	1.721	3.085
LINC01881	728323	9.54	7.112	12.87	6.345
TRNS1	4574	14500	12400	15000	9263
AKAP8L	26993	28.94	41.14	30.2	53.1
DPYSL2	1808	3.042	1.858	2.73	1.395
CIRBP	1153	46.73	37.94	50.88	36.21
RAET1L	154064	0.06973	2.081	0.4398	1.459
CCT4	10575	141.7	108.4	152	117.3
UQCR10	29796	243.4	374.1	286.8	401.6
ATP1A1	476	66.56	92.35	70.94	114.3
SPATA6	54558	0.2547	0.1307	0.5654	0.1085
CABP4	57010	0.9641	0.6422	2.407	0.8684
SSR3	6747	88.45	74.52	95.32	66.8
DYRK3	8444	1.138	0.5525	1.445	0.7662
QSOX1	5768	41.27	60.18	39.78	61
LINC01213	101927992	3.252	10.56	4.559	10.69
HTATSF1	27336	47.53	36.67	48.54	35.57
PSRC1	84722	28.73	52.35	28.8	39.7
PRKCA	5578	1.606	2.545	1.651	2.999
PLEKHS1	79949	1.695	3.058	2.296	4.62
ATP6V0E2-AS1	401431	3.914	1.956	4.147	2.431
CDC34	997	27.63	48.42	34.38	46.87
NOX5	79400	1.844	0.8507	2.676	1.602
GALNT2	2590	21.13	32.74	22.07	31.68
C12orf4	57102	9.876	7.384	10.66	7.031
AKIRIN2	55122	6.28	14.34	8.214	11.74
FAM107A	11170	0.02374	0.3037	0.02496	0.5215
RPAP3	79657	21.18	16.07	23.46	17.05
B4GALT3	8703	35.46	55.92	37.22	53.08
HMGN2P46	283651	7.695	4.412	8.039	4.738
DUSP3	1845	42.01	58.82	40.67	67.36
KRTCAP3	200634	40.86	60.88	35.29	64.43
AMOTL2	51421	1.97	4.379	2.514	3.751
MMP15	4324	88.79	128.9	85.36	131.4
SHROOM3	57619	39.48	56.71	40.08	60.72
ISOC2	79763	254.6	370.6	260.7	390.7
TRNK	4566	384.8	525.9	348.2	776.9
PPP1R26	9858	4.776	3.699	6.671	4.121
STOX2	56977	0.4991	0.1911	0.9629	0.4714
ZSCAN12	9753	0.9869	0.5807	1.287	0.6855
CEP20	123811	45.14	83.19	50.04	64.08
MAP7D3	79649	3.948	2.666	4.446	2.866
DNAJC7	7266	54.1	40.61	58.8	44.99
CTNND1	1500	29.82	45.19	34.29	48.72
GBA2	57704	40.68	60.29	42.75	63.59
TMEM265	100862671	2.106	4.246	1.496	5.179
SH3BP4	23677	22.61	33.64	25.46	37.78
MAN2C1	4123	8.619	13.96	10.19	16.53
RAB31	11031	1.265	1.276	4.559	1.087
IPO5	3843	92.2	79.76	102	70.63
PHPT1	29085	58.49	96.45	78.86	117.4
C1GALT1C1	29071	18.78	29.79	20.31	32.22
MTMR4	9110	10.19	7.388	11.34	8.327
EIF3A	8661	135.2	95.47	139	113.7
LDOC1	23641	46.41	65.64	51.15	82.09
TMEM120A	83862	23.95	36.53	28.55	48.12
GUSBP16	653080	4.608	3.19	7.494	3.46
NIPAL3	57185	8.053	13.6	9.746	13.26
FTCDNL1	348751	0.7388	0.4815	0.8213	0.4381
SCNN1A	6337	18.15	28.57	23.34	35.6
GALE	2582	21.05	33.27	28.21	48.36
PMF1	11243	55.75	86.09	44.46	78.68
CEP63	80254	7.286	5.972	8.459	5.539
ALG12	79087	13.67	10.82	16.29	11.3
CAPN13	92291	1.623	3.293	2.483	3.899
C5	727	1.198	0.7055	1.458	0.544
STK10	6793	3.638	1.846	4.076	2.825
APOBEC3B	9582	45.75	77.7	48.65	66.99
ZNF496	84838	5.455	3.6	6.686	4.597
ANKRD11	29123	23.34	39.38	31.26	40.24
ZNF583	147949	1.924	1.101	2.01	1.175
TRABD	80305	48.1	72.87	55.55	80.16
VPS28	51160	38.8	60.68	48.15	75.83
NDUFS8	4728	297.9	457.8	355.6	493.2
WDR6	11180	31.26	45.1	34.34	53.32
NPIPB3	23117	18.09	27	21.06	33.51
SGCB	6443	5.834	4.559	6.941	3.785
UQCR11	10975	114	169.5	133.3	197.9
GPX4	2879	328.5	466.7	334.6	509.4
CD59	966	9.792	14.92	10.81	16.04
IP6K2	51447	11.77	19.87	16.46	23.76
ZNF816	125893	4.078	2.247	4.614	2.53
HMGCS2	3158	18.65	18.09	33.65	16.2
HOMER2	9455	11.25	16.89	12.58	18.13
GPRASP2	114928	4.58	2.944	6.628	3.877
TRIP11	9321	11.19	8.62	13.18	9.678
MAB21L4	79919	1.288	0.9032	5.595	1.524
ELK3	2004	2.018	1.236	2.957	1.37
FEM1C	56929	7.191	5.055	7.962	5.633
TMED2	10959	185.1	166.4	221.2	149.3
CD68	968	15.14	20.12	15.74	36.1
ATP5F1D	513	402	592.4	400.7	585.9
SRD5A3	79644	16.16	14.38	21.26	12.75
CRK	1398	34.01	50.82	31.88	49.24
ATP6V0C	527	404.6	554.6	377.3	622
PPP1R14C	81706	1.674	4.231	2.841	4.477
SLC19A2	10560	12.87	23.98	13.34	18.13
CDS1	1040	16.35	27.73	18.14	24.38
TFB1M	51106	1.443	0.9475	2.161	1.17
ELL3	80237	23.26	36.02	25.97	40.78
SLAIN1	122060	5.378	4.928	7.929	3.825
C1orf21	81563	6.301	10.69	8.177	11.05
TMEM106B	54664	3.03	2.345	3.755	2.418
SNHG16	100507246	59.05	44.26	55.36	41.43
NKD1	85407	0.5389	0.3382	0.9319	0.4478
CIRBP-AS1	148046	12.04	4.5	9.387	7.167
PPP1R15B	84919	20.41	35.59	21.58	28.19
ZNF14	7561	4.118	3.241	5.828	2.385
FNTA	2339	39.89	77.24	54.93	67.05
HBQ1	3049	22.93	36.19	24.11	50.57
SSR2	6746	365.8	312.7	535.8	357.5
RGL2	5863	21.47	32.8	22.85	33.79
CHID1	66005	17.83	26.09	16.39	26.78
FMNL3	91010	1.136	0.829	1.337	0.665
LRCH4	4034	23.34	34.38	24.54	38.13
EVC	2121	3.838	2.546	4.048	3.095
MANF	7873	222.9	177.9	337.8	224.4
SLC12A7	10723	12.04	19.47	12.89	17.89
KLF10	7071	10.96	19.26	13.34	18.33
UBAP1	51271	32.25	46.83	33.64	50.57
TNRC18	84629	10.82	20.39	12.64	15.33
MAP1A	4130	0.4022	0.1364	0.4517	0.1721
LDHD	197257	17.43	30.74	26.16	38.68
TSPEAR-AS1	54082	1.875	0.7837	2.126	0.8075
KAT14	57325	9.634	6.187	9	6.556
ZNF277	11179	7.119	5.672	16.23	7.52
EMC10	284361	21.23	30.64	20.37	31.2
TMPRSS11E	28983	3.936	7.401	6.324	12.91
TRMT1	55621	14.23	20.45	11.07	21.78
PARP3	10039	3.784	2.217	6.129	3.138
RSRC2	65117	35.24	28.77	37.92	27.25
TRIT1	54802	8.239	16.86	12.14	14.8
SMC3	9126	49.85	46.25	60.61	36.77
ADAT1	23536	12.46	9.08	11.64	8.431
GSTK1	373156	65.76	92.04	79.27	142.1
HSPBP1	23640	36.77	58.43	35.88	52.52
NAE1	8883	99.67	82.33	99.8	67.71
MSMO1	6307	27.24	20.99	29.86	21.2
ABCG1	9619	1.014	2.25	1.548	2.225
FBXL22	283807	2.561	1.324	2.905	1.9
WASHC2C	253725	9.741	7.612	14.44	9.388
RNASEK-C17orf49	100529209	38.84	58.79	42.43	62.79
TRIM16L	147166	6.787	4.159	10.14	6.414
ATP6V1F	9296	405.2	580.4	418.1	618.6
MATR3	9782	101.8	92.58	126.8	86.77
FBXW9	84261	13.73	23.2	16.66	24.94
RFNG	5986	15.85	25.92	15.72	24.82
FAM184A	79632	1.194	0.5893	2.743	1.064
RPS6KC1	26750	10.82	9.488	13.98	8.791
RHOD	29984	53.64	81.28	55.86	85.1
ZBTB17	7709	7.024	11.23	6.279	10.48
HAGHL	84264	12.73	21.45	15.74	24.25
CRAT	1384	7.291	7.233	18.66	7.626
ZNF146	7705	54.6	88.31	61.93	80.4
PIGQ	9091	16.53	28.27	19.23	26.03
UQCC3	790955	18.56	33.12	20.48	28.27
RBBP8	5932	22.31	18.09	21.96	13.94
LOC105372218	105372218	4.867	3.429	5.485	3.365
GEMIN5	25929	17.06	10.91	13.28	10.51
DIS3L	115752	16.08	13.73	18.51	12.37
ID2	3398	19.87	33.96	15.42	27.81
NGEF	25791	6.66	11.83	8.182	11.82
RARS2	57038	3.855	2.826	4.919	2.634
NME3	4832	34.51	53.58	38.41	60.14
NPC2	10577	32.13	52.37	43.67	65.99
SLC16A2	6567	1.637	1.066	2.39	0.9037
TLE1	7088	18.44	29.32	19.52	27.36
EIF6	3692	109.5	159.6	107.7	161.9
UQCC5	440957	14.04	23.62	14.34	22.19
MMP24	10893	3.757	7.074	6.312	10.66
CCT3	7203	374.8	308.2	406.7	313
HSF4	3299	3.732	7.152	5.114	9.343
ALDH3B2	222	53.69	37.63	58.75	46.84
ARFGEF3	57221	40.4	34.08	47.71	35.69
EIF4B	1975	274.9	232.9	370.5	264.4
ZNF18	7566	2.451	1.746	3.156	1.81
RPS19BP1	91582	101.7	164.6	120.7	160.9
KCNK1	3775	26.28	49.69	36.6	44.66
MYO1E	4643	4.799	8.691	6.347	8.325
TMEM45A	55076	0.5774	0.2367	2.241	0.3717
SDCBP	6386	55.51	85.88	64.22	85.16
HSBP1L1	440498	68.38	104.2	79.77	123.1
TJP3	27134	7.364	13.17	11.11	17.28
EPS8L2	64787	39.2	55.79	40.5	62.09
CASZ1	54897	12.23	18.69	15.04	21.44
LMNA	4000	32.45	44.42	33.41	54.82
CDKN2D	1032	6.652	14.81	9.555	14.12
EXOSC9	5393	39.62	29.82	36.05	24.67
EPHA2	1969	4.682	8.153	4.806	7.564
CSAD	51380	3.337	6.589	4.69	6.576
LOC112268055	112268055	1.352	2.847	1.28	3.218
PCLO	27445	0.195	0.1061	0.3348	0.1207
MAGOH-DT	100507564	3.814	2.287	5.598	1.579
F8	2157	1.02	0.7716	1.511	0.6079
GTF2H2C	728340	70.65	60.67	74.73	48.34
TMX2-CTNND1	100528016	39.76	59.23	44.4	61.33
LOC107985236	107985236	1.412	2.768	1.817	2.531
ALDH3A2	224	41.63	70.93	51.08	63.36
BARX2	8538	0.4118	1.707	0.5773	1.819
ARMCX6	54470	13.62	22.27	16.92	26.42
CCDC92	80212	2.676	2.026	4.629	2.252
UBE2R2	54926	40.96	64.42	47.34	62.3
TET3	200424	5.433	8.247	4.658	7.549
BNIP3	664	100.9	96.85	212.9	110.4
SNORA50C	677842	52.22	21.06	47.48	25.1
CCDC163	126661	6.011	3.756	7.147	4.163
VRK3	51231	17.83	27.39	21.6	31.72
NFAT5	10725	3.92	6.866	5.001	6.413
ULK3	25989	18.53	27.38	19.21	29.67
ABHD16B	140701	3.963	7.773	4.556	8.512
ZMIZ1	57178	17.38	27.99	19.72	25.6
IFT46	56912	4.434	3.017	5.539	3.662
TBC1D10A	83874	8.053	13.5	9.704	16.35
SHE	126669	3.178	5.43	2.911	4.475
GEMIN6	79833	6.054	3.753	6.232	4.292
DCXR	51181	416.9	588.8	430.7	635.2
PLXNB2	23654	41.95	62.82	46.43	62.68
LMTK2	22853	10.75	15.23	10.68	16.85
QKI	9444	4.347	7.514	4.617	6.104
[truncated: 2,615 more rows]

## Sheet: cluster
	gene	vehicle_24hrs	digoxin_24hrs	vehicle_48hrs	digoxin_48hrs	cluster	membership
[truncated: 3,580 more rows]

[truncated: 2 more sheets: cluster enrichGO, cluster enrichKEGG]
