# Supplementary material for: Exploring the anticancer mechanism of cardiac glycosides using proteome integral solubility alteration approach
Source: Cancer Med. 2024 Sep 30;13(18):e70252. doi: 10.1002/cam4.70252 (PMC11442762; doi:10.1002/cam4.70252)
Supplement: Supplementary file 11 — Table S10: [file CAM4-13-e70252-s006.xlsx]

## Sheet: Digi
SAMPLE_ID	SAMPLE_DATA_ID	PROTOCOL_NAME	SAMPLE_DATA_TYPE	ASSAY_OUTCOME	CURVE_CLASS2	AC50	EFFICACY	ZERO_ACTIVITY	INF_ACTIVITY	HILL_COEF	R2	P_HILL	CHANNEL_OUTCOME	CAS	PUBCHEM_CID	PUBCHEM_SID	PURITY_RATING	PURITY_RATING_4M	SAMPLE_NAME	SMILES	TOX21_ID
NCGC00142623-04	197684925	tox21-rxr-bla-agonist-p1	ratio_1	active antagonist	-1.4	0.189959	-53.6068	5.24479	-48.362	2.18762	0.956021	0.0734131	active antagonist	71-63-6	441207	170464713	F		Digitoxin	O=C1C=C(CO1)[C@H]8CC[C@@]7(O)[C@]8(C)CC[C@H]3[C@H]7CC[C@@H]2C[C@H](CC[C@@]23C)O[C@@H]6O[C@H](C)[C@@H](O[C@H]5C[C@H](O)[C@H](O[C@H]4C[C@H](O)[C@H](O)[C@@H](C)O4)[C@@H](C)O5)[C@@H](O)C6	Tox21_111659_1
NCGC00142623-04	197718279	tox21-rxr-bla-agonist-p1	viability_1	active antagonist	-1.2	0.106822	-50.3833	4	-46.3833	1.50949	0.977246	9.99e-08	active antagonist	71-63-6	441207	170464713	F		Digitoxin	O=C1C=C(CO1)[C@H]8CC[C@@]7(O)[C@]8(C)CC[C@H]3[C@H]7CC[C@@H]2C[C@H](CC[C@@]23C)O[C@@H]6O[C@H](C)[C@@H](O[C@H]5C[C@H](O)[C@H](O[C@H]4C[C@H](O)[C@H](O)[C@@H](C)O4)[C@@H](C)O5)[C@@H](O)C6	Tox21_111659_1
NCGC00142623-04	196750546	tox21-ror-cho-antagonist-p1	set2	active antagonist	-2.1	11.8832	-92.6516	-3.26583	-95.9175	1.41632	0.864198	0.0014176	active antagonist	71-63-6	441207	170464713	F		Digitoxin	O=C1C=C(CO1)[C@H]8CC[C@@]7(O)[C@]8(C)CC[C@H]3[C@H]7CC[C@@H]2C[C@H](CC[C@@]23C)O[C@@H]6O[C@H](C)[C@@H](O[C@H]5C[C@H](O)[C@H](O[C@H]4C[C@H](O)[C@H](O)[C@@H](C)O4)[C@@H](C)O5)[C@@H](O)C6	Tox21_111659_1
NCGC00142623-04	197696043	tox21-rxr-bla-agonist-p1	ch1_1	active antagonist	1.1	0.337801	61.3444	2.38653	63.7309	1.82648	0.913466	0.00417419	active agonist	71-63-6	441207	170464713	F		Digitoxin	O=C1C=C(CO1)[C@H]8CC[C@@]7(O)[C@]8(C)CC[C@H]3[C@H]7CC[C@@H]2C[C@H](CC[C@@]23C)O[C@@H]6O[C@H](C)[C@@H](O[C@H]5C[C@H](O)[C@H](O[C@H]4C[C@H](O)[C@H](O)[C@@H](C)O4)[C@@H](C)O5)[C@@H](O)C6	Tox21_111659_1
NCGC00142623-04	197766235	tox21-rxr-bla-agonist-p1	ch2_2	active antagonist	-1.2	0.0952052	-41.3002	6.5	-34.8002	1.75295	0.824357	0.00455048	inconclusive antagonist	71-63-6	441207	170464713	F		Digitoxin	O=C1C=C(CO1)[C@H]8CC[C@@]7(O)[C@]8(C)CC[C@H]3[C@H]7CC[C@@H]2C[C@H](CC[C@@]23C)O[C@@H]6O[C@H](C)[C@@H](O[C@H]5C[C@H](O)[C@H](O[C@H]4C[C@H](O)[C@H](O)[C@@H](C)O4)[C@@H](C)O5)[C@@H](O)C6	Tox21_111659_1
NCGC00142623-04	197785565	tox21-rxr-bla-agonist-p1	ch1_3	active antagonist	1.2	0.0379019	40.5786	0.909985	41.4886	1.66044	0.975729	1.448e-07	active agonist	71-63-6	441207	170464713	F		Digitoxin	O=C1C=C(CO1)[C@H]8CC[C@@]7(O)[C@]8(C)CC[C@H]3[C@H]7CC[C@@H]2C[C@H](CC[C@@]23C)O[C@@H]6O[C@H](C)[C@@H](O[C@H]5C[C@H](O)[C@H](O[C@H]4C[C@H](O)[C@H](O)[C@@H](C)O4)[C@@H](C)O5)[C@@H](O)C6	Tox21_111659_1
NCGC00142623-04	197743993	tox21-rxr-bla-agonist-p1	ratio_2	active antagonist	-1.2	0.0379019	-41.7559	2.98213	-38.7738	2.25265	0.954791	0.00338495	active antagonist	71-63-6	441207	170464713	F		Digitoxin	O=C1C=C(CO1)[C@H]8CC[C@@]7(O)[C@]8(C)CC[C@H]3[C@H]7CC[C@@H]2C[C@H](CC[C@@]23C)O[C@@H]6O[C@H](C)[C@@H](O[C@H]5C[C@H](O)[C@H](O[C@H]4C[C@H](O)[C@H](O)[C@@H](C)O4)[C@@H](C)O5)[C@@H](O)C6	Tox21_111659_1
NCGC00142623-04	196735958	tox21-ror-cho-antagonist-p1	set1	active antagonist	-2.1	16.7855	-90.5777	-4.10696	-94.6846	1.331	0.830659	0.00387496	active antagonist	71-63-6	441207	170464713	F		Digitoxin	O=C1C=C(CO1)[C@H]8CC[C@@]7(O)[C@]8(C)CC[C@H]3[C@H]7CC[C@@H]2C[C@H](CC[C@@]23C)O[C@@H]6O[C@H](C)[C@@H](O[C@H]5C[C@H](O)[C@H](O[C@H]4C[C@H](O)[C@H](O)[C@@H](C)O4)[C@@H](C)O5)[C@@H](O)C6	Tox21_111659_1
NCGC00142623-04	197806541	tox21-rxr-bla-agonist-p1	viability_3	active antagonist	-1.2	0.0301065	-47.2936	1.23316	-46.0604	1.75295	0.965064	1.1478e-06	active antagonist	71-63-6	441207	170464713	F		Digitoxin	O=C1C=C(CO1)[C@H]8CC[C@@]7(O)[C@]8(C)CC[C@H]3[C@H]7CC[C@@H]2C[C@H](CC[C@@]23C)O[C@@H]6O[C@H](C)[C@@H](O[C@H]5C[C@H](O)[C@H](O[C@H]4C[C@H](O)[C@H](O)[C@@H](C)O4)[C@@H](C)O5)[C@@H](O)C6	Tox21_111659_1
NCGC00142623-04	197795423	tox21-rxr-bla-agonist-p1	ch2_3	active antagonist	-1.2	0.106822	-36.077	7	-29.077	3.2975	0.728235	0.0265856	inconclusive antagonist	71-63-6	441207	170464713	F		Digitoxin	O=C1C=C(CO1)[C@H]8CC[C@@]7(O)[C@]8(C)CC[C@H]3[C@H]7CC[C@@H]2C[C@H](CC[C@@]23C)O[C@@H]6O[C@H](C)[C@@H](O[C@H]5C[C@H](O)[C@H](O[C@H]4C[C@H](O)[C@H](O)[C@@H](C)O4)[C@@H](C)O5)[C@@H](O)C6	Tox21_111659_1
NCGC00142623-04	197773183	tox21-rxr-bla-agonist-p1	ratio_3	active antagonist	-1.1	0.0600704	-43.7839	1.29158	-42.4923	2.47293	0.888913	0.000541046	active antagonist	71-63-6	441207	170464713	F		Digitoxin	O=C1C=C(CO1)[C@H]8CC[C@@]7(O)[C@]8(C)CC[C@H]3[C@H]7CC[C@@H]2C[C@H](CC[C@@]23C)O[C@@H]6O[C@H](C)[C@@H](O[C@H]5C[C@H](O)[C@H](O[C@H]4C[C@H](O)[C@H](O)[C@@H](C)O4)[C@@H](C)O5)[C@@H](O)C6	Tox21_111659_1
NCGC00142623-04	197732875	tox21-rxr-bla-agonist-p1	viability_2	active antagonist	-1.2	0.0213138	-39.5872	-0.770686	-40.3579	4.95492	0.943744	1.59618e-05	active antagonist	71-63-6	441207	170464713	F		Digitoxin	O=C1C=C(CO1)[C@H]8CC[C@@]7(O)[C@]8(C)CC[C@H]3[C@H]7CC[C@@H]2C[C@H](CC[C@@]23C)O[C@@H]6O[C@H](C)[C@@H](O[C@H]5C[C@H](O)[C@H](O[C@H]4C[C@H](O)[C@H](O)[C@@H](C)O4)[C@@H](C)O5)[C@@H](O)C6	Tox21_111659_1
NCGC00142623-04	197755111	tox21-rxr-bla-agonist-p1	ch1_2	active antagonist	1.2	0.0189959	52.0309	-9.02646	43.0044	0.6	0.924403	0.000791435	active agonist	71-63-6	441207	170464713	F		Digitoxin	O=C1C=C(CO1)[C@H]8CC[C@@]7(O)[C@]8(C)CC[C@H]3[C@H]7CC[C@@H]2C[C@H](CC[C@@]23C)O[C@@H]6O[C@H](C)[C@@H](O[C@H]5C[C@H](O)[C@H](O[C@H]4C[C@H](O)[C@H](O)[C@@H](C)O4)[C@@H](C)O5)[C@@H](O)C6	Tox21_111659_1
NCGC00142623-04	196758835	tox21-ror-cho-antagonist-p1	set3	active antagonist	-2.1	11.8832	-83.6812	0.560791	-83.1204	1.28756	0.772211	0.0134918	active antagonist	71-63-6	441207	170464713	F		Digitoxin	O=C1C=C(CO1)[C@H]8CC[C@@]7(O)[C@]8(C)CC[C@H]3[C@H]7CC[C@@H]2C[C@H](CC[C@@]23C)O[C@@H]6O[C@H](C)[C@@H](O[C@H]5C[C@H](O)[C@H](O[C@H]4C[C@H](O)[C@H](O)[C@@H](C)O4)[C@@H](C)O5)[C@@H](O)C6	Tox21_111659_1
NCGC00142623-04	197707161	tox21-rxr-bla-agonist-p1	ch2_1	active antagonist	3	0.535378	109.757	0.940621	110.697	4.95492	0.871408	0.090274	inconclusive antagonist	71-63-6	441207	170464713	F		Digitoxin	O=C1C=C(CO1)[C@H]8CC[C@@]7(O)[C@]8(C)CC[C@H]3[C@H]7CC[C@@H]2C[C@H](CC[C@@]23C)O[C@@H]6O[C@H](C)[C@@H](O[C@H]5C[C@H](O)[C@H](O[C@H]4C[C@H](O)[C@H](O)[C@@H](C)O4)[C@@H](C)O5)[C@@H](O)C6	Tox21_111659_1
NCGC00142623-04	206187698	tox21-er-luc-bg1-4e2-antagonist-p2	viability1	active agonist	4		0	0	0				inactive	71-63-6	441207	170464713	F		Digitoxin	O=C1C=C(CO1)[C@H]8CC[C@@]7(O)[C@]8(C)CC[C@H]3[C@H]7CC[C@@H]2C[C@H](CC[C@@]23C)O[C@@H]6O[C@H](C)[C@@H](O[C@H]5C[C@H](O)[C@H](O[C@H]4C[C@H](O)[C@H](O)[C@@H](C)O4)[C@@H](C)O5)[C@@H](O)C6	Tox21_111659_1
NCGC00142623-04	212387534	tox21-err-p1	viability2	active agonist	-1.2	0.074978	-41.0192	-0.0916207	-41.1108	2.40638	0.96204	1.8288e-06	active antagonist	71-63-6	441207	170464713	F		Digitoxin	O=C1C=C(CO1)[C@H]8CC[C@@]7(O)[C@]8(C)CC[C@H]3[C@H]7CC[C@@H]2C[C@H](CC[C@@]23C)O[C@@H]6O[C@H](C)[C@@H](O[C@H]5C[C@H](O)[C@H](O[C@H]4C[C@H](O)[C@H](O)[C@@H](C)O4)[C@@H](C)O5)[C@@H](O)C6	Tox21_111659_1
NCGC00142623-04	214793202	tox21-tshr-antagonist-p1	ch2_2	active antagonist	4		0	0	0				active antagonist	71-63-6	441207	170464713	F		Digitoxin	O=C1C=C(CO1)[C@H]8CC[C@@]7(O)[C@]8(C)CC[C@H]3[C@H]7CC[C@@H]2C[C@H](CC[C@@]23C)O[C@@H]6O[C@H](C)[C@@H](O[C@H]5C[C@H](O)[C@H](O[C@H]4C[C@H](O)[C@H](O)[C@@H](C)O4)[C@@H](C)O5)[C@@H](O)C6	Tox21_111659_1
NCGC00142623-04	212678452	tox21-tshr-agonist-p1	ch2_2	active antagonist	4		0	0	0				inconclusive antagonist	71-63-6	441207	170464713	F		Digitoxin	O=C1C=C(CO1)[C@H]8CC[C@@]7(O)[C@]8(C)CC[C@H]3[C@H]7CC[C@@H]2C[C@H](CC[C@@]23C)O[C@@H]6O[C@H](C)[C@@H](O[C@H]5C[C@H](O)[C@H](O[C@H]4C[C@H](O)[C@H](O)[C@@H](C)O4)[C@@H](C)O5)[C@@H](O)C6	Tox21_111659_1
NCGC00142623-04	212442546	tox21-err-p1	agonist3	active agonist	2.2	0.0211317	70.6796	2.1359	72.8155	3.132	0.982312	0.00766317		71-63-6	441207	170464713	F		Digitoxin	O=C1C=C(CO1)[C@H]8CC[C@@]7(O)[C@]8(C)CC[C@H]3[C@H]7CC[C@@H]2C[C@H](CC[C@@]23C)O[C@@H]6O[C@H](C)[C@@H](O[C@H]5C[C@H](O)[C@H](O[C@H]4C[C@H](O)[C@H](O)[C@@H](C)O4)[C@@H](C)O5)[C@@H](O)C6	Tox21_111659_1
NCGC00142623-04	212409770	tox21-err-p1	antagonist2	active agonist	2.1	0.0211317	173.656	4.18251	177.839	3.132	0.999216	7.44621e-05	active agonist	71-63-6	441207	170464713	F		Digitoxin	O=C1C=C(CO1)[C@H]8CC[C@@]7(O)[C@]8(C)CC[C@H]3[C@H]7CC[C@@H]2C[C@H](CC[C@@]23C)O[C@@H]6O[C@H](C)[C@@H](O[C@H]5C[C@H](O)[C@H](O[C@H]4C[C@H](O)[C@H](O)[C@@H](C)O4)[C@@H](C)O5)[C@@H](O)C6	Tox21_111659_1
NCGC00142623-04	212547542	tox21-tshr-agonist-p1	ch2_1	active antagonist	4	0.0595572	9.21052	1.28948	10.5	1.82648	0.391513	0.296444	inconclusive antagonist	71-63-6	441207	170464713	F		Digitoxin	O=C1C=C(CO1)[C@H]8CC[C@@]7(O)[C@]8(C)CC[C@H]3[C@H]7CC[C@@H]2C[C@H](CC[C@@]23C)O[C@@H]6O[C@H](C)[C@@H](O[C@H]5C[C@H](O)[C@H](O[C@H]4C[C@H](O)[C@H](O)[C@@H](C)O4)[C@@H](C)O5)[C@@H](O)C6	Tox21_111659_1
NCGC00142623-04	212667334	tox21-tshr-agonist-p1	ch1_2	active antagonist	-1.2	0.211317	-41.5913	0.263261	-41.328	2.84727	0.947154	1.13672e-05	inactive	71-63-6	441207	170464713	F		Digitoxin	O=C1C=C(CO1)[C@H]8CC[C@@]7(O)[C@]8(C)CC[C@H]3[C@H]7CC[C@@H]2C[C@H](CC[C@@]23C)O[C@@H]6O[C@H](C)[C@@H](O[C@H]5C[C@H](O)[C@H](O[C@H]4C[C@H](O)[C@H](O)[C@@H](C)O4)[C@@H](C)O5)[C@@H](O)C6	Tox21_111659_1
NCGC00142623-04	206386087	tox21-er-luc-bg1-4e2-antagonist-p2	viability2	active agonist	4	1.05909	5.95635	-0.956351	5	4.95492	0.529887	0.153494	inactive	71-63-6	441207	170464713	F		Digitoxin	O=C1C=C(CO1)[C@H]8CC[C@@]7(O)[C@]8(C)CC[C@H]3[C@H]7CC[C@@H]2C[C@H](CC[C@@]23C)O[C@@H]6O[C@H](C)[C@@H](O[C@H]5C[C@H](O)[C@H](O[C@H]4C[C@H](O)[C@H](O)[C@@H](C)O4)[C@@H](C)O5)[C@@H](O)C6	Tox21_111659_1
NCGC00142623-04	212372729	tox21-err-p1	viability1	active agonist	-1.1	0.074978	-43.7557	1.59824	-42.1574	2.53343	0.987121	3.7e-09	active antagonist	71-63-6	441207	170464713	F		Digitoxin	O=C1C=C(CO1)[C@H]8CC[C@@]7(O)[C@]8(C)CC[C@H]3[C@H]7CC[C@@H]2C[C@H](CC[C@@]23C)O[C@@H]6O[C@H](C)[C@@H](O[C@H]5C[C@H](O)[C@H](O[C@H]4C[C@H](O)[C@H](O)[C@@H](C)O4)[C@@H](C)O5)[C@@H](O)C6	Tox21_111659_1
NCGC00142623-04	214302855	tox21-tshr-antagonist-p1	ch2_1	active antagonist	4		0	0	0				active antagonist	71-63-6	441207	170464713	F		Digitoxin	O=C1C=C(CO1)[C@H]8CC[C@@]7(O)[C@]8(C)CC[C@H]3[C@H]7CC[C@@H]2C[C@H](CC[C@@]23C)O[C@@H]6O[C@H](C)[C@@H](O[C@H]5C[C@H](O)[C@H](O[C@H]4C[C@H](O)[C@H](O)[C@@H](C)O4)[C@@H](C)O5)[C@@H](O)C6	Tox21_111659_1
NCGC00142623-04	212713490	tox21-tshr-agonist-p1	ch2_3	active antagonist	4	0.943918	8.05087	-2.05087	6	3.06545	0.794328	0.0125132	inconclusive antagonist	71-63-6	441207	170464713	F		Digitoxin	O=C1C=C(CO1)[C@H]8CC[C@@]7(O)[C@]8(C)CC[C@H]3[C@H]7CC[C@@H]2C[C@H](CC[C@@]23C)O[C@@H]6O[C@H](C)[C@@H](O[C@H]5C[C@H](O)[C@H](O[C@H]4C[C@H](O)[C@H](O)[C@@H](C)O4)[C@@H](C)O5)[C@@H](O)C6	Tox21_111659_1
NCGC00142623-04	214978278	tox21-tshr-antagonist-p1	ch2_3	active antagonist	4		0	0	0				active antagonist	71-63-6	441207	170464713	F		Digitoxin	O=C1C=C(CO1)[C@H]8CC[C@@]7(O)[C@]8(C)CC[C@H]3[C@H]7CC[C@@H]2C[C@H](CC[C@@]23C)O[C@@H]6O[C@H](C)[C@@H](O[C@H]5C[C@H](O)[C@H](O[C@H]4C[C@H](O)[C@H](O)[C@@H](C)O4)[C@@H](C)O5)[C@@H](O)C6	Tox21_111659_1
NCGC00142623-04	212464782	tox21-err-p1	viability3	active agonist	-1.1	0.074978	-39.0228	-3.13338	-42.1561	2.33317	0.979373	5.68e-08	active antagonist	71-63-6	441207	170464713	F		Digitoxin	O=C1C=C(CO1)[C@H]8CC[C@@]7(O)[C@]8(C)CC[C@H]3[C@H]7CC[C@@H]2C[C@H](CC[C@@]23C)O[C@@H]6O[C@H](C)[C@@H](O[C@H]5C[C@H](O)[C@H](O[C@H]4C[C@H](O)[C@H](O)[C@@H](C)O4)[C@@H](C)O5)[C@@H](O)C6	Tox21_111659_1
NCGC00142623-04	214278315	tox21-tshr-antagonist-p1	ratio_1	active antagonist	4	2.37101	-12.3248	-2	-14.3248	1.4641	0.754702	0.0181927	active antagonist	71-63-6	441207	170464713	F		Digitoxin	O=C1C=C(CO1)[C@H]8CC[C@@]7(O)[C@]8(C)CC[C@H]3[C@H]7CC[C@@H]2C[C@H](CC[C@@]23C)O[C@@H]6O[C@H](C)[C@@H](O[C@H]5C[C@H](O)[C@H](O[C@H]4C[C@H](O)[C@H](O)[C@@H](C)O4)[C@@H](C)O5)[C@@H](O)C6	Tox21_111659_1
NCGC00142623-04	212691254	tox21-tshr-agonist-p1	ratio_3	active antagonist	-1.2	1.33332	-36.316	2.18862	-34.1274	3.132	0.937275	2.86729e-05	active antagonist	71-63-6	441207	170464713	F		Digitoxin	O=C1C=C(CO1)[C@H]8CC[C@@]7(O)[C@]8(C)CC[C@H]3[C@H]7CC[C@@H]2C[C@H](CC[C@@]23C)O[C@@H]6O[C@H](C)[C@@H](O[C@H]5C[C@H](O)[C@H](O[C@H]4C[C@H](O)[C@H](O)[C@@H](C)O4)[C@@H](C)O5)[C@@H](O)C6	Tox21_111659_1
NCGC00142623-04	212525306	tox21-tshr-agonist-p1	ratio_1	active antagonist	4		0	0	0				active antagonist	71-63-6	441207	170464713	F		Digitoxin	O=C1C=C(CO1)[C@H]8CC[C@@]7(O)[C@]8(C)CC[C@H]3[C@H]7CC[C@@H]2C[C@H](CC[C@@]23C)O[C@@H]6O[C@H](C)[C@@H](O[C@H]5C[C@H](O)[C@H](O[C@H]4C[C@H](O)[C@H](O)[C@@H](C)O4)[C@@H](C)O5)[C@@H](O)C6	Tox21_111659_1
NCGC00142623-04	212453664	tox21-err-p1	antagonist3	active agonist	2.1	0.0211317	120.256	4.62162	124.877	3.132	0.981637	0.00808964	active agonist	71-63-6	441207	170464713	F		Digitoxin	O=C1C=C(CO1)[C@H]8CC[C@@]7(O)[C@]8(C)CC[C@H]3[C@H]7CC[C@@H]2C[C@H](CC[C@@]23C)O[C@@H]6O[C@H](C)[C@@H](O[C@H]5C[C@H](O)[C@H](O[C@H]4C[C@H](O)[C@H](O)[C@@H](C)O4)[C@@H](C)O5)[C@@H](O)C6	Tox21_111659_1
NCGC00142623-04	214770966	tox21-tshr-antagonist-p1	ratio_2	active antagonist	-1.1	1.05909	-33.4474	-2.5	-35.9474	4.95492	0.953653	0.000301014	active antagonist	71-63-6	441207	170464713	F		Digitoxin	O=C1C=C(CO1)[C@H]8CC[C@@]7(O)[C@]8(C)CC[C@H]3[C@H]7CC[C@@H]2C[C@H](CC[C@@]23C)O[C@@H]6O[C@H](C)[C@@H](O[C@H]5C[C@H](O)[C@H](O[C@H]4C[C@H](O)[C@H](O)[C@@H](C)O4)[C@@H](C)O5)[C@@H](O)C6	Tox21_111659_1
NCGC00142623-04	212398652	tox21-err-p1	agonist2	active agonist	2.1	0.0211317	126.149	3.03144	129.181	3.132	0.999117	8.89376e-05		71-63-6	441207	170464713	F		Digitoxin	O=C1C=C(CO1)[C@H]8CC[C@@]7(O)[C@]8(C)CC[C@H]3[C@H]7CC[C@@H]2C[C@H](CC[C@@]23C)O[C@@H]6O[C@H](C)[C@@H](O[C@H]5C[C@H](O)[C@H](O[C@H]4C[C@H](O)[C@H](O)[C@@H](C)O4)[C@@H](C)O5)[C@@H](O)C6	Tox21_111659_1
NCGC00142623-04	206117472	tox21-er-luc-bg1-4e2-antagonist-p2	antagonist1	active agonist	3	0.105909	92.0957	3.34141	95.4371	4.95492	0.927909	0.011273	active agonist	71-63-6	441207	170464713	F		Digitoxin	O=C1C=C(CO1)[C@H]8CC[C@@]7(O)[C@]8(C)CC[C@H]3[C@H]7CC[C@@H]2C[C@H](CC[C@@]23C)O[C@@H]6O[C@H](C)[C@@H](O[C@H]5C[C@H](O)[C@H](O[C@H]4C[C@H](O)[C@H](O)[C@@H](C)O4)[C@@H](C)O5)[C@@H](O)C6	Tox21_111659_1
NCGC00142623-04	206761348	tox21-er-luc-bg1-4e2-antagonist-p2	viability3	active agonist	4	0.0668242	19.416	-4.41605	15	0.3	0.540016	0.143855	inactive	71-63-6	441207	170464713	F		Digitoxin	O=C1C=C(CO1)[C@H]8CC[C@@]7(O)[C@]8(C)CC[C@H]3[C@H]7CC[C@@H]2C[C@H](CC[C@@]23C)O[C@@H]6O[C@H](C)[C@@H](O[C@H]5C[C@H](O)[C@H](O[C@H]4C[C@H](O)[C@H](O)[C@@H](C)O4)[C@@H](C)O5)[C@@H](O)C6	Tox21_111659_1
NCGC00142623-04	212536424	tox21-tshr-agonist-p1	ch1_1	active antagonist	4	2.37101	-15.007	-9.55827	-24.5653	0.8	0.585597	0.107605	inactive	71-63-6	441207	170464713	F		Digitoxin	O=C1C=C(CO1)[C@H]8CC[C@@]7(O)[C@]8(C)CC[C@H]3[C@H]7CC[C@@H]2C[C@H](CC[C@@]23C)O[C@@H]6O[C@H](C)[C@@H](O[C@H]5C[C@H](O)[C@H](O[C@H]4C[C@H](O)[C@H](O)[C@@H](C)O4)[C@@H](C)O5)[C@@H](O)C6	Tox21_111659_1
NCGC00142623-04	212656216	tox21-tshr-agonist-p1	ratio_2	active antagonist	-1.1	0.421632	-81.1711	5.5	-75.6711	2.33317	0.974886	5.931e-07	active antagonist	71-63-6	441207	170464713	F		Digitoxin	O=C1C=C(CO1)[C@H]8CC[C@@]7(O)[C@]8(C)CC[C@H]3[C@H]7CC[C@@H]2C[C@H](CC[C@@]23C)O[C@@H]6O[C@H](C)[C@@H](O[C@H]5C[C@H](O)[C@H](O[C@H]4C[C@H](O)[C@H](O)[C@@H](C)O4)[C@@H](C)O5)[C@@H](O)C6	Tox21_111659_1
NCGC00142623-04	212361021	tox21-err-p1	antagonist1	active agonist	3	0.0211317	72.8853	2.68616	75.5714	4.95492	0.989188	0.00372161	active agonist	71-63-6	441207	170464713	F		Digitoxin	O=C1C=C(CO1)[C@H]8CC[C@@]7(O)[C@]8(C)CC[C@H]3[C@H]7CC[C@@H]2C[C@H](CC[C@@]23C)O[C@@H]6O[C@H](C)[C@@H](O[C@H]5C[C@H](O)[C@H](O[C@H]4C[C@H](O)[C@H](O)[C@@H](C)O4)[C@@H](C)O5)[C@@H](O)C6	Tox21_111659_1
NCGC00142623-04	206755716	tox21-er-luc-bg1-4e2-antagonist-p2	antagonist3	active agonist	2.1	0.00841267	92.6411	-7.28308	85.358	2.12107	0.99985	6.2566e-06	active agonist	71-63-6	441207	170464713	F		Digitoxin	O=C1C=C(CO1)[C@H]8CC[C@@]7(O)[C@]8(C)CC[C@H]3[C@H]7CC[C@@H]2C[C@H](CC[C@@]23C)O[C@@H]6O[C@H](C)[C@@H](O[C@H]5C[C@H](O)[C@H](O[C@H]4C[C@H](O)[C@H](O)[C@@H](C)O4)[C@@H](C)O5)[C@@H](O)C6	Tox21_111659_1
NCGC00142623-04	212349903	tox21-err-p1	agonist1	active agonist	2.2	0.0266032	54.2509	2.22766	56.4785	4.95492	0.992871	0.00201121		71-63-6	441207	170464713	F		Digitoxin	O=C1C=C(CO1)[C@H]8CC[C@@]7(O)[C@]8(C)CC[C@H]3[C@H]7CC[C@@H]2C[C@H](CC[C@@]23C)O[C@@H]6O[C@H](C)[C@@H](O[C@H]5C[C@H](O)[C@H](O[C@H]4C[C@H](O)[C@H](O)[C@@H](C)O4)[C@@H](C)O5)[C@@H](O)C6	Tox21_111659_1
NCGC00142623-04	212702372	tox21-tshr-agonist-p1	ch1_3	active antagonist	-1.2	0.943918	-30.6484	-2.5	-33.1484	1.47874	0.95898	2.8214e-06	inactive	71-63-6	441207	170464713	F		Digitoxin	O=C1C=C(CO1)[C@H]8CC[C@@]7(O)[C@]8(C)CC[C@H]3[C@H]7CC[C@@H]2C[C@H](CC[C@@]23C)O[C@@H]6O[C@H](C)[C@@H](O[C@H]5C[C@H](O)[C@H](O[C@H]4C[C@H](O)[C@H](O)[C@@H](C)O4)[C@@H](C)O5)[C@@H](O)C6	Tox21_111659_1
NCGC00142623-04	206374969	tox21-er-luc-bg1-4e2-antagonist-p2	antagonist2	active agonist	2.2	0.0133332	79.4995	-3.16967	76.3299	4.95492	0.983343	0.0070176	active agonist	71-63-6	441207	170464713	F		Digitoxin	O=C1C=C(CO1)[C@H]8CC[C@@]7(O)[C@]8(C)CC[C@H]3[C@H]7CC[C@@H]2C[C@H](CC[C@@]23C)O[C@@H]6O[C@H](C)[C@@H](O[C@H]5C[C@H](O)[C@H](O[C@H]4C[C@H](O)[C@H](O)[C@@H](C)O4)[C@@H](C)O5)[C@@H](O)C6	Tox21_111659_1
NCGC00142623-04	214782084	tox21-tshr-antagonist-p1	ch1_2	active antagonist	-1.1	1.05909	-34.0871	-7.81238	-41.8994	4.95492	0.98091	1.395e-07	inactive	71-63-6	441207	170464713	F		Digitoxin	O=C1C=C(CO1)[C@H]8CC[C@@]7(O)[C@]8(C)CC[C@H]3[C@H]7CC[C@@H]2C[C@H](CC[C@@]23C)O[C@@H]6O[C@H](C)[C@@H](O[C@H]5C[C@H](O)[C@H](O[C@H]4C[C@H](O)[C@H](O)[C@@H](C)O4)[C@@H](C)O5)[C@@H](O)C6	Tox21_111659_1
NCGC00142623-04	214964344	tox21-tshr-antagonist-p1	ch1_3	active antagonist	-1.1	1.18832	-42.02	-3.36261	-45.3827	1.71374	0.953634	5.5534e-06	inactive	71-63-6	441207	170464713	F		Digitoxin	O=C1C=C(CO1)[C@H]8CC[C@@]7(O)[C@]8(C)CC[C@H]3[C@H]7CC[C@@H]2C[C@H](CC[C@@]23C)O[C@@H]6O[C@H](C)[C@@H](O[C@H]5C[C@H](O)[C@H](O[C@H]4C[C@H](O)[C@H](O)[C@@H](C)O4)[C@@H](C)O5)[C@@H](O)C6	Tox21_111659_1
NCGC00142623-04	214953226	tox21-tshr-antagonist-p1	ratio_3	active antagonist	-1.1	1.18832	-34.7779	-1.58427	-36.3622	1.88512	0.942201	1.84833e-05	active antagonist	71-63-6	441207	170464713	F		Digitoxin	O=C1C=C(CO1)[C@H]8CC[C@@]7(O)[C@]8(C)CC[C@H]3[C@H]7CC[C@@H]2C[C@H](CC[C@@]23C)O[C@@H]6O[C@H](C)[C@@H](O[C@H]5C[C@H](O)[C@H](O[C@H]4C[C@H](O)[C@H](O)[C@@H](C)O4)[C@@H](C)O5)[C@@H](O)C6	Tox21_111659_1
NCGC00142623-04	214290457	tox21-tshr-antagonist-p1	ch1_1	active antagonist	-1.2	2.98493	-17.7602	-3	-20.7602	1.331	0.773635	0.0132194	inactive	71-63-6	441207	170464713	F		Digitoxin	O=C1C=C(CO1)[C@H]8CC[C@@]7(O)[C@]8(C)CC[C@H]3[C@H]7CC[C@@H]2C[C@H](CC[C@@]23C)O[C@@H]6O[C@H](C)[C@@H](O[C@H]5C[C@H](O)[C@H](O[C@H]4C[C@H](O)[C@H](O)[C@@H](C)O4)[C@@H](C)O5)[C@@H](O)C6	Tox21_111659_1
NCGC00159428-02	133440439	tox21-elg1-luc-agonist-p1	agonist	active antagonist	-1.2	0.0421632	-16.656	0.5	-16.156	1.28756	0.965412	1.0923e-06	active antagonist	71-63-6	441207	144205212	A	A	Digitoxin	O=C1C=C(CO1)[C@H]8CC[C@@]7(O)[C@]8(C)CC[C@H]3[C@H]7CC[C@@H]2C[C@H](CC[C@@]23C)O[C@@H]6O[C@H](C)[C@@H](O[C@H]5C[C@H](O)[C@H](O[C@H]4C[C@H](O)[C@H](O)[C@@H](C)O4)[C@@H](C)O5)[C@@H](O)C6	Tox21_111659
NCGC00159428-02	133459355	tox21-elg1-luc-agonist-p1	agonist	active antagonist	-1.2	0.0473079	-22.0676	-1.4954	-23.563	1.331	0.973443	2.432e-07	active antagonist	71-63-6	441207	144205212	A	A	Digitoxin	O=C1C=C(CO1)[C@H]8CC[C@@]7(O)[C@]8(C)CC[C@H]3[C@H]7CC[C@@H]2C[C@H](CC[C@@]23C)O[C@@H]6O[C@H](C)[C@@H](O[C@H]5C[C@H](O)[C@H](O[C@H]4C[C@H](O)[C@H](O)[C@@H](C)O4)[C@@H](C)O5)[C@@H](O)C6	Tox21_111659
NCGC00159428-02	133494683	tox21-elg1-luc-agonist-p1	viability	active antagonist	-1.2	0.0668242	-26.2463	-1.90302	-28.1494	3.98997	0.890781	0.000498407	active antagonist	71-63-6	441207	144205212	A	A	Digitoxin	O=C1C=C(CO1)[C@H]8CC[C@@]7(O)[C@]8(C)CC[C@H]3[C@H]7CC[C@@H]2C[C@H](CC[C@@]23C)O[C@@H]6O[C@H](C)[C@@H](O[C@H]5C[C@H](O)[C@H](O[C@H]4C[C@H](O)[C@H](O)[C@@H](C)O4)[C@@H](C)O5)[C@@H](O)C6	Tox21_111659
NCGC00159428-02	133455529	tox21-elg1-luc-agonist-p1	agonist	active antagonist	-2.4	0.0595572	-12.2803	0.357185	-11.9231	0.9	0.966795	8.754e-07	active antagonist	71-63-6	441207	144205212	A	A	Digitoxin	O=C1C=C(CO1)[C@H]8CC[C@@]7(O)[C@]8(C)CC[C@H]3[C@H]7CC[C@@H]2C[C@H](CC[C@@]23C)O[C@@H]6O[C@H](C)[C@@H](O[C@H]5C[C@H](O)[C@H](O[C@H]4C[C@H](O)[C@H](O)[C@@H](C)O4)[C@@H](C)O5)[C@@H](O)C6	Tox21_111659
NCGC00159428-02	133490857	tox21-elg1-luc-agonist-p1	viability	active antagonist	-1.2	0.0530804	-31.6157	-0.319993	-31.9357	2.40638	0.915368	0.000300623	active antagonist	71-63-6	441207	144205212	A	A	Digitoxin	O=C1C=C(CO1)[C@H]8CC[C@@]7(O)[C@]8(C)CC[C@H]3[C@H]7CC[C@@H]2C[C@H](CC[C@@]23C)O[C@@H]6O[C@H](C)[C@@H](O[C@H]5C[C@H](O)[C@H](O[C@H]4C[C@H](O)[C@H](O)[C@@H](C)O4)[C@@H](C)O5)[C@@H](O)C6	Tox21_111659
NCGC00159428-02	133475767	tox21-elg1-luc-agonist-p1	viability	active antagonist	-1.2	0.0668242	-32.0142	-0.204451	-32.2186	3.132	0.927427	0.00099489	active antagonist	71-63-6	441207	144205212	A	A	Digitoxin	O=C1C=C(CO1)[C@H]8CC[C@@]7(O)[C@]8(C)CC[C@H]3[C@H]7CC[C@@H]2C[C@H](CC[C@@]23C)O[C@@H]6O[C@H](C)[C@@H](O[C@H]5C[C@H](O)[C@H](O[C@H]4C[C@H](O)[C@H](O)[C@@H](C)O4)[C@@H](C)O5)[C@@H](O)C6	Tox21_111659
NCGC00159428-02	133610737	tox21-p53-bla-p1	ch1	active agonist	4	0.74978	-9.82661	0	-9.82661	4.95492	0.805531	0.200957	inconclusive agonist	71-63-6	441207	144205212	A	A	Digitoxin	O=C1C=C(CO1)[C@H]8CC[C@@]7(O)[C@]8(C)CC[C@H]3[C@H]7CC[C@@H]2C[C@H](CC[C@@]23C)O[C@@H]6O[C@H](C)[C@@H](O[C@H]5C[C@H](O)[C@H](O[C@H]4C[C@H](O)[C@H](O)[C@@H](C)O4)[C@@H](C)O5)[C@@H](O)C6	Tox21_111659
NCGC00159428-02	133719139	tox21-mitotox-p1	FITC	active antagonist	4	0.074978	-6.43818	0.5	-5.93818	4.09497	0.605512	0.107773	inactive	71-63-6	441207	144205212	A	A	Digitoxin	O=C1C=C(CO1)[C@H]8CC[C@@]7(O)[C@]8(C)CC[C@H]3[C@H]7CC[C@@H]2C[C@H](CC[C@@]23C)O[C@@H]6O[C@H](C)[C@@H](O[C@H]5C[C@H](O)[C@H](O[C@H]4C[C@H](O)[C@H](O)[C@@H](C)O4)[C@@H](C)O5)[C@@H](O)C6	Tox21_111659
NCGC00159428-02	133649891	tox21-p53-bla-p1	ch2	active agonist	3	0.0105909	247.098	-3.9092	243.189	4.95492	0.98999	0.0197239	active agonist	71-63-6	441207	144205212	A	A	Digitoxin	O=C1C=C(CO1)[C@H]8CC[C@@]7(O)[C@]8(C)CC[C@H]3[C@H]7CC[C@@H]2C[C@H](CC[C@@]23C)O[C@@H]6O[C@H](C)[C@@H](O[C@H]5C[C@H](O)[C@H](O[C@H]4C[C@H](O)[C@H](O)[C@@H](C)O4)[C@@H](C)O5)[C@@H](O)C6	Tox21_111659
NCGC00159428-02	133505860	tox21-p53-bla-p1	viability	active agonist	-1.1	0.0530804	-61.131	-2.3985	-63.5295	2.25265	0.990123	8e-10	active antagonist	71-63-6	441207	144205212	A	A	Digitoxin	O=C1C=C(CO1)[C@H]8CC[C@@]7(O)[C@]8(C)CC[C@H]3[C@H]7CC[C@@H]2C[C@H](CC[C@@]23C)O[C@@H]6O[C@H](C)[C@@H](O[C@H]5C[C@H](O)[C@H](O[C@H]4C[C@H](O)[C@H](O)[C@@H](C)O4)[C@@H](C)O5)[C@@H](O)C6	Tox21_111659
NCGC00159428-02	133646462	tox21-p53-bla-p1	ch2	active agonist	2.1	0.0421632	48.6809	-0.342235	48.3387	3.06545	0.9231	0.0277842	active agonist	71-63-6	441207	144205212	A	A	Digitoxin	O=C1C=C(CO1)[C@H]8CC[C@@]7(O)[C@]8(C)CC[C@H]3[C@H]7CC[C@@H]2C[C@H](CC[C@@]23C)O[C@@H]6O[C@H](C)[C@@H](O[C@H]5C[C@H](O)[C@H](O[C@H]4C[C@H](O)[C@H](O)[C@@H](C)O4)[C@@H](C)O5)[C@@H](O)C6	Tox21_111659
NCGC00159428-02	133529000	tox21-p53-bla-p1	viability	active agonist	-1.1	0.0473079	-56.6171	-2.92763	-59.5447	3.2475	0.928454	5.75781e-05	active antagonist	71-63-6	441207	144205212	A	A	Digitoxin	O=C1C=C(CO1)[C@H]8CC[C@@]7(O)[C@]8(C)CC[C@H]3[C@H]7CC[C@@H]2C[C@H](CC[C@@]23C)O[C@@H]6O[C@H](C)[C@@H](O[C@H]5C[C@H](O)[C@H](O[C@H]4C[C@H](O)[C@H](O)[C@@H](C)O4)[C@@H](C)O5)[C@@H](O)C6	Tox21_111659
NCGC00159428-02	133750641	tox21-mitotox-p1	rhodamine	active antagonist	-1.1	0.188336	-77.0893	-2.74404	-79.8334	1.96734	0.993261	1e-10	active antagonist	71-63-6	441207	144205212	A	A	Digitoxin	O=C1C=C(CO1)[C@H]8CC[C@@]7(O)[C@]8(C)CC[C@H]3[C@H]7CC[C@@H]2C[C@H](CC[C@@]23C)O[C@@H]6O[C@H](C)[C@@H](O[C@H]5C[C@H](O)[C@H](O[C@H]4C[C@H](O)[C@H](O)[C@@H](C)O4)[C@@H](C)O5)[C@@H](O)C6	Tox21_111659
NCGC00159428-02	133789795	tox21-mitotox-p1	viability	active antagonist	4	0.266032	13.2327	-4.23266	9	1.80795	0.733009	0.0250083	inactive	71-63-6	441207	144205212	A	A	Digitoxin	O=C1C=C(CO1)[C@H]8CC[C@@]7(O)[C@]8(C)CC[C@H]3[C@H]7CC[C@@H]2C[C@H](CC[C@@]23C)O[C@@H]6O[C@H](C)[C@@H](O[C@H]5C[C@H](O)[C@H](O[C@H]4C[C@H](O)[C@H](O)[C@@H](C)O4)[C@@H](C)O5)[C@@H](O)C6	Tox21_111659
NCGC00159428-02	133532429	tox21-p53-bla-p1	viability	active agonist	-1.2	0.0334915	-51.0167	-5.26111	-56.2778	1.96734	0.967586	7.52e-07	active antagonist	71-63-6	441207	144205212	A	A	Digitoxin	O=C1C=C(CO1)[C@H]8CC[C@@]7(O)[C@]8(C)CC[C@H]3[C@H]7CC[C@@H]2C[C@H](CC[C@@]23C)O[C@@H]6O[C@H](C)[C@@H](O[C@H]5C[C@H](O)[C@H](O[C@H]4C[C@H](O)[C@H](O)[C@@H](C)O4)[C@@H](C)O5)[C@@H](O)C6	Tox21_111659
NCGC00159428-02	133600666	tox21-p53-bla-p1	ch1	active agonist	4	0.211317	15.7057	-3.70574	12	0.2	0.71216	0.413219	inconclusive agonist	71-63-6	441207	144205212	A	A	Digitoxin	O=C1C=C(CO1)[C@H]8CC[C@@]7(O)[C@]8(C)CC[C@H]3[C@H]7CC[C@@H]2C[C@H](CC[C@@]23C)O[C@@H]6O[C@H](C)[C@@H](O[C@H]5C[C@H](O)[C@H](O[C@H]4C[C@H](O)[C@H](O)[C@@H](C)O4)[C@@H](C)O5)[C@@H](O)C6	Tox21_111659
NCGC00159428-02	153093377	tox21-p53-bla-p1	ratio	active agonist	-2.4	0.188336	-12.1741	0	-12.1741	1.96734	0.758975	0.0169508	active agonist	71-63-6	441207	144205212	A	A	Digitoxin	O=C1C=C(CO1)[C@H]8CC[C@@]7(O)[C@]8(C)CC[C@H]3[C@H]7CC[C@@H]2C[C@H](CC[C@@]23C)O[C@@H]6O[C@H](C)[C@@H](O[C@H]5C[C@H](O)[C@H](O[C@H]4C[C@H](O)[C@H](O)[C@@H](C)O4)[C@@H](C)O5)[C@@H](O)C6	Tox21_111659
NCGC00159428-02	133667711	tox21-mitotox-p1	ratio	active antagonist	-1.1	0.188336	-69.2291	2.16701	-67.0621	3.51175	0.980359	4.27e-08	active antagonist	71-63-6	441207	144205212	A	A	Digitoxin	O=C1C=C(CO1)[C@H]8CC[C@@]7(O)[C@]8(C)CC[C@H]3[C@H]7CC[C@@H]2C[C@H](CC[C@@]23C)O[C@@H]6O[C@H](C)[C@@H](O[C@H]5C[C@H](O)[C@H](O[C@H]4C[C@H](O)[C@H](O)[C@@H](C)O4)[C@@H](C)O5)[C@@H](O)C6	Tox21_111659
NCGC00159428-02	133679985	tox21-mitotox-p1	ratio	active antagonist	-1.1	0.211317	-67.1974	-2.76618	-69.9636	3.132	0.997164	0	active antagonist	71-63-6	441207	144205212	A	A	Digitoxin	O=C1C=C(CO1)[C@H]8CC[C@@]7(O)[C@]8(C)CC[C@H]3[C@H]7CC[C@@H]2C[C@H](CC[C@@]23C)O[C@@H]6O[C@H](C)[C@@H](O[C@H]5C[C@H](O)[C@H](O[C@H]4C[C@H](O)[C@H](O)[C@@H](C)O4)[C@@H](C)O5)[C@@H](O)C6	Tox21_111659
NCGC00159428-02	133683811	tox21-mitotox-p1	ratio	active antagonist	-1.1	0.118832	-77.9178	-3.0583	-80.9761	1.50949	0.988394	4.389e-07	active antagonist	71-63-6	441207	144205212	A	A	Digitoxin	O=C1C=C(CO1)[C@H]8CC[C@@]7(O)[C@]8(C)CC[C@H]3[C@H]7CC[C@@H]2C[C@H](CC[C@@]23C)O[C@@H]6O[C@H](C)[C@@H](O[C@H]5C[C@H](O)[C@H](O[C@H]4C[C@H](O)[C@H](O)[C@@H](C)O4)[C@@H](C)O5)[C@@H](O)C6	Tox21_111659
NCGC00159428-02	133738367	tox21-mitotox-p1	rhodamine	active antagonist	-1.1	0.167855	-77.2379	1.26804	-75.9699	3.06545	0.988024	2.4e-09	active antagonist	71-63-6	441207	144205212	A	A	Digitoxin	O=C1C=C(CO1)[C@H]8CC[C@@]7(O)[C@]8(C)CC[C@H]3[C@H]7CC[C@@H]2C[C@H](CC[C@@]23C)O[C@@H]6O[C@H](C)[C@@H](O[C@H]5C[C@H](O)[C@H](O[C@H]4C[C@H](O)[C@H](O)[C@@H](C)O4)[C@@H](C)O5)[C@@H](O)C6	Tox21_111659
NCGC00159428-02	133785969	tox21-mitotox-p1	viability	active antagonist	4								inactive	71-63-6	441207	144205212	A	A	Digitoxin	O=C1C=C(CO1)[C@H]8CC[C@@]7(O)[C@]8(C)CC[C@H]3[C@H]7CC[C@@H]2C[C@H](CC[C@@]23C)O[C@@H]6O[C@H](C)[C@@H](O[C@H]5C[C@H](O)[C@H](O[C@H]4C[C@H](O)[C@H](O)[C@@H](C)O4)[C@@H](C)O5)[C@@H](O)C6	Tox21_111659
NCGC00159428-02	133715313	tox21-mitotox-p1	FITC	active antagonist	4								inactive	71-63-6	441207	144205212	A	A	Digitoxin	O=C1C=C(CO1)[C@H]8CC[C@@]7(O)[C@]8(C)CC[C@H]3[C@H]7CC[C@@H]2C[C@H](CC[C@@]23C)O[C@@H]6O[C@H](C)[C@@H](O[C@H]5C[C@H](O)[C@H](O[C@H]4C[C@H](O)[C@H](O)[C@@H](C)O4)[C@@H](C)O5)[C@@H](O)C6	Tox21_111659
NCGC00159428-02	133623322	tox21-p53-bla-p1	ch2	active agonist	2.1	0.0421632	59.8973	-0.562838	59.3344	3.51175	0.935347	0.020386	active agonist	71-63-6	441207	144205212	A	A	Digitoxin	O=C1C=C(CO1)[C@H]8CC[C@@]7(O)[C@]8(C)CC[C@H]3[C@H]7CC[C@@H]2C[C@H](CC[C@@]23C)O[C@@H]6O[C@H](C)[C@@H](O[C@H]5C[C@H](O)[C@H](O[C@H]4C[C@H](O)[C@H](O)[C@@H](C)O4)[C@@H](C)O5)[C@@H](O)C6	Tox21_111659
NCGC00159428-02	133773695	tox21-mitotox-p1	viability	active antagonist	4								inactive	71-63-6	441207	144205212	A	A	Digitoxin	O=C1C=C(CO1)[C@H]8CC[C@@]7(O)[C@]8(C)CC[C@H]3[C@H]7CC[C@@H]2C[C@H](CC[C@@]23C)O[C@@H]6O[C@H](C)[C@@H](O[C@H]5C[C@H](O)[C@H](O[C@H]4C[C@H](O)[C@H](O)[C@@H](C)O4)[C@@H](C)O5)[C@@H](O)C6	Tox21_111659
NCGC00159428-02	133635596	tox21-p53-bla-p1	ch2	active agonist	2.2	0.0421632	17.5	1.5	19	2.25265	0.950532	0.0126306	active agonist	71-63-6	441207	144205212	A	A	Digitoxin	O=C1C=C(CO1)[C@H]8CC[C@@]7(O)[C@]8(C)CC[C@H]3[C@H]7CC[C@@H]2C[C@H](CC[C@@]23C)O[C@@H]6O[C@H](C)[C@@H](O[C@H]5C[C@H](O)[C@H](O[C@H]4C[C@H](O)[C@H](O)[C@@H](C)O4)[C@@H](C)O5)[C@@H](O)C6	Tox21_111659
NCGC00159428-02	133754467	tox21-mitotox-p1	rhodamine	active antagonist	-1.1	0.118832	-84.0626	-3.51261	-87.5752	1.6259	0.973513	2.386e-07	active antagonist	71-63-6	441207	144205212	A	A	Digitoxin	O=C1C=C(CO1)[C@H]8CC[C@@]7(O)[C@]8(C)CC[C@H]3[C@H]7CC[C@@H]2C[C@H](CC[C@@]23C)O[C@@H]6O[C@H](C)[C@@H](O[C@H]5C[C@H](O)[C@H](O[C@H]4C[C@H](O)[C@H](O)[C@@H](C)O4)[C@@H](C)O5)[C@@H](O)C6	Tox21_111659
NCGC00159428-02	133568154	tox21-p53-bla-p1	ratio	active agonist	3	0.0421632	31.1442	-0.550447	30.5938	3.132	0.890467	0.0511509	active agonist	71-63-6	441207	144205212	A	A	Digitoxin	O=C1C=C(CO1)[C@H]8CC[C@@]7(O)[C@]8(C)CC[C@H]3[C@H]7CC[C@@H]2C[C@H](CC[C@@]23C)O[C@@H]6O[C@H](C)[C@@H](O[C@H]5C[C@H](O)[C@H](O[C@H]4C[C@H](O)[C@H](O)[C@@H](C)O4)[C@@H](C)O5)[C@@H](O)C6	Tox21_111659
NCGC00159428-02	133607308	tox21-p53-bla-p1	ch1	active agonist	4	0.37578	-5.77016	0	-5.77016	1.69245	0.415009	0.259061	inconclusive agonist	71-63-6	441207	144205212	A	A	Digitoxin	O=C1C=C(CO1)[C@H]8CC[C@@]7(O)[C@]8(C)CC[C@H]3[C@H]7CC[C@@H]2C[C@H](CC[C@@]23C)O[C@@H]6O[C@H](C)[C@@H](O[C@H]5C[C@H](O)[C@H](O[C@H]4C[C@H](O)[C@H](O)[C@@H](C)O4)[C@@H](C)O5)[C@@H](O)C6	Tox21_111659
NCGC00159428-02	133518134	tox21-p53-bla-p1	viability	active agonist	-1.1	0.0668242	-60.2065	0.854475	-59.352	3.92947	0.970772	4.183e-07	active antagonist	71-63-6	441207	144205212	A	A	Digitoxin	O=C1C=C(CO1)[C@H]8CC[C@@]7(O)[C@]8(C)CC[C@H]3[C@H]7CC[C@@H]2C[C@H](CC[C@@]23C)O[C@@H]6O[C@H](C)[C@@H](O[C@H]5C[C@H](O)[C@H](O[C@H]4C[C@H](O)[C@H](O)[C@@H](C)O4)[C@@H](C)O5)[C@@H](O)C6	Tox21_111659
NCGC00159428-02	133584168	tox21-p53-bla-p1	ch1	active agonist	1.2	0.0595572	17.8983	-2.39827	15.5	1	0.741475	0.0221259	inconclusive agonist	71-63-6	441207	144205212	A	A	Digitoxin	O=C1C=C(CO1)[C@H]8CC[C@@]7(O)[C@]8(C)CC[C@H]3[C@H]7CC[C@@H]2C[C@H](CC[C@@]23C)O[C@@H]6O[C@H](C)[C@@H](O[C@H]5C[C@H](O)[C@H](O[C@H]4C[C@H](O)[C@H](O)[C@@H](C)O4)[C@@H](C)O5)[C@@H](O)C6	Tox21_111659
NCGC00159428-02	133703039	tox21-mitotox-p1	FITC	active antagonist	4	0.105909	-7.92945	2	-5.92945	4.95492	0.625225	0.0928579	inactive	71-63-6	441207	144205212	A	A	Digitoxin	O=C1C=C(CO1)[C@H]8CC[C@@]7(O)[C@]8(C)CC[C@H]3[C@H]7CC[C@@H]2C[C@H](CC[C@@]23C)O[C@@H]6O[C@H](C)[C@@H](O[C@H]5C[C@H](O)[C@H](O[C@H]4C[C@H](O)[C@H](O)[C@@H](C)O4)[C@@H](C)O5)[C@@H](O)C6	Tox21_111659
NCGC00159428-02	135611336	tox21-ar-bla-agonist-p1	ratio_1	active agonist	3	0.0425266	61.8972	-5.60261	56.2946	3.132	0.904342	0.0406185	active agonist	71-63-6	441207	144205212	A	A	Digitoxin	O=C1C=C(CO1)[C@H]8CC[C@@]7(O)[C@]8(C)CC[C@H]3[C@H]7CC[C@@H]2C[C@H](CC[C@@]23C)O[C@@H]6O[C@H](C)[C@@H](O[C@H]5C[C@H](O)[C@H](O[C@H]4C[C@H](O)[C@H](O)[C@@H](C)O4)[C@@H](C)O5)[C@@H](O)C6	Tox21_111659
NCGC00159428-02	135679176	tox21-ar-bla-agonist-p1	ch1_3	active agonist	4	0.756242	19.5	1.5	21	0.3	0.505733	0.173454	inactive	71-63-6	441207	144205212	A	A	Digitoxin	O=C1C=C(CO1)[C@H]8CC[C@@]7(O)[C@]8(C)CC[C@H]3[C@H]7CC[C@@H]2C[C@H](CC[C@@]23C)O[C@@H]6O[C@H](C)[C@@H](O[C@H]5C[C@H](O)[C@H](O[C@H]4C[C@H](O)[C@H](O)[C@@H](C)O4)[C@@H](C)O5)[C@@H](O)C6	Tox21_111659
NCGC00159428-02	135690952	tox21-ar-bla-agonist-p1	ch2_3	active agonist	2.4	0.0268325	59.5034	-1.24796	58.2554	1.28756	0.850411	0.084893	active agonist	71-63-6	441207	144205212	A	A	Digitoxin	O=C1C=C(CO1)[C@H]8CC[C@@]7(O)[C@]8(C)CC[C@H]3[C@H]7CC[C@@H]2C[C@H](CC[C@@]23C)O[C@@H]6O[C@H](C)[C@@H](O[C@H]5C[C@H](O)[C@H](O[C@H]4C[C@H](O)[C@H](O)[C@@H](C)O4)[C@@H](C)O5)[C@@H](O)C6	Tox21_111659
NCGC00159428-02	137627764	tox21-ar-bla-agonist-p1	ch2_2	active agonist	2.4	0.0337801	36.2312	1.52315	37.7543	3.92947	0.94609	0.75843	active agonist	71-63-6	441207	144205212	A	A	Digitoxin	O=C1C=C(CO1)[C@H]8CC[C@@]7(O)[C@]8(C)CC[C@H]3[C@H]7CC[C@@H]2C[C@H](CC[C@@]23C)O[C@@H]6O[C@H](C)[C@@H](O[C@H]5C[C@H](O)[C@H](O[C@H]4C[C@H](O)[C@H](O)[C@@H](C)O4)[C@@H](C)O5)[C@@H](O)C6	Tox21_111659
NCGC00159428-02	135705544	tox21-ar-bla-agonist-p1	ch2_1	active agonist	3	0.0337801	39.2938	-1.63519	37.6586	3.132	0.899334	0.0443267	active agonist	71-63-6	441207	144205212	A	A	Digitoxin	O=C1C=C(CO1)[C@H]8CC[C@@]7(O)[C@]8(C)CC[C@H]3[C@H]7CC[C@@H]2C[C@H](CC[C@@]23C)O[C@@H]6O[C@H](C)[C@@H](O[C@H]5C[C@H](O)[C@H](O[C@H]4C[C@H](O)[C@H](O)[C@@H](C)O4)[C@@H](C)O5)[C@@H](O)C6	Tox21_111659
NCGC00159428-02	135717320	tox21-ar-bla-agonist-p1	ch1_1	active agonist	4								inactive	71-63-6	441207	144205212	A	A	Digitoxin	O=C1C=C(CO1)[C@H]8CC[C@@]7(O)[C@]8(C)CC[C@H]3[C@H]7CC[C@@H]2C[C@H](CC[C@@]23C)O[C@@H]6O[C@H](C)[C@@H](O[C@H]5C[C@H](O)[C@H](O[C@H]4C[C@H](O)[C@H](O)[C@@H](C)O4)[C@@H](C)O5)[C@@H](O)C6	Tox21_111659
NCGC00159428-02	137615988	tox21-ar-bla-agonist-p1	ch1_2	active agonist	4								inactive	71-63-6	441207	144205212	A	A	Digitoxin	O=C1C=C(CO1)[C@H]8CC[C@@]7(O)[C@]8(C)CC[C@H]3[C@H]7CC[C@@H]2C[C@H](CC[C@@]23C)O[C@@H]6O[C@H](C)[C@@H](O[C@H]5C[C@H](O)[C@H](O[C@H]4C[C@H](O)[C@H](O)[C@@H](C)O4)[C@@H](C)O5)[C@@H](O)C6	Tox21_111659
NCGC00159428-02	135668808	tox21-ar-bla-agonist-p1	ratio_3	active agonist	3	0.0535378	36.3814	-2.38137	34	3.132	0.833773	0.100192	active agonist	71-63-6	441207	144205212	A	A	Digitoxin	O=C1C=C(CO1)[C@H]8CC[C@@]7(O)[C@]8(C)CC[C@H]3[C@H]7CC[C@@H]2C[C@H](CC[C@@]23C)O[C@@H]6O[C@H](C)[C@@H](O[C@H]5C[C@H](O)[C@H](O[C@H]4C[C@H](O)[C@H](O)[C@@H](C)O4)[C@@H](C)O5)[C@@H](O)C6	Tox21_111659
NCGC00159428-02	137604212	tox21-ar-bla-agonist-p1	ratio_2	active agonist	3	0.0425266	47.7549	-3.02067	44.7342	3.132	0.854533	0.753959	active agonist	71-63-6	441207	144205212	A	A	Digitoxin	O=C1C=C(CO1)[C@H]8CC[C@@]7(O)[C@]8(C)CC[C@H]3[C@H]7CC[C@@H]2C[C@H](CC[C@@]23C)O[C@@H]6O[C@H](C)[C@@H](O[C@H]5C[C@H](O)[C@H](O[C@H]4C[C@H](O)[C@H](O)[C@@H](C)O4)[C@@H](C)O5)[C@@H](O)C6	Tox21_111659
NCGC00159428-02	137967946	tox21-er-luc-bg1-4e2-agonist-p2	set2	active antagonist	-1.2	0.266032	-50.7031	5.30513	-45.3979	3.2475	0.941214	2.02298e-05	active antagonist	71-63-6	441207	144205212	A	A	Digitoxin	O=C1C=C(CO1)[C@H]8CC[C@@]7(O)[C@]8(C)CC[C@H]3[C@H]7CC[C@@H]2C[C@H](CC[C@@]23C)O[C@@H]6O[C@H](C)[C@@H](O[C@H]5C[C@H](O)[C@H](O[C@H]4C[C@H](O)[C@H](O)[C@@H](C)O4)[C@@H](C)O5)[C@@H](O)C6	Tox21_111659
NCGC00159428-02	137556526	tox21-er-luc-bg1-4e2-agonist-p2	set1	active antagonist	-1.2	0.298493	-55.1451	5.37083	-49.7743	3.62725	0.92659	6.59082e-05	active antagonist	71-63-6	441207	144205212	A	A	Digitoxin	O=C1C=C(CO1)[C@H]8CC[C@@]7(O)[C@]8(C)CC[C@H]3[C@H]7CC[C@@H]2C[C@H](CC[C@@]23C)O[C@@H]6O[C@H](C)[C@@H](O[C@H]5C[C@H](O)[C@H](O[C@H]4C[C@H](O)[C@H](O)[C@@H](C)O4)[C@@H](C)O5)[C@@H](O)C6	Tox21_111659
NCGC00159428-02	138002574	tox21-er-luc-bg1-4e2-agonist-p2	set3	active antagonist	-1.2	0.266032	-44.7934	5.5	-39.2934	2.53343	0.915032	0.000140823	active antagonist	71-63-6	441207	144205212	A	A	Digitoxin	O=C1C=C(CO1)[C@H]8CC[C@@]7(O)[C@]8(C)CC[C@H]3[C@H]7CC[C@@H]2C[C@H](CC[C@@]23C)O[C@@H]6O[C@H](C)[C@@H](O[C@H]5C[C@H](O)[C@H](O[C@H]4C[C@H](O)[C@H](O)[C@@H](C)O4)[C@@H](C)O5)[C@@H](O)C6	Tox21_111659
NCGC00159428-02	153018898	tox21-ar-mda-kb2-luc-antagonist-p1	antagonist1	active antagonist	-1.2	1.88336	-30.2229	0.652624	-29.5702	1.88512	0.795712	0.00867023	active antagonist	71-63-6	441207	144205212	A	A	Digitoxin	O=C1C=C(CO1)[C@H]8CC[C@@]7(O)[C@]8(C)CC[C@H]3[C@H]7CC[C@@H]2C[C@H](CC[C@@]23C)O[C@@H]6O[C@H](C)[C@@H](O[C@H]5C[C@H](O)[C@H](O[C@H]4C[C@H](O)[C@H](O)[C@@H](C)O4)[C@@H](C)O5)[C@@H](O)C6	Tox21_111659
NCGC00159428-02	153077512	tox21-ar-mda-kb2-luc-antagonist-p1	viability3	active antagonist	4	0.188336	-16.8241	-1.42527	-18.2494	2.72022	0.977102	1.042e-07	inactive	71-63-6	441207	144205212	A	A	Digitoxin	O=C1C=C(CO1)[C@H]8CC[C@@]7(O)[C@]8(C)CC[C@H]3[C@H]7CC[C@@H]2C[C@H](CC[C@@]23C)O[C@@H]6O[C@H](C)[C@@H](O[C@H]5C[C@H](O)[C@H](O[C@H]4C[C@H](O)[C@H](O)[C@@H](C)O4)[C@@H](C)O5)[C@@H](O)C6	Tox21_111659
NCGC00159428-02	153043730	tox21-ar-mda-kb2-luc-antagonist-p1	viability1	active antagonist	4	0.00350182	-16.7038	13.5	-3.20382	3.06545	0.456698	0.234936	inactive	71-63-6	441207	144205212	A	A	Digitoxin	O=C1C=C(CO1)[C@H]8CC[C@@]7(O)[C@]8(C)CC[C@H]3[C@H]7CC[C@@H]2C[C@H](CC[C@@]23C)O[C@@H]6O[C@H](C)[C@@H](O[C@H]5C[C@H](O)[C@H](O[C@H]4C[C@H](O)[C@H](O)[C@@H](C)O4)[C@@H](C)O5)[C@@H](O)C6	Tox21_111659
NCGC00159428-02	153068312	tox21-ar-mda-kb2-luc-antagonist-p1	antagonist3	active antagonist	-2.4	1.88336	-23.823	-0.5	-24.323	2.72022	0.682092	0.0464563	active antagonist	71-63-6	441207	144205212	A	A	Digitoxin	O=C1C=C(CO1)[C@H]8CC[C@@]7(O)[C@]8(C)CC[C@H]3[C@H]7CC[C@@H]2C[C@H](CC[C@@]23C)O[C@@H]6O[C@H](C)[C@@H](O[C@H]5C[C@H](O)[C@H](O[C@H]4C[C@H](O)[C@H](O)[C@@H](C)O4)[C@@H](C)O5)[C@@H](O)C6	Tox21_111659
NCGC00159428-02	153053156	tox21-ar-mda-kb2-luc-antagonist-p1	viability2	active antagonist	4	0.167855	-16.8476	-0.5	-17.3476	2.40638	0.943101	1.70465e-05	inactive	71-63-6	441207	144205212	A	A	Digitoxin	O=C1C=C(CO1)[C@H]8CC[C@@]7(O)[C@]8(C)CC[C@H]3[C@H]7CC[C@@H]2C[C@H](CC[C@@]23C)O[C@@H]6O[C@H](C)[C@@H](O[C@H]5C[C@H](O)[C@H](O[C@H]4C[C@H](O)[C@H](O)[C@@H](C)O4)[C@@H](C)O5)[C@@H](O)C6	Tox21_111659
NCGC00159428-02	133571583	tox21-p53-bla-p1	ratio	active agonist	3	0.0105909	126.782	-2.51421	124.268	4.95492	0.987478	0.0245835	active agonist	71-63-6	441207	144205212	A	A	Digitoxin	O=C1C=C(CO1)[C@H]8CC[C@@]7(O)[C@]8(C)CC[C@H]3[C@H]7CC[C@@H]2C[C@H](CC[C@@]23C)O[C@@H]6O[C@H](C)[C@@H](O[C@H]5C[C@H](O)[C@H](O[C@H]4C[C@H](O)[C@H](O)[C@@H](C)O4)[C@@H](C)O5)[C@@H](O)C6	Tox21_111659
NCGC00159428-02	133545014	tox21-p53-bla-p1	ratio	active agonist	3	0.0530804	43.1695	-0.712833	42.4567	2.33317	0.847483	0.0876012	active agonist	71-63-6	441207	144205212	A	A	Digitoxin	O=C1C=C(CO1)[C@H]8CC[C@@]7(O)[C@]8(C)CC[C@H]3[C@H]7CC[C@@H]2C[C@H](CC[C@@]23C)O[C@@H]6O[C@H](C)[C@@H](O[C@H]5C[C@H](O)[C@H](O[C@H]4C[C@H](O)[C@H](O)[C@@H](C)O4)[C@@H](C)O5)[C@@H](O)C6	Tox21_111659
NCGC00159428-02	153027858	tox21-ar-mda-kb2-luc-antagonist-p1	antagonist2	active antagonist	-1.1	0.943918	-62.1477	-0.461479	-62.6091	3.06545	0.910434	0.000184326	active antagonist	71-63-6	441207	144205212	A	A	Digitoxin	O=C1C=C(CO1)[C@H]8CC[C@@]7(O)[C@]8(C)CC[C@H]3[C@H]7CC[C@@H]2C[C@H](CC[C@@]23C)O[C@@H]6O[C@H](C)[C@@H](O[C@H]5C[C@H](O)[C@H](O[C@H]4C[C@H](O)[C@H](O)[C@@H](C)O4)[C@@H](C)O5)[C@@H](O)C6	Tox21_111659
NCGC00255265-01	133775067	tox21-mitotox-p1	viability	active antagonist	4	0.0308289	13.5	2.5	16	4.95492	0.521697	0.603145	inconclusive agonist	71-63-6	441207	144212586	A		Digitoxin	O=C1C=C(CO1)[C@H]8CC[C@@]7(O)[C@]8(C)CC[C@H]3[C@H]7CC[C@@H]2C[C@H](CC[C@@]23C)O[C@@H]6O[C@H](C)[C@@H](O[C@H]5C[C@H](O)[C@H](O[C@H]4C[C@H](O)[C@H](O)[C@@H](C)O4)[C@@H](C)O5)[C@@H](O)C6	Tox21_302269
NCGC00255265-01	133586925	tox21-p53-bla-p1	ch1	active agonist	4	0.0154511	8	1	9	1.88512	0.610239	0.0904475	inactive	71-63-6	441207	144212586	A		Digitoxin	O=C1C=C(CO1)[C@H]8CC[C@@]7(O)[C@]8(C)CC[C@H]3[C@H]7CC[C@@H]2C[C@H](CC[C@@]23C)O[C@@H]6O[C@H](C)[C@@H](O[C@H]5C[C@H](O)[C@H](O[C@H]4C[C@H](O)[C@H](O)[C@@H](C)O4)[C@@H](C)O5)[C@@H](O)C6	Tox21_302269
NCGC00255265-01	133629929	tox21-p53-bla-p1	ch2	active agonist	2.1	0.00774387	78.2561	-1.94924	76.3069	2.25265	0.975891	0.0465414	active agonist	71-63-6	441207	144212586	A		Digitoxin	O=C1C=C(CO1)[C@H]8CC[C@@]7(O)[C@]8(C)CC[C@H]3[C@H]7CC[C@@H]2C[C@H](CC[C@@]23C)O[C@@H]6O[C@H](C)[C@@H](O[C@H]5C[C@H](O)[C@H](O[C@H]4C[C@H](O)[C@H](O)[C@@H](C)O4)[C@@H](C)O5)[C@@H](O)C6	Tox21_302269
NCGC00255265-01	133733157	tox21-mitotox-p1	rhodamine	active antagonist	-1.1	0.173364	-103.77	6.60514	-97.1649	1.21	0.958022	3.2014e-06	active antagonist	71-63-6	441207	144212586	A		Digitoxin	O=C1C=C(CO1)[C@H]8CC[C@@]7(O)[C@]8(C)CC[C@H]3[C@H]7CC[C@@H]2C[C@H](CC[C@@]23C)O[C@@H]6O[C@H](C)[C@@H](O[C@H]5C[C@H](O)[C@H](O[C@H]4C[C@H](O)[C@H](O)[C@@H](C)O4)[C@@H](C)O5)[C@@H](O)C6	Tox21_302269
NCGC00255265-01	133739739	tox21-mitotox-p1	rhodamine	active antagonist	-1.1	0.0868877	-88.646	1.68703	-86.9589	2.12107	0.988809	2.265e-06	active antagonist	71-63-6	441207	144212586	A		Digitoxin	O=C1C=C(CO1)[C@H]8CC[C@@]7(O)[C@]8(C)CC[C@H]3[C@H]7CC[C@@H]2C[C@H](CC[C@@]23C)O[C@@H]6O[C@H](C)[C@@H](O[C@H]5C[C@H](O)[C@H](O[C@H]4C[C@H](O)[C@H](O)[C@@H](C)O4)[C@@H](C)O5)[C@@H](O)C6	Tox21_302269
NCGC00255265-01	133626079	tox21-p53-bla-p1	ch2	active agonist	1.1	0.0122732	39.5621	0	39.5621	4.95492	0.994791	0.00126175	active agonist	71-63-6	441207	144212586	A		Digitoxin	O=C1C=C(CO1)[C@H]8CC[C@@]7(O)[C@]8(C)CC[C@H]3[C@H]7CC[C@@H]2C[C@H](CC[C@@]23C)O[C@@H]6O[C@H](C)[C@@H](O[C@H]5C[C@H](O)[C@H](O[C@H]4C[C@H](O)[C@H](O)[C@@H](C)O4)[C@@H](C)O5)[C@@H](O)C6	Tox21_302269
NCGC00255265-01	133585601	tox21-p53-bla-p1	ch1	active agonist	4								inactive	71-63-6	441207	144212586	A		Digitoxin	O=C1C=C(CO1)[C@H]8CC[C@@]7(O)[C@]8(C)CC[C@H]3[C@H]7CC[C@@H]2C[C@H](CC[C@@]23C)O[C@@H]6O[C@H](C)[C@@H](O[C@H]5C[C@H](O)[C@H](O[C@H]4C[C@H](O)[C@H](O)[C@@H](C)O4)[C@@H](C)O5)[C@@H](O)C6	Tox21_302269
NCGC00255265-01	133768485	tox21-mitotox-p1	viability	active antagonist	1.4	0.0774387	15.0034	1.49657	16.5	1.4641	0.817573	0.00539111	inconclusive agonist	71-63-6	441207	144212586	A		Digitoxin	O=C1C=C(CO1)[C@H]8CC[C@@]7(O)[C@]8(C)CC[C@H]3[C@H]7CC[C@@H]2C[C@H](CC[C@@]23C)O[C@@H]6O[C@H](C)[C@@H](O[C@H]5C[C@H](O)[C@H](O[C@H]4C[C@H](O)[C@H](O)[C@@H](C)O4)[C@@H](C)O5)[C@@H](O)C6	Tox21_302269
NCGC00255265-01	133704411	tox21-mitotox-p1	FITC	active antagonist	4	0.00194517	-22.6714	14	-8.67138	1.50949	0.712309	0.0328742	inactive	71-63-6	441207	144212586	A		Digitoxin	O=C1C=C(CO1)[C@H]8CC[C@@]7(O)[C@]8(C)CC[C@H]3[C@H]7CC[C@@H]2C[C@H](CC[C@@]23C)O[C@@H]6O[C@H](C)[C@@H](O[C@H]5C[C@H](O)[C@H](O[C@H]4C[C@H](O)[C@H](O)[C@@H](C)O4)[C@@H](C)O5)[C@@H](O)C6	Tox21_302269
NCGC00255265-01	133662501	tox21-mitotox-p1	ratio	active antagonist	-1.1	0.274763	-90.2598	2.57505	-87.6847	1.98874	0.973651	5.9991e-06	active antagonist	71-63-6	441207	144212586	A		Digitoxin	O=C1C=C(CO1)[C@H]8CC[C@@]7(O)[C@]8(C)CC[C@H]3[C@H]7CC[C@@H]2C[C@H](CC[C@@]23C)O[C@@H]6O[C@H](C)[C@@H](O[C@H]5C[C@H](O)[C@H](O[C@H]4C[C@H](O)[C@H](O)[C@@H](C)O4)[C@@H](C)O5)[C@@H](O)C6	Tox21_302269
NCGC00255265-01	133507293	tox21-p53-bla-p1	viability	active agonist	-1.1	0.0308289	-60.5802	1.54599	-59.0342	2.84727	0.972167	3.166e-07	active antagonist	71-63-6	441207	144212586	A		Digitoxin	O=C1C=C(CO1)[C@H]8CC[C@@]7(O)[C@]8(C)CC[C@H]3[C@H]7CC[C@@H]2C[C@H](CC[C@@]23C)O[C@@H]6O[C@H](C)[C@@H](O[C@H]5C[C@H](O)[C@H](O[C@H]4C[C@H](O)[C@H](O)[C@@H](C)O4)[C@@H](C)O5)[C@@H](O)C6	Tox21_302269
NCGC00255265-01	133699153	tox21-mitotox-p1	FITC	active antagonist	4	0.0274763	-11.8519	-5.25736	-17.1093	2.35312	0.831433	0.00383113	inactive	71-63-6	441207	144212586	A		Digitoxin	O=C1C=C(CO1)[C@H]8CC[C@@]7(O)[C@]8(C)CC[C@H]3[C@H]7CC[C@@H]2C[C@H](CC[C@@]23C)O[C@@H]6O[C@H](C)[C@@H](O[C@H]5C[C@H](O)[C@H](O[C@H]4C[C@H](O)[C@H](O)[C@@H](C)O4)[C@@H](C)O5)[C@@H](O)C6	Tox21_302269
NCGC00255265-01	133547771	tox21-p53-bla-p1	ratio	active agonist	3	0.0154511	26.5418	-0.541794	26	4.95492	0.995149	0.00965779	active agonist	71-63-6	441207	144212586	A		Digitoxin	O=C1C=C(CO1)[C@H]8CC[C@@]7(O)[C@]8(C)CC[C@H]3[C@H]7CC[C@@H]2C[C@H](CC[C@@]23C)O[C@@H]6O[C@H](C)[C@@H](O[C@H]5C[C@H](O)[C@H](O[C@H]4C[C@H](O)[C@H](O)[C@@H](C)O4)[C@@H](C)O5)[C@@H](O)C6	Tox21_302269
NCGC00255265-01	133551621	tox21-p53-bla-p1	ratio	active agonist	2.3	0.00774387	41.1422	-1.5	39.6422	2.33317	0.970573	0.0564063	active agonist	71-63-6	441207	144212586	A		Digitoxin	O=C1C=C(CO1)[C@H]8CC[C@@]7(O)[C@]8(C)CC[C@H]3[C@H]7CC[C@@H]2C[C@H](CC[C@@]23C)O[C@@H]6O[C@H](C)[C@@H](O[C@H]5C[C@H](O)[C@H](O[C@H]4C[C@H](O)[C@H](O)[C@@H](C)O4)[C@@H](C)O5)[C@@H](O)C6	Tox21_302269
NCGC00255265-01	133624755	tox21-p53-bla-p1	ch2	active agonist	2.1	0.0308289	81.329	-0.956862	80.3721	4.09497	0.999726	1.53679e-05	active agonist	71-63-6	441207	144212586	A		Digitoxin	O=C1C=C(CO1)[C@H]8CC[C@@]7(O)[C@]8(C)CC[C@H]3[C@H]7CC[C@@H]2C[C@H](CC[C@@]23C)O[C@@H]6O[C@H](C)[C@@H](O[C@H]5C[C@H](O)[C@H](O[C@H]4C[C@H](O)[C@H](O)[C@@H](C)O4)[C@@H](C)O5)[C@@H](O)C6	Tox21_302269
NCGC00255265-01	133663825	tox21-mitotox-p1	ratio	active antagonist	-1.1	0.137708	-74.5329	-8.86901	-83.4019	3.06545	0.968418	6.49e-07	active antagonist	71-63-6	441207	144212586	A		Digitoxin	O=C1C=C(CO1)[C@H]8CC[C@@]7(O)[C@]8(C)CC[C@H]3[C@H]7CC[C@@H]2C[C@H](CC[C@@]23C)O[C@@H]6O[C@H](C)[C@@H](O[C@H]5C[C@H](O)[C@H](O[C@H]4C[C@H](O)[C@H](O)[C@@H](C)O4)[C@@H](C)O5)[C@@H](O)C6	Tox21_302269
NCGC00255265-01	133669083	tox21-mitotox-p1	ratio	active antagonist	-1.1	0.0974896	-83.4301	4.69503	-78.7351	2.40638	0.988983	7.3e-09	active antagonist	71-63-6	441207	144212586	A		Digitoxin	O=C1C=C(CO1)[C@H]8CC[C@@]7(O)[C@]8(C)CC[C@H]3[C@H]7CC[C@@H]2C[C@H](CC[C@@]23C)O[C@@H]6O[C@H](C)[C@@H](O[C@H]5C[C@H](O)[C@H](O[C@H]4C[C@H](O)[C@H](O)[C@@H](C)O4)[C@@H](C)O5)[C@@H](O)C6	Tox21_302269
NCGC00255265-01	133769809	tox21-mitotox-p1	viability	active antagonist	1.2	0.0868877	23.8867	3.61331	27.5	1.82648	0.839623	0.00304666	inconclusive agonist	71-63-6	441207	144212586	A		Digitoxin	O=C1C=C(CO1)[C@H]8CC[C@@]7(O)[C@]8(C)CC[C@H]3[C@H]7CC[C@@H]2C[C@H](CC[C@@]23C)O[C@@H]6O[C@H](C)[C@@H](O[C@H]5C[C@H](O)[C@H](O[C@H]4C[C@H](O)[C@H](O)[C@@H](C)O4)[C@@H](C)O5)[C@@H](O)C6	Tox21_302269
NCGC00255265-01	133697829	tox21-mitotox-p1	FITC	active antagonist	4	0.122732	-7.3527	-2	-9.3527	1.4641	0.680096	0.0480547	inactive	71-63-6	441207	144212586	A		Digitoxin	O=C1C=C(CO1)[C@H]8CC[C@@]7(O)[C@]8(C)CC[C@H]3[C@H]7CC[C@@H]2C[C@H](CC[C@@]23C)O[C@@H]6O[C@H](C)[C@@H](O[C@H]5C[C@H](O)[C@H](O[C@H]4C[C@H](O)[C@H](O)[C@@H](C)O4)[C@@H](C)O5)[C@@H](O)C6	Tox21_302269
NCGC00255265-01	133512467	tox21-p53-bla-p1	viability	active agonist	-1.1	0.0122732	-54.3052	-1.29055	-55.5958	2.78677	0.980626	3.95e-08	active antagonist	71-63-6	441207	144212586	A		Digitoxin	O=C1C=C(CO1)[C@H]8CC[C@@]7(O)[C@]8(C)CC[C@H]3[C@H]7CC[C@@H]2C[C@H](CC[C@@]23C)O[C@@H]6O[C@H](C)[C@@H](O[C@H]5C[C@H](O)[C@H](O[C@H]4C[C@H](O)[C@H](O)[C@@H](C)O4)[C@@H](C)O5)[C@@H](O)C6	Tox21_302269
NCGC00255265-01	133508617	tox21-p53-bla-p1	viability	active agonist	-1.2	0.0244883	-58.0943	8.5	-49.5943	1.96734	0.983925	1.34e-08	active antagonist	71-63-6	441207	144212586	A		Digitoxin	O=C1C=C(CO1)[C@H]8CC[C@@]7(O)[C@]8(C)CC[C@H]3[C@H]7CC[C@@H]2C[C@H](CC[C@@]23C)O[C@@H]6O[C@H](C)[C@@H](O[C@H]5C[C@H](O)[C@H](O[C@H]4C[C@H](O)[C@H](O)[C@@H](C)O4)[C@@H](C)O5)[C@@H](O)C6	Tox21_302269
NCGC00255265-01	133734481	tox21-mitotox-p1	rhodamine	active antagonist	-1.1	0.0774387	-79.6827	-10.2162	-89.8989	1.331	0.955158	4.6149e-06	active antagonist	71-63-6	441207	144212586	A		Digitoxin	O=C1C=C(CO1)[C@H]8CC[C@@]7(O)[C@]8(C)CC[C@H]3[C@H]7CC[C@@H]2C[C@H](CC[C@@]23C)O[C@@H]6O[C@H](C)[C@@H](O[C@H]5C[C@H](O)[C@H](O[C@H]4C[C@H](O)[C@H](O)[C@@H](C)O4)[C@@H](C)O5)[C@@H](O)C6	Tox21_302269
NCGC00255265-01	133590775	tox21-p53-bla-p1	ch1	active agonist	4								inactive	71-63-6	441207	144212586	A		Digitoxin	O=C1C=C(CO1)[C@H]8CC[C@@]7(O)[C@]8(C)CC[C@H]3[C@H]7CC[C@@H]2C[C@H](CC[C@@]23C)O[C@@H]6O[C@H](C)[C@@H](O[C@H]5C[C@H](O)[C@H](O[C@H]4C[C@H](O)[C@H](O)[C@@H](C)O4)[C@@H](C)O5)[C@@H](O)C6	Tox21_302269
NCGC00255265-01	133546447	tox21-p53-bla-p1	ratio	active agonist	3	0.0308289	47.5912	-0.598704	46.9925	4.95492	0.999538	3.37164e-05	active agonist	71-63-6	441207	144212586	A		Digitoxin	O=C1C=C(CO1)[C@H]8CC[C@@]7(O)[C@]8(C)CC[C@H]3[C@H]7CC[C@@H]2C[C@H](CC[C@@]23C)O[C@@H]6O[C@H](C)[C@@H](O[C@H]5C[C@H](O)[C@H](O[C@H]4C[C@H](O)[C@H](O)[C@@H](C)O4)[C@@H](C)O5)[C@@H](O)C6	Tox21_302269
NCGC00255265-01	135684375	tox21-ar-bla-agonist-p1	ch1_3	active agonist	1.4	0.19623	15.0102	2.98984	18	2.33317	0.836755	0.00330942	inconclusive agonist	71-63-6	441207	144212586	A		Digitoxin	O=C1C=C(CO1)[C@H]8CC[C@@]7(O)[C@]8(C)CC[C@H]3[C@H]7CC[C@@H]2C[C@H](CC[C@@]23C)O[C@@H]6O[C@H](C)[C@@H](O[C@H]5C[C@H](O)[C@H](O[C@H]4C[C@H](O)[C@H](O)[C@@H](C)O4)[C@@H](C)O5)[C@@H](O)C6	Tox21_302269
NCGC00255265-01	135696151	tox21-ar-bla-agonist-p1	ch2_3	active agonist	2.2	0.0098348	47.5227	1.19125	48.714	3.98997	0.997555	0.00487655	active agonist	71-63-6	441207	144212586	A		Digitoxin	O=C1C=C(CO1)[C@H]8CC[C@@]7(O)[C@]8(C)CC[C@H]3[C@H]7CC[C@@H]2C[C@H](CC[C@@]23C)O[C@@H]6O[C@H](C)[C@@H](O[C@H]5C[C@H](O)[C@H](O[C@H]4C[C@H](O)[C@H](O)[C@@H](C)O4)[C@@H](C)O5)[C@@H](O)C6	Tox21_302269
NCGC00255265-01	137617421	tox21-ar-bla-agonist-p1	ch1_2	active agonist	1.4	0.277182	20.0741	0.925855	21	3.06545	0.930608	4.91657e-05	inconclusive agonist	71-63-6	441207	144212586	A		Digitoxin	O=C1C=C(CO1)[C@H]8CC[C@@]7(O)[C@]8(C)CC[C@H]3[C@H]7CC[C@@H]2C[C@H](CC[C@@]23C)O[C@@H]6O[C@H](C)[C@@H](O[C@H]5C[C@H](O)[C@H](O[C@H]4C[C@H](O)[C@H](O)[C@@H](C)O4)[C@@H](C)O5)[C@@H](O)C6	Tox21_302269
NCGC00255265-01	137605645	tox21-ar-bla-agonist-p1	ratio_2	active agonist	1.2	0.0247039	34.7545	-2.25451	32.5	4.95492	0.964738	0.00665689	active agonist	71-63-6	441207	144212586	A		Digitoxin	O=C1C=C(CO1)[C@H]8CC[C@@]7(O)[C@]8(C)CC[C@H]3[C@H]7CC[C@@H]2C[C@H](CC[C@@]23C)O[C@@H]6O[C@H](C)[C@@H](O[C@H]5C[C@H](O)[C@H](O[C@H]4C[C@H](O)[C@H](O)[C@@H](C)O4)[C@@H](C)O5)[C@@H](O)C6	Tox21_302269
NCGC00255265-01	135612685	tox21-ar-bla-agonist-p1	ratio_1	active agonist	1.2	0.0247039	60.8914	-0.680929	60.2105	4.95492	0.985823	0.0011512	active agonist	71-63-6	441207	144212586	A		Digitoxin	O=C1C=C(CO1)[C@H]8CC[C@@]7(O)[C@]8(C)CC[C@H]3[C@H]7CC[C@@H]2C[C@H](CC[C@@]23C)O[C@@H]6O[C@H](C)[C@@H](O[C@H]5C[C@H](O)[C@H](O[C@H]4C[C@H](O)[C@H](O)[C@@H](C)O4)[C@@H](C)O5)[C@@H](O)C6	Tox21_302269
NCGC00255265-01	135718669	tox21-ar-bla-agonist-p1	ch1_1	active agonist	4	0.98348	9.73407	-4.73407	5	4.95492	0.389274	0.281955	inconclusive agonist	71-63-6	441207	144212586	A		Digitoxin	O=C1C=C(CO1)[C@H]8CC[C@@]7(O)[C@]8(C)CC[C@H]3[C@H]7CC[C@@H]2C[C@H](CC[C@@]23C)O[C@@H]6O[C@H](C)[C@@H](O[C@H]5C[C@H](O)[C@H](O[C@H]4C[C@H](O)[C@H](O)[C@@H](C)O4)[C@@H](C)O5)[C@@H](O)C6	Tox21_302269
NCGC00255265-01	137629197	tox21-ar-bla-agonist-p1	ch2_2	active agonist	1.2	0.0247039	42.9184	-0.0140309	42.9043	4.95492	0.978773	0.00252323	active agonist	71-63-6	441207	144212586	A		Digitoxin	O=C1C=C(CO1)[C@H]8CC[C@@]7(O)[C@]8(C)CC[C@H]3[C@H]7CC[C@@H]2C[C@H](CC[C@@]23C)O[C@@H]6O[C@H](C)[C@@H](O[C@H]5C[C@H](O)[C@H](O[C@H]4C[C@H](O)[C@H](O)[C@@H](C)O4)[C@@H](C)O5)[C@@H](O)C6	Tox21_302269
NCGC00255265-01	138007773	tox21-er-luc-bg1-4e2-agonist-p2	set3	active antagonist	-1.2	0.0690173	-33.0573	2.69272	-30.3646	1.96734	0.95625	4.032e-06	active antagonist	71-63-6	441207	144212586	A		Digitoxin	O=C1C=C(CO1)[C@H]8CC[C@@]7(O)[C@]8(C)CC[C@H]3[C@H]7CC[C@@H]2C[C@H](CC[C@@]23C)O[C@@H]6O[C@H](C)[C@@H](O[C@H]5C[C@H](O)[C@H](O[C@H]4C[C@H](O)[C@H](O)[C@@H](C)O4)[C@@H](C)O5)[C@@H](O)C6	Tox21_302269
NCGC00255265-01	135706893	tox21-ar-bla-agonist-p1	ch2_1	active agonist	1.2	0.0247039	35.3251	-0.428609	34.8965	4.95492	0.969694	0.00499618	active agonist	71-63-6	441207	144212586	A		Digitoxin	O=C1C=C(CO1)[C@H]8CC[C@@]7(O)[C@]8(C)CC[C@H]3[C@H]7CC[C@@H]2C[C@H](CC[C@@]23C)O[C@@H]6O[C@H](C)[C@@H](O[C@H]5C[C@H](O)[C@H](O[C@H]4C[C@H](O)[C@H](O)[C@@H](C)O4)[C@@H](C)O5)[C@@H](O)C6	Tox21_302269
NCGC00255265-01	137557875	tox21-er-luc-bg1-4e2-agonist-p2	set1	active antagonist	-1.2	0.173364	-45.8085	3	-42.8085	2.33317	0.966975	8.358e-07	active antagonist	71-63-6	441207	144212586	A		Digitoxin	O=C1C=C(CO1)[C@H]8CC[C@@]7(O)[C@]8(C)CC[C@H]3[C@H]7CC[C@@H]2C[C@H](CC[C@@]23C)O[C@@H]6O[C@H](C)[C@@H](O[C@H]5C[C@H](O)[C@H](O[C@H]4C[C@H](O)[C@H](O)[C@@H](C)O4)[C@@H](C)O5)[C@@H](O)C6	Tox21_302269
NCGC00255265-01	137973205	tox21-er-luc-bg1-4e2-agonist-p2	set2	active antagonist	-1.2	0.173364	-46.3937	1.89561	-44.498	4.95492	0.919435	0.000107022	active antagonist	71-63-6	441207	144212586	A		Digitoxin	O=C1C=C(CO1)[C@H]8CC[C@@]7(O)[C@]8(C)CC[C@H]3[C@H]7CC[C@@H]2C[C@H](CC[C@@]23C)O[C@@H]6O[C@H](C)[C@@H](O[C@H]5C[C@H](O)[C@H](O[C@H]4C[C@H](O)[C@H](O)[C@@H](C)O4)[C@@H](C)O5)[C@@H](O)C6	Tox21_302269
NCGC00255265-01	135672599	tox21-ar-bla-agonist-p1	ratio_3	active agonist	3	0.0123813	48.0671	-3.67402	44.3931	4.95492	0.983599	0.0320331	active agonist	71-63-6	441207	144212586	A		Digitoxin	O=C1C=C(CO1)[C@H]8CC[C@@]7(O)[C@]8(C)CC[C@H]3[C@H]7CC[C@@H]2C[C@H](CC[C@@]23C)O[C@@H]6O[C@H](C)[C@@H](O[C@H]5C[C@H](O)[C@H](O[C@H]4C[C@H](O)[C@H](O)[C@@H](C)O4)[C@@H](C)O5)[C@@H](O)C6	Tox21_302269
NCGC00255265-01	141608889	tox21-er-luc-bg1-4e2-antagonist-p1	antagonist2	active antagonist	-1.1	0.548224	-80.822	20.5216	-60.3004	2.63843	0.733146	0.0248353	active antagonist	71-63-6	441207	144212586	A		Digitoxin	O=C1C=C(CO1)[C@H]8CC[C@@]7(O)[C@]8(C)CC[C@H]3[C@H]7CC[C@@H]2C[C@H](CC[C@@]23C)O[C@@H]6O[C@H](C)[C@@H](O[C@H]5C[C@H](O)[C@H](O[C@H]4C[C@H](O)[C@H](O)[C@@H](C)O4)[C@@H](C)O5)[C@@H](O)C6	Tox21_302269
NCGC00255265-01	141620665	tox21-er-luc-bg1-4e2-antagonist-p1	viability2	active antagonist	4								inactive	71-63-6	441207	144212586	A		Digitoxin	O=C1C=C(CO1)[C@H]8CC[C@@]7(O)[C@]8(C)CC[C@H]3[C@H]7CC[C@@H]2C[C@H](CC[C@@]23C)O[C@@H]6O[C@H](C)[C@@H](O[C@H]5C[C@H](O)[C@H](O[C@H]4C[C@H](O)[C@H](O)[C@@H](C)O4)[C@@H](C)O5)[C@@H](O)C6	Tox21_302269
NCGC00255265-01	141509867	tox21-er-luc-bg1-4e2-antagonist-p1	antagonist1	active antagonist	-1.1	0.548224	-81.4044	8.5	-72.9044	1	0.965695	0.0125262	active antagonist	71-63-6	441207	144212586	A		Digitoxin	O=C1C=C(CO1)[C@H]8CC[C@@]7(O)[C@]8(C)CC[C@H]3[C@H]7CC[C@@H]2C[C@H](CC[C@@]23C)O[C@@H]6O[C@H](C)[C@@H](O[C@H]5C[C@H](O)[C@H](O[C@H]4C[C@H](O)[C@H](O)[C@@H](C)O4)[C@@H](C)O5)[C@@H](O)C6	Tox21_302269
NCGC00255265-01	142009593	tox21-er-luc-bg1-4e2-antagonist-p1	viability3	active antagonist	4	0.00548224	-7.91357	6	-1.91357	4.95492	0.432558	0.277207	inactive	71-63-6	441207	144212586	A		Digitoxin	O=C1C=C(CO1)[C@H]8CC[C@@]7(O)[C@]8(C)CC[C@H]3[C@H]7CC[C@@H]2C[C@H](CC[C@@]23C)O[C@@H]6O[C@H](C)[C@@H](O[C@H]5C[C@H](O)[C@H](O[C@H]4C[C@H](O)[C@H](O)[C@@H](C)O4)[C@@H](C)O5)[C@@H](O)C6	Tox21_302269
NCGC00255265-01	141997817	tox21-er-luc-bg1-4e2-antagonist-p1	antagonist3	active antagonist	-1.1	0.274763	-96.7609	27.7837	-68.9771	1.78849	0.804372	0.00722323	active antagonist	71-63-6	441207	144212586	A		Digitoxin	O=C1C=C(CO1)[C@H]8CC[C@@]7(O)[C@]8(C)CC[C@H]3[C@H]7CC[C@@H]2C[C@H](CC[C@@]23C)O[C@@H]6O[C@H](C)[C@@H](O[C@H]5C[C@H](O)[C@H](O[C@H]4C[C@H](O)[C@H](O)[C@@H](C)O4)[C@@H](C)O5)[C@@H](O)C6	Tox21_302269
NCGC00255265-01	141496683	tox21-er-luc-bg1-4e2-antagonist-p1	viability1	active antagonist	4								inactive	71-63-6	441207	144212586	A		Digitoxin	O=C1C=C(CO1)[C@H]8CC[C@@]7(O)[C@]8(C)CC[C@H]3[C@H]7CC[C@@H]2C[C@H](CC[C@@]23C)O[C@@H]6O[C@H](C)[C@@H](O[C@H]5C[C@H](O)[C@H](O[C@H]4C[C@H](O)[C@H](O)[C@@H](C)O4)[C@@H](C)O5)[C@@H](O)C6	Tox21_302269
NCGC00255265-01	196746238	tox21-ror-cho-antagonist-p1	set2	active antagonist	-1.1	17.3364	-81.4764	-1.14916	-82.6255	3.2975	0.815942	0.0470118	active antagonist	71-63-6	441207	144212586	A		Digitoxin	O=C1C=C(CO1)[C@H]8CC[C@@]7(O)[C@]8(C)CC[C@H]3[C@H]7CC[C@@H]2C[C@H](CC[C@@]23C)O[C@@H]6O[C@H](C)[C@@H](O[C@H]5C[C@H](O)[C@H](O[C@H]4C[C@H](O)[C@H](O)[C@@H](C)O4)[C@@H](C)O5)[C@@H](O)C6	Tox21_302269
NCGC00255265-01	197682739	tox21-rxr-bla-agonist-p1	ratio_1	active antagonist	-1.1	0.0696251	-54.2832	-2.09759	-56.3808	3.51175	0.964141	1.3285e-06	active antagonist	71-63-6	441207	144212586	A		Digitoxin	O=C1C=C(CO1)[C@H]8CC[C@@]7(O)[C@]8(C)CC[C@H]3[C@H]7CC[C@@H]2C[C@H](CC[C@@]23C)O[C@@H]6O[C@H](C)[C@@H](O[C@H]5C[C@H](O)[C@H](O[C@H]4C[C@H](O)[C@H](O)[C@@H](C)O4)[C@@H](C)O5)[C@@H](O)C6	Tox21_302269
NCGC00255265-01	196739404	tox21-ror-cho-antagonist-p1	set1	active antagonist	-1.1	5.48224	-107.431	2.74993	-104.681	1.24751	0.989223	1.3e-09	active antagonist	71-63-6	441207	144212586	A		Digitoxin	O=C1C=C(CO1)[C@H]8CC[C@@]7(O)[C@]8(C)CC[C@H]3[C@H]7CC[C@@H]2C[C@H](CC[C@@]23C)O[C@@H]6O[C@H](C)[C@@H](O[C@H]5C[C@H](O)[C@H](O[C@H]4C[C@H](O)[C@H](O)[C@@H](C)O4)[C@@H](C)O5)[C@@H](O)C6	Tox21_302269
NCGC00255265-01	197693857	tox21-rxr-bla-agonist-p1	ch1_1	active antagonist	1.1	0.110348	62.499	3.96143	66.4604	1	0.935601	0.00566293	active agonist	71-63-6	441207	144212586	A		Digitoxin	O=C1C=C(CO1)[C@H]8CC[C@@]7(O)[C@]8(C)CC[C@H]3[C@H]7CC[C@@H]2C[C@H](CC[C@@]23C)O[C@@H]6O[C@H](C)[C@@H](O[C@H]5C[C@H](O)[C@H](O[C@H]4C[C@H](O)[C@H](O)[C@@H](C)O4)[C@@H](C)O5)[C@@H](O)C6	Tox21_302269
NCGC00255265-01	197704975	tox21-rxr-bla-agonist-p1	ch2_1	active antagonist	-1.2	0.098348	-51.1602	6.5	-44.6602	4.95492	0.947937	0.000108451	inconclusive antagonist	71-63-6	441207	144212586	A		Digitoxin	O=C1C=C(CO1)[C@H]8CC[C@@]7(O)[C@]8(C)CC[C@H]3[C@H]7CC[C@@H]2C[C@H](CC[C@@]23C)O[C@@H]6O[C@H](C)[C@@H](O[C@H]5C[C@H](O)[C@H](O[C@H]4C[C@H](O)[C@H](O)[C@@H](C)O4)[C@@H](C)O5)[C@@H](O)C6	Tox21_302269
NCGC00255265-01	197778579	tox21-rxr-bla-agonist-p1	ratio_3	active antagonist	-1.2	0.220174	-43.4938	3.21695	-40.2768	2.12107	0.926655	6.56261e-05	active antagonist	71-63-6	441207	144212586	A		Digitoxin	O=C1C=C(CO1)[C@H]8CC[C@@]7(O)[C@]8(C)CC[C@H]3[C@H]7CC[C@@H]2C[C@H](CC[C@@]23C)O[C@@H]6O[C@H](C)[C@@H](O[C@H]5C[C@H](O)[C@H](O[C@H]4C[C@H](O)[C@H](O)[C@@H](C)O4)[C@@H](C)O5)[C@@H](O)C6	Tox21_302269
NCGC00255265-01	197746725	tox21-rxr-bla-agonist-p1	ch1_2	active antagonist	1.1	0.0696251	66.7517	-9.30895	57.4428	0.8	0.945467	7.48597e-05	active agonist	71-63-6	441207	144212586	A		Digitoxin	O=C1C=C(CO1)[C@H]8CC[C@@]7(O)[C@]8(C)CC[C@H]3[C@H]7CC[C@@H]2C[C@H](CC[C@@]23C)O[C@@H]6O[C@H](C)[C@@H](O[C@H]5C[C@H](O)[C@H](O[C@H]4C[C@H](O)[C@H](O)[C@@H](C)O4)[C@@H](C)O5)[C@@H](O)C6	Tox21_302269
NCGC00255265-01	197757849	tox21-rxr-bla-agonist-p1	ch2_2	active antagonist	1.2	0.0123813	55.7361	-13.7687	41.9674	4.95492	0.986723	0.0113695	inconclusive antagonist	71-63-6	441207	144212586	A		Digitoxin	O=C1C=C(CO1)[C@H]8CC[C@@]7(O)[C@]8(C)CC[C@H]3[C@H]7CC[C@@H]2C[C@H](CC[C@@]23C)O[C@@H]6O[C@H](C)[C@@H](O[C@H]5C[C@H](O)[C@H](O[C@H]4C[C@H](O)[C@H](O)[C@@H](C)O4)[C@@H](C)O5)[C@@H](O)C6	Tox21_302269
NCGC00255265-01	197724489	tox21-rxr-bla-agonist-p1	viability_2	active antagonist	-1.1	0.0553051	-69.1084	12	-57.1084	1	0.967787	7.259e-07	active antagonist	71-63-6	441207	144212586	A		Digitoxin	O=C1C=C(CO1)[C@H]8CC[C@@]7(O)[C@]8(C)CC[C@H]3[C@H]7CC[C@@H]2C[C@H](CC[C@@]23C)O[C@@H]6O[C@H](C)[C@@H](O[C@H]5C[C@H](O)[C@H](O[C@H]4C[C@H](O)[C@H](O)[C@@H](C)O4)[C@@H](C)O5)[C@@H](O)C6	Tox21_302269
NCGC00255265-01	197716093	tox21-rxr-bla-agonist-p1	viability_1	active antagonist	-1.2	0.0620534	-43.5267	0.218365	-43.3083	1.4641	0.926488	6.64181e-05	active antagonist	71-63-6	441207	144212586	A		Digitoxin	O=C1C=C(CO1)[C@H]8CC[C@@]7(O)[C@]8(C)CC[C@H]3[C@H]7CC[C@@H]2C[C@H](CC[C@@]23C)O[C@@H]6O[C@H](C)[C@@H](O[C@H]5C[C@H](O)[C@H](O[C@H]4C[C@H](O)[C@H](O)[C@@H](C)O4)[C@@H](C)O5)[C@@H](O)C6	Tox21_302269
NCGC00255265-01	197800819	tox21-rxr-bla-agonist-p1	ch2_3	active antagonist	-1.2	0.439304	-33.6719	4.5	-29.1719	2.12107	0.772611	0.0134038	inconclusive antagonist	71-63-6	441207	144212586	A		Digitoxin	O=C1C=C(CO1)[C@H]8CC[C@@]7(O)[C@]8(C)CC[C@H]3[C@H]7CC[C@@H]2C[C@H](CC[C@@]23C)O[C@@H]6O[C@H](C)[C@@H](O[C@H]5C[C@H](O)[C@H](O[C@H]4C[C@H](O)[C@H](O)[C@@H](C)O4)[C@@H](C)O5)[C@@H](O)C6	Tox21_302269
NCGC00255265-01	197811937	tox21-rxr-bla-agonist-p1	viability_3	active antagonist	-1.1	0.098348	-61.1117	1.15178	-59.96	0.8	0.95477	4.8412e-06	active antagonist	71-63-6	441207	144212586	A		Digitoxin	O=C1C=C(CO1)[C@H]8CC[C@@]7(O)[C@]8(C)CC[C@H]3[C@H]7CC[C@@H]2C[C@H](CC[C@@]23C)O[C@@H]6O[C@H](C)[C@@H](O[C@H]5C[C@H](O)[C@H](O[C@H]4C[C@H](O)[C@H](O)[C@@H](C)O4)[C@@H](C)O5)[C@@H](O)C6	Tox21_302269
NCGC00255265-01	196761561	tox21-ror-cho-antagonist-p1	set3	active antagonist	-1.1	7.74387	-89.8745	1.00047	-88.874	1	0.90707	0.000222285	active antagonist	71-63-6	441207	144212586	A		Digitoxin	O=C1C=C(CO1)[C@H]8CC[C@@]7(O)[C@]8(C)CC[C@H]3[C@H]7CC[C@@H]2C[C@H](CC[C@@]23C)O[C@@H]6O[C@H](C)[C@@H](O[C@H]5C[C@H](O)[C@H](O[C@H]4C[C@H](O)[C@H](O)[C@@H](C)O4)[C@@H](C)O5)[C@@H](O)C6	Tox21_302269
NCGC00255265-01	197735607	tox21-rxr-bla-agonist-p1	ratio_2	active antagonist	-1.2	0.0876528	-53.2942	2.61469	-50.6795	2.72022	0.97335	0.0156307	active antagonist	71-63-6	441207	144212586	A		Digitoxin	O=C1C=C(CO1)[C@H]8CC[C@@]7(O)[C@]8(C)CC[C@H]3[C@H]7CC[C@@H]2C[C@H](CC[C@@]23C)O[C@@H]6O[C@H](C)[C@@H](O[C@H]5C[C@H](O)[C@H](O[C@H]4C[C@H](O)[C@H](O)[C@@H](C)O4)[C@@H](C)O5)[C@@H](O)C6	Tox21_302269
NCGC00255265-01	197789699	tox21-rxr-bla-agonist-p1	ch1_3	active antagonist	1.2	0.247039	50.5741	-1.9057	48.6684	1.331	0.902277	0.000796233	active agonist	71-63-6	441207	144212586	A		Digitoxin	O=C1C=C(CO1)[C@H]8CC[C@@]7(O)[C@]8(C)CC[C@H]3[C@H]7CC[C@@H]2C[C@H](CC[C@@]23C)O[C@@H]6O[C@H](C)[C@@H](O[C@H]5C[C@H](O)[C@H](O[C@H]4C[C@H](O)[C@H](O)[C@@H](C)O4)[C@@H](C)O5)[C@@H](O)C6	Tox21_302269
NCGC00255265-01	212406820	tox21-err-p1	antagonist2	active agonist	3	0.0154511	74.5129	-0.0553727	74.4575	4.95492	0.977734	0.0431007	active agonist	71-63-6	441207	144212586	A		Digitoxin	O=C1C=C(CO1)[C@H]8CC[C@@]7(O)[C@]8(C)CC[C@H]3[C@H]7CC[C@@H]2C[C@H](CC[C@@]23C)O[C@@H]6O[C@H](C)[C@@H](O[C@H]5C[C@H](O)[C@H](O[C@H]4C[C@H](O)[C@H](O)[C@@H](C)O4)[C@@H](C)O5)[C@@H](O)C6	Tox21_302269
NCGC00255265-01	203538733	tox21-ar-mda-kb2-luc-antagonist-p2	antagonist2	active agonist	2.1	0.109385	170.862	-7.83558	163.027	1.86169	0.947632	0.00219956	active agonist	71-63-6	441207	144212586	A		Digitoxin	O=C1C=C(CO1)[C@H]8CC[C@@]7(O)[C@]8(C)CC[C@H]3[C@H]7CC[C@@H]2C[C@H](CC[C@@]23C)O[C@@H]6O[C@H](C)[C@@H](O[C@H]5C[C@H](O)[C@H](O[C@H]4C[C@H](O)[C@H](O)[C@@H](C)O4)[C@@H](C)O5)[C@@H](O)C6	Tox21_302269
NCGC00255265-01	212384584	tox21-err-p1	viability2	active agonist	-1.2	0.0548224	-39.6894	1.63726	-38.0522	2.58843	0.973991	2.152e-07	active antagonist	71-63-6	441207	144212586	A		Digitoxin	O=C1C=C(CO1)[C@H]8CC[C@@]7(O)[C@]8(C)CC[C@H]3[C@H]7CC[C@@H]2C[C@H](CC[C@@]23C)O[C@@H]6O[C@H](C)[C@@H](O[C@H]5C[C@H](O)[C@H](O[C@H]4C[C@H](O)[C@H](O)[C@@H](C)O4)[C@@H](C)O5)[C@@H](O)C6	Tox21_302269
NCGC00255265-01	212461685	tox21-err-p1	viability3	active agonist	-1.1	0.0615118	-38.6055	0.905567	-37.7	2.09374	0.992452	2e-10	active antagonist	71-63-6	441207	144212586	A		Digitoxin	O=C1C=C(CO1)[C@H]8CC[C@@]7(O)[C@]8(C)CC[C@H]3[C@H]7CC[C@@H]2C[C@H](CC[C@@]23C)O[C@@H]6O[C@H](C)[C@@H](O[C@H]5C[C@H](O)[C@H](O[C@H]4C[C@H](O)[C@H](O)[C@@H](C)O4)[C@@H](C)O5)[C@@H](O)C6	Tox21_302269
NCGC00255265-01	214304564	tox21-tshr-antagonist-p1	ch2_1	active antagonist	4		0	0	0				active antagonist	71-63-6	441207	144212586	A		Digitoxin	O=C1C=C(CO1)[C@H]8CC[C@@]7(O)[C@]8(C)CC[C@H]3[C@H]7CC[C@@H]2C[C@H](CC[C@@]23C)O[C@@H]6O[C@H](C)[C@@H](O[C@H]5C[C@H](O)[C@H](O[C@H]4C[C@H](O)[C@H](O)[C@@H](C)O4)[C@@H](C)O5)[C@@H](O)C6	Tox21_302269
NCGC00255265-01	214784620	tox21-tshr-antagonist-p1	ch1_2	active antagonist	-1.2	1.37708	-20.978	0.5	-20.478	2.58843	0.972514	2.96e-07	inactive	71-63-6	441207	144212586	A		Digitoxin	O=C1C=C(CO1)[C@H]8CC[C@@]7(O)[C@]8(C)CC[C@H]3[C@H]7CC[C@@H]2C[C@H](CC[C@@]23C)O[C@@H]6O[C@H](C)[C@@H](O[C@H]5C[C@H](O)[C@H](O[C@H]4C[C@H](O)[C@H](O)[C@@H](C)O4)[C@@H](C)O5)[C@@H](O)C6	Tox21_302269
NCGC00255265-01	214948721	tox21-tshr-antagonist-p1	ratio_3	active antagonist	-2.2	1.54511	-31.2181	1	-30.2181	4.09497	0.975484	2.13551e-05	active antagonist	71-63-6	441207	144212586	A		Digitoxin	O=C1C=C(CO1)[C@H]8CC[C@@]7(O)[C@]8(C)CC[C@H]3[C@H]7CC[C@@H]2C[C@H](CC[C@@]23C)O[C@@H]6O[C@H](C)[C@@H](O[C@H]5C[C@H](O)[C@H](O[C@H]4C[C@H](O)[C@H](O)[C@@H](C)O4)[C@@H](C)O5)[C@@H](O)C6	Tox21_302269
NCGC00255265-01	206382991	tox21-er-luc-bg1-4e2-antagonist-p2	viability2	active agonist	4		0	0	0				inactive	71-63-6	441207	144212586	A		Digitoxin	O=C1C=C(CO1)[C@H]8CC[C@@]7(O)[C@]8(C)CC[C@H]3[C@H]7CC[C@@H]2C[C@H](CC[C@@]23C)O[C@@H]6O[C@H](C)[C@@H](O[C@H]5C[C@H](O)[C@H](O[C@H]4C[C@H](O)[C@H](O)[C@@H](C)O4)[C@@H](C)O5)[C@@H](O)C6	Tox21_302269
NCGC00255265-01	206763883	tox21-er-luc-bg1-4e2-antagonist-p2	viability3	active agonist	4		0	0	0				inactive	71-63-6	441207	144212586	A		Digitoxin	O=C1C=C(CO1)[C@H]8CC[C@@]7(O)[C@]8(C)CC[C@H]3[C@H]7CC[C@@H]2C[C@H](CC[C@@]23C)O[C@@H]6O[C@H](C)[C@@H](O[C@H]5C[C@H](O)[C@H](O[C@H]4C[C@H](O)[C@H](O)[C@@H](C)O4)[C@@H](C)O5)[C@@H](O)C6	Tox21_302269
NCGC00255265-01	212450567	tox21-err-p1	antagonist3	active agonist	3	0.0154511	70.7187	0.622504	71.3412	4.95492	0.966393	0.0639925	active agonist	71-63-6	441207	144212586	A		Digitoxin	O=C1C=C(CO1)[C@H]8CC[C@@]7(O)[C@]8(C)CC[C@H]3[C@H]7CC[C@@H]2C[C@H](CC[C@@]23C)O[C@@H]6O[C@H](C)[C@@H](O[C@H]5C[C@H](O)[C@H](O[C@H]4C[C@H](O)[C@H](O)[C@@H](C)O4)[C@@H](C)O5)[C@@H](O)C6	Tox21_302269
NCGC00255265-01	214292166	tox21-tshr-antagonist-p1	ch1_1	active antagonist	-1.2	0.308289	-26.2869	-0.5	-26.7869	1.331	0.96967	5.173e-07	inactive	71-63-6	441207	144212586	A		Digitoxin	O=C1C=C(CO1)[C@H]8CC[C@@]7(O)[C@]8(C)CC[C@H]3[C@H]7CC[C@@H]2C[C@H](CC[C@@]23C)O[C@@H]6O[C@H](C)[C@@H](O[C@H]5C[C@H](O)[C@H](O[C@H]4C[C@H](O)[C@H](O)[C@@H](C)O4)[C@@H](C)O5)[C@@H](O)C6	Tox21_302269
NCGC00255265-01	212367544	tox21-err-p1	viability1	active agonist	-1.1	0.043547	-37.1095	-2.45059	-39.5601	1.98874	0.983902	1.35e-08	active antagonist	71-63-6	441207	144212586	A		Digitoxin	O=C1C=C(CO1)[C@H]8CC[C@@]7(O)[C@]8(C)CC[C@H]3[C@H]7CC[C@@H]2C[C@H](CC[C@@]23C)O[C@@H]6O[C@H](C)[C@@H](O[C@H]5C[C@H](O)[C@H](O[C@H]4C[C@H](O)[C@H](O)[C@@H](C)O4)[C@@H](C)O5)[C@@H](O)C6	Tox21_302269
NCGC00255265-01	214280024	tox21-tshr-antagonist-p1	ratio_1	active antagonist	-1.2	0.274763	-21.9953	0	-21.9953	1.111	0.961569	1.9654e-06	active antagonist	71-63-6	441207	144212586	A		Digitoxin	O=C1C=C(CO1)[C@H]8CC[C@@]7(O)[C@]8(C)CC[C@H]3[C@H]7CC[C@@H]2C[C@H](CC[C@@]23C)O[C@@H]6O[C@H](C)[C@@H](O[C@H]5C[C@H](O)[C@H](O[C@H]4C[C@H](O)[C@H](O)[C@@H](C)O4)[C@@H](C)O5)[C@@H](O)C6	Tox21_302269
NCGC00255265-01	214973773	tox21-tshr-antagonist-p1	ch2_3	active antagonist	4		0	0	0				active antagonist	71-63-6	441207	144212586	A		Digitoxin	O=C1C=C(CO1)[C@H]8CC[C@@]7(O)[C@]8(C)CC[C@H]3[C@H]7CC[C@@H]2C[C@H](CC[C@@]23C)O[C@@H]6O[C@H](C)[C@@H](O[C@H]5C[C@H](O)[C@H](O[C@H]4C[C@H](O)[C@H](O)[C@@H](C)O4)[C@@H](C)O5)[C@@H](O)C6	Tox21_302269
NCGC00255265-01	212439449	tox21-err-p1	agonist3	active agonist	-1.1	0.109385	-62.4961	9	-53.4961	3.51175	0.917733	0.000119206		71-63-6	441207	144212586	A		Digitoxin	O=C1C=C(CO1)[C@H]8CC[C@@]7(O)[C@]8(C)CC[C@H]3[C@H]7CC[C@@H]2C[C@H](CC[C@@]23C)O[C@@H]6O[C@H](C)[C@@H](O[C@H]5C[C@H](O)[C@H](O[C@H]4C[C@H](O)[C@H](O)[C@@H](C)O4)[C@@H](C)O5)[C@@H](O)C6	Tox21_302269
NCGC00255265-01	212395702	tox21-err-p1	agonist2	active agonist	3	0.0154511	50.6062	0.151049	50.7573	4.95492	0.97491	0.0483851		71-63-6	441207	144212586	A		Digitoxin	O=C1C=C(CO1)[C@H]8CC[C@@]7(O)[C@]8(C)CC[C@H]3[C@H]7CC[C@@H]2C[C@H](CC[C@@]23C)O[C@@H]6O[C@H](C)[C@@H](O[C@H]5C[C@H](O)[C@H](O[C@H]4C[C@H](O)[C@H](O)[C@@H](C)O4)[C@@H](C)O5)[C@@H](O)C6	Tox21_302269
NCGC00255265-01	206371873	tox21-er-luc-bg1-4e2-antagonist-p2	antagonist2	active agonist	2.1	0.0308289	117.813	1.10486	118.918	2.40638	0.997267	4.44092e-05	active agonist	71-63-6	441207	144212586	A		Digitoxin	O=C1C=C(CO1)[C@H]8CC[C@@]7(O)[C@]8(C)CC[C@H]3[C@H]7CC[C@@H]2C[C@H](CC[C@@]23C)O[C@@H]6O[C@H](C)[C@@H](O[C@H]5C[C@H](O)[C@H](O[C@H]4C[C@H](O)[C@H](O)[C@@H](C)O4)[C@@H](C)O5)[C@@H](O)C6	Tox21_302269
NCGC00255265-01	206185183	tox21-er-luc-bg1-4e2-antagonist-p2	viability1	active agonist	4		0	0	0				inactive	71-63-6	441207	144212586	A		Digitoxin	O=C1C=C(CO1)[C@H]8CC[C@@]7(O)[C@]8(C)CC[C@H]3[C@H]7CC[C@@H]2C[C@H](CC[C@@]23C)O[C@@H]6O[C@H](C)[C@@H](O[C@H]5C[C@H](O)[C@H](O[C@H]4C[C@H](O)[C@H](O)[C@@H](C)O4)[C@@H](C)O5)[C@@H](O)C6	Tox21_302269
NCGC00255265-01	214959839	tox21-tshr-antagonist-p1	ch1_3	active antagonist	-1.2	0.974896	-22.301	1.5	-20.801	3.51175	0.965542	1.0648e-06	inactive	71-63-6	441207	144212586	A		Digitoxin	O=C1C=C(CO1)[C@H]8CC[C@@]7(O)[C@]8(C)CC[C@H]3[C@H]7CC[C@@H]2C[C@H](CC[C@@]23C)O[C@@H]6O[C@H](C)[C@@H](O[C@H]5C[C@H](O)[C@H](O[C@H]4C[C@H](O)[C@H](O)[C@@H](C)O4)[C@@H](C)O5)[C@@H](O)C6	Tox21_302269
NCGC00255265-01	212344718	tox21-err-p1	agonist1	active agonist	-1.1	0.0974896	-79.1756	8.441	-70.7346	3.132	0.933132	4.02709e-05		71-63-6	441207	144212586	A		Digitoxin	O=C1C=C(CO1)[C@H]8CC[C@@]7(O)[C@]8(C)CC[C@H]3[C@H]7CC[C@@H]2C[C@H](CC[C@@]23C)O[C@@H]6O[C@H](C)[C@@H](O[C@H]5C[C@H](O)[C@H](O[C@H]4C[C@H](O)[C@H](O)[C@@H](C)O4)[C@@H](C)O5)[C@@H](O)C6	Tox21_302269
NCGC00255265-01	214773502	tox21-tshr-antagonist-p1	ratio_2	active antagonist	-1.4	1.54511	-16.3287	3.5	-12.8287	4.95492	0.937443	2.83931e-05	active antagonist	71-63-6	441207	144212586	A		Digitoxin	O=C1C=C(CO1)[C@H]8CC[C@@]7(O)[C@]8(C)CC[C@H]3[C@H]7CC[C@@H]2C[C@H](CC[C@@]23C)O[C@@H]6O[C@H](C)[C@@H](O[C@H]5C[C@H](O)[C@H](O[C@H]4C[C@H](O)[C@H](O)[C@@H](C)O4)[C@@H](C)O5)[C@@H](O)C6	Tox21_302269
NCGC00255265-01	206758251	tox21-er-luc-bg1-4e2-antagonist-p2	antagonist3	active agonist	2.1	0.0388113	103.268	-2.53976	100.728	2.78677	0.995562	0.000116489	active agonist	71-63-6	441207	144212586	A		Digitoxin	O=C1C=C(CO1)[C@H]8CC[C@@]7(O)[C@]8(C)CC[C@H]3[C@H]7CC[C@@H]2C[C@H](CC[C@@]23C)O[C@@H]6O[C@H](C)[C@@H](O[C@H]5C[C@H](O)[C@H](O[C@H]4C[C@H](O)[C@H](O)[C@@H](C)O4)[C@@H](C)O5)[C@@H](O)C6	Tox21_302269
NCGC00255265-01	212355836	tox21-err-p1	antagonist1	active agonist	3	0.0122732	71.7701	-6.5661	65.204	4.95492	0.991972	0.0158702	active agonist	71-63-6	441207	144212586	A		Digitoxin	O=C1C=C(CO1)[C@H]8CC[C@@]7(O)[C@]8(C)CC[C@H]3[C@H]7CC[C@@H]2C[C@H](CC[C@@]23C)O[C@@H]6O[C@H](C)[C@@H](O[C@H]5C[C@H](O)[C@H](O[C@H]4C[C@H](O)[C@H](O)[C@@H](C)O4)[C@@H](C)O5)[C@@H](O)C6	Tox21_302269
NCGC00255265-01	206114957	tox21-er-luc-bg1-4e2-antagonist-p2	antagonist1	active agonist	2.1	0.0308289	102.863	1.44189	104.305	4.09497	0.999159	8.25913e-05	active agonist	71-63-6	441207	144212586	A		Digitoxin	O=C1C=C(CO1)[C@H]8CC[C@@]7(O)[C@]8(C)CC[C@H]3[C@H]7CC[C@@H]2C[C@H](CC[C@@]23C)O[C@@H]6O[C@H](C)[C@@H](O[C@H]5C[C@H](O)[C@H](O[C@H]4C[C@H](O)[C@H](O)[C@@H](C)O4)[C@@H](C)O5)[C@@H](O)C6	Tox21_302269
NCGC00255265-01	214795738	tox21-tshr-antagonist-p1	ch2_2	active antagonist	4		0	0	0				active antagonist	71-63-6	441207	144212586	A		Digitoxin	O=C1C=C(CO1)[C@H]8CC[C@@]7(O)[C@]8(C)CC[C@H]3[C@H]7CC[C@@H]2C[C@H](CC[C@@]23C)O[C@@H]6O[C@H](C)[C@@H](O[C@H]5C[C@H](O)[C@H](O[C@H]4C[C@H](O)[C@H](O)[C@@H](C)O4)[C@@H](C)O5)[C@@H](O)C6	Tox21_302269
NCGC00255265-01	203590109	tox21-ar-mda-kb2-luc-antagonist-p2	viability3	active agonist	4	0.0615118	-7.23146	-1	-8.23146	2.40638	0.775146	0.0130729	inactive	71-63-6	441207	144212586	A		Digitoxin	O=C1C=C(CO1)[C@H]8CC[C@@]7(O)[C@]8(C)CC[C@H]3[C@H]7CC[C@@H]2C[C@H](CC[C@@]23C)O[C@@H]6O[C@H](C)[C@@H](O[C@H]5C[C@H](O)[C@H](O[C@H]4C[C@H](O)[C@H](O)[C@@H](C)O4)[C@@H](C)O5)[C@@H](O)C6	Tox21_302269
NCGC00255265-01	203561573	tox21-ar-mda-kb2-luc-antagonist-p2	viability1	active agonist	4	0.0488605	-10.722	0.5	-10.222	3.92947	0.913888	0.000152664	inactive	71-63-6	441207	144212586	A		Digitoxin	O=C1C=C(CO1)[C@H]8CC[C@@]7(O)[C@]8(C)CC[C@H]3[C@H]7CC[C@@H]2C[C@H](CC[C@@]23C)O[C@@H]6O[C@H](C)[C@@H](O[C@H]5C[C@H](O)[C@H](O[C@H]4C[C@H](O)[C@H](O)[C@@H](C)O4)[C@@H](C)O5)[C@@H](O)C6	Tox21_302269
NCGC00255265-01	203572093	tox21-ar-mda-kb2-luc-antagonist-p2	viability2	active agonist	4	0.043547	-10.9989	0	-10.9989	1.55795	0.926256	0.00014095	inactive	71-63-6	441207	144212586	A		Digitoxin	O=C1C=C(CO1)[C@H]8CC[C@@]7(O)[C@]8(C)CC[C@H]3[C@H]7CC[C@@H]2C[C@H](CC[C@@]23C)O[C@@H]6O[C@H](C)[C@@H](O[C@H]5C[C@H](O)[C@H](O[C@H]4C[C@H](O)[C@H](O)[C@@H](C)O4)[C@@H](C)O5)[C@@H](O)C6	Tox21_302269
NCGC00255265-01	203528217	tox21-ar-mda-kb2-luc-antagonist-p2	antagonist1	active agonist	2.1	0.194517	67.4758	3.81207	71.2878	4.95492	0.92635	0.00551533	active agonist	71-63-6	441207	144212586	A		Digitoxin	O=C1C=C(CO1)[C@H]8CC[C@@]7(O)[C@]8(C)CC[C@H]3[C@H]7CC[C@@H]2C[C@H](CC[C@@]23C)O[C@@H]6O[C@H](C)[C@@H](O[C@H]5C[C@H](O)[C@H](O[C@H]4C[C@H](O)[C@H](O)[C@@H](C)O4)[C@@H](C)O5)[C@@H](O)C6	Tox21_302269
NCGC00255265-01	203556747	tox21-ar-mda-kb2-luc-antagonist-p2	antagonist3	active agonist	1.1	0.244883	184.28	-9.34834	174.932	1.96734	0.96021	0.000367476	active agonist	71-63-6	441207	144212586	A		Digitoxin	O=C1C=C(CO1)[C@H]8CC[C@@]7(O)[C@]8(C)CC[C@H]3[C@H]7CC[C@@H]2C[C@H](CC[C@@]23C)O[C@@H]6O[C@H](C)[C@@H](O[C@H]5C[C@H](O)[C@H](O[C@H]4C[C@H](O)[C@H](O)[C@@H](C)O4)[C@@H](C)O5)[C@@H](O)C6	Tox21_302269

## Sheet: Digo
SAMPLE_ID	SAMPLE_DATA_ID	PROTOCOL_NAME	SAMPLE_DATA_TYPE	ASSAY_OUTCOME	CURVE_CLASS2	AC50	EFFICACY	ZERO_ACTIVITY	INF_ACTIVITY	HILL_COEF	R2	P_HILL	CHANNEL_OUTCOME	CAS	PUBCHEM_CID	PUBCHEM_SID	PURITY_RATING	PURITY_RATING_4M	SAMPLE_NAME	SMILES	TOX21_ID
NCGC00259227-01	133460295	tox21-elg1-luc-agonist-p1	agonist	active antagonist	-2.4	0.0273338	-14.6406	1	-13.6406	1.28756	0.970153	4.767e-07	active antagonist	20830-75-5	2724385	144208876	A	A	Digoxin	O=C1C=C(CO1)[C@H]2CC[C@@]8(O)[C@]2(C)[C@H](O)C[C@H]4[C@H]8CC[C@@H]3C[C@H](CC[C@@]34C)O[C@@H]7O[C@H](C)[C@@H](O[C@H]6C[C@H](O)[C@H](O[C@H]5C[C@H](O)[C@H](O)[C@@H](C)O5)[C@@H](C)O6)[C@@H](O)C7	Tox21_201678
NCGC00259227-01	133463139	tox21-elg1-luc-agonist-p1	agonist	active antagonist	-2.4	0.021712	-13.2465	0.5	-12.7465	1.59359	0.973962	2.195e-07	active antagonist	20830-75-5	2724385	144208876	A	A	Digoxin	O=C1C=C(CO1)[C@H]2CC[C@@]8(O)[C@]2(C)[C@H](O)C[C@H]4[C@H]8CC[C@@H]3C[C@H](CC[C@@]34C)O[C@@H]7O[C@H](C)[C@@H](O[C@H]6C[C@H](O)[C@H](O[C@H]5C[C@H](O)[C@H](O)[C@@H](C)O5)[C@@H](C)O6)[C@@H](O)C7	Tox21_201678
NCGC00259227-01	133497949	tox21-elg1-luc-agonist-p1	viability	active antagonist	-2.4	0.0686594	-30.1612	6	-24.1612	2.24812	0.964225	1.3129e-06	active antagonist	20830-75-5	2724385	144208876	A	A	Digoxin	O=C1C=C(CO1)[C@H]2CC[C@@]8(O)[C@]2(C)[C@H](O)C[C@H]4[C@H]8CC[C@@H]3C[C@H](CC[C@@]34C)O[C@@H]7O[C@H](C)[C@@H](O[C@H]6C[C@H](O)[C@H](O[C@H]5C[C@H](O)[C@H](O)[C@@H](C)O5)[C@@H](C)O6)[C@@H](O)C7	Tox21_201678
NCGC00259227-01	133462621	tox21-elg1-luc-agonist-p1	agonist	active antagonist	-2.4	0.03861	-11.6889	0.5	-11.1889	1.37226	0.983178	1.77e-08	active antagonist	20830-75-5	2724385	144208876	A	A	Digoxin	O=C1C=C(CO1)[C@H]2CC[C@@]8(O)[C@]2(C)[C@H](O)C[C@H]4[C@H]8CC[C@@H]3C[C@H](CC[C@@]34C)O[C@@H]7O[C@H](C)[C@@H](O[C@H]6C[C@H](O)[C@H](O[C@H]5C[C@H](O)[C@H](O)[C@@H](C)O5)[C@@H](C)O6)[C@@H](O)C7	Tox21_201678
NCGC00259227-01	133495623	tox21-elg1-luc-agonist-p1	viability	active antagonist	-1.2	0.0433211	-29.4109	4.40984	-25.001	4.95492	0.880234	0.00222103	active antagonist	20830-75-5	2724385	144208876	A	A	Digoxin	O=C1C=C(CO1)[C@H]2CC[C@@]8(O)[C@]2(C)[C@H](O)C[C@H]4[C@H]8CC[C@@H]3C[C@H](CC[C@@]34C)O[C@@H]7O[C@H](C)[C@@H](O[C@H]6C[C@H](O)[C@H](O[C@H]5C[C@H](O)[C@H](O)[C@@H](C)O5)[C@@H](C)O6)[C@@H](O)C7	Tox21_201678
NCGC00259227-01	133498467	tox21-elg1-luc-agonist-p1	viability	active antagonist	-1.2	0.0486071	-37.8091	6.64489	-31.1642	1	0.917773	0.000119039	active antagonist	20830-75-5	2724385	144208876	A	A	Digoxin	O=C1C=C(CO1)[C@H]2CC[C@@]8(O)[C@]2(C)[C@H](O)C[C@H]4[C@H]8CC[C@@H]3C[C@H](CC[C@@]34C)O[C@@H]7O[C@H](C)[C@@H](O[C@H]6C[C@H](O)[C@H](O[C@H]5C[C@H](O)[C@H](O)[C@@H](C)O5)[C@@H](C)O6)[C@@H](O)C7	Tox21_201678
NCGC00259227-01	133728967	tox21-mitotox-p1	FITC	active antagonist	4	0.0433211	-11.073	2	-9.07305	1.41632	0.74348	0.0216152	inactive	20830-75-5	2724385	144208876	A	A	Digoxin	O=C1C=C(CO1)[C@H]2CC[C@@]8(O)[C@]2(C)[C@H](O)C[C@H]4[C@H]8CC[C@@H]3C[C@H](CC[C@@]34C)O[C@@H]7O[C@H](C)[C@@H](O[C@H]6C[C@H](O)[C@H](O[C@H]5C[C@H](O)[C@H](O)[C@@H](C)O5)[C@@H](C)O6)[C@@H](O)C7	Tox21_201678
NCGC00259227-01	133763777	tox21-mitotox-p1	rhodamine	active antagonist	-1.2	0.486071	-24.9169	-0.0984213	-25.0153	2.35312	0.821295	0.00712014	active antagonist	20830-75-5	2724385	144208876	A	A	Digoxin	O=C1C=C(CO1)[C@H]2CC[C@@]8(O)[C@]2(C)[C@H](O)C[C@H]4[C@H]8CC[C@@H]3C[C@H](CC[C@@]34C)O[C@@H]7O[C@H](C)[C@@H](O[C@H]6C[C@H](O)[C@H](O[C@H]5C[C@H](O)[C@H](O)[C@@H](C)O5)[C@@H](C)O6)[C@@H](O)C7	Tox21_201678
NCGC00259227-01	133799623	tox21-mitotox-p1	viability	active antagonist	4	0.0486071	9.5	1.5	11	4.95492	0.813255	0.00599802	inactive	20830-75-5	2724385	144208876	A	A	Digoxin	O=C1C=C(CO1)[C@H]2CC[C@@]8(O)[C@]2(C)[C@H](O)C[C@H]4[C@H]8CC[C@@H]3C[C@H](CC[C@@]34C)O[C@@H]7O[C@H](C)[C@@H](O[C@H]6C[C@H](O)[C@H](O[C@H]5C[C@H](O)[C@H](O)[C@@H](C)O5)[C@@H](C)O6)[C@@H](O)C7	Tox21_201678
NCGC00259227-01	133799105	tox21-mitotox-p1	viability	active antagonist	4	0.086437	9.46549	1.53451	11	0.8	0.706263	0.0441835	inactive	20830-75-5	2724385	144208876	A	A	Digoxin	O=C1C=C(CO1)[C@H]2CC[C@@]8(O)[C@]2(C)[C@H](O)C[C@H]4[C@H]8CC[C@@H]3C[C@H](CC[C@@]34C)O[C@@H]7O[C@H](C)[C@@H](O[C@H]6C[C@H](O)[C@H](O[C@H]5C[C@H](O)[C@H](O)[C@@H](C)O5)[C@@H](C)O6)[C@@H](O)C7	Tox21_201678
NCGC00259227-01	133764295	tox21-mitotox-p1	rhodamine	active antagonist	-1.2	0.193508	-31.7104	2.5	-29.2104	1.6259	0.949977	2.06187e-05	active antagonist	20830-75-5	2724385	144208876	A	A	Digoxin	O=C1C=C(CO1)[C@H]2CC[C@@]8(O)[C@]2(C)[C@H](O)C[C@H]4[C@H]8CC[C@@H]3C[C@H](CC[C@@]34C)O[C@@H]7O[C@H](C)[C@@H](O[C@H]6C[C@H](O)[C@H](O[C@H]5C[C@H](O)[C@H](O)[C@@H](C)O5)[C@@H](C)O6)[C@@H](O)C7	Tox21_201678
NCGC00259227-01	133693639	tox21-mitotox-p1	ratio	active antagonist	-2.4	0.86437	-30.8426	5.5	-25.3426	1.34372	0.87699	0.00247418	active antagonist	20830-75-5	2724385	144208876	A	A	Digoxin	O=C1C=C(CO1)[C@H]2CC[C@@]8(O)[C@]2(C)[C@H](O)C[C@H]4[C@H]8CC[C@@H]3C[C@H](CC[C@@]34C)O[C@@H]7O[C@H](C)[C@@H](O[C@H]6C[C@H](O)[C@H](O[C@H]5C[C@H](O)[C@H](O)[C@@H](C)O5)[C@@H](C)O6)[C@@H](O)C7	Tox21_201678
NCGC00259227-01	133790735	tox21-mitotox-p1	viability	active antagonist	4	7.70371	8.52558	-0.0255754	8.5	3.132	0.428133	0.24541	inactive	20830-75-5	2724385	144208876	A	A	Digoxin	O=C1C=C(CO1)[C@H]2CC[C@@]8(O)[C@]2(C)[C@H](O)C[C@H]4[C@H]8CC[C@@H]3C[C@H](CC[C@@]34C)O[C@@H]7O[C@H](C)[C@@H](O[C@H]6C[C@H](O)[C@H](O[C@H]5C[C@H](O)[C@H](O)[C@@H](C)O5)[C@@H](C)O6)[C@@H](O)C7	Tox21_201678
NCGC00259227-01	133728449	tox21-mitotox-p1	FITC	active antagonist	4	0.0686594	-8.93549	0	-8.93549	4.44947	0.882965	0.000708798	inactive	20830-75-5	2724385	144208876	A	A	Digoxin	O=C1C=C(CO1)[C@H]2CC[C@@]8(O)[C@]2(C)[C@H](O)C[C@H]4[C@H]8CC[C@@H]3C[C@H](CC[C@@]34C)O[C@@H]7O[C@H](C)[C@@H](O[C@H]6C[C@H](O)[C@H](O[C@H]5C[C@H](O)[C@H](O)[C@@H](C)O5)[C@@H](C)O6)[C@@H](O)C7	Tox21_201678
NCGC00259227-01	133684751	tox21-mitotox-p1	ratio	active antagonist	-1.2	1.36993	-54.8568	0.0668103	-54.79	1.96734	0.908103	0.00074145	active antagonist	20830-75-5	2724385	144208876	A	A	Digoxin	O=C1C=C(CO1)[C@H]2CC[C@@]8(O)[C@]2(C)[C@H](O)C[C@H]4[C@H]8CC[C@@H]3C[C@H](CC[C@@]34C)O[C@@H]7O[C@H](C)[C@@H](O[C@H]6C[C@H](O)[C@H](O[C@H]5C[C@H](O)[C@H](O)[C@@H](C)O5)[C@@H](C)O6)[C@@H](O)C7	Tox21_201678
NCGC00259227-01	133720079	tox21-mitotox-p1	FITC	active antagonist	4	0.344112	-9.13635	-2	-11.1363	0.5	0.311281	0.357567	inactive	20830-75-5	2724385	144208876	A	A	Digoxin	O=C1C=C(CO1)[C@H]2CC[C@@]8(O)[C@]2(C)[C@H](O)C[C@H]4[C@H]8CC[C@@H]3C[C@H](CC[C@@]34C)O[C@@H]7O[C@H](C)[C@@H](O[C@H]6C[C@H](O)[C@H](O[C@H]5C[C@H](O)[C@H](O)[C@@H](C)O5)[C@@H](C)O6)[C@@H](O)C7	Tox21_201678
NCGC00259227-01	133693121	tox21-mitotox-p1	ratio	active antagonist	-2.4	0.86437	-25.3833	2.5	-22.8833	3.92947	0.848088	0.0213869	active antagonist	20830-75-5	2724385	144208876	A	A	Digoxin	O=C1C=C(CO1)[C@H]2CC[C@@]8(O)[C@]2(C)[C@H](O)C[C@H]4[C@H]8CC[C@@H]3C[C@H](CC[C@@]34C)O[C@@H]7O[C@H](C)[C@@H](O[C@H]6C[C@H](O)[C@H](O[C@H]5C[C@H](O)[C@H](O)[C@@H](C)O5)[C@@H](C)O6)[C@@H](O)C7	Tox21_201678
NCGC00259227-01	133755407	tox21-mitotox-p1	rhodamine	active antagonist	-1.1	1.08818	-47.5685	-4.59032	-52.1588	2.40638	0.844302	0.00266184	active antagonist	20830-75-5	2724385	144208876	A	A	Digoxin	O=C1C=C(CO1)[C@H]2CC[C@@]8(O)[C@]2(C)[C@H](O)C[C@H]4[C@H]8CC[C@@H]3C[C@H](CC[C@@]34C)O[C@@H]7O[C@H](C)[C@@H](O[C@H]6C[C@H](O)[C@H](O[C@H]5C[C@H](O)[C@H](O)[C@@H](C)O5)[C@@H](C)O6)[C@@H](O)C7	Tox21_201678
NCGC00259227-01	138011593	tox21-er-luc-bg1-4e2-agonist-p2	set3	active antagonist	-1.2	0.0545381	-43.0623	0.138644	-42.9237	1.55795	0.954087	5.2611e-06	active antagonist	20830-75-5	2724385	144208876	A	A	Digoxin	O=C1C=C(CO1)[C@H]2CC[C@@]8(O)[C@]2(C)[C@H](O)C[C@H]4[C@H]8CC[C@@H]3C[C@H](CC[C@@]34C)O[C@@H]7O[C@H](C)[C@@H](O[C@H]6C[C@H](O)[C@H](O[C@H]5C[C@H](O)[C@H](O)[C@@H](C)O5)[C@@H](C)O6)[C@@H](O)C7	Tox21_201678
NCGC00259227-01	137976937	tox21-er-luc-bg1-4e2-agonist-p2	set2	active antagonist	-1.2	0.0611927	-48.9604	9.85164	-39.1087	2.18762	0.930602	4.9044e-05	active antagonist	20830-75-5	2724385	144208876	A	A	Digoxin	O=C1C=C(CO1)[C@H]2CC[C@@]8(O)[C@]2(C)[C@H](O)C[C@H]4[C@H]8CC[C@@H]3C[C@H](CC[C@@]34C)O[C@@H]7O[C@H](C)[C@@H](O[C@H]6C[C@H](O)[C@H](O[C@H]5C[C@H](O)[C@H](O)[C@@H](C)O5)[C@@H](C)O6)[C@@H](O)C7	Tox21_201678
NCGC00259227-01	137565027	tox21-er-luc-bg1-4e2-agonist-p2	set1	active antagonist	-1.2	0.0770371	-53.6745	4.13911	-49.5354	2.95227	0.917324	0.000122315	active antagonist	20830-75-5	2724385	144208876	A	A	Digoxin	O=C1C=C(CO1)[C@H]2CC[C@@]8(O)[C@]2(C)[C@H](O)C[C@H]4[C@H]8CC[C@@H]3C[C@H](CC[C@@]34C)O[C@@H]7O[C@H](C)[C@@H](O[C@H]6C[C@H](O)[C@H](O[C@H]5C[C@H](O)[C@H](O)[C@@H](C)O5)[C@@H](C)O6)[C@@H](O)C7	Tox21_201678
NCGC00259227-01	142000229	tox21-er-luc-bg1-4e2-antagonist-p1	antagonist3	active antagonist	-1.1	0.172465	-88.2481	20.1663	-68.0819	1.86169	0.861378	0.00156019	active antagonist	20830-75-5	2724385	144208876	A	A	Digoxin	O=C1C=C(CO1)[C@H]2CC[C@@]8(O)[C@]2(C)[C@H](O)C[C@H]4[C@H]8CC[C@@H]3C[C@H](CC[C@@]34C)O[C@@H]7O[C@H](C)[C@@H](O[C@H]6C[C@H](O)[C@H](O[C@H]5C[C@H](O)[C@H](O)[C@@H](C)O5)[C@@H](C)O6)[C@@H](O)C7	Tox21_201678
NCGC00259227-01	141624397	tox21-er-luc-bg1-4e2-antagonist-p1	viability2	active antagonist	4								inactive	20830-75-5	2724385	144208876	A	A	Digoxin	O=C1C=C(CO1)[C@H]2CC[C@@]8(O)[C@]2(C)[C@H](O)C[C@H]4[C@H]8CC[C@@H]3C[C@H](CC[C@@]34C)O[C@@H]7O[C@H](C)[C@@H](O[C@H]6C[C@H](O)[C@H](O[C@H]5C[C@H](O)[C@H](O)[C@@H](C)O5)[C@@H](C)O6)[C@@H](O)C7	Tox21_201678
NCGC00259227-01	142010597	tox21-er-luc-bg1-4e2-antagonist-p1	viability3	active antagonist	4								inactive	20830-75-5	2724385	144208876	A	A	Digoxin	O=C1C=C(CO1)[C@H]2CC[C@@]8(O)[C@]2(C)[C@H](O)C[C@H]4[C@H]8CC[C@@H]3C[C@H](CC[C@@]34C)O[C@@H]7O[C@H](C)[C@@H](O[C@H]6C[C@H](O)[C@H](O[C@H]5C[C@H](O)[C@H](O)[C@@H](C)O5)[C@@H](C)O6)[C@@H](O)C7	Tox21_201678
NCGC00259227-01	141511785	tox21-er-luc-bg1-4e2-antagonist-p1	antagonist1	active antagonist	-1.1	0.21712	-87.9103	16.4266	-71.4836	2.24812	0.880293	0.00077771	active antagonist	20830-75-5	2724385	144208876	A	A	Digoxin	O=C1C=C(CO1)[C@H]2CC[C@@]8(O)[C@]2(C)[C@H](O)C[C@H]4[C@H]8CC[C@@H]3C[C@H](CC[C@@]34C)O[C@@H]7O[C@H](C)[C@@H](O[C@H]6C[C@H](O)[C@H](O[C@H]5C[C@H](O)[C@H](O)[C@@H](C)O5)[C@@H](C)O6)[C@@H](O)C7	Tox21_201678
NCGC00259227-01	141612621	tox21-er-luc-bg1-4e2-antagonist-p1	antagonist2	active antagonist	-1.1	0.193508	-97.7554	32.6368	-65.1186	2.84727	0.826781	0.00427942	active antagonist	20830-75-5	2724385	144208876	A	A	Digoxin	O=C1C=C(CO1)[C@H]2CC[C@@]8(O)[C@]2(C)[C@H](O)C[C@H]4[C@H]8CC[C@@H]3C[C@H](CC[C@@]34C)O[C@@H]7O[C@H](C)[C@@H](O[C@H]6C[C@H](O)[C@H](O[C@H]5C[C@H](O)[C@H](O)[C@@H](C)O5)[C@@H](C)O6)[C@@H](O)C7	Tox21_201678
NCGC00259227-01	141500009	tox21-er-luc-bg1-4e2-antagonist-p1	viability1	active antagonist	4								inactive	20830-75-5	2724385	144208876	A	A	Digoxin	O=C1C=C(CO1)[C@H]2CC[C@@]8(O)[C@]2(C)[C@H](O)C[C@H]4[C@H]8CC[C@@H]3C[C@H](CC[C@@]34C)O[C@@H]7O[C@H](C)[C@@H](O[C@H]6C[C@H](O)[C@H](O[C@H]5C[C@H](O)[C@H](O)[C@@H](C)O5)[C@@H](C)O6)[C@@H](O)C7	Tox21_201678
NCGC00259227-01	153073107	tox21-ar-mda-kb2-luc-antagonist-p1	antagonist3	active antagonist	-1.4	1.08818	-42.1302	0.0952666	-42.0349	3.06545	0.927261	0.0885379	active antagonist	20830-75-5	2724385	144208876	A	A	Digoxin	O=C1C=C(CO1)[C@H]2CC[C@@]8(O)[C@]2(C)[C@H](O)C[C@H]4[C@H]8CC[C@@H]3C[C@H](CC[C@@]34C)O[C@@H]7O[C@H](C)[C@@H](O[C@H]6C[C@H](O)[C@H](O[C@H]5C[C@H](O)[C@H](O)[C@@H](C)O5)[C@@H](C)O6)[C@@H](O)C7	Tox21_201678
NCGC00259227-01	153035441	tox21-ar-mda-kb2-luc-antagonist-p1	antagonist2	active antagonist	-1.1	0.30669	-72.7353	10.5359	-62.1994	4.95492	0.943087	1.69832e-05	active antagonist	20830-75-5	2724385	144208876	A	A	Digoxin	O=C1C=C(CO1)[C@H]2CC[C@@]8(O)[C@]2(C)[C@H](O)C[C@H]4[C@H]8CC[C@@H]3C[C@H](CC[C@@]34C)O[C@@H]7O[C@H](C)[C@@H](O[C@H]6C[C@H](O)[C@H](O[C@H]5C[C@H](O)[C@H](O)[C@@H](C)O5)[C@@H](C)O6)[C@@H](O)C7	Tox21_201678
NCGC00259227-01	153024583	tox21-ar-mda-kb2-luc-antagonist-p1	antagonist1	active antagonist	-1.2	0.21712	-28.1192	-4.70313	-32.8223	3.51175	0.77377	0.013137	active antagonist	20830-75-5	2724385	144208876	A	A	Digoxin	O=C1C=C(CO1)[C@H]2CC[C@@]8(O)[C@]2(C)[C@H](O)C[C@H]4[C@H]8CC[C@@H]3C[C@H](CC[C@@]34C)O[C@@H]7O[C@H](C)[C@@H](O[C@H]6C[C@H](O)[C@H](O[C@H]5C[C@H](O)[C@H](O)[C@@H](C)O5)[C@@H](C)O6)[C@@H](O)C7	Tox21_201678
NCGC00259227-01	153060739	tox21-ar-mda-kb2-luc-antagonist-p1	viability2	active antagonist	4	0.0122096	-28.2098	9	-19.2098	0.6	0.851425	0.00215917	inactive	20830-75-5	2724385	144208876	A	A	Digoxin	O=C1C=C(CO1)[C@H]2CC[C@@]8(O)[C@]2(C)[C@H](O)C[C@H]4[C@H]8CC[C@@H]3C[C@H](CC[C@@]34C)O[C@@H]7O[C@H](C)[C@@H](O[C@H]6C[C@H](O)[C@H](O[C@H]5C[C@H](O)[C@H](O)[C@@H](C)O5)[C@@H](C)O6)[C@@H](O)C7	Tox21_201678
NCGC00259227-01	153049415	tox21-ar-mda-kb2-luc-antagonist-p1	viability1	active antagonist	4								inactive	20830-75-5	2724385	144208876	A	A	Digoxin	O=C1C=C(CO1)[C@H]2CC[C@@]8(O)[C@]2(C)[C@H](O)C[C@H]4[C@H]8CC[C@@H]3C[C@H](CC[C@@]34C)O[C@@H]7O[C@H](C)[C@@H](O[C@H]6C[C@H](O)[C@H](O[C@H]5C[C@H](O)[C@H](O)[C@@H](C)O5)[C@@H](C)O6)[C@@H](O)C7	Tox21_201678
NCGC00259227-01	197722677	tox21-rxr-bla-agonist-p1	viability_2	active antagonist	-1.1	0.109729	-58.0086	4.36832	-53.6403	1.66044	0.930417	4.97269e-05	active antagonist	20830-75-5	2724385	144208876	A	A	Digoxin	O=C1C=C(CO1)[C@H]2CC[C@@]8(O)[C@]2(C)[C@H](O)C[C@H]4[C@H]8CC[C@@H]3C[C@H](CC[C@@]34C)O[C@@H]7O[C@H](C)[C@@H](O[C@H]6C[C@H](O)[C@H](O[C@H]5C[C@H](O)[C@H](O)[C@@H](C)O5)[C@@H](C)O6)[C@@H](O)C7	Tox21_201678
NCGC00259227-01	153085123	tox21-ar-mda-kb2-luc-antagonist-p1	viability3	active antagonist	-2.4	0.30669	-22.5389	0	-22.5389	0.6	0.8526	0.00323648	inactive	20830-75-5	2724385	144208876	A	A	Digoxin	O=C1C=C(CO1)[C@H]2CC[C@@]8(O)[C@]2(C)[C@H](O)C[C@H]4[C@H]8CC[C@@H]3C[C@H](CC[C@@]34C)O[C@@H]7O[C@H](C)[C@@H](O[C@H]6C[C@H](O)[C@H](O[C@H]5C[C@H](O)[C@H](O)[C@@H](C)O5)[C@@H](C)O6)[C@@H](O)C7	Tox21_201678
NCGC00259227-01	197772195	tox21-rxr-bla-agonist-p1	ratio_3	active antagonist	-1.2	0.195129	-52.0612	1.31359	-50.7476	2.53343	0.966923	0.0314229	active antagonist	20830-75-5	2724385	144208876	A	A	Digoxin	O=C1C=C(CO1)[C@H]2CC[C@@]8(O)[C@]2(C)[C@H](O)C[C@H]4[C@H]8CC[C@@H]3C[C@H](CC[C@@]34C)O[C@@H]7O[C@H](C)[C@@H](O[C@H]6C[C@H](O)[C@H](O[C@H]5C[C@H](O)[C@H](O)[C@@H](C)O5)[C@@H](C)O6)[C@@H](O)C7	Tox21_201678
NCGC00259227-01	163931800	tox21-aromatase-p1	antagonist2	active antagonist	-1.1	0.193508	-84.9484	44.7618	-40.1865	1	0.941648	0.000725967	active antagonist	20830-75-5	2724385	144208876	A	A	Digoxin	O=C1C=C(CO1)[C@H]2CC[C@@]8(O)[C@]2(C)[C@H](O)C[C@H]4[C@H]8CC[C@@H]3C[C@H](CC[C@@]34C)O[C@@H]7O[C@H](C)[C@@H](O[C@H]6C[C@H](O)[C@H](O[C@H]5C[C@H](O)[C@H](O)[C@@H](C)O5)[C@@H](C)O6)[C@@H](O)C7	Tox21_201678
NCGC00259227-01	163939380	tox21-aromatase-p1	antagonist3	active antagonist	-1.1	0.433211	-68.9294	19.5996	-49.3298	1.96734	0.895005	0.00774137	active antagonist	20830-75-5	2724385	144208876	A	A	Digoxin	O=C1C=C(CO1)[C@H]2CC[C@@]8(O)[C@]2(C)[C@H](O)C[C@H]4[C@H]8CC[C@@H]3C[C@H](CC[C@@]34C)O[C@@H]7O[C@H](C)[C@@H](O[C@H]6C[C@H](O)[C@H](O[C@H]5C[C@H](O)[C@H](O)[C@@H](C)O5)[C@@H](C)O6)[C@@H](O)C7	Tox21_201678
NCGC00259227-01	163976120	tox21-aromatase-p1	viability3	active antagonist	4	0.30669	-10.9066	-1	-11.9066	3.132	0.512731	0.183565	inactive	20830-75-5	2724385	144208876	A	A	Digoxin	O=C1C=C(CO1)[C@H]2CC[C@@]8(O)[C@]2(C)[C@H](O)C[C@H]4[C@H]8CC[C@@H]3C[C@H](CC[C@@]34C)O[C@@H]7O[C@H](C)[C@@H](O[C@H]6C[C@H](O)[C@H](O[C@H]5C[C@H](O)[C@H](O)[C@@H](C)O5)[C@@H](C)O6)[C@@H](O)C7	Tox21_201678
NCGC00259227-01	163968540	tox21-aromatase-p1	viability2	active antagonist	4	0.0273338	-7.73405	-1	-8.73405	4.95492	0.415083	0.274749	inactive	20830-75-5	2724385	144208876	A	A	Digoxin	O=C1C=C(CO1)[C@H]2CC[C@@]8(O)[C@]2(C)[C@H](O)C[C@H]4[C@H]8CC[C@@H]3C[C@H](CC[C@@]34C)O[C@@H]7O[C@H](C)[C@@H](O[C@H]6C[C@H](O)[C@H](O[C@H]5C[C@H](O)[C@H](O)[C@@H](C)O5)[C@@H](C)O6)[C@@H](O)C7	Tox21_201678
NCGC00259227-01	163957682	tox21-aromatase-p1	viability1	active antagonist	4	4.33211	-22.3571	2	-20.3571	0.3	0.528767	0.169701	inactive	20830-75-5	2724385	144208876	A	A	Digoxin	O=C1C=C(CO1)[C@H]2CC[C@@]8(O)[C@]2(C)[C@H](O)C[C@H]4[C@H]8CC[C@@H]3C[C@H](CC[C@@]34C)O[C@@H]7O[C@H](C)[C@@H](O[C@H]6C[C@H](O)[C@H](O[C@H]5C[C@H](O)[C@H](O)[C@@H](C)O5)[C@@H](C)O6)[C@@H](O)C7	Tox21_201678
NCGC00259227-01	163920942	tox21-aromatase-p1	antagonist1	active antagonist	-1.2	0.3861	-47.4897	19.2764	-28.2132	1.96734	0.816509	0.0054995	active antagonist	20830-75-5	2724385	144208876	A	A	Digoxin	O=C1C=C(CO1)[C@H]2CC[C@@]8(O)[C@]2(C)[C@H](O)C[C@H]4[C@H]8CC[C@@H]3C[C@H](CC[C@@]34C)O[C@@H]7O[C@H](C)[C@@H](O[C@H]6C[C@H](O)[C@H](O[C@H]5C[C@H](O)[C@H](O)[C@@H](C)O5)[C@@H](C)O6)[C@@H](O)C7	Tox21_201678
NCGC00259227-01	197756037	tox21-rxr-bla-agonist-p1	ch2_2	active antagonist	-1.2	0.346994	-47.2812	7.5	-39.7812	2.72022	0.90681	0.0441287	inconclusive antagonist	20830-75-5	2724385	144208876	A	A	Digoxin	O=C1C=C(CO1)[C@H]2CC[C@@]8(O)[C@]2(C)[C@H](O)C[C@H]4[C@H]8CC[C@@H]3C[C@H](CC[C@@]34C)O[C@@H]7O[C@H](C)[C@@H](O[C@H]6C[C@H](O)[C@H](O[C@H]5C[C@H](O)[C@H](O)[C@@H](C)O5)[C@@H](C)O6)[C@@H](O)C7	Tox21_201678
NCGC00259227-01	197744913	tox21-rxr-bla-agonist-p1	ch1_2	active antagonist	1.2	0.346994	64.8133	-5.43817	59.3751	0.6	0.928301	0.000240715	active agonist	20830-75-5	2724385	144208876	A	A	Digoxin	O=C1C=C(CO1)[C@H]2CC[C@@]8(O)[C@]2(C)[C@H](O)C[C@H]4[C@H]8CC[C@@H]3C[C@H](CC[C@@]34C)O[C@@H]7O[C@H](C)[C@@H](O[C@H]6C[C@H](O)[C@H](O[C@H]5C[C@H](O)[C@H](O)[C@@H](C)O5)[C@@H](C)O6)[C@@H](O)C7	Tox21_201678
NCGC00259227-01	197719825	tox21-rxr-bla-agonist-p1	viability_1	active antagonist	-1.2	0.109729	-50.4741	5.33776	-45.1363	2.24812	0.967729	7.335e-07	active antagonist	20830-75-5	2724385	144208876	A	A	Digoxin	O=C1C=C(CO1)[C@H]2CC[C@@]8(O)[C@]2(C)[C@H](O)C[C@H]4[C@H]8CC[C@@H]3C[C@H](CC[C@@]34C)O[C@@H]7O[C@H](C)[C@@H](O[C@H]6C[C@H](O)[C@H](O[C@H]5C[C@H](O)[C@H](O)[C@@H](C)O5)[C@@H](C)O6)[C@@H](O)C7	Tox21_201678
NCGC00259227-01	197697589	tox21-rxr-bla-agonist-p1	ch1_1	active antagonist	2.1	0.309258	80.0481	-5.60559	74.4425	0.8	0.941283	0.000239702	active agonist	20830-75-5	2724385	144208876	A	A	Digoxin	O=C1C=C(CO1)[C@H]2CC[C@@]8(O)[C@]2(C)[C@H](O)C[C@H]4[C@H]8CC[C@@H]3C[C@H](CC[C@@]34C)O[C@@H]7O[C@H](C)[C@@H](O[C@H]6C[C@H](O)[C@H](O[C@H]5C[C@H](O)[C@H](O)[C@@H](C)O5)[C@@H](C)O6)[C@@H](O)C7	Tox21_201678
NCGC00259227-01	197794435	tox21-rxr-bla-agonist-p1	ch2_3	active antagonist	2.4	0.0245653	48.865	-4.1941	44.6709	2.25265	0.942709	0.113186	inconclusive antagonist	20830-75-5	2724385	144208876	A	A	Digoxin	O=C1C=C(CO1)[C@H]2CC[C@@]8(O)[C@]2(C)[C@H](O)C[C@H]4[C@H]8CC[C@@H]3C[C@H](CC[C@@]34C)O[C@@H]7O[C@H](C)[C@@H](O[C@H]6C[C@H](O)[C@H](O[C@H]5C[C@H](O)[C@H](O)[C@@H](C)O5)[C@@H](C)O6)[C@@H](O)C7	Tox21_201678
NCGC00259227-01	197805553	tox21-rxr-bla-agonist-p1	viability_3	active antagonist	-1.2	0.0871609	-47.4535	-3.79536	-51.2488	1.82648	0.983278	1.68e-08	active antagonist	20830-75-5	2724385	144208876	A	A	Digoxin	O=C1C=C(CO1)[C@H]2CC[C@@]8(O)[C@]2(C)[C@H](O)C[C@H]4[C@H]8CC[C@@H]3C[C@H](CC[C@@]34C)O[C@@H]7O[C@H](C)[C@@H](O[C@H]6C[C@H](O)[C@H](O[C@H]5C[C@H](O)[C@H](O)[C@@H](C)O5)[C@@H](C)O6)[C@@H](O)C7	Tox21_201678
NCGC00259227-01	197686471	tox21-rxr-bla-agonist-p1	ratio_1	active antagonist	-1.2	0.173909	-42.5294	-1.39347	-43.9229	3.132	0.978055	8.11e-08	active antagonist	20830-75-5	2724385	144208876	A	A	Digoxin	O=C1C=C(CO1)[C@H]2CC[C@@]8(O)[C@]2(C)[C@H](O)C[C@H]4[C@H]8CC[C@@H]3C[C@H](CC[C@@]34C)O[C@@H]7O[C@H](C)[C@@H](O[C@H]6C[C@H](O)[C@H](O[C@H]5C[C@H](O)[C@H](O)[C@@H](C)O5)[C@@H](C)O6)[C@@H](O)C7	Tox21_201678
NCGC00259227-01	197708707	tox21-rxr-bla-agonist-p1	ch2_1	active antagonist	-1.2	0.218938	-26.3074	-2.71448	-29.0219	4.95492	0.730628	0.0257429	inconclusive antagonist	20830-75-5	2724385	144208876	A	A	Digoxin	O=C1C=C(CO1)[C@H]2CC[C@@]8(O)[C@]2(C)[C@H](O)C[C@H]4[C@H]8CC[C@@H]3C[C@H](CC[C@@]34C)O[C@@H]7O[C@H](C)[C@@H](O[C@H]6C[C@H](O)[C@H](O[C@H]5C[C@H](O)[C@H](O)[C@@H](C)O5)[C@@H](C)O6)[C@@H](O)C7	Tox21_201678
NCGC00259227-01	197781907	tox21-rxr-bla-agonist-p1	ch1_3	active antagonist	1.2	0.123118	54.7637	-2.02976	52.734	0.8	0.935563	3.30875e-05	active agonist	20830-75-5	2724385	144208876	A	A	Digoxin	O=C1C=C(CO1)[C@H]2CC[C@@]8(O)[C@]2(C)[C@H](O)C[C@H]4[C@H]8CC[C@@H]3C[C@H](CC[C@@]34C)O[C@@H]7O[C@H](C)[C@@H](O[C@H]6C[C@H](O)[C@H](O[C@H]5C[C@H](O)[C@H](O)[C@@H](C)O5)[C@@H](C)O6)[C@@H](O)C7	Tox21_201678
NCGC00259227-01	196744398	tox21-ror-cho-antagonist-p1	set1	active antagonist	-1.1	4.33211	-87.536	0	-87.536	1.96734	0.926381	6.68849e-05	active antagonist	20830-75-5	2724385	144208876	A	A	Digoxin	O=C1C=C(CO1)[C@H]2CC[C@@]8(O)[C@]2(C)[C@H](O)C[C@H]4[C@H]8CC[C@@H]3C[C@H](CC[C@@]34C)O[C@@H]7O[C@H](C)[C@@H](O[C@H]6C[C@H](O)[C@H](O[C@H]5C[C@H](O)[C@H](O)[C@@H](C)O5)[C@@H](C)O6)[C@@H](O)C7	Tox21_201678
NCGC00259227-01	196751466	tox21-ror-cho-antagonist-p1	set2	active antagonist	-1.1	4.86071	-94.1392	5.48429	-88.6549	1.96734	0.929219	5.43971e-05	active antagonist	20830-75-5	2724385	144208876	A	A	Digoxin	O=C1C=C(CO1)[C@H]2CC[C@@]8(O)[C@]2(C)[C@H](O)C[C@H]4[C@H]8CC[C@@H]3C[C@H](CC[C@@]34C)O[C@@H]7O[C@H](C)[C@@H](O[C@H]6C[C@H](O)[C@H](O[C@H]5C[C@H](O)[C@H](O)[C@@H](C)O5)[C@@H](C)O6)[C@@H](O)C7	Tox21_201678
NCGC00259227-01	197733795	tox21-rxr-bla-agonist-p1	ratio_2	active antagonist	-1.2	0.218938	-47.2385	1.41521	-45.8233	2.18762	0.990413	0.0175483	active antagonist	20830-75-5	2724385	144208876	A	A	Digoxin	O=C1C=C(CO1)[C@H]2CC[C@@]8(O)[C@]2(C)[C@H](O)C[C@H]4[C@H]8CC[C@@H]3C[C@H](CC[C@@]34C)O[C@@H]7O[C@H](C)[C@@H](O[C@H]6C[C@H](O)[C@H](O[C@H]5C[C@H](O)[C@H](O)[C@@H](C)O5)[C@@H](C)O6)[C@@H](O)C7	Tox21_201678
NCGC00259227-01	196763479	tox21-ror-cho-antagonist-p1	set3	active antagonist	-1.1	9.6984	-107.489	0.501686	-106.987	0.9	0.954666	4.9014e-06	active antagonist	20830-75-5	2724385	144208876	A	A	Digoxin	O=C1C=C(CO1)[C@H]2CC[C@@]8(O)[C@]2(C)[C@H](O)C[C@H]4[C@H]8CC[C@@H]3C[C@H](CC[C@@]34C)O[C@@H]7O[C@H](C)[C@@H](O[C@H]6C[C@H](O)[C@H](O[C@H]5C[C@H](O)[C@H](O)[C@@H](C)O5)[C@@H](C)O6)[C@@H](O)C7	Tox21_201678
NCGC00259227-01	203567770	tox21-ar-mda-kb2-luc-antagonist-p2	viability1	active agonist	4		0	0	0				inactive	20830-75-5	2724385	144208876	A	A	Digoxin	O=C1C=C(CO1)[C@H]2CC[C@@]8(O)[C@]2(C)[C@H](O)C[C@H]4[C@H]8CC[C@@H]3C[C@H](CC[C@@]34C)O[C@@H]7O[C@H](C)[C@@H](O[C@H]6C[C@H](O)[C@H](O[C@H]5C[C@H](O)[C@H](O)[C@@H](C)O5)[C@@H](C)O6)[C@@H](O)C7	Tox21_201678
NCGC00259227-01	203534414	tox21-ar-mda-kb2-luc-antagonist-p2	antagonist1	active agonist	2.1	0.21712	170.79	4.55153	175.341	3.57225	0.976927	0.000797017	active agonist	20830-75-5	2724385	144208876	A	A	Digoxin	O=C1C=C(CO1)[C@H]2CC[C@@]8(O)[C@]2(C)[C@H](O)C[C@H]4[C@H]8CC[C@@H]3C[C@H](CC[C@@]34C)O[C@@H]7O[C@H](C)[C@@H](O[C@H]6C[C@H](O)[C@H](O[C@H]5C[C@H](O)[C@H](O)[C@@H](C)O5)[C@@H](C)O6)[C@@H](O)C7	Tox21_201678
NCGC00259227-01	203547386	tox21-ar-mda-kb2-luc-antagonist-p2	antagonist3	active agonist	2.1	0.21712	198.546	3.85135	202.397	4.50447	0.993148	4.1018e-05	active agonist	20830-75-5	2724385	144208876	A	A	Digoxin	O=C1C=C(CO1)[C@H]2CC[C@@]8(O)[C@]2(C)[C@H](O)C[C@H]4[C@H]8CC[C@@H]3C[C@H](CC[C@@]34C)O[C@@H]7O[C@H](C)[C@@H](O[C@H]6C[C@H](O)[C@H](O[C@H]5C[C@H](O)[C@H](O)[C@@H](C)O5)[C@@H](C)O6)[C@@H](O)C7	Tox21_201678
NCGC00259227-01	212373741	tox21-err-p1	viability1	active agonist	-1.1	0.086437	-37.2179	1.5	-35.7179	2.04374	0.990222	7e-10	active antagonist	20830-75-5	2724385	144208876	A	A	Digoxin	O=C1C=C(CO1)[C@H]2CC[C@@]8(O)[C@]2(C)[C@H](O)C[C@H]4[C@H]8CC[C@@H]3C[C@H](CC[C@@]34C)O[C@@H]7O[C@H](C)[C@@H](O[C@H]6C[C@H](O)[C@H](O[C@H]5C[C@H](O)[C@H](O)[C@@H](C)O5)[C@@H](C)O6)[C@@H](O)C7	Tox21_201678
NCGC00259227-01	214954702	tox21-tshr-antagonist-p1	ratio_3	active antagonist	-1.2	1.53709	-18.5464	-0.5	-19.0464	4.95492	0.828535	0.00410553	active antagonist	20830-75-5	2724385	144208876	A	A	Digoxin	O=C1C=C(CO1)[C@H]2CC[C@@]8(O)[C@]2(C)[C@H](O)C[C@H]4[C@H]8CC[C@@H]3C[C@H](CC[C@@]34C)O[C@@H]7O[C@H](C)[C@@H](O[C@H]6C[C@H](O)[C@H](O[C@H]5C[C@H](O)[C@H](O)[C@@H](C)O5)[C@@H](C)O6)[C@@H](O)C7	Tox21_201678
NCGC00259227-01	212392811	tox21-err-p1	agonist2	active agonist	-1.1	0.172465	-76.5709	7.83586	-68.735	3.92947	0.931823	4.4627e-05		20830-75-5	2724385	144208876	A	A	Digoxin	O=C1C=C(CO1)[C@H]2CC[C@@]8(O)[C@]2(C)[C@H](O)C[C@H]4[C@H]8CC[C@@H]3C[C@H](CC[C@@]34C)O[C@@H]7O[C@H](C)[C@@H](O[C@H]6C[C@H](O)[C@H](O[C@H]5C[C@H](O)[C@H](O)[C@@H](C)O5)[C@@H](C)O6)[C@@H](O)C7	Tox21_201678
NCGC00259227-01	206192788	tox21-er-luc-bg1-4e2-antagonist-p2	viability1	active antagonist	4		0	0	0				inactive	20830-75-5	2724385	144208876	A	A	Digoxin	O=C1C=C(CO1)[C@H]2CC[C@@]8(O)[C@]2(C)[C@H](O)C[C@H]4[C@H]8CC[C@@H]3C[C@H](CC[C@@]34C)O[C@@H]7O[C@H](C)[C@@H](O[C@H]6C[C@H](O)[C@H](O[C@H]5C[C@H](O)[C@H](O)[C@@H](C)O5)[C@@H](C)O6)[C@@H](O)C7	Tox21_201678
NCGC00259227-01	206388548	tox21-er-luc-bg1-4e2-antagonist-p2	viability2	active antagonist	4		0	0	0				inactive	20830-75-5	2724385	144208876	A	A	Digoxin	O=C1C=C(CO1)[C@H]2CC[C@@]8(O)[C@]2(C)[C@H](O)C[C@H]4[C@H]8CC[C@@H]3C[C@H](CC[C@@]34C)O[C@@H]7O[C@H](C)[C@@H](O[C@H]6C[C@H](O)[C@H](O[C@H]5C[C@H](O)[C@H](O)[C@@H](C)O5)[C@@H](C)O6)[C@@H](O)C7	Tox21_201678
NCGC00259227-01	214297101	tox21-tshr-antagonist-p1	ch1_1	active antagonist	-1.2	0.545381	-29.7745	2	-27.7745	1.37226	0.988201	2.2e-09	inactive	20830-75-5	2724385	144208876	A	A	Digoxin	O=C1C=C(CO1)[C@H]2CC[C@@]8(O)[C@]2(C)[C@H](O)C[C@H]4[C@H]8CC[C@@H]3C[C@H](CC[C@@]34C)O[C@@H]7O[C@H](C)[C@@H](O[C@H]6C[C@H](O)[C@H](O[C@H]5C[C@H](O)[C@H](O)[C@@H](C)O5)[C@@H](C)O6)[C@@H](O)C7	Tox21_201678
NCGC00259227-01	212350915	tox21-err-p1	agonist1	active agonist	-1.1	0.153709	-78.8468	6.16989	-72.6769	3.132	0.938981	2.47107e-05		20830-75-5	2724385	144208876	A	A	Digoxin	O=C1C=C(CO1)[C@H]2CC[C@@]8(O)[C@]2(C)[C@H](O)C[C@H]4[C@H]8CC[C@@H]3C[C@H](CC[C@@]34C)O[C@@H]7O[C@H](C)[C@@H](O[C@H]6C[C@H](O)[C@H](O[C@H]5C[C@H](O)[C@H](O)[C@@H](C)O5)[C@@H](C)O6)[C@@H](O)C7	Tox21_201678
NCGC00259227-01	212432904	tox21-err-p1	agonist3	active agonist	-1.1	0.136993	-57.9404	-1.08143	-59.0218	2.40638	0.981822	0.000517791		20830-75-5	2724385	144208876	A	A	Digoxin	O=C1C=C(CO1)[C@H]2CC[C@@]8(O)[C@]2(C)[C@H](O)C[C@H]4[C@H]8CC[C@@H]3C[C@H](CC[C@@]34C)O[C@@H]7O[C@H](C)[C@@H](O[C@H]6C[C@H](O)[C@H](O[C@H]5C[C@H](O)[C@H](O)[C@@H](C)O5)[C@@H](C)O6)[C@@H](O)C7	Tox21_201678
NCGC00259227-01	214776243	tox21-tshr-antagonist-p1	ratio_2	active antagonist	-1.1	0.770371	-40.4639	1.69838	-38.7655	0.7	0.898961	0.000338794	active antagonist	20830-75-5	2724385	144208876	A	A	Digoxin	O=C1C=C(CO1)[C@H]2CC[C@@]8(O)[C@]2(C)[C@H](O)C[C@H]4[C@H]8CC[C@@H]3C[C@H](CC[C@@]34C)O[C@@H]7O[C@H](C)[C@@H](O[C@H]6C[C@H](O)[C@H](O[C@H]5C[C@H](O)[C@H](O)[C@@H](C)O5)[C@@H](C)O6)[C@@H](O)C7	Tox21_201678
NCGC00259227-01	206767048	tox21-er-luc-bg1-4e2-antagonist-p2	viability3	active antagonist	4	0.03861	6.48778	-0.48778	6	1.331	0.654359	0.0626522	inactive	20830-75-5	2724385	144208876	A	A	Digoxin	O=C1C=C(CO1)[C@H]2CC[C@@]8(O)[C@]2(C)[C@H](O)C[C@H]4[C@H]8CC[C@@H]3C[C@H](CC[C@@]34C)O[C@@H]7O[C@H](C)[C@@H](O[C@H]6C[C@H](O)[C@H](O[C@H]5C[C@H](O)[C@H](O)[C@@H](C)O5)[C@@H](C)O6)[C@@H](O)C7	Tox21_201678
NCGC00259227-01	206128195	tox21-er-luc-bg1-4e2-antagonist-p2	antagonist1	active antagonist	-1.1	0.3861	-91.0367	17.7772	-73.2594	2.40638	0.934162	3.70813e-05	active antagonist	20830-75-5	2724385	144208876	A	A	Digoxin	O=C1C=C(CO1)[C@H]2CC[C@@]8(O)[C@]2(C)[C@H](O)C[C@H]4[C@H]8CC[C@@H]3C[C@H](CC[C@@]34C)O[C@@H]7O[C@H](C)[C@@H](O[C@H]6C[C@H](O)[C@H](O[C@H]5C[C@H](O)[C@H](O)[C@@H](C)O5)[C@@H](C)O6)[C@@H](O)C7	Tox21_201678
NCGC00259227-01	212403929	tox21-err-p1	antagonist2	active agonist	2.2	0.030669	54.1916	-1.98227	52.2094	3.06545	0.977792	0.0106667	active agonist	20830-75-5	2724385	144208876	A	A	Digoxin	O=C1C=C(CO1)[C@H]2CC[C@@]8(O)[C@]2(C)[C@H](O)C[C@H]4[C@H]8CC[C@@H]3C[C@H](CC[C@@]34C)O[C@@H]7O[C@H](C)[C@@H](O[C@H]6C[C@H](O)[C@H](O[C@H]5C[C@H](O)[C@H](O)[C@@H](C)O5)[C@@H](C)O6)[C@@H](O)C7	Tox21_201678
NCGC00259227-01	214798479	tox21-tshr-antagonist-p1	ch2_2	active antagonist	4		0	0	0				active antagonist	20830-75-5	2724385	144208876	A	A	Digoxin	O=C1C=C(CO1)[C@H]2CC[C@@]8(O)[C@]2(C)[C@H](O)C[C@H]4[C@H]8CC[C@@H]3C[C@H](CC[C@@]34C)O[C@@H]7O[C@H](C)[C@@H](O[C@H]6C[C@H](O)[C@H](O[C@H]5C[C@H](O)[C@H](O)[C@@H](C)O5)[C@@H](C)O6)[C@@H](O)C7	Tox21_201678
NCGC00259227-01	212455140	tox21-err-p1	viability3	active agonist	-1.1	0.0686594	-31.5541	-1.5	-33.0541	3.57225	0.929146	5.47668e-05	active antagonist	20830-75-5	2724385	144208876	A	A	Digoxin	O=C1C=C(CO1)[C@H]2CC[C@@]8(O)[C@]2(C)[C@H](O)C[C@H]4[C@H]8CC[C@@H]3C[C@H](CC[C@@]34C)O[C@@H]7O[C@H](C)[C@@H](O[C@H]6C[C@H](O)[C@H](O[C@H]5C[C@H](O)[C@H](O)[C@@H](C)O5)[C@@H](C)O6)[C@@H](O)C7	Tox21_201678
NCGC00259227-01	214979754	tox21-tshr-antagonist-p1	ch2_3	active antagonist	4		0	0	0				active antagonist	20830-75-5	2724385	144208876	A	A	Digoxin	O=C1C=C(CO1)[C@H]2CC[C@@]8(O)[C@]2(C)[C@H](O)C[C@H]4[C@H]8CC[C@@H]3C[C@H](CC[C@@]34C)O[C@@H]7O[C@H](C)[C@@H](O[C@H]6C[C@H](O)[C@H](O[C@H]5C[C@H](O)[C@H](O)[C@@H](C)O5)[C@@H](C)O6)[C@@H](O)C7	Tox21_201678
NCGC00259227-01	214787361	tox21-tshr-antagonist-p1	ch1_2	active antagonist	-1.1	0.611927	-42.305	1.48954	-40.8155	0.7	0.938804	2.51261e-05	inactive	20830-75-5	2724385	144208876	A	A	Digoxin	O=C1C=C(CO1)[C@H]2CC[C@@]8(O)[C@]2(C)[C@H](O)C[C@H]4[C@H]8CC[C@@H]3C[C@H](CC[C@@]34C)O[C@@H]7O[C@H](C)[C@@H](O[C@H]6C[C@H](O)[C@H](O[C@H]5C[C@H](O)[C@H](O)[C@@H](C)O5)[C@@H](C)O6)[C@@H](O)C7	Tox21_201678
NCGC00259227-01	212381693	tox21-err-p1	viability2	active agonist	-1.2	0.136993	-35.0439	-2.38476	-37.4287	1.96734	0.964935	1.1723e-06	active antagonist	20830-75-5	2724385	144208876	A	A	Digoxin	O=C1C=C(CO1)[C@H]2CC[C@@]8(O)[C@]2(C)[C@H](O)C[C@H]4[C@H]8CC[C@@H]3C[C@H](CC[C@@]34C)O[C@@H]7O[C@H](C)[C@@H](O[C@H]6C[C@H](O)[C@H](O[C@H]5C[C@H](O)[C@H](O)[C@@H](C)O5)[C@@H](C)O6)[C@@H](O)C7	Tox21_201678
NCGC00259227-01	206746328	tox21-er-luc-bg1-4e2-antagonist-p2	antagonist3	active antagonist	-1.1	0.344112	-96.7091	22.8355	-73.8737	2.40638	0.857594	0.00176821	active antagonist	20830-75-5	2724385	144208876	A	A	Digoxin	O=C1C=C(CO1)[C@H]2CC[C@@]8(O)[C@]2(C)[C@H](O)C[C@H]4[C@H]8CC[C@@H]3C[C@H](CC[C@@]34C)O[C@@H]7O[C@H](C)[C@@H](O[C@H]6C[C@H](O)[C@H](O[C@H]5C[C@H](O)[C@H](O)[C@@H](C)O5)[C@@H](C)O6)[C@@H](O)C7	Tox21_201678
NCGC00259227-01	214965820	tox21-tshr-antagonist-p1	ch1_3	active antagonist	-1.2	1.53709	-22.4187	-1	-23.4187	4.95492	0.86492	0.00138558	inactive	20830-75-5	2724385	144208876	A	A	Digoxin	O=C1C=C(CO1)[C@H]2CC[C@@]8(O)[C@]2(C)[C@H](O)C[C@H]4[C@H]8CC[C@@H]3C[C@H](CC[C@@]34C)O[C@@H]7O[C@H](C)[C@@H](O[C@H]6C[C@H](O)[C@H](O[C@H]5C[C@H](O)[C@H](O)[C@@H](C)O5)[C@@H](C)O6)[C@@H](O)C7	Tox21_201678
NCGC00259227-01	214284959	tox21-tshr-antagonist-p1	ratio_1	active antagonist	-1.2	0.611927	-23.9827	0	-23.9827	1.50949	0.991085	4e-10	active antagonist	20830-75-5	2724385	144208876	A	A	Digoxin	O=C1C=C(CO1)[C@H]2CC[C@@]8(O)[C@]2(C)[C@H](O)C[C@H]4[C@H]8CC[C@@H]3C[C@H](CC[C@@]34C)O[C@@H]7O[C@H](C)[C@@H](O[C@H]6C[C@H](O)[C@H](O[C@H]5C[C@H](O)[C@H](O)[C@@H](C)O5)[C@@H](C)O6)[C@@H](O)C7	Tox21_201678
NCGC00259227-01	212362033	tox21-err-p1	antagonist1	active agonist	1.2	0.0153709	48.8218	-8.56282	40.2589	4.95492	0.965432	0.0201276	active agonist	20830-75-5	2724385	144208876	A	A	Digoxin	O=C1C=C(CO1)[C@H]2CC[C@@]8(O)[C@]2(C)[C@H](O)C[C@H]4[C@H]8CC[C@@H]3C[C@H](CC[C@@]34C)O[C@@H]7O[C@H](C)[C@@H](O[C@H]6C[C@H](O)[C@H](O[C@H]5C[C@H](O)[C@H](O)[C@@H](C)O5)[C@@H](C)O6)[C@@H](O)C7	Tox21_201678
NCGC00259227-01	212444022	tox21-err-p1	antagonist3	active agonist	3	0.0193508	80.5542	-7.12803	73.4262	4.95492	0.966563	0.0636785	active agonist	20830-75-5	2724385	144208876	A	A	Digoxin	O=C1C=C(CO1)[C@H]2CC[C@@]8(O)[C@]2(C)[C@H](O)C[C@H]4[C@H]8CC[C@@H]3C[C@H](CC[C@@]34C)O[C@@H]7O[C@H](C)[C@@H](O[C@H]6C[C@H](O)[C@H](O[C@H]5C[C@H](O)[C@H](O)[C@@H](C)O5)[C@@H](C)O6)[C@@H](O)C7	Tox21_201678
NCGC00259227-01	206377430	tox21-er-luc-bg1-4e2-antagonist-p2	antagonist2	active antagonist	-1.1	0.3861	-72.3421	12.4421	-59.9	3.06545	0.871437	0.0010945	active antagonist	20830-75-5	2724385	144208876	A	A	Digoxin	O=C1C=C(CO1)[C@H]2CC[C@@]8(O)[C@]2(C)[C@H](O)C[C@H]4[C@H]8CC[C@@H]3C[C@H](CC[C@@]34C)O[C@@H]7O[C@H](C)[C@@H](O[C@H]6C[C@H](O)[C@H](O[C@H]5C[C@H](O)[C@H](O)[C@@H](C)O5)[C@@H](C)O6)[C@@H](O)C7	Tox21_201678
NCGC00259227-01	214309499	tox21-tshr-antagonist-p1	ch2_1	active antagonist	4		0	0	0				active antagonist	20830-75-5	2724385	144208876	A	A	Digoxin	O=C1C=C(CO1)[C@H]2CC[C@@]8(O)[C@]2(C)[C@H](O)C[C@H]4[C@H]8CC[C@@H]3C[C@H](CC[C@@]34C)O[C@@H]7O[C@H](C)[C@@H](O[C@H]6C[C@H](O)[C@H](O[C@H]5C[C@H](O)[C@H](O)[C@@H](C)O5)[C@@H](C)O6)[C@@H](O)C7	Tox21_201678
NCGC00259227-01	218583883	tox21-ar-mda-kb2-luc-agonist-p3	agonist2	active agonist	1.2	0.243613	22.0652	0.434754	22.5	4.95492	0.980777	0.000129147		20830-75-5	2724385	144208876	A	A	Digoxin	O=C1C=C(CO1)[C@H]2CC[C@@]8(O)[C@]2(C)[C@H](O)C[C@H]4[C@H]8CC[C@@H]3C[C@H](CC[C@@]34C)O[C@@H]7O[C@H](C)[C@@H](O[C@H]6C[C@H](O)[C@H](O[C@H]5C[C@H](O)[C@H](O)[C@@H](C)O5)[C@@H](C)O6)[C@@H](O)C7	Tox21_201678
NCGC00259227-01	216799621	tox21-shh-3t3-gli3-antagonist-p1	viability3	active antagonist	4		0	0	0				inactive	20830-75-5	2724385	144208876	A	A	Digoxin	O=C1C=C(CO1)[C@H]2CC[C@@]8(O)[C@]2(C)[C@H](O)C[C@H]4[C@H]8CC[C@@H]3C[C@H](CC[C@@]34C)O[C@@H]7O[C@H](C)[C@@H](O[C@H]6C[C@H](O)[C@H](O[C@H]5C[C@H](O)[C@H](O)[C@@H](C)O5)[C@@H](C)O6)[C@@H](O)C7	Tox21_201678
NCGC00259227-01	218650268	tox21-ar-mda-kb2-luc-agonist-p3	agonist3	active agonist	2.1	0.21712	37.721	0.279005	38	4.09497	0.990712	8.70598e-05		20830-75-5	2724385	144208876	A	A	Digoxin	O=C1C=C(CO1)[C@H]2CC[C@@]8(O)[C@]2(C)[C@H](O)C[C@H]4[C@H]8CC[C@@H]3C[C@H](CC[C@@]34C)O[C@@H]7O[C@H](C)[C@@H](O[C@H]6C[C@H](O)[C@H](O[C@H]5C[C@H](O)[C@H](O)[C@@H](C)O5)[C@@H](C)O6)[C@@H](O)C7	Tox21_201678
NCGC00259227-01	218595001	tox21-ar-mda-kb2-luc-agonist-p3	viability2	active agonist	-2.1	5.45381	-37.3623	5.5	-31.8623	0.3	0.766978	0.0148091	inconclusive antagonist	20830-75-5	2724385	144208876	A	A	Digoxin	O=C1C=C(CO1)[C@H]2CC[C@@]8(O)[C@]2(C)[C@H](O)C[C@H]4[C@H]8CC[C@@H]3C[C@H](CC[C@@]34C)O[C@@H]7O[C@H](C)[C@@H](O[C@H]6C[C@H](O)[C@H](O[C@H]5C[C@H](O)[C@H](O)[C@@H](C)O5)[C@@H](C)O6)[C@@H](O)C7	Tox21_201678
NCGC00259227-01	218538762	tox21-ar-mda-kb2-luc-agonist-p3	agonist1	active agonist	1.2	0.172465	17.0607	-0.0606755	17	3.132	0.993282	5.901e-06		20830-75-5	2724385	144208876	A	A	Digoxin	O=C1C=C(CO1)[C@H]2CC[C@@]8(O)[C@]2(C)[C@H](O)C[C@H]4[C@H]8CC[C@@H]3C[C@H](CC[C@@]34C)O[C@@H]7O[C@H](C)[C@@H](O[C@H]6C[C@H](O)[C@H](O[C@H]5C[C@H](O)[C@H](O)[C@@H](C)O5)[C@@H](C)O6)[C@@H](O)C7	Tox21_201678
NCGC00259227-01	218661386	tox21-ar-mda-kb2-luc-agonist-p3	viability3	active agonist	4	0.0611927	-9.45154	0.5	-8.95154	4.95492	0.82545	0.00447893	inconclusive antagonist	20830-75-5	2724385	144208876	A	A	Digoxin	O=C1C=C(CO1)[C@H]2CC[C@@]8(O)[C@]2(C)[C@H](O)C[C@H]4[C@H]8CC[C@@H]3C[C@H](CC[C@@]34C)O[C@@H]7O[C@H](C)[C@@H](O[C@H]6C[C@H](O)[C@H](O[C@H]5C[C@H](O)[C@H](O)[C@@H](C)O5)[C@@H](C)O6)[C@@H](O)C7	Tox21_201678
NCGC00259227-01	216788503	tox21-shh-3t3-gli3-antagonist-p1	antagonist3	active antagonist	-3	68.6594	-43.2649	3	-40.2649	4.04497	0.824606	0.00453483		20830-75-5	2724385	144208876	A	A	Digoxin	O=C1C=C(CO1)[C@H]2CC[C@@]8(O)[C@]2(C)[C@H](O)C[C@H]4[C@H]8CC[C@@H]3C[C@H](CC[C@@]34C)O[C@@H]7O[C@H](C)[C@@H](O[C@H]6C[C@H](O)[C@H](O[C@H]5C[C@H](O)[C@H](O)[C@@H](C)O5)[C@@H](C)O6)[C@@H](O)C7	Tox21_201678
NCGC00259227-01	218549880	tox21-ar-mda-kb2-luc-agonist-p3	viability1	active agonist	4	0.0686594	-13.1224	-1	-14.1224	4.95492	0.880265	0.000784249	inconclusive antagonist	20830-75-5	2724385	144208876	A	A	Digoxin	O=C1C=C(CO1)[C@H]2CC[C@@]8(O)[C@]2(C)[C@H](O)C[C@H]4[C@H]8CC[C@@H]3C[C@H](CC[C@@]34C)O[C@@H]7O[C@H](C)[C@@H](O[C@H]6C[C@H](O)[C@H](O[C@H]5C[C@H](O)[C@H](O)[C@@H](C)O5)[C@@H](C)O6)[C@@H](O)C7	Tox21_201678
NCGC00259227-01	216733062	tox21-shh-3t3-gli3-antagonist-p1	antagonist2	active antagonist	-3	68.6594	-68.7033	3.57154	-65.1318	4.95492	0.758894	0.0168876		20830-75-5	2724385	144208876	A	A	Digoxin	O=C1C=C(CO1)[C@H]2CC[C@@]8(O)[C@]2(C)[C@H](O)C[C@H]4[C@H]8CC[C@@H]3C[C@H](CC[C@@]34C)O[C@@H]7O[C@H](C)[C@@H](O[C@H]6C[C@H](O)[C@H](O[C@H]5C[C@H](O)[C@H](O)[C@@H](C)O5)[C@@H](C)O6)[C@@H](O)C7	Tox21_201678
NCGC00259227-01	216744180	tox21-shh-3t3-gli3-antagonist-p1	viability2	active antagonist	4	68.6594	-25.2076	0	-25.2076	3.2975	0.805512	0.00712609	inactive	20830-75-5	2724385	144208876	A	A	Digoxin	O=C1C=C(CO1)[C@H]2CC[C@@]8(O)[C@]2(C)[C@H](O)C[C@H]4[C@H]8CC[C@@H]3C[C@H](CC[C@@]34C)O[C@@H]7O[C@H](C)[C@@H](O[C@H]6C[C@H](O)[C@H](O[C@H]5C[C@H](O)[C@H](O)[C@@H](C)O5)[C@@H](C)O6)[C@@H](O)C7	Tox21_201678
NCGC00259227-01	216687960	tox21-shh-3t3-gli3-antagonist-p1	viability1	active antagonist	4	68.6594	-26.6268	-1.5	-28.1268	4.44947	0.957145	3.6361e-06	inactive	20830-75-5	2724385	144208876	A	A	Digoxin	O=C1C=C(CO1)[C@H]2CC[C@@]8(O)[C@]2(C)[C@H](O)C[C@H]4[C@H]8CC[C@@H]3C[C@H](CC[C@@]34C)O[C@@H]7O[C@H](C)[C@@H](O[C@H]6C[C@H](O)[C@H](O[C@H]5C[C@H](O)[C@H](O)[C@@H](C)O5)[C@@H](C)O6)[C@@H](O)C7	Tox21_201678
NCGC00259227-01	216676842	tox21-shh-3t3-gli3-antagonist-p1	antagonist1	active antagonist	-2.4	61.1927	-56.0352	-2.42107	-58.4562	3.98997	0.634945	0.0730647		20830-75-5	2724385	144208876	A	A	Digoxin	O=C1C=C(CO1)[C@H]2CC[C@@]8(O)[C@]2(C)[C@H](O)C[C@H]4[C@H]8CC[C@@H]3C[C@H](CC[C@@]34C)O[C@@H]7O[C@H](C)[C@@H](O[C@H]6C[C@H](O)[C@H](O[C@H]5C[C@H](O)[C@H](O)[C@@H](C)O5)[C@@H](C)O6)[C@@H](O)C7	Tox21_201678
NCGC00259227-01	203582156	tox21-ar-mda-kb2-luc-antagonist-p2	viability3	active agonist	4	0.0486071	-8.89915	0.5	-8.39915	4.95492	0.881727	0.00126142	inactive	20830-75-5	2724385	144208876	A	A	Digoxin	O=C1C=C(CO1)[C@H]2CC[C@@]8(O)[C@]2(C)[C@H](O)C[C@H]4[C@H]8CC[C@@H]3C[C@H](CC[C@@]34C)O[C@@H]7O[C@H](C)[C@@H](O[C@H]6C[C@H](O)[C@H](O[C@H]5C[C@H](O)[C@H](O)[C@@H](C)O5)[C@@H](C)O6)[C@@H](O)C7	Tox21_201678
NCGC00259227-01	203570610	tox21-ar-mda-kb2-luc-antagonist-p2	viability2	active agonist	4	0.21712	-8.48384	0	-8.48384	4.95492	0.828168	0.00419121	inactive	20830-75-5	2724385	144208876	A	A	Digoxin	O=C1C=C(CO1)[C@H]2CC[C@@]8(O)[C@]2(C)[C@H](O)C[C@H]4[C@H]8CC[C@@H]3C[C@H](CC[C@@]34C)O[C@@H]7O[C@H](C)[C@@H](O[C@H]6C[C@H](O)[C@H](O[C@H]5C[C@H](O)[C@H](O)[C@@H](C)O5)[C@@H](C)O6)[C@@H](O)C7	Tox21_201678
NCGC00259227-01	203537250	tox21-ar-mda-kb2-luc-antagonist-p2	antagonist2	active agonist	1.1	0.21712	204.112	5.58369	209.696	4.95492	0.991072	1.35829e-05	active agonist	20830-75-5	2724385	144208876	A	A	Digoxin	O=C1C=C(CO1)[C@H]2CC[C@@]8(O)[C@]2(C)[C@H](O)C[C@H]4[C@H]8CC[C@@H]3C[C@H](CC[C@@]34C)O[C@@H]7O[C@H](C)[C@@H](O[C@H]6C[C@H](O)[C@H](O[C@H]5C[C@H](O)[C@H](O)[C@@H](C)O5)[C@@H](C)O6)[C@@H](O)C7	Tox21_201678
NCGC00257022-01	133636415	tox21-p53-bla-p1	ch2	active agonist	2.4	0.0151807	14.8213	-0.821311	14	4.95492	0.979096	0.0408804	active agonist	20830-75-5	2724385	144213367	A	A	Digoxin	O=C1C=C(CO1)[C@H]2CC[C@@]8(O)[C@]2(C)[C@H](O)C[C@H]4[C@H]8CC[C@@H]3C[C@H](CC[C@@]34C)O[C@@H]7O[C@H](C)[C@@H](O[C@H]6C[C@H](O)[C@H](O[C@H]5C[C@H](O)[C@H](O)[C@@H](C)O5)[C@@H](C)O6)[C@@H](O)C7	Tox21_303050
NCGC00257022-01	133518953	tox21-p53-bla-p1	viability	active agonist	-1.1	0.0302895	-99.1588	37.4657	-61.6931	0.3	0.814445	0.00577066	active antagonist	20830-75-5	2724385	144213367	A	A	Digoxin	O=C1C=C(CO1)[C@H]2CC[C@@]8(O)[C@]2(C)[C@H](O)C[C@H]4[C@H]8CC[C@@H]3C[C@H](CC[C@@]34C)O[C@@H]7O[C@H](C)[C@@H](O[C@H]6C[C@H](O)[C@H](O[C@H]5C[C@H](O)[C@H](O)[C@@H](C)O5)[C@@H](C)O6)[C@@H](O)C7	Tox21_303050
NCGC00257022-01	133516519	tox21-p53-bla-p1	viability	active agonist	-1.1	0.0760838	-74.9729	19.6211	-55.3518	0.3	0.72649	0.0272205	active antagonist	20830-75-5	2724385	144213367	A	A	Digoxin	O=C1C=C(CO1)[C@H]2CC[C@@]8(O)[C@]2(C)[C@H](O)C[C@H]4[C@H]8CC[C@@H]3C[C@H](CC[C@@]34C)O[C@@H]7O[C@H](C)[C@@H](O[C@H]6C[C@H](O)[C@H](O[C@H]5C[C@H](O)[C@H](O)[C@@H](C)O5)[C@@H](C)O6)[C@@H](O)C7	Tox21_303050
NCGC00257022-01	133638205	tox21-p53-bla-p1	ch2	active agonist	1.1	0.0604355	60.4601	0.23569	60.6958	3.06545	0.930229	0.00477795	active agonist	20830-75-5	2724385	144213367	A	A	Digoxin	O=C1C=C(CO1)[C@H]2CC[C@@]8(O)[C@]2(C)[C@H](O)C[C@H]4[C@H]8CC[C@@H]3C[C@H](CC[C@@]34C)O[C@@H]7O[C@H](C)[C@@H](O[C@H]6C[C@H](O)[C@H](O[C@H]5C[C@H](O)[C@H](O)[C@@H](C)O5)[C@@H](C)O6)[C@@H](O)C7	Tox21_303050
NCGC00257022-01	133601485	tox21-p53-bla-p1	ch1	active agonist	-1.2	0.0151807	-22.9384	-1.5	-24.4384	4.04497	0.939444	2.37969e-05	active antagonist	20830-75-5	2724385	144213367	A	A	Digoxin	O=C1C=C(CO1)[C@H]2CC[C@@]8(O)[C@]2(C)[C@H](O)C[C@H]4[C@H]8CC[C@@H]3C[C@H](CC[C@@]34C)O[C@@H]7O[C@H](C)[C@@H](O[C@H]6C[C@H](O)[C@H](O[C@H]5C[C@H](O)[C@H](O)[C@@H](C)O5)[C@@H](C)O6)[C@@H](O)C7	Tox21_303050
NCGC00257022-01	133520743	tox21-p53-bla-p1	viability	active agonist	-1.2	0.0538632	-37.4578	2.80248	-34.6554	2.78677	0.791738	0.00938358	active antagonist	20830-75-5	2724385	144213367	A	A	Digoxin	O=C1C=C(CO1)[C@H]2CC[C@@]8(O)[C@]2(C)[C@H](O)C[C@H]4[C@H]8CC[C@@H]3C[C@H](CC[C@@]34C)O[C@@H]7O[C@H](C)[C@@H](O[C@H]6C[C@H](O)[C@H](O[C@H]5C[C@H](O)[C@H](O)[C@@H](C)O5)[C@@H](C)O6)[C@@H](O)C7	Tox21_303050
NCGC00257022-01	133594827	tox21-p53-bla-p1	ch1	active agonist	-1.1	0.0339854	-30.8937	0.5	-30.3937	4.50447	0.97408	2.4682e-06	active antagonist	20830-75-5	2724385	144213367	A	A	Digoxin	O=C1C=C(CO1)[C@H]2CC[C@@]8(O)[C@]2(C)[C@H](O)C[C@H]4[C@H]8CC[C@@H]3C[C@H](CC[C@@]34C)O[C@@H]7O[C@H](C)[C@@H](O[C@H]6C[C@H](O)[C@H](O[C@H]5C[C@H](O)[C@H](O)[C@@H](C)O5)[C@@H](C)O6)[C@@H](O)C7	Tox21_303050
NCGC00257022-01	153091762	tox21-p53-bla-p1	ratio	active agonist	2.2	0.0302895	44.2175	-0.586913	43.6306	4.09497	0.997045	0.000542272	active agonist	20830-75-5	2724385	144213367	A	A	Digoxin	O=C1C=C(CO1)[C@H]2CC[C@@]8(O)[C@]2(C)[C@H](O)C[C@H]4[C@H]8CC[C@@H]3C[C@H](CC[C@@]34C)O[C@@H]7O[C@H](C)[C@@H](O[C@H]6C[C@H](O)[C@H](O[C@H]5C[C@H](O)[C@H](O)[C@@H](C)O5)[C@@H](C)O6)[C@@H](O)C7	Tox21_303050
NCGC00257022-01	153094196	tox21-p53-bla-p1	ratio	active agonist	3	0.0151807	26.81	-0.809968	26	3.67725	0.997261	0.00547346	active agonist	20830-75-5	2724385	144213367	A	A	Digoxin	O=C1C=C(CO1)[C@H]2CC[C@@]8(O)[C@]2(C)[C@H](O)C[C@H]4[C@H]8CC[C@@H]3C[C@H](CC[C@@]34C)O[C@@H]7O[C@H](C)[C@@H](O[C@H]6C[C@H](O)[C@H](O[C@H]5C[C@H](O)[C@H](O)[C@@H](C)O5)[C@@H](C)O6)[C@@H](O)C7	Tox21_303050
NCGC00257022-01	133633981	tox21-p53-bla-p1	ch2	active agonist	2.1	0.0191114	30.64	-0.640002	30	3.92947	0.984123	0.0065512	active agonist	20830-75-5	2724385	144213367	A	A	Digoxin	O=C1C=C(CO1)[C@H]2CC[C@@]8(O)[C@]2(C)[C@H](O)C[C@H]4[C@H]8CC[C@@H]3C[C@H](CC[C@@]34C)O[C@@H]7O[C@H](C)[C@@H](O[C@H]6C[C@H](O)[C@H](O[C@H]5C[C@H](O)[C@H](O)[C@@H](C)O5)[C@@H](C)O6)[C@@H](O)C7	Tox21_303050
NCGC00257022-01	133596235	tox21-p53-bla-p1	ch1	active agonist	-1.1	0.107471	-32.9697	0	-32.9697	1.50949	0.968443	1.81377e-05	active antagonist	20830-75-5	2724385	144213367	A	A	Digoxin	O=C1C=C(CO1)[C@H]2CC[C@@]8(O)[C@]2(C)[C@H](O)C[C@H]4[C@H]8CC[C@@H]3C[C@H](CC[C@@]34C)O[C@@H]7O[C@H](C)[C@@H](O[C@H]6C[C@H](O)[C@H](O[C@H]5C[C@H](O)[C@H](O)[C@@H](C)O5)[C@@H](C)O6)[C@@H](O)C7	Tox21_303050
NCGC00257022-01	137973999	tox21-er-luc-bg1-4e2-agonist-p2	set2	active antagonist	2.3	0.0120585	84.0225	30.5855	114.608	1.24751	0.949666	0.0935907	active antagonist	20830-75-5	2724385	144213367	A	A	Digoxin	O=C1C=C(CO1)[C@H]2CC[C@@]8(O)[C@]2(C)[C@H](O)C[C@H]4[C@H]8CC[C@@H]3C[C@H](CC[C@@]34C)O[C@@H]7O[C@H](C)[C@@H](O[C@H]6C[C@H](O)[C@H](O[C@H]5C[C@H](O)[C@H](O)[C@@H](C)O5)[C@@H](C)O6)[C@@H](O)C7	Tox21_303050
NCGC00257022-01	138005183	tox21-er-luc-bg1-4e2-agonist-p2	set3	active antagonist	-1.1	0.339854	-44.7785	1.15697	-43.6215	2.18762	0.935806	3.24277e-05	active antagonist	20830-75-5	2724385	144213367	A	A	Digoxin	O=C1C=C(CO1)[C@H]2CC[C@@]8(O)[C@]2(C)[C@H](O)C[C@H]4[C@H]8CC[C@@H]3C[C@H](CC[C@@]34C)O[C@@H]7O[C@H](C)[C@@H](O[C@H]6C[C@H](O)[C@H](O[C@H]5C[C@H](O)[C@H](O)[C@@H](C)O5)[C@@H](C)O6)[C@@H](O)C7	Tox21_303050
NCGC00257022-01	137561553	tox21-er-luc-bg1-4e2-agonist-p2	set1	active antagonist	-1.1	0.151807	-66.5354	-2.0311	-68.5665	0.9	0.983147	0.00312575	active antagonist	20830-75-5	2724385	144213367	A	A	Digoxin	O=C1C=C(CO1)[C@H]2CC[C@@]8(O)[C@]2(C)[C@H](O)C[C@H]4[C@H]8CC[C@@H]3C[C@H](CC[C@@]34C)O[C@@H]7O[C@H](C)[C@@H](O[C@H]6C[C@H](O)[C@H](O[C@H]5C[C@H](O)[C@H](O)[C@@H](C)O5)[C@@H](C)O6)[C@@H](O)C7	Tox21_303050
NCGC00257022-01	141993819	tox21-er-luc-bg1-4e2-antagonist-p1	antagonist3	active antagonist	-1.1	1.07471	-74.9069	3.55909	-71.3479	1.96734	0.974511	0.00340754	active antagonist	20830-75-5	2724385	144213367	A	A	Digoxin	O=C1C=C(CO1)[C@H]2CC[C@@]8(O)[C@]2(C)[C@H](O)C[C@H]4[C@H]8CC[C@@H]3C[C@H](CC[C@@]34C)O[C@@H]7O[C@H](C)[C@@H](O[C@H]6C[C@H](O)[C@H](O[C@H]5C[C@H](O)[C@H](O)[C@@H](C)O5)[C@@H](C)O6)[C@@H](O)C7	Tox21_303050
NCGC00257022-01	147416169	tox21-gr-hela-bla-antagonist-p1	ch2_1	active agonist	1.2	0.00966292	51.6876	-8.47772	43.2099	4.95492	0.964631	0.0207913	active agonist	20830-75-5	2724385	144213367	A	A	Digoxin	O=C1C=C(CO1)[C@H]2CC[C@@]8(O)[C@]2(C)[C@H](O)C[C@H]4[C@H]8CC[C@@H]3C[C@H](CC[C@@]34C)O[C@@H]7O[C@H](C)[C@@H](O[C@H]6C[C@H](O)[C@H](O[C@H]5C[C@H](O)[C@H](O)[C@@H](C)O5)[C@@H](C)O6)[C@@H](O)C7	Tox21_303050
NCGC00257022-01	147491878	tox21-gr-hela-bla-antagonist-p1	ratio_3	active agonist	3	0.0484293	57.0582	-11.255	45.8032	2.33317	0.870807	0.0671132	active agonist	20830-75-5	2724385	144213367	A	A	Digoxin	O=C1C=C(CO1)[C@H]2CC[C@@]8(O)[C@]2(C)[C@H](O)C[C@H]4[C@H]8CC[C@@H]3C[C@H](CC[C@@]34C)O[C@@H]7O[C@H](C)[C@@H](O[C@H]6C[C@H](O)[C@H](O[C@H]5C[C@H](O)[C@H](O)[C@@H](C)O5)[C@@H](C)O6)[C@@H](O)C7	Tox21_303050
NCGC00257022-01	142005595	tox21-er-luc-bg1-4e2-antagonist-p1	viability3	active antagonist	4								inactive	20830-75-5	2724385	144213367	A	A	Digoxin	O=C1C=C(CO1)[C@H]2CC[C@@]8(O)[C@]2(C)[C@H](O)C[C@H]4[C@H]8CC[C@@H]3C[C@H](CC[C@@]34C)O[C@@H]7O[C@H](C)[C@@H](O[C@H]6C[C@H](O)[C@H](O[C@H]5C[C@H](O)[C@H](O)[C@@H](C)O5)[C@@H](C)O6)[C@@H](O)C7	Tox21_303050
NCGC00257022-01	141609683	tox21-er-luc-bg1-4e2-antagonist-p1	antagonist2	active antagonist	-1.1	0.269955	-85.6736	15.699	-69.9746	1.331	0.836651	0.00330107	active antagonist	20830-75-5	2724385	144213367	A	A	Digoxin	O=C1C=C(CO1)[C@H]2CC[C@@]8(O)[C@]2(C)[C@H](O)C[C@H]4[C@H]8CC[C@@H]3C[C@H](CC[C@@]34C)O[C@@H]7O[C@H](C)[C@@H](O[C@H]6C[C@H](O)[C@H](O[C@H]5C[C@H](O)[C@H](O)[C@@H](C)O5)[C@@H](C)O6)[C@@H](O)C7	Tox21_303050
NCGC00257022-01	141506903	tox21-er-luc-bg1-4e2-antagonist-p1	antagonist1	active antagonist	-1.1	0.240598	-82.4482	6.69068	-75.7575	1.71374	0.918383	0.000114403	active antagonist	20830-75-5	2724385	144213367	A	A	Digoxin	O=C1C=C(CO1)[C@H]2CC[C@@]8(O)[C@]2(C)[C@H](O)C[C@H]4[C@H]8CC[C@@H]3C[C@H](CC[C@@]34C)O[C@@H]7O[C@H](C)[C@@H](O[C@H]6C[C@H](O)[C@H](O[C@H]5C[C@H](O)[C@H](O)[C@@H](C)O5)[C@@H](C)O6)[C@@H](O)C7	Tox21_303050
NCGC00257022-01	141621459	tox21-er-luc-bg1-4e2-antagonist-p1	viability2	active antagonist	4								inactive	20830-75-5	2724385	144213367	A	A	Digoxin	O=C1C=C(CO1)[C@H]2CC[C@@]8(O)[C@]2(C)[C@H](O)C[C@H]4[C@H]8CC[C@@H]3C[C@H](CC[C@@]34C)O[C@@H]7O[C@H](C)[C@@H](O[C@H]6C[C@H](O)[C@H](O[C@H]5C[C@H](O)[C@H](O)[C@@H](C)O5)[C@@H](C)O6)[C@@H](O)C7	Tox21_303050
NCGC00257022-01	141495127	tox21-er-luc-bg1-4e2-antagonist-p1	viability1	active antagonist	4								inactive	20830-75-5	2724385	144213367	A	A	Digoxin	O=C1C=C(CO1)[C@H]2CC[C@@]8(O)[C@]2(C)[C@H](O)C[C@H]4[C@H]8CC[C@@H]3C[C@H](CC[C@@]34C)O[C@@H]7O[C@H](C)[C@@H](O[C@H]6C[C@H](O)[C@H](O[C@H]5C[C@H](O)[C@H](O)[C@@H](C)O5)[C@@H](C)O6)[C@@H](O)C7	Tox21_303050
NCGC00257022-01	147404393	tox21-gr-hela-bla-antagonist-p1	ch1_1	active agonist	4	0.10842	13.2465	0.253525	13.5	4.95492	0.790361	0.00968368	inactive	20830-75-5	2724385	144213367	A	A	Digoxin	O=C1C=C(CO1)[C@H]2CC[C@@]8(O)[C@]2(C)[C@H](O)C[C@H]4[C@H]8CC[C@@H]3C[C@H](CC[C@@]34C)O[C@@H]7O[C@H](C)[C@@H](O[C@H]6C[C@H](O)[C@H](O[C@H]5C[C@H](O)[C@H](O)[C@@H](C)O5)[C@@H](C)O6)[C@@H](O)C7	Tox21_303050
NCGC00257022-01	147427945	tox21-gr-hela-bla-antagonist-p1	viability_1	active agonist	-1.1	0.192801	-82.3341	-0.707754	-83.0418	1.62662	0.953249	5.807e-06	active antagonist	20830-75-5	2724385	144213367	A	A	Digoxin	O=C1C=C(CO1)[C@H]2CC[C@@]8(O)[C@]2(C)[C@H](O)C[C@H]4[C@H]8CC[C@@H]3C[C@H](CC[C@@]34C)O[C@@H]7O[C@H](C)[C@@H](O[C@H]6C[C@H](O)[C@H](O[C@H]5C[C@H](O)[C@H](O)[C@@H](C)O5)[C@@H](C)O6)[C@@H](O)C7	Tox21_303050
NCGC00257022-01	147445800	tox21-gr-hela-bla-antagonist-p1	ratio_2	active agonist	2.1	0.0121649	75.9178	-0.241836	75.676	2.04374	0.997696	0.000373528	active agonist	20830-75-5	2724385	144213367	A	A	Digoxin	O=C1C=C(CO1)[C@H]2CC[C@@]8(O)[C@]2(C)[C@H](O)C[C@H]4[C@H]8CC[C@@H]3C[C@H](CC[C@@]34C)O[C@@H]7O[C@H](C)[C@@H](O[C@H]6C[C@H](O)[C@H](O[C@H]5C[C@H](O)[C@H](O)[C@@H](C)O5)[C@@H](C)O6)[C@@H](O)C7	Tox21_303050
NCGC00257022-01	147527206	tox21-gr-hela-bla-antagonist-p1	viability_3	active agonist	-1.1	0.216326	-92.2834	4.03686	-88.2465	1.1	0.968657	6.217e-07	active antagonist	20830-75-5	2724385	144213367	A	A	Digoxin	O=C1C=C(CO1)[C@H]2CC[C@@]8(O)[C@]2(C)[C@H](O)C[C@H]4[C@H]8CC[C@@H]3C[C@H](CC[C@@]34C)O[C@@H]7O[C@H](C)[C@@H](O[C@H]6C[C@H](O)[C@H](O[C@H]5C[C@H](O)[C@H](O)[C@@H](C)O5)[C@@H](C)O6)[C@@H](O)C7	Tox21_303050
NCGC00257022-01	147503654	tox21-gr-hela-bla-antagonist-p1	ch1_3	active agonist	4	0.0272338	11.8667	-3.86668	8	2.18762	0.727126	0.0271563	inactive	20830-75-5	2724385	144213367	A	A	Digoxin	O=C1C=C(CO1)[C@H]2CC[C@@]8(O)[C@]2(C)[C@H](O)C[C@H]4[C@H]8CC[C@@H]3C[C@H](CC[C@@]34C)O[C@@H]7O[C@H](C)[C@@H](O[C@H]6C[C@H](O)[C@H](O[C@H]5C[C@H](O)[C@H](O)[C@@H](C)O5)[C@@H](C)O6)[C@@H](O)C7	Tox21_303050
NCGC00257022-01	147457576	tox21-gr-hela-bla-antagonist-p1	ch1_2	active agonist	4	0.431627	-11.4862	-1	-12.4862	1.88512	0.476075	0.199913	inactive	20830-75-5	2724385	144213367	A	A	Digoxin	O=C1C=C(CO1)[C@H]2CC[C@@]8(O)[C@]2(C)[C@H](O)C[C@H]4[C@H]8CC[C@@H]3C[C@H](CC[C@@]34C)O[C@@H]7O[C@H](C)[C@@H](O[C@H]6C[C@H](O)[C@H](O[C@H]5C[C@H](O)[C@H](O)[C@@H](C)O5)[C@@H](C)O6)[C@@H](O)C7	Tox21_303050
NCGC00257022-01	147515430	tox21-gr-hela-bla-antagonist-p1	ch2_3	active agonist	2.1	0.0484293	108.527	-12.7074	95.82	2.40638	0.902182	0.0421728	active agonist	20830-75-5	2724385	144213367	A	A	Digoxin	O=C1C=C(CO1)[C@H]2CC[C@@]8(O)[C@]2(C)[C@H](O)C[C@H]4[C@H]8CC[C@@H]3C[C@H](CC[C@@]34C)O[C@@H]7O[C@H](C)[C@@H](O[C@H]6C[C@H](O)[C@H](O[C@H]5C[C@H](O)[C@H](O)[C@@H](C)O5)[C@@H](C)O6)[C@@H](O)C7	Tox21_303050
NCGC00257022-01	147481128	tox21-gr-hela-bla-antagonist-p1	viability_2	active agonist	-1.1	0.216326	-62.2277	-19.9255	-82.1532	1.1	0.944574	1.47202e-05	active antagonist	20830-75-5	2724385	144213367	A	A	Digoxin	O=C1C=C(CO1)[C@H]2CC[C@@]8(O)[C@]2(C)[C@H](O)C[C@H]4[C@H]8CC[C@@H]3C[C@H](CC[C@@]34C)O[C@@H]7O[C@H](C)[C@@H](O[C@H]6C[C@H](O)[C@H](O[C@H]5C[C@H](O)[C@H](O)[C@@H](C)O5)[C@@H](C)O6)[C@@H](O)C7	Tox21_303050
NCGC00257022-01	147469352	tox21-gr-hela-bla-antagonist-p1	ch2_2	active agonist	2.1	0.00767553	126.226	-14.6416	111.584	3.132	0.997073	0.00582869	active agonist	20830-75-5	2724385	144213367	A	A	Digoxin	O=C1C=C(CO1)[C@H]2CC[C@@]8(O)[C@]2(C)[C@H](O)C[C@H]4[C@H]8CC[C@@H]3C[C@H](CC[C@@]34C)O[C@@H]7O[C@H](C)[C@@H](O[C@H]6C[C@H](O)[C@H](O[C@H]5C[C@H](O)[C@H](O)[C@@H](C)O5)[C@@H](C)O6)[C@@H](O)C7	Tox21_303050
NCGC00257022-01	147392617	tox21-gr-hela-bla-antagonist-p1	ratio_1	active agonist	1.2	0.0121649	40.6425	-11.6425	29	4.95492	0.981851	0.00795743	active agonist	20830-75-5	2724385	144213367	A	A	Digoxin	O=C1C=C(CO1)[C@H]2CC[C@@]8(O)[C@]2(C)[C@H](O)C[C@H]4[C@H]8CC[C@@H]3C[C@H](CC[C@@]34C)O[C@@H]7O[C@H](C)[C@@H](O[C@H]6C[C@H](O)[C@H](O[C@H]5C[C@H](O)[C@H](O)[C@@H](C)O5)[C@@H](C)O6)[C@@H](O)C7	Tox21_303050
NCGC00257022-01	153065289	tox21-ar-mda-kb2-luc-antagonist-p1	antagonist3	active antagonist	-1.2	0.957838	-36.5324	6	-30.5324	3.92947	0.936713	0.00613783	active antagonist	20830-75-5	2724385	144213367	A	A	Digoxin	O=C1C=C(CO1)[C@H]2CC[C@@]8(O)[C@]2(C)[C@H](O)C[C@H]4[C@H]8CC[C@@H]3C[C@H](CC[C@@]34C)O[C@@H]7O[C@H](C)[C@@H](O[C@H]6C[C@H](O)[C@H](O[C@H]5C[C@H](O)[C@H](O)[C@@H](C)O5)[C@@H](C)O6)[C@@H](O)C7	Tox21_303050
NCGC00257022-01	153017283	tox21-ar-mda-kb2-luc-antagonist-p1	antagonist1	active antagonist	-1.2	0.17033	-53.7498	4	-49.7498	4.95492	0.984575	1.05e-08	active antagonist	20830-75-5	2724385	144213367	A	A	Digoxin	O=C1C=C(CO1)[C@H]2CC[C@@]8(O)[C@]2(C)[C@H](O)C[C@H]4[C@H]8CC[C@@H]3C[C@H](CC[C@@]34C)O[C@@H]7O[C@H](C)[C@@H](O[C@H]6C[C@H](O)[C@H](O[C@H]5C[C@H](O)[C@H](O)[C@@H](C)O5)[C@@H](C)O6)[C@@H](O)C7	Tox21_303050
NCGC00257022-01	153078713	tox21-ar-mda-kb2-luc-antagonist-p1	viability3	active antagonist	4	0.135298	-12.9062	-2.30299	-15.2091	1.4641	0.886404	0.000608433	inactive	20830-75-5	2724385	144213367	A	A	Digoxin	O=C1C=C(CO1)[C@H]2CC[C@@]8(O)[C@]2(C)[C@H](O)C[C@H]4[C@H]8CC[C@@H]3C[C@H](CC[C@@]34C)O[C@@H]7O[C@H](C)[C@@H](O[C@H]6C[C@H](O)[C@H](O[C@H]5C[C@H](O)[C@H](O)[C@@H](C)O5)[C@@H](C)O6)[C@@H](O)C7	Tox21_303050
NCGC00257022-01	153055383	tox21-ar-mda-kb2-luc-antagonist-p1	viability2	active antagonist	4	0.107471	-15.1211	-2	-17.1211	1.1	0.938313	2.64303e-05	inactive	20830-75-5	2724385	144213367	A	A	Digoxin	O=C1C=C(CO1)[C@H]2CC[C@@]8(O)[C@]2(C)[C@H](O)C[C@H]4[C@H]8CC[C@@H]3C[C@H](CC[C@@]34C)O[C@@H]7O[C@H](C)[C@@H](O[C@H]6C[C@H](O)[C@H](O[C@H]5C[C@H](O)[C@H](O)[C@@H](C)O5)[C@@H](C)O6)[C@@H](O)C7	Tox21_303050
NCGC00257022-01	153095986	tox21-p53-bla-p1	ratio	active agonist	1.1	0.0678097	61.3086	0.543544	61.8521	3.06545	0.968388	0.000537012	active agonist	20830-75-5	2724385	144213367	A	A	Digoxin	O=C1C=C(CO1)[C@H]2CC[C@@]8(O)[C@]2(C)[C@H](O)C[C@H]4[C@H]8CC[C@@H]3C[C@H](CC[C@@]34C)O[C@@H]7O[C@H](C)[C@@H](O[C@H]6C[C@H](O)[C@H](O[C@H]5C[C@H](O)[C@H](O)[C@@H](C)O5)[C@@H](C)O6)[C@@H](O)C7	Tox21_303050
NCGC00257022-01	153042115	tox21-ar-mda-kb2-luc-antagonist-p1	viability1	active antagonist	4	0.0339854	-17.1686	-0.409216	-17.5778	2.58843	0.973472	2.422e-07	inactive	20830-75-5	2724385	144213367	A	A	Digoxin	O=C1C=C(CO1)[C@H]2CC[C@@]8(O)[C@]2(C)[C@H](O)C[C@H]4[C@H]8CC[C@@H]3C[C@H](CC[C@@]34C)O[C@@H]7O[C@H](C)[C@@H](O[C@H]6C[C@H](O)[C@H](O[C@H]5C[C@H](O)[C@H](O)[C@@H](C)O5)[C@@H](C)O6)[C@@H](O)C7	Tox21_303050
NCGC00257022-01	153030085	tox21-ar-mda-kb2-luc-antagonist-p1	antagonist2	active antagonist	-1.1	0.381322	-73.9622	6.52187	-67.4403	2.58843	0.981063	3.46e-08	active antagonist	20830-75-5	2724385	144213367	A	A	Digoxin	O=C1C=C(CO1)[C@H]2CC[C@@]8(O)[C@]2(C)[C@H](O)C[C@H]4[C@H]8CC[C@@H]3C[C@H](CC[C@@]34C)O[C@@H]7O[C@H](C)[C@@H](O[C@H]6C[C@H](O)[C@H](O[C@H]5C[C@H](O)[C@H](O)[C@@H](C)O5)[C@@H](C)O6)[C@@H](O)C7	Tox21_303050
NCGC00257022-01	196765491	tox21-ror-cho-antagonist-p1	set3	active antagonist	-1.1	7.60838	-96.2924	-3.27395	-99.5664	1.331	0.966229	9.477e-07	active antagonist	20830-75-5	2724385	144213367	A	A	Digoxin	O=C1C=C(CO1)[C@H]2CC[C@@]8(O)[C@]2(C)[C@H](O)C[C@H]4[C@H]8CC[C@@H]3C[C@H](CC[C@@]34C)O[C@@H]7O[C@H](C)[C@@H](O[C@H]6C[C@H](O)[C@H](O[C@H]5C[C@H](O)[C@H](O)[C@@H](C)O5)[C@@H](C)O6)[C@@H](O)C7	Tox21_303050
NCGC00257022-01	197739512	tox21-rxr-bla-agonist-p1	ratio_2	active antagonist	-1.2	0.171834	-46.0144	3	-43.0144	3.132	0.974601	1.878e-07	active antagonist	20830-75-5	2724385	144213367	A	A	Digoxin	O=C1C=C(CO1)[C@H]2CC[C@@]8(O)[C@]2(C)[C@H](O)C[C@H]4[C@H]8CC[C@@H]3C[C@H](CC[C@@]34C)O[C@@H]7O[C@H](C)[C@@H](O[C@H]6C[C@H](O)[C@H](O[C@H]5C[C@H](O)[C@H](O)[C@@H](C)O5)[C@@H](C)O6)[C@@H](O)C7	Tox21_303050
NCGC00257022-01	197721104	tox21-rxr-bla-agonist-p1	viability_1	active antagonist	-1.2	0.136492	-42.4725	-0.642767	-43.1153	2.95227	0.97159	3.561e-07	active antagonist	20830-75-5	2724385	144213367	A	A	Digoxin	O=C1C=C(CO1)[C@H]2CC[C@@]8(O)[C@]2(C)[C@H](O)C[C@H]4[C@H]8CC[C@@H]3C[C@H](CC[C@@]34C)O[C@@H]7O[C@H](C)[C@@H](O[C@H]6C[C@H](O)[C@H](O[C@H]5C[C@H](O)[C@H](O)[C@@H](C)O5)[C@@H](C)O6)[C@@H](O)C7	Tox21_303050
NCGC00257022-01	197728394	tox21-rxr-bla-agonist-p1	viability_2	active antagonist	-1.2	0.121649	-48.179	0.680471	-47.4985	2.33317	0.973659	2.313e-07	active antagonist	20830-75-5	2724385	144213367	A	A	Digoxin	O=C1C=C(CO1)[C@H]2CC[C@@]8(O)[C@]2(C)[C@H](O)C[C@H]4[C@H]8CC[C@@H]3C[C@H](CC[C@@]34C)O[C@@H]7O[C@H](C)[C@@H](O[C@H]6C[C@H](O)[C@H](O[C@H]5C[C@H](O)[C@H](O)[C@@H](C)O5)[C@@H](C)O6)[C@@H](O)C7	Tox21_303050
NCGC00257022-01	163979168	tox21-aromatase-p1	viability3	active antagonist	4								inactive	20830-75-5	2724385	144213367	A	A	Digoxin	O=C1C=C(CO1)[C@H]2CC[C@@]8(O)[C@]2(C)[C@H](O)C[C@H]4[C@H]8CC[C@@H]3C[C@H](CC[C@@]34C)O[C@@H]7O[C@H](C)[C@@H](O[C@H]6C[C@H](O)[C@H](O[C@H]5C[C@H](O)[C@H](O)[C@@H](C)O5)[C@@H](C)O6)[C@@H](O)C7	Tox21_303050
NCGC00257022-01	163961776	tox21-aromatase-p1	viability2	active antagonist	4	8.53674	-18.9662	-2	-20.9662	0.8	0.52947	0.169065	inactive	20830-75-5	2724385	144213367	A	A	Digoxin	O=C1C=C(CO1)[C@H]2CC[C@@]8(O)[C@]2(C)[C@H](O)C[C@H]4[C@H]8CC[C@@H]3C[C@H](CC[C@@]34C)O[C@@H]7O[C@H](C)[C@@H](O[C@H]6C[C@H](O)[C@H](O[C@H]5C[C@H](O)[C@H](O)[C@@H](C)O5)[C@@H](C)O6)[C@@H](O)C7	Tox21_303050
NCGC00257022-01	163942428	tox21-aromatase-p1	antagonist3	active antagonist	-1.2	1.7033	-53.6071	8.5	-45.1071	2.24812	0.846919	0.0200929	active antagonist	20830-75-5	2724385	144213367	A	A	Digoxin	O=C1C=C(CO1)[C@H]2CC[C@@]8(O)[C@]2(C)[C@H](O)C[C@H]4[C@H]8CC[C@@H]3C[C@H](CC[C@@]34C)O[C@@H]7O[C@H](C)[C@@H](O[C@H]6C[C@H](O)[C@H](O[C@H]5C[C@H](O)[C@H](O)[C@@H](C)O5)[C@@H](C)O6)[C@@H](O)C7	Tox21_303050
NCGC00257022-01	163948974	tox21-aromatase-p1	viability1	active antagonist	4	19.1114	-14.7848	-1	-15.7848	3.51175	0.389817	0.336816	inactive	20830-75-5	2724385	144213367	A	A	Digoxin	O=C1C=C(CO1)[C@H]2CC[C@@]8(O)[C@]2(C)[C@H](O)C[C@H]4[C@H]8CC[C@@H]3C[C@H](CC[C@@]34C)O[C@@H]7O[C@H](C)[C@@H](O[C@H]6C[C@H](O)[C@H](O[C@H]5C[C@H](O)[C@H](O)[C@@H](C)O5)[C@@H](C)O6)[C@@H](O)C7	Tox21_303050
NCGC00257022-01	163925036	tox21-aromatase-p1	antagonist2	active antagonist	-1.1	0.427851	-73.3911	24.8522	-48.5389	1.98874	0.844211	0.00686741	active antagonist	20830-75-5	2724385	144213367	A	A	Digoxin	O=C1C=C(CO1)[C@H]2CC[C@@]8(O)[C@]2(C)[C@H](O)C[C@H]4[C@H]8CC[C@@H]3C[C@H](CC[C@@]34C)O[C@@H]7O[C@H](C)[C@@H](O[C@H]6C[C@H](O)[C@H](O[C@H]5C[C@H](O)[C@H](O)[C@@H](C)O5)[C@@H](C)O6)[C@@H](O)C7	Tox21_303050
NCGC00257022-01	163912234	tox21-aromatase-p1	antagonist1	active antagonist	-1.2	1.51807	-39.4365	8.86988	-30.5666	1.53859	0.872939	0.00170416	active antagonist	20830-75-5	2724385	144213367	A	A	Digoxin	O=C1C=C(CO1)[C@H]2CC[C@@]8(O)[C@]2(C)[C@H](O)C[C@H]4[C@H]8CC[C@@H]3C[C@H](CC[C@@]34C)O[C@@H]7O[C@H](C)[C@@H](O[C@H]6C[C@H](O)[C@H](O[C@H]5C[C@H](O)[C@H](O)[C@@H](C)O5)[C@@H](C)O6)[C@@H](O)C7	Tox21_303050
NCGC00257022-01	196741599	tox21-ror-cho-antagonist-p1	set1	active antagonist	-1.1	8.53674	-109.073	-1.06435	-110.138	1.4641	0.946112	1.26324e-05	active antagonist	20830-75-5	2724385	144213367	A	A	Digoxin	O=C1C=C(CO1)[C@H]2CC[C@@]8(O)[C@]2(C)[C@H](O)C[C@H]4[C@H]8CC[C@@H]3C[C@H](CC[C@@]34C)O[C@@H]7O[C@H](C)[C@@H](O[C@H]6C[C@H](O)[C@H](O[C@H]5C[C@H](O)[C@H](O)[C@@H](C)O5)[C@@H](C)O6)[C@@H](O)C7	Tox21_303050
NCGC00257022-01	197709986	tox21-rxr-bla-agonist-p1	ch2_1	active antagonist	-1.2	0.609689	-46.6942	6.65687	-40.0373	1.1	0.881407	0.0146444	active antagonist	20830-75-5	2724385	144213367	A	A	Digoxin	O=C1C=C(CO1)[C@H]2CC[C@@]8(O)[C@]2(C)[C@H](O)C[C@H]4[C@H]8CC[C@@H]3C[C@H](CC[C@@]34C)O[C@@H]7O[C@H](C)[C@@H](O[C@H]6C[C@H](O)[C@H](O[C@H]5C[C@H](O)[C@H](O)[C@@H](C)O5)[C@@H](C)O6)[C@@H](O)C7	Tox21_303050
NCGC00257022-01	197799263	tox21-rxr-bla-agonist-p1	ch2_3	active antagonist	-1.2	0.384688	-39.7242	0.458592	-39.2656	3.67725	0.747976	0.0259254	active antagonist	20830-75-5	2724385	144213367	A	A	Digoxin	O=C1C=C(CO1)[C@H]2CC[C@@]8(O)[C@]2(C)[C@H](O)C[C@H]4[C@H]8CC[C@@H]3C[C@H](CC[C@@]34C)O[C@@H]7O[C@H](C)[C@@H](O[C@H]6C[C@H](O)[C@H](O[C@H]5C[C@H](O)[C@H](O)[C@@H](C)O5)[C@@H](C)O6)[C@@H](O)C7	Tox21_303050
NCGC00257022-01	196755775	tox21-ror-cho-antagonist-p1	set2	active antagonist	-1.1	7.60838	-89.6036	3.01491	-86.5887	1.66044	0.929362	5.3827e-05	active antagonist	20830-75-5	2724385	144213367	A	A	Digoxin	O=C1C=C(CO1)[C@H]2CC[C@@]8(O)[C@]2(C)[C@H](O)C[C@H]4[C@H]8CC[C@@H]3C[C@H](CC[C@@]34C)O[C@@H]7O[C@H](C)[C@@H](O[C@H]6C[C@H](O)[C@H](O[C@H]5C[C@H](O)[C@H](O)[C@@H](C)O5)[C@@H](C)O6)[C@@H](O)C7	Tox21_303050
NCGC00257022-01	197810381	tox21-rxr-bla-agonist-p1	viability_3	active antagonist	-1.2	0.153147	-55.3099	3	-52.3099	1.82648	0.962041	1.8277e-06	active antagonist	20830-75-5	2724385	144213367	A	A	Digoxin	O=C1C=C(CO1)[C@H]2CC[C@@]8(O)[C@]2(C)[C@H](O)C[C@H]4[C@H]8CC[C@@H]3C[C@H](CC[C@@]34C)O[C@@H]7O[C@H](C)[C@@H](O[C@H]6C[C@H](O)[C@H](O[C@H]5C[C@H](O)[C@H](O)[C@@H](C)O5)[C@@H](C)O6)[C@@H](O)C7	Tox21_303050
NCGC00257022-01	197750630	tox21-rxr-bla-agonist-p1	ch1_2	active antagonist	1.2	0.216326	58.9578	-8.26811	50.6897	2.40638	0.969195	0.000158423	active agonist	20830-75-5	2724385	144213367	A	A	Digoxin	O=C1C=C(CO1)[C@H]2CC[C@@]8(O)[C@]2(C)[C@H](O)C[C@H]4[C@H]8CC[C@@H]3C[C@H](CC[C@@]34C)O[C@@H]7O[C@H](C)[C@@H](O[C@H]6C[C@H](O)[C@H](O[C@H]5C[C@H](O)[C@H](O)[C@@H](C)O5)[C@@H](C)O6)[C@@H](O)C7	Tox21_303050
NCGC00257022-01	197761754	tox21-rxr-bla-agonist-p1	ch2_2	active antagonist	-1.2	0.484293	-25.9451	-4	-29.9451	2.18762	0.852251	0.00209928	active antagonist	20830-75-5	2724385	144213367	A	A	Digoxin	O=C1C=C(CO1)[C@H]2CC[C@@]8(O)[C@]2(C)[C@H](O)C[C@H]4[C@H]8CC[C@@H]3C[C@H](CC[C@@]34C)O[C@@H]7O[C@H](C)[C@@H](O[C@H]6C[C@H](O)[C@H](O[C@H]5C[C@H](O)[C@H](O)[C@@H](C)O5)[C@@H](C)O6)[C@@H](O)C7	Tox21_303050
NCGC00257022-01	197687750	tox21-rxr-bla-agonist-p1	ratio_1	active antagonist	-1.2	0.192801	-55.2935	5.77836	-49.5151	2.33317	0.96427	1.3019e-06	active antagonist	20830-75-5	2724385	144213367	A	A	Digoxin	O=C1C=C(CO1)[C@H]2CC[C@@]8(O)[C@]2(C)[C@H](O)C[C@H]4[C@H]8CC[C@@H]3C[C@H](CC[C@@]34C)O[C@@H]7O[C@H](C)[C@@H](O[C@H]6C[C@H](O)[C@H](O[C@H]5C[C@H](O)[C@H](O)[C@@H](C)O5)[C@@H](C)O6)[C@@H](O)C7	Tox21_303050
NCGC00257022-01	197786735	tox21-rxr-bla-agonist-p1	ch1_3	active antagonist	1.2	0.305568	43.8316	-2.2221	41.6095	1.6259	0.924828	0.000643205	active agonist	20830-75-5	2724385	144213367	A	A	Digoxin	O=C1C=C(CO1)[C@H]2CC[C@@]8(O)[C@]2(C)[C@H](O)C[C@H]4[C@H]8CC[C@@H]3C[C@H](CC[C@@]34C)O[C@@H]7O[C@H](C)[C@@H](O[C@H]6C[C@H](O)[C@H](O[C@H]5C[C@H](O)[C@H](O)[C@@H](C)O5)[C@@H](C)O6)[C@@H](O)C7	Tox21_303050
NCGC00257022-01	197698868	tox21-rxr-bla-agonist-p1	ch1_1	active antagonist	1.2	0.0966292	33.2422	0.915203	34.1574	4.95492	0.927686	0.000126576	active agonist	20830-75-5	2724385	144213367	A	A	Digoxin	O=C1C=C(CO1)[C@H]2CC[C@@]8(O)[C@]2(C)[C@H](O)C[C@H]4[C@H]8CC[C@@H]3C[C@H](CC[C@@]34C)O[C@@H]7O[C@H](C)[C@@H](O[C@H]6C[C@H](O)[C@H](O[C@H]5C[C@H](O)[C@H](O)[C@@H](C)O5)[C@@H](C)O6)[C@@H](O)C7	Tox21_303050
NCGC00257022-01	197777023	tox21-rxr-bla-agonist-p1	ratio_3	active antagonist	-1.2	0.305568	-42.5577	1.96986	-40.5879	2.84727	0.937141	6.40063e-05	active antagonist	20830-75-5	2724385	144213367	A	A	Digoxin	O=C1C=C(CO1)[C@H]2CC[C@@]8(O)[C@]2(C)[C@H](O)C[C@H]4[C@H]8CC[C@@H]3C[C@H](CC[C@@]34C)O[C@@H]7O[C@H](C)[C@@H](O[C@H]6C[C@H](O)[C@H](O[C@H]5C[C@H](O)[C@H](O)[C@@H](C)O5)[C@@H](C)O6)[C@@H](O)C7	Tox21_303050
NCGC00257022-01	218551600	tox21-ar-mda-kb2-luc-agonist-p3	viability1	active agonist	4	0.0957838	-13.0475	-2.21679	-15.2643	4.95492	0.90505	0.000249728	inactive	20830-75-5	2724385	144213367	A	A	Digoxin	O=C1C=C(CO1)[C@H]2CC[C@@]8(O)[C@]2(C)[C@H](O)C[C@H]4[C@H]8CC[C@@H]3C[C@H](CC[C@@]34C)O[C@@H]7O[C@H](C)[C@@H](O[C@H]6C[C@H](O)[C@H](O[C@H]5C[C@H](O)[C@H](O)[C@@H](C)O5)[C@@H](C)O6)[C@@H](O)C7	Tox21_303050
NCGC00257022-01	203569490	tox21-ar-mda-kb2-luc-antagonist-p2	viability1	active agonist	4	0.135298	-9.11318	0	-9.11318	4.95492	0.625434	0.0925253	inactive	20830-75-5	2724385	144213367	A	A	Digoxin	O=C1C=C(CO1)[C@H]2CC[C@@]8(O)[C@]2(C)[C@H](O)C[C@H]4[C@H]8CC[C@@H]3C[C@H](CC[C@@]34C)O[C@@H]7O[C@H](C)[C@@H](O[C@H]6C[C@H](O)[C@H](O[C@H]5C[C@H](O)[C@H](O)[C@@H](C)O5)[C@@H](C)O6)[C@@H](O)C7	Tox21_303050
NCGC00257022-01	206764851	tox21-er-luc-bg1-4e2-antagonist-p2	viability3	active agonist	4	0.191114	7.15338	0.846623	8	1.331	0.477743	0.216351	inactive	20830-75-5	2724385	144213367	A	A	Digoxin	O=C1C=C(CO1)[C@H]2CC[C@@]8(O)[C@]2(C)[C@H](O)C[C@H]4[C@H]8CC[C@@H]3C[C@H](CC[C@@]34C)O[C@@H]7O[C@H](C)[C@@H](O[C@H]6C[C@H](O)[C@H](O[C@H]5C[C@H](O)[C@H](O)[C@@H](C)O5)[C@@H](C)O6)[C@@H](O)C7	Tox21_303050
NCGC00257022-01	214974741	tox21-tshr-antagonist-p1	ch2_3	active antagonist	4		0	0	0				active antagonist	20830-75-5	2724385	144213367	A	A	Digoxin	O=C1C=C(CO1)[C@H]2CC[C@@]8(O)[C@]2(C)[C@H](O)C[C@H]4[C@H]8CC[C@@H]3C[C@H](CC[C@@]34C)O[C@@H]7O[C@H](C)[C@@H](O[C@H]6C[C@H](O)[C@H](O[C@H]5C[C@H](O)[C@H](O)[C@@H](C)O5)[C@@H](C)O6)[C@@H](O)C7	Tox21_303050
NCGC00257022-01	203588261	tox21-ar-mda-kb2-luc-antagonist-p2	viability3	active agonist	4		0	0	0				inactive	20830-75-5	2724385	144213367	A	A	Digoxin	O=C1C=C(CO1)[C@H]2CC[C@@]8(O)[C@]2(C)[C@H](O)C[C@H]4[C@H]8CC[C@@H]3C[C@H](CC[C@@]34C)O[C@@H]7O[C@H](C)[C@@H](O[C@H]6C[C@H](O)[C@H](O[C@H]5C[C@H](O)[C@H](O)[C@@H](C)O5)[C@@H](C)O6)[C@@H](O)C7	Tox21_303050
NCGC00257022-01	214774493	tox21-tshr-antagonist-p1	ratio_2	active antagonist	-1.1	2.14433	-34.1854	-1.60585	-35.7912	1.47874	0.942989	1.71691e-05	active antagonist	20830-75-5	2724385	144213367	A	A	Digoxin	O=C1C=C(CO1)[C@H]2CC[C@@]8(O)[C@]2(C)[C@H](O)C[C@H]4[C@H]8CC[C@@H]3C[C@H](CC[C@@]34C)O[C@@H]7O[C@H](C)[C@@H](O[C@H]6C[C@H](O)[C@H](O[C@H]5C[C@H](O)[C@H](O)[C@@H](C)O5)[C@@H](C)O6)[C@@H](O)C7	Tox21_303050
NCGC00257022-01	206118796	tox21-er-luc-bg1-4e2-antagonist-p2	antagonist1	active agonist	3	0.0302895	31.8689	2.63111	34.5	4.95492	0.903808	0.0815582	active agonist	20830-75-5	2724385	144213367	A	A	Digoxin	O=C1C=C(CO1)[C@H]2CC[C@@]8(O)[C@]2(C)[C@H](O)C[C@H]4[C@H]8CC[C@@H]3C[C@H](CC[C@@]34C)O[C@@H]7O[C@H](C)[C@@H](O[C@H]6C[C@H](O)[C@H](O[C@H]5C[C@H](O)[C@H](O)[C@@H](C)O5)[C@@H](C)O6)[C@@H](O)C7	Tox21_303050
NCGC00257022-01	214785611	tox21-tshr-antagonist-p1	ch1_2	active antagonist	-1.1	1.7033	-36.7454	-2.37292	-39.1183	1.21	0.955742	4.2982e-06	inactive	20830-75-5	2724385	144213367	A	A	Digoxin	O=C1C=C(CO1)[C@H]2CC[C@@]8(O)[C@]2(C)[C@H](O)C[C@H]4[C@H]8CC[C@@H]3C[C@H](CC[C@@]34C)O[C@@H]7O[C@H](C)[C@@H](O[C@H]6C[C@H](O)[C@H](O[C@H]5C[C@H](O)[C@H](O)[C@@H](C)O5)[C@@H](C)O6)[C@@H](O)C7	Tox21_303050
NCGC00257022-01	206375680	tox21-er-luc-bg1-4e2-antagonist-p2	antagonist2	active agonist	1.2	0.0604355	76.6858	-1.79559	74.8902	3.132	0.946724	0.00570525	active agonist	20830-75-5	2724385	144213367	A	A	Digoxin	O=C1C=C(CO1)[C@H]2CC[C@@]8(O)[C@]2(C)[C@H](O)C[C@H]4[C@H]8CC[C@@H]3C[C@H](CC[C@@]34C)O[C@@H]7O[C@H](C)[C@@H](O[C@H]6C[C@H](O)[C@H](O[C@H]5C[C@H](O)[C@H](O)[C@@H](C)O5)[C@@H](C)O6)[C@@H](O)C7	Tox21_303050
NCGC00257022-01	214949689	tox21-tshr-antagonist-p1	ratio_3	active antagonist	-1.2	2.40598	-22.7066	-0.5	-23.2066	1.88512	0.96505	1.154e-06	active antagonist	20830-75-5	2724385	144213367	A	A	Digoxin	O=C1C=C(CO1)[C@H]2CC[C@@]8(O)[C@]2(C)[C@H](O)C[C@H]4[C@H]8CC[C@@H]3C[C@H](CC[C@@]34C)O[C@@H]7O[C@H](C)[C@@H](O[C@H]6C[C@H](O)[C@H](O[C@H]5C[C@H](O)[C@H](O)[C@@H](C)O5)[C@@H](C)O6)[C@@H](O)C7	Tox21_303050
NCGC00257022-01	214306995	tox21-tshr-antagonist-p1	ch2_1	active antagonist	4	0.957838	-3.88553	-1	-4.88553	0.7	0.38874	0.308061	active antagonist	20830-75-5	2724385	144213367	A	A	Digoxin	O=C1C=C(CO1)[C@H]2CC[C@@]8(O)[C@]2(C)[C@H](O)C[C@H]4[C@H]8CC[C@@H]3C[C@H](CC[C@@]34C)O[C@@H]7O[C@H](C)[C@@H](O[C@H]6C[C@H](O)[C@H](O[C@H]5C[C@H](O)[C@H](O)[C@@H](C)O5)[C@@H](C)O6)[C@@H](O)C7	Tox21_303050
NCGC00257022-01	214282455	tox21-tshr-antagonist-p1	ratio_1	active antagonist	-1.2	15.1807	-15.0286	0	-15.0286	3.06545	0.798637	0.00823137	active antagonist	20830-75-5	2724385	144213367	A	A	Digoxin	O=C1C=C(CO1)[C@H]2CC[C@@]8(O)[C@]2(C)[C@H](O)C[C@H]4[C@H]8CC[C@@H]3C[C@H](CC[C@@]34C)O[C@@H]7O[C@H](C)[C@@H](O[C@H]6C[C@H](O)[C@H](O[C@H]5C[C@H](O)[C@H](O)[C@@H](C)O5)[C@@H](C)O6)[C@@H](O)C7	Tox21_303050
NCGC00257022-01	206386798	tox21-er-luc-bg1-4e2-antagonist-p2	viability2	active agonist	4		0	0	0				inactive	20830-75-5	2724385	144213367	A	A	Digoxin	O=C1C=C(CO1)[C@H]2CC[C@@]8(O)[C@]2(C)[C@H](O)C[C@H]4[C@H]8CC[C@@H]3C[C@H](CC[C@@]34C)O[C@@H]7O[C@H](C)[C@@H](O[C@H]6C[C@H](O)[C@H](O[C@H]5C[C@H](O)[C@H](O)[C@@H](C)O5)[C@@H](C)O6)[C@@H](O)C7	Tox21_303050
NCGC00257022-01	206189022	tox21-er-luc-bg1-4e2-antagonist-p2	viability1	active agonist	4	0.107471	-3.63369	1.5	-2.13369	4.95492	0.334869	0.353763	inactive	20830-75-5	2724385	144213367	A	A	Digoxin	O=C1C=C(CO1)[C@H]2CC[C@@]8(O)[C@]2(C)[C@H](O)C[C@H]4[C@H]8CC[C@@H]3C[C@H](CC[C@@]34C)O[C@@H]7O[C@H](C)[C@@H](O[C@H]6C[C@H](O)[C@H](O[C@H]5C[C@H](O)[C@H](O)[C@@H](C)O5)[C@@H](C)O6)[C@@H](O)C7	Tox21_303050
NCGC00257022-01	214796729	tox21-tshr-antagonist-p1	ch2_2	active antagonist	4		0	0	0				active antagonist	20830-75-5	2724385	144213367	A	A	Digoxin	O=C1C=C(CO1)[C@H]2CC[C@@]8(O)[C@]2(C)[C@H](O)C[C@H]4[C@H]8CC[C@@H]3C[C@H](CC[C@@]34C)O[C@@H]7O[C@H](C)[C@@H](O[C@H]6C[C@H](O)[C@H](O[C@H]5C[C@H](O)[C@H](O)[C@@H](C)O5)[C@@H](C)O6)[C@@H](O)C7	Tox21_303050
NCGC00257022-01	206744131	tox21-er-luc-bg1-4e2-antagonist-p2	antagonist3	active agonist	2.2	0.0604355	79.0516	4.80138	83.8529	2.72022	0.964258	0.00682375	active agonist	20830-75-5	2724385	144213367	A	A	Digoxin	O=C1C=C(CO1)[C@H]2CC[C@@]8(O)[C@]2(C)[C@H](O)C[C@H]4[C@H]8CC[C@@H]3C[C@H](CC[C@@]34C)O[C@@H]7O[C@H](C)[C@@H](O[C@H]6C[C@H](O)[C@H](O[C@H]5C[C@H](O)[C@H](O)[C@@H](C)O5)[C@@H](C)O6)[C@@H](O)C7	Tox21_303050
NCGC00257022-01	214960807	tox21-tshr-antagonist-p1	ch1_3	active antagonist	-1.2	3.02895	-28.3535	-1.5	-29.8535	1.331	0.946049	1.27469e-05	inactive	20830-75-5	2724385	144213367	A	A	Digoxin	O=C1C=C(CO1)[C@H]2CC[C@@]8(O)[C@]2(C)[C@H](O)C[C@H]4[C@H]8CC[C@@H]3C[C@H](CC[C@@]34C)O[C@@H]7O[C@H](C)[C@@H](O[C@H]6C[C@H](O)[C@H](O[C@H]5C[C@H](O)[C@H](O)[C@@H](C)O5)[C@@H](C)O6)[C@@H](O)C7	Tox21_303050
NCGC00257022-01	214294597	tox21-tshr-antagonist-p1	ch1_1	active antagonist	-1.2	13.5298	-16.9468	0	-16.9468	4.95492	0.852211	0.0021148	inactive	20830-75-5	2724385	144213367	A	A	Digoxin	O=C1C=C(CO1)[C@H]2CC[C@@]8(O)[C@]2(C)[C@H](O)C[C@H]4[C@H]8CC[C@@H]3C[C@H](CC[C@@]34C)O[C@@H]7O[C@H](C)[C@@H](O[C@H]6C[C@H](O)[C@H](O[C@H]5C[C@H](O)[C@H](O)[C@@H](C)O5)[C@@H](C)O6)[C@@H](O)C7	Tox21_303050
NCGC00257022-01	218540482	tox21-ar-mda-kb2-luc-agonist-p3	agonist1	active agonist	2.2	0.302895	37.5804	0.419581	38	1.96734	0.991351	1.24161e-05		20830-75-5	2724385	144213367	A	A	Digoxin	O=C1C=C(CO1)[C@H]2CC[C@@]8(O)[C@]2(C)[C@H](O)C[C@H]4[C@H]8CC[C@@H]3C[C@H](CC[C@@]34C)O[C@@H]7O[C@H](C)[C@@H](O[C@H]6C[C@H](O)[C@H](O[C@H]5C[C@H](O)[C@H](O)[C@@H](C)O5)[C@@H](C)O6)[C@@H](O)C7	Tox21_303050
NCGC00257022-01	218582133	tox21-ar-mda-kb2-luc-agonist-p3	agonist2	active agonist	1.2	0.17033	25.5	1	26.5	4.95492	0.99858	5.71e-08		20830-75-5	2724385	144213367	A	A	Digoxin	O=C1C=C(CO1)[C@H]2CC[C@@]8(O)[C@]2(C)[C@H](O)C[C@H]4[C@H]8CC[C@@H]3C[C@H](CC[C@@]34C)O[C@@H]7O[C@H](C)[C@@H](O[C@H]6C[C@H](O)[C@H](O[C@H]5C[C@H](O)[C@H](O)[C@@H](C)O5)[C@@H](C)O6)[C@@H](O)C7	Tox21_303050
NCGC00257022-01	218593251	tox21-ar-mda-kb2-luc-agonist-p3	viability2	active agonist	4	0.107471	-6.94947	-4.8545	-11.804	4.95492	0.668392	0.0649264	inactive	20830-75-5	2724385	144213367	A	A	Digoxin	O=C1C=C(CO1)[C@H]2CC[C@@]8(O)[C@]2(C)[C@H](O)C[C@H]4[C@H]8CC[C@@H]3C[C@H](CC[C@@]34C)O[C@@H]7O[C@H](C)[C@@H](O[C@H]6C[C@H](O)[C@H](O[C@H]5C[C@H](O)[C@H](O)[C@@H](C)O5)[C@@H](C)O6)[C@@H](O)C7	Tox21_303050
NCGC00257022-01	218664675	tox21-ar-mda-kb2-luc-agonist-p3	viability3	active agonist	4	0.120585	-11.5758	2	-9.57585	4.95492	0.926201	0.000140852	inactive	20830-75-5	2724385	144213367	A	A	Digoxin	O=C1C=C(CO1)[C@H]2CC[C@@]8(O)[C@]2(C)[C@H](O)C[C@H]4[C@H]8CC[C@@H]3C[C@H](CC[C@@]34C)O[C@@H]7O[C@H](C)[C@@H](O[C@H]6C[C@H](O)[C@H](O[C@H]5C[C@H](O)[C@H](O)[C@@H](C)O5)[C@@H](C)O6)[C@@H](O)C7	Tox21_303050
NCGC00257022-01	218653557	tox21-ar-mda-kb2-luc-agonist-p3	agonist3	active agonist	1.2	0.269955	29.5	1	30.5	2.25265	0.952453	0.000656495		20830-75-5	2724385	144213367	A	A	Digoxin	O=C1C=C(CO1)[C@H]2CC[C@@]8(O)[C@]2(C)[C@H](O)C[C@H]4[C@H]8CC[C@@H]3C[C@H](CC[C@@]34C)O[C@@H]7O[C@H](C)[C@@H](O[C@H]6C[C@H](O)[C@H](O[C@H]5C[C@H](O)[C@H](O)[C@@H](C)O5)[C@@H](C)O6)[C@@H](O)C7	Tox21_303050
NCGC00257022-01	203546618	tox21-ar-mda-kb2-luc-antagonist-p2	antagonist2	active agonist	1.4	0.191114	54.1276	3.36956	57.4972	2.12107	0.853823	0.28245	active agonist	20830-75-5	2724385	144213367	A	A	Digoxin	O=C1C=C(CO1)[C@H]2CC[C@@]8(O)[C@]2(C)[C@H](O)C[C@H]4[C@H]8CC[C@@H]3C[C@H](CC[C@@]34C)O[C@@H]7O[C@H](C)[C@@H](O[C@H]6C[C@H](O)[C@H](O[C@H]5C[C@H](O)[C@H](O)[C@@H](C)O5)[C@@H](C)O6)[C@@H](O)C7	Tox21_303050
NCGC00257022-01	203536134	tox21-ar-mda-kb2-luc-antagonist-p2	antagonist1	active agonist	2.1	0.339854	225.095	2.70659	227.801	4.95492	0.99401	4.1656e-06	active agonist	20830-75-5	2724385	144213367	A	A	Digoxin	O=C1C=C(CO1)[C@H]2CC[C@@]8(O)[C@]2(C)[C@H](O)C[C@H]4[C@H]8CC[C@@H]3C[C@H](CC[C@@]34C)O[C@@H]7O[C@H](C)[C@@H](O[C@H]6C[C@H](O)[C@H](O[C@H]5C[C@H](O)[C@H](O)[C@@H](C)O5)[C@@H](C)O6)[C@@H](O)C7	Tox21_303050
NCGC00257022-01	203554899	tox21-ar-mda-kb2-luc-antagonist-p2	antagonist3	active agonist	2.1	0.302895	193.109	10.0866	203.195	3.06545	0.98195	0.000107102	active agonist	20830-75-5	2724385	144213367	A	A	Digoxin	O=C1C=C(CO1)[C@H]2CC[C@@]8(O)[C@]2(C)[C@H](O)C[C@H]4[C@H]8CC[C@@H]3C[C@H](CC[C@@]34C)O[C@@H]7O[C@H](C)[C@@H](O[C@H]6C[C@H](O)[C@H](O[C@H]5C[C@H](O)[C@H](O)[C@@H](C)O5)[C@@H](C)O6)[C@@H](O)C7	Tox21_303050
NCGC00257022-01	203579978	tox21-ar-mda-kb2-luc-antagonist-p2	viability2	active agonist	4	0.240598	-8.73035	-0.5	-9.23035	4.95492	0.664719	0.066792	inactive	20830-75-5	2724385	144213367	A	A	Digoxin	O=C1C=C(CO1)[C@H]2CC[C@@]8(O)[C@]2(C)[C@H](O)C[C@H]4[C@H]8CC[C@@H]3C[C@H](CC[C@@]34C)O[C@@H]7O[C@H](C)[C@@H](O[C@H]6C[C@H](O)[C@H](O[C@H]5C[C@H](O)[C@H](O)[C@@H](C)O5)[C@@H](C)O6)[C@@H](O)C7	Tox21_303050
NCGC00090797-03	133455951	tox21-elg1-luc-agonist-p1	agonist	active antagonist	-2.4	0.0841267	-11.5871	0.5	-11.0871	1.28756	0.975535	1.538e-07	active antagonist	20830-75-5	2724385	144204576	A	A	Digoxin	O=C1C=C(CO1)[C@H]2CC[C@@]8(O)[C@]2(C)[C@H](O)C[C@H]4[C@H]8CC[C@@H]3C[C@H](CC[C@@]34C)O[C@@H]7O[C@H](C)[C@@H](O[C@H]6C[C@H](O)[C@H](O[C@H]5C[C@H](O)[C@H](O)[C@@H](C)O5)[C@@H](C)O6)[C@@H](O)C7	Tox21_111025
NCGC00090797-03	133440861	tox21-elg1-luc-agonist-p1	agonist	active antagonist	-1.2	0.0668242	-14.7464	-0.5	-15.2464	1.66044	0.990523	6e-10	active antagonist	20830-75-5	2724385	144204576	A	A	Digoxin	O=C1C=C(CO1)[C@H]2CC[C@@]8(O)[C@]2(C)[C@H](O)C[C@H]4[C@H]8CC[C@@H]3C[C@H](CC[C@@]34C)O[C@@H]7O[C@H](C)[C@@H](O[C@H]6C[C@H](O)[C@H](O[C@H]5C[C@H](O)[C@H](O)[C@@H](C)O5)[C@@H](C)O6)[C@@H](O)C7	Tox21_111025
NCGC00090797-03	133491279	tox21-elg1-luc-agonist-p1	viability	active antagonist	-1.2	0.105909	-31.8698	2.32775	-29.5421	1.47809	0.942411	2.9432e-05	active antagonist	20830-75-5	2724385	144204576	A	A	Digoxin	O=C1C=C(CO1)[C@H]2CC[C@@]8(O)[C@]2(C)[C@H](O)C[C@H]4[C@H]8CC[C@@H]3C[C@H](CC[C@@]34C)O[C@@H]7O[C@H](C)[C@@H](O[C@H]6C[C@H](O)[C@H](O[C@H]5C[C@H](O)[C@H](O)[C@@H](C)O5)[C@@H](C)O6)[C@@H](O)C7	Tox21_111025
NCGC00090797-03	133495105	tox21-elg1-luc-agonist-p1	viability	active antagonist	-1.2	0.167855	-31.7282	-1.71716	-33.4454	1.4641	0.901093	0.000304587	active antagonist	20830-75-5	2724385	144204576	A	A	Digoxin	O=C1C=C(CO1)[C@H]2CC[C@@]8(O)[C@]2(C)[C@H](O)C[C@H]4[C@H]8CC[C@@H]3C[C@H](CC[C@@]34C)O[C@@H]7O[C@H](C)[C@@H](O[C@H]6C[C@H](O)[C@H](O[C@H]5C[C@H](O)[C@H](O)[C@@H](C)O5)[C@@H](C)O6)[C@@H](O)C7	Tox21_111025
NCGC00090797-03	133459777	tox21-elg1-luc-agonist-p1	agonist	active antagonist	-1.2	0.0595572	-20.2241	-2.70011	-22.9242	1.96734	0.980244	4.44e-08	active antagonist	20830-75-5	2724385	144204576	A	A	Digoxin	O=C1C=C(CO1)[C@H]2CC[C@@]8(O)[C@]2(C)[C@H](O)C[C@H]4[C@H]8CC[C@@H]3C[C@H](CC[C@@]34C)O[C@@H]7O[C@H](C)[C@@H](O[C@H]6C[C@H](O)[C@H](O[C@H]5C[C@H](O)[C@H](O)[C@@H](C)O5)[C@@H](C)O6)[C@@H](O)C7	Tox21_111025
NCGC00090797-03	133476189	tox21-elg1-luc-agonist-p1	viability	active antagonist	-1.2	0.0943918	-32.8849	3.09558	-29.7893	4.95492	0.896144	0.00123911	active antagonist	20830-75-5	2724385	144204576	A	A	Digoxin	O=C1C=C(CO1)[C@H]2CC[C@@]8(O)[C@]2(C)[C@H](O)C[C@H]4[C@H]8CC[C@@H]3C[C@H](CC[C@@]34C)O[C@@H]7O[C@H](C)[C@@H](O[C@H]6C[C@H](O)[C@H](O[C@H]5C[C@H](O)[C@H](O)[C@@H](C)O5)[C@@H](C)O6)[C@@H](O)C7	Tox21_111025
NCGC00090797-03	133680407	tox21-mitotox-p1	ratio	active antagonist	-1.1	0.473079	-66.304	-0.00898955	-66.313	1.96734	0.971861	3.37e-07	active antagonist	20830-75-5	2724385	144204576	A	A	Digoxin	O=C1C=C(CO1)[C@H]2CC[C@@]8(O)[C@]2(C)[C@H](O)C[C@H]4[C@H]8CC[C@@H]3C[C@H](CC[C@@]34C)O[C@@H]7O[C@H](C)[C@@H](O[C@H]6C[C@H](O)[C@H](O[C@H]5C[C@H](O)[C@H](O)[C@@H](C)O5)[C@@H](C)O6)[C@@H](O)C7	Tox21_111025
NCGC00090797-03	133684233	tox21-mitotox-p1	ratio	active antagonist	-1.1	0.298493	-82.6344	0.565493	-82.0689	2.18762	0.976812	5.292e-07	active antagonist	20830-75-5	2724385	144204576	A	A	Digoxin	O=C1C=C(CO1)[C@H]2CC[C@@]8(O)[C@]2(C)[C@H](O)C[C@H]4[C@H]8CC[C@@H]3C[C@H](CC[C@@]34C)O[C@@H]7O[C@H](C)[C@@H](O[C@H]6C[C@H](O)[C@H](O[C@H]5C[C@H](O)[C@H](O)[C@@H](C)O5)[C@@H](C)O6)[C@@H](O)C7	Tox21_111025
NCGC00090797-03	133197973	tox21-er-bla-agonist-p2	ratio	active agonist	2.1	23.8911	114.096	-3.99364	110.102	4.09497	0.917341	0.000122177	active agonist	20830-75-5	2724385	144204576	A	A	Digoxin	O=C1C=C(CO1)[C@H]2CC[C@@]8(O)[C@]2(C)[C@H](O)C[C@H]4[C@H]8CC[C@@H]3C[C@H](CC[C@@]34C)O[C@@H]7O[C@H](C)[C@@H](O[C@H]6C[C@H](O)[C@H](O[C@H]5C[C@H](O)[C@H](O)[C@@H](C)O5)[C@@H](C)O6)[C@@H](O)C7	Tox21_111025
NCGC00090797-03	133849472	tox21-er-bla-agonist-p2	ch2	active agonist	2.1	23.9145	118.219	2.51085	120.729	3.2975	0.996635	0	active agonist	20830-75-5	2724385	144204576	A	A	Digoxin	O=C1C=C(CO1)[C@H]2CC[C@@]8(O)[C@]2(C)[C@H](O)C[C@H]4[C@H]8CC[C@@H]3C[C@H](CC[C@@]34C)O[C@@H]7O[C@H](C)[C@@H](O[C@H]6C[C@H](O)[C@H](O[C@H]5C[C@H](O)[C@H](O)[C@@H](C)O5)[C@@H](C)O6)[C@@H](O)C7	Tox21_111025
NCGC00090797-03	133197972	tox21-er-bla-agonist-p2	ratio	active agonist	2.2	23.8911	80.9056	-0.580625	80.325	4.95492	0.98961	1e-09	active agonist	20830-75-5	2724385	144204576	A	A	Digoxin	O=C1C=C(CO1)[C@H]2CC[C@@]8(O)[C@]2(C)[C@H](O)C[C@H]4[C@H]8CC[C@@H]3C[C@H](CC[C@@]34C)O[C@@H]7O[C@H](C)[C@@H](O[C@H]6C[C@H](O)[C@H](O[C@H]5C[C@H](O)[C@H](O)[C@@H](C)O5)[C@@H](C)O6)[C@@H](O)C7	Tox21_111025
NCGC00090797-03	133751063	tox21-mitotox-p1	rhodamine	active antagonist	-1.1	0.421632	-74.2871	2.56026	-71.7268	2.04786	0.964409	1.2734e-06	active antagonist	20830-75-5	2724385	144204576	A	A	Digoxin	O=C1C=C(CO1)[C@H]2CC[C@@]8(O)[C@]2(C)[C@H](O)C[C@H]4[C@H]8CC[C@@H]3C[C@H](CC[C@@]34C)O[C@@H]7O[C@H](C)[C@@H](O[C@H]6C[C@H](O)[C@H](O[C@H]5C[C@H](O)[C@H](O)[C@@H](C)O5)[C@@H](C)O6)[C@@H](O)C7	Tox21_111025
NCGC00090797-03	133668133	tox21-mitotox-p1	ratio	active antagonist	-1.1	0.334915	-76.2854	4.29088	-71.9945	2.58843	0.968292	2.2481e-06	active antagonist	20830-75-5	2724385	144204576	A	A	Digoxin	O=C1C=C(CO1)[C@H]2CC[C@@]8(O)[C@]2(C)[C@H](O)C[C@H]4[C@H]8CC[C@@H]3C[C@H](CC[C@@]34C)O[C@@H]7O[C@H](C)[C@@H](O[C@H]6C[C@H](O)[C@H](O[C@H]5C[C@H](O)[C@H](O)[C@@H](C)O5)[C@@H](C)O6)[C@@H](O)C7	Tox21_111025
NCGC00090797-03	133812716	tox21-er-bla-agonist-p2	ch1	active agonist	2.1	0.952052	42.1914	-0.824677	41.3668	0.9	0.963536	3.34738e-05	active agonist	20830-75-5	2724385	144204576	A	A	Digoxin	O=C1C=C(CO1)[C@H]2CC[C@@]8(O)[C@]2(C)[C@H](O)C[C@H]4[C@H]8CC[C@@H]3C[C@H](CC[C@@]34C)O[C@@H]7O[C@H](C)[C@@H](O[C@H]6C[C@H](O)[C@H](O[C@H]5C[C@H](O)[C@H](O)[C@@H](C)O5)[C@@H](C)O6)[C@@H](O)C7	Tox21_111025
NCGC00090797-03	133790217	tox21-mitotox-p1	viability	active antagonist	2.4	5.30804	33.331	0.668982	34	0.9	0.848092	0.00366976	inconclusive agonist	20830-75-5	2724385	144204576	A	A	Digoxin	O=C1C=C(CO1)[C@H]2CC[C@@]8(O)[C@]2(C)[C@H](O)C[C@H]4[C@H]8CC[C@@H]3C[C@H](CC[C@@]34C)O[C@@H]7O[C@H](C)[C@@H](O[C@H]6C[C@H](O)[C@H](O[C@H]5C[C@H](O)[C@H](O)[C@@H](C)O5)[C@@H](C)O6)[C@@H](O)C7	Tox21_111025
NCGC00090797-03	133754889	tox21-mitotox-p1	rhodamine	active antagonist	-1.1	0.298493	-88.0738	0	-88.0738	2.47293	0.983197	1.73e-08	active antagonist	20830-75-5	2724385	144204576	A	A	Digoxin	O=C1C=C(CO1)[C@H]2CC[C@@]8(O)[C@]2(C)[C@H](O)C[C@H]4[C@H]8CC[C@@H]3C[C@H](CC[C@@]34C)O[C@@H]7O[C@H](C)[C@@H](O[C@H]6C[C@H](O)[C@H](O[C@H]5C[C@H](O)[C@H](O)[C@@H](C)O5)[C@@H](C)O6)[C@@H](O)C7	Tox21_111025
NCGC00090797-03	133812714	tox21-er-bla-agonist-p2	ch1	active agonist	1.2	0.425266	20.3315	-0.331545	20	1.331	0.942128	9.83738e-05	active agonist	20830-75-5	2724385	144204576	A	A	Digoxin	O=C1C=C(CO1)[C@H]2CC[C@@]8(O)[C@]2(C)[C@H](O)C[C@H]4[C@H]8CC[C@@H]3C[C@H](CC[C@@]34C)O[C@@H]7O[C@H](C)[C@@H](O[C@H]6C[C@H](O)[C@H](O[C@H]5C[C@H](O)[C@H](O)[C@@H](C)O5)[C@@H](C)O6)[C@@H](O)C7	Tox21_111025
NCGC00090797-03	133812715	tox21-er-bla-agonist-p2	ch1	active agonist	1.2	0.169301	25.6749	-2.6749	23	1.2221	0.95638	2.70199e-05	active agonist	20830-75-5	2724385	144204576	A	A	Digoxin	O=C1C=C(CO1)[C@H]2CC[C@@]8(O)[C@]2(C)[C@H](O)C[C@H]4[C@H]8CC[C@@H]3C[C@H](CC[C@@]34C)O[C@@H]7O[C@H](C)[C@@H](O[C@H]6C[C@H](O)[C@H](O[C@H]5C[C@H](O)[C@H](O)[C@@H](C)O5)[C@@H](C)O6)[C@@H](O)C7	Tox21_111025
NCGC00090797-03	133849473	tox21-er-bla-agonist-p2	ch2	active agonist	2.1	23.9145	160.247	-2.28651	157.96	2.95227	0.95694	3.6872e-06	active agonist	20830-75-5	2724385	144204576	A	A	Digoxin	O=C1C=C(CO1)[C@H]2CC[C@@]8(O)[C@]2(C)[C@H](O)C[C@H]4[C@H]8CC[C@@H]3C[C@H](CC[C@@]34C)O[C@@H]7O[C@H](C)[C@@H](O[C@H]6C[C@H](O)[C@H](O[C@H]5C[C@H](O)[C@H](O)[C@@H](C)O5)[C@@H](C)O6)[C@@H](O)C7	Tox21_111025
NCGC00090797-03	133849474	tox21-er-bla-agonist-p2	ch2	active agonist	2.1	23.9145	127.637	2.26424	129.901	4.09497	0.994365	0	active agonist	20830-75-5	2724385	144204576	A	A	Digoxin	O=C1C=C(CO1)[C@H]2CC[C@@]8(O)[C@]2(C)[C@H](O)C[C@H]4[C@H]8CC[C@@H]3C[C@H](CC[C@@]34C)O[C@@H]7O[C@H](C)[C@@H](O[C@H]6C[C@H](O)[C@H](O[C@H]5C[C@H](O)[C@H](O)[C@@H](C)O5)[C@@H](C)O6)[C@@H](O)C7	Tox21_111025
NCGC00090797-03	133774117	tox21-mitotox-p1	viability	active antagonist	2.4	29.8493	53.2576	3.76304	57.0207	0.9	0.62555	0.0791484	inconclusive agonist	20830-75-5	2724385	144204576	A	A	Digoxin	O=C1C=C(CO1)[C@H]2CC[C@@]8(O)[C@]2(C)[C@H](O)C[C@H]4[C@H]8CC[C@@H]3C[C@H](CC[C@@]34C)O[C@@H]7O[C@H](C)[C@@H](O[C@H]6C[C@H](O)[C@H](O[C@H]5C[C@H](O)[C@H](O)[C@@H](C)O5)[C@@H](C)O6)[C@@H](O)C7	Tox21_111025
NCGC00090797-03	133715735	tox21-mitotox-p1	FITC	active antagonist	4								inactive	20830-75-5	2724385	144204576	A	A	Digoxin	O=C1C=C(CO1)[C@H]2CC[C@@]8(O)[C@]2(C)[C@H](O)C[C@H]4[C@H]8CC[C@@H]3C[C@H](CC[C@@]34C)O[C@@H]7O[C@H](C)[C@@H](O[C@H]6C[C@H](O)[C@H](O[C@H]5C[C@H](O)[C@H](O)[C@@H](C)O5)[C@@H](C)O6)[C@@H](O)C7	Tox21_111025
NCGC00090797-03	133786391	tox21-mitotox-p1	viability	active antagonist	4	37.578	13.525	0.475045	14	4.95492	0.384058	0.288303	inconclusive agonist	20830-75-5	2724385	144204576	A	A	Digoxin	O=C1C=C(CO1)[C@H]2CC[C@@]8(O)[C@]2(C)[C@H](O)C[C@H]4[C@H]8CC[C@@H]3C[C@H](CC[C@@]34C)O[C@@H]7O[C@H](C)[C@@H](O[C@H]6C[C@H](O)[C@H](O[C@H]5C[C@H](O)[C@H](O)[C@@H](C)O5)[C@@H](C)O6)[C@@H](O)C7	Tox21_111025
NCGC00090797-03	133738789	tox21-mitotox-p1	rhodamine	active antagonist	-1.1	0.266032	-81.5801	8.21182	-73.3683	2.84727	0.960058	2.428e-06	active antagonist	20830-75-5	2724385	144204576	A	A	Digoxin	O=C1C=C(CO1)[C@H]2CC[C@@]8(O)[C@]2(C)[C@H](O)C[C@H]4[C@H]8CC[C@@H]3C[C@H](CC[C@@]34C)O[C@@H]7O[C@H](C)[C@@H](O[C@H]6C[C@H](O)[C@H](O[C@H]5C[C@H](O)[C@H](O)[C@@H](C)O5)[C@@H](C)O6)[C@@H](O)C7	Tox21_111025
NCGC00090797-03	133719561	tox21-mitotox-p1	FITC	active antagonist	4	0.334915	-6.28023	1.5	-4.78023	3.98997	0.549467	0.152992	inactive	20830-75-5	2724385	144204576	A	A	Digoxin	O=C1C=C(CO1)[C@H]2CC[C@@]8(O)[C@]2(C)[C@H](O)C[C@H]4[C@H]8CC[C@@H]3C[C@H](CC[C@@]34C)O[C@@H]7O[C@H](C)[C@@H](O[C@H]6C[C@H](O)[C@H](O[C@H]5C[C@H](O)[C@H](O)[C@@H](C)O5)[C@@H](C)O6)[C@@H](O)C7	Tox21_111025
NCGC00090797-03	133703461	tox21-mitotox-p1	FITC	active antagonist	4	0.105909	-6.3573	2	-4.3573	0.9	0.407585	0.28308	inactive	20830-75-5	2724385	144204576	A	A	Digoxin	O=C1C=C(CO1)[C@H]2CC[C@@]8(O)[C@]2(C)[C@H](O)C[C@H]4[C@H]8CC[C@@H]3C[C@H](CC[C@@]34C)O[C@@H]7O[C@H](C)[C@@H](O[C@H]6C[C@H](O)[C@H](O[C@H]5C[C@H](O)[C@H](O)[C@@H](C)O5)[C@@H](C)O6)[C@@H](O)C7	Tox21_111025
NCGC00090797-03	133197971	tox21-er-bla-agonist-p2	ratio	active agonist	2.1	26.8062	99.7183	-0.294841	99.4235	4.95492	0.995622	0	active agonist	20830-75-5	2724385	144204576	A	A	Digoxin	O=C1C=C(CO1)[C@H]2CC[C@@]8(O)[C@]2(C)[C@H](O)C[C@H]4[C@H]8CC[C@@H]3C[C@H](CC[C@@]34C)O[C@@H]7O[C@H](C)[C@@H](O[C@H]6C[C@H](O)[C@H](O[C@H]5C[C@H](O)[C@H](O)[C@@H](C)O5)[C@@H](C)O6)[C@@H](O)C7	Tox21_111025
NCGC00090797-03	135679599	tox21-ar-bla-agonist-p1	ch1_3	active agonist	4	0.0301065	18.5487	-8.54868	10	0.6	0.583591	0.108868	inactive	20830-75-5	2724385	144204576	A	A	Digoxin	O=C1C=C(CO1)[C@H]2CC[C@@]8(O)[C@]2(C)[C@H](O)C[C@H]4[C@H]8CC[C@@H]3C[C@H](CC[C@@]34C)O[C@@H]7O[C@H](C)[C@@H](O[C@H]6C[C@H](O)[C@H](O[C@H]5C[C@H](O)[C@H](O)[C@@H](C)O5)[C@@H](C)O6)[C@@H](O)C7	Tox21_111025
NCGC00090797-03	135691375	tox21-ar-bla-agonist-p1	ch2_3	active agonist	2.2	0.0535378	48.454	-7.1702	41.2838	1.53859	0.910414	0.0181375	active agonist	20830-75-5	2724385	144204576	A	A	Digoxin	O=C1C=C(CO1)[C@H]2CC[C@@]8(O)[C@]2(C)[C@H](O)C[C@H]4[C@H]8CC[C@@H]3C[C@H](CC[C@@]34C)O[C@@H]7O[C@H](C)[C@@H](O[C@H]6C[C@H](O)[C@H](O[C@H]5C[C@H](O)[C@H](O)[C@@H](C)O5)[C@@H](C)O6)[C@@H](O)C7	Tox21_111025
NCGC00090797-03	135611759	tox21-ar-bla-agonist-p1	ratio_1	active agonist	3	0.0952052	38.4604	-3.2337	35.2267	4.95492	0.898034	0.0239086	active agonist	20830-75-5	2724385	144204576	A	A	Digoxin	O=C1C=C(CO1)[C@H]2CC[C@@]8(O)[C@]2(C)[C@H](O)C[C@H]4[C@H]8CC[C@@H]3C[C@H](CC[C@@]34C)O[C@@H]7O[C@H](C)[C@@H](O[C@H]6C[C@H](O)[C@H](O[C@H]5C[C@H](O)[C@H](O)[C@@H](C)O5)[C@@H](C)O6)[C@@H](O)C7	Tox21_111025
NCGC00090797-03	137604635	tox21-ar-bla-agonist-p1	ratio_2	active agonist	2.4	0.106822	25.379	0.620986	26	4.95492	0.882387	0.0322664	active agonist	20830-75-5	2724385	144204576	A	A	Digoxin	O=C1C=C(CO1)[C@H]2CC[C@@]8(O)[C@]2(C)[C@H](O)C[C@H]4[C@H]8CC[C@@H]3C[C@H](CC[C@@]34C)O[C@@H]7O[C@H](C)[C@@H](O[C@H]6C[C@H](O)[C@H](O[C@H]5C[C@H](O)[C@H](O)[C@@H](C)O5)[C@@H](C)O6)[C@@H](O)C7	Tox21_111025
NCGC00090797-03	135717743	tox21-ar-bla-agonist-p1	ch1_1	active agonist	4								inactive	20830-75-5	2724385	144204576	A	A	Digoxin	O=C1C=C(CO1)[C@H]2CC[C@@]8(O)[C@]2(C)[C@H](O)C[C@H]4[C@H]8CC[C@@H]3C[C@H](CC[C@@]34C)O[C@@H]7O[C@H](C)[C@@H](O[C@H]6C[C@H](O)[C@H](O[C@H]5C[C@H](O)[C@H](O)[C@@H](C)O5)[C@@H](C)O6)[C@@H](O)C7	Tox21_111025
NCGC00090797-03	135669231	tox21-ar-bla-agonist-p1	ratio_3	active agonist	3	0.106822	22.6083	3.39172	26	4.95492	0.808994	0.083097	active agonist	20830-75-5	2724385	144204576	A	A	Digoxin	O=C1C=C(CO1)[C@H]2CC[C@@]8(O)[C@]2(C)[C@H](O)C[C@H]4[C@H]8CC[C@@H]3C[C@H](CC[C@@]34C)O[C@@H]7O[C@H](C)[C@@H](O[C@H]6C[C@H](O)[C@H](O[C@H]5C[C@H](O)[C@H](O)[C@@H](C)O5)[C@@H](C)O6)[C@@H](O)C7	Tox21_111025
NCGC00090797-03	135705967	tox21-ar-bla-agonist-p1	ch2_1	active agonist	3	0.0848517	39.1386	0.642846	39.7814	4.95492	0.995499	1.45142e-05	active agonist	20830-75-5	2724385	144204576	A	A	Digoxin	O=C1C=C(CO1)[C@H]2CC[C@@]8(O)[C@]2(C)[C@H](O)C[C@H]4[C@H]8CC[C@@H]3C[C@H](CC[C@@]34C)O[C@@H]7O[C@H](C)[C@@H](O[C@H]6C[C@H](O)[C@H](O[C@H]5C[C@H](O)[C@H](O)[C@@H](C)O5)[C@@H](C)O6)[C@@H](O)C7	Tox21_111025
NCGC00090797-03	137616411	tox21-ar-bla-agonist-p1	ch1_2	active agonist	4								inactive	20830-75-5	2724385	144204576	A	A	Digoxin	O=C1C=C(CO1)[C@H]2CC[C@@]8(O)[C@]2(C)[C@H](O)C[C@H]4[C@H]8CC[C@@H]3C[C@H](CC[C@@]34C)O[C@@H]7O[C@H](C)[C@@H](O[C@H]6C[C@H](O)[C@H](O[C@H]5C[C@H](O)[C@H](O)[C@@H](C)O5)[C@@H](C)O6)[C@@H](O)C7	Tox21_111025
NCGC00090797-03	137968369	tox21-er-luc-bg1-4e2-agonist-p2	set2	active agonist	2.4	0.0334915	36.2082	2.76544	38.9737	4.44947	0.874841	0.0637649	active agonist	20830-75-5	2724385	144204576	A	A	Digoxin	O=C1C=C(CO1)[C@H]2CC[C@@]8(O)[C@]2(C)[C@H](O)C[C@H]4[C@H]8CC[C@@H]3C[C@H](CC[C@@]34C)O[C@@H]7O[C@H](C)[C@@H](O[C@H]6C[C@H](O)[C@H](O[C@H]5C[C@H](O)[C@H](O)[C@@H](C)O5)[C@@H](C)O6)[C@@H](O)C7	Tox21_111025
NCGC00090797-03	138002997	tox21-er-luc-bg1-4e2-agonist-p2	set3	active agonist	2.2	0.0421632	30.5	1.5	32	3.132	0.978941	0.00248904	active agonist	20830-75-5	2724385	144204576	A	A	Digoxin	O=C1C=C(CO1)[C@H]2CC[C@@]8(O)[C@]2(C)[C@H](O)C[C@H]4[C@H]8CC[C@@H]3C[C@H](CC[C@@]34C)O[C@@H]7O[C@H](C)[C@@H](O[C@H]6C[C@H](O)[C@H](O[C@H]5C[C@H](O)[C@H](O)[C@@H](C)O5)[C@@H](C)O6)[C@@H](O)C7	Tox21_111025
NCGC00090797-03	137556949	tox21-er-luc-bg1-4e2-agonist-p2	set1	active agonist	1.2	0.0530804	39.0272	-1.52724	37.5	2.25265	0.967002	0.00187356	active agonist	20830-75-5	2724385	144204576	A	A	Digoxin	O=C1C=C(CO1)[C@H]2CC[C@@]8(O)[C@]2(C)[C@H](O)C[C@H]4[C@H]8CC[C@@H]3C[C@H](CC[C@@]34C)O[C@@H]7O[C@H](C)[C@@H](O[C@H]6C[C@H](O)[C@H](O[C@H]5C[C@H](O)[C@H](O)[C@@H](C)O5)[C@@H](C)O6)[C@@H](O)C7	Tox21_111025
NCGC00090797-03	137628187	tox21-ar-bla-agonist-p1	ch2_2	active agonist	2.4	0.0674001	33.0886	-0.0886061	33	2.18762	0.994985	0.117902	active agonist	20830-75-5	2724385	144204576	A	A	Digoxin	O=C1C=C(CO1)[C@H]2CC[C@@]8(O)[C@]2(C)[C@H](O)C[C@H]4[C@H]8CC[C@@H]3C[C@H](CC[C@@]34C)O[C@@H]7O[C@H](C)[C@@H](O[C@H]6C[C@H](O)[C@H](O[C@H]5C[C@H](O)[C@H](O)[C@@H](C)O5)[C@@H](C)O6)[C@@H](O)C7	Tox21_111025
NCGC00090797-03	141502299	tox21-er-luc-bg1-4e2-antagonist-p1	antagonist1	active agonist	2.1	0.0943918	105.879	1.45058	107.33	4.50447	0.988199	0.000156356	active agonist	20830-75-5	2724385	144204576	A	A	Digoxin	O=C1C=C(CO1)[C@H]2CC[C@@]8(O)[C@]2(C)[C@H](O)C[C@H]4[C@H]8CC[C@@H]3C[C@H](CC[C@@]34C)O[C@@H]7O[C@H](C)[C@@H](O[C@H]6C[C@H](O)[C@H](O[C@H]5C[C@H](O)[C@H](O)[C@@H](C)O5)[C@@H](C)O6)[C@@H](O)C7	Tox21_111025
NCGC00090797-03	141490523	tox21-er-luc-bg1-4e2-antagonist-p1	viability1	active agonist	4								inactive	20830-75-5	2724385	144204576	A	A	Digoxin	O=C1C=C(CO1)[C@H]2CC[C@@]8(O)[C@]2(C)[C@H](O)C[C@H]4[C@H]8CC[C@@H]3C[C@H](CC[C@@]34C)O[C@@H]7O[C@H](C)[C@@H](O[C@H]6C[C@H](O)[C@H](O[C@H]5C[C@H](O)[C@H](O)[C@@H](C)O5)[C@@H](C)O6)[C@@H](O)C7	Tox21_111025
NCGC00090797-03	141604053	tox21-er-luc-bg1-4e2-antagonist-p1	antagonist2	active agonist	2.1	0.0595572	108.246	4.67045	112.917	2.25265	0.988014	0.000162415	active agonist	20830-75-5	2724385	144204576	A	A	Digoxin	O=C1C=C(CO1)[C@H]2CC[C@@]8(O)[C@]2(C)[C@H](O)C[C@H]4[C@H]8CC[C@@H]3C[C@H](CC[C@@]34C)O[C@@H]7O[C@H](C)[C@@H](O[C@H]6C[C@H](O)[C@H](O[C@H]5C[C@H](O)[C@H](O)[C@@H](C)O5)[C@@H](C)O6)[C@@H](O)C7	Tox21_111025
NCGC00090797-03	142003409	tox21-er-luc-bg1-4e2-antagonist-p1	viability3	active agonist	4	16.7855	20.3238	2.67615	23	2.12107	0.656708	0.0602451	inactive	20830-75-5	2724385	144204576	A	A	Digoxin	O=C1C=C(CO1)[C@H]2CC[C@@]8(O)[C@]2(C)[C@H](O)C[C@H]4[C@H]8CC[C@@H]3C[C@H](CC[C@@]34C)O[C@@H]7O[C@H](C)[C@@H](O[C@H]6C[C@H](O)[C@H](O[C@H]5C[C@H](O)[C@H](O)[C@@H](C)O5)[C@@H](C)O6)[C@@H](O)C7	Tox21_111025
NCGC00090797-03	141991633	tox21-er-luc-bg1-4e2-antagonist-p1	antagonist3	active agonist	2.1	0.0943918	104.765	3.74905	108.514	3.92947	0.979643	0.000589532	active agonist	20830-75-5	2724385	144204576	A	A	Digoxin	O=C1C=C(CO1)[C@H]2CC[C@@]8(O)[C@]2(C)[C@H](O)C[C@H]4[C@H]8CC[C@@H]3C[C@H](CC[C@@]34C)O[C@@H]7O[C@H](C)[C@@H](O[C@H]6C[C@H](O)[C@H](O[C@H]5C[C@H](O)[C@H](O)[C@@H](C)O5)[C@@H](C)O6)[C@@H](O)C7	Tox21_111025
NCGC00090797-03	141615829	tox21-er-luc-bg1-4e2-antagonist-p1	viability2	active agonist	4								inactive	20830-75-5	2724385	144204576	A	A	Digoxin	O=C1C=C(CO1)[C@H]2CC[C@@]8(O)[C@]2(C)[C@H](O)C[C@H]4[C@H]8CC[C@@H]3C[C@H](CC[C@@]34C)O[C@@H]7O[C@H](C)[C@@H](O[C@H]6C[C@H](O)[C@H](O[C@H]5C[C@H](O)[C@H](O)[C@@H](C)O5)[C@@H](C)O6)[C@@H](O)C7	Tox21_111025
NCGC00090797-03	153044153	tox21-ar-mda-kb2-luc-antagonist-p1	viability1	active antagonist	-1.2	0.278159	-46.4058	14.8612	-31.5446	0.3	0.709344	0.0421873	inconclusive antagonist	20830-75-5	2724385	144204576	A	A	Digoxin	O=C1C=C(CO1)[C@H]2CC[C@@]8(O)[C@]2(C)[C@H](O)C[C@H]4[C@H]8CC[C@@H]3C[C@H](CC[C@@]34C)O[C@@H]7O[C@H](C)[C@@H](O[C@H]6C[C@H](O)[C@H](O[C@H]5C[C@H](O)[C@H](O)[C@@H](C)O5)[C@@H](C)O6)[C@@H](O)C7	Tox21_111025
NCGC00090797-03	153019321	tox21-ar-mda-kb2-luc-antagonist-p1	antagonist1	active antagonist	-1.2	1.33332	-37.1072	-2.78163	-39.8888	4.95492	0.92036	0.000100858	active antagonist	20830-75-5	2724385	144204576	A	A	Digoxin	O=C1C=C(CO1)[C@H]2CC[C@@]8(O)[C@]2(C)[C@H](O)C[C@H]4[C@H]8CC[C@@H]3C[C@H](CC[C@@]34C)O[C@@H]7O[C@H](C)[C@@H](O[C@H]6C[C@H](O)[C@H](O[C@H]5C[C@H](O)[C@H](O)[C@@H](C)O5)[C@@H](C)O6)[C@@H](O)C7	Tox21_111025
NCGC00090797-03	153028281	tox21-ar-mda-kb2-luc-antagonist-p1	antagonist2	active antagonist	-1.1	0.74978	-66.2779	2.19542	-64.0825	4.95492	0.953552	5.6038e-06	active antagonist	20830-75-5	2724385	144204576	A	A	Digoxin	O=C1C=C(CO1)[C@H]2CC[C@@]8(O)[C@]2(C)[C@H](O)C[C@H]4[C@H]8CC[C@@H]3C[C@H](CC[C@@]34C)O[C@@H]7O[C@H](C)[C@@H](O[C@H]6C[C@H](O)[C@H](O[C@H]5C[C@H](O)[C@H](O)[C@@H](C)O5)[C@@H](C)O6)[C@@H](O)C7	Tox21_111025
NCGC00090797-03	153053579	tox21-ar-mda-kb2-luc-antagonist-p1	viability2	active antagonist	4	0.37578	-20.3998	2	-18.3998	3.132	0.814895	0.00572231	inconclusive antagonist	20830-75-5	2724385	144204576	A	A	Digoxin	O=C1C=C(CO1)[C@H]2CC[C@@]8(O)[C@]2(C)[C@H](O)C[C@H]4[C@H]8CC[C@@H]3C[C@H](CC[C@@]34C)O[C@@H]7O[C@H](C)[C@@H](O[C@H]6C[C@H](O)[C@H](O[C@H]5C[C@H](O)[C@H](O)[C@@H](C)O5)[C@@H](C)O6)[C@@H](O)C7	Tox21_111025
NCGC00090797-03	153068735	tox21-ar-mda-kb2-luc-antagonist-p1	antagonist3	active antagonist	-1.2	3.34915	-39.5174	4.5	-35.0174	2.18762	0.852914	0.0020547	active antagonist	20830-75-5	2724385	144204576	A	A	Digoxin	O=C1C=C(CO1)[C@H]2CC[C@@]8(O)[C@]2(C)[C@H](O)C[C@H]4[C@H]8CC[C@@H]3C[C@H](CC[C@@]34C)O[C@@H]7O[C@H](C)[C@@H](O[C@H]6C[C@H](O)[C@H](O[C@H]5C[C@H](O)[C@H](O)[C@@H](C)O5)[C@@H](C)O6)[C@@H](O)C7	Tox21_111025
NCGC00090797-03	153077935	tox21-ar-mda-kb2-luc-antagonist-p1	viability3	active antagonist	4	0.237101	-10.4958	2.5	-7.99582	3.2975	0.542386	0.141788	inconclusive antagonist	20830-75-5	2724385	144204576	A	A	Digoxin	O=C1C=C(CO1)[C@H]2CC[C@@]8(O)[C@]2(C)[C@H](O)C[C@H]4[C@H]8CC[C@@H]3C[C@H](CC[C@@]34C)O[C@@H]7O[C@H](C)[C@@H](O[C@H]6C[C@H](O)[C@H](O[C@H]5C[C@H](O)[C@H](O)[C@@H](C)O5)[C@@H](C)O6)[C@@H](O)C7	Tox21_111025

## Sheet: Ouab
SAMPLE_ID	SAMPLE_DATA_ID	PROTOCOL_NAME	SAMPLE_DATA_TYPE	ASSAY_OUTCOME	CURVE_CLASS2	AC50	EFFICACY	ZERO_ACTIVITY	INF_ACTIVITY	HILL_COEF	R2	P_HILL	CHANNEL_OUTCOME	CAS	PUBCHEM_CID	PUBCHEM_SID	PURITY_RATING	PURITY_RATING_4M	SAMPLE_NAME	SMILES	TOX21_ID
NCGC00163473-01	133458667	tox21-elg1-luc-agonist-p1	agonist	active antagonist	-1.2	0.0473079	-23.3856	-1.5	-24.8856	1.69245	0.969667	5.18e-07	active antagonist	630-60-4	439501	144205610	A	A	Ouabain	O=C1C=C(CO1)[C@H]2CC[C@]3(O)[C@@H]4CC[C@]5(O)C[C@H](C[C@@H](O)[C@]5(CO)[C@H]4[C@H](O)C[C@]23C)O[C@@H]6O[C@@H](C)[C@H](O)[C@@H](O)[C@H]6O	Tox21_112057
NCGC00163473-01	133475079	tox21-elg1-luc-agonist-p1	viability	active antagonist	-1.2	0.037578	-50.2293	8.0758	-42.1535	1.24751	0.957992	2.26454e-05	active antagonist	630-60-4	439501	144205610	A	A	Ouabain	O=C1C=C(CO1)[C@H]2CC[C@]3(O)[C@@H]4CC[C@]5(O)C[C@H](C[C@@H](O)[C@]5(CO)[C@H]4[C@H](O)C[C@]23C)O[C@@H]6O[C@@H](C)[C@H](O)[C@@H](O)[C@H]6O	Tox21_112057
NCGC00163473-01	133454841	tox21-elg1-luc-agonist-p1	agonist	active antagonist	-2.4	0.0595572	-13.4706	0.5	-12.9706	1.1	0.976795	1.132e-07	active antagonist	630-60-4	439501	144205610	A	A	Ouabain	O=C1C=C(CO1)[C@H]2CC[C@]3(O)[C@@H]4CC[C@]5(O)C[C@H](C[C@@H](O)[C@]5(CO)[C@H]4[C@H](O)C[C@]23C)O[C@@H]6O[C@@H](C)[C@H](O)[C@@H](O)[C@H]6O	Tox21_112057
NCGC00163473-01	133439751	tox21-elg1-luc-agonist-p1	agonist	active antagonist	-1.2	0.0473079	-16.8369	-0.5	-17.3369	1.111	0.981527	3.02e-08	active antagonist	630-60-4	439501	144205610	A	A	Ouabain	O=C1C=C(CO1)[C@H]2CC[C@]3(O)[C@@H]4CC[C@]5(O)C[C@H](C[C@@H](O)[C@]5(CO)[C@H]4[C@H](O)C[C@]23C)O[C@@H]6O[C@@H](C)[C@H](O)[C@@H](O)[C@H]6O	Tox21_112057
NCGC00163473-01	133493995	tox21-elg1-luc-agonist-p1	viability	active antagonist	-1.2	0.0530804	-36.7969	-5.91442	-42.7114	1.62662	0.928286	0.0001216	active antagonist	630-60-4	439501	144205610	A	A	Ouabain	O=C1C=C(CO1)[C@H]2CC[C@]3(O)[C@@H]4CC[C@]5(O)C[C@H](C[C@@H](O)[C@]5(CO)[C@H]4[C@H](O)C[C@]23C)O[C@@H]6O[C@@H](C)[C@H](O)[C@@H](O)[C@H]6O	Tox21_112057
NCGC00163473-01	133490169	tox21-elg1-luc-agonist-p1	viability	active antagonist	-1.2	0.0595572	-41.1882	3.5359	-37.6523	3.06545	0.983809	5.8e-08	active antagonist	630-60-4	439501	144205610	A	A	Ouabain	O=C1C=C(CO1)[C@H]2CC[C@]3(O)[C@@H]4CC[C@]5(O)C[C@H](C[C@@H](O)[C@]5(CO)[C@H]4[C@H](O)C[C@]23C)O[C@@H]6O[C@@H](C)[C@H](O)[C@@H](O)[C@H]6O	Tox21_112057
NCGC00163473-01	133753779	tox21-mitotox-p1	rhodamine	active antagonist	-1.1	0.167855	-99.0343	-1.68346	-100.718	1.88512	0.988721	1.7e-09	active antagonist	630-60-4	439501	144205610	A	A	Ouabain	O=C1C=C(CO1)[C@H]2CC[C@]3(O)[C@@H]4CC[C@]5(O)C[C@H](C[C@@H](O)[C@]5(CO)[C@H]4[C@H](O)C[C@]23C)O[C@@H]6O[C@@H](C)[C@H](O)[C@@H](O)[C@H]6O	Tox21_112057
NCGC00163473-01	133749953	tox21-mitotox-p1	rhodamine	active antagonist	-1.1	0.188336	-92.2115	-3.17115	-95.3827	1.62662	0.982519	2.17e-08	active antagonist	630-60-4	439501	144205610	A	A	Ouabain	O=C1C=C(CO1)[C@H]2CC[C@]3(O)[C@@H]4CC[C@]5(O)C[C@H](C[C@@H](O)[C@]5(CO)[C@H]4[C@H](O)C[C@]23C)O[C@@H]6O[C@@H](C)[C@H](O)[C@@H](O)[C@H]6O	Tox21_112057
NCGC00163473-01	133773007	tox21-mitotox-p1	viability	active antagonist	4	0.37578	15.0549	1.94508	17	1.4641	0.525549	0.172052	inconclusive agonist	630-60-4	439501	144205610	A	A	Ouabain	O=C1C=C(CO1)[C@H]2CC[C@]3(O)[C@@H]4CC[C@]5(O)C[C@H](C[C@@H](O)[C@]5(CO)[C@H]4[C@H](O)C[C@]23C)O[C@@H]6O[C@@H](C)[C@H](O)[C@@H](O)[C@H]6O	Tox21_112057
NCGC00163473-01	133714625	tox21-mitotox-p1	FITC	active antagonist	4	0.118832	-7.98352	-1.25026	-9.23379	1.1	0.935328	7.58106e-05	inactive	630-60-4	439501	144205610	A	A	Ouabain	O=C1C=C(CO1)[C@H]2CC[C@]3(O)[C@@H]4CC[C@]5(O)C[C@H](C[C@@H](O)[C@]5(CO)[C@H]4[C@H](O)C[C@]23C)O[C@@H]6O[C@@H](C)[C@H](O)[C@@H](O)[C@H]6O	Tox21_112057
NCGC00163473-01	133737679	tox21-mitotox-p1	rhodamine	active antagonist	-1.1	0.167855	-91.7429	0	-91.7429	1.62662	0.975967	1.367e-07	active antagonist	630-60-4	439501	144205610	A	A	Ouabain	O=C1C=C(CO1)[C@H]2CC[C@]3(O)[C@@H]4CC[C@]5(O)C[C@H](C[C@@H](O)[C@]5(CO)[C@H]4[C@H](O)C[C@]23C)O[C@@H]6O[C@@H](C)[C@H](O)[C@@H](O)[C@H]6O	Tox21_112057
NCGC00163473-01	133702351	tox21-mitotox-p1	FITC	active antagonist	4	0.133332	-8.05511	-2.4296	-10.4847	1.4641	0.895483	0.00040911	inactive	630-60-4	439501	144205610	A	A	Ouabain	O=C1C=C(CO1)[C@H]2CC[C@]3(O)[C@@H]4CC[C@]5(O)C[C@H](C[C@@H](O)[C@]5(CO)[C@H]4[C@H](O)C[C@]23C)O[C@@H]6O[C@@H](C)[C@H](O)[C@@H](O)[C@H]6O	Tox21_112057
NCGC00163473-01	133789107	tox21-mitotox-p1	viability	active antagonist	1.4	0.0298493	17.4753	-1.97534	15.5	3.132	0.791724	0.00941049	inconclusive agonist	630-60-4	439501	144205610	A	A	Ouabain	O=C1C=C(CO1)[C@H]2CC[C@]3(O)[C@@H]4CC[C@]5(O)C[C@H](C[C@@H](O)[C@]5(CO)[C@H]4[C@H](O)C[C@]23C)O[C@@H]6O[C@@H](C)[C@H](O)[C@@H](O)[C@H]6O	Tox21_112057
NCGC00163473-01	133683123	tox21-mitotox-p1	ratio	active antagonist	-1.1	0.167855	-93.386	0	-93.386	1.82648	0.987888	2.6e-09	active antagonist	630-60-4	439501	144205610	A	A	Ouabain	O=C1C=C(CO1)[C@H]2CC[C@]3(O)[C@@H]4CC[C@]5(O)C[C@H](C[C@@H](O)[C@]5(CO)[C@H]4[C@H](O)C[C@]23C)O[C@@H]6O[C@@H](C)[C@H](O)[C@@H](O)[C@H]6O	Tox21_112057
NCGC00163473-01	133718451	tox21-mitotox-p1	FITC	active antagonist	4	0.188336	-6.76528	-3.26735	-10.0326	3.51175	0.922898	8.79332e-05	inactive	630-60-4	439501	144205610	A	A	Ouabain	O=C1C=C(CO1)[C@H]2CC[C@]3(O)[C@@H]4CC[C@]5(O)C[C@H](C[C@@H](O)[C@]5(CO)[C@H]4[C@H](O)C[C@]23C)O[C@@H]6O[C@@H](C)[C@H](O)[C@@H](O)[C@H]6O	Tox21_112057
NCGC00163473-01	133679297	tox21-mitotox-p1	ratio	active antagonist	-1.1	0.211317	-89.6398	-0.911859	-90.5517	1.96734	0.989003	1.4e-09	active antagonist	630-60-4	439501	144205610	A	A	Ouabain	O=C1C=C(CO1)[C@H]2CC[C@]3(O)[C@@H]4CC[C@]5(O)C[C@H](C[C@@H](O)[C@]5(CO)[C@H]4[C@H](O)C[C@]23C)O[C@@H]6O[C@@H](C)[C@H](O)[C@@H](O)[C@H]6O	Tox21_112057
NCGC00163473-01	133667023	tox21-mitotox-p1	ratio	active antagonist	-1.1	0.188336	-85.4024	-2.29188	-87.6943	1.96734	0.987373	3.3e-09	active antagonist	630-60-4	439501	144205610	A	A	Ouabain	O=C1C=C(CO1)[C@H]2CC[C@]3(O)[C@@H]4CC[C@]5(O)C[C@H](C[C@@H](O)[C@]5(CO)[C@H]4[C@H](O)C[C@]23C)O[C@@H]6O[C@@H](C)[C@H](O)[C@@H](O)[C@H]6O	Tox21_112057
NCGC00163473-01	133785281	tox21-mitotox-p1	viability	active antagonist	4	0.0595572	7.84171	0.158286	8	4.95492	0.687055	0.0444244	inconclusive agonist	630-60-4	439501	144205610	A	A	Ouabain	O=C1C=C(CO1)[C@H]2CC[C@]3(O)[C@@H]4CC[C@]5(O)C[C@H](C[C@@H](O)[C@]5(CO)[C@H]4[C@H](O)C[C@]23C)O[C@@H]6O[C@@H](C)[C@H](O)[C@@H](O)[C@H]6O	Tox21_112057
NCGC00163473-01	137555839	tox21-er-luc-bg1-4e2-agonist-p2	set1	active antagonist	-1.2	0.266032	-51.1774	2.47164	-48.7058	2.78677	0.954138	5.2264e-06	active antagonist	630-60-4	439501	144205610	A	A	Ouabain	O=C1C=C(CO1)[C@H]2CC[C@]3(O)[C@@H]4CC[C@]5(O)C[C@H](C[C@@H](O)[C@]5(CO)[C@H]4[C@H](O)C[C@]23C)O[C@@H]6O[C@@H](C)[C@H](O)[C@@H](O)[C@H]6O	Tox21_112057
NCGC00163473-01	137967259	tox21-er-luc-bg1-4e2-agonist-p2	set2	active antagonist	-1.2	0.211317	-49.1069	8.5	-40.6069	3.132	0.930933	4.78149e-05	active antagonist	630-60-4	439501	144205610	A	A	Ouabain	O=C1C=C(CO1)[C@H]2CC[C@]3(O)[C@@H]4CC[C@]5(O)C[C@H](C[C@@H](O)[C@]5(CO)[C@H]4[C@H](O)C[C@]23C)O[C@@H]6O[C@@H](C)[C@H](O)[C@@H](O)[C@H]6O	Tox21_112057
NCGC00163473-01	138001887	tox21-er-luc-bg1-4e2-agonist-p2	set3	active antagonist	-1.2	0.211317	-44.0058	6.5	-37.5058	2.04786	0.950885	7.619e-06	active antagonist	630-60-4	439501	144205610	A	A	Ouabain	O=C1C=C(CO1)[C@H]2CC[C@]3(O)[C@@H]4CC[C@]5(O)C[C@H](C[C@@H](O)[C@]5(CO)[C@H]4[C@H](O)C[C@]23C)O[C@@H]6O[C@@H](C)[C@H](O)[C@@H](O)[C@H]6O	Tox21_112057
NCGC00163473-01	142002299	tox21-er-luc-bg1-4e2-antagonist-p1	viability3	active antagonist	4	16.7855	20.2818	2.2182	22.5	0.8	0.564184	0.124202	inactive	630-60-4	439501	144205610	A	A	Ouabain	O=C1C=C(CO1)[C@H]2CC[C@]3(O)[C@@H]4CC[C@]5(O)C[C@H](C[C@@H](O)[C@]5(CO)[C@H]4[C@H](O)C[C@]23C)O[C@@H]6O[C@@H](C)[C@H](O)[C@@H](O)[C@H]6O	Tox21_112057
NCGC00163473-01	141501189	tox21-er-luc-bg1-4e2-antagonist-p1	antagonist1	active antagonist	-1.1	0.530804	-68.2288	5.05529	-63.1735	1.96734	0.953609	0.0324867	active antagonist	630-60-4	439501	144205610	A	A	Ouabain	O=C1C=C(CO1)[C@H]2CC[C@]3(O)[C@@H]4CC[C@]5(O)C[C@H](C[C@@H](O)[C@]5(CO)[C@H]4[C@H](O)C[C@]23C)O[C@@H]6O[C@@H](C)[C@H](O)[C@@H](O)[C@H]6O	Tox21_112057
NCGC00163473-01	141602943	tox21-er-luc-bg1-4e2-antagonist-p1	antagonist2	active antagonist	-1.1	0.266032	-69.603	5.92214	-63.6808	2.78677	0.840661	0.00295346	active antagonist	630-60-4	439501	144205610	A	A	Ouabain	O=C1C=C(CO1)[C@H]2CC[C@]3(O)[C@@H]4CC[C@]5(O)C[C@H](C[C@@H](O)[C@]5(CO)[C@H]4[C@H](O)C[C@]23C)O[C@@H]6O[C@@H](C)[C@H](O)[C@@H](O)[C@H]6O	Tox21_112057
NCGC00163473-01	141489413	tox21-er-luc-bg1-4e2-antagonist-p1	viability1	active antagonist	4								inactive	630-60-4	439501	144205610	A	A	Ouabain	O=C1C=C(CO1)[C@H]2CC[C@]3(O)[C@@H]4CC[C@]5(O)C[C@H](C[C@@H](O)[C@]5(CO)[C@H]4[C@H](O)C[C@]23C)O[C@@H]6O[C@@H](C)[C@H](O)[C@@H](O)[C@H]6O	Tox21_112057
NCGC00163473-01	141990523	tox21-er-luc-bg1-4e2-antagonist-p1	antagonist3	active antagonist	-1.1	0.668242	-70.8076	9	-61.8076	2.40638	0.944872	0.0130262	active antagonist	630-60-4	439501	144205610	A	A	Ouabain	O=C1C=C(CO1)[C@H]2CC[C@]3(O)[C@@H]4CC[C@]5(O)C[C@H](C[C@@H](O)[C@]5(CO)[C@H]4[C@H](O)C[C@]23C)O[C@@H]6O[C@@H](C)[C@H](O)[C@@H](O)[C@H]6O	Tox21_112057
NCGC00163473-01	141614719	tox21-er-luc-bg1-4e2-antagonist-p1	viability2	active antagonist	4	0.943918	-7.15844	1.5	-5.65844	4.95492	0.488682	0.20621	inactive	630-60-4	439501	144205610	A	A	Ouabain	O=C1C=C(CO1)[C@H]2CC[C@]3(O)[C@@H]4CC[C@]5(O)C[C@H](C[C@@H](O)[C@]5(CO)[C@H]4[C@H](O)C[C@]23C)O[C@@H]6O[C@@H](C)[C@H](O)[C@@H](O)[C@H]6O	Tox21_112057
NCGC00163473-01	153076825	tox21-ar-mda-kb2-luc-antagonist-p1	viability3	active antagonist	4	0.0237101	-13.3567	5.5	-7.85672	4.95492	0.806187	0.00698513	inactive	630-60-4	439501	144205610	A	A	Ouabain	O=C1C=C(CO1)[C@H]2CC[C@]3(O)[C@@H]4CC[C@]5(O)C[C@H](C[C@@H](O)[C@]5(CO)[C@H]4[C@H](O)C[C@]23C)O[C@@H]6O[C@@H](C)[C@H](O)[C@@H](O)[C@H]6O	Tox21_112057
NCGC00163473-01	153067625	tox21-ar-mda-kb2-luc-antagonist-p1	antagonist3	active antagonist	-1.2	1.33332	-24.3219	-0.112504	-24.4344	4.50447	0.739745	0.0226451	active antagonist	630-60-4	439501	144205610	A	A	Ouabain	O=C1C=C(CO1)[C@H]2CC[C@]3(O)[C@@H]4CC[C@]5(O)C[C@H](C[C@@H](O)[C@]5(CO)[C@H]4[C@H](O)C[C@]23C)O[C@@H]6O[C@@H](C)[C@H](O)[C@@H](O)[C@H]6O	Tox21_112057
NCGC00163473-01	153052469	tox21-ar-mda-kb2-luc-antagonist-p1	viability2	active antagonist	4	0.0943918	-22.4082	3.5	-18.9082	0.8	0.758657	0.0169814	inactive	630-60-4	439501	144205610	A	A	Ouabain	O=C1C=C(CO1)[C@H]2CC[C@]3(O)[C@@H]4CC[C@]5(O)C[C@H](C[C@@H](O)[C@]5(CO)[C@H]4[C@H](O)C[C@]23C)O[C@@H]6O[C@@H](C)[C@H](O)[C@@H](O)[C@H]6O	Tox21_112057
NCGC00163473-01	153018211	tox21-ar-mda-kb2-luc-antagonist-p1	antagonist1	active antagonist	-1.2	1.33332	-36.1861	-0.382426	-36.5685	1.71374	0.862693	0.00149381	active antagonist	630-60-4	439501	144205610	A	A	Ouabain	O=C1C=C(CO1)[C@H]2CC[C@]3(O)[C@@H]4CC[C@]5(O)C[C@H](C[C@@H](O)[C@]5(CO)[C@H]4[C@H](O)C[C@]23C)O[C@@H]6O[C@@H](C)[C@H](O)[C@@H](O)[C@H]6O	Tox21_112057
NCGC00163473-01	153043043	tox21-ar-mda-kb2-luc-antagonist-p1	viability1	active antagonist	4	0.0986947	-21.7574	2.5	-19.2574	3.06545	0.881572	0.00125215	inactive	630-60-4	439501	144205610	A	A	Ouabain	O=C1C=C(CO1)[C@H]2CC[C@]3(O)[C@@H]4CC[C@]5(O)C[C@H](C[C@@H](O)[C@]5(CO)[C@H]4[C@H](O)C[C@]23C)O[C@@H]6O[C@@H](C)[C@H](O)[C@@H](O)[C@H]6O	Tox21_112057
NCGC00163473-01	153027171	tox21-ar-mda-kb2-luc-antagonist-p1	antagonist2	active antagonist	-1.1	0.595572	-67.4617	0.737929	-66.7238	2.33317	0.965037	1.152e-06	active antagonist	630-60-4	439501	144205610	A	A	Ouabain	O=C1C=C(CO1)[C@H]2CC[C@]3(O)[C@@H]4CC[C@]5(O)C[C@H](C[C@@H](O)[C@]5(CO)[C@H]4[C@H](O)C[C@]23C)O[C@@H]6O[C@@H](C)[C@H](O)[C@@H](O)[C@H]6O	Tox21_112057
NCGC00163473-01	163958862	tox21-aromatase-p1	viability2	active antagonist	4	0.421632	-13.9504	5.5	-8.4504	1.98874	0.631565	0.0880045	inactive	630-60-4	439501	144205610	A	A	Ouabain	O=C1C=C(CO1)[C@H]2CC[C@]3(O)[C@@H]4CC[C@]5(O)C[C@H](C[C@@H](O)[C@]5(CO)[C@H]4[C@H](O)C[C@]23C)O[C@@H]6O[C@@H](C)[C@H](O)[C@@H](O)[C@H]6O	Tox21_112057
NCGC00163473-01	163970638	tox21-aromatase-p1	viability3	active antagonist	4	0.211317	-12.3005	3.5	-8.80055	4.95492	0.458665	0.215839	inactive	630-60-4	439501	144205610	A	A	Ouabain	O=C1C=C(CO1)[C@H]2CC[C@]3(O)[C@@H]4CC[C@]5(O)C[C@H](C[C@@H](O)[C@]5(CO)[C@H]4[C@H](O)C[C@]23C)O[C@@H]6O[C@@H](C)[C@H](O)[C@@H](O)[C@H]6O	Tox21_112057
NCGC00163473-01	163922122	tox21-aromatase-p1	antagonist2	active antagonist	-1.4	0.841267	-41.7185	9.65615	-32.0623	2.24812	0.813814	0.0683167	active antagonist	630-60-4	439501	144205610	A	A	Ouabain	O=C1C=C(CO1)[C@H]2CC[C@]3(O)[C@@H]4CC[C@]5(O)C[C@H](C[C@@H](O)[C@]5(CO)[C@H]4[C@H](O)C[C@]23C)O[C@@H]6O[C@@H](C)[C@H](O)[C@@H](O)[C@H]6O	Tox21_112057
NCGC00163473-01	163913162	tox21-aromatase-p1	antagonist1	active antagonist	-1.4	0.530804	-36.7759	14.1861	-22.5898	2.25265	0.641443	0.0689976	active antagonist	630-60-4	439501	144205610	A	A	Ouabain	O=C1C=C(CO1)[C@H]2CC[C@]3(O)[C@@H]4CC[C@]5(O)C[C@H](C[C@@H](O)[C@]5(CO)[C@H]4[C@H](O)C[C@]23C)O[C@@H]6O[C@@H](C)[C@H](O)[C@@H](O)[C@H]6O	Tox21_112057
NCGC00163473-01	163933898	tox21-aromatase-p1	antagonist3	active antagonist	-1.4	0.943918	-44.5647	9.86446	-34.7003	3.2475	0.752124	0.117032	active antagonist	630-60-4	439501	144205610	A	A	Ouabain	O=C1C=C(CO1)[C@H]2CC[C@]3(O)[C@@H]4CC[C@]5(O)C[C@H](C[C@@H](O)[C@]5(CO)[C@H]4[C@H](O)C[C@]23C)O[C@@H]6O[C@@H](C)[C@H](O)[C@@H](O)[C@H]6O	Tox21_112057
NCGC00163473-01	163949902	tox21-aromatase-p1	viability1	active antagonist	4								inactive	630-60-4	439501	144205610	A	A	Ouabain	O=C1C=C(CO1)[C@H]2CC[C@]3(O)[C@@H]4CC[C@]5(O)C[C@H](C[C@@H](O)[C@]5(CO)[C@H]4[C@H](O)C[C@]23C)O[C@@H]6O[C@@H](C)[C@H](O)[C@@H](O)[C@H]6O	Tox21_112057
NCGC00255970-01	133704860	tox21-mitotox-p1	FITC	active antagonist	4	0.0129831	-10.5798	-1.35208	-11.9318	1.111	0.779058	0.0121192	inactive	630-60-4	439501	144211864	A	A	Ouabain	O=C1C=C(CO1)[C@H]2CC[C@]3(O)[C@@H]4CC[C@]5(O)C[C@H](C[C@@H](O)[C@]5(CO)[C@H]4[C@H](O)C[C@]23C)O[C@@H]6O[C@@H](C)[C@H](O)[C@@H](O)[C@H]6O	Tox21_301547
NCGC00255970-01	133740188	tox21-mitotox-p1	rhodamine	active antagonist	-1.1	0.103128	-89.8201	-5.48257	-95.3027	1.4641	0.974834	1.781e-07	active antagonist	630-60-4	439501	144211864	A	A	Ouabain	O=C1C=C(CO1)[C@H]2CC[C@]3(O)[C@@H]4CC[C@]5(O)C[C@H](C[C@@H](O)[C@]5(CO)[C@H]4[C@H](O)C[C@]23C)O[C@@H]6O[C@@H](C)[C@H](O)[C@@H](O)[C@H]6O	Tox21_301547
NCGC00255970-01	133775516	tox21-mitotox-p1	viability	active antagonist	1.4	0.115712	15.5423	0.957685	16.5	4.95492	0.789182	0.00989733	active agonist	630-60-4	439501	144211864	A	A	Ouabain	O=C1C=C(CO1)[C@H]2CC[C@]3(O)[C@@H]4CC[C@]5(O)C[C@H](C[C@@H](O)[C@]5(CO)[C@H]4[C@H](O)C[C@]23C)O[C@@H]6O[C@@H](C)[C@H](O)[C@@H](O)[C@H]6O	Tox21_301547
NCGC00255970-01	133770279	tox21-mitotox-p1	viability	active antagonist	1.4	0.0290654	27.4912	-3.49119	24	1.331	0.86789	0.00124763	active agonist	630-60-4	439501	144211864	A	A	Ouabain	O=C1C=C(CO1)[C@H]2CC[C@]3(O)[C@@H]4CC[C@]5(O)C[C@H](C[C@@H](O)[C@]5(CO)[C@H]4[C@H](O)C[C@]23C)O[C@@H]6O[C@@H](C)[C@H](O)[C@@H](O)[C@H]6O	Tox21_301547
NCGC00255970-01	133699623	tox21-mitotox-p1	FITC	active antagonist	-2.4	0.0163447	-24.0227	4	-20.0227	0.6	0.849895	0.00226428	inactive	630-60-4	439501	144211864	A	A	Ouabain	O=C1C=C(CO1)[C@H]2CC[C@]3(O)[C@@H]4CC[C@]5(O)C[C@H](C[C@@H](O)[C@]5(CO)[C@H]4[C@H](O)C[C@]23C)O[C@@H]6O[C@@H](C)[C@H](O)[C@@H](O)[C@H]6O	Tox21_301547
NCGC00255970-01	133732578	tox21-mitotox-p1	rhodamine	active antagonist	-1.1	0.290654	-86.2105	-6.76273	-92.9732	2.25265	0.950327	8.1007e-06	active antagonist	630-60-4	439501	144211864	A	A	Ouabain	O=C1C=C(CO1)[C@H]2CC[C@]3(O)[C@@H]4CC[C@]5(O)C[C@H](C[C@@H](O)[C@]5(CO)[C@H]4[C@H](O)C[C@]23C)O[C@@H]6O[C@@H](C)[C@H](O)[C@@H](O)[C@H]6O	Tox21_301547
NCGC00255970-01	133767906	tox21-mitotox-p1	viability	active antagonist	1.4	0.516865	19.6202	2.53095	22.1512	0.9	0.553542	0.147943	active agonist	630-60-4	439501	144211864	A	A	Ouabain	O=C1C=C(CO1)[C@H]2CC[C@]3(O)[C@@H]4CC[C@]5(O)C[C@H](C[C@@H](O)[C@]5(CO)[C@H]4[C@H](O)C[C@]23C)O[C@@H]6O[C@@H](C)[C@H](O)[C@@H](O)[C@H]6O	Tox21_301547
NCGC00255970-01	133664295	tox21-mitotox-p1	ratio	active antagonist	-1.1	0.0730091	-100.308	1.12801	-99.1797	2.33317	0.976998	1.063e-07	active antagonist	630-60-4	439501	144211864	A	A	Ouabain	O=C1C=C(CO1)[C@H]2CC[C@]3(O)[C@@H]4CC[C@]5(O)C[C@H](C[C@@H](O)[C@]5(CO)[C@H]4[C@H](O)C[C@]23C)O[C@@H]6O[C@@H](C)[C@H](O)[C@@H](O)[C@H]6O	Tox21_301547
NCGC00255970-01	133669532	tox21-mitotox-p1	ratio	active antagonist	-1.1	0.129831	-90.3458	-7.17845	-97.5242	1.82648	0.978507	7.19e-08	active antagonist	630-60-4	439501	144211864	A	A	Ouabain	O=C1C=C(CO1)[C@H]2CC[C@]3(O)[C@@H]4CC[C@]5(O)C[C@H](C[C@@H](O)[C@]5(CO)[C@H]4[C@H](O)C[C@]23C)O[C@@H]6O[C@@H](C)[C@H](O)[C@@H](O)[C@H]6O	Tox21_301547
NCGC00255970-01	133734951	tox21-mitotox-p1	rhodamine	active antagonist	-1.1	0.0579932	-93.5871	-3.23159	-96.8187	2.40638	0.983004	1.85e-08	active antagonist	630-60-4	439501	144211864	A	A	Ouabain	O=C1C=C(CO1)[C@H]2CC[C@]3(O)[C@@H]4CC[C@]5(O)C[C@H](C[C@@H](O)[C@]5(CO)[C@H]4[C@H](O)C[C@]23C)O[C@@H]6O[C@@H](C)[C@H](O)[C@@H](O)[C@H]6O	Tox21_301547
NCGC00255970-01	133661922	tox21-mitotox-p1	ratio	active antagonist	-1.1	0.230875	-98.5133	1.19026	-97.323	1.47874	0.957992	3.2139e-06	active antagonist	630-60-4	439501	144211864	A	A	Ouabain	O=C1C=C(CO1)[C@H]2CC[C@]3(O)[C@@H]4CC[C@]5(O)C[C@H](C[C@@H](O)[C@]5(CO)[C@H]4[C@H](O)C[C@]23C)O[C@@H]6O[C@@H](C)[C@H](O)[C@@H](O)[C@H]6O	Tox21_301547
NCGC00255970-01	133697250	tox21-mitotox-p1	FITC	active antagonist	4	20.5768	-18.333	-3.62388	-21.9569	0.3	0.450454	0.224815	inactive	630-60-4	439501	144211864	A	A	Ouabain	O=C1C=C(CO1)[C@H]2CC[C@]3(O)[C@@H]4CC[C@]5(O)C[C@H](C[C@@H](O)[C@]5(CO)[C@H]4[C@H](O)C[C@]23C)O[C@@H]6O[C@@H](C)[C@H](O)[C@@H](O)[C@H]6O	Tox21_301547
NCGC00255970-01	137605066	tox21-ar-bla-agonist-p1	ratio_2	active agonist	3	0.0414307	37.0571	0.942866	38	4.95492	0.833609	0.160295	active agonist	630-60-4	439501	144211864	A	A	Ouabain	O=C1C=C(CO1)[C@H]2CC[C@]3(O)[C@@H]4CC[C@]5(O)C[C@H](C[C@@H](O)[C@]5(CO)[C@H]4[C@H](O)C[C@]23C)O[C@@H]6O[C@@H](C)[C@H](O)[C@@H](O)[C@H]6O	Tox21_301547
NCGC00255970-01	135613155	tox21-ar-bla-agonist-p1	ratio_1	active agonist	3	0.0164939	55.1589	-5.26428	49.8946	4.95492	0.874319	0.210918	active agonist	630-60-4	439501	144211864	A	A	Ouabain	O=C1C=C(CO1)[C@H]2CC[C@]3(O)[C@@H]4CC[C@]5(O)C[C@H](C[C@@H](O)[C@]5(CO)[C@H]4[C@H](O)C[C@]23C)O[C@@H]6O[C@@H](C)[C@H](O)[C@@H](O)[C@H]6O	Tox21_301547
NCGC00255970-01	135719139	tox21-ar-bla-agonist-p1	ch1_1	active agonist	4								inactive	630-60-4	439501	144211864	A	A	Ouabain	O=C1C=C(CO1)[C@H]2CC[C@]3(O)[C@@H]4CC[C@]5(O)C[C@H](C[C@@H](O)[C@]5(CO)[C@H]4[C@H](O)C[C@]23C)O[C@@H]6O[C@@H](C)[C@H](O)[C@@H](O)[C@H]6O	Tox21_301547
NCGC00255970-01	135673048	tox21-ar-bla-agonist-p1	ratio_3	active agonist	3	0.0164939	28.4194	1.58059	30	4.95492	0.602755	0.488204	active agonist	630-60-4	439501	144211864	A	A	Ouabain	O=C1C=C(CO1)[C@H]2CC[C@]3(O)[C@@H]4CC[C@]5(O)C[C@H](C[C@@H](O)[C@]5(CO)[C@H]4[C@H](O)C[C@]23C)O[C@@H]6O[C@@H](C)[C@H](O)[C@@H](O)[C@H]6O	Tox21_301547
NCGC00255970-01	135684824	tox21-ar-bla-agonist-p1	ch1_3	active agonist	4	0.0046486	11.4113	-3.91127	7.5	4.95492	0.475609	0.200737	inactive	630-60-4	439501	144211864	A	A	Ouabain	O=C1C=C(CO1)[C@H]2CC[C@]3(O)[C@@H]4CC[C@]5(O)C[C@H](C[C@@H](O)[C@]5(CO)[C@H]4[C@H](O)C[C@]23C)O[C@@H]6O[C@@H](C)[C@H](O)[C@@H](O)[C@H]6O	Tox21_301547
NCGC00255970-01	135696600	tox21-ar-bla-agonist-p1	ch2_3	active agonist	2.2	0.0131015	47.8043	1.21332	49.0177	3.98997	0.995637	0.00867632	active agonist	630-60-4	439501	144211864	A	A	Ouabain	O=C1C=C(CO1)[C@H]2CC[C@]3(O)[C@@H]4CC[C@]5(O)C[C@H](C[C@@H](O)[C@]5(CO)[C@H]4[C@H](O)C[C@]23C)O[C@@H]6O[C@@H](C)[C@H](O)[C@@H](O)[C@H]6O	Tox21_301547
NCGC00255970-01	137628618	tox21-ar-bla-agonist-p1	ch2_2	active agonist	3	0.0329096	49.5307	-1.43221	48.0985	4.95492	0.98693	0.00492247	active agonist	630-60-4	439501	144211864	A	A	Ouabain	O=C1C=C(CO1)[C@H]2CC[C@]3(O)[C@@H]4CC[C@]5(O)C[C@H](C[C@@H](O)[C@]5(CO)[C@H]4[C@H](O)C[C@]23C)O[C@@H]6O[C@@H](C)[C@H](O)[C@@H](O)[C@H]6O	Tox21_301547
NCGC00255970-01	135707363	tox21-ar-bla-agonist-p1	ch2_1	active agonist	3	0.0131015	37.1191	-1.11911	36	4.50447	0.998665	0.00266714	active agonist	630-60-4	439501	144211864	A	A	Ouabain	O=C1C=C(CO1)[C@H]2CC[C@]3(O)[C@@H]4CC[C@]5(O)C[C@H](C[C@@H](O)[C@]5(CO)[C@H]4[C@H](O)C[C@]23C)O[C@@H]6O[C@@H](C)[C@H](O)[C@@H](O)[C@H]6O	Tox21_301547
NCGC00255970-01	137972626	tox21-er-luc-bg1-4e2-agonist-p2	set2	active antagonist	-1.1	0.32612	-63.4175	5.82884	-57.5887	1.21	0.934006	3.75583e-05	active antagonist	630-60-4	439501	144211864	A	A	Ouabain	O=C1C=C(CO1)[C@H]2CC[C@]3(O)[C@@H]4CC[C@]5(O)C[C@H](C[C@@H](O)[C@]5(CO)[C@H]4[C@H](O)C[C@]23C)O[C@@H]6O[C@@H](C)[C@H](O)[C@@H](O)[C@H]6O	Tox21_301547
NCGC00255970-01	137558345	tox21-er-luc-bg1-4e2-agonist-p2	set1	active antagonist	-1.2	0.0579932	-47.7165	4.5	-43.2165	4.09497	0.948761	9.6035e-06	active antagonist	630-60-4	439501	144211864	A	A	Ouabain	O=C1C=C(CO1)[C@H]2CC[C@]3(O)[C@@H]4CC[C@]5(O)C[C@H](C[C@@H](O)[C@]5(CO)[C@H]4[C@H](O)C[C@]23C)O[C@@H]6O[C@@H](C)[C@H](O)[C@@H](O)[C@H]6O	Tox21_301547
NCGC00255970-01	137616842	tox21-ar-bla-agonist-p1	ch1_2	active agonist	4	0.147002	16.5938	-3.59379	13	4.95492	0.821994	0.00483794	inactive	630-60-4	439501	144211864	A	A	Ouabain	O=C1C=C(CO1)[C@H]2CC[C@]3(O)[C@@H]4CC[C@]5(O)C[C@H](C[C@@H](O)[C@]5(CO)[C@H]4[C@H](O)C[C@]23C)O[C@@H]6O[C@@H](C)[C@H](O)[C@@H](O)[C@H]6O	Tox21_301547
NCGC00255970-01	138008222	tox21-er-luc-bg1-4e2-agonist-p2	set3	active antagonist	-1.2	0.091913	-45.0505	5	-40.0505	1.21	0.930251	5.03784e-05	active antagonist	630-60-4	439501	144211864	A	A	Ouabain	O=C1C=C(CO1)[C@H]2CC[C@]3(O)[C@@H]4CC[C@]5(O)C[C@H](C[C@@H](O)[C@]5(CO)[C@H]4[C@H](O)C[C@]23C)O[C@@H]6O[C@@H](C)[C@H](O)[C@@H](O)[C@H]6O	Tox21_301547
NCGC00255970-01	141497153	tox21-er-luc-bg1-4e2-antagonist-p1	viability1	active antagonist	4	2.05768	-13.3485	0	-13.3485	4.95492	0.666861	0.0652621	inactive	630-60-4	439501	144211864	A	A	Ouabain	O=C1C=C(CO1)[C@H]2CC[C@]3(O)[C@@H]4CC[C@]5(O)C[C@H](C[C@@H](O)[C@]5(CO)[C@H]4[C@H](O)C[C@]23C)O[C@@H]6O[C@@H](C)[C@H](O)[C@@H](O)[C@H]6O	Tox21_301547
NCGC00255970-01	141510337	tox21-er-luc-bg1-4e2-antagonist-p1	antagonist1	active antagonist	-1.1	0.163447	-81.8909	14.5598	-67.3311	1.98874	0.886094	0.000611226	active antagonist	630-60-4	439501	144211864	A	A	Ouabain	O=C1C=C(CO1)[C@H]2CC[C@]3(O)[C@@H]4CC[C@]5(O)C[C@H](C[C@@H](O)[C@]5(CO)[C@H]4[C@H](O)C[C@]23C)O[C@@H]6O[C@@H](C)[C@H](O)[C@@H](O)[C@H]6O	Tox21_301547
NCGC00255970-01	141620086	tox21-er-luc-bg1-4e2-antagonist-p1	viability2	active antagonist	4								inactive	630-60-4	439501	144211864	A	A	Ouabain	O=C1C=C(CO1)[C@H]2CC[C@]3(O)[C@@H]4CC[C@]5(O)C[C@H](C[C@@H](O)[C@]5(CO)[C@H]4[C@H](O)C[C@]23C)O[C@@H]6O[C@@H](C)[C@H](O)[C@@H](O)[C@H]6O	Tox21_301547
NCGC00255970-01	141608310	tox21-er-luc-bg1-4e2-antagonist-p1	antagonist2	active antagonist	-1.1	0.516865	-74.3401	26.5531	-47.787	2.84727	0.705354	0.0356099	active antagonist	630-60-4	439501	144211864	A	A	Ouabain	O=C1C=C(CO1)[C@H]2CC[C@]3(O)[C@@H]4CC[C@]5(O)C[C@H](C[C@@H](O)[C@]5(CO)[C@H]4[C@H](O)C[C@]23C)O[C@@H]6O[C@@H](C)[C@H](O)[C@@H](O)[C@H]6O	Tox21_301547
NCGC00255970-01	141998266	tox21-er-luc-bg1-4e2-antagonist-p1	antagonist3	active antagonist	-1.1	0.18339	-80.2802	13.9111	-66.3691	2.30312	0.957461	0.00327179	active antagonist	630-60-4	439501	144211864	A	A	Ouabain	O=C1C=C(CO1)[C@H]2CC[C@]3(O)[C@@H]4CC[C@]5(O)C[C@H](C[C@@H](O)[C@]5(CO)[C@H]4[C@H](O)C[C@]23C)O[C@@H]6O[C@@H](C)[C@H](O)[C@@H](O)[C@H]6O	Tox21_301547
NCGC00255970-01	142010042	tox21-er-luc-bg1-4e2-antagonist-p1	viability3	active antagonist	4	0.00129831	15.1503	-15.1503	0	4.95492	0.483865	0.210471	inactive	630-60-4	439501	144211864	A	A	Ouabain	O=C1C=C(CO1)[C@H]2CC[C@]3(O)[C@@H]4CC[C@]5(O)C[C@H](C[C@@H](O)[C@]5(CO)[C@H]4[C@H](O)C[C@]23C)O[C@@H]6O[C@@H](C)[C@H](O)[C@@H](O)[C@H]6O	Tox21_301547
NCGC00255970-01	197801289	tox21-rxr-bla-agonist-p1	ch2_3	active antagonist	-1.2	0.521581	-33.377	5	-28.377	2.47293	0.876202	0.000914933	active antagonist	630-60-4	439501	144211864	A	A	Ouabain	O=C1C=C(CO1)[C@H]2CC[C@]3(O)[C@@H]4CC[C@]5(O)C[C@H](C[C@@H](O)[C@]5(CO)[C@H]4[C@H](O)C[C@]23C)O[C@@H]6O[C@@H](C)[C@H](O)[C@@H](O)[C@H]6O	Tox21_301547
NCGC00255970-01	197812407	tox21-rxr-bla-agonist-p1	viability_3	active antagonist	-1.2	0.0927517	-48.7459	0.120279	-48.6256	3.132	0.986395	5e-09	active antagonist	630-60-4	439501	144211864	A	A	Ouabain	O=C1C=C(CO1)[C@H]2CC[C@]3(O)[C@@H]4CC[C@]5(O)C[C@H](C[C@@H](O)[C@]5(CO)[C@H]4[C@H](O)C[C@]23C)O[C@@H]6O[C@@H](C)[C@H](O)[C@@H](O)[C@H]6O	Tox21_301547
NCGC00255970-01	197724938	tox21-rxr-bla-agonist-p1	viability_2	active antagonist	-1.2	0.0585224	-54.6755	6.85065	-47.8249	2.04786	0.977009	1.06e-07	active antagonist	630-60-4	439501	144211864	A	A	Ouabain	O=C1C=C(CO1)[C@H]2CC[C@]3(O)[C@@H]4CC[C@]5(O)C[C@H](C[C@@H](O)[C@]5(CO)[C@H]4[C@H](O)C[C@]23C)O[C@@H]6O[C@@H](C)[C@H](O)[C@@H](O)[C@H]6O	Tox21_301547
NCGC00255970-01	163981197	tox21-aromatase-p1	viability3	active antagonist	4								inactive	630-60-4	439501	144211864	A	A	Ouabain	O=C1C=C(CO1)[C@H]2CC[C@]3(O)[C@@H]4CC[C@]5(O)C[C@H](C[C@@H](O)[C@]5(CO)[C@H]4[C@H](O)C[C@]23C)O[C@@H]6O[C@@H](C)[C@H](O)[C@@H](O)[C@H]6O	Tox21_301547
NCGC00255970-01	163944457	tox21-aromatase-p1	antagonist3	active antagonist	-1.1	0.32612	-58.2098	14.1794	-44.0303	1.50949	0.856371	0.0117157	active antagonist	630-60-4	439501	144211864	A	A	Ouabain	O=C1C=C(CO1)[C@H]2CC[C@]3(O)[C@@H]4CC[C@]5(O)C[C@H](C[C@@H](O)[C@]5(CO)[C@H]4[C@H](O)C[C@]23C)O[C@@H]6O[C@@H](C)[C@H](O)[C@@H](O)[C@H]6O	Tox21_301547
NCGC00255970-01	163915668	tox21-aromatase-p1	antagonist1	active antagonist	-1.2	0.460656	-47.6767	14.566	-33.1107	1.55795	0.768883	0.0383723	active antagonist	630-60-4	439501	144211864	A	A	Ouabain	O=C1C=C(CO1)[C@H]2CC[C@]3(O)[C@@H]4CC[C@]5(O)C[C@H](C[C@@H](O)[C@]5(CO)[C@H]4[C@H](O)C[C@]23C)O[C@@H]6O[C@@H](C)[C@H](O)[C@@H](O)[C@H]6O	Tox21_301547
NCGC00255970-01	163923663	tox21-aromatase-p1	antagonist2	active antagonist	-1.1	0.730091	-58.6441	10.5553	-48.0888	3.1925	0.885934	0.00489917	active antagonist	630-60-4	439501	144211864	A	A	Ouabain	O=C1C=C(CO1)[C@H]2CC[C@]3(O)[C@@H]4CC[C@]5(O)C[C@H](C[C@@H](O)[C@]5(CO)[C@H]4[C@H](O)C[C@]23C)O[C@@H]6O[C@@H](C)[C@H](O)[C@@H](O)[C@H]6O	Tox21_301547
NCGC00255970-01	163960403	tox21-aromatase-p1	viability2	active antagonist	4								inactive	630-60-4	439501	144211864	A	A	Ouabain	O=C1C=C(CO1)[C@H]2CC[C@]3(O)[C@@H]4CC[C@]5(O)C[C@H](C[C@@H](O)[C@]5(CO)[C@H]4[C@H](O)C[C@]23C)O[C@@H]6O[C@@H](C)[C@H](O)[C@@H](O)[C@H]6O	Tox21_301547
NCGC00255970-01	163952408	tox21-aromatase-p1	viability1	active antagonist	4								inactive	630-60-4	439501	144211864	A	A	Ouabain	O=C1C=C(CO1)[C@H]2CC[C@]3(O)[C@@H]4CC[C@]5(O)C[C@H](C[C@@H](O)[C@]5(CO)[C@H]4[C@H](O)C[C@]23C)O[C@@H]6O[C@@H](C)[C@H](O)[C@@H](O)[C@H]6O	Tox21_301547
NCGC00255970-01	197747174	tox21-rxr-bla-agonist-p1	ch1_2	active antagonist	4	0.0207645	18.3039	-10.3669	7.93704	3.92947	0.387951	0.299116	inconclusive agonist	630-60-4	439501	144211864	A	A	Ouabain	O=C1C=C(CO1)[C@H]2CC[C@]3(O)[C@@H]4CC[C@]5(O)C[C@H](C[C@@H](O)[C@]5(CO)[C@H]4[C@H](O)C[C@]23C)O[C@@H]6O[C@@H](C)[C@H](O)[C@@H](O)[C@H]6O	Tox21_301547
NCGC00255970-01	197715514	tox21-rxr-bla-agonist-p1	viability_1	active antagonist	-1.2	0.0927517	-45.3945	4.67502	-40.7194	2.40638	0.971157	3.881e-07	active antagonist	630-60-4	439501	144211864	A	A	Ouabain	O=C1C=C(CO1)[C@H]2CC[C@]3(O)[C@@H]4CC[C@]5(O)C[C@H](C[C@@H](O)[C@]5(CO)[C@H]4[C@H](O)C[C@]23C)O[C@@H]6O[C@@H](C)[C@H](O)[C@@H](O)[C@H]6O	Tox21_301547
NCGC00255970-01	197758298	tox21-rxr-bla-agonist-p1	ch2_2	active antagonist	-2.3	7.36753	-99.0426	-5.49852	-104.541	1.4641	0.663229	0.0804227	active antagonist	630-60-4	439501	144211864	A	A	Ouabain	O=C1C=C(CO1)[C@H]2CC[C@]3(O)[C@@H]4CC[C@]5(O)C[C@H](C[C@@H](O)[C@]5(CO)[C@H]4[C@H](O)C[C@]23C)O[C@@H]6O[C@@H](C)[C@H](O)[C@@H](O)[C@H]6O	Tox21_301547
NCGC00255970-01	197779049	tox21-rxr-bla-agonist-p1	ratio_3	active antagonist	-1.2	0.185064	-40.087	1.40313	-38.6839	2.95227	0.959688	2.5578e-06	active antagonist	630-60-4	439501	144211864	A	A	Ouabain	O=C1C=C(CO1)[C@H]2CC[C@]3(O)[C@@H]4CC[C@]5(O)C[C@H](C[C@@H](O)[C@]5(CO)[C@H]4[C@H](O)C[C@]23C)O[C@@H]6O[C@@H](C)[C@H](O)[C@@H](O)[C@H]6O	Tox21_301547
NCGC00255970-01	197682160	tox21-rxr-bla-agonist-p1	ratio_1	active antagonist	-1.2	0.116768	-54.2493	1.24712	-53.0022	4.95492	0.974463	4.16782e-05	active antagonist	630-60-4	439501	144211864	A	A	Ouabain	O=C1C=C(CO1)[C@H]2CC[C@]3(O)[C@@H]4CC[C@]5(O)C[C@H](C[C@@H](O)[C@]5(CO)[C@H]4[C@H](O)C[C@]23C)O[C@@H]6O[C@@H](C)[C@H](O)[C@@H](O)[C@H]6O	Tox21_301547
NCGC00255970-01	197736056	tox21-rxr-bla-agonist-p1	ratio_2	active antagonist	-1.2	0.116768	-49.3469	2.85527	-46.4916	3.51175	0.932452	0.0242468	active antagonist	630-60-4	439501	144211864	A	A	Ouabain	O=C1C=C(CO1)[C@H]2CC[C@]3(O)[C@@H]4CC[C@]5(O)C[C@H](C[C@@H](O)[C@]5(CO)[C@H]4[C@H](O)C[C@]23C)O[C@@H]6O[C@@H](C)[C@H](O)[C@@H](O)[C@H]6O	Tox21_301547
NCGC00255970-01	197790169	tox21-rxr-bla-agonist-p1	ch1_3	active antagonist	1.2	0.131015	34.3292	0.738529	35.0677	4.95492	0.969426	1.6601e-06	inconclusive agonist	630-60-4	439501	144211864	A	A	Ouabain	O=C1C=C(CO1)[C@H]2CC[C@]3(O)[C@@H]4CC[C@]5(O)C[C@H](C[C@@H](O)[C@]5(CO)[C@H]4[C@H](O)C[C@]23C)O[C@@H]6O[C@@H](C)[C@H](O)[C@@H](O)[C@H]6O	Tox21_301547
NCGC00255970-01	197693278	tox21-rxr-bla-agonist-p1	ch1_1	active antagonist	2.1	0.656632	84.3029	-0.694904	83.608	0.7	0.976015	1.95528e-05	inconclusive agonist	630-60-4	439501	144211864	A	A	Ouabain	O=C1C=C(CO1)[C@H]2CC[C@]3(O)[C@@H]4CC[C@]5(O)C[C@H](C[C@@H](O)[C@]5(CO)[C@H]4[C@H](O)C[C@]23C)O[C@@H]6O[C@@H](C)[C@H](O)[C@@H](O)[C@H]6O	Tox21_301547
NCGC00255970-01	197704396	tox21-rxr-bla-agonist-p1	ch2_1	active antagonist	-1.2	0.116768	-44.7658	7	-37.7658	4.95492	0.890726	0.000499044	active antagonist	630-60-4	439501	144211864	A	A	Ouabain	O=C1C=C(CO1)[C@H]2CC[C@]3(O)[C@@H]4CC[C@]5(O)C[C@H](C[C@@H](O)[C@]5(CO)[C@H]4[C@H](O)C[C@]23C)O[C@@H]6O[C@@H](C)[C@H](O)[C@@H](O)[C@H]6O	Tox21_301547
NCGC00255970-01	218587304	tox21-ar-mda-kb2-luc-agonist-p3	viability2	active agonist	4	0.0730091	-7.12913	1	-6.12913	3.92947	0.627562	0.091494	inconclusive antagonist	630-60-4	439501	144211864	A	A	Ouabain	O=C1C=C(CO1)[C@H]2CC[C@]3(O)[C@@H]4CC[C@]5(O)C[C@H](C[C@@H](O)[C@]5(CO)[C@H]4[C@H](O)C[C@]23C)O[C@@H]6O[C@@H](C)[C@H](O)[C@@H](O)[C@H]6O	Tox21_301547
NCGC00255970-01	203986171	tox21-car-agonist-p1	viability2	active antagonist	-1.2	0.205768	-42.4087	1.60823	-40.8005	1.41632	0.989397	1.2e-09	active antagonist	630-60-4	439501	144211864	A	A	Ouabain	O=C1C=C(CO1)[C@H]2CC[C@]3(O)[C@@H]4CC[C@]5(O)C[C@H](C[C@@H](O)[C@]5(CO)[C@H]4[C@H](O)C[C@]23C)O[C@@H]6O[C@@H](C)[C@H](O)[C@@H](O)[C@H]6O	Tox21_301547
NCGC00255970-01	204097165	tox21-car-agonist-p1	viability3	active antagonist	-1.2	0.163447	-41.0107	0.283331	-40.7274	1.111	0.986837	4.2e-09	active antagonist	630-60-4	439501	144211864	A	A	Ouabain	O=C1C=C(CO1)[C@H]2CC[C@]3(O)[C@@H]4CC[C@]5(O)C[C@H](C[C@@H](O)[C@]5(CO)[C@H]4[C@H](O)C[C@]23C)O[C@@H]6O[C@@H](C)[C@H](O)[C@@H](O)[C@H]6O	Tox21_301547
NCGC00255970-01	203947836	tox21-car-agonist-p1	viability1	active antagonist	-1.2	0.230875	-42.8646	-13.8128	-56.6774	1.78849	0.991521	3e-10	active antagonist	630-60-4	439501	144211864	A	A	Ouabain	O=C1C=C(CO1)[C@H]2CC[C@]3(O)[C@@H]4CC[C@]5(O)C[C@H](C[C@@H](O)[C@]5(CO)[C@H]4[C@H](O)C[C@]23C)O[C@@H]6O[C@@H](C)[C@H](O)[C@@H](O)[C@H]6O	Tox21_301547
NCGC00255970-01	214959103	tox21-tshr-antagonist-p1	ch1_3	active antagonist	-1.1	2.30875	-39.5588	-3.58607	-43.1449	1.62662	0.980564	4.03e-08	inactive	630-60-4	439501	144211864	A	A	Ouabain	O=C1C=C(CO1)[C@H]2CC[C@]3(O)[C@@H]4CC[C@]5(O)C[C@H](C[C@@H](O)[C@]5(CO)[C@H]4[C@H](O)C[C@]23C)O[C@@H]6O[C@@H](C)[C@H](O)[C@@H](O)[C@H]6O	Tox21_301547
NCGC00255970-01	212438713	tox21-err-p1	agonist3	active agonist	-1.1	0.115712	-60.9971	8.44767	-52.5494	3.51175	0.886004	0.000613673		630-60-4	439501	144211864	A	A	Ouabain	O=C1C=C(CO1)[C@H]2CC[C@]3(O)[C@@H]4CC[C@]5(O)C[C@H](C[C@@H](O)[C@]5(CO)[C@H]4[C@H](O)C[C@]23C)O[C@@H]6O[C@@H](C)[C@H](O)[C@@H](O)[C@H]6O	Tox21_301547
NCGC00255970-01	206371141	tox21-er-luc-bg1-4e2-antagonist-p2	antagonist2	active agonist	2.1	0.0516865	80.9281	1.02201	81.9501	3.92947	0.987602	0.000885415	active agonist	630-60-4	439501	144211864	A	A	Ouabain	O=C1C=C(CO1)[C@H]2CC[C@]3(O)[C@@H]4CC[C@]5(O)C[C@H](C[C@@H](O)[C@]5(CO)[C@H]4[C@H](O)C[C@]23C)O[C@@H]6O[C@@H](C)[C@H](O)[C@@H](O)[C@H]6O	Tox21_301547
NCGC00255970-01	212356497	tox21-err-p1	antagonist1	active agonist	1.2	0.0163447	42.323	1.58201	43.905	4.95492	0.956108	0.0281924	active agonist	630-60-4	439501	144211864	A	A	Ouabain	O=C1C=C(CO1)[C@H]2CC[C@]3(O)[C@@H]4CC[C@]5(O)C[C@H](C[C@@H](O)[C@]5(CO)[C@H]4[C@H](O)C[C@]23C)O[C@@H]6O[C@@H](C)[C@H](O)[C@@H](O)[C@H]6O	Tox21_301547
NCGC00255970-01	214947985	tox21-tshr-antagonist-p1	ratio_3	active antagonist	-1.1	2.59046	-36.1418	-1	-37.1418	1.1341	0.974605	1.878e-07	active antagonist	630-60-4	439501	144211864	A	A	Ouabain	O=C1C=C(CO1)[C@H]2CC[C@]3(O)[C@@H]4CC[C@]5(O)C[C@H](C[C@@H](O)[C@]5(CO)[C@H]4[C@H](O)C[C@]23C)O[C@@H]6O[C@@H](C)[C@H](O)[C@@H](O)[C@H]6O	Tox21_301547
NCGC00255970-01	212383852	tox21-err-p1	viability2	active agonist	-1.2	0.0819175	-34.7408	0.5	-34.2408	2.53343	0.990337	7e-10	active antagonist	630-60-4	439501	144211864	A	A	Ouabain	O=C1C=C(CO1)[C@H]2CC[C@]3(O)[C@@H]4CC[C@]5(O)C[C@H](C[C@@H](O)[C@]5(CO)[C@H]4[C@H](O)C[C@]23C)O[C@@H]6O[C@@H](C)[C@H](O)[C@@H](O)[C@H]6O	Tox21_301547
NCGC00255970-01	214292827	tox21-tshr-antagonist-p1	ch1_1	active antagonist	-1.2	1.45672	-25.878	-1	-26.878	1	0.914668	0.000144302	inactive	630-60-4	439501	144211864	A	A	Ouabain	O=C1C=C(CO1)[C@H]2CC[C@]3(O)[C@@H]4CC[C@]5(O)C[C@H](C[C@@H](O)[C@]5(CO)[C@H]4[C@H](O)C[C@]23C)O[C@@H]6O[C@@H](C)[C@H](O)[C@@H](O)[C@H]6O	Tox21_301547
NCGC00255970-01	212368205	tox21-err-p1	viability1	active agonist	-1.1	0.091913	-31.5221	-2	-33.5221	1.96734	0.96549	1.0722e-06	active antagonist	630-60-4	439501	144211864	A	A	Ouabain	O=C1C=C(CO1)[C@H]2CC[C@]3(O)[C@@H]4CC[C@]5(O)C[C@H](C[C@@H](O)[C@]5(CO)[C@H]4[C@H](O)C[C@]23C)O[C@@H]6O[C@@H](C)[C@H](O)[C@@H](O)[C@H]6O	Tox21_301547
NCGC00255970-01	206757515	tox21-er-luc-bg1-4e2-antagonist-p2	antagonist3	active agonist	1.1	0.0819175	63.2328	1.89623	65.129	3.51175	0.973504	0.00111074	active agonist	630-60-4	439501	144211864	A	A	Ouabain	O=C1C=C(CO1)[C@H]2CC[C@]3(O)[C@@H]4CC[C@]5(O)C[C@H](C[C@@H](O)[C@]5(CO)[C@H]4[C@H](O)C[C@]23C)O[C@@H]6O[C@@H](C)[C@H](O)[C@@H](O)[C@H]6O	Tox21_301547
NCGC00255970-01	214280685	tox21-tshr-antagonist-p1	ratio_1	active antagonist	-1.2	1.45672	-20.2947	1.5	-18.7947	1	0.943308	1.67196e-05	active antagonist	630-60-4	439501	144211864	A	A	Ouabain	O=C1C=C(CO1)[C@H]2CC[C@]3(O)[C@@H]4CC[C@]5(O)C[C@H](C[C@@H](O)[C@]5(CO)[C@H]4[C@H](O)C[C@]23C)O[C@@H]6O[C@@H](C)[C@H](O)[C@@H](O)[C@H]6O	Tox21_301547
NCGC00255970-01	206115618	tox21-er-luc-bg1-4e2-antagonist-p2	antagonist1	active agonist	1.4	0.032612	37.9475	-4.52295	33.4245	2.72022	0.869705	0.0680722	active agonist	630-60-4	439501	144211864	A	A	Ouabain	O=C1C=C(CO1)[C@H]2CC[C@]3(O)[C@@H]4CC[C@]5(O)C[C@H](C[C@@H](O)[C@]5(CO)[C@H]4[C@H](O)C[C@]23C)O[C@@H]6O[C@@H](C)[C@H](O)[C@@H](O)[C@H]6O	Tox21_301547
NCGC00255970-01	212406088	tox21-err-p1	antagonist2	active agonist	1.4	0.0163447	44.2184	-0.610194	43.6082	4.95492	0.850757	0.140826	active agonist	630-60-4	439501	144211864	A	A	Ouabain	O=C1C=C(CO1)[C@H]2CC[C@]3(O)[C@@H]4CC[C@]5(O)C[C@H](C[C@@H](O)[C@]5(CO)[C@H]4[C@H](O)C[C@]23C)O[C@@H]6O[C@@H](C)[C@H](O)[C@@H](O)[C@H]6O	Tox21_301547
NCGC00255970-01	214772770	tox21-tshr-antagonist-p1	ratio_2	active antagonist	-1.1	3.65912	-46.2427	-0.826562	-47.0692	0.9	0.982406	2.26e-08	active antagonist	630-60-4	439501	144211864	A	A	Ouabain	O=C1C=C(CO1)[C@H]2CC[C@]3(O)[C@@H]4CC[C@]5(O)C[C@H](C[C@@H](O)[C@]5(CO)[C@H]4[C@H](O)C[C@]23C)O[C@@H]6O[C@@H](C)[C@H](O)[C@@H](O)[C@H]6O	Tox21_301547
NCGC00255970-01	214973037	tox21-tshr-antagonist-p1	ch2_3	active antagonist	4		0	0	0				active antagonist	630-60-4	439501	144211864	A	A	Ouabain	O=C1C=C(CO1)[C@H]2CC[C@]3(O)[C@@H]4CC[C@]5(O)C[C@H](C[C@@H](O)[C@]5(CO)[C@H]4[C@H](O)C[C@]23C)O[C@@H]6O[C@@H](C)[C@H](O)[C@@H](O)[C@H]6O	Tox21_301547
NCGC00255970-01	212345379	tox21-err-p1	agonist1	active agonist	1.2	0.0163447	39.3347	2.24139	41.5761	4.95492	0.94857	0.0351544		630-60-4	439501	144211864	A	A	Ouabain	O=C1C=C(CO1)[C@H]2CC[C@]3(O)[C@@H]4CC[C@]5(O)C[C@H](C[C@@H](O)[C@]5(CO)[C@H]4[C@H](O)C[C@]23C)O[C@@H]6O[C@@H](C)[C@H](O)[C@@H](O)[C@H]6O	Tox21_301547
NCGC00255970-01	214305225	tox21-tshr-antagonist-p1	ch2_1	active antagonist	4		0	0	0				active antagonist	630-60-4	439501	144211864	A	A	Ouabain	O=C1C=C(CO1)[C@H]2CC[C@]3(O)[C@@H]4CC[C@]5(O)C[C@H](C[C@@H](O)[C@]5(CO)[C@H]4[C@H](O)C[C@]23C)O[C@@H]6O[C@@H](C)[C@H](O)[C@@H](O)[C@H]6O	Tox21_301547
NCGC00255970-01	212460949	tox21-err-p1	viability3	active agonist	-1.1	0.0730091	-38.8635	0.243614	-38.6199	2.24812	0.988014	2.4e-09	active antagonist	630-60-4	439501	144211864	A	A	Ouabain	O=C1C=C(CO1)[C@H]2CC[C@]3(O)[C@@H]4CC[C@]5(O)C[C@H](C[C@@H](O)[C@]5(CO)[C@H]4[C@H](O)C[C@]23C)O[C@@H]6O[C@@H](C)[C@H](O)[C@@H](O)[C@H]6O	Tox21_301547
NCGC00255970-01	214783888	tox21-tshr-antagonist-p1	ch1_2	active antagonist	-1.1	3.65912	-48.3806	-0.725172	-49.1058	1	0.970007	4.848e-07	inactive	630-60-4	439501	144211864	A	A	Ouabain	O=C1C=C(CO1)[C@H]2CC[C@]3(O)[C@@H]4CC[C@]5(O)C[C@H](C[C@@H](O)[C@]5(CO)[C@H]4[C@H](O)C[C@]23C)O[C@@H]6O[C@@H](C)[C@H](O)[C@@H](O)[C@H]6O	Tox21_301547
NCGC00255970-01	206763147	tox21-er-luc-bg1-4e2-antagonist-p2	viability3	active agonist	4	29.0654	18.7792	-1.77915	17	0.5	0.744212	0.0214443	inactive	630-60-4	439501	144211864	A	A	Ouabain	O=C1C=C(CO1)[C@H]2CC[C@]3(O)[C@@H]4CC[C@]5(O)C[C@H](C[C@@H](O)[C@]5(CO)[C@H]4[C@H](O)C[C@]23C)O[C@@H]6O[C@@H](C)[C@H](O)[C@@H](O)[C@H]6O	Tox21_301547
NCGC00255970-01	206382259	tox21-er-luc-bg1-4e2-antagonist-p2	viability2	active agonist	4		0	0	0				inactive	630-60-4	439501	144211864	A	A	Ouabain	O=C1C=C(CO1)[C@H]2CC[C@]3(O)[C@@H]4CC[C@]5(O)C[C@H](C[C@@H](O)[C@]5(CO)[C@H]4[C@H](O)C[C@]23C)O[C@@H]6O[C@@H](C)[C@H](O)[C@@H](O)[C@H]6O	Tox21_301547
NCGC00255970-01	206185844	tox21-er-luc-bg1-4e2-antagonist-p2	viability1	active agonist	4		0	0	0				inactive	630-60-4	439501	144211864	A	A	Ouabain	O=C1C=C(CO1)[C@H]2CC[C@]3(O)[C@@H]4CC[C@]5(O)C[C@H](C[C@@H](O)[C@]5(CO)[C@H]4[C@H](O)C[C@]23C)O[C@@H]6O[C@@H](C)[C@H](O)[C@@H](O)[C@H]6O	Tox21_301547
NCGC00255970-01	212449831	tox21-err-p1	antagonist3	active agonist	3	0.0163447	77.5844	-6.69381	70.8906	4.95492	0.991441	0.0169051	active agonist	630-60-4	439501	144211864	A	A	Ouabain	O=C1C=C(CO1)[C@H]2CC[C@]3(O)[C@@H]4CC[C@]5(O)C[C@H](C[C@@H](O)[C@]5(CO)[C@H]4[C@H](O)C[C@]23C)O[C@@H]6O[C@@H](C)[C@H](O)[C@@H](O)[C@H]6O	Tox21_301547
NCGC00255970-01	214795006	tox21-tshr-antagonist-p1	ch2_2	active antagonist	4		0	0	0				active antagonist	630-60-4	439501	144211864	A	A	Ouabain	O=C1C=C(CO1)[C@H]2CC[C@]3(O)[C@@H]4CC[C@]5(O)C[C@H](C[C@@H](O)[C@]5(CO)[C@H]4[C@H](O)C[C@]23C)O[C@@H]6O[C@@H](C)[C@H](O)[C@@H](O)[C@H]6O	Tox21_301547
NCGC00255970-01	212394970	tox21-err-p1	agonist2	active agonist	-1.1	0.115712	-95.0513	10.8868	-84.1645	3.51175	0.950179	8.2329e-06		630-60-4	439501	144211864	A	A	Ouabain	O=C1C=C(CO1)[C@H]2CC[C@]3(O)[C@@H]4CC[C@]5(O)C[C@H](C[C@@H](O)[C@]5(CO)[C@H]4[C@H](O)C[C@]23C)O[C@@H]6O[C@@H](C)[C@H](O)[C@@H](O)[C@H]6O	Tox21_301547
NCGC00255970-01	218542936	tox21-ar-mda-kb2-luc-agonist-p3	viability1	active agonist	4	0.115712	-10.4124	-2.12635	-12.5387	1.4641	0.841175	0.00294564	inconclusive antagonist	630-60-4	439501	144211864	A	A	Ouabain	O=C1C=C(CO1)[C@H]2CC[C@]3(O)[C@@H]4CC[C@]5(O)C[C@H](C[C@@H](O)[C@]5(CO)[C@H]4[C@H](O)C[C@]23C)O[C@@H]6O[C@@H](C)[C@H](O)[C@@H](O)[C@H]6O	Tox21_301547
NCGC00255970-01	218531818	tox21-ar-mda-kb2-luc-agonist-p3	agonist1	active agonist	1.1	0.365912	31.3736	-1.37358	30	4.95492	0.970557	0.000136559		630-60-4	439501	144211864	A	A	Ouabain	O=C1C=C(CO1)[C@H]2CC[C@]3(O)[C@@H]4CC[C@]5(O)C[C@H](C[C@@H](O)[C@]5(CO)[C@H]4[C@H](O)C[C@]23C)O[C@@H]6O[C@@H](C)[C@H](O)[C@@H](O)[C@H]6O	Tox21_301547
NCGC00255970-01	218654669	tox21-ar-mda-kb2-luc-agonist-p3	agonist3	active agonist	3	0.205768	24.1821	-0.18212	24	4.95492	0.984793	0.000292473		630-60-4	439501	144211864	A	A	Ouabain	O=C1C=C(CO1)[C@H]2CC[C@]3(O)[C@@H]4CC[C@]5(O)C[C@H](C[C@@H](O)[C@]5(CO)[C@H]4[C@H](O)C[C@]23C)O[C@@H]6O[C@@H](C)[C@H](O)[C@@H](O)[C@H]6O	Tox21_301547
NCGC00255970-01	218576186	tox21-ar-mda-kb2-luc-agonist-p3	agonist2	active agonist	1.2	0.145672	26.7452	-0.745226	26	3.92947	0.990746	1.51458e-05		630-60-4	439501	144211864	A	A	Ouabain	O=C1C=C(CO1)[C@H]2CC[C@]3(O)[C@@H]4CC[C@]5(O)C[C@H](C[C@@H](O)[C@]5(CO)[C@H]4[C@H](O)C[C@]23C)O[C@@H]6O[C@@H](C)[C@H](O)[C@@H](O)[C@H]6O	Tox21_301547
NCGC00255970-01	218665787	tox21-ar-mda-kb2-luc-agonist-p3	viability3	active agonist	-1.2	0.0516865	-17.692	6.5	-11.192	1.47809	0.888028	0.000565042	inconclusive antagonist	630-60-4	439501	144211864	A	A	Ouabain	O=C1C=C(CO1)[C@H]2CC[C@]3(O)[C@@H]4CC[C@]5(O)C[C@H](C[C@@H](O)[C@]5(CO)[C@H]4[C@H](O)C[C@]23C)O[C@@H]6O[C@@H](C)[C@H](O)[C@@H](O)[C@H]6O	Tox21_301547
NCGC00255970-01	203975053	tox21-car-agonist-p1	agonist2	active antagonist	-1.2	0.163447	-19.2883	-0.0453264	-19.3337	0.8	0.942569	1.79444e-05	active antagonist	630-60-4	439501	144211864	A	A	Ouabain	O=C1C=C(CO1)[C@H]2CC[C@]3(O)[C@@H]4CC[C@]5(O)C[C@H](C[C@@H](O)[C@]5(CO)[C@H]4[C@H](O)C[C@]23C)O[C@@H]6O[C@@H](C)[C@H](O)[C@@H](O)[C@H]6O	Tox21_301547
NCGC00255970-01	203936558	tox21-car-agonist-p1	agonist1	active antagonist	-1.2	0.205768	-15.575	-1.5	-17.075	1.82648	0.939018	2.47939e-05	active antagonist	630-60-4	439501	144211864	A	A	Ouabain	O=C1C=C(CO1)[C@H]2CC[C@]3(O)[C@@H]4CC[C@]5(O)C[C@H](C[C@@H](O)[C@]5(CO)[C@H]4[C@H](O)C[C@]23C)O[C@@H]6O[C@@H](C)[C@H](O)[C@@H](O)[C@H]6O	Tox21_301547
NCGC00255970-01	204081823	tox21-car-agonist-p1	agonist3	active antagonist	-1.2	0.0730091	-16.7993	-2	-18.7993	0.7	0.935405	3.38208e-05	active antagonist	630-60-4	439501	144211864	A	A	Ouabain	O=C1C=C(CO1)[C@H]2CC[C@]3(O)[C@@H]4CC[C@]5(O)C[C@H](C[C@@H](O)[C@]5(CO)[C@H]4[C@H](O)C[C@]23C)O[C@@H]6O[C@@H](C)[C@H](O)[C@@H](O)[C@H]6O	Tox21_301547
NCGC00013319-01	133494591	tox21-elg1-luc-agonist-p1	viability	active antagonist	-1.2	0.0595572	-44.8492	1.3768	-43.4724	1.1	0.955443	4.4585e-06	active antagonist	630-60-4	439501	144203575	A	A	Ouabain	O=C1C=C(CO1)[C@H]2CC[C@]3(O)[C@@H]4CC[C@]5(O)C[C@H](C[C@@H](O)[C@]5(CO)[C@H]4[C@H](O)C[C@]23C)O[C@@H]6O[C@@H](C)[C@H](O)[C@@H](O)[C@H]6O	Tox21_110024
NCGC00013319-01	133475675	tox21-elg1-luc-agonist-p1	viability	active antagonist	-1.2	0.0841267	-44.2035	-1.29496	-45.4985	1.55795	0.970305	4.58e-07	active antagonist	630-60-4	439501	144203575	A	A	Ouabain	O=C1C=C(CO1)[C@H]2CC[C@]3(O)[C@@H]4CC[C@]5(O)C[C@H](C[C@@H](O)[C@]5(CO)[C@H]4[C@H](O)C[C@]23C)O[C@@H]6O[C@@H](C)[C@H](O)[C@@H](O)[C@H]6O	Tox21_110024
NCGC00013319-01	133459263	tox21-elg1-luc-agonist-p1	agonist	active antagonist	-1.2	0.074978	-21.6437	-2.33511	-23.9788	2.40638	0.989032	1.4e-09	active antagonist	630-60-4	439501	144203575	A	A	Ouabain	O=C1C=C(CO1)[C@H]2CC[C@]3(O)[C@@H]4CC[C@]5(O)C[C@H](C[C@@H](O)[C@]5(CO)[C@H]4[C@H](O)C[C@]23C)O[C@@H]6O[C@@H](C)[C@H](O)[C@@H](O)[C@H]6O	Tox21_110024
NCGC00013319-01	133440347	tox21-elg1-luc-agonist-p1	agonist	active antagonist	-1.2	0.0595572	-16.0198	-0.526813	-16.5466	1.37226	0.994964	0	active antagonist	630-60-4	439501	144203575	A	A	Ouabain	O=C1C=C(CO1)[C@H]2CC[C@]3(O)[C@@H]4CC[C@]5(O)C[C@H](C[C@@H](O)[C@]5(CO)[C@H]4[C@H](O)C[C@]23C)O[C@@H]6O[C@@H](C)[C@H](O)[C@@H](O)[C@H]6O	Tox21_110024
NCGC00013319-01	133455437	tox21-elg1-luc-agonist-p1	agonist	active antagonist	-2.4	0.074978	-10.705	-0.69285	-11.3978	1.50949	0.992003	2e-10	active antagonist	630-60-4	439501	144203575	A	A	Ouabain	O=C1C=C(CO1)[C@H]2CC[C@]3(O)[C@@H]4CC[C@]5(O)C[C@H](C[C@@H](O)[C@]5(CO)[C@H]4[C@H](O)C[C@]23C)O[C@@H]6O[C@@H](C)[C@H](O)[C@@H](O)[C@H]6O	Tox21_110024
NCGC00013319-01	133490765	tox21-elg1-luc-agonist-p1	viability	active antagonist	-1.2	0.0841267	-37.1374	-1.57891	-38.7163	3.132	0.97365	2.318e-07	active antagonist	630-60-4	439501	144203575	A	A	Ouabain	O=C1C=C(CO1)[C@H]2CC[C@]3(O)[C@@H]4CC[C@]5(O)C[C@H](C[C@@H](O)[C@]5(CO)[C@H]4[C@H](O)C[C@]23C)O[C@@H]6O[C@@H](C)[C@H](O)[C@@H](O)[C@H]6O	Tox21_110024
NCGC00013319-01	133754375	tox21-mitotox-p1	rhodamine	active antagonist	-1.1	0.237101	-80.6473	-7.91875	-88.5661	2.25265	0.981979	2.59e-08	active antagonist	630-60-4	439501	144203575	A	A	Ouabain	O=C1C=C(CO1)[C@H]2CC[C@]3(O)[C@@H]4CC[C@]5(O)C[C@H](C[C@@H](O)[C@]5(CO)[C@H]4[C@H](O)C[C@]23C)O[C@@H]6O[C@@H](C)[C@H](O)[C@@H](O)[C@H]6O	Tox21_110024
NCGC00013319-01	133773603	tox21-mitotox-p1	viability	active antagonist	4	0.105909	16.5675	-0.0674757	16.5	4.95492	0.578107	0.112909	inconclusive agonist	630-60-4	439501	144203575	A	A	Ouabain	O=C1C=C(CO1)[C@H]2CC[C@]3(O)[C@@H]4CC[C@]5(O)C[C@H](C[C@@H](O)[C@]5(CO)[C@H]4[C@H](O)C[C@]23C)O[C@@H]6O[C@@H](C)[C@H](O)[C@@H](O)[C@H]6O	Tox21_110024
NCGC00013319-01	133679893	tox21-mitotox-p1	ratio	active antagonist	-1.1	0.237101	-83.6348	5.01754	-78.6173	1.41632	0.978674	6.87e-08	active antagonist	630-60-4	439501	144203575	A	A	Ouabain	O=C1C=C(CO1)[C@H]2CC[C@]3(O)[C@@H]4CC[C@]5(O)C[C@H](C[C@@H](O)[C@]5(CO)[C@H]4[C@H](O)C[C@]23C)O[C@@H]6O[C@@H](C)[C@H](O)[C@@H](O)[C@H]6O	Tox21_110024
NCGC00013319-01	133683719	tox21-mitotox-p1	ratio	active antagonist	-1.1	0.237101	-79.502	-6.3047	-85.8067	1.96734	0.968476	6.422e-07	active antagonist	630-60-4	439501	144203575	A	A	Ouabain	O=C1C=C(CO1)[C@H]2CC[C@]3(O)[C@@H]4CC[C@]5(O)C[C@H](C[C@@H](O)[C@]5(CO)[C@H]4[C@H](O)C[C@]23C)O[C@@H]6O[C@@H](C)[C@H](O)[C@@H](O)[C@H]6O	Tox21_110024
NCGC00013319-01	133702947	tox21-mitotox-p1	FITC	active antagonist	4	0.188336	-6.41077	-3.41016	-9.82093	1.331	0.792051	0.0132228	inactive	630-60-4	439501	144203575	A	A	Ouabain	O=C1C=C(CO1)[C@H]2CC[C@]3(O)[C@@H]4CC[C@]5(O)C[C@H](C[C@@H](O)[C@]5(CO)[C@H]4[C@H](O)C[C@]23C)O[C@@H]6O[C@@H](C)[C@H](O)[C@@H](O)[C@H]6O	Tox21_110024
NCGC00013319-01	133789703	tox21-mitotox-p1	viability	active antagonist	2.2	3.7578	51.2424	-2.95243	48.2899	0.4	0.752481	0.0186996	inconclusive agonist	630-60-4	439501	144203575	A	A	Ouabain	O=C1C=C(CO1)[C@H]2CC[C@]3(O)[C@@H]4CC[C@]5(O)C[C@H](C[C@@H](O)[C@]5(CO)[C@H]4[C@H](O)C[C@]23C)O[C@@H]6O[C@@H](C)[C@H](O)[C@@H](O)[C@H]6O	Tox21_110024
NCGC00013319-01	133785877	tox21-mitotox-p1	viability	active antagonist	4	0.37578	6.66135	-0.661346	6	1.21	0.518212	0.16348	inconclusive agonist	630-60-4	439501	144203575	A	A	Ouabain	O=C1C=C(CO1)[C@H]2CC[C@]3(O)[C@@H]4CC[C@]5(O)C[C@H](C[C@@H](O)[C@]5(CO)[C@H]4[C@H](O)C[C@]23C)O[C@@H]6O[C@@H](C)[C@H](O)[C@@H](O)[C@H]6O	Tox21_110024
NCGC00013319-01	133750549	tox21-mitotox-p1	rhodamine	active antagonist	-1.1	0.211317	-82.3937	3.56324	-78.8304	1.28756	0.986244	5.4e-09	active antagonist	630-60-4	439501	144203575	A	A	Ouabain	O=C1C=C(CO1)[C@H]2CC[C@]3(O)[C@@H]4CC[C@]5(O)C[C@H](C[C@@H](O)[C@]5(CO)[C@H]4[C@H](O)C[C@]23C)O[C@@H]6O[C@@H](C)[C@H](O)[C@@H](O)[C@H]6O	Tox21_110024
NCGC00013319-01	133738275	tox21-mitotox-p1	rhodamine	active antagonist	-1.1	0.237101	-70.1007	-8.31101	-78.4117	1.96734	0.959515	2.6179e-06	active antagonist	630-60-4	439501	144203575	A	A	Ouabain	O=C1C=C(CO1)[C@H]2CC[C@]3(O)[C@@H]4CC[C@]5(O)C[C@H](C[C@@H](O)[C@]5(CO)[C@H]4[C@H](O)C[C@]23C)O[C@@H]6O[C@@H](C)[C@H](O)[C@@H](O)[C@H]6O	Tox21_110024
NCGC00013319-01	133719047	tox21-mitotox-p1	FITC	active antagonist	4	0.211317	-5.74674	-2.11095	-7.8577	0.9	0.720368	0.0306272	inactive	630-60-4	439501	144203575	A	A	Ouabain	O=C1C=C(CO1)[C@H]2CC[C@]3(O)[C@@H]4CC[C@]5(O)C[C@H](C[C@@H](O)[C@]5(CO)[C@H]4[C@H](O)C[C@]23C)O[C@@H]6O[C@@H](C)[C@H](O)[C@@H](O)[C@H]6O	Tox21_110024
NCGC00013319-01	133667619	tox21-mitotox-p1	ratio	active antagonist	-1.1	0.237101	-70.8939	-6.00102	-76.8949	2.72022	0.953091	5.9164e-06	active antagonist	630-60-4	439501	144203575	A	A	Ouabain	O=C1C=C(CO1)[C@H]2CC[C@]3(O)[C@@H]4CC[C@]5(O)C[C@H](C[C@@H](O)[C@]5(CO)[C@H]4[C@H](O)C[C@]23C)O[C@@H]6O[C@@H](C)[C@H](O)[C@@H](O)[C@H]6O	Tox21_110024
NCGC00013319-01	133715221	tox21-mitotox-p1	FITC	active antagonist	4	0.0841267	-6.18642	0	-6.18642	2.53343	0.88438	0.000679604	inactive	630-60-4	439501	144203575	A	A	Ouabain	O=C1C=C(CO1)[C@H]2CC[C@]3(O)[C@@H]4CC[C@]5(O)C[C@H](C[C@@H](O)[C@]5(CO)[C@H]4[C@H](O)C[C@]23C)O[C@@H]6O[C@@H](C)[C@H](O)[C@@H](O)[C@H]6O	Tox21_110024
NCGC00013319-01	135611244	tox21-ar-bla-agonist-p1	ratio_1	active agonist	3	0.0337801	46.8022	-2.6957	44.1065	4.50447	0.974402	0.198275	active agonist	630-60-4	439501	144203575	A	A	Ouabain	O=C1C=C(CO1)[C@H]2CC[C@]3(O)[C@@H]4CC[C@]5(O)C[C@H](C[C@@H](O)[C@]5(CO)[C@H]4[C@H](O)C[C@]23C)O[C@@H]6O[C@@H](C)[C@H](O)[C@@H](O)[C@H]6O	Tox21_110024
NCGC00013319-01	137604120	tox21-ar-bla-agonist-p1	ratio_2	active agonist	3	0.0425266	64.9677	-3.94054	61.0271	3.132	0.884726	0.0556483	active agonist	630-60-4	439501	144203575	A	A	Ouabain	O=C1C=C(CO1)[C@H]2CC[C@]3(O)[C@@H]4CC[C@]5(O)C[C@H](C[C@@H](O)[C@]5(CO)[C@H]4[C@H](O)C[C@]23C)O[C@@H]6O[C@@H](C)[C@H](O)[C@@H](O)[C@H]6O	Tox21_110024
NCGC00013319-01	135705452	tox21-ar-bla-agonist-p1	ch2_1	active agonist	3	0.0535378	57.1949	-0.0317468	57.1632	2.72022	0.895077	0.0475485	active agonist	630-60-4	439501	144203575	A	A	Ouabain	O=C1C=C(CO1)[C@H]2CC[C@]3(O)[C@@H]4CC[C@]5(O)C[C@H](C[C@@H](O)[C@]5(CO)[C@H]4[C@H](O)C[C@]23C)O[C@@H]6O[C@@H](C)[C@H](O)[C@@H](O)[C@H]6O	Tox21_110024
NCGC00013319-01	135690860	tox21-ar-bla-agonist-p1	ch2_3	active agonist	2.2	0.0337801	47.3456	-2.40109	44.9445	3.132	0.941117	0.0172218	active agonist	630-60-4	439501	144203575	A	A	Ouabain	O=C1C=C(CO1)[C@H]2CC[C@]3(O)[C@@H]4CC[C@]5(O)C[C@H](C[C@@H](O)[C@]5(CO)[C@H]4[C@H](O)C[C@]23C)O[C@@H]6O[C@@H](C)[C@H](O)[C@@H](O)[C@H]6O	Tox21_110024
NCGC00013319-01	135679084	tox21-ar-bla-agonist-p1	ch1_3	active agonist	4	0.169301	10.259	0.240956	10.5	4.95492	0.668386	0.0644528	inactive	630-60-4	439501	144203575	A	A	Ouabain	O=C1C=C(CO1)[C@H]2CC[C@]3(O)[C@@H]4CC[C@]5(O)C[C@H](C[C@@H](O)[C@]5(CO)[C@H]4[C@H](O)C[C@]23C)O[C@@H]6O[C@@H](C)[C@H](O)[C@@H](O)[C@H]6O	Tox21_110024
NCGC00013319-01	135668716	tox21-ar-bla-agonist-p1	ratio_3	active agonist	3	0.0425266	44.7054	-1.80371	42.9017	2.72022	0.906287	0.0392464	active agonist	630-60-4	439501	144203575	A	A	Ouabain	O=C1C=C(CO1)[C@H]2CC[C@]3(O)[C@@H]4CC[C@]5(O)C[C@H](C[C@@H](O)[C@]5(CO)[C@H]4[C@H](O)C[C@]23C)O[C@@H]6O[C@@H](C)[C@H](O)[C@@H](O)[C@H]6O	Tox21_110024
NCGC00013319-01	137627672	tox21-ar-bla-agonist-p1	ch2_2	active agonist	3	0.0425266	81.7973	-7.80404	73.9933	2.33317	0.901079	0.0430005	active agonist	630-60-4	439501	144203575	A	A	Ouabain	O=C1C=C(CO1)[C@H]2CC[C@]3(O)[C@@H]4CC[C@]5(O)C[C@H](C[C@@H](O)[C@]5(CO)[C@H]4[C@H](O)C[C@]23C)O[C@@H]6O[C@@H](C)[C@H](O)[C@@H](O)[C@H]6O	Tox21_110024
NCGC00013319-01	135717228	tox21-ar-bla-agonist-p1	ch1_1	active agonist	4								inactive	630-60-4	439501	144203575	A	A	Ouabain	O=C1C=C(CO1)[C@H]2CC[C@]3(O)[C@@H]4CC[C@]5(O)C[C@H](C[C@@H](O)[C@]5(CO)[C@H]4[C@H](O)C[C@]23C)O[C@@H]6O[C@@H](C)[C@H](O)[C@@H](O)[C@H]6O	Tox21_110024
NCGC00013319-01	138002482	tox21-er-luc-bg1-4e2-agonist-p2	set3	active antagonist	-1.2	0.237101	-49.7358	10.2049	-39.5309	2.47293	0.897483	0.000652289	active antagonist	630-60-4	439501	144203575	A	A	Ouabain	O=C1C=C(CO1)[C@H]2CC[C@]3(O)[C@@H]4CC[C@]5(O)C[C@H](C[C@@H](O)[C@]5(CO)[C@H]4[C@H](O)C[C@]23C)O[C@@H]6O[C@@H](C)[C@H](O)[C@@H](O)[C@H]6O	Tox21_110024
NCGC00013319-01	137556434	tox21-er-luc-bg1-4e2-agonist-p2	set1	active antagonist	-1.2	0.298493	-56.9076	4.58579	-52.3218	2.84727	0.957548	3.4083e-06	active antagonist	630-60-4	439501	144203575	A	A	Ouabain	O=C1C=C(CO1)[C@H]2CC[C@]3(O)[C@@H]4CC[C@]5(O)C[C@H](C[C@@H](O)[C@]5(CO)[C@H]4[C@H](O)C[C@]23C)O[C@@H]6O[C@@H](C)[C@H](O)[C@@H](O)[C@H]6O	Tox21_110024
NCGC00013319-01	137967854	tox21-er-luc-bg1-4e2-agonist-p2	set2	active antagonist	-1.2	0.211317	-55.1125	10.5603	-44.5522	2.40638	0.956205	4.0508e-06	active antagonist	630-60-4	439501	144203575	A	A	Ouabain	O=C1C=C(CO1)[C@H]2CC[C@]3(O)[C@@H]4CC[C@]5(O)C[C@H](C[C@@H](O)[C@]5(CO)[C@H]4[C@H](O)C[C@]23C)O[C@@H]6O[C@@H](C)[C@H](O)[C@@H](O)[C@H]6O	Tox21_110024
NCGC00013319-01	137615896	tox21-ar-bla-agonist-p1	ch1_2	active agonist	4	0.00379019	20.8711	-11.8711	9	0.3	0.470259	0.205621	inactive	630-60-4	439501	144203575	A	A	Ouabain	O=C1C=C(CO1)[C@H]2CC[C@]3(O)[C@@H]4CC[C@]5(O)C[C@H](C[C@@H](O)[C@]5(CO)[C@H]4[C@H](O)C[C@]23C)O[C@@H]6O[C@@H](C)[C@H](O)[C@@H](O)[C@H]6O	Tox21_110024
NCGC00013319-01	153018806	tox21-ar-mda-kb2-luc-antagonist-p1	antagonist1	active antagonist	-1.1	0.841267	-68.4293	0.821245	-67.608	0.8	0.932143	4.35431e-05	active antagonist	630-60-4	439501	144203575	A	A	Ouabain	O=C1C=C(CO1)[C@H]2CC[C@]3(O)[C@@H]4CC[C@]5(O)C[C@H](C[C@@H](O)[C@]5(CO)[C@H]4[C@H](O)C[C@]23C)O[C@@H]6O[C@@H](C)[C@H](O)[C@@H](O)[C@H]6O	Tox21_110024
NCGC00013319-01	153027766	tox21-ar-mda-kb2-luc-antagonist-p1	antagonist2	active antagonist	-1.1	0.668242	-63.5504	-3.34251	-66.8929	1.88512	0.984175	1.22e-08	active antagonist	630-60-4	439501	144203575	A	A	Ouabain	O=C1C=C(CO1)[C@H]2CC[C@]3(O)[C@@H]4CC[C@]5(O)C[C@H](C[C@@H](O)[C@]5(CO)[C@H]4[C@H](O)C[C@]23C)O[C@@H]6O[C@@H](C)[C@H](O)[C@@H](O)[C@H]6O	Tox21_110024
NCGC00013319-01	153068220	tox21-ar-mda-kb2-luc-antagonist-p1	antagonist3	active antagonist	-1.2	0.841267	-26.0678	-3.4295	-29.4973	4.95492	0.836147	0.0033519	active antagonist	630-60-4	439501	144203575	A	A	Ouabain	O=C1C=C(CO1)[C@H]2CC[C@]3(O)[C@@H]4CC[C@]5(O)C[C@H](C[C@@H](O)[C@]5(CO)[C@H]4[C@H](O)C[C@]23C)O[C@@H]6O[C@@H](C)[C@H](O)[C@@H](O)[C@H]6O	Tox21_110024
NCGC00013319-01	153077420	tox21-ar-mda-kb2-luc-antagonist-p1	viability3	active antagonist	4	1.05909	-21.0226	1.5	-19.5226	3.92947	0.88314	0.0011807	inconclusive antagonist	630-60-4	439501	144203575	A	A	Ouabain	O=C1C=C(CO1)[C@H]2CC[C@]3(O)[C@@H]4CC[C@]5(O)C[C@H](C[C@@H](O)[C@]5(CO)[C@H]4[C@H](O)C[C@]23C)O[C@@H]6O[C@@H](C)[C@H](O)[C@@H](O)[C@H]6O	Tox21_110024
NCGC00013319-01	153043638	tox21-ar-mda-kb2-luc-antagonist-p1	viability1	active antagonist	-1.2	0.03121	-45.7961	22	-23.7961	0.4	0.863105	0.00235693	inconclusive antagonist	630-60-4	439501	144203575	A	A	Ouabain	O=C1C=C(CO1)[C@H]2CC[C@]3(O)[C@@H]4CC[C@]5(O)C[C@H](C[C@@H](O)[C@]5(CO)[C@H]4[C@H](O)C[C@]23C)O[C@@H]6O[C@@H](C)[C@H](O)[C@@H](O)[C@H]6O	Tox21_110024
NCGC00013319-01	153053064	tox21-ar-mda-kb2-luc-antagonist-p1	viability2	active antagonist	4	0.118832	-16.626	5	-11.626	0.8	0.654456	0.0728601	inconclusive antagonist	630-60-4	439501	144203575	A	A	Ouabain	O=C1C=C(CO1)[C@H]2CC[C@]3(O)[C@@H]4CC[C@]5(O)C[C@H](C[C@@H](O)[C@]5(CO)[C@H]4[C@H](O)C[C@]23C)O[C@@H]6O[C@@H](C)[C@H](O)[C@@H](O)[C@H]6O	Tox21_110024
NCGC00013319-01	163934493	tox21-aromatase-p1	antagonist3	active antagonist	-1.4	0.943918	-57.0013	19.194	-37.8073	4.50447	0.638357	0.186002	active antagonist	630-60-4	439501	144203575	A	A	Ouabain	O=C1C=C(CO1)[C@H]2CC[C@]3(O)[C@@H]4CC[C@]5(O)C[C@H](C[C@@H](O)[C@]5(CO)[C@H]4[C@H](O)C[C@]23C)O[C@@H]6O[C@@H](C)[C@H](O)[C@@H](O)[C@H]6O	Tox21_110024
NCGC00013319-01	163913757	tox21-aromatase-p1	antagonist1	active antagonist	-1.4	1.88336	-34.3223	10.6373	-23.6851	1.66044	0.614229	0.197536	active antagonist	630-60-4	439501	144203575	A	A	Ouabain	O=C1C=C(CO1)[C@H]2CC[C@]3(O)[C@@H]4CC[C@]5(O)C[C@H](C[C@@H](O)[C@]5(CO)[C@H]4[C@H](O)C[C@]23C)O[C@@H]6O[C@@H](C)[C@H](O)[C@@H](O)[C@H]6O	Tox21_110024
NCGC00013319-01	163959457	tox21-aromatase-p1	viability2	active antagonist	4								inactive	630-60-4	439501	144203575	A	A	Ouabain	O=C1C=C(CO1)[C@H]2CC[C@]3(O)[C@@H]4CC[C@]5(O)C[C@H](C[C@@H](O)[C@]5(CO)[C@H]4[C@H](O)C[C@]23C)O[C@@H]6O[C@@H](C)[C@H](O)[C@@H](O)[C@H]6O	Tox21_110024
NCGC00013319-01	163971233	tox21-aromatase-p1	viability3	active antagonist	4	0.421632	-11.4914	0.5	-10.9914	3.51175	0.481289	0.1951	inactive	630-60-4	439501	144203575	A	A	Ouabain	O=C1C=C(CO1)[C@H]2CC[C@]3(O)[C@@H]4CC[C@]5(O)C[C@H](C[C@@H](O)[C@]5(CO)[C@H]4[C@H](O)C[C@]23C)O[C@@H]6O[C@@H](C)[C@H](O)[C@@H](O)[C@H]6O	Tox21_110024
NCGC00013319-01	163922717	tox21-aromatase-p1	antagonist2	active antagonist	-1.4	1.67855	-51.051	15.9223	-35.1287	1.96734	0.722071	0.129963	active antagonist	630-60-4	439501	144203575	A	A	Ouabain	O=C1C=C(CO1)[C@H]2CC[C@]3(O)[C@@H]4CC[C@]5(O)C[C@H](C[C@@H](O)[C@]5(CO)[C@H]4[C@H](O)C[C@]23C)O[C@@H]6O[C@@H](C)[C@H](O)[C@@H](O)[C@H]6O	Tox21_110024
NCGC00013319-01	163950497	tox21-aromatase-p1	viability1	active antagonist	4	2.37101	4.84082	0.659176	5.5	3.92947	0.459938	0.235367	inactive	630-60-4	439501	144203575	A	A	Ouabain	O=C1C=C(CO1)[C@H]2CC[C@]3(O)[C@@H]4CC[C@]5(O)C[C@H](C[C@@H](O)[C@]5(CO)[C@H]4[C@H](O)C[C@]23C)O[C@@H]6O[C@@H](C)[C@H](O)[C@@H](O)[C@H]6O	Tox21_110024
NCGC00263656-01	197719370	tox21-rxr-bla-agonist-p1	viability_1	active antagonist	-1.2	0.106822	-54.1177	7.25855	-46.8591	1.50949	0.975518	1.521e-07	active antagonist	630-60-4	439501	170465763	A		Ouabain	O=C1C=C(CO1)[C@H]2CC[C@]3(O)[C@@H]4CC[C@]5(O)C[C@H](C[C@@H](O)[C@]5(CO)[C@H]4[C@H](O)C[C@]23C)O[C@@H]6O[C@@H](C)[C@H](O)[C@@H](O)[C@H]6O	Tox21_112057_1
NCGC00263656-01	197785258	tox21-rxr-bla-agonist-p1	ch1_3	active antagonist	1.2	0.0756242	46.8832	-0.613418	46.2698	1.86169	0.949196	2.22631e-05	active agonist	630-60-4	439501	170465763	A		Ouabain	O=C1C=C(CO1)[C@H]2CC[C@]3(O)[C@@H]4CC[C@]5(O)C[C@H](C[C@@H](O)[C@]5(CO)[C@H]4[C@H](O)C[C@]23C)O[C@@H]6O[C@@H](C)[C@H](O)[C@@H](O)[C@H]6O	Tox21_112057_1
NCGC00263656-01	197772876	tox21-rxr-bla-agonist-p1	ratio_3	active antagonist	-1.1	0.134481	-42.6262	0.714181	-41.912	3.92947	0.910383	0.000184925	active antagonist	630-60-4	439501	170465763	A		Ouabain	O=C1C=C(CO1)[C@H]2CC[C@]3(O)[C@@H]4CC[C@]5(O)C[C@H](C[C@@H](O)[C@]5(CO)[C@H]4[C@H](O)C[C@]23C)O[C@@H]6O[C@@H](C)[C@H](O)[C@@H](O)[C@H]6O	Tox21_112057_1
NCGC00263656-01	197765939	tox21-rxr-bla-agonist-p1	ch2_2	active antagonist	-1.2	0.268325	-40.2145	7.5	-32.7145	2.35312	0.865536	0.00135373	active antagonist	630-60-4	439501	170465763	A		Ouabain	O=C1C=C(CO1)[C@H]2CC[C@]3(O)[C@@H]4CC[C@]5(O)C[C@H](C[C@@H](O)[C@]5(CO)[C@H]4[C@H](O)C[C@]23C)O[C@@H]6O[C@@H](C)[C@H](O)[C@@H](O)[C@H]6O	Tox21_112057_1
NCGC00263656-01	197697134	tox21-rxr-bla-agonist-p1	ch1_1	active antagonist	1.2	0.213138	50.7985	-4.35121	46.4473	1.86169	0.991156	0.000702977	active agonist	630-60-4	439501	170465763	A		Ouabain	O=C1C=C(CO1)[C@H]2CC[C@]3(O)[C@@H]4CC[C@]5(O)C[C@H](C[C@@H](O)[C@]5(CO)[C@H]4[C@H](O)C[C@]23C)O[C@@H]6O[C@@H](C)[C@H](O)[C@@H](O)[C@H]6O	Tox21_112057_1
NCGC00263656-01	197806234	tox21-rxr-bla-agonist-p1	viability_3	active antagonist	-1.2	0.0674001	-45.763	-0.412677	-46.1756	3.62725	0.957082	3.622e-06	active antagonist	630-60-4	439501	170465763	A		Ouabain	O=C1C=C(CO1)[C@H]2CC[C@]3(O)[C@@H]4CC[C@]5(O)C[C@H](C[C@@H](O)[C@]5(CO)[C@H]4[C@H](O)C[C@]23C)O[C@@H]6O[C@@H](C)[C@H](O)[C@@H](O)[C@H]6O	Tox21_112057_1
NCGC00263656-01	197686016	tox21-rxr-bla-agonist-p1	ratio_1	active antagonist	-1.2	0.189959	-48.0703	1.65495	-46.4154	2.53343	0.983019	0.00745912	active antagonist	630-60-4	439501	170465763	A		Ouabain	O=C1C=C(CO1)[C@H]2CC[C@]3(O)[C@@H]4CC[C@]5(O)C[C@H](C[C@@H](O)[C@]5(CO)[C@H]4[C@H](O)C[C@]23C)O[C@@H]6O[C@@H](C)[C@H](O)[C@@H](O)[C@H]6O	Tox21_112057_1
NCGC00263656-01	197732579	tox21-rxr-bla-agonist-p1	viability_2	active antagonist	-1.2	0.106822	-47.9988	2	-45.9988	2.25265	0.9836	1.5e-08	active antagonist	630-60-4	439501	170465763	A		Ouabain	O=C1C=C(CO1)[C@H]2CC[C@]3(O)[C@@H]4CC[C@]5(O)C[C@H](C[C@@H](O)[C@]5(CO)[C@H]4[C@H](O)C[C@]23C)O[C@@H]6O[C@@H](C)[C@H](O)[C@@H](O)[C@H]6O	Tox21_112057_1
NCGC00263656-01	197708252	tox21-rxr-bla-agonist-p1	ch2_1	active antagonist	-1.2	0.674001	-34.1174	0.384522	-33.7329	1.69245	0.833396	0.00360776	active antagonist	630-60-4	439501	170465763	A		Ouabain	O=C1C=C(CO1)[C@H]2CC[C@]3(O)[C@@H]4CC[C@]5(O)C[C@H](C[C@@H](O)[C@]5(CO)[C@H]4[C@H](O)C[C@]23C)O[C@@H]6O[C@@H](C)[C@H](O)[C@@H](O)[C@H]6O	Tox21_112057_1
NCGC00263656-01	197754815	tox21-rxr-bla-agonist-p1	ch1_2	active antagonist	1.2	0.379019	64.2575	-3.385	60.8725	0.6	0.920503	0.000164134	active agonist	630-60-4	439501	170465763	A		Ouabain	O=C1C=C(CO1)[C@H]2CC[C@]3(O)[C@@H]4CC[C@]5(O)C[C@H](C[C@@H](O)[C@]5(CO)[C@H]4[C@H](O)C[C@]23C)O[C@@H]6O[C@@H](C)[C@H](O)[C@@H](O)[C@H]6O	Tox21_112057_1
NCGC00263656-01	197795116	tox21-rxr-bla-agonist-p1	ch2_3	active antagonist	-1.2	0.189959	-33.4614	5.5	-27.9614	3.98997	0.77913	0.0119272	active antagonist	630-60-4	439501	170465763	A		Ouabain	O=C1C=C(CO1)[C@H]2CC[C@]3(O)[C@@H]4CC[C@]5(O)C[C@H](C[C@@H](O)[C@]5(CO)[C@H]4[C@H](O)C[C@]23C)O[C@@H]6O[C@@H](C)[C@H](O)[C@@H](O)[C@H]6O	Tox21_112057_1
NCGC00263656-01	197743697	tox21-rxr-bla-agonist-p1	ratio_2	active antagonist	-1.2	0.15089	-42.0273	2.40432	-39.623	2.25265	0.95948	0.00467024	active antagonist	630-60-4	439501	170465763	A		Ouabain	O=C1C=C(CO1)[C@H]2CC[C@]3(O)[C@@H]4CC[C@]5(O)C[C@H](C[C@@H](O)[C@]5(CO)[C@H]4[C@H](O)C[C@]23C)O[C@@H]6O[C@@H](C)[C@H](O)[C@@H](O)[C@H]6O	Tox21_112057_1
NCGC00263656-01	218532639	tox21-ar-mda-kb2-luc-agonist-p3	agonist1	active agonist	1.2	0.167855	24.5	1.5	26	1.1	0.836284	0.0117491		630-60-4	439501	170465763	A		Ouabain	O=C1C=C(CO1)[C@H]2CC[C@]3(O)[C@@H]4CC[C@]5(O)C[C@H](C[C@@H](O)[C@]5(CO)[C@H]4[C@H](O)C[C@]23C)O[C@@H]6O[C@@H](C)[C@H](O)[C@@H](O)[C@H]6O	Tox21_112057_1
NCGC00263656-01	214289424	tox21-tshr-antagonist-p1	ch1_1	active antagonist	4	5.95572	-11.2898	1	-10.2898	4.95492	0.895342	0.000410043	inactive	630-60-4	439501	170465763	A		Ouabain	O=C1C=C(CO1)[C@H]2CC[C@]3(O)[C@@H]4CC[C@]5(O)C[C@H](C[C@@H](O)[C@]5(CO)[C@H]4[C@H](O)C[C@]23C)O[C@@H]6O[C@@H](C)[C@H](O)[C@@H](O)[C@H]6O	Tox21_112057_1
NCGC00263656-01	214301822	tox21-tshr-antagonist-p1	ch2_1	active antagonist	4		0	0	0				active antagonist	630-60-4	439501	170465763	A		Ouabain	O=C1C=C(CO1)[C@H]2CC[C@]3(O)[C@@H]4CC[C@]5(O)C[C@H](C[C@@H](O)[C@]5(CO)[C@H]4[C@H](O)C[C@]23C)O[C@@H]6O[C@@H](C)[C@H](O)[C@@H](O)[C@H]6O	Tox21_112057_1
NCGC00263656-01	214964111	tox21-tshr-antagonist-p1	ch1_3	active antagonist	-1.1	3.7578	-33.4555	0.5	-32.9555	1.34372	0.982195	2.43e-08	inactive	630-60-4	439501	170465763	A		Ouabain	O=C1C=C(CO1)[C@H]2CC[C@]3(O)[C@@H]4CC[C@]5(O)C[C@H](C[C@@H](O)[C@]5(CO)[C@H]4[C@H](O)C[C@]23C)O[C@@H]6O[C@@H](C)[C@H](O)[C@@H](O)[C@H]6O	Tox21_112057_1
NCGC00263656-01	206186665	tox21-er-luc-bg1-4e2-antagonist-p2	viability1	active agonist	4		0	0	0				inactive	630-60-4	439501	170465763	A		Ouabain	O=C1C=C(CO1)[C@H]2CC[C@]3(O)[C@@H]4CC[C@]5(O)C[C@H](C[C@@H](O)[C@]5(CO)[C@H]4[C@H](O)C[C@]23C)O[C@@H]6O[C@@H](C)[C@H](O)[C@@H](O)[C@H]6O	Tox21_112057_1
NCGC00263656-01	214780961	tox21-tshr-antagonist-p1	ch1_2	active antagonist	-1.2	1.05909	-24.2858	1	-23.2858	4.95492	0.973908	2.196e-07	inactive	630-60-4	439501	170465763	A		Ouabain	O=C1C=C(CO1)[C@H]2CC[C@]3(O)[C@@H]4CC[C@]5(O)C[C@H](C[C@@H](O)[C@]5(CO)[C@H]4[C@H](O)C[C@]23C)O[C@@H]6O[C@@H](C)[C@H](O)[C@@H](O)[C@H]6O	Tox21_112057_1
NCGC00263656-01	214978045	tox21-tshr-antagonist-p1	ch2_3	active antagonist	4		0	0	0				active antagonist	630-60-4	439501	170465763	A		Ouabain	O=C1C=C(CO1)[C@H]2CC[C@]3(O)[C@@H]4CC[C@]5(O)C[C@H](C[C@@H](O)[C@]5(CO)[C@H]4[C@H](O)C[C@]23C)O[C@@H]6O[C@@H](C)[C@H](O)[C@@H](O)[C@H]6O	Tox21_112057_1
NCGC00263656-01	214952993	tox21-tshr-antagonist-p1	ratio_3	active antagonist	-1.1	2.98493	-32.5522	-0.5	-33.0522	1.47809	0.990127	8e-10	active antagonist	630-60-4	439501	170465763	A		Ouabain	O=C1C=C(CO1)[C@H]2CC[C@]3(O)[C@@H]4CC[C@]5(O)C[C@H](C[C@@H](O)[C@]5(CO)[C@H]4[C@H](O)C[C@]23C)O[C@@H]6O[C@@H](C)[C@H](O)[C@@H](O)[C@H]6O	Tox21_112057_1
NCGC00263656-01	214277282	tox21-tshr-antagonist-p1	ratio_1	active antagonist	4	5.95572	-10.5168	0.5	-10.0168	4.95492	0.900301	0.000322641	active antagonist	630-60-4	439501	170465763	A		Ouabain	O=C1C=C(CO1)[C@H]2CC[C@]3(O)[C@@H]4CC[C@]5(O)C[C@H](C[C@@H](O)[C@]5(CO)[C@H]4[C@H](O)C[C@]23C)O[C@@H]6O[C@@H](C)[C@H](O)[C@@H](O)[C@H]6O	Tox21_112057_1
NCGC00263656-01	206755483	tox21-er-luc-bg1-4e2-antagonist-p2	antagonist3	active agonist	2.2	0.0334915	66.4957	-4.73411	61.7616	3.06545	0.926732	0.0254939	active agonist	630-60-4	439501	170465763	A		Ouabain	O=C1C=C(CO1)[C@H]2CC[C@]3(O)[C@@H]4CC[C@]5(O)C[C@H](C[C@@H](O)[C@]5(CO)[C@H]4[C@H](O)C[C@]23C)O[C@@H]6O[C@@H](C)[C@H](O)[C@@H](O)[C@H]6O	Tox21_112057_1
NCGC00263656-01	214792079	tox21-tshr-antagonist-p1	ch2_2	active antagonist	4		0	0	0				active antagonist	630-60-4	439501	170465763	A		Ouabain	O=C1C=C(CO1)[C@H]2CC[C@]3(O)[C@@H]4CC[C@]5(O)C[C@H](C[C@@H](O)[C@]5(CO)[C@H]4[C@H](O)C[C@]23C)O[C@@H]6O[C@@H](C)[C@H](O)[C@@H](O)[C@H]6O	Tox21_112057_1
NCGC00263656-01	206373846	tox21-er-luc-bg1-4e2-antagonist-p2	antagonist2	active agonist	2.1	0.074978	84.3905	-0.716941	83.6735	3.06545	0.992976	4.36188e-05	active agonist	630-60-4	439501	170465763	A		Ouabain	O=C1C=C(CO1)[C@H]2CC[C@]3(O)[C@@H]4CC[C@]5(O)C[C@H](C[C@@H](O)[C@]5(CO)[C@H]4[C@H](O)C[C@]23C)O[C@@H]6O[C@@H](C)[C@H](O)[C@@H](O)[C@H]6O	Tox21_112057_1
NCGC00263656-01	214769843	tox21-tshr-antagonist-p1	ratio_2	active antagonist	-1.2	1.05909	-21.8837	0	-21.8837	4.95492	0.95563	4.3666e-06	active antagonist	630-60-4	439501	170465763	A		Ouabain	O=C1C=C(CO1)[C@H]2CC[C@]3(O)[C@@H]4CC[C@]5(O)C[C@H](C[C@@H](O)[C@]5(CO)[C@H]4[C@H](O)C[C@]23C)O[C@@H]6O[C@@H](C)[C@H](O)[C@@H](O)[C@H]6O	Tox21_112057_1
NCGC00263656-01	206761115	tox21-er-luc-bg1-4e2-antagonist-p2	viability3	active agonist	4		0	0	0				inactive	630-60-4	439501	170465763	A		Ouabain	O=C1C=C(CO1)[C@H]2CC[C@]3(O)[C@@H]4CC[C@]5(O)C[C@H](C[C@@H](O)[C@]5(CO)[C@H]4[C@H](O)C[C@]23C)O[C@@H]6O[C@@H](C)[C@H](O)[C@@H](O)[C@H]6O	Tox21_112057_1
NCGC00263656-01	206116439	tox21-er-luc-bg1-4e2-antagonist-p2	antagonist1	active agonist	2.2	0.0668242	64.1222	1.33132	65.4536	1.96734	0.986038	0.000236042	active agonist	630-60-4	439501	170465763	A		Ouabain	O=C1C=C(CO1)[C@H]2CC[C@]3(O)[C@@H]4CC[C@]5(O)C[C@H](C[C@@H](O)[C@]5(CO)[C@H]4[C@H](O)C[C@]23C)O[C@@H]6O[C@@H](C)[C@H](O)[C@@H](O)[C@H]6O	Tox21_112057_1
NCGC00263656-01	206384964	tox21-er-luc-bg1-4e2-antagonist-p2	viability2	active agonist	4		0	0	0				inactive	630-60-4	439501	170465763	A		Ouabain	O=C1C=C(CO1)[C@H]2CC[C@]3(O)[C@@H]4CC[C@]5(O)C[C@H](C[C@@H](O)[C@]5(CO)[C@H]4[C@H](O)C[C@]23C)O[C@@H]6O[C@@H](C)[C@H](O)[C@@H](O)[C@H]6O	Tox21_112057_1
NCGC00263656-01	218648559	tox21-ar-mda-kb2-luc-agonist-p3	agonist3	active agonist	1.2	0.118832	29.0343	6.5	35.5343	4.95492	0.983604	8.11651e-05		630-60-4	439501	170465763	A		Ouabain	O=C1C=C(CO1)[C@H]2CC[C@]3(O)[C@@H]4CC[C@]5(O)C[C@H](C[C@@H](O)[C@]5(CO)[C@H]4[C@H](O)C[C@]23C)O[C@@H]6O[C@@H](C)[C@H](O)[C@@H](O)[C@H]6O	Tox21_112057_1
NCGC00263656-01	218543757	tox21-ar-mda-kb2-luc-agonist-p3	viability1	active agonist	4	0.0943918	-10.8195	-1	-11.8195	2.40638	0.858225	0.00174945	inactive	630-60-4	439501	170465763	A		Ouabain	O=C1C=C(CO1)[C@H]2CC[C@]3(O)[C@@H]4CC[C@]5(O)C[C@H](C[C@@H](O)[C@]5(CO)[C@H]4[C@H](O)C[C@]23C)O[C@@H]6O[C@@H](C)[C@H](O)[C@@H](O)[C@H]6O	Tox21_112057_1
NCGC00263656-01	218577483	tox21-ar-mda-kb2-luc-agonist-p3	agonist2	active agonist	2.1	33.4915	146.883	10.2319	157.115	4.95492	0.926581	6.59427e-05		630-60-4	439501	170465763	A		Ouabain	O=C1C=C(CO1)[C@H]2CC[C@]3(O)[C@@H]4CC[C@]5(O)C[C@H](C[C@@H](O)[C@]5(CO)[C@H]4[C@H](O)C[C@]23C)O[C@@H]6O[C@@H](C)[C@H](O)[C@@H](O)[C@H]6O	Tox21_112057_1
NCGC00263656-01	218659677	tox21-ar-mda-kb2-luc-agonist-p3	viability3	active agonist	4	0.0211317	-8.56421	0.5	-8.06421	4.95492	0.958661	3.0074e-06	inactive	630-60-4	439501	170465763	A		Ouabain	O=C1C=C(CO1)[C@H]2CC[C@]3(O)[C@@H]4CC[C@]5(O)C[C@H](C[C@@H](O)[C@]5(CO)[C@H]4[C@H](O)C[C@]23C)O[C@@H]6O[C@@H](C)[C@H](O)[C@@H](O)[C@H]6O	Tox21_112057_1
NCGC00263656-01	218588601	tox21-ar-mda-kb2-luc-agonist-p3	viability2	active agonist	4	0.0943918	-5.9959	0.5	-5.4959	4.95492	0.516261	0.181544	inactive	630-60-4	439501	170465763	A		Ouabain	O=C1C=C(CO1)[C@H]2CC[C@]3(O)[C@@H]4CC[C@]5(O)C[C@H](C[C@@H](O)[C@]5(CO)[C@H]4[C@H](O)C[C@]23C)O[C@@H]6O[C@@H](C)[C@H](O)[C@@H](O)[C@H]6O	Tox21_112057_1
